# Supplementary material for: Exploring the cellular landscape of circular RNAs using full-length single-cell RNA sequencing
Source: Nat Commun. 2022 Jun 10;13:3242. doi: 10.1038/s41467-022-30963-8 (PMC9187688; doi:10.1038/s41467-022-30963-8)
Supplement: Supplementary file 3 — Supplementary data 1 [file 41467_2022_30963_MOESM3_ESM.xlsx]

## Sheet: Supplementary Data
Species	Sequencing Strategy	Tissue Type	#Cells	#Filtered Cells	#circRNAs (>=1 BSJ)	Accession number	Reference
Mouse	SMARTer	embryonic stem cell	867	846	11773	E-MTAB-2600	Characterizing noise structure in single-cell RNA-seq distinguishes genuine from technical stochastic allelic expression
Mouse	SMARTer	Embryo	123	123	3320	E-MTAB-3321	Heterogeneity in Oct4 and Sox2 Targets Biases Cell Fate in Four-Cell Mouse Embryos
Mouse	SMARTer	Liver	95	69	91	E-MTAB-3707	Computational assignment of cell-cycle stage from single-cell transcriptome data
Mouse	Smart-seq2	Embryo	767	548	1445	E-MTAB-4026	Single-cell RNA sequencing of mouse embryos with Tal1 (Scl) knockout
Mouse	Smart-seq2	Embryo	1204	1190	3796	E-MTAB-4079	RNA-seq of coding RNA from single cells derived from mouse embryos
Mouse	SMARTer	CD4+ T cell	1490	1211	2236	E-MTAB-4388	Single-cell RNA-seq and computational analysis using temporal mixture modeling resolves TH1/TFH fate bifurcation in malaria.
Mouse	SMARTer	CD4+ T cell	287	76	174	E-MTAB-4619	Single-cell analysis of CD4+ T-cell differentiation reveals three major cell states and progressive acceleration of proliferation.
Mouse	SMARTer	IgE B cell	213	202	321	E-MTAB-4825	Intrinsic transcriptional heterogeneity in B cells controls early class switching to IgE
Mouse	SMARTer	CD4+ T cell	4031	2750	4015	E-MTAB-4888	Aging increases cell-to-cell transcriptional variability upon immune stimulation
Mouse	Smart-seq2	embryonic stem cell	56	52	153	E-MTAB-5481	Single cell RNA-sequencing of Spike-ins and mESC using Smart-seq2 on 96-well plates
Mouse	SMARTer	embryonic stem cell	96	92	519	E-MTAB-5483	Single cell RNA-sequencing of Spike-ins and mESC using SMARTer on C1 System
Mouse	Smart-seq2	embryonic stem cell	96	62	314	E-MTAB-5485	Single cell RNA-sequencing of Spike-ins and mESC using Smart-seq2 on C1 System
Mouse	Smart-seq2	embryonic stem cell	383	329	842	E-MTAB-5522	Assessing the reliability of spike-in normalization for analyses of single-cell RNA sequencing data
Mouse	SMARTer	Mammary	18	17	3828	E-MTAB-6859	RNA-seq of mid-gestation mouse mammary tissues from E12.5 stage organs
Mouse	SMARTer	Bone marrow	96	92	1212	E-MTAB-6987	Single-cell transcriptomics identifies CD44 as a new marker and regulator of haematopoietic stem cells development
Mouse	Smart-seq2	embryonic stem cell	480	416	954	E-MTAB-7098	Genomic encoding of transcriptional burst kinetics
Mouse	SMARTer	gamma-delta T cell	47	46	1061	E-MTAB-7178	RNA sequencing of gamma-delta T cell subsets from young and old mice
Mouse	SMARTer & Smart-seq2	embryonic stem cell	263	249	2173	E-MTAB-7239	Multi-platform single cell transcriptomic profiling as a benchmarking resource
Mouse	Smart-seq2	embryonic stem cell	1010	945	1978	E-MTAB-7901	Distinct Molecular Trajectories Converge to Induce Naive Pluripotency
Mouse	SMARTer	Bone marrow	960	764	1130	ERP010829	Developmental_and_molecular_heterogeneity_of_mouse_hematopoietic_stem_cells
Mouse	Smart-seq2	Bone marrow	768	621	1115	ERP011804	Transcriptional_regulatory_network_during_ILC2_commitment
Mouse	Smart-seq2	Embryo	584	529	13988	GSE100597	Single-Cell Landscape of Transcriptional Heterogeneity and Cell Fate Decisions During Mouse Early Gastrulation
Mouse	Smart-seq2	Brain	504	457	1389	GSE101487	Thirst-associated preoptic neurons encode an aversive motivational drive
Mouse	Smart-seq2	Bone marrow	671	450	573	GSE101712	Mbd3/NuRD controls lymphoid cell fate and inhibits tumorigenesis by repressing a B cell transcriptional program
Mouse	SMARTer	Spleen	181	177	480	GSE106663	The BLUEPRINT Murine Lymphocyte Epigenome Reference Resource
Mouse	Smart-seq2	Brain	1705	1333	1166	GSE107632	Variation in Activity State, Axonal Projection, and Position Define the Transcriptional Identity of Individual Neocortical Projection Neurons
Mouse	Smart-seq2	Brain	758	546	522	GSE108020	Single-Cell RNA-Seq of Mouse Dopaminergic Neurons Informs Candidate Gene Selection for Sporadic Parkinson Disease
Mouse	SMARTer	Lung	47	47	235	GSE109444	Single-cell Wnt signaling niches maintain stemness of alveolar type 2 cells.
Mouse	SMARTer	Brain	237	195	590	GSE109556	Transcriptional Dysregulation in Postnatal Glutamatergic Progenitors Contributes to Closure of the Cortical Neurogenic Period
Mouse	Smart-seq2	20 Tissues	44949	43099	92977	GSE109774	Single-cell transcriptomics of 20 mouse organs creates a Tabula Muris
Mouse	SMARTer	Brain	2654	2211	2530	GSE109796	Early emergence of cortical interneuron diversity in the mouse embryo
Mouse	SMARTer	Mammary	475	461	1058	GSE110371	Single-cell RNA-Seq reveals cell heterogeneity and hierarchy within mouse mammary epithelia.
Mouse	SMARTer	Brain	88	71	300	GSE112177	A Guide to Single-Cell Transcriptomics in Adult Rodent Brain: The Medium Spiny Neuron Transcriptome Revisited.
Mouse	SMARTer	Brain	383	29	72	GSE115070	Combinatorial Expression of Grp and Neurod6 Defines Dopamine Neuron Populations with Distinct Projection Patterns and Disease Vulnerability.
Mouse	Smart-seq2	Brain	442	400	402	GSE115622	Quiescence Modulates Stem Cell Maintenance and Regenerative Capacity in the Aging Brain
Mouse	SMARTer	Brain	22357	21353	51509	GSE115746	Shared and distinct transcriptomic cell types across neocortical areas
Mouse	Smart-seq2	Brain	1042	864	1237	GSE116138	Single-cell RNA sequencing reveals midbrain dopamine neuron diversity emerging during mouse brain development.
Mouse	Smart-seq2	Skeletal Muscle	294	254	1049	GSE117963	Disease-relevant transcriptional signatures identified in individual smooth muscle cells from healthy mouse vessels
Mouse	Smart-seq2	Eye	863	633	1064	GSE118614	Single-Cell RNA-Seq Analysis of Retinal Development Identifies NFI Factors as Regulating Mitotic Exit and Late-Born Cell Specification
Mouse	SMARTer	Brain	2755	2204	2803	GSE118953	Temporal patterning of apical progenitors and their daughter neurons in the developing neocortex.
Mouse	SMARTer	Embryo	662	630	2549	GSE119766	Dissecting Cell Lineage Specification and Sex Fate Determination in Gonadal Somatic Cells Using Single-Cell Transcriptomics.
Mouse	SMARTer	Brain	205	195	1598	GSE121653	Single-Cell RNA-Seq Reveals Developmental Origins and Ontogenetic Stability of Neurexin Alternative Splicing Profiles
Mouse	Smart-seq2	Lung	84	58	541	GSE125691	Two distinct interstitial macrophage populations coexist across tissues in specific subtissular niches
Mouse	Smart-seq2	Brain	15359	9175	7700	GSE127893	The Major Risk Factors for Alzheimer's Disease: Age, Sex, and Genes Modulate the Microglia Response to Aβ Plaques
Mouse	Smart-seq2	Bone marrow	877	731	886	GSE131038	Polychromic Reporter Mice Reveal Unappreciated Innate Lymphoid Cell Progenitor Heterogeneity and Elusive ILC3 Progenitors in Bone Marrow.
Mouse	Smart-seq2	CD4+ T cell	1151	94	54	GSE131935	Single-Cell RNA Sequencing of the T Helper Cell Response to House Dust Mites Defines a Distinct Gene Expression Signature in Airway Th2 Cells
Mouse	Smart-seq2	Unknown	2293	901	1127	GSE132044	Systematic comparison of single-cell and single-nucleus RNA-sequencing methods
Mouse	SMARTer	Ear	210	124	301	GSE135703	Characterizing Adult Cochlear Supporting Cell Transcriptional Diversity Using Single-Cell RNA-Seq: Validation in the Adult Mouse and Translational Implications for the Adult Human Cochlea
Mouse	Tang	Embryo	29	18	505	GSE22182	Deterministic and stochastic allele specific gene expression in single mouse blastomeres
Mouse	SMARTer	Bone Marrow	53	53	184	GSE41265	Single-cell transcriptomics reveals bimodality in expression and splicing in immune cells.
Mouse	Quartz-Seq &Smart-seq	embryonic stem cell	73	64	269	GSE42268	Quartz-Seq: a highly reproducible and sensitive single-cell RNA sequencing method, reveals non-genetic gene-expression heterogeneity
Mouse	SMARTer	Embryo	316	306	7084	GSE45719	Single-cell RNA-seq reveals dynamic, random monoallelic gene expression in mammalian cells.
Mouse	Tang	embryonic stem cell	99	85	1075	GSE47835	Microfluidic single-cell whole-transcriptome sequencing
Mouse	SMARTer	Bone marrow	4888	3954	7361	GSE48968	Single-cell RNA-seq reveals dynamic paracrine control of cellular variation
Mouse	Smart-seq2	embryonic fibroblast	18	18	862	GSE49321	Smart-seq2 for sensitive full-length transcriptome profiling in single cells
Mouse	Tang	Pancreas	186	139	392	GSE51372	Single-cell RNA sequencing identifies extracellular matrix gene expression by pancreatic circulating tumor cells
Mouse	SMARTer	Lung	200	156	704	GSE52583	Reconstructing lineage hierarchies of the distal lung epithelium using single-cell RNA-seq.
Mouse	SMARTer	iPS cell	137	132	756	GSE55291	Single-cell transcriptome analysis reveals dynamic changes in lncRNA expression during reprogramming.
Mouse	SMARTer	Embryo	55	55	3837	GSE57249	Cell fate inclination within 2-cell and 4-cell mouse embryos revealed by single-cell RNA sequencing
Mouse	SMARTer	Kidney	56	34	39	GSE59130	Single cell dissection of early kidney development: multilineage priming
Mouse	SMARTer	Thymus	259	239	883	GSE60297	Population and single-cell genomics reveal the Aire dependency, relief from Polycomb silencing, and distribution of self-antigen expression in thymic epithelia.
Mouse	SMARTer	Bone marrow	250	208	439	GSE60781	Identification of cDC1- and cDC2-committed DC progenitors reveals early lineage priming at the common DC progenitor stage in the bone marrow.
Mouse	Smart-seq2	Bone marrow	95	94	273	GSE61533	Combined Single-Cell Functional and Gene Expression Analysis Resolves Heterogeneity within Stem Cell Populations
Mouse	SMARTer	Dorsal root ganglion	218	207	6103	GSE63576	Somatosensory neuron types identified by high-coverage single-cell RNA-sequencing and functional heterogeneity.
Mouse	SMARTer	Kidney	90	30	19	GSE66202	Intrinsic Age-Dependent Changes and Cell-Cell Contacts Regulate Nephron Progenitor Lifespan.
Mouse	Tang	Bone marrow	262	207	426	GSE67120	Tracing haematopoietic stem cell formation at single-cell resolution.
Mouse	SMARTer	Heart	404	392	2021	GSE67310	Dissecting direct reprogramming from fibroblast to neuron using single-cell RNA-seq
Mouse	Smart-seq2	Brain	502	448	406	GSE67833	Single-Cell Transcriptomics Reveals a Population of Dormant Neural Stem Cells that Become Activated upon Brain Injury.
Mouse	SMARTer	Bone marrow	790	529	16401	GSE68981	Single cell transcriptomics reveals unanticipated features of early hematopoietic precursors.
Mouse	SMARTer	Bone marrow	95	90	348	GSE70236	Single-cell analysis of mixed-lineage states leading to a binary cell fate choice
Mouse	SMARTer	Bone marrow	134	130	332	GSE70657	Single-cell RNA sequencing reveals molecular and functional platelet bias of aged haematopoietic stem cells.
Mouse	SMARTer	Brain	172	151	530	GSE71485	Single-Cell RNA-Seq with Waterfall Reveals Molecular Cascades underlying Adult Neurogenesis.
Mouse	SMARTer	Brain	580	578	5728	GSE71585	Adult mouse cortical cell taxonomy revealed by single cell transcriptomics
Mouse	Tang	Placenta	77	77	366	GSE74406	Single-cell RNA-seq reveals cell type-specific transcriptional signatures at the maternal-foetal interface during pregnancy.
Mouse	Smart-seq2	Thymus	103	68	62	GSE74596	Innate-like functions of natural killer T cell subsets result from highly divergent gene programs
Mouse	SMARTer	embryonic stem cell	95	95	366	GSE75804	Serum-Based Culture Conditions Provoke Gene Expression Variability in Mouse Embryonic Stem Cells as Revealed by Single-Cell Analysis.
Mouse	SMARTer	Brain	556	458	299	GSE76005	Characterizing transcriptional heterogeneity through pathway and gene set overdispersion analysis
Mouse	Smart-seq2	Heart	3240	3148	14299	GSE76118	Transcriptomic profiling maps anatomically patterned subpopulations among single embryonic cardiac cells
Mouse	SMARTer	Tibia growth plate	216	211	1689	GSE76157	Systematic Reconstruction of Molecular Cascades Regulating GP Development Using Single-Cell RNA-Seq
Mouse	Smart-seq2	Dorsal root ganglion	176	168	2417	GSE76483	Simultaneous profiling of transcriptome and DNA methylome from a single cell
Mouse	SMARTer	Lymph Node	166	128	513	GSE77740	Progressive alterations in multipotent hematopoietic progenitors underlie lymphoid cell loss in aging.
Mouse	SMARTer	Pancreas	621	554	1517	GSE77980	Use of the Fluidigm C1 platform for RNA sequencing of single mouse pancreatic islet cells
Mouse	SMARTer	Pancreas	161	153	534	GSE78510	Single cell transcriptomic profiling of mouse pancreatic progenitors
Mouse	SMARTer	germinal center B cell	181	137	287	GSE79096	Visualizing germinal center B cell dynamics at single cell transcriptome resolution
Mouse	Smart-seq2	Brain	88	55	75	GSE79306	Gene expression profiles of brain endothelial cells during embryonic development at bulk and single-cell levels
Mouse	Smart-seq2	Pancreas	107	107	520	GSE80032	Single-Cell Analysis Uncovers Clonal Acinar Cell Heterogeneity in the Adult Pancreas
Mouse	Smart-seq2	Retinal organoid	290	215	588	GSE80232	Comprehensive Classification of Retinal Bipolar Neurons by Single-Cell Transcriptomics.
Mouse	SMARTer	Lymph Node	3	3	141	GSE81530	Development and differentiation of early innate lymphoid progenitors
Mouse	Smart-seq2	Bone marrow	3087	2802	3002	GSE81682	A single-cell resolution map of mouse hematopoietic stem and progenitor cell differentiation
Mouse	SMARTer	Brain	3782	3428	5411	GSE82187	Cellular Taxonomy of the Mouse Striatum as Revealed by Single-Cell RNA-Seq
Mouse	Smart-seq2	Brain	558	327	447	GSE87069	Single-Cell Analysis Reveals a Close Relationship between Differentiating Dopamine and Subthalamic Nucleus Neuronal Lineages
Mouse	SMARTer	Lymph Node	209	206	754	GSE87293	Molecular architecture underlying fluid absorption by the developing inner ear
Mouse	Smart-seq2	Pancreas	930	782	3340	GSE87375	Deciphering Pancreatic Islet B Cell and a Cell
Mouse	Smart-seq2	Bone marrow	1151	818	548	GSE87631	Proliferation Drives Aging-Related Functional Decline in a Subpopulation of the Hematopoietic Stem Cell Compartment.
Mouse	SMARTer	Liver	505	501	4057	GSE87795	Single-cell transcriptome analysis of mouse fetal livers from different developmental stages
Mouse	SMARTer	Bone marrow	671	408	614	GSE89811	Differential cytokine contributions of perivascular haematopoietic stem cell niches.
Mouse	Smart-seq2	Liver	518	425	451	GSE90047	A single-cell transcriptomic analysis reveals precise pathways and regulatory mechanisms underlying hepatoblast differentiation
Mouse	Tang	Brain	62	51	163	GSE90809	A neural basis for melanocortin-4 receptor-regulated appetite
Mouse	Smart-seq2	Skin	1117	1064	10257	GSE90848	Epithelial-Mesenchymal Micro-niches Govern Stem Cell Lineage Choices
Mouse	SMARTer	Small Intestinal	398	307	430	GSE90856	Mex3a Marks a Slowly Dividing Subpopulation of Lgr5+ Intestinal Stem Cells
Mouse	Smart-seq	Brain	162	162	1499	GSE92707	Heterogeneity of hypothalamic pro-opiomelanocortin-expressing neurons revealed by single-cell RNA sequencing
Mouse	RamDA-seq & Smart-seq	embryonic stem cell	1495	1463	48738	GSE98664	Single-cell full-length total RNA sequencing uncovers dynamics of recursive splicing and enhancer RNAs
Mouse	Smart-seq2	Brain	3185	1863	493	GSE98816	Single-cell RNA sequencing of mouse brain and lung vascular and vessel-associated cell types
Mouse	SMARTer	Testis	174	174	1796	PRJNA524391	Mouse neonatal male germ cell expression profiles
Mouse	SMARTer & Smart-seq2	Brain,skeletal muscle,Heart,Liver,Thymus	269	269	8528	PRJNA66167	RNA-seq from ENCODE/Caltech (Mouse)
Mouse	SMARTer	Heart	253	201	3283	SRP049944	Single cardiomyocyte nuclear transcriptomes reveal a lincRNA-regulated de-differentiation and cell cycle stress-response in vivo
Mouse	Smart-seq2	olfactory sensory neurons	182	182	717	SRP065920	Single-cell RNA sequencing of single olfactory sensory neurons from mice
Human/Mouse	Smart-seq2	Thymus	364	352	1829	E-MTAB-3346/E-MTAB-3624	Single-cell transcriptome analysis reveals coordinated ectopic gene-expression patterns in medullary thymic epithelial cells
Human/Mouse	Smart-seq	Unknown	119	117	8397	GSE38495	Full-length mRNA-Seq from single-cell levels of RNA and individual circulating tumor cells
Human/Mouse	Tang	Embryo	45	44	3674	GSE44183	Genetic programs in human and mouse early embryos revealed by single-cell RNA sequencing
Human/Mouse	SUPeR-Seq	Embryo	117	116	43944	GSE53386	Single-cell RNA-seq transcriptome analysis of linear and circular RNAs in mouse preimplantation embryos
Human/Mouse	SMARTer	Liver	742	684	3944	GSE96981	Multilineage communication regulates human liver bud development from pluripotency
Human	Smart-seq2	Embryo	1529	1437	8672	E-MTAB-3929	Single-cell RNA-seq of 1,529 cells obtained from 88 human preimplantation embryos ranging from embryonic day 3 to 7
Human/Mouse	Smart-seq2	CD4+ Treg and Tmem cells	4223	2984	2750	E-MTAB-6072	Single-cell RNA-seq of CD4+ Treg and Tmem cells from different tissues in mouse and human
Human	Smart-seq2	myxoid liposarcoma cells	95	95	408	E-MTAB-6142	Transcriptomic characterization of the human cell cycle in individual unsynchronized cells.
Human	Smart-seq2	PBMC derived B cells	117	116	347	E-MTAB-6386	Single cell RNA-sequencing of PBMC derived B cells from human healthy donor
Human	Smart-seq2	embryonic stem cell	2686	2274	4240	E-MTAB-6819	Single-cell RNA-seq of naive and primed human embryonic stem cells
Human	Smart-seq2	Heart	1919	1823	5690	E-MTAB-7052	Single-cell RNA-seq of of human dermal fibroblasts (different stimulation conditions of dsRNA)
Human	Smart-seq2	Heart	2391	2132	4559	E-MTAB-7167	Single-cell RNA-seq of dermal fibroblasts derived from healthy human donors
Human	Smart-seq2	tonsil	385	282	1177	E-MTAB-7381	Maturing Human CD127+ CCR7+ PDL1+ Dendritic Cells Express AIRE in the Absence of Tissue Restricted Antigens
Human	Smart-seq2	CD8+ T cells	840	775	302	E-MTAB-7606	Human CD8+ T cell cross-reactivity across influenza A, B and C viruses
Human	Smart-seq2	Ovary	40	33	48	E-MTAB-8403	Single cell RNA sequencing of DDX4 antibody positive and negative ovarian tissue cells cultured under oogonial stem cell conditions
Human	Smart-seq2	Lymph Node	418	305	340	GSE100618	Single-cell analysis reveals the continuum of human lympho-myeloid progenitor cells
Human	Smart-seq	Lung cancer	127	113	3835	GSE103866	Single-cell analysis reveals cancer stem cell heterogeneity in hepatocellular carcinoma
Human	SMARTer	Heart	656	578	5857	GSE105211	Aligning single-cell developmental and reprogramming trajectories identifies molecular determinants of reprogramming outcome
Human	Smart-seq2	Spleen	2243	1583	832	GSE106540	Precursors of human CD4+ cytotoxic T lymphocytes identified by single-cell transcriptome analysis.
Human	SMARTer	Breast cancer	188	185	5637	GSE107864	Single-Cell Transcriptome Analysis Reveals Estrogen Signaling Coordinately Augments One-Carbon, Polyamine, and Purine Synthesis in Breast Cancer
Human	SMARTer	Bone marrow	172	170	2015	GSE110499	Linking transcriptional and genetic tumor heterogeneity through allele analysis of single-cell RNA-seq data
Human	SMARTer	retinal organoid	95	92	653	GSE112507	CRX Expression in Pluripotent Stem Cell-Derived Photoreceptors Marks a Transplantable Subpopulation of Early Cones
Human	Smart-seq2	Bone marrow	319	295	710	GSE113046	Identification of two distinct pathways of human myelopoiesis
Human	Smart-seq2	Bone Marrow	1015	24	20	GSE115210	Lineage Tracing in Humans Enabled by Mitochondrial Mutations and Single-Cell Genomics
Human	SMARTer	OSCC	687	679	9313	GSE117872	Longitudinal single-cell RNA sequencing of patient-derived primary cells reveals drug-induced infidelity in stem cell hierarchy
Human	Smart-seq2	Breast cancer	1534	283	358	GSE118389	Unravelling subclonal heterogeneity and aggressive disease states in TNBC through single-cell RNA-seq
Human	SMARTer	Multiple Myeloma	605	594	6065	GSE118900	Molecular signatures of multiple myeloma progression through single cell RNA-Seq
Human	SMARTer	Unknown	337	260	3275	GSE119984	SMARTer single cell total RNA sequencing
Human	Smart-seq2	Breast cancer	1716	1398	5375	GSE123837	Transcriptional diversity and bioenergetic shift in human breast cancer metastasis revealed by single-cell RNA sequencing
Human	RamDA-seq	neural stem cell	668	662	18960	GSE125288	Discover of overlooked differentially expressed gene regions from single-cell RNA-seq data with neural stem cell derived from human induced pluripotent stem
Human	Smart-seq2	Unknown	767	639	1006	GSE132044	Systematic comparison of single-cell and single-nucleus RNA-sequencing methods
Human	Tang	Embryo	123	123	28857	GSE36552	Single-cell RNA-Seq profiling of human preimplantation embryos and embryonic stem cells
Human	SMARTer	GM12878 cells	61	60	3853	GSE44618	From single-cell to cell-pool transcriptomes: stochasticity in gene expression and RNA splicing.
Human	SMARTer	HEK293T cells	56	56	762	GSE49321	Smart-seq2 for sensitive full-length transcriptome profiling in single cells
Human	SMARTer	HCT116 cells	101	100	3667	GSE51254	Quantitative assessment of single-cell RNA-sequencing methods.
Human	SMARTer	Skeletal Muscle	371	348	5293	GSE52529	The dynamics and regulators of cell fate decisions are revealed by pseudotemporal ordering of single cells.
Human	Tang	primordial germ cells	363	346	3168	GSE63818	The Transcriptome and DNA Methylome Landscapes of Human Primordial Germ Cells.
Human	SMARTer	Embryo	459	457	5444	GSE64016	Oscope identifies oscillatory genes in unsynchronized single-cell RNA-seq experiments.
Human	SMARTer	Primary foreskin fibroblast cells	90	66	110	GSE66053	Single mammalian cells compensate for differences in cellular volume and DNA copy number through independent global transcriptional mechanisms.
Human	SMARTer	Brain	466	463	6203	GSE67835	A survey of human brain transcriptome diversity at the single cell level.
Human	SMARTer	Lung cancer	206	206	9379	GSE69405	Single-cell mRNA sequencing identifies subclonal heterogeneity in anti-cancer drug responses of lung adenocarcinoma cells.
Human	SMARTer	Brain	225	225	1954	GSE71315	Single-cell analysis of long non-coding RNAs in the developing human neocortex
Human	SUPeR-Seq	Embryo	47	47	26320	GSE71318	Tracing the expression of circular RNAs in human pre-implantation embryos
Mouse	SMARTer	Ear	301	301	2479	GSE71982	Single-cell RNA-Seq resolves cellular complexity in sensory organs from the neonatal inner ear
Human	SMARTer	renal cell carcinoma.	121	112	3922	GSE73121	Application of single-cell RNA sequencing in optimizing a combinatorial therapeutic strategy in metastatic renal cell carcinoma.
Human	Smart-seq2	Pancreas	71	68	386	GSE73727	Single-cell transcriptomes reveal characteristic features of human pancreatic islet cell types.
Mouse	SMARTer	CD4+ T cell	767	660	4411	GSE74833	Single-Cell Genomics Unveils Critical Regulators of Th17 Cell Pathogenicity.
Human	SMARTer	Brain	732	729	12770	GSE75140	Human cerebral organoids recapitulate gene expression programs of fetal neocortex development.
Human	SMARTer	Breast cancer	150	148	1856	GSE75367	HER2 expression identifies dynamic functional states within circulating breast cancer cells.
Human	Quartz-Seq &Smart-seq2	Bone marrow	3853	2309	5291	GSE75478	Human haematopoietic stem cell lineage commitment is a continuous process.
Human	Smart-seq2	Heart	1317	1229	1887	GSE75659	Analysis of allelic expression patterns in clonal somatic cells by single-cell RNA-seq
Human	SMARTer	Breast cancer	554	550	9837	GSE75688	Single-cell RNA-seq enables comprehensive tumour and immune cell profiling in primary breast cancer.
Human	SMARTer	embryonic stem cell	1774	1744	12453	GSE75748	Single-cell RNA-seq reveals novel regulators of human embryonic stem cell differentiation to definitive endoderm
Human	MATQ-seq	HEK293T cells	88	81	4715	GSE78968	Effective detection of variation in single-cell transcriptomes using MATQ
Human	Smart-seq2	Pancreas	2528	2444	8096	GSE81547	Single-Cell Analysis of Human Pancreas Reveals Transcriptional Signatures of Aging and Somatic Mutation Patterns.
Human	SMARTer	Pancreas	1158	1157	9668	GSE83139	Single-Cell Transcriptomics of the Human Endocrine Pancreas
Human	Smart-seq2	Brain	3588	3371	8282	GSE84465	Div-Seq: Single-nucleus RNA-Seq reveals dynamics of rare adult newborn neurons
Human	SMARTer	Brain	1845	1727	4943	GSE86982	Discovering sparse transcription factor codes for cell states and state transitions during development
Human	SMARTer	Testis	175	144	1789	GSE92276	Chromatin and Single-Cell RNA-Seq Profiling Reveal Dynamic Signaling and Metabolic Transitions during Human Spermatogonial Stem Cell Development.
Human	Smart-seq2	embryonic stem cell	1732	1670	4177	GSE93593	Single-Cell Profiling of an In Vitro Model of Human Interneuron Development Reveals Temporal Dynamics of Cell Type Production and Maturation.
Human/Mouse	Smart-seq2	Heart	629	531	1029	GSE95140	Cardiomyocyte gene programs encoding morphological and functional signatures in cardiac hypertrophy and failure
Human	SMARTer	lupus nephritis	1566	956	3628	PRJNA379992	A single-cell RNA-sequencing approach to dissect heterogeneity in lupus nephritis
Human	Smart-seq2	IgE B cell	972	863	1610	PRJNA472098	High-affinity allergen-specific human antibodies cloned from single IgE B cell transcriptomes
Human	SMARTer	Brain	676	474	6713	SRP041736	Low-coverage single-cell mRNA sequencing reveals cellular heterogeneity and activated signaling pathways in developing cerebral cortex
