# Supplementary material for: Exploring the cellular landscape of circular RNAs using full-length single-cell RNA sequencing
Source: Nat Commun. 2022 Jun 10;13:3242. doi: 10.1038/s41467-022-30963-8 (PMC9187688; doi:10.1038/s41467-022-30963-8)
Supplement: Supplementary file 5 — source data [file 41467_2022_30963_MOESM5_ESM.zip]

Archive with 11 entries (11 files):
- Source data/Figure 1.xlsx
- Source data/Figure2.xlsx
- Source data/Figure3.xlsx
- Source data/Figure4.xlsx
- Source data/Figure5.xlsx
- Source data/Supplementary Figure 1.xlsx
- Source data/Supplementary Figure 2.xlsx
- Source data/Supplementary Figure 3.xlsx
- Source data/Supplementary Figure 4.xlsx
- Source data/Supplementary Figure 5.xlsx
- Source data/Supplementary Figure 6.xlsx
