# Supplementary material for: Exploring the cellular landscape of circular RNAs using full-length single-cell RNA sequencing
Source: Nat Commun. 2022 Jun 10;13:3242. doi: 10.1038/s41467-022-30963-8 (PMC9187688; doi:10.1038/s41467-022-30963-8)
Supplement: Supplementary file 5 — source data [file 41467_2022_30963_MOESM5_ESM.zip › Source data/Figure 1.xlsx]

## Sheet: Fig.1a
Species	Sequencing Strategy	Tissue Type	#Filtered Cells	#circRNAs (>=1 BSJ)
Mouse	SMARTer	embryonic stem cell	846	11773
Mouse	SMARTer	Embryo	123	3320
Mouse	SMARTer	Liver	69	91
Mouse	Smart-seq2	Embryo	548	1445
Mouse	Smart-seq2	Embryo	1190	3796
Mouse	SMARTer	CD4+ T cell	1211	2236
Mouse	SMARTer	CD4+ T cell	76	174
Mouse	SMARTer	IgE B cell	202	321
Mouse	SMARTer	CD4+ T cell	2750	4015
Mouse	Smart-seq2	embryonic stem cell	52	153
Mouse	SMARTer	embryonic stem cell	92	519
Mouse	Smart-seq2	embryonic stem cell	62	314
Mouse	Smart-seq2	embryonic stem cell	329	842
Mouse	SMARTer	Mammary	17	3828
Mouse	SMARTer	Bone marrow	92	1212
Mouse	Smart-seq2	embryonic stem cell	416	954
Mouse	SMARTer	gamma-delta T cell	46	1061
Mouse	SMARTer & Smart-seq2	embryonic stem cell	249	2173
Mouse	Smart-seq2	embryonic stem cell	945	1978
Mouse	SMARTer	Bone marrow	764	1130
Mouse	Smart-seq2	Bone marrow	621	1115
Mouse	Smart-seq2	Embryo	529	13988
Mouse	Smart-seq2	Brain	457	1389
Mouse	Smart-seq2	Bone marrow	450	573
Mouse	SMARTer	Spleen	177	480
Mouse	Smart-seq2	Brain	1333	1166
Mouse	Smart-seq2	Brain	546	522
Mouse	SMARTer	Lung	47	235
Mouse	SMARTer	Brain	195	590
Mouse	Smart-seq2	20 Tissues	43099	92977
Mouse	SMARTer	Brain	2211	2530
Mouse	SMARTer	Mammary	461	1058
Mouse	SMARTer	Brain	71	300
Mouse	SMARTer	Brain	29	72
Mouse	Smart-seq2	Brain	400	402
Mouse	SMARTer	Brain	21353	51509
Mouse	Smart-seq2	Brain	864	1237
Mouse	Smart-seq2	Skeletal Muscle	254	1049
Mouse	Smart-seq2	Eye	633	1064
Mouse	SMARTer	Brain	2204	2803
Mouse	SMARTer	Embryo	630	2549
Mouse	SMARTer	Brain	195	1598
Mouse	Smart-seq2	Lung	58	541
Mouse	Smart-seq2	Brain	9175	7700
Mouse	Smart-seq2	Bone marrow	731	886
Mouse	Smart-seq2	CD4+ T cell	94	54
Mouse	Smart-seq2	Unknown	901	1127
Mouse	SMARTer	Ear	124	301
Mouse	Tang	Embryo	18	505
Mouse	SMARTer	Bone Marrow	53	184
Mouse	Quartz-Seq &Smart-seq	embryonic stem cell	64	269
Mouse	SMARTer	Embryo	306	7084
Mouse	Tang	embryonic stem cell	85	1075
Mouse	SMARTer	Bone marrow	3954	7361
Mouse	Smart-seq2	embryonic fibroblast	18	862
Mouse	Tang	Pancreas	139	392
Mouse	SMARTer	Lung	156	704
Mouse	SMARTer	iPS cell	132	756
Mouse	SMARTer	Embryo	55	3837
Mouse	SMARTer	Kidney	34	39
Mouse	SMARTer	Thymus	239	883
Mouse	SMARTer	Bone marrow	208	439
Mouse	Smart-seq2	Bone marrow	94	273
Mouse	SMARTer	Dorsal root ganglion	207	6103
Mouse	SMARTer	Kidney	30	19
Mouse	Tang	Bone marrow	207	426
Mouse	SMARTer	Heart	392	2021
Mouse	Smart-seq2	Brain	448	406
Mouse	SMARTer	Bone marrow	529	16401
Mouse	SMARTer	Bone marrow	90	348
Mouse	SMARTer	Bone marrow	130	332
Mouse	SMARTer	Brain	151	530
Mouse	SMARTer	Brain	578	5728
Mouse	Tang	Placenta	77	366
Mouse	Smart-seq2	Thymus	68	62
Mouse	SMARTer	embryonic stem cell	95	366
Mouse	SMARTer	Brain	458	299
Mouse	Smart-seq2	Heart	3148	14299
Mouse	SMARTer	Tibia growth plate	211	1689
Mouse	Smart-seq2	Dorsal root ganglion	168	2417
Mouse	SMARTer	Lymph Node	128	513
Mouse	SMARTer	Pancreas	554	1517
Mouse	SMARTer	Pancreas	153	534
Mouse	SMARTer	germinal center B cell	137	287
Mouse	Smart-seq2	Brain	55	75
Mouse	Smart-seq2	Pancreas	107	520
Mouse	Smart-seq2	Retinal organoid	215	588
Mouse	SMARTer	Lymph Node	3	141
Mouse	Smart-seq2	Bone marrow	2802	3002
Mouse	SMARTer	Brain	3428	5411
Mouse	Smart-seq2	Brain	327	447
Mouse	SMARTer	Lymph Node	206	754
Mouse	Smart-seq2	Pancreas	782	3340
Mouse	Smart-seq2	Bone marrow	818	548
Mouse	SMARTer	Liver	501	4057
Mouse	SMARTer	Bone marrow	408	614
Mouse	Smart-seq2	Liver	425	451
Mouse	Tang	Brain	51	163
Mouse	Smart-seq2	Skin	1064	10257
Mouse	SMARTer	Small Intestinal	307	430
Mouse	Smart-seq	Brain	162	1499
Mouse	RamDA-seq & Smart-seq	embryonic stem cell	1463	48738
Mouse	Smart-seq2	Brain	1863	493
Mouse	SMARTer	Testis	174	1796
Mouse	SMARTer & Smart-seq2	Brain,skeletal muscle,Heart,Liver,Thymus	269	8528
Mouse	SMARTer	Heart	201	3283
Mouse	Smart-seq2	olfactory sensory neurons	182	717
Human/Mouse	Smart-seq2	Thymus	352	1829
Human/Mouse	Smart-seq	Unknown	117	8397
Human/Mouse	Tang	Embryo	44	3674
Human/Mouse	SUPeR-Seq	Embryo	116	43944
Human/Mouse	SMARTer	Liver	684	3944
Human	Smart-seq2	Embryo	1437	8672
Human/Mouse	Smart-seq2	CD4+ Treg and Tmem cells	2984	2750
Human	Smart-seq2	myxoid liposarcoma cells	95	408
Human	Smart-seq2	PBMC derived B cells	116	347
Human	Smart-seq2	embryonic stem cell	2274	4240
Human	Smart-seq2	Heart	1823	5690
Human	Smart-seq2	Heart	2132	4559
Human	Smart-seq2	tonsil	282	1177
Human	Smart-seq2	CD8+ T cells	775	302
Human	Smart-seq2	Ovary	33	48
Human	Smart-seq2	Lymph Node	305	340
Human	Smart-seq	Lung cancer	113	3835
Human	SMARTer	Heart	578	5857
Human	Smart-seq2	Spleen	1583	832
Human	SMARTer	Breast cancer	185	5637
Human	SMARTer	Bone marrow	170	2015
Human	SMARTer	retinal organoid	92	653
Human	Smart-seq2	Bone marrow	295	710
Human	Smart-seq2	Bone Marrow	24	20
Human	SMARTer	OSCC	679	9313
Human	Smart-seq2	Breast cancer	283	358
Human	SMARTer	Multiple Myeloma	594	6065
Human	SMARTer	Unknown	260	3275
Human	Smart-seq2	Breast cancer	1398	5375
Human	RamDA-seq	neural stem cell	662	18960
Human	Smart-seq2	Unknown	639	1006
Human	Tang	Embryo	123	28857
Human	SMARTer	GM12878 cells	60	3853
Human	SMARTer	HEK293T cells	56	762
Human	SMARTer	HCT116 cells	100	3667
Human	SMARTer	Skeletal Muscle	348	5293
Human	Tang	primordial germ cells	346	3168
Human	SMARTer	Embryo	457	5444
Human	SMARTer	Primary foreskin fibroblast cells	66	110
Human	SMARTer	Brain	463	6203
Human	SMARTer	Lung cancer	206	9379
Human	SMARTer	Brain	225	1954
Human	SUPeR-Seq	Embryo	47	26320
Mouse	SMARTer	Ear	301	2479
Human	SMARTer	renal cell carcinoma.	112	3922
Human	Smart-seq2	Pancreas	68	386
Mouse	SMARTer	CD4+ T cell	660	4411
Human	SMARTer	Brain	729	12770
Human	SMARTer	Breast cancer	148	1856
Human	Quartz-Seq &Smart-seq2	Bone marrow	2309	5291
Human	Smart-seq2	Heart	1229	1887
Human	SMARTer	Breast cancer	550	9837
Human	SMARTer	embryonic stem cell	1744	12453
Human	MATQ-seq	HEK293T cells	81	4715
Human	Smart-seq2	Pancreas	2444	8096
Human	SMARTer	Pancreas	1157	9668
Human	Smart-seq2	Brain	3371	8282
Human	SMARTer	Brain	1727	4943
Human	SMARTer	Testis	144	1789
Human	Smart-seq2	embryonic stem cell	1670	4177
Human/Mouse	Smart-seq2	Heart	531	1029
Human	SMARTer	lupus nephritis	956	3628
Human	Smart-seq2	IgE B cell	863	1610
Human	SMARTer	Brain	474	6713

## Sheet: Fig.1c
	#circRNAs
single cell	239471
circAltas	427025
Other database	1537572
single cell & circAltas	35251
single cell & Other database	12047
Other database & circAltas	303632
single cell & circAltas & Other database	76824

## Sheet: Fig.1d
	CPM	Type
chr2:46001404|46086362	0.33344	Shared
chr19:32899857|32901412	1.87803	Shared
chr12:3011004|3022017	0.00874	Shared
chr4:147906638|147939899	0.23068	Shared
chr7:24649612|24668660	0.17457	Shared
chr6:109542047|109586072	0.02429	Shared
chr15:61094356|61104228	0.08966	Shared
chr18:34093465|34183626	0.20154	Shared
chr4:67728540|67802419	0.03171	Shared
chr20:51639343|51690819	1.84133	Shared
chr11:108046270|108089623	0.07866	Shared
chr2:199308760|199433514	0.67692	Shared
chr4:88107184|88140014	0.1916	Shared
chr12:20613443|20613700	0.006	Shared
chr7:87650822|87807519	0.0256	Shared
chr13:77257671|77288376	0.12069	Shared
chr3:47610066|47686170	0.14866	Shared
chr11:32587012|32588732	0.01363	Shared
chr5:88804598|88823930	0.0652	Shared
chr6:47503280|47526740	0.03789	Shared
chr10:121790169|121870038	0.93533	Shared
chr3:100384479|100386978	0.24114	Shared
chr3:160402676|160404504	0.0333	Shared
chr17:61889786|61925099	0.16976	Shared
chr15:92937518|92974950	0.76854	Shared
chr3:134495296|134552012	0.08664	Shared
chr2:77939831|77951533	0.17194	Shared
chr6:73400234|73416251	0.00389	Shared
chr10:30908933|30941651	0.49291	Shared
chr4:61383124|61517518	0.37081	Shared
chr4:86796874|86799204	0.31884	Shared
chr2:24556015|24564430	0.91624	Shared
chr5:80976663|81042983	0.05498	Shared
chr20:44995090|45025130	0.03371	Shared
chr6:142823035|142837047	0.05297	Shared
chr14:64080456|64093480	0.00646	Shared
chr9:3330259|3330517	0.16635	Shared
chr7:77262121|77280653	0.2922	Shared
chr18:76849622|76871825	0.36902	Shared
chr8:140275658|140347946	0.05728	Shared
chr9:5021963|5123121	0.00943	Shared
chr15:50586392|50592626	3.29609	Shared
chr17:28923909|28927063	0.00874	Shared
chr1:243270105|243378863	0.31057	Shared
chr13:40558180|40558483	0.02533	Shared
chr11:75961444|75983513	0.28167	Shared
chr15:75505675|75527261	2.11374	Shared
chr17:17874634|17875003	0.01137	Shared
chr17:5434888|5438183	0.14658	Shared
chr11:76526462|76528466	1.13899	Shared
chr2:23895819|23896744	0.00646	Shared
chr10:79118915|79162133	0.44034	Shared
chr6:109563597|109573594	0.18173	Shared
chr1:12455998|12460396	0.46735	Shared
chr2:36877891|36905618	0.08715	Shared
chr1:10101108|10130813	0.03312	Shared
chr14:59505189|59543454	0.0128	Shared
chr2:33186856|33222151	0.80841	Shared
chr17:64480289|64482974	0.09353	Shared
chrX:24331264|24347019	0.00943	Shared
chr13:45988787|46045516	0.53903	Shared
chr9:84741892|84752085	11.3237	Shared
chr16:53141220|53157541	0.30149	Shared
chr3:189127146|189132697	0.00874	Shared
chr6:15410224|15452175	0.15833	Shared
chr11:113323288|113335037	1.23015	Shared
chr1:182872337|182880608	0.73013	Shared
chr14:103778745|103798868	0.05678	Shared
chr3:138681967|138714719	0.07656	Shared
chr2:168161787|168182090	8.29451	Shared
chr11:9160258|9160865	0.23981	Shared
chr2:32197344|32209561	18.7998	Shared
chr8:28731223|28750959	0.0288	Shared
chr4:121833231|121835283	0.83403	Shared
chr6:88928985|88941180	2.053	Shared
chr15:42988819|43032631	0.01166	Shared
chr16:27340186|27346618	0.17312	Shared
chr10:27167102|27173259	0.15107	Shared
chr2:175163846|175164966	0.0312	Shared
chr15:24967932|25042515	0.00874	Shared
chr3:31596798|31633147	0.01989	Shared
chr1:6550396|6550615	0.03898	Shared
chr1:193069034|193084831	1.63534	Shared
chr11:32927157|32947729	0.23262	Shared
chr18:21815616|21847125	0.30081	Shared
chr7:82005423|82060527	0.08055	Shared
chr17:19920036|19936430	0.48055	Shared
chr6:56636557|56642101	0.01749	Shared
chr21:46334397|46334768	0.37271	Shared
chr3:37063742|37083806	0.8251	Shared
chr14:100913432|100914955	0.03691	Shared
chr3:101398861|101501119	0.11231	Shared
chr6:46625418|46637978	0.022	Shared
chr7:55906253|55912723	0.21256	Shared
chr14:67761366|67762819	6.82041	Shared
chr6:111614112|111655556	0.17166	Shared
chr1:241588213|241592120	0.57979	Shared
chr20:33606956|33629914	0.36826	Shared
chr2:86740927|86773435	0.2825	Shared
chr2:95908669|95912316	0.02071	Shared
chr1:19419213|19419750	0.00971	Shared
chr17:82884145|82911789	2.5063	Shared
chr2:180989882|180991871	0.63764	Shared
chr2:11455342|11457233	0.48629	Shared
chr18:79976718|79977701	0.47596	Shared
chr9:36091164|36100543	0.03223	Shared
chr14:80831143|80900029	0.04249	Shared
chr3:183025755|183041750	0.16451	Shared
chr2:95886048|95895590	0.02754	Shared
chr19:21098815|21166461	0.38254	Shared
chr17:36508897|36511455	0.53784	Shared
chr20:35044505|35078174	0.0686	Shared
chr16:11885181|11891139	0.07283	Shared
chr1:32668225|32672901	0.21943	Shared
chr1:236824119|236863554	1.59357	Shared
chr2:233434380|233437479	0.28529	Shared
chr15:73116540|73136027	0.81264	Shared
chr11:65440753|65441162	0.01138	Shared
chr6:83216498|83253738	0.02251	Shared
chr17:760111|776988	0.02429	Shared
chr11:16046514|16055901	1.88688	Shared
chr16:15581217|15583238	1.34095	Shared
chr4:83431664|83432267	0.01625	Shared
chr1:214613272|214632602	0.03323	Shared
chr4:13376545|13384869	0.12515	Shared
chr15:55627008|55629004	0.1967	Shared
chr13:32432789|32480637	0.39802	Shared
chr9:95966562|95973088	0.34745	Shared
chr16:47610826|47661800	0.02631	Shared
chr15:36950160|36950400	0.0369	Shared
chr16:87394813|87394993	0.084	Shared
chr12:51764571|51764819	0.01326	Shared
chr8:33558615|33558771	0.50664	Shared
chr4:108937808|108974559	0.48969	Shared
chr2:189791790|189805754	3.00543	Shared
chr6:85513800|85574378	0.1862	Shared
chr22:43998137|43999673	0.16216	Shared
chr9:5859468|5914062	0.51805	Shared
chr13:45988787|46035798	0.0576	Shared
chr21:46349012|46349820	12.3703	Shared
chr1:32386845|32394116	0.0764	Shared
chrX:154353161|154358312	0.00733	Shared
chr18:79126267|79277196	1.14558	Shared
chr18:683246|697355	0.09916	Shared
chr5:126804776|126821135	0.08497	Shared
chr7:2360710|2362764	0.02914	Shared
chr7:21588064|21690881	0.33501	Shared
chrX:41198528|41205493	0.16519	Shared
chr15:52605133|52613857	0.23622	Shared
chr1:85164526|85190752	0.24302	Shared
chr1:201863448|201871327	0.06224	Shared
chr6:127280231|127287007	0.15335	Shared
chr19:23358430|23362725	38.2556	Shared
chr3:67495798|67559652	0.26338	Shared
chr2:183133566|183161195	8.62496	Shared
chr8:65669873|65704929	0.30176	Shared
chr14:65075774|65093815	0.0455	Shared
chr12:46229153|46243314	31.3176	Shared
chr14:88657376|88754671	0.11704	Shared
chr1:155477886|155521618	1.22733	Shared
chr9:19063008|19087156	0.12753	Shared
chr15:63655742|63658718	0.31965	Shared
chr1:186355410|186355558	0.05654	Shared
chr11:86003366|86031611	0.44677	Shared
chr3:56660731|56661017	2.69337	Shared
chr22:49797805|49824331	0.08483	Shared
chr3:117921561|117934440	0.03029	Shared
chr1:243169628|243225321	0.02968	Shared
chr12:77940319|78059115	0.38787	Shared
chr4:155696756|155697122	0.24046	Shared
chr5:90627211|90692786	0.0182	Shared
chr10:124012333|124046724	0.36752	Shared
chr1:243613671|243735116	0.57973	Shared
chr10:74838683|74989112	0.12712	Shared
chr19:16081913|16089120	0.09959	Shared
chr6:104811311|104833173	0.31271	Shared
chr20:20472756|20536784	0.08603	Shared
chr19:7462152|7464690	0.40084	Shared
chr17:2438109|2477885	0.01263	Shared
chr15:101701086|101712001	0.32117	Shared
chr2:172566856|172570824	0.07664	Shared
chr4:84879406|84932363	1.91474	Shared
chr15:30633490|30647714	0.15001	Shared
chr2:32509738|32513154	1.42971	Shared
chr10:71816871|71817042	0.02829	Shared
chr5:142876020|142876499	0.03852	Shared
chr9:99959917|99975719	0.78688	Shared
chr18:13730627|13752427	0.14477	Shared
chr19:42236606|42240142	0.83198	Shared
chr3:108553648|108560841	0.02517	Shared
chr4:128074460|128079916	0.13351	Shared
chr16:57167093|57173869	3.65765	Shared
chr6:88844357|88849826	0.01846	Shared
chr10:127042625|127061776	2.8626	Shared
chr11:3500466|3501275	0.14601	Shared
chr6:107893482|107924932	0.24986	Shared
chr15:25064715|25070259	0.00646	Shared
chr12:101714090|101716812	3.24461	Shared
chr15:28254340|28256317	0.19953	Shared
chr6:39897197|39904262	0.00646	Shared
chr2:162504443|162518158	1.83895	Shared
chr9:122957149|122998766	0.16376	Shared
chr12:104927973|104931791	1.52078	Shared
chr7:149166158|149179676	0.11509	Shared
chr7:56054369|56059640	0.09131	Shared
chr2:97142640|97198658	0.01943	Shared
chr2:96733519|96738067	0.10136	Shared
chr7:152180711|152203064	0.15032	Shared
chr22:31462932|31463133	1.49092	Shared
chr4:166055076|166065863	0.08133	Shared
chr2:20278583|20331937	0.33559	Shared
chr15:90593636|90604447	0.98172	Shared
chr2:229840822|229859574	0.0924	Shared
chr16:27233001|27235299	0.20839	Shared
chrX:14850505|14859334	1.41166	Shared
chrX:54294553|54294847	0.04171	Shared
chr1:150444251|150464727	0.12697	Shared
chr16:16141173|16142942	2.64769	Shared
chr9:96763506|96827181	0.03028	Shared
chr3:180309385|180309690	0.00646	Shared
chr7:33055287|33058428	0.021	Shared
chr2:54628148|54628987	0.03884	Shared
chr12:123340988|123345570	0.27351	Shared
chr8:130288251|130290138	0.15265	Shared
chr10:68381232|68386128	0.32574	Shared
chr18:77066298|77097474	0.00646	Shared
chr3:12820086|12827604	0.31754	Shared
chr1:178877498|178894024	0.72571	Shared
chr5:7414573|7439110	0.02044	Shared
chr8:17935589|17939861	0.04387	Shared
chr3:131165426|131170887	0.13382	Shared
chr18:58261204|58271311	0.01554	Shared
chr20:21512174|21514114	0.47351	Shared
chr16:68203951|68205461	0.02867	Shared
chr3:27411642|27424152	2.03136	Shared
chr8:99575658|99577633	0.52402	Shared
chr6:20781145|20830438	0.04431	Shared
chr15:87355549|87422836	0.46914	Shared
chr9:36229021|36246482	0.05634	Shared
chr15:50631417|50634556	0.54568	Shared
chr1:155922448|155922938	0.02104	Shared
chr20:20008708|20009446	0.002	Shared
chr2:71368382|71370005	0.64935	Shared
chr9:95897849|95923379	0.08728	Shared
chr9:136522850|136613991	0.13038	Shared
chr22:27858387|27914347	0.9866	Shared
chr22:35262323|35265603	0.31825	Shared
chr1:31915891|31919658	5.08866	Shared
chr12:123166655|123181210	3.32026	Shared
chr18:32122915|32125224	0.11423	Shared
chr4:150798081|150817257	9.09482	Shared
chr9:100498765|100576955	0.37358	Shared
chr12:19462510|19473355	10.3923	Shared
chr10:68363984|68404844	0.021	Shared
chr12:133102657|133104446	0.09887	Shared
chr16:47463899|47648616	0.00733	Shared
chr9:41025764|41031512	0.92292	Shared
chr3:96972607|96987993	0.32353	Shared
chr5:158317365|158383871	0.02853	Shared
chr15:82400660|82408367	0.4147	Shared
chr12:53381659|53411435	0.48316	Shared
chr5:40715703|40730343	0.0286	Shared
chr2:222887830|222919202	0.22148	Shared
chr12:92842465|92853954	0.19041	Shared
chr14:93261602|93263993	0.28124	Shared
chr1:39119905|39122396	0.12761	Shared
chr4:77742141|77748384	0.036	Shared
chr4:93455662|93490777	0.04233	Shared
chr9:83739701|83788678	0.14125	Shared
chr15:58899469|58900531	0.03437	Shared
chr1:145724801|145731070	0.0488	Shared
chr10:63176297|63200677	0.43746	Shared
chr16:56936687|56942237	1.3649	Shared
chr6:149603268|149623283	0.18011	Shared
chr2:15374608|15402301	0.68825	Shared
chr6:10893867|10902963	0.28572	Shared
chr15:91915993|91916458	0.24785	Shared
chr10:12081472|12089255	0.69957	Shared
chr21:33781461|33799929	0.03691	Shared
chr22:29334265|29349383	0.23775	Shared
chr8:42996245|42997050	0.004	Shared
chr17:67853940|67854762	1.1263	Shared
chr1:27755195|27759627	0.07121	Shared
chr2:215407127|215408349	0.01867	Shared
chr1:243734958|243742043	0.02027	Shared
chr2:28906460|28914159	0.09436	Shared
chr20:16356330|16381747	2.11837	Shared
chr18:62211153|62232427	1.09605	Shared
chr13:63990096|64034537	0.1342	Shared
chr8:30836803|30849316	0.0558	Shared
chr3:155914419|155919338	0.62884	Shared
chr2:238347455|238399239	0.16376	Shared
chr11:3723157|3753408	0.69545	Shared
chr10:89726413|89733056	0.09942	Shared
chr10:124408542|124408965	1.49771	Shared
chr14:34792775|34811036	0.0768	Shared
chr12:64464334|64467082	0.00971	Shared
chr10:14919738|14935564	0.40082	Shared
chr6:118448404|118523920	0.09956	Shared
chr11:120448234|120459320	0.00851	Shared
chr16:14599904|14604226	1.19296	Shared
chr11:77332730|77343931	0.52356	Shared
chr11:74351383|74368575	0.31405	Shared
chr20:44406058|44424254	0.0664	Shared
chr1:39529055|39554392	0.30395	Shared
chr17:10453643|10639474	0.07275	Shared
chr1:84947033|84958702	0.31725	Shared
chr14:22778913|22812985	0.02274	Shared
chr2:9279317|9327911	0.2573	Shared
chr10:12998338|13074100	0.48029	Shared
chr2:25313913|25314161	0.05769	Shared
chr15:70973249|70984257	0.14643	Shared
chr13:102618722|102647344	0.17686	Shared
chr16:48252131|48262872	0.2773	Shared
chr22:31441774|31443094	0.09173	Shared
chr13:30208577|30283791	2.68866	Shared
chr2:229774097|229777479	0.20219	Shared
chr3:98768430|98773983	3.77389	Shared
chr1:229536362|229542371	0.0204	Shared
chr15:89865495|89871546	0.3745	Shared
chr6:118266995|118285338	0.1286	Shared
chr1:35187973|35191529	0.01457	Shared
chr18:34086394|34105160	0.39528	Shared
chr8:89587910|89596512	2.09069	Shared
chr17:9378552|9505162	0.07055	Shared
chr18:9208657|9216900	0.12098	Shared
chrX:152635882|152641295	0.11166	Shared
chr4:88906379|88938241	0.59271	Shared
chr9:5549335|5570323	0.03712	Shared
chr4:105424196|105449403	1.15811	Shared
chr15:48165933|48168839	0.3987	Shared
chr5:77693266|77708347	0.05393	Shared
chr17:17248926|17254945	0.28575	Shared
chr5:50750151|50797233	0.86883	Shared
chr8:103040798|103042407	0.79532	Shared
chr8:100225173|100225339	0.0096	Shared
chr22:41125864|41164130	0	Shared
chr21:33241840|33260727	0.17058	Shared
chr15:54264168|54300373	0.02221	Shared
chr5:79645123|79649190	0.1437	Shared
chr18:34755976|34766041	1.12282	Shared
chr17:35824078|35838553	0.01263	Shared
chr17:67178659|67218822	0.02914	Shared
chr2:50922658|50925952	0.00971	Shared
chr2:37019809|37041292	0.19606	Shared
chr9:36580073|36607673	0.0392	Shared
chr13:20615793|20656430	0.02126	Shared
chr2:69337898|69338565	1.55058	Shared
chr18:346295|357522	1.49895	Shared
chr3:43303098|43303792	0.69506	Shared
chr12:122288489|122333143	0.00667	Shared
chr7:77349351|77355647	0.28954	Shared
chr13:45516143|45525051	5.76843	Shared
chr5:16474649|16483472	0.17487	Shared
chr9:122998597|123015636	0.44604	Shared
chr2:101036018|101050641	0.10682	Shared
chr6:82181879|82212793	0.25534	Shared
chr18:12454346|12496102	0.04137	Shared
chr2:73550267|73573424	0.53646	Shared
chr19:6004201|6008224	0.02416	Shared
chr14:55332817|55355222	0.21745	Shared
chr14:54981540|54984860	0.13909	Shared
chr5:57230846|57231321	3.48163	Shared
chr14:100353687|100361921	0.91068	Shared
chr2:149735659|149743759	0.61063	Shared
chr10:928863|929327	0.01914	Shared
chr6:73428709|73445747	0.13854	Shared
chr11:106939460|106986131	1.63651	Shared
chr6:22056546|22110818	0.12623	Shared
chr1:93305388|93315266	0.1093	Shared
chr9:122877471|122897576	1.18649	Shared
chr1:176081152|176149074	0.75786	Shared
chr1:100206230|100240884	0.42241	Shared
chr8:118668450|118726067	0.04575	Shared
chr9:111922849|111931357	0.54939	Shared
chr9:123652013|123792630	0.19308	Shared
chr4:119245337|119269837	0.11159	Shared
chr13:95115922|95170628	1.81903	Shared
chrX:80288906|80310233	6.16276	Shared
chr14:88681890|88715195	0.02769	Shared
chr21:36247517|36253909	1.23184	Shared
chr17:42998137|42998831	0.00667	Shared
chr2:216113016|216132387	0.04725	Shared
chr18:56756583|56816144	0.19565	Shared
chr2:152662603|152673706	0.05029	Shared
chr10:114830852|114843937	0.01143	Shared
chr18:46088109|46095131	0.24803	Shared
chr10:63197411|63215696	0.11612	Shared
chr1:179112309|179121867	0.29077	Shared
chr3:12920430|12924742	0.08646	Shared
chr14:100930447|100951494	0.74221	Shared
chr2:203122254|203169851	0.0153	Shared
chr7:74295251|74296899	0.02234	Shared
chr18:13008468|13019123	0.12074	Shared
chr10:51153164|51153330	0.15409	Shared
chr13:43265398|43326525	1.0388	Shared
chr19:48413991|48421945	0.09523	Shared
chr16:14599904|14627336	0.78634	Shared
chr2:6467589|6470840	0.1082	Shared
chr3:125497834|125497983	0.0272	Shared
chr14:37282277|37369624	0.2348	Shared
chr1:28491655|28496672	0.02686	Shared
chr8:94386984|94404239	0.08542	Shared
chr1:234457667|234471257	0.03205	Shared
chr8:17646982|17656065	0.01263	Shared
chr18:58865470|58953799	0.17975	Shared
chr12:26494153|26602706	0.30018	Shared
chr3:57425022|57446689	0.00667	Shared
chr5:112259229|112266330	0.51944	Shared
chr11:65499625|65500063	0.00971	Shared
chr1:70292388|70296261	0.09274	Shared
chr15:41020900|41027736	1.47905	Shared
chrX:120441730|120456769	0.03091	Shared
chr2:71363153|71433283	0.01417	Shared
chr19:11100223|11107514	0.05371	Shared
chr2:128113084|128138852	0.18024	Shared
chr2:61343815|61395233	0.33088	Shared
chr17:49317366|49322508	0.08549	Shared
chr1:36036177|36040441	0.28915	Shared
chr11:93696320|93700186	1.09759	Shared
chr14:45148837|45176976	0.04386	Shared
chr5:134312292|134319497	0.41758	Shared
chr15:30832791|30835289	0.02429	Shared
chr14:88496413|88508020	0.4609	Shared
chr1:212329135|212333598	3.64939	Shared
chr2:102762587|102798000	0.0255	Shared
chr14:52542371|52544371	0.39568	Shared
chr3:100295087|100299331	1.23511	Shared
chr10:15575489|15586664	0.68018	Shared
chr12:121252661|121274585	0.01856	Shared
chr6:73641691|73644603	0.05721	Shared
chr12:39682611|39716838	0.1248	Shared
chr17:65902152|66063081	0	Shared
chr6:130022227|130055255	0.02937	Shared
chr2:165915201|165930364	0.08367	Shared
chr3:37294979|37302332	3.01839	Shared
chr16:48560754|48562444	0.46536	Shared
chr9:35231120|35243364	0.42405	Shared
chr9:16435555|16552765	0.13751	Shared
chr3:125313308|125323349	0.05012	Shared
chr19:8471326|8474244	0.14209	Shared
chr1:173646846|173676391	0.24514	Shared
chr4:99900982|99930621	0.0384	Shared
chr6:155090289|155211307	0.24132	Shared
chr8:99511104|99556653	0.24681	Shared
chr13:49006152|49114731	0.03132	Shared
chr7:44481292|44485622	0.09458	Shared
chr18:58939445|58939621	0.91397	Shared
chr2:195775846|195824445	0.01554	Shared
chr9:112215986|112330474	0.15971	Shared
chr15:75601138|75621056	0.17362	Shared
chr17:5297345|5338138	0.096	Shared
chr6:47515783|47574251	0.03843	Shared
chr5:126568259|126577211	0.13483	Shared
chr3:185922011|185931852	0.042	Shared
chr3:158122103|158225733	0.27024	Shared
chr13:49168613|49178654	3.32009	Shared
chr11:34957384|34978182	11.0339	Shared
chr15:75479848|75527261	0.08184	Shared
chr17:783083|788132	0.91635	Shared
chr3:114001595|114046732	0.35362	Shared
chr3:18041449|18097732	0.11281	Shared
chr11:123445755|123446216	0.00971	Shared
chr6:42650284|42652645	1.62297	Shared
chr19:3976105|3976509	0.37623	Shared
chr11:3723157|3744649	0.1141	Shared
chr11:101961741|101963880	0.48776	Shared
chr15:50637422|50648885	0.6681	Shared
chr21:37087247|37153277	0.26399	Shared
chr16:14569733|14571515	0	Shared
chr8:102311299|102346395	0.49171	Shared
chr11:66521194|66524276	0.032	Shared
chr10:12118749|12120267	1.41307	Shared
chr2:17678859|17721261	0.05305	Shared
chr17:28921688|28924302	4.18577	Shared
chr8:42861745|42874006	2.6578	Shared
chr8:129846804|129871496	0.63599	Shared
chr20:47287229|47291888	0.50052	Shared
chr2:152617091|152637674	0.0816	Shared
chr9:125915686|125935607	3.86358	Shared
chr3:47661294|47670717	0.37963	Shared
chr6:83100705|83110314	0.07111	Shared
chr1:31346640|31348974	2.78469	Shared
chr5:95506934|95525673	0.15085	Shared
chr6:166488833|166510357	0.03269	Shared
chr5:65329378|65473952	0.55935	Shared
chr2:199022418|199026655	0.01686	Shared
chr15:100609707|100630042	0.27164	Shared
chr7:76264765|76265468	0.26157	Shared
chr16:89515790|89516473	0.07089	Shared
chr12:27368262|27377564	0.83743	Shared
chr9:109381652|109450369	0.03886	Shared
chr13:113495502|113539507	0.05752	Shared
chr19:40034950|40036626	2.20409	Shared
chr15:72570177|72572165	0.35163	Shared
chr8:18801270|18804898	0.54692	Shared
chr13:114041000|114052155	0.09965	Shared
chr14:45151397|45159280	0.15374	Shared
chr3:33358967|33364719	3.70289	Shared
chr11:108186482|108190500	3.16535	Shared
chr13:107511061|107524036	0.08087	Shared
chr1:64582156|64613518	0.05055	Shared
chr11:62881973|62884525	0.00533	Shared
chr1:42480461|42566475	0.08216	Shared
chr10:24855318|24942436	0.08921	Shared
chr3:33592395|33632371	0.07431	Shared
chr11:72726620|72732597	0.09108	Shared
chr16:53228983|53239881	0.35856	Shared
chr10:68442917|68470163	0.58152	Shared
chr1:180003174|180006567	4.07991	Shared
chr12:70319298|70337513	0.00971	Shared
chrX:41201060|41219231	0.00667	Shared
chr3:196486533|196487578	0.1821	Shared
chr12:882943|900670	0.02817	Shared
chr10:19087840|19104075	0.07205	Shared
chr2:170055460|170061443	2.18074	Shared
chr5:177050751|177064601	1.1941	Shared
chr13:52083260|52093235	0.04263	Shared
chr6:7303550|7310029	3.9615	Shared
chr10:12081472|12091684	6.61937	Shared
chr13:110893028|110911771	0	Shared
chr2:61496879|61499894	0.33169	Shared
chr7:131338841|131399433	0.1312	Shared
chr14:61738087|61741188	0.5177	Shared
chr7:80789306|80818418	0.27375	Shared
chr7:87650822|87741579	0.76987	Shared
chr2:143435601|143450794	0.04275	Shared
chr11:83224855|83249184	0.11067	Shared
chr6:82181879|82211404	0.06212	Shared
chr6:152308489|152310017	1.25515	Shared
chr2:24658661|24683128	0.17146	Shared
chr10:63197411|63209235	0.10317	Shared
chr12:69251129|69269668	0.27575	Shared
chr5:151786572|151791062	2.77292	Shared
chr16:5027135|5028185	1.91568	Shared
chr10:121899866|121911151	0.25666	Shared
chr13:24779667|24800534	0.1605	Shared
chr2:158220595|158366076	0.07802	Shared
chr3:18351992|18420991	0.0785	Shared
chrX:154695917|154716329	0.05653	Shared
chr2:47463031|47482972	0.62965	Shared
chr14:44995746|45054549	0.18289	Shared
chr2:99418828|99462622	0.07025	Shared
chr9:92310171|92324209	0.0459	Shared
chr7:150220245|150249054	0	Shared
chr15:41044904|41058781	0.05246	Shared
chr1:160311868|160332557	0.22833	Shared
chr9:19298056|19328162	0.29764	Shared
chr12:31389324|31409384	0.20645	Shared
chr2:60782686|60783209	0.53237	Shared
chr20:44916756|44924256	0.06273	Shared
chr13:52425932|52433748	0.85773	Shared
chr16:68266593|68291661	0.02871	Shared
chr12:109481637|109501534	0.32606	Shared
chr2:55312434|55322692	0.0659	Shared
chr3:47067070|47088247	0.2098	Shared
chrY:19041370|19045288	2.63356	Shared
chr17:47374472|47414919	0.3279	Shared
chr6:42822796|42852197	0.71204	Shared
chr11:5678204|5680238	0.22835	Shared
chr2:159427941|159433363	0.38067	Shared
chr18:69946734|69947532	0.15751	Shared
chr1:154256429|154258009	0.02179	Shared
chr19:1516484|1517519	0.20644	Shared
chr22:33604435|33650668	0.12105	Shared
chr1:20969474|21002787	0.16951	Shared
chr2:205697544|205728046	0.01607	Shared
chr10:20813939|20959999	0.036	Shared
chr16:31380897|31424203	0.05021	Shared
chr6:26427871|26463525	0.64923	Shared
chr5:69373830|69384933	2.77569	Shared
chr20:41473322|41551360	0.06837	Shared
chr2:200853903|200861862	0.07401	Shared
chr9:71694509|71698204	1.16381	Shared
chr3:142485140|142498774	0.04026	Shared
chr19:52585240|52592228	1.42988	Shared
chrX:63509944|63517082	2.41998	Shared
chr16:18834892|18845651	1.32269	Shared
chr15:72563394|72575435	0.12301	Shared
chr12:409368|438554	0.1308	Shared
chr3:170106832|170122744	0.42204	Shared
chr2:97194726|97204263	0.28927	Shared
chr15:65463761|65481615	0.68276	Shared
chr18:13730627|13746337	0.1115	Shared
chr17:35820024|35822833	3.42138	Shared
chr4:53383773|53389873	8.70175	Shared
chrX:32501755|32699293	0.03323	Shared
chrX:10063445|10098579	7.07944	Shared
chr7:5213110|5214704	0.14987	Shared
chr17:45081644|45081995	0.1031	Shared
chr18:9570157|9588853	2.48121	Shared
chr11:120446403|120459320	0.61559	Shared
chr18:732834|743415	0.06189	Shared
chr1:64864787|64873523	0.03547	Shared
chr3:12496518|12503784	2.55	Shared
chr1:203818977|203819316	0.06304	Shared
chr11:68357650|68390052	0.21142	Shared
chr6:69324872|69339504	0.84945	Shared
chr3:61981708|61989804	0.0254	Shared
chr1:235450240|235484515	0.13429	Shared
chr16:18828031|18842454	0.02234	Shared
chr5:181239067|181242345	0.13444	Shared
chr5:140513363|140529796	0.02282	Shared
chr1:243512324|243573048	1.26525	Shared
chr1:23044427|23053839	0.16263	Shared
chr2:61343815|61350693	2.45694	Shared
chr1:210007713|210021254	0.13214	Shared
chr9:120458450|120539164	0.00971	Shared
chr11:32904732|32935435	0.02417	Shared
chr16:53235185|53268126	0.02234	Shared
chr16:85633914|85634132	33.6834	Shared
chr2:135129995|135135932	2.1448	Shared
chr2:47414269|47445657	0.26347	Shared
chr6:135442582|135457713	0.39687	Shared
chrX:38072047|38110482	0.68723	Shared
chr16:84740309|84760275	0.034	Shared
chr2:148961971|148983766	0.05537	Shared
chr15:59080936|59085785	0.05299	Shared
chr2:95912244|95918042	0.02623	Shared
chr1:243545510|243573048	14.096	Shared
chr1:150534946|150535173	0.17587	Shared
chr8:28499933|28503202	0.25779	Shared
chr3:43501411|43502321	0.0572	Shared
chr11:46541945|46544041	0.55716	Shared
chr11:9414255|9417148	0.37174	Shared
chr4:163585749|163700863	0.0804	Shared
chr2:189719572|189720787	3.20249	Shared
chr12:18286847|18321032	0	Shared
chr17:82542598|82542876	0.02361	Shared
chr15:65774591|65774981	0.02179	Shared
chr1:19737372|19787117	0.19556	Shared
chr2:182982821|183024995	0.02137	Shared
chr9:125337018|125362892	0.21444	Shared
chr4:113348276|113360897	0.37387	Shared
chr2:63433745|63464701	0.0152	Shared
chr5:40728345|40730343	2.0679	Shared
chr3:38190731|38236961	0.02611	Shared
chr14:76154354|76195972	0.10255	Shared
chr15:74917774|74929232	0.10936	Shared
chr3:121714861|121730017	0.04531	Shared
chr16:74960620|74965822	0.02829	Shared
chrX:16849244|16853842	0.38203	Shared
chr1:220006106|220007338	2.58368	Shared
chr7:32974617|32988652	0.43663	Shared
chr15:100254136|100262435	0.17814	Shared
chr12:126403884|126407940	0.23951	Shared
chr19:5896497|5896951	0.00777	Shared
chr10:121836718|121870038	1.04517	Shared
chr11:120431771|120437382	0.48609	Shared
chr4:185626832|185649656	1.23639	Shared
chr22:41873798|41875724	0.46578	Shared
chr2:208345111|208348023	6.96665	Shared
chr21:37191334|37196036	0.0845	Shared
chr5:68226290|68243145	0.16789	Shared
chr2:29133655|29145367	3.34248	Shared
chr19:23358430|23362701	0.07977	Shared
chr7:77374070|77397415	0.26178	Shared
chr4:105449350|105453642	0.64878	Shared
chr15:77283883|77388802	0.2138	Shared
chr1:10434657|10442441	0.08104	Shared
chr7:108479184|108491467	0.03576	Shared
chr22:41125864|41173784	0.19084	Shared
chr10:34399330|34401917	0.1941	Shared
chr5:37301437|37309267	0.17484	Shared
chr19:5598793|5610688	0.02175	Shared
chr4:118301331|118301950	0.01749	Shared
chr5:134854898|134855327	0.4783	Shared
chr15:51507134|51535784	0.04274	Shared
chr7:105481052|105495253	0.60167	Shared
chr10:74600379|74602161	0.14697	Shared
chr6:24447877|24479959	0.11282	Shared
chr2:156188648|156246750	0.0288	Shared
chr12:123673618|123687035	0.05521	Shared
chr3:123737142|123745967	0.036	Shared
chr10:12028745|12035441	0.19953	Shared
chr9:123015543|123020459	0.02696	Shared
chr9:120536372|120550902	0.0254	Shared
chr4:112253208|112260862	0.59034	Shared
chr9:105318412|105318924	0.01943	Shared
chr4:56496897|56497314	0	Shared
chr17:82563354|82587272	0.21693	Shared
chr5:76570580|76606303	0.08203	Shared
chr15:43398038|43401850	1.88769	Shared
chr8:431341|435707	0.82737	Shared
chr5:66170784|66175041	0.10767	Shared
chr8:134509619|134600668	0.09066	Shared
chr1:243330540|243415829	0.05568	Shared
chr1:212804320|212804651	0.44895	Shared
chr22:38864144|38864296	0.0153	Shared
chr9:15169087|15187035	0.09429	Shared
chr4:109532718|109533643	0.0573	Shared
chr9:20711754|20720534	0.00533	Shared
chr8:66874053|66880974	0.0311	Shared
chr1:196305234|196342228	0.41914	Shared
chr3:15230442|15233973	0.98853	Shared
chr15:43761424|43763206	3.26346	Shared
chr15:50634382|50663046	0.16546	Shared
chr17:31940286|31940486	14.683	Shared
chr3:57831383|57896932	0.15951	Shared
chr4:145845956|145870478	1.32368	Shared
chr6:13625653|13644729	0.16714	Shared
chr7:103316830|103319844	0.02886	Shared
chr9:37354710|37366602	0.14685	Shared
chr8:6431499|6439096	0.08218	Shared
chr6:34628635|34628855	0.01138	Shared
chr12:78021747|78059115	0.44116	Shared
chr3:47867246|47872100	1.21735	Shared
chr8:132817339|132844318	0.00971	Shared
chr11:118765209|118786518	0.0485	Shared
chr13:98568791|98569986	0.48837	Shared
chr5:134773696|134796150	0.10286	Shared
chr11:102362896|102378042	0.00947	Shared
chr18:50261064|50262219	0.04286	Shared
chr5:32395159|32400203	1.37331	Shared
chr1:156333547|156334918	12.6481	Shared
chr2:100006632|100011571	4.02281	Shared
chr12:42384940|42393689	2.59478	Shared
chr3:119843255|119863605	1.08737	Shared
chr14:37247103|37270525	0.25575	Shared
chr11:20043981|20045670	0.38195	Shared
chr12:53382110|53383622	0.0192	Shared
chr12:1754258|1757769	0.00963	Shared
chr10:68495338|68497726	0.04725	Shared
chr1:5904617|5952836	0.09218	Shared
chr21:37108392|37162063	0.75538	Shared
chr2:86754810|86756131	0.00646	Shared
chr9:85642827|85646418	1.39032	Shared
chrX:14864611|14869034	0.03983	Shared
chr10:20831196|20859826	0.0204	Shared
chr2:20290652|20297678	0.02731	Shared
chr2:15275484|15330765	0.0744	Shared
chr16:66725474|66726669	0.05071	Shared
chr11:94740938|94831541	0.02914	Shared
chr8:125102051|125102487	0.08991	Shared
chr5:163512002|163516711	0.24966	Shared
chr20:35714185|35721877	0.04168	Shared
chr8:100225173|100240771	0.11894	Shared
chr12:57748984|57749722	0.00389	Shared
chr10:126970702|127110354	0.60581	Shared
chr12:27272455|27297854	0.02657	Shared
chr7:75057529|75063343	0.0788	Shared
chr19:20258381|20258525	0.00971	Shared
chr1:229463543|229475732	0.08986	Shared
chr1:202764558|202772806	0	Shared
chr7:75052711|75057616	0.20666	Shared
chr4:139067684|139139497	0.21029	Shared
chr12:120554718|120566980	0.57492	Shared
chr10:15833630|15847943	30.9805	Shared
chr18:62244764|62261658	0.17338	Shared
chr6:136258740|136259415	0.02914	Shared
chr16:19118352|19120531	0.14492	Shared
chr7:76625522|76626215	0.0136	Shared
chr8:96306444|96331095	1.65619	Shared
chr11:108227595|108235834	4.35028	Shared
chr1:243645893|243695716	0.60109	Shared
chrY:12912963|12916442	0.04338	Shared
chr10:15816835|15841599	0.06254	Shared
chr15:75340829|75341740	0.01229	Shared
chr5:65260600|65273447	1.11559	Shared
chr17:29530407|29534300	0.30091	Shared
chr11:67207510|67207688	0.36689	Shared
chr2:43889734|43912558	0.014	Shared
chr16:75077440|75078393	0	Shared
chr5:151786572|151795575	0.40324	Shared
chrX:96881579|96965207	0.09772	Shared
chr7:121097699|121100094	0.18359	Shared
chr1:41848107|41849156	0.1392	Shared
chr1:205674569|205674797	0.0336	Shared
chr12:2820086|2821792	6.15746	Shared
chrX:41143291|41168218	0.21493	Shared
chr10:113898110|113908523	0.9871	Shared
chr1:176144005|176163891	0.81474	Shared
chr17:63792412|63806654	0.31601	Shared
chr11:120457721|120473127	1.22642	Shared
chr15:50038768|50165561	0.02686	Shared
chr7:135438158|135438423	0.62869	Shared
chr1:61268128|61269428	0.024	Shared
chr3:119503532|119504021	8.30735	Shared
chr1:50655442|50744775	4.28902	Shared
chr12:98524329|98524842	0.0192	Shared
chr17:67945409|67961536	0.06644	Shared
chr12:9616378|9617351	0.09944	Shared
chrY:13366267|13369349	0.67916	Shared
chr16:1557935|1610853	0.024	Shared
chr10:60463198|60465005	0.00777	Shared
chr20:57173200|57183919	0.09938	Shared
chr1:35815156|35816524	0.027	Shared
chr9:2827073|2838517	0.03042	Shared
chr18:22982218|23001729	0.53871	Shared
chr12:104290488|104291000	0.01015	Shared
chr11:6540324|6541056	0.04421	Shared
chr1:24531218|24533254	1.65656	Shared
chr3:7720499|7762797	0.00667	Shared
chr9:5968019|5970012	0.04594	Shared
chr15:23935211|23941829	0.1212	Shared
chr10:73446492|73467678	0.19968	Shared
chr12:123302824|123311129	0.0114	Shared
chr1:76293292|76412417	0.0421	Shared
chr16:70120461|70139023	0	Shared
chr14:31113104|31133675	1.00665	Shared
chr16:68274691|68275249	0.3642	Shared
chrX:119406460|119410362	0.49534	Shared
chr15:76274412|76307071	0.03967	Shared
chr12:67295033|67307492	0.02686	Shared
chr19:17145397|17175741	1.86618	Shared
chr9:107321983|107325004	1.37464	Shared
chr7:39984071|40002031	0.97132	Shared
chr8:38114192|38119363	6.7035	Shared
chrX:118387340|118432894	0.0632	Shared
chr3:184936246|184999861	0.5541	Shared
chr14:31318224|31326342	0.07177	Shared
chr2:8788647|8818793	0.12801	Shared
chr14:31133238|31133675	4.64442	Shared
chr12:25225614|25245395	0.47575	Shared
chr11:36393846|36394368	0.31604	Shared
chr12:50462582|50467120	0.19636	Shared
chr15:65887701|65898840	0.03877	Shared
chr2:53787217|53794449	0.014	Shared
chr14:52470037|52543630	0.01326	Shared
chr20:48953556|48969277	0.76432	Shared
chr10:94474668|94500327	1.06024	Shared
chr2:86765027|86766024	0.91147	Shared
chr1:58438266|58536741	0.0184	Shared
chr1:1835545|1839238	0.02914	Shared
chr6:134978679|134993875	0.05246	Shared
chr14:100950402|100969545	0.15997	Shared
chr12:12250234|12250511	0.014	Shared
chr1:154172908|154173201	2.43532	Shared
chr12:109396384|109424872	0.00971	Shared
chr5:78631531|78632368	0.06006	Shared
chr17:43490391|43493886	0.0906	Shared
chr2:95884340|95917927	0.036	Shared
chr5:168488602|168498046	2.41711	Shared
chr19:8876369|8876658	0.18929	Shared
chr9:132386556|132388228	0.00874	Shared
chr8:98136482|98136954	0.08853	Shared
chr2:116752396|116811607	0.02623	Shared
chr8:22605736|22619355	0.03763	Shared
chrY:14719459|14723269	1.84073	Shared
chr20:63928335|63931182	0.112	Shared
chr5:66788670|66822898	0.16623	Shared
chr2:160351446|160367391	0.02368	Shared
chr17:75931229|75938232	0.11584	Shared
chr10:11597631|11601980	3.172	Shared
chr12:95282313|95287857	0.2233	Shared
chr6:34606555|34654779	0.0416	Shared
chr2:62987931|62996766	0.35631	Shared
chr1:21721036|21721764	2.04138	Shared
chr13:79377379|79378907	2.34918	Shared
chr1:155954902|155958396	0.03514	Shared
chr2:23958301|23999910	3.77932	Shared
chr9:111383211|111391824	0.68194	Shared
chr19:5641594|5645399	0.15401	Shared
chr19:49090291|49090520	4.04319	Shared
chr20:25418105|25425327	0.14344	Shared
chr14:50138612|50150230	0.6691	Shared
chr3:184824147|184870805	0.004	Shared
chr1:179043715|179064496	0.12564	Shared
chr6:31780894|31781098	0.01749	Shared
chr11:61438477|61440020	0.00389	Shared
chr15:71851253|71878231	0.00874	Shared
chr4:150588048|150735366	0.08507	Shared
chr3:4362039|4420139	0.50405	Shared
chr3:32437955|32442013	0.84011	Shared
chr1:91981618|92005299	0.2416	Shared
chr2:8747887|8818793	0.05827	Shared
chr6:20781145|20955585	2.30373	Shared
chr5:14270825|14297263	0.23109	Shared
chr19:52849087|52875356	0.0432	Shared
chr3:152414941|152415111	0.63408	Shared
chr15:93000512|93020258	0.17787	Shared
chr8:116655856|116658980	2.48677	Shared
chr5:137985257|138021197	1.46806	Shared
chr3:136604309|136623248	0.09389	Shared
chr11:65500435|65500650	0.71943	Shared
chr13:95115922|95178091	0.07226	Shared
chr12:117038988|117046838	0.04543	Shared
chr11:14786437|14844026	0.49394	Shared
chr17:67910877|67940656	0.8042	Shared
chr10:12081472|12113064	1.84016	Shared
chr16:56626880|56683230	0.11862	Shared
chr1:168231514|168243093	0.20291	Shared
chr13:99539446|99559534	0.81875	Shared
chr2:222916319|222934687	0.10667	Shared
chr5:80434109|80459494	0.28383	Shared
chr2:127498140|127505752	0.04096	Shared
chr15:59030804|59052431	0.06824	Shared
chr2:8882511|8908716	0.09486	Shared
chr20:59767186|59774490	2.77031	Shared
chr4:73097117|73102547	0.13011	Shared
chr17:39216810|39217173	0.43839	Shared
chr13:80723934|80823956	0.07771	Shared
chr15:77252367|77292670	0.02526	Shared
chr20:36911218|36912552	0.89363	Shared
chr7:7209427|7271844	0.00971	Shared
chr10:84438579|84477664	0.04266	Shared
chr3:47169169|47175828	0.42744	Shared
chr21:34125341|34142707	0.38806	Shared
chr6:46587077|46637978	0.12845	Shared
chr2:61092451|61118116	0.038	Shared
chr5:168493894|168518062	0.48976	Shared
chrX:16735227|16741789	0.25902	Shared
chr9:109087173|109108570	0.54553	Shared
chr10:101790896|101807901	0.17316	Shared
chr17:16057514|16087345	0.06642	Shared
chr21:46643535|46644488	5.97264	Shared
chr13:108712661|108866242	0.17191	Shared
chr11:74594061|74625573	0.04679	Shared
chr16:11763478|11765685	1.62387	Shared
chr17:76312870|76313891	3.94721	Shared
chr13:42331137|42384466	0.05507	Shared
chr16:11020193|11061022	12.7435	Shared
chr2:101257791|101262691	3.89925	Shared
chr17:66062963|66096632	1.17611	Shared
chr10:87875405|87925557	0.01371	Shared
chr12:88106675|88118743	0.17269	Shared
chr4:18168945|18194158	0.05389	Shared
chr15:65696366|65756472	0.15141	Shared
chr14:31113104|31172122	0.37611	Shared
chr3:47042561|47057490	0.2405	Shared
chr15:23030885|23037152	1.78665	Shared
chr10:68430436|68459235	0.15366	Shared
chr6:89781399|89781592	0.07981	Shared
chr2:241238649|241242678	0.12153	Shared
chr4:39837856|39842056	3.82432	Shared
chr3:134183002|134195182	1.72206	Shared
chr1:35095819|35097566	0.41251	Shared
chr2:235709179|235750488	2.30345	Shared
chr6:88769774|88844521	0.20324	Shared
chr19:19786609|19791089	0.01166	Shared
chr19:56413959|56414440	0.35973	Shared
chr3:5192270|5211216	0.02429	Shared
chr21:43729852|43730220	0.23198	Shared
chr7:33351027|33388144	0.80216	Shared
chr22:17123363|17129675	0.0172	Shared
chr1:83929136|83947282	0.38521	Shared
chr1:156320839|156335888	0.00874	Shared
chr4:170214281|170289926	0.00874	Shared
chr7:158671514|158675616	0.08106	Shared
chr8:25372559|25382778	0.07415	Shared
chr15:22999748|23003153	0.13048	Shared
chr1:15630325|15656679	0.0992	Shared
chr14:82687314|82706864	0.85134	Shared
chr8:60816387|60822145	0.0378	Shared
chr20:34854531|34854923	0.5574	Shared
chr4:119261715|119272034	0.15774	Shared
chr14:70375702|70417014	0.06537	Shared
chr6:149540942|149541586	0.06587	Shared
chr9:109780488|109925082	0.06309	Shared
chr7:126902542|127091013	0.03674	Shared
chr13:114246947|114272665	0.0613	Shared
chr15:76753808|76862533	0.11907	Shared
chr2:38568199|38569925	0.50399	Shared
chr2:61331276|61395233	0.11495	Shared
chr21:15762891|15780746	0.36911	Shared
chr4:55896717|55899884	0.30844	Shared
chr11:86011030|86031611	9.78286	Shared
chr13:75326197|75349302	1.34561	Shared
chr7:105081688|105091314	0.05534	Shared
chr10:15782155|15847943	0.09392	Shared
chr16:4332215|4333519	23.9414	Shared
chr12:132841518|132877654	0.11404	Shared
chrX:54455448|54456567	0.66487	Shared
chr1:220579354|220598379	1.00502	Shared
chr13:30240460|30255615	0.09223	Shared
chr16:50068780|50086351	0.14801	Shared
chr10:94497055|94500327	0.18685	Shared
chrX:17220623|17226948	0.25606	Shared
chr3:195333028|195392147	0.04346	Shared
chr2:27058400|27059404	0.36275	Shared
chr3:142355401|142417229	0.03691	Shared
chr16:75597909|75622464	0.02	Shared
chr7:65338532|65350103	0.03771	Shared
chrX:41143291|41148575	0.25616	Shared
chr5:179705679|179706331	0.72288	Shared
chr8:31058372|31111799	0.09177	Shared
chr5:138006990|138011945	2.14747	Shared
chr13:48373405|48381443	1.81063	Shared
chr6:22020339|22083718	0.81182	Shared
chr2:32115702|32116212	0.91905	Shared
chr11:8226975|8230504	0.41156	Shared
chr5:37120216|37121784	0.18536	Shared
chr12:122508218|122519029	0.03886	Shared
chr12:64102403|64102955	0.00971	Shared
chr12:51073823|51074082	8.434	Shared
chr6:29890264|29944397	0.50757	Shared
chr6:56624530|56630383	0.15003	Shared
chr15:51887589|51902036	1.11467	Shared
chr1:51748369|51772182	0.22778	Shared
chr20:5580008|5586269	0.0575	Shared
chr17:744436|748032	0.88316	Shared
chr22:40868999|40933336	0.06859	Shared
chr1:32797416|32797843	0.06706	Shared
chr6:48008634|48069926	0.0115	Shared
chr21:37108392|37150170	0.17692	Shared
chrX:129032350|129072966	0.72968	Shared
chr10:7243558|7381933	0.006	Shared
chr2:174459878|174481987	1.29564	Shared
chr12:122261261|122264199	0.70197	Shared
chr20:47262288|47276795	6.10769	Shared
chr12:63937845|64017012	0.21859	Shared
chr10:20840739|20852649	0.4438	Shared
chr2:169735013|169741537	0.50361	Shared
chr10:49885203|49935142	0.34609	Shared
chr21:15811137|15842540	0.22191	Shared
chr11:47797779|47798463	0.26217	Shared
chr14:39291019|39295029	1.40426	Shared
chr16:89693398|89694232	0.3894	Shared
chr17:32171047|32183272	0.07548	Shared
chr10:17688027|17700279	0.10696	Shared
chr8:42861745|42887871	2.18699	Shared
chr2:68144585|68155687	0.31197	Shared
chr1:43553492|43553941	0.1061	Shared
chr6:99466940|99469334	0.12795	Shared
chr20:20571458|20611426	0.01749	Shared
chr7:158644289|158646563	1.26304	Shared
chr15:49128702|49145078	0.036	Shared
chr17:80222655|80227960	0.57696	Shared
chr19:17152644|17157038	0.80713	Shared
chr10:84425731|84477664	0.29042	Shared
chr15:92901167|92946216	0.00874	Shared
chr7:148817877|148847305	0.16998	Shared
chr5:98969470|98976900	0.00971	Shared
chr1:93221609|93239896	0.11042	Shared
chr17:75147591|75148564	0.04674	Shared
chr11:16234582|16318653	0.08217	Shared
chr4:86764593|86767976	5.73529	Shared
chr13:20796076|20809967	0.19796	Shared
chrX:13744415|13755242	0.27859	Shared
chr5:94868333|94953361	0.02126	Shared
chr4:73097117|73118850	0.0368	Shared
chr17:59789198|59791283	0.07399	Shared
chr11:125460498|125463570	0.32851	Shared
chr13:35142269|35196302	0.03474	Shared
chr19:36747841|36750804	0.22983	Shared
chrX:124066356|124076471	0.0068	Shared
chr4:46305568|46312716	0.03583	Shared
chr12:30728648|30741106	0.11214	Shared
chr1:6667709|6681037	2.01528	Shared
chr3:9750945|9751949	8.65623	Shared
chr5:103096541|103097781	7.67094	Shared
chr10:91994535|91997751	0.60019	Shared
chr6:57526955|57537625	2.19218	Shared
chr8:9016322|9020464	0.34948	Shared
chr10:31355144|31358333	1.01877	Shared
chr1:162333017|162357136	0.11079	Shared
chr4:3086939|3160392	0.08308	Shared
chr4:128091001|128098330	0.313	Shared
chr3:131162408|131184857	0.34519	Shared
chr14:92126122|92143294	2.59075	Shared
chr1:180413366|180430262	0.11504	Shared
chr12:79603393|79604721	0.03303	Shared
chr5:113534305|113542503	0.26093	Shared
chr1:176027572|176129427	0.04987	Shared
chr5:87346672|87369900	0.22236	Shared
chr7:139398599|139407358	0.0272	Shared
chr1:167966629|168023047	0.07824	Shared
chr14:63453689|63457505	0.21801	Shared
chr22:41426099|41437407	0.02067	Shared
chr10:74358444|74525426	0.00874	Shared
chr19:39453356|39454325	0.25142	Shared
chr19:52990528|52990723	0.01166	Shared
chr5:65224320|65242206	0.06096	Shared
chr8:30680904|30703240	0.83308	Shared
chr21:31924468|31946171	0.33744	Shared
chr11:14294471|14295855	1.81265	Shared
chr2:26924887|26933333	0.01423	Shared
chr13:23756545|23809924	0.06774	Shared
chr15:25375465|25421961	0.11935	Shared
chr20:47736703|47757463	1.04821	Shared
chr18:12412399|12413220	0.10611	Shared
chr3:197115927|197149796	2.03329	Shared
chr5:134703759|134708888	0.1303	Shared
chr14:64107491|64113571	0.09796	Shared
chr2:237708544|237729842	0.0165	Shared
chr6:10989703|10990442	0.06269	Shared
chr9:19082873|19096769	0.31234	Shared
chr10:112694877|112697491	0.09693	Shared
chr2:152132114|152135603	1.00894	Shared
chr7:105052816|105053915	0	Shared
chr2:101281859|101295181	3.35567	Shared
chr4:152870753|152888307	0.14366	Shared
chr2:174915058|174944943	0.29002	Shared
chr4:77005601|77035020	0.1586	Shared
chr10:106956513|107002779	0.11361	Shared
chr9:77228122|77282274	0.73137	Shared
chr2:61157862|61164540	2.26844	Shared
chr10:126996748|127043164	0.04725	Shared
chr12:26880696|26882118	0.05437	Shared
chr8:67158447|67172555	0.30801	Shared
chr3:52686769|52687615	0.02391	Shared
chrX:57121936|57251870	0.05923	Shared
chr19:49804439|49804925	0.02051	Shared
chr9:16435555|16583085	0.08237	Shared
chr10:68376853|68379521	0.13271	Shared
chr17:75211992|75213119	0.0498	Shared
chr3:47914817|47917174	0.3168	Shared
chr15:94356137|94458246	0.28038	Shared
chr9:7046862|7128236	0.36111	Shared
chr10:20826447|20852649	0.04197	Shared
chr8:47817450|47831926	0.2256	Shared
chr1:30871446|30871933	0.0384	Shared
chr18:79096476|79176907	2.38173	Shared
chr2:26069574|26069800	0.10377	Shared
chr17:1534099|1535518	0.64155	Shared
chr16:4813737|4843602	0.07326	Shared
chrY:13297707|13336335	0.42356	Shared
chr14:103708522|103711567	0.0288	Shared
chr5:134777574|134784541	0.07713	Shared
chr18:12698979|12701113	0.36347	Shared
chr3:50347576|50350022	0.03785	Shared
chr9:72223120|72228040	0.52428	Shared
chr9:35546430|35548535	8.53273	Shared
chr2:24799675|24799844	0.33056	Shared
chr6:158119029|158144420	0.10652	Shared
chr13:52457144|52457528	0.00971	Shared
chr11:47731374|47754664	0.26296	Shared
chr7:100103409|100104154	0.88858	Shared
chr11:22236163|22239684	1.07959	Shared
chr12:131989964|132006877	0.00525	Shared
chr10:829385|845055	3.16255	Shared
chr1:204489816|204490750	3.14956	Shared
chr10:101461981|101479457	0.69803	Shared
chr14:31302295|31337614	0.22567	Shared
chr11:101958168|101963880	0.03508	Shared
chr3:48772955|48794049	0.39173	Shared
chr9:120550792|120568388	0.20637	Shared
chr17:37618292|37624434	0.18484	Shared
chr16:49730771|49808369	0.04463	Shared
chr19:50000790|50020647	0.01434	Shared
chr13:69940040|69975802	9.29308	Shared
chr1:237566567|237569319	5.8868	Shared
chr1:174699525|174702256	0.21919	Shared
chr3:142332375|142370620	0.05014	Shared
chr16:53859166|53888951	0.0452	Shared
chr3:151581539|151600951	0.73867	Shared
chr1:246881761|246882107	0.31926	Shared
chr1:227040131|227219420	0.05935	Shared
chr3:61570277|61571508	0.04638	Shared
chr3:142054115|142101841	3.68165	Shared
chr14:31364189|31387375	0.72919	Shared
chr6:143470961|143474856	4.35539	Shared
chr14:30936495|30956242	0.06863	Shared
chr12:9109321|9197123	0.06537	Shared
chr6:32521905|32581838	4.30732	Shared
chr4:160539739|160586402	0.01613	Shared
chr14:71009634|71078739	0.01015	Shared
chr1:223264630|223268675	0.1702	Shared
chr1:6531968|6545180	0.10402	Shared
chr7:854920|869516	0.00646	Shared
chr16:83906987|83915085	0.03323	Shared
chr12:131753123|131778330	0.0397	Shared
chr11:103280348|103312033	0.23481	Shared
chr2:73432198|73534949	0.00971	Shared
chr3:37273536|37296219	0.25883	Shared
chr12:5732520|5744317	0.23937	Shared
chr7:50755887|50756056	0.00971	Shared
chr9:4117768|4286435	0.004	Shared
chr2:202295674|202321927	0.0293	Shared
chr15:80508156|80514405	0.0565	Shared
chr1:15534237|15567269	0.21287	Shared
chr7:120955559|120968091	0.0722	Shared
chr13:77288161|77296674	0.06211	Shared
chr11:78101093|78106912	0.21551	Shared
chr4:142160358|142193195	0.07081	Shared
chr9:120419788|120422741	0.09003	Shared
chr14:66965191|67023675	2.98752	Shared
chr22:43932878|43944795	0.01554	Shared
chr12:12120370|12187119	0.64495	Shared
chr5:14755861|14769191	0.26301	Shared
chr19:44060749|44172214	0.08199	Shared
chr14:21371874|21373430	1.37944	Shared
chr13:31215051|31261082	1.28454	Shared
chr10:133297952|133302980	0.11577	Shared
chr4:730630|737521	0.14589	Shared
chr5:119097979|119114541	0.04929	Shared
chr10:68363590|68396881	0.00874	Shared
chr13:20653876|20656430	0.12815	Shared
chr8:116646471|116658980	0.02326	Shared
chr6:110210707|110213160	2.06182	Shared
chr1:155349327|155349596	2.77025	Shared
chr2:15178988|15218968	0.55464	Shared
chr2:140950235|141049222	0.02583	Shared
chr1:185143357|185151935	0.31735	Shared
chr8:47350525|47352840	0.00971	Shared
chr7:28712019|28724332	0.19714	Shared
chr6:82225477|82231842	1.33452	Shared
chr10:32543300|32567891	1.14385	Shared
chr9:79627374|79654075	0.34016	Shared
chr1:35097317|35113181	0.0987	Shared
chr3:184301537|184306834	0.21851	Shared
chr10:11936545|11948508	0.02817	Shared
chr9:133043728|133043926	0.29384	Shared
chr15:92360484|92370895	0.03797	Shared
chr12:30953981|30964017	0.06483	Shared
chr14:63977905|63983886	0.06449	Shared
chr6:24428975|24467274	0.09546	Shared
chr13:95170532|95186892	0.11559	Shared
chr12:122781164|122806295	0.05977	Shared
chr11:117239801|117246948	0.02	Shared
chr17:63291339|63292653	0.09941	Shared
chr2:199433338|199456096	0.01846	Shared
chr9:112098470|112157613	0.4771	Shared
chr14:45148837|45155459	0.05471	Shared
chr18:37066890|37173081	0.2486	Shared
chr17:61743013|61808757	0.12008	Shared
chr7:98962302|98977076	0.35963	Shared
chr16:73948583|73949871	0.17263	Shared
chr11:47743953|47765362	0.03543	Shared
chr16:75395090|75406698	0.06916	Shared
chr12:23640812|23755724	0.48257	Shared
chr21:42863440|42876767	0.06245	Shared
chr11:93731150|93739331	0.01833	Shared
chr10:70213463|70218817	0.04144	Shared
chr5:76697987|76701213	1.70017	Shared
chr10:27086539|27098326	0.01166	Shared
chr4:5856143|5861210	0.52182	Shared
chr12:85104004|85232756	0	Shared
chr12:411747|438554	1.14204	Shared
chr8:42352982|42353203	0.05503	Shared
chr7:92096689|92107422	0.1756	Shared
chr3:98881540|98881767	1.18316	Shared
chr13:95815809|95837202	0.03083	Shared
chr7:29030577|29072423	0.6926	Shared
chr4:40102075|40118024	0.15064	Shared
chr1:240177921|240258032	0.04963	Shared
chr2:206866697|206935001	0.15151	Shared
chr2:241741033|241756014	0.08039	Shared
chr3:154300594|154309823	0.11298	Shared
chr9:128752673|128755659	0.05068	Shared
chr4:26995379|27017984	0.01571	Shared
chr4:47875127|47885999	1.56873	Shared
chr16:71115696|71186918	0.82056	Shared
chr21:10510772|10527412	0.07588	Shared
chr15:76292431|76292700	1.08773	Shared
chr3:197865423|197871462	4.24194	Shared
chr14:80743075|80838278	0.26738	Shared
chr18:12370849|12371691	1.77882	Shared
chr2:54612161|54632768	0.06848	Shared
chr2:28942312|28947161	0.00525	Shared
chr4:98352476|98379163	0.0272	Shared
chr1:30985594|30986049	0.02179	Shared
chr3:158654547|158666386	0.01706	Shared
chr2:230383510|230396798	0.02275	Shared
chr13:95049614|95051748	0.02	Shared
chr12:68629249|68633594	0	Shared
chr2:113734586|113750568	0.03513	Shared
chr17:59860349|59866749	0.09715	Shared
chr14:88702446|88754671	0.1505	Shared
chr10:12081472|12101181	2.29611	Shared
chr12:69262370|69262562	0.03103	Shared
chr4:86693587|86701801	4.07933	Shared
chr11:78493063|78566272	0.08	Shared
chr6:99549508|99561681	0.39543	Shared
chr20:42078827|42090937	1.30389	Shared
chr13:21400373|21421164	4.57743	Shared
chr2:73040854|73058596	0.08594	Shared
chr11:28134546|28159279	0.34849	Shared
chr6:25509656|25520337	1.17894	Shared
chr5:42688890|42718974	0.68928	Shared
chr3:142493132|142524199	0.11504	Shared
chr2:209692637|209696748	0.19899	Shared
chr18:26285882|26327140	0.10072	Shared
chr2:8943187|8974435	6.00017	Shared
chr4:78237510|78255375	2.72445	Shared
chr4:77056085|77056323	0.02863	Shared
chrX:154775195|154776846	0.04638	Shared
chrX:123633953|123697751	0.08054	Shared
chr19:40695989|40696727	0.01029	Shared
chr5:55340010|55358698	0.85237	Shared
chr16:12042897|12129758	0.36118	Shared
chr10:68644698|68673487	0.02247	Shared
chr2:89085642|89142872	0.0192	Shared
chr8:24309894|24335641	0.10342	Shared
chr2:224528947|224557856	0.57682	Shared
chr12:44607169|44626834	0.13374	Shared
chr17:63028004|63074014	0.08855	Shared
chr2:214728783|214781509	0.03497	Shared
chr14:68921006|68925672	0.51578	Shared
chr1:28457832|28460292	0.10487	Shared
chr19:34430576|34464131	2.53921	Shared
chr7:32914548|32933896	0.01886	Shared
chr9:131174055|131178410	1.15375	Shared
chr6:130311291|130334845	0.57845	Shared
chr1:205161258|205163955	0.78445	Shared
chr8:127982360|127989291	0.16841	Shared
chr3:173604279|173605091	2.36033	Shared
chr15:63553715|63563008	5.03943	Shared
chr4:82824555|82829058	1.15423	Shared
chr20:34634615|34645334	0.50295	Shared
chr4:120754553|120821345	0.8384	Shared
chr17:31884424|31886061	0.11217	Shared
chr5:69504177|69514109	0.20938	Shared
chr20:35801491|35899648	1.34201	Shared
chr2:61076920|61103998	0.28974	Shared
chr5:146227675|146228317	0.01825	Shared
chr5:141584124|141594268	0.0068	Shared
chr6:156168336|156237419	0.03231	Shared
chr17:81588944|81600427	0.48815	Shared
chr1:237441319|237469187	0.51719	Shared
chr1:44926628|44937348	0.1098	Shared
chr1:91758613|91864279	0.02	Shared
chr10:103326534|103348999	0.15207	Shared
chr10:124816576|124831463	0.19067	Shared
chrX:24814979|24888122	0.00667	Shared
chr18:20979910|21020239	0.0172	Shared
chr17:75937566|75938232	0.57032	Shared
chr16:67610824|67626715	0.21285	Shared
chr8:93758483|93781744	0.05318	Shared
chr4:121329357|121340610	0.15591	Shared
chr9:77794463|77922345	1.29175	Shared
chr7:66775227|66805396	1.53804	Shared
chr5:81108996|81127163	0.19081	Shared
chr15:83139145|83164075	0.17764	Shared
chr2:168138088|168140758	1.90842	Shared
chr9:97653798|97672781	0.30729	Shared
chr4:185320733|185346650	2.77421	Shared
chr4:24831506|24876697	0.06916	Shared
chr3:185672541|185698347	0.05367	Shared
chr17:64348260|64353518	2.71422	Shared
chr2:135754140|135772547	0.0288	Shared
chr7:158739023|158767774	0.40712	Shared
chr2:140982160|140994135	0.35954	Shared
chr4:37360491|37364414	0.15129	Shared
chr7:6017814|6018045	0.7895	Shared
chr16:58560212|58560684	0.05508	Shared
chr11:108227595|108229323	6.53613	Shared
chr19:50335059|50359647	0.35711	Shared
chr19:45263113|45263367	14.9726	Shared
chr7:87163239|87166605	0.0288	Shared
chr16:89977639|89978878	0.0596	Shared
chr8:123325893|123336532	0.47263	Shared
chr2:61405708|61406128	0.0369	Shared
chr9:85962013|86022068	0.06067	Shared
chr4:128074460|128074993	4.67349	Shared
chr5:76588906|76611183	0.03223	Shared
chr19:19014354|19014925	0.00943	Shared
chr6:12015526|12089237	0.16499	Shared
chr4:87046166|87108315	0.07624	Shared
chr6:73406364|73414686	0.09937	Shared
chr10:121875607|121876695	0.00777	Shared
chr7:108312665|108325564	0.08223	Shared
chr12:102267187|102269646	0.01015	Shared
chr11:130109429|130135715	0.04209	Shared
chr15:65788395|65788729	0.00646	Shared
chr19:3961009|3964991	0.55606	Shared
chr1:28048383|28058094	0.19155	Shared
chr22:28629552|28633974	1.85463	Shared
chr22:42132294|42134895	0.0245	Shared
chr2:171053761|171117857	0.04773	Shared
chr11:698869|700707	0.18764	Shared
chr15:44328685|44414615	0.09426	Shared
chr4:70942823|70970024	1.19971	Shared
chr1:91978168|91994254	0.03302	Shared
chr1:83911165|83912503	0.02429	Shared
chr9:6477622|6498158	0.0989	Shared
chr2:61311540|61420833	0.05072	Shared
chr10:31373122|31461237	0.3734	Shared
chr4:102722871|102726683	3.87996	Shared
chr10:20813939|20960002	0.0297	Shared
chr15:25019027|25020724	0.05127	Shared
chr19:34206562|34207626	0.036	Shared
chr17:20296961|20306082	0.25106	Shared
chr2:201299238|201364173	0.67348	Shared
chr6:31809633|31811985	0.02654	Shared
chr11:47663026|47667696	0.05692	Shared
chr2:43485234|43527988	0.80589	Shared
chr13:59774189|59839448	0.55875	Shared
chr11:121478118|121490110	0.38454	Shared
chr11:116757146|116758407	2.41144	Shared
chr8:67161811|67164508	0.10226	Shared
chr21:39247701|39258672	2.76917	Shared
chr11:107353524|107392895	0.22498	Shared
chr12:50412405|50454417	0.39617	Shared
chr15:70656964|70672001	0.01166	Shared
chr6:104795579|104850996	0.01554	Shared
chr1:173521301|173548552	0.19343	Shared
chr7:92070905|92077875	0.29265	Shared
chr9:100104498|100226235	0.55152	Shared
chr14:95124196|95134503	0.012	Shared
chr3:4362039|4420146	0.24617	Shared
chr19:32915337|32933669	0.13983	Shared
chr17:17260301|17264981	0.94404	Shared
chr4:39848851|39849652	1.83935	Shared
chr17:18273244|18274980	0.03886	Shared
chr8:94824893|94856978	0.02525	Shared
chr4:105446397|105456745	0.01457	Shared
chr2:36916078|36925208	0.24293	Shared
chr6:149525143|149541586	0.26457	Shared
chr10:9786172|9790788	0.13087	Shared
chr2:32413608|32414344	0.0153	Shared
chrX:102839801|102846020	0.35517	Shared
chr12:91151654|91158509	0.07125	Shared
chr2:39006412|39010703	0.96918	Shared
chr7:6466222|6469718	0.00874	Shared
chr17:42339314|42348520	0.06342	Shared
chr7:135636331|135645018	2.59136	Shared
chr12:99772922|99806700	3.34464	Shared
chr7:27785256|27787603	0.10309	Shared
chr1:92702141|92704744	0.13031	Shared
chr10:98429573|98431291	1.41283	Shared
chr1:44698063|44701119	0.00971	Shared
chr7:39406600|39451701	0.034	Shared
chr4:21755585|21763032	0.30574	Shared
chr3:86968590|86969123	3.4782	Shared
chr2:37929262|38004216	0.83975	Shared
chr14:34603348|34609742	0.76908	Shared
chr1:149964222|149965878	6.81936	Shared
chr12:96934976|96943762	0.0114	Shared
chr17:78414952|78419675	0.03337	Shared
chrX:134473359|134524338	0.01331	Shared
chr17:35834566|35842459	0.00874	Shared
chr6:85526126|85536924	0.31449	Shared
chr5:180261684|180269409	0.26866	Shared
chr11:18514678|18519603	6.1591	Shared
chr16:23629204|23638592	0.00874	Shared
chr11:65435053|65436666	0.18102	Shared
chrX:65051462|65107023	0.27813	Shared
chr14:80756892|80761613	0.1756	Shared
chr4:74174506|74261209	1.14943	Shared
chr5:36984711|36992687	0.01166	Shared
chr2:169946288|170040985	1.02729	Shared
chr17:4189382|4197577	0.0691	Shared
chr2:119926598|119934958	2.50107	Shared
chr2:202513719|202532732	0.22884	Shared
chr3:52550421|52552341	0.12376	Shared
chrX:85303406|85308216	5.75648	Shared
chr19:51811457|51886912	0.18867	Shared
chr9:20740236|20823115	0.11398	Shared
chr17:6589779|6612148	0.19497	Shared
chr5:139317053|139319501	0.74698	Shared
chr10:89743808|89762835	0.12262	Shared
chrX:103478136|103539234	0.00667	Shared
chr16:88004295|88018667	0.3747	Shared
chr7:105062164|105081797	6.33557	Shared
chr2:239176413|239352918	0.27183	Shared
chr13:42895009|42970670	0.06531	Shared
chr2:156549608|156557582	0.61152	Shared
chr6:18590975|18673943	0.0768	Shared
chr20:16335926|16382130	0.45715	Shared
chr1:219996983|220007338	0.27795	Shared
chr11:120575669|120577074	0.11621	Shared
chr15:39713444|39776531	0.20014	Shared
chr5:55327716|55341771	1.08515	Shared
chr10:30876998|30984426	0.77491	Shared
chr6:54202105|54257361	1.78127	Shared
chr11:78453970|78571444	0.17997	Shared
chr2:43912432|43957451	0.04962	Shared
chr9:124911901|124921892	0.0592	Shared
chr5:138149640|138151008	0.0384	Shared
chr1:160231297|160244034	0.18035	Shared
chr4:1668667|1668905	0.03594	Shared
chr2:34611616|34618596	0.06	Shared
chr15:80098416|80121820	0.09976	Shared
chr15:25234575|25278884	0.11226	Shared
chr6:82212707|82214829	1.55519	Shared
chr16:19535940|19537587	0.25498	Shared
chr15:34088053|34118665	0.06704	Shared
chr6:107039749|107040230	0.66321	Shared
chr17:4282798|4303745	0.05893	Shared
chr1:178877498|178902211	0.13602	Shared
chr2:15603814|15606264	0.00971	Shared
chr1:172128113|172308839	0.06197	Shared
chr17:32755492|32780784	0.19481	Shared
chrX:77616613|77676298	0.02109	Shared
chr11:47734025|47765362	0.008	Shared
chr21:37108392|37147603	3.13142	Shared
chr1:247313758|247314400	0.03171	Shared
chr2:74165218|74167107	0.36904	Shared
chr6:167911101|167925091	0.01834	Shared
chr14:34126253|34169646	0.03257	Shared
chr14:24607612|24632118	0	Shared
chr17:29467145|29534300	0.03303	Shared
chr3:37286014|37299371	1.05227	Shared
chr2:88034134|88037051	3.02108	Shared
chr4:139370211|139386230	0.068	Shared
chr3:4002429|4007063	0.04743	Shared
chr2:144424796|144464342	0.00943	Shared
chr7:156734177|156836885	0.03561	Shared
chr15:43003837|43017181	0.02267	Shared
chr10:96552928|96565426	0.07671	Shared
chr6:90088961|90271941	0.77195	Shared
chr14:49795791|49796328	0.3014	Shared
chr10:32471064|32623817	0.11511	Shared
chr2:204661809|204686282	1.11196	Shared
chr10:91425281|91501334	0.45184	Shared
chr8:23679869|23680642	0.06225	Shared
chr5:132927121|132935108	0.1814	Shared
chr17:66005690|66030023	0.47681	Shared
chr10:31461037|31468530	0.04591	Shared
chr11:17122702|17145942	0.11366	Shared
chr8:79917978|79958435	0.03649	Shared
chr7:148846470|148850525	0.33822	Shared
chr13:21402797|21413772	0.52456	Shared
chr10:27566832|27578713	0.8623	Shared
chr11:118704608|118708523	0.00777	Shared
chr15:62033441|62044255	1.83066	Shared
chr8:47798237|47807326	0.1042	Shared
chr1:45421725|45488604	0.35032	Shared
chr5:151786572|151800869	2.91708	Shared
chr2:182967216|182983382	0.65831	Shared
chr16:47497399|47596531	5.71431	Shared
chr11:62824166|62825539	0.06966	Shared
chr18:79126267|79207012	2.07355	Shared
chr20:20412027|20546832	0.11985	Shared
chr8:47900373|47939697	0.048	Shared
chr10:59804420|59832653	0.006	Shared
chr1:70296130|70306290	1.25808	Shared
chr2:101281859|101302811	0.04168	Shared
chr17:1583204|1586051	0.06093	Shared
chr13:30480430|30481820	0.01989	Shared
chr1:224974091|225123614	0.06383	Shared
chr11:46076754|46092223	66.6882	Shared
chr6:133461114|133506195	0.34457	Shared
chr4:61946914|61998265	0.36801	Shared
chr6:108894467|108928233	0.08347	Shared
chr11:75851883|76016980	0.06066	Shared
chr5:134811221|134817714	0.10396	Shared
chr7:77236947|77294938	0.05073	Shared
chr17:81596116|81597316	0.47196	Shared
chr19:12928342|12930749	0.11979	Shared
chr8:52656008|52661281	0.0128	Shared
chr1:42534889|42545579	0.04851	Shared
chr17:78913854|78914370	0.00733	Shared
chr17:50993764|51014353	0.0136	Shared
chr14:58450579|58482712	0.01846	Shared
chr13:21381434|21413772	0.22925	Shared
chr2:68186468|68188690	0.49577	Shared
chr17:60267386|60267602	0.02642	Shared
chr19:16078609|16101409	0.09069	Shared
chr1:29109336|29112448	0.01267	Shared
chr2:15461201|15468533	0.05196	Shared
chr17:29403726|29510992	0.0096	Shared
chr17:17214985|17217182	0.11118	Shared
chr9:3546778|3647477	0.11769	Shared
chr7:66352505|66356871	1.46751	Shared
chr12:62534845|62538505	0.07774	Shared
chr17:69155019|69155925	1.99502	Shared
chr21:29027873|29043599	0.02566	Shared
chr6:149517042|149541586	0.33751	Shared
chr14:38749592|38763045	0.41861	Shared
chr13:27567640|27581803	0.6557	Shared
chr2:151458811|151468146	0.01817	Shared
chr2:42309972|42333869	0.0134	Shared
chr5:134959040|134960728	0.43872	Shared
chr17:35817716|35824198	0.07176	Shared
chr17:11651069|11680889	0.03611	Shared
chr3:153203845|153209886	0.13786	Shared
chr19:38216140|38217876	0.01803	Shared
chr13:28256292|28261458	11.9304	Shared
chr18:53435144|53468010	0.08651	Shared
chr12:111464662|111510582	0.13236	Shared
chr7:44674411|44676149	4.75894	Shared
chr1:246591512|246595130	1.58362	Shared
chr5:37108293|37226401	0.0488	Shared
chr17:41988732|42003557	0.00777	Shared
chr9:128618936|128621256	0.07977	Shared
chr1:37976884|37980724	0.0695	Shared
chr6:10906020|10926432	0.00971	Shared
chrX:129810905|129811509	0.19375	Shared
chr2:202277950|202282472	0.21194	Shared
chr21:33602234|33603537	1.43098	Shared
chr18:76441245|76443211	4.15345	Shared
chr11:92963879|92965997	0.77355	Shared
chr19:50045982|50046152	0.06738	Shared
chr9:132013164|132014467	0.29097	Shared
chr19:52408990|52435209	0.03419	Shared
chr16:23544514|23544703	0.06982	Shared
chr7:118322671|118334735	0.00949	Shared
chr5:31448547|31495372	0.12906	Shared
chr4:139137630|139139497	9.24138	Shared
chr7:29926452|29936721	0.4294	Shared
chr17:48916076|48922937	1.06935	Shared
chr1:114723883|114749904	0.02914	Shared
chr2:26230192|26234355	1.42393	Shared
chr8:52642351|52645867	0.05985	Shared
chr7:111487238|111492514	0.14134	Shared
chr10:99679261|99679875	2.79538	Shared
chrX:107065702|107088839	1.11742	Shared
chr5:130798539|130828646	0.02863	Shared
chr12:61480928|61488448	0.01554	Shared
chr8:30836803|30838061	0.22135	Shared
chr2:23754179|23765628	0.33696	Shared
chr17:80343132|80350396	0.09239	Shared
chr9:5737880|5831028	0.15266	Shared
chr10:70419914|70421966	0.29691	Shared
chr12:1754258|1757459	0.0304	Shared
chr2:240686438|240688825	0.1648	Shared
chr5:56886388|56886790	0.09692	Shared
chr1:77803270|77807101	1.35467	Shared
chr6:73730344|73736508	0.18228	Shared
chr3:47661294|47772936	0.077	Shared
chr7:39987599|39988258	7.09345	Shared
chr20:35842573|35914197	0.02833	Shared
chr2:26263380|26284204	0.16043	Shared
chrY:12707760|12709543	0.37729	Shared
chr13:77555857|77572189	0.0068	Shared
chr19:11214275|11251086	0.02881	Shared
chr12:96198026|96223773	0.1152	Shared
chr11:22225984|22251011	0.02914	Shared
chr10:6220658|6224213	0.04896	Shared
chr13:95206532|95234834	0.23978	Shared
chr7:105551570|105563947	0.06412	Shared
chr1:173951986|173964187	0.08824	Shared
chr7:72616672|72815481	0.08775	Shared
chr3:61981708|62168163	0.05156	Shared
chr17:81622166|81629805	0.44606	Shared
chr1:20757166|20779911	0.63956	Shared
chr21:37067262|37072537	0.00525	Shared
chr1:243199060|243225321	1.10476	Shared
chr14:58311154|58312311	0.024	Shared
chr1:224952670|224967583	0.12097	Shared
chr1:86354774|86371153	0.0297	Shared
chr16:72349067|72391215	0.02654	Shared
chr14:73103192|73111155	0.00389	Shared
chr3:35679787|35691005	8.98726	Shared
chr1:19897540|19907660	0.01667	Shared
chr5:80725453|80775758	0.02203	Shared
chr18:56879944|56880165	0.40007	Shared
chr12:100168452|100170987	0.07243	Shared
chr10:35148368|35152380	0.8824	Shared
chr1:66044097|66048890	0.03712	Shared
chr15:77209789|77286504	0.24929	Shared
chr4:105233897|105237351	4.74528	Shared
chr2:28906460|28936953	0.11599	Shared
chr14:58457759|58487166	2.05722	Shared
chrX:10194911|10198061	0.10453	Shared
chr16:56328631|56336860	0.13308	Shared
chr9:109243618|109255843	0.01267	Shared
chr7:140343412|140364491	0.07649	Shared
chr4:82854903|82875822	0.16138	Shared
chr14:67254204|67323812	0.03604	Shared
chr12:121780872|121781192	3.8714	Shared
chr15:62647275|62656086	0.02476	Shared
chr12:121416159|121423517	0.94039	Shared
chr6:104795579|104843298	0.43321	Shared
chr3:194428845|194431892	0.08894	Shared
chr1:155438327|155462599	1.11687	Shared
chr12:53531744|53534659	0.27524	Shared
chr15:74671455|74671774	0.87093	Shared
chr17:29467145|29517656	0.03614	Shared
chr16:78996202|78996356	0.05383	Shared
chr17:82248875|82265796	1.22903	Shared
chr1:233208518|233252788	0.18703	Shared
chr19:47355039|47355350	0.45565	Shared
chr3:155910692|155914570	1.97131	Shared
chr9:96514216|96565483	0.05495	Shared
chr7:152296357|152315338	0.0548	Shared
chr22:29636751|29639212	0.9859	Shared
chr15:55915284|55924699	0.03102	Shared
chr10:68905147|68905587	0.00646	Shared
chr15:50624166|50639548	0.19618	Shared
chr15:65669779|65761438	0.17792	Shared
chr8:17963101|17969748	0.01403	Shared
chr2:97888052|97911671	0.15301	Shared
chr12:11549590|11559382	0.05437	Shared
chr7:93862515|93862717	0.08963	Shared
chr8:132825264|132842875	0.01166	Shared
chr12:19253940|19343434	0.05627	Shared
chr4:106193609|106212835	1.8925	Shared
chr20:36680816|36688784	0.31011	Shared
chr9:69723326|69741858	1.56383	Shared
chr21:29030595|29048855	0.02914	Shared
chr3:70957917|70958172	0.03983	Shared
chr13:60112010|60132989	0.0293	Shared
chr14:32090502|32152528	0.11763	Shared
chr16:19616114|19616808	2.5742	Shared
chr6:32120771|32121348	0.89546	Shared
chr21:33559230|33569087	0.23568	Shared
chr8:30696380|30712088	0.08978	Shared
chr20:47262288|47347926	0.54449	Shared
chr7:39704102|39704357	0.012	Shared
chr10:101797980|101800400	0.77248	Shared
chr7:24623663|24687621	0.01554	Shared
chr10:31461037|31514708	0.71199	Shared
chr2:99949774|100008932	0.0641	Shared
chr19:55801572|55810338	0.024	Shared
chr7:156756393|156826744	5.44852	Shared
chr1:235702747|235724180	0.02474	Shared
chr5:170878097|170881896	1.22604	Shared
chr1:99480114|99487804	0.08714	Shared
chr13:52425932|52439168	0.06926	Shared
chr7:139258488|139284574	0.16021	Shared
chr18:50250758|50251784	0.81266	Shared
chr13:49467864|49483563	0.43392	Shared
chr2:168691034|168717978	9.20343	Shared
chr9:124538092|124540187	0.36671	Shared
chr17:82183774|82201952	0.10874	Shared
chr19:10156391|10163360	0.00971	Shared
chr6:167024782|167033971	0.09904	Shared
chr8:71269740|71334174	1.09059	Shared
chr15:78593092|78601387	0.48867	Shared
chr3:33535233|33604209	0.05901	Shared
chr7:21784427|21789342	0.0483	Shared
chr2:203099629|203133146	0.05838	Shared
chr2:241403828|241404841	0.1726	Shared
chr17:81979184|81985607	0.36347	Shared
chr2:25951789|25954385	0.01674	Shared
chr14:54984723|55002185	0.59751	Shared
chr7:12522971|12531092	0.18389	Shared
chr17:30855143|30887372	0.0128	Shared
chr19:44101133|44118314	0.69854	Shared
chr9:2992034|3014177	0.05884	Shared
chr1:23030469|23072197	0.00971	Shared
chr3:18463480|18530185	1.03201	Shared
chr5:6737510|6753037	0.02331	Shared
chr18:12814203|12842792	0	Shared
chr20:21326279|21331818	0.03832	Shared
chr10:17157441|17174660	0.00874	Shared
chr2:95916143|95919805	0.07656	Shared
chr2:158603070|158642699	0.44722	Shared
chr1:61901282|62038049	0.0256	Shared
chr22:20819641|20838731	0.054	Shared
chr4:51874271|51877854	0.4261	Shared
chr12:6587384|6588422	0.49487	Shared
chrY:12709388|12709543	0.97087	Shared
chr15:40628070|40650819	1.25553	Shared
chr7:47368365|47369621	0.34677	Shared
chr1:53787158|53789196	0.49939	Shared
chr5:14492567|14502657	0.39002	Shared
chr6:109610365|109614480	0.02269	Shared
chr1:155395459|155404350	2.51924	Shared
chrX:129448333|129518447	0.0128	Shared
chr4:82844386|82880922	0.00757	Shared
chr7:75018972|75020149	0.5659	Shared
chr2:73550267|73559142	0.47831	Shared
chr2:140813657|140950402	0.03303	Shared
chr3:142748258|142793960	0.05684	Shared
chr5:179705679|179709059	3.75624	Shared
chr17:3689492|3690680	0.03303	Shared
chr2:218474630|218510140	0.08369	Shared
chr2:121503167|121606180	0.2601	Shared
chr22:43039780|43046573	18.2163	Shared
chr7:66156621|66156879	0.0742	Shared
chr13:37024035|37045373	0.10069	Shared
chr2:206138485|206149925	0.11107	Shared
chr8:10826152|10834775	0.61281	Shared
chr14:20451257|20452448	0.06828	Shared
chr6:138907495|138912950	0.53119	Shared
chr3:33393312|33425741	0.04934	Shared
chr1:26729651|26763285	0	Shared
chr14:100953964|100961132	0.04275	Shared
chr2:105855048|105861056	0.04926	Shared
chr1:12234191|12253826	0.17629	Shared
chr5:112992672|113008042	0.01457	Shared
chr2:208180745|208190071	0.0288	Shared
chr2:18919213|18922965	0.08495	Shared
chr19:34194478|34215657	0.1337	Shared
chr18:24437955|24448183	0.06455	Shared
chr2:128170288|128171284	2.28178	Shared
chr14:100913432|101027415	0.09131	Shared
chr11:110247703|110258189	0.14943	Shared
chr6:90536337|90553586	0.1324	Shared
chr17:38767358|38767921	0.01263	Shared
chr8:18572528|18575285	3.28533	Shared
chr1:247157000|247159813	4.16043	Shared
chr9:131178311|131192292	0.19761	Shared
chr7:91992158|92031604	0.05882	Shared
chr8:130152736|130214701	0.04571	Shared
chr8:144168295|144200541	0.57558	Shared
chr9:5044403|5055788	0.26157	Shared
chr7:139596717|139620563	0.11806	Shared
chr2:178591139|178600660	0.00971	Shared
chr15:22667898|22674586	0.38149	Shared
chr4:128888679|128959777	0.32365	Shared
chrX:96826186|96827961	0.0245	Shared
chr5:69258043|69276690	0.01166	Shared
chr3:65974667|65986832	0.76999	Shared
chr16:71825626|71825941	0.00874	Shared
chr7:50018240|50081899	0.1944	Shared
chr3:28944825|28988528	0.01554	Shared
chr1:57023531|57033573	0.04987	Shared
chr22:28545470|28550151	0.19616	Shared
chr4:122927637|123028395	0.0668	Shared
chr10:1010420|1012662	0.05888	Shared
chr19:51877282|51886912	0.5953	Shared
chr20:37003702|37068186	0.0195	Shared
chr14:31105383|31114340	0.40326	Shared
chr14:95140659|95141748	2.69645	Shared
chr1:212872678|212895371	0.10138	Shared
chr11:47750916|47753102	0.14684	Shared
chr11:22221097|22239684	0.93553	Shared
chr1:215595356|215611921	0.44723	Shared
chr6:44932653|44961828	0.11434	Shared
chr22:41117187|41127748	0.25067	Shared
chr1:41113283|41143112	5.35051	Shared
chr12:124398119|124420055	0.02	Shared
chr17:47661119|47665158	0.18247	Shared
chr1:61856030|61875366	0.31211	Shared
chr21:37420299|37506223	0.23784	Shared
chr7:111487238|111521449	0.80021	Shared
chr4:83416731|83447035	0.08895	Shared
chr8:94865506|94876489	0.15037	Shared
chr20:8760407|8790261	0.00389	Shared
chr1:225264197|225290082	0.39261	Shared
chr2:63919883|63962443	0.0192	Shared
chr1:23044427|23059167	0.53707	Shared
chr10:115241571|115334419	0.10069	Shared
chr5:145670764|145671554	0.14454	Shared
chr4:159238809|159243791	3.05994	Shared
chr6:154773989|154810208	0.96814	Shared
chr17:69273959|69309423	0.08634	Shared
chr3:149965854|149966237	0.01554	Shared
chr14:57274244|57280422	1.69662	Shared
chr19:11059753|11060187	0.38526	Shared
chr18:57763779|57780956	0.05218	Shared
chr1:115659641|115664268	0.72716	Shared
chr13:32535769|32537027	5.6288	Shared
chr21:33613538|33631557	0.1079	Shared
chr3:27379249|27391808	0.46847	Shared
chr6:162443310|162443473	0.032	Shared
chr2:86740927|86753558	1.84685	Shared
chr11:125612592|125621519	0.55328	Shared
chr15:67231230|67231897	0.5794	Shared
chr9:111430547|111433372	0.03026	Shared
chrX:48810752|48811170	0.06158	Shared
chr6:101620093|101626637	0.20454	Shared
chrX:123686548|123697751	0.99938	Shared
chr14:69769511|69770042	0.30551	Shared
chr19:10173090|10177367	0.62337	Shared
chr2:30459552|30489240	0.09767	Shared
chr10:86451967|86473973	2.67397	Shared
chr5:71549420|71562895	0.4063	Shared
chr3:111112285|111126335	0.10763	Shared
chr2:168129541|168167407	1.27852	Shared
chrX:45816102|45818723	0.02442	Shared
chr16:3654961|3657816	0.03349	Shared
chr3:193626092|193638065	0.00851	Shared
chr7:95247000|95252130	0.04493	Shared
chr14:49834363|49840866	1.2942	Shared
chr14:77468083|77468508	0.05897	Shared
chr10:15821656|15847943	5.31977	Shared
chr5:108832770|108946222	0.0697	Shared
chr4:150761783|150848998	0.1108	Shared
chr3:87643695|87644502	0.0556	Shared
chr19:52655561|52660843	12.0917	Shared
chr18:36576451|36625749	0.10581	Shared
chr10:31861395|31861658	0.06263	Shared
chr3:183856432|183868060	1.16963	Shared
chr12:26578713|26602706	1.82144	Shared
chr18:49281997|49379758	1.03603	Shared
chr2:210041687|210043132	0.1184	Shared
chr20:49058453|49078622	0.04043	Shared
chr5:96979138|96986670	0.95795	Shared
chr1:179986169|180065272	0.00667	Shared
chr13:44943442|44949838	0.15822	Shared
chr10:26066975|26070401	0.50755	Shared
chr6:129611533|129638629	0.10636	Shared
chr3:150562542|150581746	0.10223	Shared
chr14:102281247|102281689	0.0395	Shared
chr14:58304944|58344767	0.12319	Shared
chr4:41142987|41177690	0.37448	Shared
chr3:101652496|101654821	0.10948	Shared
chr1:226140557|226140977	0.02947	Shared
chr1:243316755|243418076	0.02914	Shared
chr3:56660731|56673725	17.8637	Shared
chr9:4500589|4501489	0.04114	Shared
chr5:75547010|75587058	0.45062	Shared
chr6:149676260|149680457	1.58504	Shared
chr13:20026612|20064545	0.06443	Shared
chr19:40237969|40240110	1.08061	Shared
chr3:27916774|28013598	0.0288	Shared
chr6:68956024|68993962	0.26961	Shared
chr3:142332375|142357119	0.32595	Shared
chr20:49066192|49070297	1.57775	Shared
chr10:74063686|74074903	0.0637	Shared
chr4:37928799|37929982	0.12029	Shared
chr1:83904079|83921394	0.02526	Shared
chr14:71400794|71529370	0.09032	Shared
chr1:61111371|61163075	0.1397	Shared
chr18:68836749|68897428	0.06916	Shared
chr5:157294783|157304366	1.24117	Shared
chr11:134184637|134185526	0.38415	Shared
chr10:73571421|73592957	0.09193	Shared
chr7:29393679|29400828	0.44975	Shared
chr6:122795677|122809244	0.08498	Shared
chr2:48474683|48495771	0.03675	Shared
chr1:236803428|236862343	0.05063	Shared
chr4:76130656|76134362	0.03769	Shared
chr2:74710888|74711243	2.97312	Shared
chr18:36954431|37084232	0.0464	Shared
chr7:5624056|5652510	0.67343	Shared
chr1:204136636|204137073	0.0128	Shared
chr16:74938150|74956610	0.98394	Shared
chr3:9826997|9829395	0.16959	Shared
chr21:25954590|25982477	0.8737	Shared
chr4:185247294|185288082	1.99918	Shared
chr5:150445609|150447735	0.01457	Shared
chr2:63856306|63862928	4.77984	Shared
chr3:169281908|169435769	0.01292	Shared
chr2:169603642|169608758	1.44677	Shared
chr1:227119804|227160636	0.02247	Shared
chrX:121290860|121297451	0.01292	Shared
chr8:81025220|81070170	0.24171	Shared
chr15:90426110|90433795	1.40619	Shared
chr11:47736616|47744163	0.60427	Shared
chr17:21017942|21038861	0.06266	Shared
chr1:186344375|186353850	0.14229	Shared
chr1:209952709|209953259	0.10706	Shared
chr7:11013747|11028818	0.08604	Shared
chr10:115120185|115241725	4.80126	Shared
chr8:140735251|140752316	5.85322	Shared
chr22:46198345|46198591	1.06709	Shared
chr12:285446|323781	0.028	Shared
chr2:71396141|71406262	0.41733	Shared
chr2:23823258|23823569	11.9554	Shared
chr2:199308760|199323958	0.07289	Shared
chr2:15415546|15534641	0.1506	Shared
chr12:50428935|50441643	0.06171	Shared
chr10:29512735|29531288	32.4009	Shared
chr3:27389931|27452498	0.08454	Shared
chr1:52493611|52509712	30.7392	Shared
chr14:54702062|54751537	0.49573	Shared
chr21:25420708|25453426	0.03486	Shared
chr14:100936178|100970814	0.02187	Shared
chr18:57566447|57573365	0.06973	Shared
chr11:71224697|71240922	0.28678	Shared
chr2:85046165|85053432	0.00971	Shared
chrX:155415575|155419562	30.9418	Shared
chr3:170128684|170178938	0.06523	Shared
chr17:61776401|61780401	1.68666	Shared
chr3:48765004|48807684	0.74753	Shared
chr3:47670658|47671464	0.01166	Shared
chr7:18666213|18666476	3.23472	Shared
chr8:124975606|124978090	0.64746	Shared
chr12:19287473|19322390	0.00874	Shared
chr2:169958438|170029448	0.0225	Shared
chr4:505718|506866	1.01171	Shared
chr3:141959674|142005544	0.68133	Shared
chr10:32565558|32567891	0.06696	Shared
chr18:8796232|8813233	0.01166	Shared
chr11:102075873|102081281	2.48696	Shared
chr14:30702296|30708065	0.4904	Shared
chr17:37304836|37339850	0.00971	Shared
chr1:93214743|93232593	0.01292	Shared
chr18:62138243|62148338	1.3828	Shared
chr6:24551434|24576596	0.06231	Shared
chr10:48308095|48410168	0.08394	Shared
chr14:101027346|101030965	0.00874	Shared
chr14:96309453|96313435	0.02735	Shared
chr1:186344375|186356449	0.1007	Shared
chr7:141611195|141621801	0.00874	Shared
chr3:141509568|141512280	0.43788	Shared
chr1:176027572|176135086	0.06816	Shared
chr4:173388513|173403950	0.62502	Shared
chr12:68816812|68824651	2.15842	Shared
chr17:20357879|20367750	0.34675	Shared
chr4:169463243|169479534	0.74269	Shared
chr19:32915337|32926273	3.83865	Shared
chr10:99888825|99896397	0.05766	Shared
chr17:5338019|5373454	0.16429	Shared
chr8:66828654|66843547	0.18471	Shared
chr20:59885928|59892701	0.01725	Shared
chr10:32543300|32623817	3.29366	Shared
chr14:58482513|58540136	0.03983	Shared
chr9:76067955|76096102	2.02897	Shared
chr5:55281372|55283811	0.03897	Shared
chr13:23353785|23356007	0.49451	Shared
chr15:84532189|84542284	0.13875	Shared
chr6:90173586|90271941	0.0226	Shared
chr3:125560379|125594826	0.03321	Shared
chr1:23772111|23772426	0.79642	Shared
chr3:17566400|17576549	0.02	Shared
chr22:20085687|20094795	0.021	Shared
chr9:36352779|36353247	0.0278	Shared
chrX:115165405|115166342	0.03274	Shared
chr6:52752854|52792987	0.33532	Shared
chr6:144451370|144488834	0.20107	Shared
chr6:7295392|7310029	0.02181	Shared
chr17:63028004|63030089	0.22312	Shared
chr5:98897193|98926462	0.02344	Shared
chr13:72908531|72973675	0.29831	Shared
chr1:28605372|28622165	0.74131	Shared
chr19:4706752|4707720	0	Shared
chr8:55075900|55077697	0.21701	Shared
chr12:113180929|113183165	0	Shared
chr14:34783119|34795765	0.0136	Shared
chr18:24428869|24443152	0.05072	Shared
chr2:197001753|197090032	0.17033	Shared
chr12:21638441|21644019	0.04385	Shared
chr1:114463104|114477087	0.37134	Shared
chr2:47803420|47806900	0	Shared
chr17:30958192|30959118	0.00389	Shared
chr18:2688394|2703886	0.11601	Shared
chr13:102621293|102678288	0.13862	Shared
chr12:88089032|88139564	0.06678	Shared
chr14:80831143|80862873	0.12171	Shared
chr1:212832644|212837044	0.01429	Shared
chr19:46652660|46653075	0.26643	Shared
chr15:43015688|43022801	3.42238	Shared
chr11:66748379|66762450	0.177	Shared
chr5:171868610|171910797	0.01709	Shared
chr8:144791284|144791872	0.07052	Shared
chr12:80185876|80222245	0.04638	Shared
chr3:197051577|197066754	1.27609	Shared
chr15:85755822|85757989	0.00874	Shared
chr16:70532479|70541834	0.37842	Shared
chr13:40940921|40943925	3.97898	Shared
chr12:123733926|123737271	1.24576	Shared
[truncated: 774,351+ more rows]

## Sheet: Fig.1e
	Length of circRNA(kb)	Type
chr2:46001404|46086362	298	Shared
chr3:165460452|165521789	328	Shared
chr19:32899857|32901412	310	Shared
chr12:3011004|3022017	704	Shared
chr4:147906638|147939899	269	Shared
chr7:24649612|24668660	712	Shared
chr1:171532809|171532961	153	Shared
chr15:61094356|61104228	106	Shared
chr5:137937645|137962469	225	Shared
chr18:34093465|34183626	371	Shared
chr4:67728540|67802419	285	Shared
chr20:51639343|51690819	883	Shared
chr11:108046270|108089623	409	Shared
chr2:199308760|199433514	626	Shared
chr4:88107184|88140014	365	Shared
chr12:20613443|20613700	258	Shared
chr7:87650822|87807519	134	Shared
chr13:77257671|77288376	375	Shared
chr3:47610066|47686170	194	Shared
chr11:32587012|32588732	272	Shared
chr5:88804598|88823930	400	Shared
chr6:47503280|47526740	274	Shared
chr10:121790169|121870038	154	Shared
chr3:100384479|100386978	411	Shared
chr3:160402676|160404504	177	Shared
chr17:61889786|61925099	248	Shared
chr15:92937518|92974950	698	Shared
chr3:134495296|134552012	152	Shared
chr2:77939831|77951533	156	Shared
chr6:73400234|73416251	269	Shared
chr10:30908933|30941651	289	Shared
chr4:61383124|61517518	498	Shared
chr4:86796874|86799204	160	Shared
chr2:24556015|24564430	177	Shared
chr5:80976663|81042983	739	Shared
chr20:44995090|45025130	589	Shared
chr6:142823035|142837047	113	Shared
chr14:64080456|64093480	1835	Shared
chr9:3330259|3330517	259	Shared
chr7:77262121|77280653	412	Shared
chr18:76849622|76871825	516	Shared
chr8:140275658|140347946	164	Shared
chr9:5021963|5123121	118	Shared
chr15:50586392|50592626	878	Shared
chr3:197727229|197728996	1768	Shared
chr17:28923909|28927063	73	Shared
chr1:243270105|243378863	499	Shared
chr13:40558180|40558483	304	Shared
chr11:75961444|75983513	233	Shared
chr15:75505675|75527261	688	Shared
chr17:17874634|17875003	370	Shared
chr17:5434888|5438183	140	Shared
chr11:76526462|76528466	373	Shared
chr22:45143089|45156505	655	Shared
chr2:23895819|23896744	152	Shared
chr10:79118915|79162133	287	Shared
chr6:109563597|109573594	560	Shared
chr1:12455998|12460396	329	Shared
chr2:36877891|36905618	463	Shared
chr1:10101108|10130813	417	Shared
chr14:59505189|59543454	111	Shared
chr2:33186856|33222151	675	Shared
chr17:64480289|64482974	157	Shared
chrX:24331264|24347019	52	Shared
chr13:45988787|46045516	437	Shared
chr9:84741892|84752085	286	Shared
chr16:53141220|53157541	445	Shared
chr3:189127146|189132697	65	Shared
chr6:15410224|15452175	312	Shared
chr11:113323288|113335037	518	Shared
chr1:182872337|182880608	269	Shared
chr14:103778745|103798868	345	Shared
chr3:138681967|138714719	349	Shared
chr2:168161787|168182090	311	Shared
chr11:9160258|9160865	195	Shared
chr2:32197344|32209561	286	Shared
chr4:121833231|121835283	305	Shared
chr6:88928985|88941180	303	Shared
chr15:42988819|43032631	64	Shared
chr16:27340186|27346618	240	Shared
chr10:27167102|27173259	312	Shared
chr2:175163846|175164966	1121	Shared
chr3:31596798|31633147	66	Shared
chr1:150751781|150757980	351	Shared
chr1:6550396|6550615	220	Shared
chr1:193069034|193084831	1804	Shared
chr11:32927157|32947729	238	Shared
chr18:21815616|21847125	600	Shared
chr7:82005423|82060527	573	Shared
chr17:19920036|19936430	512	Shared
chr6:56636557|56642101	1531	Shared
chr21:46334397|46334768	372	Shared
chr3:37063742|37083806	447	Shared
chr14:100913432|100914955	374	Shared
chr3:101398861|101501119	146	Shared
chr6:46625418|46637978	150	Shared
chr7:55906253|55912723	216	Shared
chr14:67761366|67762819	577	Shared
chr6:111614112|111655556	504	Shared
chr1:241588213|241592120	196	Shared
chr20:33606956|33629914	426	Shared
chr2:86740927|86773435	624	Shared
chr2:95908669|95912316	102	Shared
chr1:19419213|19419750	90	Shared
chr7:76328495|76329232	738	Shared
chr17:82884145|82911789	206	Shared
chr2:180989882|180991871	520	Shared
chr2:11455342|11457233	188	Shared
chr18:79976718|79977701	174	Shared
chr9:36091164|36100543	180	Shared
chr14:80831143|80900029	244	Shared
chr3:183025755|183041750	648	Shared
chr2:95886048|95895590	220	Shared
chr19:21098815|21166461	96	Shared
chr17:36508897|36511455	502	Shared
chr20:35044505|35078174	208	Shared
chr16:11885181|11891139	468	Shared
chr1:32668225|32672901	285	Shared
chr1:236824119|236863554	554	Shared
chr2:233434380|233437479	341	Shared
chr15:73116540|73136027	609	Shared
chr11:65440753|65441162	410	Shared
chr6:83216498|83253738	209	Shared
chr11:16046514|16055901	522	Shared
chr16:15581217|15583238	198	Shared
chr4:83431664|83432267	247	Shared
chr1:214613272|214632602	1776	Shared
chr4:13376545|13384869	140	Shared
chr15:55627008|55629004	304	Shared
chr13:32432789|32480637	363	Shared
chr9:95966562|95973088	234	Shared
chr16:47610826|47661800	1216	Shared
chr15:36950160|36950400	77	Shared
chr16:87394813|87394993	181	Shared
chr12:51764571|51764819	249	Shared
chr8:33558615|33558771	157	Shared
chr4:108937808|108974559	258	Shared
chr2:189791790|189805754	438	Shared
chr6:85513800|85574378	417	Shared
chr22:43998137|43999673	140	Shared
chr9:5859468|5914062	790	Shared
chr13:45988787|46035798	506	Shared
chr21:46349012|46349820	312	Shared
chr1:32386845|32394116	88	Shared
chrX:154353161|154358312	1549	Shared
chr18:79126267|79277196	776	Shared
chr18:683246|697355	373	Shared
chr5:126804776|126821135	157	Shared
chr7:2360710|2362764	313	Shared
chr7:21588064|21690881	380	Shared
chrX:41198528|41205493	879	Shared
chr15:52605133|52613857	299	Shared
chr1:85164526|85190752	401	Shared
chr1:201863448|201871327	167	Shared
chr6:127280231|127287007	110	Shared
chr3:67495798|67559652	152	Shared
chr2:183133566|183161195	711	Shared
chr8:65669873|65704929	631	Shared
chr14:65075774|65093815	108	Shared
chr12:46229153|46243314	522	Shared
chr14:88657376|88754671	423	Shared
chr1:155477886|155521618	519	Shared
chr9:19063008|19087156	1333	Shared
chr15:63655742|63658718	660	Shared
chr1:186355410|186355558	149	Shared
chr11:86003366|86031611	575	Shared
chr3:56660731|56661017	208	Shared
chr22:49797805|49824331	52	Shared
chr1:243169628|243225321	236	Shared
chr12:77940319|78059115	364	Shared
chr4:155696756|155697122	367	Shared
chr10:124012333|124046724	305	Shared
chr1:243613671|243735116	697	Shared
chr10:74838683|74989112	326	Shared
chr19:16081913|16089120	210	Shared
chr6:104811311|104833173	215	Shared
chr20:20472756|20536784	310	Shared
chr19:7462152|7464690	452	Shared
chr17:2438109|2477885	316	Shared
chr15:101701086|101712001	512	Shared
chr2:172566856|172570824	254	Shared
chr4:84879406|84932363	183	Shared
chr15:30633490|30647714	47	Shared
chr2:32509738|32513154	588	Shared
chr10:71816871|71817042	172	Shared
chr5:142876020|142876499	480	Shared
chr9:99959917|99975719	464	Shared
chr18:13730627|13752427	231	Shared
chr19:42236606|42240142	383	Shared
chr3:108553648|108560841	773	Shared
chr4:128074460|128079916	461	Shared
chr16:57167093|57173869	196	Shared
chr6:88844357|88849826	237	Shared
chr10:127042625|127061776	435	Shared
chr11:3500466|3501275	156	Shared
chr6:107893482|107924932	177	Shared
chr2:46966227|46966925	699	Shared
chr15:25064715|25070259	281	Shared
chr12:101714090|101716812	233	Shared
chr15:28254340|28256317	533	Shared
chr6:39897197|39904262	454	Shared
chr2:162504443|162518158	665	Shared
chr9:122957149|122998766	342	Shared
chr12:104927973|104931791	882	Shared
chr7:149166158|149179676	355	Shared
chr7:56054369|56059640	97	Shared
chr2:97142640|97198658	131	Shared
chr2:96733519|96738067	401	Shared
chr7:152180711|152203064	131	Shared
chr22:31462932|31463133	202	Shared
chr4:166055076|166065863	377	Shared
chr2:20278583|20331937	514	Shared
chr15:90593636|90604447	114	Shared
chr2:229840822|229859574	106	Shared
chr16:27233001|27235299	347	Shared
chrX:14850505|14859334	545	Shared
chrX:54294553|54294847	295	Shared
chr1:150444251|150464727	328	Shared
chr16:16141173|16142942	1770	Shared
chr3:180309385|180309690	306	Shared
chr2:54628148|54628987	158	Shared
chr12:123340988|123345570	414	Shared
chr8:130288251|130290138	1888	Shared
chr10:68381232|68386128	457	Shared
chr18:77066298|77097474	1162	Shared
chr3:12820086|12827604	431	Shared
chr1:178877498|178894024	688	Shared
chr5:7414573|7439110	198	Shared
chr8:17935589|17939861	289	Shared
chr3:131165426|131170887	209	Shared
chr20:21512174|21514114	1016	Shared
chr16:68203951|68205461	1511	Shared
chr3:27411642|27424152	223	Shared
chr8:99575658|99577633	271	Shared
chr6:20781145|20830438	296	Shared
chr15:87355549|87422836	507	Shared
chr9:36229021|36246482	88	Shared
chr15:50631417|50634556	372	Shared
chr1:155922448|155922938	491	Shared
chr20:20008708|20009446	739	Shared
chr2:71368382|71370005	270	Shared
chr9:95897849|95923379	437	Shared
chr9:136522850|136613991	339	Shared
chr22:27858387|27914347	265	Shared
chr22:35262323|35265603	327	Shared
chr1:31915891|31919658	786	Shared
chr12:123166655|123181210	350	Shared
chr18:32122915|32125224	1049	Shared
chr4:150798081|150817257	409	Shared
chr9:100498765|100576955	739	Shared
chr19:17724126|17728172	83	Shared
chr12:19462510|19473355	419	Shared
chr10:68363984|68404844	424	Shared
chr12:133102657|133104446	1790	Shared
chr16:47463899|47648616	56	Shared
chr9:41025764|41031512	388	Shared
chr3:96972607|96987993	171	Shared
chr5:158317365|158383871	151	Shared
chr15:82400660|82408367	277	Shared
chr12:53381659|53411435	155	Shared
chr5:40715703|40730343	74	Shared
chr2:222887830|222919202	415	Shared
chr12:92842465|92853954	271	Shared
chr14:93261602|93263993	331	Shared
chr1:39119905|39122396	195	Shared
chr4:77742141|77748384	424	Shared
chr4:93455662|93490777	139	Shared
chr9:83739701|83788678	115	Shared
chr15:58899469|58900531	584	Shared
chr1:145724801|145731070	590	Shared
chr10:63176297|63200677	379	Shared
chr16:56936687|56942237	711	Shared
chr6:149603268|149623283	409	Shared
chr2:15374608|15402301	766	Shared
chr6:10893867|10902963	89	Shared
chr15:91915993|91916458	466	Shared
chr10:12081472|12089255	426	Shared
chr21:33781461|33799929	440	Shared
chr22:29334265|29349383	1038	Shared
chr8:42996245|42997050	806	Shared
chr17:67853940|67854762	823	Shared
chr1:27755195|27759627	136	Shared
chr2:215407127|215408349	337	Shared
chr1:243734958|243742043	615	Shared
chr2:28906460|28914159	334	Shared
chr20:16356330|16381747	177	Shared
chr18:62211153|62232427	890	Shared
chr13:63990096|64034537	442	Shared
chr8:30836803|30849316	269	Shared
chr3:155914419|155919338	432	Shared
chr2:238347455|238399239	472	Shared
chr11:3723157|3753408	643	Shared
chr10:89726413|89733056	424	Shared
chr10:124408542|124408965	321	Shared
chr5:80767933|80877723	177	Shared
chr14:34792775|34811036	190	Shared
chr12:64464334|64467082	130	Shared
chr10:14919738|14935564	359	Shared
chr6:118448404|118523920	237	Shared
chr16:14599904|14604226	138	Shared
chr11:77332730|77343931	369	Shared
chr11:74351383|74368575	278	Shared
chr20:44406058|44424254	507	Shared
chr1:39529055|39554392	470	Shared
chr17:10453643|10639474	219	Shared
chr1:84947033|84958702	610	Shared
chr14:22778913|22812985	111	Shared
chr2:9279317|9327911	159	Shared
chr10:12998338|13074100	1028	Shared
chr2:25313913|25314161	249	Shared
chr15:70973249|70984257	432	Shared
chr13:102618722|102647344	666	Shared
chr16:48252131|48262872	382	Shared
chr22:31441774|31443094	478	Shared
chr13:30208577|30283791	1281	Shared
chr2:229774097|229777479	330	Shared
chr3:98768430|98773983	311	Shared
chr1:229536362|229542371	418	Shared
chr15:89865495|89871546	271	Shared
chr6:118266995|118285338	525	Shared
chr1:35187973|35191529	987	Shared
chr18:34086394|34105160	152	Shared
chr8:89587910|89596512	235	Shared
chr17:9378552|9505162	227	Shared
chr18:9208657|9216900	491	Shared
chrX:152635882|152641295	495	Shared
chr4:88906379|88938241	238	Shared
chr9:5549335|5570323	825	Shared
chr4:105424196|105449403	388	Shared
chr15:48165933|48168839	303	Shared
chr5:77693266|77708347	294	Shared
chr17:17248926|17254945	201	Shared
chr5:50750151|50797233	134	Shared
chr8:103040798|103042407	239	Shared
chr8:100225173|100225339	167	Shared
chr22:41125864|41164130	401	Shared
chr21:33241840|33260727	269	Shared
chr15:54264168|54300373	280	Shared
chr5:79645123|79649190	199	Shared
chr18:34755976|34766041	149	Shared
chr17:35824078|35838553	394	Shared
chr2:50922658|50925952	45	Shared
chr2:37019809|37041292	411	Shared
chr9:36580073|36607673	83	Shared
chr13:20615793|20656430	153	Shared
chr2:69337898|69338565	279	Shared
chr18:346295|357522	222	Shared
chr16:21201369|21204404	287	Shared
chr3:43303098|43303792	695	Shared
chr7:77349351|77355647	230	Shared
chr13:45516143|45525051	197	Shared
chr5:16474649|16483472	1477	Shared
chr9:122998597|123015636	439	Shared
chr2:101036018|101050641	569	Shared
chr6:82181879|82212793	525	Shared
chr18:12454346|12496102	1001	Shared
chr2:73550267|73573424	477	Shared
chr19:6004201|6008224	725	Shared
chr14:55332817|55355222	373	Shared
chr14:54981540|54984860	295	Shared
chr14:34800224|34801193	267	Shared
chr5:57230846|57231321	348	Shared
chr14:100353687|100361921	397	Shared
chr2:149735659|149743759	242	Shared
chr10:928863|929327	465	Shared
chr6:73428709|73445747	560	Shared
chr11:106939460|106986131	975	Shared
chr6:22056546|22110818	217	Shared
chr1:93305388|93315266	320	Shared
chr9:122877471|122897576	663	Shared
chr1:176081152|176149074	455	Shared
chr1:100206230|100240884	646	Shared
chr8:118668450|118726067	242	Shared
chr9:111922849|111931357	292	Shared
chr9:123652013|123792630	476	Shared
chr4:119245337|119269837	375	Shared
chr13:95115922|95170628	387	Shared
chrX:80288906|80310233	307	Shared
chr21:36247517|36253909	562	Shared
chr17:42998137|42998831	556	Shared
chr2:216113016|216132387	315	Shared
chr18:56756583|56816144	238	Shared
chr2:152662603|152673706	322	Shared
chr10:114830852|114843937	1031	Shared
chr18:46088109|46095131	395	Shared
chr10:63197411|63215696	490	Shared
chr1:179112309|179121867	516	Shared
chr3:12920430|12924742	167	Shared
chr14:100930447|100951494	126	Shared
chr6:126100445|126174911	170	Shared
chr2:203122254|203169851	90	Shared
chr7:74295251|74296899	1649	Shared
chr18:13008468|13019123	448	Shared
chr10:51153164|51153330	167	Shared
chr13:43265398|43326525	575	Shared
chr19:48413991|48421945	488	Shared
chr16:14599904|14627336	125	Shared
chr3:125497834|125497983	150	Shared
chr14:37282277|37369624	313	Shared
chr1:28491655|28496672	349	Shared
chr8:94386984|94404239	339	Shared
chr1:234457667|234471257	693	Shared
chr8:17646982|17656065	117	Shared
chr1:109576347|109578188	1842	Shared
chr18:58865470|58953799	110	Shared
chr12:26494153|26602706	387	Shared
chr3:57425022|57446689	1713	Shared
chr5:112259229|112266330	460	Shared
chr11:65499625|65500063	439	Shared
chr1:70292388|70296261	411	Shared
chr15:41020900|41027736	367	Shared
chrX:120441730|120456769	471	Shared
chr2:71363153|71433283	95	Shared
chr19:11100223|11107514	123	Shared
chr2:128113084|128138852	311	Shared
chr2:61343815|61395233	416	Shared
chr17:49317366|49322508	124	Shared
chr1:36036177|36040441	421	Shared
chr11:93696320|93700186	271	Shared
chr5:134312292|134319497	229	Shared
chr15:30832791|30835289	509	Shared
chr14:88496413|88508020	405	Shared
chr1:212329135|212333598	299	Shared
chr2:102762587|102798000	138	Shared
chr14:52542371|52544371	424	Shared
chr3:100295087|100299331	369	Shared
chr10:15575489|15586664	187	Shared
chr12:121252661|121274585	1563	Shared
chr6:73641691|73644603	431	Shared
chr12:39682611|39716838	147	Shared
chr17:65902152|66063081	263	Shared
chr6:130022227|130055255	79	Shared
chr2:165915201|165930364	193	Shared
chr3:37294979|37302332	652	Shared
chr16:48560754|48562444	1691	Shared
chr9:35231120|35243364	416	Shared
chr3:125313308|125323349	41	Shared
chr19:8471326|8474244	250	Shared
chr1:173646846|173676391	629	Shared
chr4:99900982|99930621	172	Shared
chr6:155090289|155211307	306	Shared
chr8:99511104|99556653	316	Shared
chr13:49006152|49114731	419	Shared
chr7:44481292|44485622	170	Shared
chr18:58939445|58939621	177	Shared
chr22:25170820|25192668	632	Shared
chr9:112215986|112330474	119	Shared
chr15:75601138|75621056	487	Shared
chr17:5297345|5338138	419	Shared
chr6:47515783|47574251	1400	Shared
chr5:126568259|126577211	98	Shared
chr3:158122103|158225733	640	Shared
chr13:49168613|49178654	580	Shared
chr11:34957384|34978182	582	Shared
chr17:783083|788132	413	Shared
chr3:114001595|114046732	395	Shared
chr3:18041449|18097732	401	Shared
chr11:123445755|123446216	462	Shared
chr6:42650284|42652645	307	Shared
chr19:3976105|3976509	182	Shared
chr11:3723157|3744649	275	Shared
chr15:50637422|50648885	585	Shared
chr21:37087247|37153277	155	Shared
chr16:14569733|14571515	1783	Shared
chr8:102311299|102346395	358	Shared
chr11:66521194|66524276	1427	Shared
chr10:12118749|12120267	256	Shared
chr2:17678859|17721261	325	Shared
chr17:28921688|28924302	515	Shared
chr1:213207045|213207724	680	Shared
chr8:42861745|42874006	370	Shared
chr8:129846804|129871496	193	Shared
chr20:47287229|47291888	149	Shared
chr9:125915686|125935607	569	Shared
chr3:47661294|47670717	481	Shared
chr3:72758861|72759430	570	Shared
chr6:83100705|83110314	190	Shared
chr1:31346640|31348974	247	Shared
chr5:95506934|95525673	269	Shared
chr6:166488833|166510357	502	Shared
chr5:117471902|117555780	421	Shared
chr5:65329378|65473952	1044	Shared
chr15:100609707|100630042	1075	Shared
chr7:76264765|76265468	156	Shared
chr16:89515790|89516473	684	Shared
chr12:27368262|27377564	448	Shared
chr9:109381652|109450369	53	Shared
chr13:113495502|113539507	151	Shared
chr19:40034950|40036626	1677	Shared
chr15:72570177|72572165	189	Shared
chr8:18801270|18804898	308	Shared
chr13:114041000|114052155	199	Shared
chr14:45151397|45159280	530	Shared
chr3:33358967|33364719	225	Shared
chr11:108186482|108190500	436	Shared
chr13:107511061|107524036	59	Shared
chr1:64582156|64613518	287	Shared
chr11:62881973|62884525	163	Shared
chr1:42480461|42566475	286	Shared
chr10:24855318|24942436	487	Shared
chr3:33592395|33632371	275	Shared
chr11:72726620|72732597	83	Shared
chr16:53228983|53239881	727	Shared
chr10:68442917|68470163	373	Shared
chr1:180003174|180006567	228	Shared
chr12:70319298|70337513	67	Shared
chr3:196486533|196487578	276	Shared
chr12:882943|900670	312	Shared
chr10:19087840|19104075	354	Shared
chr2:170055460|170061443	359	Shared
chr5:177050751|177064601	370	Shared
chr13:52083260|52093235	87	Shared
chr6:7303550|7310029	201	Shared
chr10:12081472|12091684	540	Shared
chr13:110893028|110911771	118	Shared
chr2:61496879|61499894	435	Shared
chr7:131338841|131399433	303	Shared
chr14:61738087|61741188	1288	Shared
chr7:80789306|80818418	331	Shared
chr7:87650822|87741579	731	Shared
chr2:143435601|143450794	115	Shared
chr11:83224855|83249184	1765	Shared
chr6:82181879|82211404	135	Shared
chr6:152308489|152310017	327	Shared
chr2:24658661|24683128	549	Shared
chr10:63197411|63209235	153	Shared
chr12:69251129|69269668	617	Shared
chr5:151786572|151791062	400	Shared
chr16:5027135|5028185	420	Shared
chr10:121899866|121911151	509	Shared
chr13:24779667|24800534	169	Shared
chr2:158220595|158366076	182	Shared
chr3:18351992|18420991	439	Shared
chrX:154695917|154716329	407	Shared
chr2:47463031|47482972	989	Shared
chr14:44995746|45054549	276	Shared
chr7:150220245|150249054	107	Shared
chr15:41044904|41058781	228	Shared
chr1:160311868|160332557	454	Shared
chr9:19298056|19328162	259	Shared
chr12:31389324|31409384	689	Shared
chr2:60782686|60783209	139	Shared
chr20:44916756|44924256	212	Shared
chr13:52425932|52433748	300	Shared
chr12:119718245|119735357	198	Shared
chr16:68266593|68291661	104	Shared
chr12:109481637|109501534	675	Shared
chr2:55312434|55322692	146	Shared
chr3:47067070|47088247	184	Shared
chrY:19041370|19045288	413	Shared
chr17:47374472|47414919	117	Shared
chr6:42822796|42852197	224	Shared
chr11:5678204|5680238	805	Shared
chr2:159427941|159433363	211	Shared
chr18:69946734|69947532	508	Shared
chr1:154256429|154258009	698	Shared
chr19:1516484|1517519	934	Shared
chr22:33604435|33650668	176	Shared
chr1:20969474|21002787	198	Shared
chr2:205697544|205728046	516	Shared
chr10:20813939|20959999	181	Shared
chr5:132628755|132631215	303	Shared
chr6:26427871|26463525	380	Shared
chr5:69373830|69384933	395	Shared
chr20:41473322|41551360	252	Shared
chr9:71694509|71698204	319	Shared
chr3:142485140|142498774	178	Shared
chr19:52585240|52592228	494	Shared
chrX:63509944|63517082	309	Shared
chr16:18834892|18845651	776	Shared
chr15:72563394|72575435	377	Shared
chr12:409368|438554	274	Shared
chr3:170106832|170122744	520	Shared
chr2:97194726|97204263	408	Shared
chr15:65463761|65481615	805	Shared
chr18:13730627|13746337	118	Shared
chr17:35820024|35822833	437	Shared
chr1:7974537|7974950	414	Shared
chr4:53383773|53389873	169	Shared
chrX:32501755|32699293	88	Shared
chrX:10063445|10098579	334	Shared
chr7:5213110|5214704	354	Shared
chr17:45081644|45081995	239	Shared
chr18:9570157|9588853	143	Shared
chr11:120446403|120459320	694	Shared
chr1:64864787|64873523	318	Shared
chr3:12496518|12503784	560	Shared
chr1:203818977|203819316	340	Shared
chr11:68357650|68390052	172	Shared
chr6:69324872|69339504	578	Shared
chr3:61981708|61989804	180	Shared
chr1:235450240|235484515	734	Shared
chr5:181239067|181242345	1317	Shared
chr5:140513363|140529796	117	Shared
chr18:12695254|12724422	98	Shared
chr1:243512324|243573048	629	Shared
chr1:23044427|23053839	139	Shared
chr2:61343815|61350693	471	Shared
chr1:210007713|210021254	1797	Shared
chr11:32904732|32935435	190	Shared
chr16:85633914|85634132	219	Shared
chr2:135129995|135135932	777	Shared
chr2:47414269|47445657	594	Shared
chr6:135442582|135457713	732	Shared
chrX:38072047|38110482	522	Shared
chr16:84740309|84760275	1829	Shared
chr2:148961971|148983766	149	Shared
chr15:59080936|59085785	253	Shared
chr2:95912244|95918042	102	Shared
chr1:243545510|243573048	211	Shared
chr1:150534946|150535173	228	Shared
chr8:28499933|28503202	579	Shared
chr3:43501411|43502321	911	Shared
chr11:46541945|46544041	214	Shared
chr11:9414255|9417148	247	Shared
chr4:163585749|163700863	1080	Shared
chr2:189719572|189720787	411	Shared
chr12:18286847|18321032	257	Shared
chr17:82542598|82542876	279	Shared
chr15:65774591|65774981	391	Shared
chr1:19737372|19787117	314	Shared
chr2:182982821|183024995	107	Shared
chr9:125337018|125362892	78	Shared
chr4:113348276|113360897	130	Shared
chr5:40728345|40730343	214	Shared
chr3:38190731|38236961	232	Shared
chr14:76154354|76195972	304	Shared
chr15:74917774|74929232	117	Shared
chr3:121714861|121730017	153	Shared
chr16:74960620|74965822	478	Shared
chrX:16849244|16853842	501	Shared
chr1:220006106|220007338	345	Shared
chr7:32974617|32988652	818	Shared
chr15:100254136|100262435	286	Shared
chr12:126403884|126407940	485	Shared
chr19:5896497|5896951	126	Shared
chr10:121836718|121870038	315	Shared
chr11:120431771|120437382	216	Shared
chr4:185626832|185649656	543	Shared
chr22:41873798|41875724	404	Shared
chr2:208345111|208348023	347	Shared
chr21:37191334|37196036	91	Shared
chr5:68226290|68243145	190	Shared
chr2:29133655|29145367	378	Shared
chr6:24538936|24540162	1227	Shared
chr7:77374070|77397415	628	Shared
chr4:105449350|105453642	99	Shared
chr15:77283883|77388802	587	Shared
chr1:10434657|10442441	211	Shared
chr7:108479184|108491467	449	Shared
chr22:41125864|41173784	601	Shared
chr10:34399330|34401917	176	Shared
chr5:37301437|37309267	514	Shared
chr19:5598793|5610688	1100	Shared
chr4:118301331|118301950	620	Shared
chr5:134854898|134855327	430	Shared
chr15:51507134|51535784	450	Shared
chr7:105481052|105495253	445	Shared
chr10:74600379|74602161	115	Shared
chr6:24447877|24479959	294	Shared
chr2:156188648|156246750	415	Shared
chr12:123673618|123687035	200	Shared
chr3:123737142|123745967	518	Shared
chr10:12028745|12035441	1163	Shared
chr9:123015543|123020459	245	Shared
chr9:120536372|120550902	467	Shared
chr8:16764095|16783282	299	Shared
chr4:112253208|112260862	173	Shared
chr9:105318412|105318924	513	Shared
chr4:56496897|56497314	418	Shared
chr17:82563354|82587272	405	Shared
chr5:76570580|76606303	280	Shared
chr15:43398038|43401850	455	Shared
chr8:431341|435707	247	Shared
chr5:66170784|66175041	260	Shared
chr8:134509619|134600668	131	Shared
chr1:243330540|243415829	944	Shared
chr2:47342005|47342930	926	Shared
chr1:212804320|212804651	166	Shared
chr22:38864144|38864296	153	Shared
chr9:15169087|15187035	92	Shared
chr4:109532718|109533643	77	Shared
chr9:20711754|20720534	404	Shared
chr8:66874053|66880974	536	Shared
chr1:196305234|196342228	262	Shared
chr3:15230442|15233973	348	Shared
chr15:43761424|43763206	238	Shared
chr15:50634382|50663046	294	Shared
chr17:31940286|31940486	112	Shared
chr3:57831383|57896932	289	Shared
chr4:145845956|145870478	532	Shared
chr6:13625653|13644729	297	Shared
chr7:103316830|103319844	159	Shared
chr9:37354710|37366602	115	Shared
chr8:6431499|6439096	232	Shared
chr6:34628635|34628855	221	Shared
chr14:21451489|21452150	662	Shared
chr12:78021747|78059115	345	Shared
chr17:20949103|20961386	1578	Shared
chr3:47867246|47872100	744	Shared
chr11:118765209|118786518	147	Shared
chr13:98568791|98569986	1196	Shared
chr5:134773696|134796150	530	Shared
chr11:102362896|102378042	181	Shared
chr18:50261064|50262219	404	Shared
chr5:32395159|32400203	463	Shared
chr1:156333547|156334918	211	Shared
chr2:100006632|100011571	895	Shared
chr12:42384940|42393689	120	Shared
chr3:119843255|119863605	286	Shared
chr14:37247103|37270525	459	Shared
chr11:20043981|20045670	292	Shared
chr12:53382110|53383622	1513	Shared
chr12:1754258|1757769	100	Shared
chr10:68495338|68497726	79	Shared
chr1:5904617|5952836	267	Shared
chr21:37108392|37162063	183	Shared
chr2:86754810|86756131	1322	Shared
chr9:85642827|85646418	215	Shared
chrX:14864611|14869034	1082	Shared
chr10:20831196|20859826	336	Shared
chr2:20290652|20297678	126	Shared
chr2:15275484|15330765	168	Shared
chr4:70828970|70830625	1656	Shared
chr16:66725474|66726669	117	Shared
chr11:94740938|94831541	1955	Shared
chr8:125102051|125102487	267	Shared
chr5:163512002|163516711	310	Shared
chr20:35714185|35721877	409	Shared
chr8:100225173|100240771	167	Shared
chr12:57748984|57749722	334	Shared
chr10:126970702|127110354	714	Shared
chr12:27272455|27297854	145	Shared
chr7:75057529|75063343	140	Shared
chr19:20258381|20258525	145	Shared
chr1:229463543|229475732	229	Shared
chr1:202764558|202772806	433	Shared
chr7:75052711|75057616	348	Shared
chr4:139067684|139139497	172	Shared
chr12:120554718|120566980	247	Shared
chr10:15833630|15847943	584	Shared
chr18:62244764|62261658	730	Shared
chr6:136258740|136259415	676	Shared
chr16:19118352|19120531	249	Shared
chr7:76625522|76626215	457	Shared
chr8:96306444|96331095	418	Shared
chr11:108227595|108235834	526	Shared
chr1:243645893|243695716	558	Shared
chrY:12912963|12916442	100	Shared
chr10:15816835|15841599	493	Shared
chr15:75340829|75341740	912	Shared
chr5:65260600|65273447	172	Shared
chr7:112455763|112468115	135	Shared
chr5:32155268|32156475	1208	Shared
chr17:29530407|29534300	396	Shared
chr11:67207510|67207688	179	Shared
chr16:75077440|75078393	954	Shared
chr5:151786572|151795575	241	Shared
chrX:96881579|96965207	115	Shared
chr7:121097699|121100094	302	Shared
chr1:41848107|41849156	625	Shared
chr1:205674569|205674797	229	Shared
chr12:2820086|2821792	542	Shared
chrX:41143291|41168218	773	Shared
chr10:113898110|113908523	710	Shared
chr1:176144005|176163891	161	Shared
chr19:57905329|57906963	118	Shared
chr17:63792412|63806654	412	Shared
chr11:120457721|120473127	865	Shared
chr15:50038768|50165561	219	Shared
chr7:135438158|135438423	266	Shared
chr1:61268128|61269428	1301	Shared
chr3:119503532|119504021	157	Shared
chr1:50655442|50744775	377	Shared
chr12:98524329|98524842	514	Shared
chr22:40270122|40316012	392	Shared
chr17:67945409|67961536	139	Shared
chr12:9616378|9617351	238	Shared
chrY:13366267|13369349	221	Shared
chr16:1557935|1610853	368	Shared
chr10:60463198|60465005	1808	Shared
chr20:57173200|57183919	386	Shared
chr4:24429945|24430873	929	Shared
chr1:35815156|35816524	1369	Shared
chr9:2827073|2838517	79	Shared
chr11:12485063|12486273	1211	Shared
chr18:22982218|23001729	320	Shared
chr11:6540324|6541056	733	Shared
chr1:24531218|24533254	346	Shared
chr3:7720499|7762797	1177	Shared
chr9:5968019|5970012	123	Shared
chr15:23935211|23941829	119	Shared
chr10:73446492|73467678	211	Shared
chr12:123302824|123311129	152	Shared
chr1:76293292|76412417	43	Shared
chr16:70120461|70139023	278	Shared
chr14:31113104|31133675	253	Shared
chr16:68274691|68275249	559	Shared
chrX:119406460|119410362	415	Shared
chr15:76274412|76307071	1205	Shared
chr19:17145397|17175741	915	Shared
chr9:107321983|107325004	435	Shared
chr7:39984071|40002031	634	Shared
chr8:38114192|38119363	362	Shared
chrX:118387340|118432894	1740	Shared
chr3:184936246|184999861	642	Shared
chr14:31318224|31326342	251	Shared
chr2:8788647|8818793	364	Shared
chr9:92603182|92604829	1648	Shared
chr14:31133238|31133675	344	Shared
chr12:25225614|25245395	282	Shared
chr11:36393846|36394368	301	Shared
chr12:50462582|50467120	211	Shared
chr2:53787217|53794449	509	Shared
chr14:52470037|52543630	1691	Shared
chr20:48953556|48969277	518	Shared
chr10:94474668|94500327	341	Shared
chr2:86765027|86766024	333	Shared
chr1:58438266|58536741	113	Shared
chr1:1835545|1839238	49	Shared
chr6:134978679|134993875	227	Shared
chr14:100950402|100969545	318	Shared
chr12:12250234|12250511	278	Shared
chr1:154172908|154173201	294	Shared
chr12:109396384|109424872	1515	Shared
chr5:78631531|78632368	109	Shared
chr17:43490391|43493886	73	Shared
chr2:95884340|95917927	102	Shared
chr5:168488602|168498046	776	Shared
chr19:8876369|8876658	125	Shared
chr9:132386556|132388228	156	Shared
chr8:98136482|98136954	351	Shared
chr2:116752396|116811607	145	Shared
chr8:22605736|22619355	188	Shared
chrY:14719459|14723269	213	Shared
chr20:63928335|63931182	406	Shared
chr5:66788670|66822898	336	Shared
chr2:160351446|160367391	273	Shared
chr17:75931229|75938232	311	Shared
chr10:11597631|11601980	300	Shared
chr21:41934509|41934979	471	Shared
chr12:95282313|95287857	194	Shared
chr6:34606555|34654779	155	Shared
chr2:62987931|62996766	603	Shared
chr1:21721036|21721764	246	Shared
chr13:79377379|79378907	256	Shared
chr1:155954902|155958396	68	Shared
chr2:23958301|23999910	433	Shared
chr9:111383211|111391824	711	Shared
chr19:5641594|5645399	335	Shared
chr19:49090291|49090520	118	Shared
chr20:25418105|25425327	208	Shared
chr14:50138612|50150230	516	Shared
chr3:184824147|184870805	98	Shared
chr1:179043715|179064496	1071	Shared
chr6:31780894|31781098	125	Shared
chr11:61438477|61440020	1544	Shared
chr15:71851253|71878231	1055	Shared
chr4:150588048|150735366	246	Shared
chr3:4362039|4420139	352	Shared
chr3:32437955|32442013	174	Shared
chr1:91981618|92005299	432	Shared
chr6:20781145|20955585	392	Shared
chr5:14270825|14297263	382	Shared
chr3:152414941|152415111	171	Shared
chr15:93000512|93020258	129	Shared
chr8:116655856|116658980	418	Shared
chr5:137985257|138021197	945	Shared
chr3:136604309|136623248	268	Shared
chr11:65500435|65500650	216	Shared
chr13:95115922|95178091	262	Shared
chr12:117038988|117046838	338	Shared
chr11:14786437|14844026	449	Shared
chr17:67910877|67940656	327	Shared
chr10:12081472|12113064	321	Shared
chr1:168231514|168243093	123	Shared
chr13:99539446|99559534	1034	Shared
chr2:222916319|222934687	446	Shared
chr5:80434109|80459494	190	Shared
chr2:127498140|127505752	98	Shared
chr15:59030804|59052431	127	Shared
chr2:8882511|8908716	207	Shared
chr20:59767186|59774490	633	Shared
chr4:73097117|73102547	382	Shared
chr17:39216810|39217173	189	Shared
chr15:77252367|77292670	227	Shared
chr20:36911218|36912552	208	Shared
chr10:84438579|84477664	390	Shared
chr3:47169169|47175828	340	Shared
chr21:34125341|34142707	440	Shared
chr6:46587077|46637978	239	Shared
chr2:61092451|61118116	329	Shared
chr5:168493894|168518062	458	Shared
chrX:16735227|16741789	193	Shared
chr9:109087173|109108570	741	Shared
chr10:101790896|101807901	172	Shared
chr21:46643535|46644488	288	Shared
chr13:108712661|108866242	177	Shared
chr11:74594061|74625573	1324	Shared
chr16:11763478|11765685	480	Shared
chr17:76312870|76313891	218	Shared
chr13:42331137|42384466	97	Shared
chr16:11020193|11061022	898	Shared
chr2:101257791|101262691	318	Shared
chr17:66062963|66096632	432	Shared
chr10:87875405|87925557	127	Shared
chr12:88106675|88118743	1394	Shared
chr4:18168945|18194158	337	Shared
chr15:65696366|65756472	465	Shared
chr14:31113104|31172122	437	Shared
chr3:47042561|47057490	275	Shared
chr15:23030885|23037152	476	Shared
chr10:68430436|68459235	242	Shared
chr6:89781399|89781592	194	Shared
chr2:241238649|241242678	139	Shared
chr4:39837856|39842056	462	Shared
chr3:134183002|134195182	384	Shared
chr1:35095819|35097566	73	Shared
chr2:235709179|235750488	194	Shared
chr6:88769774|88844521	335	Shared
chr19:19786609|19791089	1411	Shared
chr19:56413959|56414440	223	Shared
chr3:5192270|5211216	1277	Shared
chr21:43729852|43730220	369	Shared
chr7:33351027|33388144	651	Shared
chr22:17123363|17129675	117	Shared
chr1:83929136|83947282	630	Shared
chr1:156320839|156335888	1922	Shared
chr4:170214281|170289926	469	Shared
chr7:158671514|158675616	293	Shared
chr8:25372559|25382778	355	Shared
chr15:22999748|23003153	309	Shared
chr1:15630325|15656679	404	Shared
chr14:82687314|82706864	299	Shared
chr8:60816387|60822145	122	Shared
chr20:34854531|34854923	217	Shared
chr4:119261715|119272034	150	Shared
chr14:70375702|70417014	185	Shared
chr6:149540942|149541586	251	Shared
chr9:109780488|109925082	183	Shared
chr7:126902542|127091013	1810	Shared
chr13:114246947|114272665	1332	Shared
chr15:76753808|76862533	442	Shared
chr2:38568199|38569925	481	Shared
chr2:61331276|61395233	51	Shared
chr21:15762891|15780746	156	Shared
chr4:55896717|55899884	384	Shared
chr11:86011030|86031611	635	Shared
chr13:75326197|75349302	683	Shared
chr7:105081688|105091314	474	Shared
chr10:15782155|15847943	213	Shared
chr16:4332215|4333519	411	Shared
chr12:132841518|132877654	635	Shared
chrX:54455448|54456567	379	Shared
chr1:220579354|220598379	307	Shared
chr13:30240460|30255615	272	Shared
chr16:50068780|50086351	308	Shared
chr10:94497055|94500327	225	Shared
chrX:17220623|17226948	268	Shared
chr2:27058400|27059404	418	Shared
chr3:142355401|142417229	96	Shared
chr16:75597909|75622464	131	Shared
chr7:65338532|65350103	45	Shared
chrX:41143291|41148575	465	Shared
chr5:179705679|179706331	248	Shared
chr8:31058372|31111799	464	Shared
chr5:138006990|138011945	478	Shared
chr13:48373405|48381443	568	Shared
chr6:22020339|22083718	485	Shared
chr2:32115702|32116212	228	Shared
chr11:8226975|8230504	340	Shared
chr5:37120216|37121784	293	Shared
chr12:122508218|122519029	191	Shared
chr12:64102403|64102955	553	Shared
chr12:51073823|51074082	260	Shared
chr6:29890264|29944397	309	Shared
chr6:56624530|56630383	238	Shared
chr15:51887589|51902036	268	Shared
chr1:51748369|51772182	143	Shared
chr20:5580008|5586269	1957	Shared
chr22:40868999|40933336	117	Shared
chr1:32797416|32797843	304	Shared
chr6:48008634|48069926	941	Shared
chr21:37108392|37150170	55	Shared
chrX:129032350|129072966	200	Shared
chr2:174459878|174481987	996	Shared
chr12:122261261|122264199	381	Shared
chr19:11184299|11184922	624	Shared
chr1:48403373|48403882	81	Shared
chr20:47262288|47276795	623	Shared
chr12:63937845|64017012	413	Shared
chr10:20840739|20852649	216	Shared
chr2:169735013|169741537	157	Shared
chr10:49885203|49935142	423	Shared
chr21:15811137|15842540	217	Shared
chr11:47797779|47798463	297	Shared
chr14:39291019|39295029	198	Shared
chr16:89693398|89694232	130	Shared
chr17:32171047|32183272	157	Shared
chr10:17688027|17700279	422	Shared
chr8:42861745|42887871	331	Shared
chr2:68144585|68155687	274	Shared
chr1:43553492|43553941	288	Shared
chr6:99466940|99469334	153	Shared
chr20:20571458|20611426	1504	Shared
chr7:158644289|158646563	204	Shared
chr15:49128702|49145078	59	Shared
chr5:55967233|55967906	674	Shared
chr17:80222655|80227960	336	Shared
chr19:17152644|17157038	193	Shared
chr12:92816200|92853025	201	Shared
chr10:84425731|84477664	337	Shared
chr7:148817877|148847305	365	Shared
chr5:98969470|98976900	130	Shared
chr1:93221609|93239896	349	Shared
chr17:75147591|75148564	294	Shared
chr11:16234582|16318653	447	Shared
chr4:86764593|86767976	487	Shared
chr13:20796076|20809967	358	Shared
chrX:13744415|13755242	334	Shared
chr5:94868333|94953361	75	Shared
chr11:125460498|125463570	256	Shared
chr13:35142269|35196302	109	Shared
chrX:124066356|124076471	489	Shared
chr4:46305568|46312716	221	Shared
chr12:30728648|30741106	87	Shared
chr1:6667709|6681037	306	Shared
chr3:9750945|9751949	428	Shared
chr5:103096541|103097781	478	Shared
chr10:91994535|91997751	461	Shared
chr6:57526955|57537625	259	Shared
chr8:9016322|9020464	309	Shared
chr10:31355144|31358333	238	Shared
chr1:162333017|162357136	286	Shared
chr4:3086939|3160392	323	Shared
chr4:128091001|128098330	710	Shared
chr3:131162408|131184857	485	Shared
chr14:92126122|92143294	538	Shared
chr1:180413366|180430262	189	Shared
chr12:79603393|79604721	1054	Shared
chr5:113534305|113542503	653	Shared
chr1:176027572|176129427	761	Shared
chr5:87346672|87369900	677	Shared
chr7:139398599|139407358	395	Shared
chr1:167966629|168023047	60	Shared
chr14:63453689|63457505	245	Shared
chr19:39453356|39454325	267	Shared
chr5:65224320|65242206	442	Shared
chr8:30680904|30703240	437	Shared
chr21:31924468|31946171	485	Shared
chr11:14294471|14295855	88	Shared
chr2:26924887|26933333	529	Shared
chr13:23756545|23809924	149	Shared
chr15:25375465|25421961	142	Shared
chr20:47736703|47757463	515	Shared
chr18:12412399|12413220	822	Shared
chr3:197115927|197149796	211	Shared
chr5:134703759|134708888	461	Shared
chr14:64107491|64113571	348	Shared
chr2:237708544|237729842	147	Shared
chr6:10989703|10990442	260	Shared
chr9:19082873|19096769	96	Shared
chr2:152132114|152135603	321	Shared
chr7:105052816|105053915	1100	Shared
chr2:101281859|101295181	331	Shared
chr4:152870753|152888307	271	Shared
chr2:174915058|174944943	440	Shared
chr10:106956513|107002779	287	Shared
chr9:77228122|77282274	450	Shared
chr2:61157862|61164540	338	Shared
chr10:126996748|127043164	237	Shared
chr12:26880696|26882118	1423	Shared
chr8:67158447|67172555	290	Shared
chr3:52686769|52687615	311	Shared
chrX:57121936|57251870	32	Shared
chr19:49804439|49804925	102	Shared
chr9:16435555|16583085	103	Shared
chr10:68376853|68379521	261	Shared
chr17:75211992|75213119	115	Shared
chr3:47914817|47917174	123	Shared
chr15:94356137|94458246	383	Shared
chr9:7046862|7128236	621	Shared
chr10:20826447|20852649	93	Shared
chr6:43622003|43626948	321	Shared
chr8:47817450|47831926	466	Shared
chr1:30871446|30871933	488	Shared
chr18:79096476|79176907	754	Shared
chr21:33433150|33437684	110	Shared
chr2:26069574|26069800	227	Shared
chr17:1534099|1535518	312	Shared
chr16:4813737|4843602	375	Shared
chrY:13297707|13336335	330	Shared
chr14:103708522|103711567	240	Shared
chr5:134777574|134784541	608	Shared
chr18:12698979|12701113	419	Shared
chr9:72223120|72228040	314	Shared
chr9:35546430|35548535	266	Shared
chr2:24799675|24799844	170	Shared
chr6:158119029|158144420	293	Shared
chr13:52457144|52457528	385	Shared
chr11:47731374|47754664	325	Shared
chr7:100103409|100104154	255	Shared
chr11:22236163|22239684	230	Shared
chr12:131989964|132006877	369	Shared
chr10:829385|845055	695	Shared
chr1:204489816|204490750	799	Shared
chr10:101461981|101479457	168	Shared
chr14:31302295|31337614	544	Shared
chr11:101958168|101963880	199	Shared
chr3:48772955|48794049	398	Shared
chr9:120550792|120568388	179	Shared
chr17:37618292|37624434	256	Shared
chr16:49730771|49808369	561	Shared
chr9:97675489|97693759	316	Shared
chr13:69940040|69975802	517	Shared
chr1:237566567|237569319	384	Shared
chr1:174699525|174702256	270	Shared
chr3:142332375|142370620	243	Shared
chr16:53859166|53888951	578	Shared
chr3:151581539|151600951	321	Shared
chr1:246881761|246882107	347	Shared
chr1:227040131|227219420	158	Shared
chr3:61570277|61571508	1232	Shared
chr3:142054115|142101841	209	Shared
chr14:31364189|31387375	734	Shared
chr6:143470961|143474856	263	Shared
chr14:30936495|30956242	104	Shared
chr12:9109321|9197123	85	Shared
chr6:32521905|32581838	552	Shared
chr12:6498882|6499834	953	Shared
chr4:160539739|160586402	517	Shared
chr14:71009634|71078739	149	Shared
chr1:223264630|223268675	363	Shared
chr1:6531968|6545180	112	Shared
chr7:854920|869516	1760	Shared
chr16:83906987|83915085	113	Shared
chr12:131753123|131778330	373	Shared
chr19:48991365|48993148	273	Shared
chr11:103280348|103312033	881	Shared
chr2:73432198|73534949	94	Shared
chr3:37273536|37296219	199	Shared
chr12:5732520|5744317	395	Shared
chr7:50755887|50756056	170	Shared
chr2:202295674|202321927	1193	Shared
chr15:80508156|80514405	103	Shared
chr1:15534237|15567269	418	Shared
chr7:120955559|120968091	389	Shared
chr13:77288161|77296674	292	Shared
chr11:78101093|78106912	455	Shared
chr4:142160358|142193195	487	Shared
chr9:120419788|120422741	222	Shared
chr14:66965191|67023675	178	Shared
chr22:43932878|43944795	789	Shared
chr12:12120370|12187119	782	Shared
chr5:14755861|14769191	420	Shared
chr19:44060749|44172214	93	Shared
chr14:21371874|21373430	264	Shared
chr13:31215051|31261082	526	Shared
chr10:133297952|133302980	349	Shared
chr4:730630|737521	451	Shared
chr5:140512828|140535538	273	Shared
chr5:119097979|119114541	67	Shared
chr13:20653876|20656430	119	Shared
chr2:206121760|206124568	207	Shared
chr8:116646471|116658980	1697	Shared
chr6:110210707|110213160	312	Shared
chr1:155349327|155349596	188	Shared
chr2:15178988|15218968	604	Shared
chr2:140950235|141049222	1701	Shared
chr1:185143357|185151935	429	Shared
chr7:28712019|28724332	293	Shared
chr6:82225477|82231842	407	Shared
chr10:32543300|32567891	527	Shared
chr9:79627374|79654075	889	Shared
chr1:35097317|35113181	205	Shared
chr3:184301537|184306834	122	Shared
chr10:11936545|11948508	407	Shared
chr9:133043728|133043926	199	Shared
chr12:30953981|30964017	287	Shared
chr14:63977905|63983886	695	Shared
chr16:94556|95814	1259	Shared
chr6:24428975|24467274	647	Shared
chr13:95170532|95186892	289	Shared
chr12:122781164|122806295	312	Shared
chr11:117239801|117246948	341	Shared
chr17:63291339|63292653	1315	Shared
chr2:199433338|199456096	405	Shared
chr9:112098470|112157613	1093	Shared
chr14:45148837|45155459	505	Shared
chr18:37066890|37173081	109	Shared
chr17:61743013|61808757	413	Shared
chr7:98962302|98977076	264	Shared
chr16:73948583|73949871	1289	Shared
chr11:47743953|47765362	1432	Shared
chr16:75395090|75406698	249	Shared
chr12:23640812|23755724	363	Shared
chr21:42863440|42876767	223	Shared
chr11:93731150|93739331	95	Shared
chr10:70213463|70218817	54	Shared
chr5:76697987|76701213	299	Shared
chr10:27086539|27098326	574	Shared
chr4:5856143|5861210	350	Shared
chr12:85104004|85232756	362	Shared
chr12:411747|438554	452	Shared
chr8:42352982|42353203	222	Shared
chr1:25473414|25473894	481	Shared
chr7:92096689|92107422	216	Shared
chr3:98881540|98881767	228	Shared
chr13:95815809|95837202	540	Shared
chr7:29030577|29072423	612	Shared
chr4:40102075|40118024	1591	Shared
chr1:240177921|240258032	437	Shared
chr2:206866697|206935001	204	Shared
chr2:241741033|241756014	198	Shared
chr3:154300594|154309823	582	Shared
chr9:128752673|128755659	147	Shared
chr4:26995379|27017984	502	Shared
chr4:47875127|47885999	429	Shared
chr16:71115696|71186918	823	Shared
chr21:10510772|10527412	58	Shared
chr15:76292431|76292700	165	Shared
chr3:197865423|197871462	414	Shared
chr14:80743075|80838278	328	Shared
chr18:12370849|12371691	178	Shared
chr2:28942312|28947161	682	Shared
chr4:98352476|98379163	273	Shared
chr1:30985594|30986049	456	Shared
chr2:230383510|230396798	108	Shared
chr2:113734586|113750568	88	Shared
chr17:59860349|59866749	401	Shared
chr14:88702446|88754671	515	Shared
chr10:12081472|12101181	296	Shared
chr12:69262370|69262562	190	Shared
chr4:86693587|86701801	649	Shared
chr11:78493063|78566272	1167	Shared
chr6:99549508|99561681	223	Shared
chr20:42078827|42090937	93	Shared
chr13:21400373|21421164	426	Shared
chr2:73040854|73058596	147	Shared
chr11:28134546|28159279	100	Shared
chr6:25509656|25520337	418	Shared
chr5:42688890|42718974	130	Shared
chr3:142493132|142524199	387	Shared
chr2:209692637|209696748	207	Shared
chr18:26285882|26327140	1422	Shared
chr2:8943187|8974435	224	Shared
chr4:78237510|78255375	495	Shared
chr4:77056085|77056323	93	Shared
chrX:154775195|154776846	48	Shared
chrX:123633953|123697751	1862	Shared
chr19:40695989|40696727	66	Shared
chr5:55340010|55358698	301	Shared
chr16:12042897|12129758	723	Shared
chr1:243307989|243341173	324	Shared
chr2:89085642|89142872	1827	Shared
chr8:24309894|24335641	442	Shared
chr2:224528947|224557856	480	Shared
chr12:44607169|44626834	359	Shared
chr17:63028004|63074014	435	Shared
chr14:68921006|68925672	235	Shared
chr1:28457832|28460292	283	Shared
chr19:34430576|34464131	190	Shared
chr7:32914548|32933896	83	Shared
chr9:131174055|131178410	526	Shared
chr6:130311291|130334845	688	Shared
chr1:205161258|205163955	363	Shared
chr8:127982360|127989291	120	Shared
chr3:173604279|173605091	813	Shared
chr15:63553715|63563008	477	Shared
chr4:82824555|82829058	443	Shared
chr20:34634615|34645334	161	Shared
chr4:120754553|120821345	261	Shared
chr17:31884424|31886061	164	Shared
chr5:69504177|69514109	280	Shared
chr20:35801491|35899648	479	Shared
chr2:61076920|61103998	205	Shared
chr5:146227675|146228317	643	Shared
chr5:141584124|141594268	699	Shared
chr6:156168336|156237419	159	Shared
chr17:81588944|81600427	447	Shared
chr1:237441319|237469187	581	Shared
chr1:44926628|44937348	204	Shared
chr10:103326534|103348999	99	Shared
chr10:124816576|124831463	615	Shared
chrX:24814979|24888122	1021	Shared
chr18:20979910|21020239	184	Shared
chr17:75937566|75938232	114	Shared
chr16:67610824|67626715	432	Shared
chr8:93758483|93781744	87	Shared
chr4:121329357|121340610	677	Shared
chr9:77794463|77922345	470	Shared
chr7:66775227|66805396	683	Shared
chr5:81108996|81127163	548	Shared
chr15:83139145|83164075	208	Shared
chr2:168138088|168140758	346	Shared
chr9:97653798|97672781	290	Shared
chr4:185320733|185346650	957	Shared
chr4:24831506|24876697	145	Shared
chr3:185672541|185698347	129	Shared
chr17:64348260|64353518	219	Shared
chr2:135754140|135772547	266	Shared
chr7:158739023|158767774	937	Shared
chr2:140982160|140994135	384	Shared
chr7:6017814|6018045	232	Shared
chr7:135393918|135486560	35	Shared
chr16:58560212|58560684	217	Shared
chr11:108227595|108229323	361	Shared
chr19:50335059|50359647	244	Shared
chr19:45263113|45263367	255	Shared
chr7:87163239|87166605	117	Shared
chr16:89977639|89978878	948	Shared
chr8:123325893|123336532	417	Shared
chr2:61405708|61406128	421	Shared
chr9:85962013|86022068	168	Shared
chr4:128074460|128074993	119	Shared
chr2:201724295|201725454	264	Shared
chr19:19014354|19014925	572	Shared
chr6:12015526|12089237	256	Shared
chr4:87046166|87108315	121	Shared
chr6:73406364|73414686	796	Shared
chr10:121875607|121876695	1089	Shared
chr7:108312665|108325564	394	Shared
chr11:130109429|130135715	327	Shared
chr15:65788395|65788729	335	Shared
chr19:3961009|3964991	1399	Shared
chr1:28048383|28058094	145	Shared
chr22:28629552|28633974	348	Shared
chr22:42132294|42134895	761	Shared
chr2:171053761|171117857	169	Shared
chr11:698869|700707	207	Shared
chr15:44328685|44414615	205	Shared
chr4:70942823|70970024	321	Shared
chr1:91978168|91994254	219	Shared
chr1:83911165|83912503	259	Shared
chr9:6477622|6498158	141	Shared
chr2:61311540|61420833	88	Shared
chr10:31373122|31461237	396	Shared
chr4:102722871|102726683	372	Shared
chr10:20813939|20960002	79	Shared
chr15:25019027|25020724	299	Shared
chr19:34206562|34207626	1065	Shared
chr17:20296961|20306082	177	Shared
chr2:201299238|201364173	805	Shared
chr11:47663026|47667696	321	Shared
chr2:43485234|43527988	572	Shared
chr13:59774189|59839448	292	Shared
chr11:121478118|121490110	356	Shared
chr11:116757146|116758407	406	Shared
chr8:67161811|67164508	290	Shared
chr21:39247701|39258672	596	Shared
chr11:107353524|107392895	468	Shared
chr12:50412405|50454417	568	Shared
chr15:70656964|70672001	90	Shared
chr6:104795579|104850996	1140	Shared
chr1:173521301|173548552	686	Shared
chr7:92070905|92077875	438	Shared
chr9:100104498|100226235	792	Shared
chr14:95124196|95134503	1975	Shared
chr3:4362039|4420146	359	Shared
chr19:32915337|32933669	543	Shared
chr17:17260301|17264981	495	Shared
chr4:39848851|39849652	253	Shared
chr17:18273244|18274980	279	Shared
chr8:94824893|94856978	447	Shared
chr4:105446397|105456745	1097	Shared
chr2:36916078|36925208	426	Shared
chr6:149525143|149541586	260	Shared
chr10:9786172|9790788	597	Shared
chr2:32413608|32414344	737	Shared
chrX:102839801|102846020	227	Shared
chr12:91151654|91158509	467	Shared
chr2:39006412|39010703	401	Shared
chr7:6466222|6469718	225	Shared
chr17:42339314|42348520	472	Shared
chr7:135636331|135645018	788	Shared
chr12:99772922|99806700	760	Shared
chr7:27785256|27787603	242	Shared
chr1:92702141|92704744	190	Shared
chr10:98429573|98431291	231	Shared
chr1:44698063|44701119	364	Shared
chr7:39406600|39451701	517	Shared
chr1:40402473|40409835	79	Shared
chr4:21755585|21763032	304	Shared
chr3:86968590|86969123	534	Shared
chr2:37929262|38004216	917	Shared
chr14:34603348|34609742	229	Shared
chr1:149964222|149965878	230	Shared
chr12:96934976|96943762	433	Shared
chr17:78414952|78419675	206	Shared
chr10:29528007|29528507	501	Shared
chrX:134473359|134524338	197	Shared
chr17:35834566|35842459	143	Shared
chr6:85526126|85536924	430	Shared
chr5:180261684|180269409	328	Shared
chr11:18514678|18519603	315	Shared
chr11:65435053|65436666	222	Shared
chrX:65051462|65107023	239	Shared
chr14:80756892|80761613	237	Shared
chr4:74174506|74261209	376	Shared
chr5:36984711|36992687	1591	Shared
chr2:169946288|170040985	572	Shared
chr17:4189382|4197577	572	Shared
chr2:119926598|119934958	354	Shared
chr2:202513719|202532732	466	Shared
chr3:52550421|52552341	217	Shared
chrX:85303406|85308216	176	Shared
chr19:51811457|51886912	92	Shared
chr9:20740236|20823115	337	Shared
chr17:6589779|6612148	658	Shared
chr5:139317053|139319501	221	Shared
chr10:89743808|89762835	318	Shared
chr16:88004295|88018667	533	Shared
chr7:105062164|105081797	1287	Shared
chr2:239176413|239352918	589	Shared
chr13:42895009|42970670	599	Shared
chr2:156549608|156557582	359	Shared
chr6:18590975|18673943	268	Shared
chr20:16335926|16382130	601	Shared
chr1:219996983|220007338	497	Shared
chr11:120575669|120577074	236	Shared
chr15:39713444|39776531	430	Shared
chr5:55327716|55341771	442	Shared
chr10:30876998|30984426	126	Shared
chr6:54202105|54257361	387	Shared
chr11:78453970|78571444	186	Shared
chr2:43912432|43957451	125	Shared
chr9:124911901|124921892	307	Shared
chr5:138149640|138151008	422	Shared
chr1:160231297|160244034	422	Shared
chr4:1668667|1668905	239	Shared
chr2:34611616|34618596	221	Shared
chr15:80098416|80121820	272	Shared
chr15:25234575|25278884	465	Shared
chr6:82212707|82214829	690	Shared
chr16:19535940|19537587	1648	Shared
chr7:100273248|100273775	528	Shared
chr15:34088053|34118665	81	Shared
chr6:107039749|107040230	482	Shared
chr17:4282798|4303745	303	Shared
chr1:178877498|178902211	496	Shared
chr2:15603814|15606264	342	Shared
chr1:172128113|172308839	488	Shared
chr17:32755492|32780784	380	Shared
chr11:47734025|47765362	1804	Shared
chr14:103757650|103760889	217	Shared
chr21:37108392|37147603	178	Shared
chr1:247313758|247314400	643	Shared
chr2:74165218|74167107	228	Shared
chr6:135411348|135463306	599	Shared
chr6:167911101|167925091	62	Shared
chr14:34126253|34169646	156	Shared
chr14:24607612|24632118	284	Shared
chr17:29467145|29534300	255	Shared
chr3:37286014|37299371	450	Shared
chr2:88034134|88037051	207	Shared
chr4:139370211|139386230	436	Shared
chr3:4002429|4007063	263	Shared
chr2:144424796|144464342	72	Shared
chr7:156734177|156836885	73	Shared
chr15:43003837|43017181	363	Shared
chr10:96552928|96565426	255	Shared
chr6:90088961|90271941	355	Shared
chr14:49795791|49796328	250	Shared
chr10:32471064|32623817	464	Shared
chr2:204661809|204686282	645	Shared
chr10:91425281|91501334	390	Shared
chr8:23679869|23680642	774	Shared
chr5:132927121|132935108	181	Shared
chr17:66005690|66030023	235	Shared
chr10:31461037|31468530	201	Shared
chr11:17122702|17145942	256	Shared
chr8:79917978|79958435	1982	Shared
chr9:27029025|27060651	419	Shared
chr7:148846470|148850525	325	Shared
chr13:21402797|21413772	309	Shared
chr10:27566832|27578713	596	Shared
chr11:118704608|118708523	373	Shared
chr15:62033441|62044255	242	Shared
chr8:47798237|47807326	532	Shared
chr1:45421725|45488604	461	Shared
chr5:151786572|151800869	254	Shared
chr2:182967216|182983382	624	Shared
chr16:47497399|47596531	327	Shared
chr11:62824166|62825539	485	Shared
chr18:79126267|79207012	240	Shared
chr20:20412027|20546832	129	Shared
chr1:70296130|70306290	199	Shared
chr2:101281859|101302811	1870	Shared
chr17:1583204|1586051	1308	Shared
chr13:30480430|30481820	1391	Shared
chr1:224974091|225123614	63	Shared
chr11:46076754|46092223	389	Shared
chr6:133461114|133506195	882	Shared
chr4:61946914|61998265	976	Shared
chr6:108894467|108928233	423	Shared
chr11:75851883|76016980	166	Shared
chr5:134811221|134817714	357	Shared
chr7:77236947|77294938	83	Shared
chr17:81596116|81597316	199	Shared
chr19:12928342|12930749	672	Shared
chr8:52656008|52661281	187	Shared
chr1:42534889|42545579	397	Shared
chr17:78913854|78914370	517	Shared
chr17:50993764|51014353	180	Shared
chr13:21381434|21413772	237	Shared
chr2:68186468|68188690	422	Shared
chr17:60267386|60267602	217	Shared
chr1:29109336|29112448	183	Shared
chr2:15461201|15468533	614	Shared
chr17:29403726|29510992	251	Shared
chr17:17214985|17217182	476	Shared
chr9:3546778|3647477	614	Shared
chr7:66352505|66356871	98	Shared
chr12:62534845|62538505	247	Shared
chr17:69155019|69155925	239	Shared
chr6:149517042|149541586	223	Shared
chr14:38749592|38763045	325	Shared
chr13:27567640|27581803	200	Shared
chr2:151458811|151468146	147	Shared
chr5:134959040|134960728	224	Shared
chr17:35817716|35824198	168	Shared
chr17:11651069|11680889	1646	Shared
chr19:38216140|38217876	171	Shared
chr13:28256292|28261458	411	Shared
chr18:53435144|53468010	573	Shared
chr12:111464662|111510582	436	Shared
chr7:44674411|44676149	418	Shared
chr15:92984330|93002317	312	Shared
chr1:246591512|246595130	79	Shared
chr17:41988732|42003557	1365	Shared
chr9:128618936|128621256	167	Shared
chr1:37976884|37980724	70	Shared
chr6:10906020|10926432	771	Shared
chr11:17182473|17182966	494	Shared
chrX:129810905|129811509	201	Shared
chr2:202277950|202282472	293	Shared
chr21:33602234|33603537	246	Shared
chr18:76441245|76443211	37	Shared
chr11:92963879|92965997	249	Shared
chr19:50045982|50046152	171	Shared
chr9:132013164|132014467	219	Shared
chr16:23544514|23544703	190	Shared
chr7:118322671|118334735	41	Shared
chr5:31448547|31495372	307	Shared
chr4:139137630|139139497	323	Shared
chr7:29926452|29936721	347	Shared
chr17:48916076|48922937	316	Shared
chr1:114723883|114749904	84	Shared
chr2:54093848|54094322	475	Shared
chr2:26230192|26234355	362	Shared
chr8:52642351|52645867	166	Shared
chr7:111487238|111492514	268	Shared
chr10:99679261|99679875	357	Shared
chrX:107065702|107088839	747	Shared
chr8:30836803|30838061	1259	Shared
chr2:23754179|23765628	518	Shared
chr4:159238809|159332697	323	Shared
chr17:80343132|80350396	449	Shared
chr9:5737880|5831028	243	Shared
chr10:70419914|70421966	437	Shared
chr12:1754258|1757459	257	Shared
chr2:240686438|240688825	410	Shared
chr5:56886388|56886790	403	Shared
chr1:77803270|77807101	264	Shared
chr6:73730344|73736508	357	Shared
chr3:47661294|47772936	526	Shared
chr7:39987599|39988258	660	Shared
chr2:26263380|26284204	180	Shared
chrY:12707760|12709543	338	Shared
chr13:77555857|77572189	564	Shared
chr19:11214275|11251086	445	Shared
chr12:96198026|96223773	677	Shared
chr11:22225984|22251011	886	Shared
chr10:6220658|6224213	128	Shared
chr13:95206532|95234834	250	Shared
chr7:105551570|105563947	353	Shared
chr1:173951986|173964187	368	Shared
chr3:61981708|62168163	1459	Shared
chr17:81622166|81629805	194	Shared
chr1:20757166|20779911	427	Shared
chr21:37067262|37072537	747	Shared
chr1:243199060|243225321	534	Shared
chr14:58311154|58312311	1158	Shared
chr1:224952670|224967583	639	Shared
chr1:86354774|86371153	136	Shared
chr16:72349067|72391215	285	Shared
chr14:73103192|73111155	325	Shared
chr3:35679787|35691005	898	Shared
chr1:19897540|19907660	998	Shared
chr5:80725453|80775758	65	Shared
chr18:56879944|56880165	222	Shared
chr12:100168452|100170987	233	Shared
chr10:35148368|35152380	225	Shared
chr1:66294065|66295571	1507	Shared
chr1:66044097|66048890	102	Shared
chr15:77209789|77286504	607	Shared
chr2:28906460|28936953	154	Shared
chr14:58457759|58487166	454	Shared
chrX:10194911|10198061	311	Shared
chr16:56328631|56336860	420	Shared
chr9:109243618|109255843	449	Shared
chr7:140343412|140364491	484	Shared
chr4:82854903|82875822	223	Shared
chr14:67254204|67323812	107	Shared
chr12:121780872|121781192	245	Shared
chr15:62647275|62656086	426	Shared
chr12:121416159|121423517	646	Shared
chr6:104795579|104843298	713	Shared
chr3:194428845|194431892	73	Shared
chr1:155438327|155462599	147	Shared
chr12:53531744|53534659	525	Shared
chr15:74671455|74671774	320	Shared
chr19:16425083|16437865	519	Shared
chr17:29467145|29517656	46	Shared
chr16:78996202|78996356	155	Shared
chr17:82248875|82265796	423	Shared
chr1:233208518|233252788	412	Shared
chr19:47355039|47355350	312	Shared
chr3:155910692|155914570	512	Shared
chr7:152296357|152315338	384	Shared
chr22:29636751|29639212	249	Shared
chr15:55915284|55924699	54	Shared
chr10:68905147|68905587	441	Shared
chr15:50624166|50639548	536	Shared
chr15:65669779|65761438	226	Shared
chr8:17963101|17969748	1277	Shared
chr2:97888052|97911671	161	Shared
chr12:11549590|11559382	224	Shared
chr7:93862515|93862717	203	Shared
chr12:19253940|19343434	217	Shared
chr4:106193609|106212835	285	Shared
chr20:36680816|36688784	438	Shared
chr9:69723326|69741858	691	Shared
chr3:70957917|70958172	256	Shared
chr13:60112010|60132989	210	Shared
chr16:19616114|19616808	201	Shared
chr6:32120771|32121348	354	Shared
chr21:33559230|33569087	147	Shared
chr8:30696380|30712088	489	Shared
chr20:47262288|47347926	505	Shared
chr7:39704102|39704357	256	Shared
chr10:101797980|101800400	334	Shared
chr10:31461037|31514708	307	Shared
chr2:99949774|100008932	77	Shared
chr19:55801572|55810338	1900	Shared
chr7:156756393|156826744	347	Shared
chr1:235702747|235724180	153	Shared
chr5:170878097|170881896	238	Shared
chr1:99480114|99487804	124	Shared
chr13:52425932|52439168	161	Shared
chr7:139258488|139284574	138	Shared
chr18:50250758|50251784	523	Shared
chr13:49467864|49483563	646	Shared
chr2:168691034|168717978	380	Shared
chr9:124538092|124540187	383	Shared
chr17:82183774|82201952	440	Shared
chr19:10156391|10163360	1137	Shared
chr6:167024782|167033971	319	Shared
chr8:71269740|71334174	232	Shared
chr15:78593092|78601387	417	Shared
chr3:33535233|33604209	309	Shared
chr7:21784427|21789342	102	Shared
chr2:203099629|203133146	173	Shared
chr2:241403828|241404841	148	Shared
chr17:81979184|81985607	157	Shared
chr2:25951789|25954385	386	Shared
chr14:54984723|55002185	649	Shared
chr7:12522971|12531092	308	Shared
chr17:30855143|30887372	181	Shared
chr19:44101133|44118314	93	Shared
chr9:2992034|3014177	299	Shared
chr1:23030469|23072197	166	Shared
chr3:18463480|18530185	897	Shared
chr18:12814203|12842792	1079	Shared
chr20:21326279|21331818	289	Shared
chr10:17157441|17174660	1522	Shared
chr2:95916143|95919805	204	Shared
chr2:158603070|158642699	572	Shared
chr1:61901282|62038049	73	Shared
chr22:20819641|20838731	211	Shared
chr4:51874271|51877854	207	Shared
chr12:6587384|6588422	539	Shared
chrY:12709388|12709543	156	Shared
chr15:40628070|40650819	582	Shared
chr7:47368365|47369621	1257	Shared
chr1:53787158|53789196	165	Shared
chr5:14492567|14502657	640	Shared
chr6:109610365|109614480	443	Shared
chr1:155395459|155404350	216	Shared
chrX:129448333|129518447	411	Shared
chr4:82844386|82880922	220	Shared
chr7:75018972|75020149	235	Shared
chr2:73550267|73559142	477	Shared
chr2:140813657|140950402	150	Shared
chr3:142748258|142793960	600	Shared
chr5:179705679|179709059	531	Shared
chr17:3689492|3690680	76	Shared
chr2:218474630|218510140	418	Shared
chr2:121503167|121606180	270	Shared
chr22:43039780|43046573	290	Shared
chr7:66156621|66156879	259	Shared
chr16:81875242|81877171	1930	Shared
chr13:37024035|37045373	286	Shared
chr2:206138485|206149925	358	Shared
chr8:10826152|10834775	375	Shared
chr14:20451257|20452448	300	Shared
chr6:138907495|138912950	537	Shared
chr3:33393312|33425741	478	Shared
chr1:26729651|26763285	213	Shared
chr14:100953964|100961132	83	Shared
chr2:105855048|105861056	395	Shared
chr1:12234191|12253826	356	Shared
chr5:112992672|113008042	714	Shared
chr2:208180745|208190071	191	Shared
chr2:18919213|18922965	243	Shared
chr19:34194478|34215657	62	Shared
chr18:24437955|24448183	139	Shared
chr2:128170288|128171284	80	Shared
chr14:100913432|101027415	333	Shared
chr11:110247703|110258189	362	Shared
chr6:90536337|90553586	275	Shared
chr17:38767358|38767921	564	Shared
chr8:18572528|18575285	303	Shared
chr1:247157000|247159813	335	Shared
chr9:131178311|131192292	340	Shared
chr7:91992158|92031604	147	Shared
chr8:130152736|130214701	87	Shared
chr8:144168295|144200541	705	Shared
chr9:5044403|5055788	706	Shared
chr7:139596717|139620563	752	Shared
chr4:128888679|128959777	550	Shared
chrX:96826186|96827961	1776	Shared
chr5:69258043|69276690	715	Shared
chr3:65974667|65986832	541	Shared
chr16:71825626|71825941	316	Shared
chr7:50018240|50081899	635	Shared
chr3:28944825|28988528	114	Shared
chr1:57023531|57033573	223	Shared
chr22:28545470|28550151	182	Shared
chr4:122927637|123028395	549	Shared
chr16:68223803|68225047	335	Shared
chr10:1010420|1012662	198	Shared
chr19:51877282|51886912	756	Shared
chr20:37003702|37068186	165	Shared
chr14:31105383|31114340	228	Shared
chr14:95140659|95141748	167	Shared
chr1:212872678|212895371	365	Shared
chr11:47750916|47753102	456	Shared
chr11:22221097|22239684	230	Shared
chr1:215595356|215611921	213	Shared
chr6:44932653|44961828	295	Shared
chr22:41117187|41127748	439	Shared
chr1:41113283|41143112	479	Shared
chr12:124398119|124420055	63	Shared
chr17:47661119|47665158	273	Shared
chr1:61856030|61875366	334	Shared
chr21:37420299|37506223	211	Shared
chr7:111487238|111521449	241	Shared
chr4:83416731|83447035	336	Shared
chr8:94865506|94876489	642	Shared
chr20:8760407|8790261	767	Shared
chr1:225264197|225290082	451	Shared
chr2:63919883|63962443	1540	Shared
chr1:23044427|23059167	155	Shared
chr10:115241571|115334419	597	Shared
chr5:145670764|145671554	791	Shared
chr4:159238809|159243791	262	Shared
chr6:154773989|154810208	278	Shared
chr17:69273959|69309423	372	Shared
chr3:149965854|149966237	384	Shared
chr14:57274244|57280422	422	Shared
chr19:11059753|11060187	276	Shared
chr18:57763779|57780956	273	Shared
chr1:115659641|115664268	133	Shared
chr13:32535769|32537027	1259	Shared
chr21:33613538|33631557	141	Shared
chr3:27379249|27391808	338	Shared
chr6:162443310|162443473	164	Shared
chr2:86740927|86753558	379	Shared
chr11:125612592|125621519	679	Shared
chr15:67231230|67231897	187	Shared
chr9:111430547|111433372	140	Shared
chrX:48810752|48811170	419	Shared
chr6:101620093|101626637	645	Shared
chrX:123686548|123697751	494	Shared
chr14:69769511|69770042	532	Shared
chr19:10173090|10177367	275	Shared
chr2:30459552|30489240	311	Shared
chr10:86451967|86473973	414	Shared
chr5:71549420|71562895	555	Shared
chr3:111112285|111126335	357	Shared
chr2:168129541|168167407	317	Shared
chr16:3654961|3657816	1147	Shared
chr3:193626092|193638065	616	Shared
chr7:95247000|95252130	327	Shared
chr14:49834363|49840866	304	Shared
chr14:77468083|77468508	154	Shared
chr10:15821656|15847943	212	Shared
chr5:108832770|108946222	283	Shared
chr4:150761783|150848998	430	Shared
chr3:87643695|87644502	808	Shared
chr19:52655561|52660843	209	Shared
chr18:36576451|36625749	562	Shared
chr10:31861395|31861658	264	Shared
chr3:183856432|183868060	475	Shared
chr12:26578713|26602706	211	Shared
chr18:49281997|49379758	932	Shared
chr2:210041687|210043132	1446	Shared
chr20:49058453|49078622	62	Shared
chr11:3410983|3411516	534	Shared
chr5:96979138|96986670	427	Shared
chr13:44943442|44949838	117	Shared
chr10:26066975|26070401	406	Shared
chr6:129611533|129638629	64	Shared
chr3:150562542|150581746	114	Shared
chr14:102281247|102281689	443	Shared
chr14:58304944|58344767	310	Shared
chr4:41142987|41177690	217	Shared
chr3:101652496|101654821	453	Shared
chr1:226140557|226140977	421	Shared
chr1:243316755|243418076	1194	Shared
chr3:56660731|56673725	250	Shared
chr9:4500589|4501489	901	Shared
chr5:75547010|75587058	593	Shared
chr6:149676260|149680457	937	Shared
chr13:20026612|20064545	151	Shared
chr19:40237969|40240110	258	Shared
chr3:27916774|28013598	754	Shared
chr6:68956024|68993962	734	Shared
chr3:142332375|142357119	368	Shared
chr20:49066192|49070297	195	Shared
chr10:74063686|74074903	273	Shared
chr4:37928799|37929982	320	Shared
chr1:83904079|83921394	229	Shared
chr14:71400794|71529370	184	Shared
chr1:61111371|61163075	167	Shared
chr18:68836749|68897428	206	Shared
chr5:157294783|157304366	207	Shared
chr11:134184637|134185526	406	Shared
chr10:73571421|73592957	65	Shared
chr7:29393679|29400828	432	Shared
chr6:122795677|122809244	674	Shared
chr2:48474683|48495771	230	Shared
chr4:76130656|76134362	55	Shared
chr21:24292980|24341292	350	Shared
chr2:74710888|74711243	356	Shared
chr18:36954431|37084232	153	Shared
chr7:5624056|5652510	168	Shared
chr1:204136636|204137073	438	Shared
chr16:74938150|74956610	547	Shared
chr3:9826997|9829395	244	Shared
chr21:25954590|25982477	513	Shared
chr4:185247294|185288082	156	Shared
chr16:6848111|6849392	1282	Shared
chr5:150445609|150447735	228	Shared
chr2:63856306|63862928	324	Shared
chr3:169281908|169435769	338	Shared
chr2:169603642|169608758	141	Shared
chr1:227119804|227160636	1048	Shared
chrX:121290860|121297451	300	Shared
chr8:81025220|81070170	230	Shared
chr15:90426110|90433795	234	Shared
chr11:47736616|47744163	336	Shared
chr17:21017942|21038861	89	Shared
chr1:186344375|186353850	204	Shared
chr1:209952709|209953259	253	Shared
chr7:11013747|11028818	410	Shared
chr10:115120185|115241725	353	Shared
chr8:140735251|140752316	290	Shared
chr22:46198345|46198591	247	Shared
chr2:71396141|71406262	585	Shared
chr2:23823258|23823569	312	Shared
chr2:199308760|199323958	156	Shared
chr2:15415546|15534641	531	Shared
chr12:50428935|50441643	54	Shared
chr10:29512735|29531288	910	Shared
chr3:27389931|27452498	82	Shared
chr1:52493611|52509712	436	Shared
chr8:30534070|30535906	1837	Shared
chr14:54702062|54751537	980	Shared
chr21:25420708|25453426	429	Shared
chr14:100936178|100970814	79	Shared
chr18:57566447|57573365	404	Shared
chr11:71224697|71240922	227	Shared
chr2:85046165|85053432	682	Shared
chrX:155415575|155419562	216	Shared
chr3:170128684|170178938	400	Shared
chr17:61776401|61780401	243	Shared
chr3:48765004|48807684	248	Shared
chr3:47670658|47671464	60	Shared
chr7:18666213|18666476	264	Shared
chr8:124975606|124978090	114	Shared
chr4:505718|506866	279	Shared
chr3:141959674|142005544	765	Shared
chr10:32565558|32567891	285	Shared
chr11:102075873|102081281	240	Shared
chr14:30702296|30708065	219	Shared
chr17:37304836|37339850	642	Shared
chr1:93214743|93232593	168	Shared
chr18:62138243|62148338	181	Shared
chr6:24551434|24576596	306	Shared
chr10:48308095|48410168	139	Shared
chr14:101027346|101030965	229	Shared
chr14:96309453|96313435	661	Shared
chr1:186344375|186356449	164	Shared
chr7:141611195|141621801	163	Shared
chr3:141509568|141512280	292	Shared
chr1:176027572|176135086	194	Shared
chr4:173388513|173403950	302	Shared
chr12:68816812|68824651	349	Shared
chr17:20357879|20367750	356	Shared
chr4:169463243|169479534	580	Shared
chr19:32915337|32926273	381	Shared
chr10:99888825|99896397	260	Shared
chr17:5338019|5373454	141	Shared
chr8:66828654|66843547	146	Shared
chr20:59885928|59892701	37	Shared
chr10:32543300|32623817	258	Shared
chr14:58482513|58540136	595	Shared
chr9:76067955|76096102	475	Shared
chr5:55281372|55283811	928	Shared
chr13:23353785|23356007	92	Shared
chr15:84532189|84542284	102	Shared
chr6:90173586|90271941	551	Shared
chr3:125560379|125594826	1181	Shared
chr1:23772111|23772426	316	Shared
chr3:17566400|17576549	244	Shared
chr22:20085687|20094795	284	Shared
chr9:36352779|36353247	148	Shared
chrX:115165405|115166342	59	Shared
chr6:52752854|52792987	524	Shared
chr6:144451370|144488834	374	Shared
chr6:7295392|7310029	207	Shared
chr17:63028004|63030089	302	Shared
chr5:98897193|98926462	1569	Shared
chr13:72908531|72973675	327	Shared
chr1:28605372|28622165	534	Shared
chr19:4706752|4707720	969	Shared
chr8:55075900|55077697	1798	Shared
chr12:113180929|113183165	346	Shared
chr14:34783119|34795765	376	Shared
chr18:24428869|24443152	104	Shared
chr2:197001753|197090032	304	Shared
chr12:21638441|21644019	341	Shared
chr1:114463104|114477087	487	Shared
chr2:47803420|47806900	122	Shared
chr17:30958192|30959118	927	Shared
chr18:2688394|2703886	120	Shared
chr13:102621293|102678288	477	Shared
chr12:88089032|88139564	70	Shared
chr14:80831143|80862873	402	Shared
chr1:212832644|212837044	223	Shared
chr19:46652660|46653075	250	Shared
chr15:43015688|43022801	470	Shared
chr11:66748379|66762450	440	Shared
chr5:171868610|171910797	1658	Shared
chr8:144791284|144791872	589	Shared
chr12:80185876|80222245	468	Shared
chr3:197051577|197066754	528	Shared
chr15:85755822|85757989	416	Shared
chr16:70532479|70541834	308	Shared
chr13:40940921|40943925	737	Shared
chr12:123733926|123737271	390	Shared
chr10:20868664|20961779	1503	Shared
chrX:111123077|111152447	540	Shared
chr4:53428027|53444103	295	Shared
chr18:58684467|58710072	1977	Shared
chr5:176313691|176337146	679	Shared
chr1:26848608|26853825	999	Shared
chr6:51847775|51887245	173	Shared
chr17:8238031|8243148	614	Shared
chr9:96509673|96611559	271	Shared
chr14:58364170|58367029	1633	Shared
chr16:14599904|14606526	181	Shared
chr20:13793160|13794941	172	Shared
chr15:74576087|74576459	373	Shared
chr5:66191156|66203030	340	Shared
chr19:57876916|57889008	369	Shared
chr11:104954747|105003441	255	Shared
chr13:49075289|49131374	314	Shared
chr1:243309714|243311706	1993	Shared
chr19:53161458|53166347	453	Shared
chr11:46079134|46092223	211	Shared
chr7:35863552|35882576	1021	Shared
chr12:107520487|107544139	355	Shared
chr6:163455279|163457551	314	Shared
chr17:1875661|1883944	266	Shared
chr20:59907364|59922459	131	Shared
chr16:68875154|68974168	336	Shared
chr1:50535369|50584811	216	Shared
chr1:97679095|97740479	258	Shared
chr20:49855438|49864844	261	Shared
chr7:90604218|90608575	78	Shared
chr18:44701175|44758956	813	Shared
chr8:11842100|11842702	179	Shared
chr12:127492164|127507561	418	Shared
chr2:54891054|54928751	722	Shared
chr21:26543450|26552127	1809	Shared
chr7:157201721|157248580	300	Shared
[truncated: 739,312+ more rows]

## Sheet: Fig.1f
	MCS	Type
chr2:46001404|46086362	4.14194	Shared
chr3:165460452|165521789	1.02699	Shared
chr19:32899857|32901412	2.47763	Shared
chr12:3011004|3022017	5.02699	Shared
chr4:147906638|147939899	5.11336	Shared
chr7:24649612|24668660	4.27848	Shared
chr1:171532809|171532961	1.03947	Shared
chr6:109542047|109586072	1.02699	Shared
chr15:61094356|61104228	1.1108	Shared
chr5:137937645|137962469	1.0307	Shared
chr18:34093465|34183626	2.06316	Shared
chr4:67728540|67802419	1.02969	Shared
chr20:51639343|51690819	3.46654	Shared
chr11:108046270|108089623	2.09211	Shared
chr2:199308760|199433514	3.30038	Shared
chr4:88107184|88140014	2.08574	Shared
chr12:20613443|20613700	1.03289	Shared
chr7:87650822|87807519	2.03947	Shared
chr13:77257671|77288376	3.14512	Shared
chr3:47610066|47686170	1.11386	Shared
chr11:32587012|32588732	2.06015	Shared
chr5:88804598|88823930	4.08612	Shared
chr6:47503280|47526740	1.02699	Shared
chr10:121790169|121870038	4.54937	Shared
chr3:100384479|100386978	6.16541	Shared
chr3:160402676|160404504	3.05603	Shared
chr17:61889786|61925099	1.08965	Shared
chr15:92937518|92974950	4.28421	Shared
chr3:134495296|134552012	6.08772	Shared
chr2:77939831|77951533	1.1498	Shared
chr6:73400234|73416251	2.05502	Shared
chr10:30908933|30941651	1.35455	Shared
chr4:61383124|61517518	1.20786	Shared
chr4:86796874|86799204	3.19737	Shared
chr2:24556015|24564430	2.45008	Shared
chr5:80976663|81042983	1.05753	Shared
chr20:44995090|45025130	5.05875	Shared
chr6:142823035|142837047	1.02767	Shared
chr14:64080456|64093480	2.0282	Shared
chr9:3330259|3330517	4.17247	Shared
chr7:77262121|77280653	1.20046	Shared
chr18:76849622|76871825	2.19996	Shared
chr8:140275658|140347946	1.05764	Shared
chr9:5021963|5123121	1.02961	Shared
chr15:50586392|50592626	5.61146	Shared
chr3:197727229|197728996	2.02924	Shared
chr17:28923909|28927063	6.02699	Shared
chr1:243270105|243378863	5.25115	Shared
chr13:40558180|40558483	1.03289	Shared
chr11:75961444|75983513	4.2293	Shared
chr15:75505675|75527261	6.46925	Shared
chr17:17874634|17875003	1.02767	Shared
chr17:5434888|5438183	1.0831	Shared
chr11:76526462|76528466	3.5818	Shared
chr22:45143089|45156505	1.02895	Shared
chr2:23895819|23896744	1.02819	Shared
chr10:79118915|79162133	2.31189	Shared
chr6:109563597|109573594	1.14803	Shared
chr1:12455998|12460396	5.30417	Shared
chr2:36877891|36905618	4.08564	Shared
chr1:10101108|10130813	2.08626	Shared
chr14:59505189|59543454	1.0307	Shared
chr2:33186856|33222151	6.4855	Shared
chr17:64480289|64482974	1.11247	Shared
chrX:24331264|24347019	1.02961	Shared
chr13:45988787|46045516	1.26298	Shared
chr9:84741892|84752085	6.48206	Shared
chr16:53141220|53157541	1.4243	Shared
chr3:189127146|189132697	1.02699	Shared
chr6:15410224|15452175	5.23436	Shared
chr11:113323288|113335037	3.36303	Shared
chr1:182872337|182880608	3.39722	Shared
chr14:103778745|103798868	1.0576	Shared
chr3:138681967|138714719	4.05561	Shared
chr2:168161787|168182090	6.77029	Shared
chr11:9160258|9160865	1.20486	Shared
chr2:32197344|32209561	4.63307	Shared
chr8:28731223|28750959	1.0307	Shared
chr4:121833231|121835283	1.43624	Shared
chr6:88928985|88941180	5.46796	Shared
chr15:42988819|43032631	1.02699	Shared
chr16:27340186|27346618	1.20081	Shared
chr10:27167102|27173259	2.11395	Shared
chr2:175163846|175164966	1.14512	Shared
chr15:24967932|25042515	1.02699	Shared
chr3:31596798|31633147	3.02763	Shared
chr1:150751781|150757980	2.0307	Shared
chr1:6550396|6550615	1.0539	Shared
chr1:193069034|193084831	1.27385	Shared
chr11:32927157|32947729	1.25925	Shared
chr18:21815616|21847125	1.33454	Shared
chr7:82005423|82060527	1.095	Shared
chr17:19920036|19936430	2.46002	Shared
chr6:56636557|56642101	1.02699	Shared
chr21:46334397|46334768	2.19978	Shared
chr3:37063742|37083806	5.44618	Shared
chr14:100913432|100914955	1.02699	Shared
chr3:101398861|101501119	3.0822	Shared
chr6:46625418|46637978	1.05462	Shared
chr7:55906253|55912723	1.12632	Shared
chr14:67761366|67762819	2.72823	Shared
chr6:111614112|111655556	1.06433	Shared
chr1:241588213|241592120	1.14368	Shared
chr20:33606956|33629914	3.11128	Shared
chr2:86740927|86773435	5.28947	Shared
chr2:95908669|95912316	1.02969	Shared
chr1:19419213|19419750	1.02699	Shared
chr7:76328495|76329232	1.02819	Shared
chr17:82884145|82911789	2.67511	Shared
chr2:180989882|180991871	1.34479	Shared
chr2:11455342|11457233	2.31824	Shared
chr18:79976718|79977701	1.39874	Shared
chr9:36091164|36100543	1.02767	Shared
chr14:80831143|80900029	3.05614	Shared
chr3:183025755|183041750	1.14273	Shared
chr2:95886048|95895590	1.05497	Shared
chr19:21098815|21166461	1.34539	Shared
chr17:36508897|36511455	1.36142	Shared
chr20:35044505|35078174	6.08271	Shared
chr16:11885181|11891139	3.12249	Shared
chr1:32668225|32672901	4.14856	Shared
chr1:236824119|236863554	2.42629	Shared
chr2:233434380|233437479	4.1417	Shared
chr15:73116540|73136027	6.3731	Shared
chr11:65440753|65441162	1.02895	Shared
chr6:83216498|83253738	3.05614	Shared
chr17:760111|776988	1.02699	Shared
chr11:16046514|16055901	5.53773	Shared
chr16:15581217|15583238	1.44632	Shared
chr4:83431664|83432267	3.06433	Shared
chr1:214613272|214632602	1.02819	Shared
chr4:13376545|13384869	1.19826	Shared
chr15:55627008|55629004	3.1764	Shared
chr13:32432789|32480637	2.29605	Shared
chr9:95966562|95973088	1.29298	Shared
chr16:47610826|47661800	4.05614	Shared
chr15:36950160|36950400	1.02871	Shared
chr16:87394813|87394993	1.0307	Shared
chr12:51764571|51764819	1.02767	Shared
chr8:33558615|33558771	2.22145	Shared
chr4:108937808|108974559	5.25999	Shared
chr2:189791790|189805754	4.6605	Shared
chr6:85513800|85574378	3.13603	Shared
chr22:43998137|43999673	1.16714	Shared
chr9:5859468|5914062	1.27485	Shared
chr13:45988787|46035798	1.05921	Shared
chr21:46349012|46349820	2.73014	Shared
chr1:32386845|32394116	1.05442	Shared
chrX:154353161|154358312	1.03289	Shared
chr18:79126267|79277196	3.58242	Shared
chr18:683246|697355	2.08325	Shared
chr5:126804776|126821135	1.09023	Shared
chr7:2360710|2362764	1.02699	Shared
chr7:21588064|21690881	2.24561	Shared
chrX:41198528|41205493	3.0558	Shared
chr15:52605133|52613857	2.32978	Shared
chr1:85164526|85190752	1.22996	Shared
chr1:201863448|201871327	1.08342	Shared
chr6:127280231|127287007	3.1467	Shared
chr19:23358430|23362725	1.89203	Shared
chr3:67495798|67559652	1.27	Shared
chr2:183133566|183161195	2.41433	Shared
chr8:65669873|65704929	3.20096	Shared
chr14:65075774|65093815	1.02895	Shared
chr12:46229153|46243314	1.88539	Shared
chr14:88657376|88754671	4.09023	Shared
chr1:155477886|155521618	1.52734	Shared
chr9:19063008|19087156	2.08412	Shared
chr15:63655742|63658718	1.21091	Shared
chr1:186355410|186355558	1.05462	Shared
chr11:86003366|86031611	6.29021	Shared
chr3:56660731|56661017	5.48891	Shared
chr22:49797805|49824331	1.08542	Shared
chr3:117921561|117934440	1.05508	Shared
chr1:243169628|243225321	1.08396	Shared
chr12:77940319|78059115	5.2177	Shared
chr4:155696756|155697122	2.14553	Shared
chr5:90627211|90692786	1.02767	Shared
chr10:124012333|124046724	2.29813	Shared
chr1:243613671|243735116	1.22672	Shared
chr10:74838683|74989112	4.11238	Shared
chr19:16081913|16089120	2.11073	Shared
chr6:104811311|104833173	4.2412	Shared
chr20:20472756|20536784	2.05644	Shared
chr19:7462152|7464690	1.16254	Shared
chr17:2438109|2477885	4.02766	Shared
chr15:101701086|101712001	2.24498	Shared
chr2:172566856|172570824	2.05859	Shared
chr4:84879406|84932363	1.64995	Shared
chr15:30633490|30647714	1.16873	Shared
chr2:32509738|32513154	2.34808	Shared
chr10:71816871|71817042	1.02767	Shared
chr5:142876020|142876499	1.08971	Shared
chr14:78757318|78760139	1.02699	Shared
chr9:99959917|99975719	1.46496	Shared
chr18:13730627|13752427	1.08925	Shared
chr19:42236606|42240142	1.4048	Shared
chr3:108553648|108560841	1.05478	Shared
chr4:128074460|128079916	1.20168	Shared
chr16:57167093|57173869	3.33083	Shared
chr6:88844357|88849826	1.02699	Shared
chr10:127042625|127061776	6.51277	Shared
chr11:3500466|3501275	1.14059	Shared
chr6:107893482|107924932	2.27436	Shared
chr2:46966227|46966925	1.02763	Shared
chr15:25064715|25070259	1.05462	Shared
chr12:101714090|101716812	4.61554	Shared
chr15:28254340|28256317	1.20335	Shared
chr6:39897197|39904262	1.11483	Shared
chr2:162504443|162518158	5.11911	Shared
chr9:122957149|122998766	1.13816	Shared
chr12:104927973|104931791	1.5029	Shared
chr12:91472817|91512074	1.0307	Shared
chr7:149166158|149179676	1.11696	Shared
chr7:56054369|56059640	3.02699	Shared
chr2:97142640|97198658	1.02699	Shared
chr2:96733519|96738067	2.168	Shared
chr7:152180711|152203064	3.11389	Shared
chr22:31462932|31463133	3.52531	Shared
chr4:166055076|166065863	4.05707	Shared
chr2:20278583|20331937	4.26885	Shared
chr15:90593636|90604447	1.34936	Shared
chr2:229840822|229859574	5.11005	Shared
chr16:27233001|27235299	3.31029	Shared
chrX:14850505|14859334	2.60819	Shared
chrX:54294553|54294847	3.05731	Shared
chr1:150444251|150464727	1.1512	Shared
chr16:16141173|16142942	1.58155	Shared
chr9:96763506|96827181	1.02691	Shared
chr3:180309385|180309690	1.02819	Shared
chr7:33055287|33058428	1.05487	Shared
chr2:54628148|54628987	1.02763	Shared
chr12:123340988|123345570	5.23258	Shared
chr8:130288251|130290138	1.08518	Shared
chr10:68381232|68386128	3.41836	Shared
chr18:77066298|77097474	1.02819	Shared
chr3:12820086|12827604	1.29547	Shared
chr1:178877498|178894024	2.43577	Shared
chr5:7414573|7439110	1.05508	Shared
chr8:17935589|17939861	3.08553	Shared
chr3:131165426|131170887	1.21733	Shared
chr18:58261204|58271311	1.02699	Shared
chr20:21512174|21514114	1.1275	Shared
chr16:68203951|68205461	1.03289	Shared
chr3:27411642|27424152	4.57595	Shared
chr8:99575658|99577633	5.24897	Shared
chr6:20781145|20830438	1.02819	Shared
chr15:87355549|87422836	1.12007	Shared
chr9:36229021|36246482	2.05453	Shared
chr15:50631417|50634556	3.32485	Shared
chr1:155922448|155922938	1.05508	Shared
chr20:20008708|20009446	1.03289	Shared
chr2:71368382|71370005	2.33152	Shared
chr9:95897849|95923379	2.17206	Shared
chr9:136522850|136613991	1.0614	Shared
chr22:27858387|27914347	3.35482	Shared
chr22:35262323|35265603	4.17528	Shared
chr1:31915891|31919658	1.57844	Shared
chr12:123166655|123181210	2.53721	Shared
chr18:32122915|32125224	1.08684	Shared
chr4:150798081|150817257	3.77472	Shared
chr9:100498765|100576955	2.1875	Shared
chr19:17724126|17728172	2.02699	Shared
chr12:19462510|19473355	7.77445	Shared
chr10:68363984|68404844	5.02699	Shared
chr12:133102657|133104446	1.02924	Shared
chr16:47463899|47648616	2.03289	Shared
chr9:41025764|41031512	1.25036	Shared
chr3:96972607|96987993	1.13122	Shared
chr5:158317365|158383871	1.06842	Shared
chr15:82400660|82408367	1.2734	Shared
chr12:53381659|53411435	2.36931	Shared
chr5:40715703|40730343	1.03509	Shared
chr2:222887830|222919202	2.1926	Shared
chr12:92842465|92853954	5.16993	Shared
chr14:93261602|93263993	5.22857	Shared
chr1:39119905|39122396	1.19698	Shared
chr4:77742141|77748384	5.02763	Shared
chr4:93455662|93490777	4.05753	Shared
chr9:83739701|83788678	2.08564	Shared
chr15:58899469|58900531	2.02751	Shared
chr1:145724801|145731070	1.0307	Shared
chr10:63176297|63200677	4.27554	Shared
chr16:56936687|56942237	2.37063	Shared
chr6:149603268|149623283	4.20824	Shared
chr2:15374608|15402301	3.44173	Shared
chr6:10893867|10902963	1.20837	Shared
chr15:91915993|91916458	3.21082	Shared
chr10:12081472|12089255	3.44777	Shared
chr21:33781461|33799929	1.02767	Shared
chr22:29334265|29349383	2.03158	Shared
chr8:42996245|42997050	1.08741	Shared
chr17:67853940|67854762	6.59931	Shared
chr1:27755195|27759627	1.08204	Shared
chr2:215407127|215408349	1.03289	Shared
chr1:243734958|243742043	1.08378	Shared
chr2:28906460|28914159	1.08155	Shared
chr20:16356330|16381747	5.55327	Shared
chr18:62211153|62232427	6.41462	Shared
chr13:63990096|64034537	1.03947	Shared
chr8:30836803|30849316	1.09268	Shared
chr3:155914419|155919338	3.43486	Shared
chr2:238347455|238399239	1.19907	Shared
chr11:3723157|3753408	6.35216	Shared
chr10:89726413|89733056	1.0539	Shared
chr10:124408542|124408965	5.47025	Shared
chr5:80767933|80877723	1.02871	Shared
chr14:34792775|34811036	2.0307	Shared
chr12:64464334|64467082	3.02699	Shared
chr10:14919738|14935564	2.29202	Shared
chr6:118448404|118523920	1.05622	Shared
chr11:120448234|120459320	1.02767	Shared
chr16:14599904|14604226	3.49794	Shared
chr11:77332730|77343931	5.51277	Shared
chr11:74351383|74368575	2.19028	Shared
chr20:44406058|44424254	1.09539	Shared
chr1:39529055|39554392	1.2391	Shared
chr17:10453643|10639474	1.03158	Shared
chr1:84947033|84958702	3.11122	Shared
chr14:22778913|22812985	1.02763	Shared
chr2:9279317|9327911	5.08647	Shared
chr10:12998338|13074100	1.15226	Shared
chr2:25313913|25314161	2.03104	Shared
chr15:70973249|70984257	1.20301	Shared
chr13:102618722|102647344	4.17382	Shared
chr16:48252131|48262872	4.17236	Shared
chr22:31441774|31443094	3.20263	Shared
chr13:30208577|30283791	2.49921	Shared
chr2:229774097|229777479	1.25388	Shared
chr3:98768430|98773983	4.61469	Shared
chr1:229536362|229542371	1.02699	Shared
chr15:89865495|89871546	1.20724	Shared
chr6:118266995|118285338	4.07221	Shared
chr1:35187973|35191529	3.02699	Shared
chr18:34086394|34105160	1.14912	Shared
chr8:89587910|89596512	1.42133	Shared
chr17:9378552|9505162	1.14239	Shared
chr18:9208657|9216900	3.17577	Shared
chrX:152635882|152641295	1.06082	Shared
chr4:88906379|88938241	3.26921	Shared
chr9:5549335|5570323	1.02691	Shared
chr4:105424196|105449403	5.60775	Shared
chr15:48165933|48168839	6.19238	Shared
chr5:77693266|77708347	1.05579	Shared
chr17:17248926|17254945	1.03158	Shared
chr5:50750151|50797233	3.42105	Shared
chr8:103040798|103042407	3.34958	Shared
chr8:100225173|100225339	1.0307	Shared
chr22:41125864|41164130	1.03947	Shared
chr21:33241840|33260727	1.17915	Shared
chr15:54264168|54300373	4.0563	Shared
chr5:79645123|79649190	5.14423	Shared
chr18:34755976|34766041	3.30125	Shared
chr17:35824078|35838553	3.08303	Shared
chr17:67178659|67218822	2.02699	Shared
chr2:50922658|50925952	3.02699	Shared
chr2:37019809|37041292	3.15194	Shared
chr9:36580073|36607673	1.08539	Shared
chr13:20615793|20656430	2.05497	Shared
chr2:69337898|69338565	4.57544	Shared
chr18:346295|357522	6.58866	Shared
chr16:21201369|21204404	1.02699	Shared
chr3:43303098|43303792	4.38386	Shared
chr12:122288489|122333143	2.03289	Shared
chr7:77349351|77355647	2.29741	Shared
chr13:45516143|45525051	4.69397	Shared
chr5:16474649|16483472	1.0612	Shared
chr9:122998597|123015636	2.43634	Shared
chr2:101036018|101050641	1.14254	Shared
chr6:82181879|82212793	2.21839	Shared
chr18:12454346|12496102	1.05497	Shared
chr2:73550267|73573424	4.1633	Shared
chr19:6004201|6008224	2.05508	Shared
chr14:55332817|55355222	1.0881	Shared
chr14:54981540|54984860	3.10916	Shared
chr14:34800224|34801193	3.0307	Shared
chr5:57230846|57231321	5.69995	Shared
chr14:100353687|100361921	4.44549	Shared
chr2:149735659|149743759	1.21696	Shared
chr10:928863|929327	1.05487	Shared
chr6:73428709|73445747	2.20263	Shared
chr11:106939460|106986131	4.48496	Shared
chr6:22056546|22110818	1.08866	Shared
chr1:93305388|93315266	1.11294	Shared
chr9:122877471|122897576	6.50357	Shared
chr1:176081152|176149074	2.32609	Shared
chr1:100206230|100240884	3.12866	Shared
chr8:118668450|118726067	1.03158	Shared
chr9:111922849|111931357	3.36624	Shared
chr9:123652013|123792630	6.17746	Shared
chr4:119245337|119269837	3.14055	Shared
chr13:95115922|95170628	4.50116	Shared
chrX:80288906|80310233	1.61318	Shared
chr14:88681890|88715195	3.02901	Shared
chr21:36247517|36253909	2.42283	Shared
chr17:42998137|42998831	1.03289	Shared
chr2:216113016|216132387	1.05497	Shared
chr18:56756583|56816144	3.18336	Shared
chr2:152662603|152673706	3.06053	Shared
chr10:114830852|114843937	3.02766	Shared
chr18:46088109|46095131	3.27359	Shared
chr10:63197411|63215696	1.1721	Shared
chr1:179112309|179121867	5.23427	Shared
chr3:12920430|12924742	3.05453	Shared
chr14:100930447|100951494	1.25768	Shared
chr6:126100445|126174911	1.02895	Shared
chr2:203122254|203169851	1.02871	Shared
chr7:74295251|74296899	1.02699	Shared
chr18:13008468|13019123	1.11536	Shared
chr10:51153164|51153330	4.13919	Shared
chr13:43265398|43326525	7.41053	Shared
chr19:48413991|48421945	1.1187	Shared
chr16:14599904|14627336	2.3463	Shared
chr2:6467589|6470840	1.03947	Shared
chr3:125497834|125497983	1.03036	Shared
chr14:37282277|37369624	1.22967	Shared
chr1:28491655|28496672	1.02834	Shared
chr8:94386984|94404239	2.14585	Shared
chr1:234457667|234471257	1.05848	Shared
chr8:17646982|17656065	1.02699	Shared
chr1:109576347|109578188	1.0539	Shared
chr18:58865470|58953799	2.26974	Shared
chr12:26494153|26602706	2.17256	Shared
chr3:57425022|57446689	1.03289	Shared
chr5:112259229|112266330	4.31409	Shared
chr11:65499625|65500063	1.02699	Shared
chr1:70292388|70296261	1.10992	Shared
chr15:41020900|41027736	3.42673	Shared
chrX:120441730|120456769	4.03036	Shared
chr2:71363153|71433283	2.02766	Shared
chr19:11100223|11107514	2.0563	Shared
chr2:128113084|128138852	1.11201	Shared
chr2:61343815|61395233	4.27112	Shared
chr17:49317366|49322508	1.16931	Shared
chr1:36036177|36040441	2.33528	Shared
chr11:93696320|93700186	2.5492	Shared
chr14:45148837|45176976	2.02766	Shared
chr5:134312292|134319497	3.24561	Shared
chr15:30832791|30835289	1.02699	Shared
chr14:88496413|88508020	4.34386	Shared
chr1:212329135|212333598	7.59192	Shared
chr2:102762587|102798000	2.03158	Shared
chr14:52542371|52544371	3.19125	Shared
chr3:100295087|100299331	3.49086	Shared
chr10:15575489|15586664	2.33923	Shared
chr12:121252661|121274585	2.02691	Shared
chr6:73641691|73644603	3.08864	Shared
chr12:39682611|39716838	2.03509	Shared
chr17:65902152|66063081	1.03947	Shared
chr6:130022227|130055255	2.02763	Shared
chr2:165915201|165930364	1.08302	Shared
chr3:37294979|37302332	4.3888	Shared
chr16:48560754|48562444	3.2324	Shared
chr9:35231120|35243364	4.29258	Shared
chr9:16435555|16552765	4.08368	Shared
chr3:125313308|125323349	4.08325	Shared
chr19:8471326|8474244	3.13735	Shared
chr1:173646846|173676391	1.17031	Shared
chr4:99900982|99930621	3.03509	Shared
chr6:155090289|155211307	2.1345	Shared
chr8:99511104|99556653	6.14309	Shared
chr13:49006152|49114731	2.08726	Shared
chr7:44481292|44485622	1.14553	Shared
chr19:37340897|37343073	1.02699	Shared
chr18:58939445|58939621	2.35354	Shared
chr2:195775846|195824445	1.02767	Shared
chr22:25170820|25192668	1.05482	Shared
chr9:112215986|112330474	1.05497	Shared
chr15:75601138|75621056	1.08378	Shared
chr17:5297345|5338138	1.08871	Shared
chr6:47515783|47574251	1.02767	Shared
chr5:126568259|126577211	3.11503	Shared
chr3:185922011|185931852	4.02691	Shared
chr3:158122103|158225733	1.14388	Shared
chr13:49168613|49178654	3.74816	Shared
chr11:34957384|34978182	2.84776	Shared
chr15:75479848|75527261	3.08139	Shared
chr17:783083|788132	1.46964	Shared
chr3:114001595|114046732	1.11014	Shared
chr3:18041449|18097732	1.11413	Shared
chr11:123445755|123446216	1.02699	Shared
chr6:42650284|42652645	1.45994	Shared
chr19:3976105|3976509	1.17213	Shared
chr11:3723157|3744649	5.11137	Shared
chr11:101961741|101963880	1.22328	Shared
chr15:50637422|50648885	4.35923	Shared
chr21:37087247|37153277	2.14803	Shared
chr16:14569733|14571515	1.0307	Shared
chr8:102311299|102346395	2.27822	Shared
chr11:66521194|66524276	1.02969	Shared
chr10:12118749|12120267	1.45044	Shared
chr2:17678859|17721261	2.0831	Shared
chr17:28921688|28924302	1.61408	Shared
chr1:213207045|213207724	1.0307	Shared
chr8:42861745|42874006	4.49097	Shared
chr8:129846804|129871496	7.34806	Shared
chr20:47287229|47291888	1.26365	Shared
chr2:152617091|152637674	1.02699	Shared
chr9:125915686|125935607	7.66183	Shared
chr3:47661294|47670717	1.3073	Shared
chr3:72758861|72759430	1.0277	Shared
chr6:83100705|83110314	3.1138	Shared
chr1:31346640|31348974	6.43509	Shared
chr5:95506934|95525673	1.05709	Shared
chr6:166488833|166510357	2.05561	Shared
chr1:6522115|6525261	1.03158	Shared
chr5:117471902|117555780	1.05474	Shared
chr5:65329378|65473952	5.34596	Shared
chr2:199022418|199026655	1.02834	Shared
chr15:100609707|100630042	1.16898	Shared
chr7:76264765|76265468	1.13333	Shared
chr16:89515790|89516473	1.31456	Shared
chr12:27368262|27377564	1.22076	Shared
chr9:109381652|109450369	1.02699	Shared
chr13:113495502|113539507	1.11594	Shared
chr19:40034950|40036626	1.70389	Shared
chr15:72570177|72572165	6.27112	Shared
chr8:18801270|18804898	3.14098	Shared
chr13:114041000|114052155	1.11649	Shared
chr14:45151397|45159280	3.20969	Shared
chr3:33358967|33364719	2.5273	Shared
chr11:108186482|108190500	2.61092	Shared
chr13:107511061|107524036	1.08882	Shared
chr1:64582156|64613518	1.11111	Shared
chr11:62881973|62884525	1.03289	Shared
chr1:42480461|42566475	2.09148	Shared
chr10:24855318|24942436	2.05875	Shared
chr3:33592395|33632371	1.08266	Shared
chr11:72726620|72732597	1.05517	Shared
chr16:53228983|53239881	2.21255	Shared
chr10:68442917|68470163	2.44248	Shared
chr1:180003174|180006567	1.67328	Shared
chr12:70319298|70337513	4.02699	Shared
chrX:41201060|41219231	2.03289	Shared
chr3:196486533|196487578	1.11119	Shared
chr12:882943|900670	3.02699	Shared
chr10:19087840|19104075	1.06667	Shared
chr2:170055460|170061443	3.59931	Shared
chr5:177050751|177064601	1.51295	Shared
chr13:52083260|52093235	2.02763	Shared
chr6:7303550|7310029	1.54513	Shared
chr10:12081472|12091684	1.74491	Shared
chr13:110893028|110911771	1.05263	Shared
chr2:61496879|61499894	2.27328	Shared
chr7:131338841|131399433	1.11265	Shared
chr14:61738087|61741188	2.14007	Shared
chr7:80789306|80818418	1.15967	Shared
chr7:87650822|87741579	5.19636	Shared
chr2:143435601|143450794	1.03158	Shared
chr11:83224855|83249184	1.03289	Shared
chr6:82181879|82211404	2.11098	Shared
chr6:152308489|152310017	3.46053	Shared
chr2:24658661|24683128	5.1905	Shared
chr10:63197411|63209235	4.0835	Shared
chr12:69251129|69269668	7.25199	Shared
chr5:151786572|151791062	2.44114	Shared
chr16:5027135|5028185	2.45905	Shared
chr10:121899866|121911151	1.11313	Shared
chr13:24779667|24800534	1.0622	Shared
chr2:158220595|158366076	5.08564	Shared
chr3:18351992|18420991	2.20284	Shared
chrX:154695917|154716329	3.146	Shared
chr2:47463031|47482972	2.26462	Shared
chr14:44995746|45054549	4.12983	Shared
chr2:99418828|99462622	1.0539	Shared
chr9:92310171|92324209	1.02871	Shared
chr7:150220245|150249054	1.06073	Shared
chr15:41044904|41058781	1.02699	Shared
chr1:160311868|160332557	5.14179	Shared
chr9:19298056|19328162	5.23529	Shared
chr12:31389324|31409384	3.19173	Shared
chr2:60782686|60783209	2.39742	Shared
chr20:44916756|44924256	1.11073	Shared
chr13:52425932|52433748	2.49372	Shared
chr12:119718245|119735357	3.0307	Shared
chr16:68266593|68291661	1.05445	Shared
chr12:109481637|109501534	2.2926	Shared
chr2:55312434|55322692	4.06365	Shared
chr3:47067070|47088247	2.23568	Shared
chrY:19041370|19045288	1.52632	Shared
chr17:47374472|47414919	1.27344	Shared
chr6:42822796|42852197	2.32604	Shared
chr11:5678204|5680238	2.17746	Shared
chr2:159427941|159433363	4.14487	Shared
chr18:69946734|69947532	1.11597	Shared
chr1:154256429|154258009	1.02763	Shared
chr19:1516484|1517519	1.22588	Shared
chr22:33604435|33650668	3.0566	Shared
chr1:20969474|21002787	3.11513	Shared
chr2:205697544|205728046	3.11145	Shared
chr10:20813939|20959999	1.02961	Shared
chr5:132628755|132631215	1.02763	Shared
chr16:31380897|31424203	1.02763	Shared
chr6:26427871|26463525	1.41424	Shared
chr5:69373830|69384933	3.3609	Shared
chr20:41473322|41551360	3.08469	Shared
chr2:200853903|200861862	3.08167	Shared
chr9:71694509|71698204	2.54176	Shared
chr3:142485140|142498774	1.05462	Shared
chr19:52585240|52592228	1.30998	Shared
chrX:63509944|63517082	1.4281	Shared
chr16:18834892|18845651	1.62373	Shared
chr15:72563394|72575435	1.08602	Shared
chr12:409368|438554	2.12671	Shared
chr3:170106832|170122744	5.45285	Shared
chr2:97194726|97204263	1.11066	Shared
chr15:65463761|65481615	3.35068	Shared
chr18:13730627|13746337	1.08427	Shared
chr17:35820024|35822833	3.50026	Shared
chr1:7974537|7974950	1.0307	Shared
chr4:53383773|53389873	2.72823	Shared
chrX:32501755|32699293	3.0282	Shared
chrX:10063445|10098579	3.77445	Shared
chr7:5213110|5214704	2.14324	Shared
chr17:45081644|45081995	3.09211	Shared
chr18:9570157|9588853	2.35654	Shared
chr11:120446403|120459320	1.31614	Shared
chr18:732834|743415	3.05428	Shared
chr1:64864787|64873523	5.09375	Shared
chr3:12496518|12503784	2.489	Shared
chr1:203818977|203819316	1.08388	Shared
chr11:68357650|68390052	3.2029	Shared
chr6:69324872|69339504	5.33983	Shared
chr3:61981708|61989804	1.02691	Shared
chr1:235450240|235484515	1.11321	Shared
chr16:18828031|18842454	1.02699	Shared
chr5:181239067|181242345	1.11328	Shared
chr5:140513363|140529796	2.05684	Shared
chr18:12695254|12724422	1.0307	Shared
chr1:243512324|243573048	7.49123	Shared
chr1:23044427|23053839	1.19513	Shared
chr2:61343815|61350693	4.64995	Shared
chr1:210007713|210021254	1.05614	Shared
chr9:120458450|120539164	1.0552	Shared
chr11:32904732|32935435	1.08491	Shared
chr16:53235185|53268126	2.02699	Shared
chr16:85633914|85634132	4.67825	Shared
chr15:20383291|20505493	1.0307	Shared
chr2:135129995|135135932	4.61513	Shared
chr2:47414269|47445657	5.08259	Shared
chr6:135442582|135457713	4.34472	Shared
chrX:38072047|38110482	2.3763	Shared
chr16:84740309|84760275	1.02699	Shared
chr2:148961971|148983766	2.02699	Shared
chr15:59080936|59085785	2.08319	Shared
chr2:95912244|95918042	1.02699	Shared
chr1:243545510|243573048	6.79134	Shared
chr1:150534946|150535173	1.08303	Shared
chr8:28499933|28503202	2.17313	Shared
chr3:43501411|43502321	1.08388	Shared
chr11:46541945|46544041	3.29152	Shared
chr11:9414255|9417148	3.34138	Shared
chr4:163585749|163700863	6.06487	Shared
chr2:189719572|189720787	2.65076	Shared
chr12:18286847|18321032	1.02961	Shared
chr17:82542598|82542876	1.08591	Shared
chr15:65774591|65774981	1.05808	Shared
chr1:19737372|19787117	1.23799	Shared
chr2:182982821|183024995	3.02766	Shared
chr9:125337018|125362892	1.0835	Shared
chr4:113348276|113360897	1.18875	Shared
chr2:63433745|63464701	1.0307	Shared
chr5:40728345|40730343	7.53333	Shared
chr3:38190731|38236961	4.02902	Shared
chr14:76154354|76195972	2.1686	Shared
chr15:74917774|74929232	1.11032	Shared
chr3:121714861|121730017	1.08289	Shared
chr16:74960620|74965822	1.02961	Shared
chrX:16849244|16853842	3.27433	Shared
chr1:220006106|220007338	3.59274	Shared
chr7:32974617|32988652	7.346	Shared
chr15:100254136|100262435	4.15008	Shared
chr12:126403884|126407940	1.03644	Shared
chr19:5896497|5896951	1.02699	Shared
chr10:121836718|121870038	5.28875	Shared
chr11:120431771|120437382	3.34494	Shared
chr4:185626832|185649656	1.35418	Shared
chr22:41873798|41875724	3.24262	Shared
chr2:208345111|208348023	3.72592	Shared
chr21:37191334|37196036	1.05753	Shared
chr5:68226290|68243145	1.09539	Shared
chr2:29133655|29145367	1.67316	Shared
chr6:24538936|24540162	1.02699	Shared
chr19:23358430|23362701	1.05592	Shared
chr7:77374070|77397415	1.22967	Shared
chr4:105449350|105453642	1.37212	Shared
chr15:77283883|77388802	1.18192	Shared
chr1:10434657|10442441	1.11177	Shared
chr7:108479184|108491467	1.05753	Shared
chr22:41125864|41173784	4.29525	Shared
chr10:34399330|34401917	5.08296	Shared
chr5:37301437|37309267	1.13003	Shared
chr19:5598793|5610688	1.03158	Shared
chr4:118301331|118301950	1.02699	Shared
chr5:134854898|134855327	3.21241	Shared
chr15:51507134|51535784	1.02699	Shared
chr7:105481052|105495253	3.44849	Shared
chr10:74600379|74602161	1.11523	Shared
chr6:24447877|24479959	1.07711	Shared
chr2:156188648|156246750	1.03509	Shared
chr12:123673618|123687035	1.08965	Shared
chr3:123737142|123745967	1.02763	Shared
chr10:12028745|12035441	6.17238	Shared
chr9:123015543|123020459	3.05502	Shared
chr9:120536372|120550902	2.02691	Shared
chr8:16764095|16783282	1.0307	Shared
chr4:112253208|112260862	4.31072	Shared
chr9:105318412|105318924	1.02699	Shared
chr4:56496897|56497314	1.05492	Shared
chr17:82563354|82587272	4.1866	Shared
chr5:76570580|76606303	2.058	Shared
chr15:43398038|43401850	2.5782	Shared
chr8:431341|435707	4.22918	Shared
chr5:66170784|66175041	1.0277	Shared
chr8:134509619|134600668	3.05453	Shared
chr1:243330540|243415829	2.08149	Shared
chr2:47342005|47342930	1.02699	Shared
chr1:212804320|212804651	2.30133	Shared
chr22:38864144|38864296	1.02871	Shared
chr9:15169087|15187035	1.05487	Shared
chr4:109532718|109533643	1.05474	Shared
chr9:20711754|20720534	1.03289	Shared
chr8:66874053|66880974	1.1987	Shared
chr1:196305234|196342228	3.1398	Shared
chr3:15230442|15233973	1.34876	Shared
chr15:43761424|43763206	3.5594	Shared
chr15:50634382|50663046	4.15414	Shared
chr17:31940286|31940486	3.54121	Shared
chr3:57831383|57896932	7.09133	Shared
chr4:145845956|145870478	4.43518	Shared
chr6:13625653|13644729	6.17632	Shared
chr7:103316830|103319844	1.02834	Shared
chr9:37354710|37366602	1.08571	Shared
chr8:6431499|6439096	2.08539	Shared
chr6:34628635|34628855	1.02895	Shared
chr14:21451489|21452150	1.08421	Shared
chr12:78021747|78059115	6.26686	Shared
chr17:20949103|20961386	1.03289	Shared
chr3:47867246|47872100	1.56343	Shared
chr8:132817339|132844318	1.02699	Shared
chr11:118765209|118786518	2.11228	Shared
chr15:56054842|56057637	1.05882	Shared
chr13:98568791|98569986	1.05445	Shared
chr5:134773696|134796150	4.14553	Shared
chr11:102362896|102378042	5.02763	Shared
chr18:50261064|50262219	1.05599	Shared
chr5:32395159|32400203	4.48762	Shared
chr1:156333547|156334918	5.64683	Shared
chr2:100006632|100011571	6.58204	Shared
chr12:42384940|42393689	3.05721	Shared
chr3:119843255|119863605	7.40371	Shared
chr14:37247103|37270525	4.20807	Shared
chr11:20043981|20045670	4.2515	Shared
chr12:53382110|53383622	1.06579	Shared
chr12:1754258|1757769	2.05626	Shared
chr10:68495338|68497726	2.08342	Shared
chr1:5904617|5952836	2.08502	Shared
chr21:37108392|37162063	2.42522	Shared
chr2:86754810|86756131	2.05462	Shared
chr9:85642827|85646418	3.45452	Shared
chrX:14864611|14869034	1.02699	Shared
chr10:20831196|20859826	1.02767	Shared
chr2:20290652|20297678	1.02969	Shared
chr2:15275484|15330765	2.12054	Shared
chr4:70828970|70830625	1.03158	Shared
chr16:66725474|66726669	1.08698	Shared
chr11:94740938|94831541	1.02699	Shared
chr8:125102051|125102487	2.08352	Shared
chr5:163512002|163516711	6.15088	Shared
chr20:35714185|35721877	2.02763	Shared
chr8:100225173|100240771	1.15351	Shared
chr12:57748984|57749722	1.05497	Shared
chr10:126970702|127110354	2.32361	Shared
chr12:27272455|27297854	1.02902	Shared
chr7:75057529|75063343	1.05848	Shared
chr19:20258381|20258525	1.02699	Shared
chr1:229463543|229475732	2.11306	Shared
chr1:202764558|202772806	1.03947	Shared
chr7:75052711|75057616	1.20468	Shared
chr4:139067684|139139497	2.15351	Shared
chr12:120554718|120566980	2.23668	Shared
chr10:15833630|15847943	6.86104	Shared
chr18:62244764|62261658	3.1499	Shared
chr6:136258740|136259415	1.08333	Shared
chr16:19118352|19120531	1.11566	Shared
chr7:76625522|76626215	1.02699	Shared
chr4:73080987|73084281	1.0307	Shared
chr8:96306444|96331095	2.55587	Shared
chr11:108227595|108235834	4.70904	Shared
chr1:243645893|243695716	6.2463	Shared
chrY:12912963|12916442	1.02819	Shared
chr10:15816835|15841599	4.11418	Shared
chr15:75340829|75341740	1.02767	Shared
chr5:65260600|65273447	7.41349	Shared
chr7:112455763|112468115	3.03158	Shared
chr5:32155268|32156475	1.0307	Shared
chr17:29530407|29534300	4.1753	Shared
chr11:67207510|67207688	2.26584	Shared
chr2:43889734|43912558	1.03289	Shared
chr16:75077440|75078393	1.03947	Shared
chr5:151786572|151795575	2.3347	Shared
chrX:96881579|96965207	6.14157	Shared
chr7:121097699|121100094	3.1108	Shared
chr1:41848107|41849156	1.16688	Shared
chr1:205674569|205674797	1.0307	Shared
chr12:2820086|2821792	2.74373	Shared
chrX:41143291|41168218	4.21886	Shared
chr10:113898110|113908523	2.46469	Shared
chr1:176144005|176163891	1.29934	Shared
chr19:57905329|57906963	1.0307	Shared
chr17:63792412|63806654	2.24586	Shared
chr11:120457721|120473127	1.44094	Shared
chr15:50038768|50165561	1.02767	Shared
chr7:135438158|135438423	4.27657	Shared
chr1:61268128|61269428	1.0307	Shared
chr3:119503532|119504021	3.69725	Shared
chr1:50655442|50744775	6.68396	Shared
chr12:98524329|98524842	1.0307	Shared
chr22:40270122|40316012	1.0307	Shared
chr17:67945409|67961536	2.25899	Shared
chr9:105612895|105614939	1.03947	Shared
chr12:9616378|9617351	1.17225	Shared
chrY:13366267|13369349	1.35422	Shared
chr16:1557935|1610853	2.09586	Shared
chr10:60463198|60465005	1.02699	Shared
chr20:57173200|57183919	4.08801	Shared
chr4:24429945|24430873	1.05502	Shared
chr1:35815156|35816524	1.03158	Shared
chr9:2827073|2838517	4.08342	Shared
chr11:12485063|12486273	2.05626	Shared
chr18:22982218|23001729	1.12694	Shared
chr12:104290488|104291000	1.02819	Shared
chr11:6540324|6541056	1.11911	Shared
chr1:24531218|24533254	3.50239	Shared
chr3:7720499|7762797	1.03289	Shared
chr9:5968019|5970012	1.14339	Shared
chr15:23935211|23941829	1.03509	Shared
chr10:73446492|73467678	7.11287	Shared
chr12:123302824|123311129	3.02766	Shared
chr1:76293292|76412417	1.11519	Shared
chr16:70120461|70139023	2.02924	Shared
chr14:31113104|31133675	3.46605	Shared
chr16:68274691|68275249	1.338	Shared
chrX:119406460|119410362	3.40614	Shared
chr15:76274412|76307071	1.0277	Shared
chr12:67295033|67307492	3.02766	Shared
chr19:17145397|17175741	2.09316	Shared
chr9:107321983|107325004	3.5431	Shared
chr7:39984071|40002031	1.49536	Shared
chr8:38114192|38119363	2.78579	Shared
chrX:118387340|118432894	1.05579	Shared
chr3:184936246|184999861	3.4191	Shared
chr14:31318224|31326342	3.08259	Shared
chr2:8788647|8818793	3.1462	Shared
chr9:92603182|92604829	1.03158	Shared
chr14:31133238|31133675	6.68793	Shared
chr12:25225614|25245395	4.34275	Shared
chr11:36393846|36394368	1.16653	Shared
chr12:50462582|50467120	1.15351	Shared
chr15:65887701|65898840	1.02819	Shared
chr2:53787217|53794449	1.03289	Shared
chr14:52470037|52543630	1.02767	Shared
chr20:48953556|48969277	2.4518	Shared
chr10:94474668|94500327	5.43213	Shared
chr2:86765027|86766024	2.53496	Shared
chr1:58438266|58536741	1.05817	Shared
chr1:1835545|1839238	1.02767	Shared
chr6:134978679|134993875	6.02699	Shared
chr14:100950402|100969545	1.14426	Shared
chr12:12250234|12250511	1.03289	Shared
chr1:154172908|154173201	2.60564	Shared
chr12:109396384|109424872	1.02699	Shared
chr5:78631531|78632368	1.08327	Shared
chr17:43490391|43493886	1.05599	Shared
chr2:95884340|95917927	1.0307	Shared
chr5:168488602|168498046	1.29605	Shared
chr19:8876369|8876658	1.11111	Shared
chr9:132386556|132388228	3.02699	Shared
chr8:98136482|98136954	1.11442	Shared
chr2:116752396|116811607	1.02699	Shared
chr8:22605736|22619355	1.02895	Shared
chrY:14719459|14723269	1.42796	Shared
chr20:63928335|63931182	2.12281	Shared
chr5:66788670|66822898	1.14316	Shared
chr2:160351446|160367391	2.05684	Shared
chr17:75931229|75938232	1.11429	Shared
chr10:11597631|11601980	1.48716	Shared
chr21:41934509|41934979	1.0307	Shared
chr12:95282313|95287857	4.14106	Shared
chr6:34606555|34654779	4.08378	Shared
chr2:62987931|62996766	7.30402	Shared
chr1:21721036|21721764	2.543	Shared
chr13:79377379|79378907	6.34821	Shared
chr1:155954902|155958396	3.02901	Shared
chr2:23958301|23999910	1.56341	Shared
chr9:111383211|111391824	2.41953	Shared
chr19:5641594|5645399	2.08512	Shared
chr19:49090291|49090520	2.49915	Shared
chr20:25418105|25425327	2.14151	Shared
chr14:50138612|50150230	5.37895	Shared
chr3:184824147|184870805	1.03289	Shared
chr1:179043715|179064496	1.1108	Shared
chr6:31780894|31781098	1.02699	Shared
chr11:61438477|61440020	1.02699	Shared
chr15:71851253|71878231	1.02699	Shared
chr4:150588048|150735366	5.06316	Shared
chr3:4362039|4420139	3.33802	Shared
chr3:32437955|32442013	2.41748	Shared
chr1:91981618|92005299	2.05789	Shared
chr2:8747887|8818793	2.06842	Shared
chr6:20781145|20955585	1.58703	Shared
chr5:14270825|14297263	1.12046	Shared
chr19:52849087|52875356	1.02871	Shared
chr3:152414941|152415111	3.11168	Shared
chr15:93000512|93020258	2.08238	Shared
chr8:116655856|116658980	4.67105	Shared
chr5:137985257|138021197	6.4721	Shared
chr3:136604309|136623248	3.09233	Shared
chr11:65500435|65500650	1.14286	Shared
chr13:95115922|95178091	2.08772	Shared
chr12:117038988|117046838	2.11483	Shared
chr11:14786437|14844026	4.23633	Shared
chr17:67910877|67940656	2.28566	Shared
chr10:12081472|12113064	2.54108	Shared
chr11:122706259|122708970	1.0307	Shared
chr16:56626880|56683230	1.08224	Shared
chr1:168231514|168243093	1.08271	Shared
chr13:99539446|99559534	3.42475	Shared
chr2:222916319|222934687	3.14254	Shared
chr5:80434109|80459494	4.24102	Shared
chr2:127498140|127505752	3.05517	Shared
chr15:59030804|59052431	6.08396	Shared
chr2:8882511|8908716	4.12054	Shared
chr20:59767186|59774490	4.30479	Shared
chr4:73097117|73102547	1.11472	Shared
chr17:39216810|39217173	2.1462	Shared
chr13:80723934|80823956	1.02699	Shared
chr15:77252367|77292670	1.02699	Shared
chr20:36911218|36912552	3.60352	Shared
chr7:7209427|7271844	1.02699	Shared
chr10:84438579|84477664	2.08612	Shared
chr3:47169169|47175828	1.33387	Shared
chr21:34125341|34142707	1.21087	Shared
chr6:46587077|46637978	3.15005	Shared
chr2:61092451|61118116	1.08283	Shared
chr5:168493894|168518062	1.41447	Shared
chrX:16735227|16741789	3.26003	Shared
chr9:109087173|109108570	6.39621	Shared
chr10:101790896|101807901	3.116	Shared
chr17:16057514|16087345	4.02691	Shared
chr21:46643535|46644488	2.60352	Shared
chr13:108712661|108866242	1.09316	Shared
chr11:74594061|74625573	1.0539	Shared
chr16:11763478|11765685	3.55288	Shared
chr17:76312870|76313891	2.63559	Shared
chr13:42331137|42384466	1.11988	Shared
chr16:11020193|11061022	4.79685	Shared
chr2:101257791|101262691	1.59717	Shared
chr17:66062963|66096632	6.5782	Shared
chr10:87875405|87925557	1.05508	Shared
chr12:88106675|88118743	3.11103	Shared
chr4:18168945|18194158	1.08325	Shared
chr15:65696366|65756472	1.20447	Shared
chr14:31113104|31172122	2.26543	Shared
chr3:47042561|47057490	1.28907	Shared
chr15:23030885|23037152	3.57791	Shared
chr10:68430436|68459235	1.09099	Shared
chr6:89781399|89781592	2.08772	Shared
chr2:241238649|241242678	1.08443	Shared
chr4:39837856|39842056	3.68618	Shared
chr3:134183002|134195182	4.59086	Shared
chr1:35095819|35097566	2.23703	Shared
chr2:235709179|235750488	6.32128	Shared
chr6:88769774|88844521	2.11117	Shared
chr19:19786609|19791089	1.02699	Shared
chr19:56413959|56414440	4.1312	Shared
chr3:5192270|5211216	1.02699	Shared
chr21:43729852|43730220	1.40197	Shared
chr7:33351027|33388144	1.46429	Shared
chr22:17123363|17129675	1.02767	Shared
chr1:83929136|83947282	2.13765	Shared
chr1:156320839|156335888	4.02699	Shared
chr4:170214281|170289926	1.02699	Shared
chr7:158671514|158675616	2.08824	Shared
chr8:25372559|25382778	1.08439	Shared
chr15:22999748|23003153	1.14488	Shared
chr1:15630325|15656679	1.08449	Shared
chr14:82687314|82706864	1.26105	Shared
chr8:60816387|60822145	3.02766	Shared
chr20:34854531|34854923	2.3313	Shared
chr4:119261715|119272034	3.1417	Shared
chr14:70375702|70417014	1.02763	Shared
chr6:149540942|149541586	3.0822	Shared
chr9:109780488|109925082	3.05561	Shared
chr7:126902542|127091013	1.05478	Shared
chr13:114246947|114272665	1.11146	Shared
chr15:76753808|76862533	3.11192	Shared
chr2:38568199|38569925	4.32933	Shared
chr2:61331276|61395233	3.08868	Shared
chr21:15762891|15780746	2.21618	Shared
chr4:55896717|55899884	4.27046	Shared
chr11:86011030|86031611	6.83448	Shared
chr13:75326197|75349302	2.52233	Shared
chr7:105081688|105091314	5.05462	Shared
chr10:15782155|15847943	1.09023	Shared
chr16:4332215|4333519	1.81456	Shared
chr12:132841518|132877654	1.08624	Shared
chrX:54455448|54456567	4.33545	Shared
chr1:220579354|220598379	3.44549	Shared
chr13:30240460|30255615	5.08788	Shared
chr16:50068780|50086351	2.1282	Shared
chr10:94497055|94500327	3.1517	Shared
chrX:17220623|17226948	1.21053	Shared
chr3:195333028|195392147	2.02766	Shared
chr2:27058400|27059404	2.2234	Shared
chr3:142355401|142417229	1.02699	Shared
chr16:75597909|75622464	1.0307	Shared
chr7:65338532|65350103	1.05731	Shared
chrX:41143291|41148575	2.33454	Shared
chr5:179705679|179706331	2.39072	Shared
chr8:31058372|31111799	1.17698	Shared
chr5:138006990|138011945	6.66472	Shared
chr13:48373405|48381443	6.48178	Shared
chr6:22020339|22083718	1.32895	Shared
chr2:32115702|32116212	2.3087	Shared
chr11:8226975|8230504	4.10088	Shared
chr5:37120216|37121784	2.20023	Shared
chr12:122508218|122519029	1.02699	Shared
chr12:64102403|64102955	1.02699	Shared
chr12:51073823|51074082	2.6394	Shared
chr6:29890264|29944397	1.24397	Shared
chr6:56624530|56630383	1.12224	Shared
chr15:51887589|51902036	4.50445	Shared
chr1:51748369|51772182	2.16972	Shared
chr20:5580008|5586269	3.0539	Shared
chr17:744436|748032	1.42313	Shared
chr22:40868999|40933336	1.08741	Shared
chr1:32797416|32797843	1.14874	Shared
chr6:48008634|48069926	1.03947	Shared
chr21:37108392|37150170	5.11815	Shared
chrX:129032350|129072966	1.21553	Shared
chr10:7243558|7381933	1.03289	Shared
chr2:174459878|174481987	2.4831	Shared
chr12:122261261|122264199	1.38882	Shared
chr19:11184299|11184922	1.08238	Shared
chr1:48403373|48403882	1.0277	Shared
chr20:47262288|47276795	4.71537	Shared
chr12:63937845|64017012	2.08623	Shared
chr10:20840739|20852649	2.14901	Shared
chr2:169735013|169741537	3.31886	Shared
chr10:49885203|49935142	3.11344	Shared
chr21:15811137|15842540	5.18784	Shared
chr11:47797779|47798463	3.20995	Shared
chr14:39291019|39295029	5.31044	Shared
chr16:89693398|89694232	1.35801	Shared
chr17:32171047|32183272	4.12364	Shared
chr10:17688027|17700279	3.1709	Shared
chr8:42861745|42887871	4.65076	Shared
chr2:68144585|68155687	1.09427	Shared
chr1:43553492|43553941	3.11086	Shared
chr6:99466940|99469334	1.06699	Shared
chr20:20571458|20611426	1.02699	Shared
chr7:158644289|158646563	2.55288	Shared
chr15:49128702|49145078	1.02763	Shared
chr5:55967233|55967906	1.0614	Shared
chr17:80222655|80227960	1.32672	Shared
chr1:151435788|151437948	1.03947	Shared
chr19:17152644|17157038	1.22251	Shared
chr12:92816200|92853025	2.0307	Shared
chr10:84425731|84477664	4.23573	Shared
chr15:92901167|92946216	6.02699	Shared
chr7:148817877|148847305	3.11242	Shared
chr5:98969470|98976900	1.02699	Shared
chr1:93221609|93239896	4.138	Shared
chr17:75147591|75148564	1.02767	Shared
chr11:16234582|16318653	4.11344	Shared
chr4:86764593|86767976	3.75037	Shared
chr13:20796076|20809967	3.1836	Shared
chrX:13744415|13755242	2.17763	Shared
chr5:94868333|94953361	1.05497	Shared
chr4:73097117|73118850	2.02766	Shared
chr17:59789198|59791283	1.05603	Shared
chr11:125460498|125463570	4.16859	Shared
chr13:35142269|35196302	3.02834	Shared
chr19:36747841|36750804	2.20156	Shared
chrX:124066356|124076471	2.02699	Shared
chr4:46305568|46312716	2.02969	Shared
chr12:30728648|30741106	1.1379	Shared
chr1:6667709|6681037	6.53734	Shared
chr3:9750945|9751949	3.7393	Shared
chr5:103096541|103097781	3.7217	Shared
chr10:91994535|91997751	2.41053	Shared
chr6:57526955|57537625	1.05579	Shared
chr8:9016322|9020464	3.20489	Shared
chr10:31355144|31358333	1.32211	Shared
chr1:162333017|162357136	2.08373	Shared
chr4:3086939|3160392	2.10886	Shared
chr4:128091001|128098330	5.23646	Shared
chr3:131162408|131184857	1.27597	Shared
chr14:92126122|92143294	2.63518	Shared
chr1:180413366|180430262	5.11745	Shared
chr12:79603393|79604721	1.02699	Shared
chr5:113534305|113542503	1.33807	Shared
chr1:176027572|176129427	1.02924	Shared
chr5:87346672|87369900	1.09347	Shared
chr7:139398599|139407358	2.05614	Shared
chr1:167966629|168023047	1.08155	Shared
chr14:63453689|63457505	2.22844	Shared
chr22:41426099|41437407	1.03289	Shared
chr10:74358444|74525426	1.02699	Shared
chr19:39453356|39454325	1.11594	Shared
chr19:52990528|52990723	1.02699	Shared
chr5:65224320|65242206	5.10935	Shared
chr8:30680904|30703240	1.26015	Shared
chr21:31924468|31946171	3.14946	Shared
chr11:14294471|14295855	7.45198	Shared
chr2:26924887|26933333	2.02766	Shared
chr13:23756545|23809924	2.11597	Shared
chr15:25375465|25421961	1.08167	Shared
chr20:47736703|47757463	3.41671	Shared
chr18:12412399|12413220	1.02763	Shared
chr3:197115927|197149796	6.46754	Shared
chr5:134703759|134708888	3.16959	Shared
chr14:64107491|64113571	3.1686	Shared
chr2:237708544|237729842	1.03158	Shared
chr6:10989703|10990442	1.02834	Shared
chr9:19082873|19096769	5.30208	Shared
chr10:112694877|112697491	1.17728	Shared
chr2:152132114|152135603	4.43593	Shared
chr7:105052816|105053915	1.03947	Shared
chr2:101281859|101295181	1.74373	Shared
chr4:152870753|152888307	4.19557	Shared
chr2:174915058|174944943	5.17544	Shared
chr4:77005601|77035020	1.05817	Shared
chr10:106956513|107002779	1.12733	Shared
chr9:77228122|77282274	2.3786	Shared
chr2:61157862|61164540	1.2581	Shared
chr10:126996748|127043164	2.02699	Shared
chr12:26880696|26882118	1.0612	Shared
chr8:67158447|67172555	2.18116	Shared
chr3:52686769|52687615	1.08539	Shared
chrX:57121936|57251870	1.05453	Shared
chr19:49804439|49804925	1.02691	Shared
chr9:16435555|16583085	5.11375	Shared
chr10:68376853|68379521	3.12009	Shared
chr17:75211992|75213119	2.05614	Shared
chr3:47914817|47917174	1.23666	Shared
chr15:94356137|94458246	1.20023	Shared
chr9:7046862|7128236	6.1555	Shared
chr10:20826447|20852649	2.05462	Shared
chr6:43622003|43626948	1.03947	Shared
chr8:47817450|47831926	2.13905	Shared
chr1:30871446|30871933	1.0307	Shared
chr18:79096476|79176907	6.60526	Shared
chr21:33433150|33437684	1.0277	Shared
chr2:26069574|26069800	1.20263	Shared
chr17:1534099|1535518	3.34701	Shared
chr16:4813737|4843602	1.11119	Shared
chrY:13297707|13336335	1.3479	Shared
chr14:103708522|103711567	1.0307	Shared
chr5:134777574|134784541	1.10976	Shared
chr18:12698979|12701113	1.32761	Shared
chr3:50347576|50350022	1.02819	Shared
chr9:72223120|72228040	2.09972	Shared
chr9:35546430|35548535	5.74594	Shared
chr2:24799675|24799844	1.17663	Shared
chr6:158119029|158144420	1.15114	Shared
chr13:52457144|52457528	1.02699	Shared
chr11:47731374|47754664	1.14266	Shared
chr7:100103409|100104154	2.40873	Shared
chr11:22236163|22239684	2.26742	Shared
chr12:131989964|132006877	1.03158	Shared
chr10:829385|845055	5.64191	Shared
chr1:204489816|204490750	1.42992	Shared
chr10:101461981|101479457	5.4178	Shared
chr14:31302295|31337614	2.09345	Shared
chr11:101958168|101963880	1.05482	Shared
chr3:48772955|48794049	5.30121	Shared
chr2:151071497|151082603	1.0307	Shared
chr9:120550792|120568388	1.1203	Shared
chr17:37618292|37624434	2.14758	Shared
chr16:49730771|49808369	1.02895	Shared
chr9:97675489|97693759	1.02819	Shared
chr8:12549738|12552520	1.05668	Shared
chr19:50000790|50020647	1.02767	Shared
chr13:69940040|69975802	5.22022	Shared
chr1:237566567|237569319	5.35244	Shared
chr1:174699525|174702256	5.20952	Shared
chr3:142332375|142370620	1.03441	Shared
chr16:53859166|53888951	1.05859	Shared
chr3:151581539|151600951	1.24962	Shared
chr1:246881761|246882107	1.02763	Shared
chr1:227040131|227219420	1.05859	Shared
chr3:61570277|61571508	1.02924	Shared
chr3:142054115|142101841	2.64573	Shared
chr14:31364189|31387375	1.4	Shared
chr6:143470961|143474856	3.67738	Shared
chr14:30936495|30956242	2.08254	Shared
chr12:9109321|9197123	1.05556	Shared
chr6:32521905|32581838	1.19605	Shared
chr12:6498882|6499834	1.0307	Shared
chr4:160539739|160586402	1.0563	Shared
chr14:71009634|71078739	1.02819	Shared
chr1:223264630|223268675	5.12086	Shared
chr1:6531968|6545180	1.05533	Shared
chr7:854920|869516	1.02819	Shared
chr16:83906987|83915085	1.02819	Shared
chr12:131753123|131778330	3.08449	Shared
chr19:48991365|48993148	1.02924	Shared
chr11:103280348|103312033	1.16813	Shared
chr2:73432198|73534949	2.02699	Shared
chr3:37273536|37296219	2.20566	Shared
chr12:5732520|5744317	1.17657	Shared
chr7:50755887|50756056	1.02699	Shared
chr9:4117768|4286435	1.03289	Shared
chr2:202295674|202321927	1.02691	Shared
chr15:80508156|80514405	1.08359	Shared
chr1:15534237|15567269	1.18398	Shared
chr7:120955559|120968091	3.03104	Shared
chr13:77288161|77296674	6.08514	Shared
chr11:78101093|78106912	2.15209	Shared
chr4:142160358|142193195	3.14035	Shared
chr9:120419788|120422741	1.1398	Shared
chr14:66965191|67023675	6.36552	Shared
chr22:43932878|43944795	2.02699	Shared
chr12:12120370|12187119	1.29951	Shared
chr5:14755861|14769191	6.0843	Shared
chr19:44060749|44172214	1.11579	Shared
chr14:21371874|21373430	1.42719	Shared
chr13:31215051|31261082	3.42177	Shared
chr10:133297952|133302980	1.17496	Shared
chr4:730630|737521	2.11608	Shared
chr5:140512828|140535538	1.02699	Shared
chr5:119097979|119114541	5.05502	Shared
chr10:68363590|68396881	1.02699	Shared
chr13:20653876|20656430	2.0562	Shared
chr2:206121760|206124568	1.0307	Shared
chr8:116646471|116658980	4.02902	Shared
chr6:110210707|110213160	1.52476	Shared
chr1:155349327|155349596	1.24217	Shared
chr2:15178988|15218968	2.31616	Shared
chr2:140950235|141049222	3.05875	Shared
chr1:185143357|185151935	4.21901	Shared
chr8:47350525|47352840	1.08325	Shared
chr7:28712019|28724332	1.14716	Shared
chr6:82225477|82231842	4.50557	Shared
chr10:32543300|32567891	2.3114	Shared
chr9:79627374|79654075	7.08348	Shared
chr1:35097317|35113181	1.14001	Shared
chr3:184301537|184306834	2.08647	Shared
chr10:11936545|11948508	3.05442	Shared
chr9:133043728|133043926	1.05721	Shared
chr15:92360484|92370895	1.02902	Shared
chr12:30953981|30964017	2.03104	Shared
chr14:63977905|63983886	1.08726	Shared
chr16:94556|95814	1.11136	Shared
chr6:24428975|24467274	1.08469	Shared
chr13:95170532|95186892	2.11111	Shared
chr12:122781164|122806295	1.05965	Shared
chr11:117239801|117246948	5.0307	Shared
chr17:63291339|63292653	1.08627	Shared
chr2:199433338|199456096	2.02766	Shared
chr9:112098470|112157613	2.33368	Shared
chr14:45148837|45155459	2.15141	Shared
chr18:37066890|37173081	2.2174	Shared
chr17:61743013|61808757	4.11009	Shared
chr7:98962302|98977076	1.14561	Shared
chr16:73948583|73949871	1.12188	Shared
chr11:47743953|47765362	1.02767	Shared
chr16:75395090|75406698	1.02763	Shared
chr12:23640812|23755724	6.13666	Shared
chr21:42863440|42876767	1.0622	Shared
chr11:93731150|93739331	1.05508	Shared
chr10:70213463|70218817	3.08167	Shared
chr5:76697987|76701213	2.50526	Shared
chr10:27086539|27098326	1.02699	Shared
chr4:5856143|5861210	2.16641	Shared
chr12:85104004|85232756	1.0307	Shared
chr12:411747|438554	2.33557	Shared
chr8:42352982|42353203	1.08378	Shared
chr1:25473414|25473894	1.03158	Shared
chr7:92096689|92107422	1.15122	Shared
chr3:98881540|98881767	3.44062	Shared
chr13:95815809|95837202	1.11597	Shared
chr7:29030577|29072423	4.29645	Shared
chr4:40102075|40118024	2.14106	Shared
chr1:240177921|240258032	4.05998	Shared
chr2:206866697|206935001	1.13833	Shared
chr2:241741033|241756014	2.14561	Shared
chr3:154300594|154309823	3.08758	Shared
chr9:128752673|128755659	1.11118	Shared
chr4:26995379|27017984	2.08271	Shared
chr4:47875127|47885999	2.48335	Shared
chr16:71115696|71186918	1.22426	Shared
chr21:10510772|10527412	1.05474	Shared
chr15:76292431|76292700	1.3579	Shared
chr3:197865423|197871462	3.65417	Shared
chr14:80743075|80838278	2.17715	Shared
chr18:12370849|12371691	1.54758	Shared
chr2:54612161|54632768	2.08201	Shared
chr2:28942312|28947161	1.02895	Shared
chr4:98352476|98379163	3.02699	Shared
chr1:30985594|30986049	1.02763	Shared
chr3:158654547|158666386	3.02766	Shared
chr2:230383510|230396798	1.02895	Shared
chr13:95049614|95051748	1.0307	Shared
chr12:68629249|68633594	1.02924	Shared
chr2:113734586|113750568	4.0831	Shared
chr17:59860349|59866749	1.05981	Shared
chr14:88702446|88754671	4.11819	Shared
chr10:12081472|12101181	1.67316	Shared
chr12:69262370|69262562	1.0563	Shared
chr4:86693587|86701801	4.63307	Shared
chr11:78493063|78566272	1.0539	Shared
chr6:99549508|99561681	2.22368	Shared
chr20:42078827|42090937	1.05428	Shared
chr13:21400373|21421164	5.63096	Shared
chr2:73040854|73058596	3.08756	Shared
chr11:28134546|28159279	1.17105	Shared
chr6:25509656|25520337	3.19028	Shared
chr5:42688890|42718974	1.4421	Shared
chr3:142493132|142524199	3.10939	Shared
chr2:209692637|209696748	6.1378	Shared
chr18:26285882|26327140	2.08201	Shared
chr2:8943187|8974435	1.63518	Shared
chr4:78237510|78255375	2.61336	Shared
chr4:77056085|77056323	1.02767	Shared
chrX:154775195|154776846	1.02924	Shared
chrX:123633953|123697751	1.08258	Shared
chr19:40695989|40696727	1.02961	Shared
chr5:55340010|55358698	1.42941	Shared
chr16:12042897|12129758	4.3343	Shared
chr1:243307989|243341173	1.02895	Shared
chr10:68644698|68673487	1.02691	Shared
chr2:89085642|89142872	1.06579	Shared
chr8:24309894|24335641	1.08984	Shared
chr2:224528947|224557856	1.3049	Shared
chr12:44607169|44626834	1.06433	Shared
chr17:63028004|63074014	2.17496	Shared
chr2:214728783|214781509	1.0563	Shared
chr14:68921006|68925672	5.27012	Shared
chr1:28457832|28460292	2.08824	Shared
chr19:34430576|34464131	1.52239	Shared
chr7:32914548|32933896	1.05487	Shared
chr9:131174055|131178410	3.40109	Shared
chr6:130311291|130334845	1.27394	Shared
chr1:205161258|205163955	3.46485	Shared
chr8:127982360|127989291	1.13947	Shared
chr3:173604279|173605091	3.45417	Shared
chr15:63553715|63563008	7.75922	Shared
chr4:82824555|82829058	5.42052	Shared
chr20:34634615|34645334	4.3672	Shared
chr4:120754553|120821345	5.38827	Shared
chr17:31884424|31886061	1.14243	Shared
chr5:69504177|69514109	2.1416	Shared
chr20:35801491|35899648	4.23522	Shared
chr2:61076920|61103998	1.26087	Shared
chr5:146227675|146228317	1.05848	Shared
chr5:141584124|141594268	1.02699	Shared
chr6:156168336|156237419	1.02969	Shared
chr17:81588944|81600427	3.26365	Shared
chr1:237441319|237469187	2.06951	Shared
chr1:44926628|44937348	1.08659	Shared
chr1:91758613|91864279	1.0307	Shared
chr10:103326534|103348999	3.11319	Shared
chr10:124816576|124831463	3.14835	Shared
chrX:24814979|24888122	1.03289	Shared
chr18:20979910|21020239	1.02834	Shared
chr17:75937566|75938232	1.39689	Shared
chr16:67610824|67626715	2.14683	Shared
chr8:93758483|93781744	3.0612	Shared
chr4:121329357|121340610	1.15752	Shared
chr9:77794463|77922345	6.59764	Shared
chr7:66775227|66805396	4.25101	Shared
chr5:81108996|81127163	6.17849	Shared
chr15:83139145|83164075	3.12846	Shared
chr2:168138088|168140758	6.59931	Shared
chr9:97653798|97672781	1.24278	Shared
chr4:185320733|185346650	1.48135	Shared
chr4:24831506|24876697	4.02763	Shared
chr3:185672541|185698347	4.05474	Shared
chr17:64348260|64353518	2.50026	Shared
chr2:135754140|135772547	1.0307	Shared
chr7:158739023|158767774	2.21368	Shared
chr2:140982160|140994135	4.16286	Shared
chr4:37360491|37364414	1.06784	Shared
chr7:6017814|6018045	2.40656	Shared
chr7:135393918|135486560	1.02699	Shared
chr16:58560212|58560684	1.05445	Shared
chr6:103717993|103724319	1.03289	Shared
chr11:108227595|108229323	4.76586	Shared
chr19:50335059|50359647	1.08852	Shared
chr19:45263113|45263367	2.80571	Shared
chr7:87163239|87166605	1.0307	Shared
chr16:89977639|89978878	1.08349	Shared
chr8:123325893|123336532	2.30471	Shared
chr2:61405708|61406128	4.02871	Shared
chr9:85962013|86022068	1.05561	Shared
chr4:128074460|128074993	1.58664	Shared
chr5:76588906|76611183	2.02691	Shared
chr2:201724295|201725454	1.0277	Shared
chr19:19014354|19014925	1.02961	Shared
chr6:12015526|12089237	4.13821	Shared
chr4:87046166|87108315	2.0551	Shared
chr7:76031065|76038552	1.02691	Shared
chr6:73406364|73414686	2.11842	Shared
chr10:121875607|121876695	1.08259	Shared
chr7:108312665|108325564	1.05875	Shared
chr12:102267187|102269646	1.02819	Shared
chr11:130109429|130135715	1.05585	Shared
chr15:65788395|65788729	1.02819	Shared
chr19:3961009|3964991	1.06015	Shared
chr1:28048383|28058094	2.11765	Shared
chr22:28629552|28633974	2.52531	Shared
chr22:42132294|42134895	1.02895	Shared
chr2:171053761|171117857	5.0539	Shared
chr11:698869|700707	1.2058	Shared
chr15:44328685|44414615	1.05848	Shared
chr4:70942823|70970024	1.48139	Shared
chr1:91978168|91994254	2.05684	Shared
chr1:83911165|83912503	1.02699	Shared
chr9:6477622|6498158	1.08459	Shared
chr2:61311540|61420833	3.0539	Shared
chr10:31373122|31461237	2.2652	Shared
chr4:102722871|102726683	5.66261	Shared
chr10:20813939|20960002	1.02871	Shared
chr15:25019027|25020724	1.1417	Shared
chr19:34206562|34207626	1.02763	Shared
chr17:20296961|20306082	1.1836	Shared
chr2:201299238|201364173	1.36579	Shared
chr6:31809633|31811985	1.02767	Shared
chr11:47663026|47667696	1.08325	Shared
chr2:43485234|43527988	3.38852	Shared
chr13:59774189|59839448	5.29216	Shared
chr11:121478118|121490110	4.12807	Shared
chr11:116757146|116758407	3.5782	Shared
chr8:67161811|67164508	4.08366	Shared
chr21:39247701|39258672	4.60351	Shared
chr5:141940200|141943406	1.02699	Shared
chr11:107353524|107392895	4.08882	Shared
chr12:50412405|50454417	1.26038	Shared
chr15:70656964|70672001	1.02699	Shared
chr6:104795579|104850996	2.02699	Shared
chr1:173521301|173548552	1.07018	Shared
chr7:92070905|92077875	1.20967	Shared
chrX:3705387|3708084	1.0307	Shared
chr9:100104498|100226235	3.15582	Shared
chr14:95124196|95134503	1.0307	Shared
chr3:4362039|4420146	3.23883	Shared
chr19:32915337|32933669	2.09288	Shared
chr17:17260301|17264981	3.43137	Shared
chr4:39848851|39849652	3.47395	Shared
chr17:18273244|18274980	1.05497	Shared
chr8:94824893|94856978	5.08842	Shared
chr4:105446397|105456745	1.02699	Shared
chr2:36916078|36925208	5.28522	Shared
chr6:149525143|149541586	3.23806	Shared
chr10:9786172|9790788	1.10362	Shared
chr2:32413608|32414344	1.02871	Shared
chrX:102839801|102846020	1.19766	Shared
chr12:91151654|91158509	1.08947	Shared
chr2:39006412|39010703	2.48762	Shared
chr7:6466222|6469718	1.02699	Shared
chr17:42339314|42348520	1.12281	Shared
chr7:135636331|135645018	2.52325	Shared
chr12:99772922|99806700	6.56183	Shared
chr7:27785256|27787603	1.08325	Shared
chr1:92702141|92704744	4.0539	Shared
chr10:98429573|98431291	2.29976	Shared
chr1:44698063|44701119	1.02699	Shared
chr7:39406600|39451701	4.02834	Shared
chr1:40402473|40409835	1.02699	Shared
chr4:21755585|21763032	1.06784	Shared
chr3:86968590|86969123	3.3445	Shared
chr2:37929262|38004216	4.38616	Shared
chr14:34603348|34609742	6.4441	Shared
chr1:149964222|149965878	4.48811	Shared
chr12:96934976|96943762	2.05585	Shared
chr17:78414952|78419675	1.05702	Shared
chr10:29528007|29528507	1.03158	Shared
chrX:134473359|134524338	1.02767	Shared
chr17:35834566|35842459	3.02699	Shared
chr6:85526126|85536924	4.20046	Shared
chr5:180261684|180269409	5.20235	Shared
chr11:18514678|18519603	3.64151	Shared
chr16:23629204|23638592	1.02699	Shared
chr11:65435053|65436666	1.12573	Shared
chrX:65051462|65107023	1.21053	Shared
chr14:80756892|80761613	4.05442	Shared
chr4:74174506|74261209	2.41491	Shared
chr5:36984711|36992687	1.02699	Shared
chr2:169946288|170040985	3.49946	Shared
chr17:4189382|4197577	2.11747	Shared
chr2:119926598|119934958	6.65417	Shared
chr2:202513719|202532732	3.2115	Shared
chr3:52550421|52552341	1.05585	Shared
chrX:85303406|85308216	2.44737	Shared
chr19:51811457|51886912	1.11434	Shared
chr9:20740236|20823115	4.09141	Shared
chr17:6589779|6612148	2.20066	Shared
chr5:139317053|139319501	3.46983	Shared
chr10:89743808|89762835	2.11103	Shared
chrX:103478136|103539234	1.03289	Shared
chr16:88004295|88018667	5.31681	Shared
chr7:105062164|105081797	4.76144	Shared
chr2:239176413|239352918	3.20499	Shared
chr13:42895009|42970670	2.14372	Shared
chr2:156549608|156557582	6.40431	Shared
chr6:18590975|18673943	1.0307	Shared
chr20:16335926|16382130	3.14431	Shared
chr1:219996983|220007338	2.29848	Shared
chr11:120575669|120577074	1.05668	Shared
chr15:39713444|39776531	3.19368	Shared
chr5:55327716|55341771	5.53098	Shared
chr10:30876998|30984426	1.43261	Shared
chr6:54202105|54257361	2.10617	Shared
chr11:78453970|78571444	1.11059	Shared
chr2:43912432|43957451	2.10935	Shared
chr9:124911901|124921892	2.05753	Shared
chr5:138149640|138151008	3.03509	Shared
chr1:160231297|160244034	5.1462	Shared
chr4:1668667|1668905	2.02699	Shared
chr2:34611616|34618596	1.07895	Shared
chr15:80098416|80121820	3.14239	Shared
chr15:25234575|25278884	1.0612	Shared
chr6:82212707|82214829	4.56617	Shared
chr16:19535940|19537587	3.09187	Shared
chr7:100273248|100273775	1.0835	Shared
chr15:34088053|34118665	1.05502	Shared
chr6:107039749|107040230	2.33996	Shared
chr17:4282798|4303745	1.08243	Shared
chr1:178877498|178902211	2.08918	Shared
chr2:15603814|15606264	1.02699	Shared
chr1:172128113|172308839	1.06487	Shared
chr17:32755492|32780784	1.20724	Shared
chrX:77616613|77676298	4.05478	Shared
chr11:47734025|47765362	1.03289	Shared
chr14:103757650|103760889	1.02924	Shared
chr21:37108392|37147603	6.67732	Shared
chr1:247313758|247314400	1.113	Shared
chr2:74165218|74167107	3.30324	Shared
chr6:135411348|135463306	2.02699	Shared
chr6:167911101|167925091	3.05497	Shared
chr14:34126253|34169646	1.02834	Shared
chr14:24607612|24632118	1.03289	Shared
chr17:29467145|29534300	1.02767	Shared
chr3:37286014|37299371	2.34737	Shared
chr2:88034134|88037051	1.42017	Shared
chr4:139370211|139386230	2.08502	Shared
chr3:4002429|4007063	1.03104	Shared
chr2:144424796|144464342	1.02767	Shared
chr7:156734177|156836885	3.05561	Shared
chr15:43003837|43017181	2.05626	Shared
chr10:96552928|96565426	4.11404	Shared
chr6:90088961|90271941	1.32057	Shared
chr14:49795791|49796328	1.14273	Shared
chr10:32471064|32623817	1.08866	Shared
chr2:204661809|204686282	1.50417	Shared
chr10:91425281|91501334	4.24305	Shared
chr8:23679869|23680642	1.03158	Shared
chr5:132927121|132935108	1.11235	Shared
chr17:66005690|66030023	5.40854	Shared
chr10:31461037|31468530	1.02691	Shared
chr11:17122702|17145942	2.02699	Shared
chr8:79917978|79958435	1.02767	Shared
chr9:27029025|27060651	1.02699	Shared
chr7:148846470|148850525	1.24561	Shared
chr13:21402797|21413772	2.34353	Shared
chr10:27566832|27578713	1.34835	Shared
chr11:118704608|118708523	1.02699	Shared
chr15:62033441|62044255	6.61353	Shared
chr8:47798237|47807326	3.11164	Shared
chr1:45421725|45488604	1.32224	Shared
chr5:151786572|151800869	2.26812	Shared
chr2:182967216|182983382	4.41125	Shared
chr16:47497399|47596531	6.65363	Shared
chr11:62824166|62825539	5.08359	Shared
chr18:79126267|79207012	5.58686	Shared
chr20:20412027|20546832	2.08164	Shared
chr8:47900373|47939697	1.0307	Shared
chr10:59804420|59832653	3.03289	Shared
chr1:70296130|70306290	4.4505	Shared
chr2:101281859|101302811	1.02763	Shared
chr17:1583204|1586051	3.02811	Shared
chr13:30480430|30481820	1.05721	Shared
chr1:224974091|225123614	1.08234	Shared
chr11:46076754|46092223	6.89203	Shared
chr6:133461114|133506195	3.20132	Shared
chr4:61946914|61998265	4.11696	Shared
chr6:108894467|108928233	1.113	Shared
chr11:75851883|76016980	3.02834	Shared
chr5:134811221|134817714	3.14012	Shared
chr7:77236947|77294938	1.05753	Shared
chr17:81596116|81597316	4.33179	Shared
chr19:12928342|12930749	2.11268	Shared
chr8:52656008|52661281	2.03509	Shared
chr1:42534889|42545579	1.08491	Shared
chr17:78913854|78914370	1.03289	Shared
chr17:50993764|51014353	1.02699	Shared
chr14:58450579|58482712	1.02819	Shared
chr13:21381434|21413772	5.20113	Shared
chr2:68186468|68188690	6.34514	Shared
chr17:60267386|60267602	1.05684	Shared
chr19:16078609|16101409	1.08475	Shared
chr1:29109336|29112448	2.03289	Shared
chr2:15461201|15468533	3.0612	Shared
chr17:29403726|29510992	1.0307	Shared
chr17:17214985|17217182	3.18826	Shared
chr9:3546778|3647477	1.14762	Shared
chr7:66352505|66356871	1.58453	Shared
chr12:62534845|62538505	3.12004	Shared
chr17:69155019|69155925	1.54094	Shared
chr21:29027873|29043599	4.05508	Shared
chr6:149517042|149541586	1.21287	Shared
chr14:38749592|38763045	1.17368	Shared
chr13:27567640|27581803	1.37321	Shared
chr2:151458811|151468146	1.02767	Shared
chr2:42309972|42333869	1.02767	Shared
chr5:134959040|134960728	1.15385	Shared
chr17:35817716|35824198	1.05508	Shared
chr17:11651069|11680889	1.05508	Shared
chr3:153203845|153209886	1.02969	Shared
chr19:38216140|38217876	2.02766	Shared
chr13:28256292|28261458	6.78578	Shared
chr18:53435144|53468010	5.06082	Shared
chr12:111464662|111510582	3.0562	Shared
chr7:44674411|44676149	2.67511	Shared
chr15:92984330|93002317	4.05497	Shared
chr1:246591512|246595130	2.17133	Shared
chr5:37108293|37226401	1.05614	Shared
chr17:41988732|42003557	3.02699	Shared
chr9:128618936|128621256	1.08333	Shared
chr1:37976884|37980724	1.03947	Shared
chr6:10906020|10926432	1.02699	Shared
chr11:17182473|17182966	2.09868	Shared
chrX:129810905|129811509	3.17502	Shared
chr2:202277950|202282472	1.17004	Shared
chr21:33602234|33603537	1.40946	Shared
chr18:76441245|76443211	1.65076	Shared
chr11:92963879|92965997	1.13421	Shared
chr19:50045982|50046152	1.02819	Shared
chr9:132013164|132014467	1.25987	Shared
chr19:52408990|52435209	1.02691	Shared
chr16:23544514|23544703	1.09079	Shared
chr7:118322671|118334735	1.02834	Shared
chr5:31448547|31495372	3.11529	Shared
chr4:139137630|139139497	5.66894	Shared
chr7:29926452|29936721	1.36639	Shared
chr17:48916076|48922937	2.54444	Shared
chr1:114723883|114749904	1.05482	Shared
chr2:54093848|54094322	1.09211	Shared
chr2:26230192|26234355	3.37825	Shared
chr8:52642351|52645867	4.05742	Shared
chr7:111487238|111492514	1.19747	Shared
chr10:99679261|99679875	5.14292	Shared
chrX:107065702|107088839	1.18735	Shared
chr5:130798539|130828646	1.02751	Shared
chr12:61480928|61488448	1.02699	Shared
chr8:30836803|30838061	2.21341	Shared
chr2:23754179|23765628	3.20017	Shared
chr4:159238809|159332697	1.02699	Shared
chr17:80343132|80350396	1.08164	Shared
chr9:5737880|5831028	1.0891	Shared
chr10:70419914|70421966	1.15315	Shared
chr12:1754258|1757459	1.05882	Shared
chr2:240686438|240688825	1.19969	Shared
chr5:56886388|56886790	1.20468	Shared
chr1:77803270|77807101	2.45316	Shared
chr6:73730344|73736508	3.14035	Shared
chr3:47661294|47772936	2.087	Shared
chr7:39987599|39988258	5.84555	Shared
chr20:35842573|35914197	2.02691	Shared
chr2:26263380|26284204	1.08349	Shared
chrY:12707760|12709543	1.2305	Shared
chr13:77555857|77572189	1.02699	Shared
chr19:11214275|11251086	1.09168	Shared
chr12:96198026|96223773	1.0307	Shared
chr11:22225984|22251011	3.02699	Shared
chr10:6220658|6224213	2.05478	Shared
chr13:95206532|95234834	2.25579	Shared
chr7:105551570|105563947	1.05935	Shared
chr1:173951986|173964187	3.05579	Shared
chr7:72616672|72815481	1.03158	Shared
chr3:61981708|62168163	1.08449	Shared
chr17:81622166|81629805	2.30201	Shared
chr1:20757166|20779911	2.41791	Shared
chr21:37067262|37072537	1.02895	Shared
chr1:243199060|243225321	3.46805	Shared
chr14:58311154|58312311	1.05921	Shared
chr1:224952670|224967583	1.14455	Shared
chr1:86354774|86371153	1.02871	Shared
chr16:72349067|72391215	1.09158	Shared
chr14:73103192|73111155	3.11389	Shared
chr3:35679787|35691005	6.41945	Shared
chr1:19897540|19907660	2.03289	Shared
chr5:80725453|80775758	2.02834	Shared
chr18:56879944|56880165	1.21194	Shared
chr12:100168452|100170987	1.08484	Shared
chr10:35148368|35152380	1.47522	Shared
chr1:66294065|66295571	1.0539	Shared
chr1:66044097|66048890	1.02691	Shared
chr15:77209789|77286504	1.20514	Shared
chr4:105233897|105237351	1.84112	Shared
chr2:28906460|28936953	1.05502	Shared
chr14:58457759|58487166	2.39388	Shared
chrX:10194911|10198061	1.11597	Shared
chr16:56328631|56336860	4.13158	Shared
chr9:109243618|109255843	2.05508	Shared
chr7:140343412|140364491	1.02767	Shared
chr4:82854903|82875822	3.17544	Shared
chr14:67254204|67323812	1.0822	Shared
chr12:121780872|121781192	1.55721	Shared
chr15:62647275|62656086	1.08368	Shared
chr12:121416159|121423517	5.45951	Shared
chr6:104795579|104843298	3.21543	Shared
chr3:194428845|194431892	2.08852	Shared
chr1:155438327|155462599	4.4147	Shared
chr12:53531744|53534659	4.29796	Shared
chr15:74671455|74671774	2.42671	Shared
chr19:16425083|16437865	3.05965	Shared
chr17:29467145|29517656	1.02691	Shared
chr16:78996202|78996356	1.0277	Shared
chr17:82248875|82265796	3.11403	Shared
chr1:233208518|233252788	1.06242	Shared
chr19:47355039|47355350	1.30099	Shared
chr3:155910692|155914570	3.57609	Shared
chr9:96514216|96565483	1.08772	Shared
chr7:152296357|152315338	1.05453	Shared
chr22:29636751|29639212	5.47448	Shared
chr15:55915284|55924699	1.0831	Shared
chr10:68905147|68905587	1.02819	Shared
chr15:50624166|50639548	3.14706	Shared
chr15:65669779|65761438	1.17016	Shared
chr8:17963101|17969748	1.02834	Shared
chr2:97888052|97911671	1.12733	Shared
chr12:11549590|11559382	1.02969	Shared
chr7:93862515|93862717	1.05428	Shared
chr8:132825264|132842875	1.02699	Shared
chr12:19253940|19343434	1.08161	Shared
chr4:106193609|106212835	6.56611	Shared
chr20:36680816|36688784	5.34999	Shared
chr9:69723326|69741858	2.38218	Shared
chr21:29030595|29048855	1.02699	Shared
chr3:70957917|70958172	1.02699	Shared
chr13:60112010|60132989	4.02691	Shared
chr14:32090502|32152528	6.08459	Shared
chr16:19616114|19616808	2.74816	Shared
chr6:32120771|32121348	1.48426	Shared
chr21:33559230|33569087	5.22731	Shared
chr8:30696380|30712088	3.05897	Shared
chr20:47262288|47347926	2.2428	Shared
chr7:39704102|39704357	1.0307	Shared
chr10:101797980|101800400	3.403	Shared
chr7:24623663|24687621	1.02699	Shared
chr10:31461037|31514708	6.31828	Shared
chr2:99949774|100008932	1.11321	Shared
chr19:55801572|55810338	1.0307	Shared
chr7:156756393|156826744	4.76586	Shared
chr1:235702747|235724180	1.02902	Shared
chr5:170878097|170881896	4.42896	Shared
chr1:99480114|99487804	1.08591	Shared
chr13:52425932|52439168	1.02834	Shared
chr7:139258488|139284574	6.17209	Shared
chr18:50250758|50251784	3.27935	Shared
chr13:49467864|49483563	2.28759	Shared
chr2:168691034|168717978	6.70693	Shared
chr9:124538092|124540187	3.25564	Shared
chr17:82183774|82201952	1.15351	Shared
chr19:10156391|10163360	2.02699	Shared
chr6:167024782|167033971	1.16675	Shared
chr8:71269740|71334174	7.34844	Shared
chr15:78593092|78601387	1.26374	Shared
chr3:33535233|33604209	1.05753	Shared
chr7:21784427|21789342	1.05531	Shared
chr2:203099629|203133146	1.05965	Shared
chr2:241403828|241404841	3.17481	Shared
chr17:81979184|81985607	1.26665	Shared
chr2:25951789|25954385	2.05508	Shared
chr14:54984723|55002185	4.36476	Shared
chr7:12522971|12531092	1.202	Shared
chr17:30855143|30887372	1.0307	Shared
chr19:44101133|44118314	1.42763	Shared
chr9:2992034|3014177	1.05753	Shared
chr1:23030469|23072197	1.02699	Shared
chr3:18463480|18530185	1.2924	Shared
chr5:6737510|6753037	1.02699	Shared
chr18:12814203|12842792	1.03947	Shared
chr20:21326279|21331818	1.05462	Shared
chr10:17157441|17174660	1.02699	Shared
chr2:95916143|95919805	1.08265	Shared
chr2:158603070|158642699	3.37432	Shared
chr1:61901282|62038049	1.0307	Shared
chr22:20819641|20838731	4.02699	Shared
chr4:51874271|51877854	4.14729	Shared
chr12:6587384|6588422	5.43979	Shared
chrY:12709388|12709543	1.2953	Shared
chr15:40628070|40650819	1.53121	Shared
chr7:47368365|47369621	2.20263	Shared
chr1:53787158|53789196	1.32401	Shared
chr5:14492567|14502657	2.17743	Shared
chr6:109610365|109614480	1.05753	Shared
chr1:155395459|155404350	1.34557	Shared
chrX:129448333|129518447	4.03509	Shared
chr4:82844386|82880922	2.02834	Shared
chr7:75018972|75020149	1.3493	Shared
chr2:73550267|73559142	2.41568	Shared
chr2:140813657|140950402	2.02699	Shared
chr3:142748258|142793960	1.08627	Shared
chr5:179705679|179709059	2.5782	Shared
chr17:3689492|3690680	1.02699	Shared
chr2:218474630|218510140	2.05875	Shared
chr2:121503167|121606180	5.23376	Shared
chr22:43039780|43046573	1.70904	Shared
chr7:66156621|66156879	1.05711	Shared
chr16:81875242|81877171	1.0307	Shared
chr13:37024035|37045373	6.11386	Shared
chr2:206138485|206149925	3.05445	Shared
chr8:10826152|10834775	4.42812	Shared
chr14:20451257|20452448	1.11092	Shared
chr6:138907495|138912950	2.31856	Shared
chr3:33393312|33425741	1.08521	Shared
chr1:26729651|26763285	1.03947	Shared
chr14:100953964|100961132	1.03158	Shared
chr2:105855048|105861056	1.05502	Shared
chr1:12234191|12253826	1.11615	Shared
chr5:112992672|113008042	1.02699	Shared
chr2:208180745|208190071	1.03509	Shared
chr2:18919213|18922965	1.05462	Shared
chr19:34194478|34215657	1.08352	Shared
chr18:24437955|24448183	2.08277	Shared
chr2:128170288|128171284	1.35457	Shared
chr14:100913432|101027415	1.02699	Shared
chr11:110247703|110258189	1.19978	Shared
chr6:90536337|90553586	4.1188	Shared
chr17:38767358|38767921	2.2302	Shared
chr8:18572528|18575285	3.56541	Shared
chr1:247157000|247159813	1.69724	Shared
chr9:131178311|131192292	2.24032	Shared
chr7:91992158|92031604	3.08564	Shared
chr8:130152736|130214701	2.05497	Shared
chr8:144168295|144200541	1.20887	Shared
chr9:5044403|5055788	3.06579	Shared
chr7:139596717|139620563	2.17442	Shared
chr2:178591139|178600660	1.02699	Shared
chr15:22667898|22674586	1.2175	Shared
chr4:128888679|128959777	2.20779	Shared
chrX:96826186|96827961	1.0614	Shared
chr5:69258043|69276690	4.02699	Shared
chr3:65974667|65986832	1.12664	Shared
chr16:71825626|71825941	1.02699	Shared
chr7:50018240|50081899	2.07895	Shared
chr3:28944825|28988528	1.02699	Shared
chr1:57023531|57033573	2.02924	Shared
chr22:28545470|28550151	1.20773	Shared
chr4:122927637|123028395	4.087	Shared
chr16:68223803|68225047	1.03947	Shared
chr10:1010420|1012662	2.05517	Shared
chr19:51877282|51886912	1.31746	Shared
chr20:37003702|37068186	1.05965	Shared
chr14:31105383|31114340	1.14573	Shared
chr14:95140659|95141748	5.64412	Shared
chr1:212872678|212895371	2.0891	Shared
chr11:47750916|47753102	1.14264	Shared
chr11:22221097|22239684	3.43275	Shared
chr1:215595356|215611921	2.36298	Shared
chr6:44932653|44961828	7.14512	Shared
chr22:41117187|41127748	4.17081	Shared
chr1:41113283|41143112	5.69637	Shared
chr12:124398119|124420055	1.0307	Shared
chr17:47661119|47665158	3.08127	Shared
chr1:61856030|61875366	3.35272	Shared
chr21:37420299|37506223	6.2083	Shared
chr7:111487238|111521449	4.34902	Shared
chr4:83416731|83447035	2.08412	Shared
chr8:94865506|94876489	3.12204	Shared
chr20:8760407|8790261	4.02699	Shared
chr1:225264197|225290082	1.29831	Shared
chr2:63919883|63962443	1.0307	Shared
chr1:23044427|23059167	5.37607	Shared
chr10:115241571|115334419	5.08669	Shared
chr5:145670764|145671554	1.08283	Shared
chr4:159238809|159243791	7.49987	Shared
chr6:154773989|154810208	6.47538	Shared
chr17:69273959|69309423	4.06667	Shared
chr3:149965854|149966237	1.02699	Shared
chr14:57274244|57280422	2.5594	Shared
chr19:11059753|11060187	1.29605	Shared
chr18:57763779|57780956	1.06073	Shared
chr1:115659641|115664268	5.39306	Shared
chr13:32535769|32537027	2.77023	Shared
chr21:33613538|33631557	1.09418	Shared
chr3:27379249|27391808	1.35259	Shared
chr6:162443310|162443473	1.0307	Shared
chr2:86740927|86753558	6.62587	Shared
chr11:125612592|125621519	1.30279	Shared
chr15:67231230|67231897	1.34308	Shared
chr9:111430547|111433372	1.05561	Shared
chrX:48810752|48811170	2.11978	Shared
chr6:101620093|101626637	1.16123	Shared
chrX:123686548|123697751	3.53153	Shared
chr14:69769511|69770042	5.2648	Shared
chr19:10173090|10177367	1.27757	Shared
chr2:30459552|30489240	1.08404	Shared
chr10:86451967|86473973	4.57945	Shared
chr5:71549420|71562895	1.20535	Shared
chr3:111112285|111126335	3.17263	Shared
chr2:168129541|168167407	6.4119	Shared
chrX:45816102|45818723	1.02691	Shared
chr16:3654961|3657816	1.02751	Shared
chr3:193626092|193638065	2.02766	Shared
chr7:95247000|95252130	1.0539	Shared
chr14:49834363|49840866	3.53143	Shared
chr14:77468083|77468508	1.08788	Shared
chr10:15821656|15847943	6.72349	Shared
chr5:108832770|108946222	1.05684	Shared
chr4:150761783|150848998	2.11403	Shared
chr3:87643695|87644502	1.11564	Shared
chr19:52655561|52660843	1.45677	Shared
chr18:36576451|36625749	3.09834	Shared
chr10:31861395|31861658	2.08531	Shared
chr3:183856432|183868060	2.27193	Shared
chr12:26578713|26602706	4.45814	Shared
chr18:49281997|49379758	2.39653	Shared
chr2:210041687|210043132	1.11184	Shared
chr20:49058453|49078622	1.05458	Shared
chr11:3410983|3411516	1.03289	Shared
chr5:96979138|96986670	2.54536	Shared
chr1:179986169|180065272	3.03289	Shared
chr13:44943442|44949838	1.08553	Shared
chr10:26066975|26070401	2.22029	Shared
chr6:129611533|129638629	1.05502	Shared
chr3:150562542|150581746	4.02969	Shared
chr14:102281247|102281689	1.15182	Shared
chr14:58304944|58344767	1.11615	Shared
chr4:41142987|41177690	1.309	Shared
chr3:101652496|101654821	1.1498	Shared
chr1:226140557|226140977	1.17395	Shared
chr1:243316755|243418076	1.02699	Shared
chr3:56660731|56673725	6.83891	Shared
chr9:4500589|4501489	1.05653	Shared
chr5:75547010|75587058	2.24013	Shared
chr6:149676260|149680457	5.62885	Shared
chr13:20026612|20064545	1.0566	Shared
chr19:40237969|40240110	2.46768	Shared
chr3:27916774|28013598	1.0307	Shared
chr6:68956024|68993962	3.09677	Shared
chr3:142332375|142357119	1.30029	Shared
chr20:49066192|49070297	3.54737	Shared
chr10:74063686|74074903	1.13923	Shared
chr4:37928799|37929982	1.11191	Shared
chr1:83904079|83921394	3.03036	Shared
chr14:71400794|71529370	1.15246	Shared
chr1:61111371|61163075	1.08842	Shared
chr18:68836749|68897428	1.05753	Shared
chr5:157294783|157304366	4.4379	Shared
chr11:134184637|134185526	4.34654	Shared
chr10:73571421|73592957	1.08669	Shared
chr7:29393679|29400828	7.25056	Shared
chr6:122795677|122809244	2.12252	Shared
chr2:48474683|48495771	3.02924	Shared
chr1:236803428|236862343	1.06073	Shared
chr4:76130656|76134362	3.03008	Shared
chr21:24292980|24341292	1.0307	Shared
chr4:57054562|57057136	1.02961	Shared
chr2:74710888|74711243	1.53778	Shared
chr18:36954431|37084232	4.03947	Shared
chr7:5624056|5652510	2.26358	Shared
chr1:204136636|204137073	1.0307	Shared
chr16:74938150|74956610	2.50275	Shared
chr3:9826997|9829395	3.09937	Shared
chr21:25954590|25982477	6.35719	Shared
chr4:185247294|185288082	3.44939	Shared
chr16:6848111|6849392	1.02699	Shared
chr5:150445609|150447735	1.02699	Shared
chr2:63856306|63862928	4.60121	Shared
chr3:169281908|169435769	1.02819	Shared
chr2:169603642|169608758	2.38065	Shared
chr1:227119804|227160636	5.02691	Shared
chrX:121290860|121297451	1.02819	Shared
chr8:81025220|81070170	1.23318	Shared
chr15:90426110|90433795	4.264	Shared
chr11:47736616|47744163	1.33465	Shared
chr17:21017942|21038861	1.05561	Shared
chr1:186344375|186353850	1.11128	Shared
chr1:209952709|209953259	3.06082	Shared
chr7:11013747|11028818	4.11829	Shared
chr10:115120185|115241725	7.43509	Shared
chr8:140735251|140752316	6.65965	Shared
chr22:46198345|46198591	1.37037	Shared
chr12:285446|323781	2.02895	Shared
chr2:71396141|71406262	2.29586	Shared
chr2:23823258|23823569	4.75922	Shared
chr2:199308760|199323958	2.03239	Shared
chr2:15415546|15534641	2.17584	Shared
chr12:50428935|50441643	1.02961	Shared
chr10:29512735|29531288	2.57343	Shared
chr3:27389931|27452498	2.08564	Shared
chr1:52493611|52509712	6.84333	Shared
chr8:30534070|30535906	1.02691	Shared
[truncated: 831,530+ more rows]

## Sheet: Fig.1g
	Average CPM	#cells
chr10:100048243|100051959	0.006	1
chr10:100051846|100089271	0.084	2
chr10:100076735|100076905	0.011	1
chr10:100076735|100089271	0.039	1
chr10:100087347|100089271	0.29	5
chr10:100488279|100494954	0.014	2
chr10:100488279|100496871	0.013	1
chr10:100488279|100518875	0.054	4
chr10:100508664|100531252	0.007	1
chr10:100510487|100518875	0.097	1
chr10:10126519|10151500	0.062	2
chr10:101863992|101866756	0.494	1
chr10:102011733|102159059	0.018	4
chr10:102082170|102083539	0.029	2
chr10:103137107|103146293	3.458	7
chr10:103137107|103161910	1.13	2
chr10:103137107|103202510	0.027	1
chr10:10422666|10450111	0.058	1
chr10:105243589|105303715	0.132	2
chr10:105243589|105323637	0.595	1
chr10:105271499|105348549	0.332	1
chr10:105271499|105413787	0.082	1
chr10:105303594|105323637	2.936	3
chr10:105303594|105348549	0.343	1
chr10:105303594|105413787	0.051	1
chr10:105321396|105323637	0.506	1
chr10:105321396|105370778	0.147	1
chr10:105348435|105370778	2.509	6
chr10:105348435|105413787	0.141	2
chr10:105369950|105370778	1.265	3
chr10:105369950|105413787	0.059	3
chr10:105413217|105413787	4.168	10
chr10:105490040|105490954	0.011	1
chr10:105753689|105759750	0.007	1
chr10:105779588|105797319	0.053	1
chr10:105779588|105833015	0.057	3
chr10:105779588|105836220	0.098	7
chr10:105793340|105826591	0.052	2
chr10:105793340|105836220	0.007	1
chr10:105794362|105833015	0.035	2
chr10:105823160|105826591	1.035	8
chr10:105823160|105833015	0.119	7
chr10:105829848|105836220	0.019	1
chr10:105841563|105842606	0.157	1
chr10:106743487|106767548	0.154	4
chr10:106743487|106800853	0.23	2
chr10:106800737|106819557	0.647	3
chr10:106800737|106842777	0.126	4
chr10:106800737|106859806	0.023	1
chr10:106800737|106869972	0.035	1
chr10:106828877|106842777	0.093	1
chr10:106828889|106842777	0.627	5
chr10:106828889|106869972	0.085	2
chr10:106835696|106837343	0.093	1
chr10:106835696|106842777	0.092	1
chr10:106835696|106859806	0.055	1
chr10:106835738|106836150	0.033	1
chr10:10688121|10689902	0.024	1
chr10:106948656|106988909	0.092	2
chr10:107023654|107053516	0.42	2
chr10:107045213|107053516	0.945	1
chr10:10719223|10746791	1.161	3
chr10:107323911|107382713	0.946	1
chr10:10733159|10746791	1.362	6
chr10:10733159|10782794	0.904	3
chr10:107411953|107420283	0.626	4
chr10:10741436|10746791	0.306	1
chr10:10782559|10936578	0.168	1
chr10:108198833|108214506	0.115	3
chr10:108198833|108230596	0.058	1
chr10:108198833|108234143	0.184	2
chr10:108198833|108243130	0.108	10
chr10:108198833|108333311	0.006	2
chr10:108214388|108230596	0.013	1
chr10:108214388|108234143	0.047	1
chr10:108214388|108243130	0.107	1
chr10:108214388|108251944	0.03	1
chr10:108230437|108243130	0.294	3
chr10:108230437|108253495	0.066	5
chr10:108233999|108251944	0.047	1
chr10:108240105|108243130	2.766	48
chr10:108240105|108251008	2.642	43
chr10:108240105|108251944	0.107	3
chr10:108240105|108252924	0.532	13
chr10:108240105|108253495	2.447	51
chr10:108240105|108259846	0.097	2
chr10:108240105|108262431	0.093	6
chr10:108240105|108269358	0.014	3
chr10:108240105|108274188	0.137	5
chr10:108240779|108243130	0.019	1
chr10:108249435|108253495	0.034	2
chr10:108249435|108333311	0.006	1
chr10:108253325|108261036	0.024	3
chr10:108259756|108262431	0.105	3
chr10:108259756|108269358	0.039	4
chr10:108259756|108271769	0.007	1
chr10:108259756|108274188	0.1	1
chr10:108260836|108267420	0.017	1
chr10:108260836|108269358	0.014	2
chr10:108262310|108271769	0.011	1
chr10:108264703|108274188	0.257	10
chr10:108268572|108274188	2.872	61
chr10:108500582|108504530	0.04	1
chr10:108583874|108631963	0.129	1
chr10:108583874|108636664	0.258	2
chr10:108583874|108636673	2.431	7
chr10:108583874|108642398	1.151	49
chr10:108583874|108691063	1.311	38
chr10:108620106|108642398	0.066	1
chr10:108627253|108631963	0.062	1
chr10:108627253|108636664	0.051	1
chr10:108627253|108636673	0.222	4
chr10:108627253|108642398	2.433	69
chr10:108627253|108691063	0.814	22
chr10:108690884|108691063	0.096	191
chr10:108690884|108831171	0.022	27
chr10:108831106|108835434	0.068	4
chr10:108831106|108902315	0.256	110
chr10:108902215|109074736	0.068	4
chr10:10936329|10936578	0.129	4
chr10:109714233|109727942	0.09	2
chr10:109727831|109742678	0.633	3
chr10:109727831|109747217	0.096	3
chr10:109727831|109760528	0.053	3
chr10:109747194|109760528	0.171	1
chr10:109751432|109770324	0.71	4
chr10:109764518|109770324	0.331	1
chr10:109813169|109816373	0.129	1
chr10:109813169|109824681	0.047	1
chr10:109816254|109824681	3.567	11
chr10:109816254|109841818	0.59	5
chr10:109816254|109853534	0.126	11
chr10:109816254|109863891	0.103	6
chr10:109816254|109866999	0.118	11
chr10:109816254|109883686	0.044	1
chr10:109816254|109903863	0.51	23
chr10:109841703|109853534	0.013	4
chr10:109841703|109863891	0.014	11
chr10:109841703|109866999	0.096	11
chr10:109841703|109883686	0.109	2
chr10:109841703|109903863	0.539	10
chr10:109852505|109853534	0.045	1
chr10:109852505|109866999	0.115	5
chr10:109852505|109883686	0.057	3
chr10:109852505|109903863	0.035	5
chr10:109863752|109903863	0.047	2
chr10:109880535|109883686	0.361	2
chr10:109880535|109903863	0.343	2
chr10:109903062|109903863	0.875	1
chr10:109976164|109977092	0.281	2
chr10:110216702|110217110	6.5	34
chr10:110216702|110272828	0.758	2
chr10:110216702|110317021	0.469	27
chr10:110948191|110956428	0.078	1
chr10:110981996|110986043	0.06	1
chr10:111204735|111224708	0.02	4
chr10:111204735|111233690	0.093	6
chr10:111217357|111219585	0.047	2
chr10:111224672|111233690	0.022	4
chr10:111231528|111233690	0.02	1
chr10:111277534|111279955	0.034	14
chr10:111485499|111491137	0.109	2
chr10:11151613|11152268	0.042	2
chr10:11171873|11185462	0.109	2
chr10:11171873|11194369	1.237	2
chr10:111725163|111730754	0.035	2
chr10:111727370|111730754	0.109	1
chr10:111729848|111730754	0.035	2
chr10:11178734|11185462	3.662	4
chr10:11178734|11194369	0.243	4
chr10:11178734|11207275	0.013	2
chr10:111975485|111977398	0.056	1
chr10:111976742|111979147	0.013	1
chr10:11212419|11213511	0.064	2
chr10:11212419|11234424	0.027	1
chr10:11212724|11234424	0.037	1
chr10:112175551|112211193	0.013	1
chr10:112455608|112456535	0.014	1
chr10:112455608|112458654	0.45	3
chr10:112734873|112782749	0.033	1
chr10:11289520|11291572	0.579	2
chr10:11289520|11295460	0.092	1
chr10:112927551|112927686	0.012	1
chr10:114444679|114448387	0.399	1
chr10:114444679|114487006	3.526	2
chr10:114444679|114498857	0.55	2
chr10:114444679|114504242	0.149	1
chr10:114444679|114518196	0.511	5
chr10:114486706|114504242	0.41	4
chr10:114486706|114567264	0.046	2
chr10:114567127|114696137	0.04	1
chr10:114696011|114788215	0.326	2
chr10:115119825|115191724	0.145	1
chr10:115202504|115218654	0.04	2
chr10:115209557|115218654	0.038	5
chr10:115212691|115221685	0.036	1
chr10:115217562|115221685	0.011	1
chr10:115251382|115302791	0.084	33
chr10:115301523|115302791	0.072	1
chr10:115342474|115347783	0.119	1
chr10:115386962|115390412	0.03	1
chr10:115386962|115390436	1.852	17
chr10:115386962|115432280	0.043	13
chr10:115389173|115390436	0.275	4
chr10:115389173|115398069	0.193	5
chr10:115389173|115400913	0.067	2
chr10:115389173|115401832	0.04	3
chr10:115389173|115404297	0.014	1
chr10:115389173|115409242	0.087	1
chr10:115389173|115432280	0.053	5
chr10:115390238|115409242	0.007	1
chr10:115390650|115423812	0.014	1
chr10:115398005|115403320	0.007	2
chr10:115398005|115408992	0.007	1
chr10:115398005|115415739	0.032	3
chr10:115400715|115401832	0.014	6
chr10:115406353|115406898	1.435	8
chr10:115406353|115419960	0.014	2
chr10:115406435|115406764	0.018	1
chr10:115413962|115423582	0.007	2
chr10:115423384|115431765	0.065	1
chr10:115430653|115431442	0.035	1
chr10:115470564|115475245	0.012	2
chr10:115817493|115833322	0.012	1
chr10:115817608|115827856	0.039	1
chr10:115841915|115844417	0.013	2
chr10:116048098|116048393	0.012	8
chr10:116162455|116177828	0.012	1
chr10:116162455|116237368	0.09	2
chr10:116177718|116188468	5.86	4
chr10:116188200|116256243	0.023	1
chr10:116226159|116237368	0.245	1
chr10:116236679|116256243	0.68	11
chr10:116251112|116256243	0.085	1
chr10:116349966|116354034	0.007	1
chr10:116349966|116361307	0.118	1
chr10:116486098|116486244	0.022	1
chr10:116492292|116501317	0.044	1
chr10:116492292|116507188	0.289	2
chr10:116492292|116527949	0.169	1
chr10:116498086|116499466	0.148	3
chr10:116498086|116549175	0.138	3
chr10:116504035|116507188	0.764	5
chr10:116506229|116507188	0.842	2
chr10:116517317|116537278	0.077	1
chr10:116517317|116537443	0.107	1
chr10:116517317|116537448	0.121	4
chr10:116517317|116549105	5.477	37
chr10:116517317|116549175	17.616	122
chr10:116517359|116549105	0.105	3
chr10:116527827|116537443	0.023	3
chr10:116527827|116549105	0.78	15
chr10:116527827|116549175	1.063	29
chr10:116537221|116549105	0.011	1
chr10:116537221|116549175	0.041	2
chr10:116546018|116549105	0.013	1
chr10:116549033|116549175	0.024	6
chr10:116802696|116803565	0.016	1
chr10:116910125|116928284	0.098	1
chr10:116910125|116937655	0.124	2
chr10:116910125|116939476	0.027	1
chr10:116914097|116919651	0.111	1
chr10:116914097|116928284	0.21	1
chr10:116918762|116928284	0.136	1
chr10:116928189|116939481	0.347	4
chr10:116937397|116939476	0.066	2
chr10:116937397|116939481	2.363	63
chr10:116953785|116964118	0.463	1
chr10:117056040|117058198	0.055	1
chr10:117061505|117062882	0.023	1
chr10:117061539|117062074	0.012	1
chr10:117074707|117085123	0.035	5
chr10:117074707|117102198	0.078	2
chr10:117076811|117081113	0.033	3
chr10:117077512|117081113	0.045	3
chr10:117077512|117099967	0.196	2
chr10:117099831|117102198	0.137	2
chr10:117099943|117102198	5.448	104
chr10:117217429|117220362	0.031	3
chr10:117277468|117288059	0.321	1
chr10:117280641|117280805	0.023	20
chr10:117282107|117291193	1.246	1172
chr10:117349311|117363120	0.021	1
chr10:117349311|117367988	1.836	18
chr10:117355935|117356127	0.006	1
chr10:117355935|117360555	0.389	9
chr10:117355935|117360951	0.655	2
chr10:117355935|117361360	0.191	2
chr10:117355935|117363120	0.473	5
chr10:117355935|117366184	0.137	1
chr10:117355935|117367988	18.188	135
chr10:117360440|117363120	0.084	1
chr10:117360440|117366184	0.224	3
chr10:117366081|117367988	2.238	39
chr10:117667949|117671766	0.017	1
chr10:117691145|117692737	0.046	1
chr10:117691145|117705229	0.262	1
chr10:117692582|117695068	0.856	2
chr10:117692582|117705229	0.741	5
chr10:117701565|117705229	0.899	12
chr10:117750798|117761347	0.023	1
chr10:117757267|117761347	0.132	1
chr10:117757267|117764355	0.064	1
chr10:117757267|117777664	0.082	1
chr10:117770188|117777664	0.04	1
chr10:117777129|117777664	0.75	4
chr10:117784164|117785139	0.04	1
chr10:117784995|117787911	0.138	11
chr10:117792604|117824674	0.023	3
chr10:117817344|117818609	0.833	28
chr10:117820462|117822869	0.444	1
chr10:119206716|119208442	0.014	1
chr10:119227403|119227546	0.042	3
chr10:119570666|119574773	0.082	1
chr10:119897715|119945171	0.841	1
chr10:119929901|119945171	10.195	4
chr10:119929901|119986484	0.21	1
chr10:119975870|119978607	0.019	1
chr10:119999752|120038793	0.083	1
chr10:120035351|120038793	4.552	3
chr10:120035351|120055066	0.013	1
chr10:120089408|120092688	0.011	1
chr10:120095101|120109055	0.057	1
chr10:120145646|120146629	1.021	1
chr10:120176231|120178799	0.023	1
chr10:120176231|120182708	1.321	3
chr10:120348260|120348907	0.346	5
chr10:120462664|120473338	0.018	10
chr10:120791402|120852092	0.231	1
chr10:120825108|120852092	10.15	47
chr10:120825108|120871151	0.416	2
chr10:120849976|120871151	0.021	4
chr10:120906319|120908739	0.045	2
chr10:120925767|120933540	0.013	1
chr10:120925767|120933709	0.564	6
chr10:120925767|120952255	0.042	1
chr10:120927946|120949363	0.195	1
chr10:120943910|120952255	0.068	1
chr10:120947204|120949363	0.062	1
chr10:120947204|120952255	11.536	252
chr10:121266416|121267624	0.025	1
chr10:121288880|121296860	0.062	1
chr10:121288880|121306883	2.62	4
chr10:121301937|121306883	0.311	2
chr10:121371144|121376734	0.483	2
chr10:121371144|121381291	0.014	2
chr10:121371144|121383443	0.372	7
chr10:121371144|121388202	0.013	1
chr10:121409509|121417192	0.07	1
chr10:121412954|121417192	0.045	2
chr10:121414358|121417192	0.069	1
chr10:121551251|121553068	0.02	1
chr10:121552200|121553068	0.54	7
chr10:121561577|121570791	0.045	1
chr10:121561577|121578720	0.007	1
chr10:121568029|121570791	0.497	3
chr10:121593667|121622991	0.013	2
chr10:121596184|121602420	0.036	1
chr10:121611476|121613671	0.036	1
chr10:121654749|121661146	0.022	1
chr10:121654749|121678433	0.092	1
chr10:121661074|121678433	0.272	2
chr10:121823037|121831912	0.86	3
chr10:121823037|121840962	0.07	1
chr10:121823037|121931509	0.023	1
chr10:121840030|121870510	0.157	1
chr10:121840030|121896745	0.132	1
chr10:121840030|121931509	0.053	1
chr10:121853649|121855526	0.07	1
chr10:121853649|121870510	0.229	5
chr10:121853649|121931509	0.012	1
chr10:121869717|121870510	1.597	25
chr10:121869717|121896745	0.037	2
chr10:121869717|121931509	0.023	2
chr10:121925816|121931509	11.8	33
chr10:122068074|122069446	0.122	1
chr10:122088879|122096094	0.082	3
chr10:122094590|122096094	0.029	2
chr10:122622301|122650433	0.567	2
chr10:122782183|122811559	1.466	3
chr10:122857062|122878627	0.111	1
chr10:122857062|122920845	0.061	1
chr10:122886208|122907614	0.173	1
chr10:122904092|122920845	2.24	4
chr10:123006972|123015139	0.436	8
chr10:123119109|123125927	0.013	1
chr10:123119109|123146938	0.128	1
chr10:123119109|123153127	0.176	3
chr10:123119109|123181800	0.313	5
chr10:123125413|123133129	0.012	1
chr10:123127820|123127998	0.006	1
chr10:123130941|123133129	0.053	1
chr10:123130941|123153127	0.02	1
chr10:123130941|123163654	0.191	1
chr10:123130941|123168372	0.012	2
chr10:123130941|123171226	0.024	1
chr10:123130941|123181800	0.276	5
chr10:123146794|123153127	0.083	4
chr10:123146794|123163654	0.023	2
chr10:123146794|123171226	0.055	1
chr10:123146794|123181800	3.782	81
chr10:123150962|123153127	0.007	2
chr10:123153041|123181800	0.188	6
chr10:123163593|123181800	3.355	51
chr10:123168227|123181800	3.084	35
chr10:123430712|123430923	0.023	2
chr10:123505411|123508722	0.158	2
chr10:12401311|12406594	0.057	1
chr10:12401311|12415489	0.049	1
chr10:12401311|12436392	0.013	1
chr10:12401311|12455564	0.123	1
chr10:12421597|12448092	0.171	1
chr10:12421597|12455564	0.633	2
chr10:12421597|12538213	0.014	1
chr10:12433509|12455564	0.011	2
chr10:12436281|12448092	1.507	5
chr10:12436281|12455564	12.428	34
chr10:12436281|12465242	0.165	2
chr10:12439627|12448092	0.233	2
chr10:12439627|12455564	1.983	9
chr10:12463286|12486654	0.08	1
chr10:12475271|12486654	0.092	6
chr10:12486386|12486529	0.013	1
chr10:12501378|12538213	0.164	1
chr10:125230592|125233585	0.38	1
chr10:125233442|125233585	0.029	1
chr10:12525338|12538213	0.288	4
chr10:12525338|12654834	0.019	3
chr10:12525338|12688427	0.029	1
chr10:125294595|125302081	4.585	5
chr10:125294595|125341850	1.005	2
chr10:125339139|125341850	0.339	1
chr10:12538041|12538213	0.006	2
chr10:12538041|12688427	0.023	1
chr10:125972121|125972467	0.161	21
chr10:125994418|126000160	0.061	2
chr10:12621191|12649218	0.059	1
chr10:12621191|12654834	0.114	4
chr10:12621191|12688427	0.67	5
chr10:12621191|12699115	0.012	1
chr10:12621191|12728818	0.023	1
chr10:12621191|12765332	0.057	2
chr10:12633944|12641044	0.072	1
chr10:12633944|12643611	0.228	2
chr10:12633944|12654834	0.241	1
chr10:12636596|12641044	0.017	3
chr10:12636596|12654834	0.026	3
chr10:12640927|12654834	0.093	2
chr10:12649143|12654834	0.057	2
chr10:12660779|12663538	0.96	1
chr10:12678580|12688427	0.058	1
chr10:12678580|12720942	0.103	8
chr10:126819263|126822415	0.2	1
chr10:12690730|12738266	0.019	1
chr10:12693364|12727912	0.073	1
chr10:12697989|12699115	0.032	3
chr10:126991531|126993908	0.098	1
chr10:126997795|126997962	0.006	1
chr10:127024936|127028487	0.006	1
chr10:127028365|127029682	0.007	3
chr10:127086927|127088328	0.022	1
chr10:127089301|127090201	0.148	1
chr10:127095741|127095895	0.075	1
chr10:127095741|127095900	0.029	3
chr10:12709966|12720942	0.02	2
chr10:12709966|12728818	0.013	2
chr10:12713254|12720942	0.053	1
chr10:12713254|12727912	1.069	91
chr10:127176572|127177169	0.176	1
chr10:127199400|127199757	0.063	1
chr10:12720018|12720942	0.036	20
chr10:12720018|12728818	0.414	9
chr10:127245377|127245784	0.057	1
chr10:127274714|127278408	0.556	3
chr10:127275023|127275922	0.006	4
chr10:127275824|127278408	0.028	4
chr10:127277255|127277721	0.209	2
chr10:127277255|127278408	0.053	1
chr10:127278160|127278408	0.011	2
chr10:127281401|127282947	0.029	1
chr10:127290776|127295055	0.019	7
chr10:127290799|127295478	0.023	1
chr10:127308258|127308983	0.057	1
chr10:127310004|127310534	0.111	1
chr10:127390311|127400193	0.477	48
chr10:127390311|127444475	0.169	9
chr10:127390311|127476698	0.013	3
chr10:127400126|127452778	0.023	1
chr10:127400126|127465013	0.16	5
chr10:127400126|127465184	0.127	1
chr10:127400126|127476698	0.208	2
chr10:127444276|127452778	0.042	1
chr10:127444276|127454756	1.31	27
chr10:127444276|127458198	0.012	1
chr10:127444276|127459575	0.082	6
chr10:127444276|127465013	0.023	1
chr10:127444276|127472000	0.111	5
chr10:127451992|127454756	0.041	1
chr10:127452692|127454756	0.019	1
chr10:127471768|127485570	0.011	1
chr10:127476520|127485570	0.549	9
chr10:127483976|127485570	0.068	3
chr10:127485416|127485570	0.023	1
chr10:127518861|127519191	0.011	2
chr10:127646891|127648189	0.193	2
chr10:127688233|127693598	0.331	1
chr10:127765321|127876414	0.19	7
chr10:127790816|127812949	0.37	40
chr10:128017976|128018221	0.022	2
chr10:128020130|128023919	0.02	2
chr10:128084059|128084452	0.087	3
chr10:128085091|128086420	0.297	3
chr10:128085091|128088533	0.134	3
chr10:128085200|128085626	0.272	2
chr10:128085561|128089085	0.03	13
chr10:128085561|128089163	0.025	2
chr10:128086340|128088344	0.018	1
chr10:128086340|128088354	0.059	1
chr10:128086348|128088370	0.443	1
chr10:128086369|128088370	0.157	1
chr10:128086376|128088533	0.061	6
chr10:128086390|128088457	0.1	2
chr10:128086393|128088370	0.126	1
chr10:128090064|128090206	0.007	1
chr10:128103032|128106047	0.021	4
chr10:128121111|128122450	0.045	1
chr10:128121591|128121980	0.02	1
chr10:128121800|128121980	0.13	4
chr10:128134128|128176436	0.013	1
chr10:128137474|128138197	0.059	3
chr10:128137474|128146660	0.019	1
chr10:128143395|128146660	0.034	1
chr10:128199182|128201369	0.059	1
chr10:128201206|128205264	0.324	2
chr10:128201206|128208667	0.024	1
chr10:128207298|128208667	1.629	7
chr10:128241275|128243371	0.013	8
chr10:128242310|128242718	0.439	7
chr10:128242310|128247777	0.027	8
chr10:128276486|128278817	0.488	4
chr10:128337810|128350488	0.023	1
chr10:128349753|128353211	0.248	5
chr10:128349753|128415301	0.006	1
chr10:128358334|128358533	1.512	6
chr10:128394532|128394739	0.011	1
chr10:128415119|128428703	0.07	1
chr10:128435313|128445819	0.136	1
chr10:128463886|128469722	0.056	1
chr10:128468795|128469789	1.231	7
chr10:128468795|128475064	0.046	2
chr10:128474201|128475064	0.102	1
chr10:128474993|128480463	0.023	1
chr10:128483629|128484169	0.007	1
chr10:128484145|128484385	0.061	2
chr10:128484170|128484352	0.14	1
chr10:128491320|128491535	0.006	1
chr10:128495094|128496349	0.023	1
chr10:128527047|128527763	0.063	2
chr10:128548949|128563705	0.013	2
chr10:128558905|128563705	0.075	14
chr10:128560659|128563705	0.083	1
chr10:128562827|128563705	0.254	2
chr10:128579496|128582103	0.025	1
chr10:12861568|12861735	0.03	8
chr10:12868093|12941983	0.006	1
chr10:128722454|128731412	0.011	1
chr10:128729599|128730259	0.045	4
chr10:128766181|128766331	0.054	2
chr10:128814038|128814685	0.367	1
chr10:128814038|128853251	0.029	5
chr10:128821729|128853251	0.012	2
chr10:128824779|128853251	0.023	1
chr10:128946338|128946874	0.006	1
chr10:130426380|130450011	0.135	1
chr10:130426380|130455821	0.052	1
chr10:130426380|130477602	0.029	1
chr10:13105855|13116781	0.4	13
chr10:13185424|13192239	0.067	2
chr10:13224784|13234211	0.033	2
chr10:13224784|13239965	0.325	7
chr10:13224784|13247195	0.131	5
chr10:13224784|13253879	0.533	15
chr10:13224784|13291962	0.04	2
chr10:13232539|13239965	0.027	1
chr10:13232539|13247195	0.015	1
chr10:13232539|13253879	0.03	2
chr10:13253342|13291962	0.116	2
chr10:13261766|13267053	0.075	1
chr10:13291795|13291962	0.067	2
chr10:13527741|13537474	0.085	1
chr10:13531258|13537474	0.106	1
chr10:13653586|13801949	0.097	1
chr10:13690524|13801949	0.941	2
chr10:13690524|13829398	0.03	1
chr10:13801404|13801949	5.371	5
chr10:13801848|13829398	0.133	45
chr10:13829243|13829398	0.029	1
chr10:13985552|14004275	0.287	1
chr10:14004198|14066684	5.422	2
chr10:14004201|14011215	0.607	1
chr10:14004201|14066684	29.714	16
chr10:14004201|14086082	4.457	1
chr10:14066583|14117600	0.176	1
chr10:14139385|14143954	0.768	7
chr10:14661066|14687708	0.206	1
chr10:14667932|14668108	0.006	2
chr10:14667932|14687708	0.291	1
chr10:14673847|14676042	0.021	1
chr10:14675934|14687708	0.119	1
chr10:14684064|14687708	0.058	1
chr10:14719827|14735063	0.314	1
chr10:16906476|16921994	0.417	3
chr10:16906476|16981905	0.023	1
chr10:16959448|16981905	0.023	3
chr10:17799393|17806812	0.03	1
chr10:17827792|17841521	0.215	1
chr10:17908034|17908188	0.036	1
chr10:17908034|17916032	1.55	23
chr10:17914992|17916032	0.041	1
chr10:18089448|18096336	9.634	97
chr10:18089448|18104275	0.03	1
chr10:18089448|18107748	0.113	2
chr10:18089448|18124994	0.024	1
chr10:18092845|18094908	5.824	10
chr10:18092845|18121218	0.488	8
chr10:18136906|18144642	0.121	1
chr10:18248396|18248758	0.06	1
chr10:18342115|18342701	0.02	1
chr10:18472919|18473071	0.011	2
chr10:18472919|18511742	0.033	1
chr10:18523791|18527668	0.093	2
chr10:18597799|18599185	0.076	11
chr10:18603407|18619793	1.751	2
chr10:18625148|18630926	0.5	1
chr10:19869294|19905902	0.07	3
chr10:19884778|19894802	0.983	6
chr10:19884778|19905902	0.111	2
chr10:19904563|19905902	0.086	2
chr10:20000566|20029203	0.058	1
chr10:20019558|20029203	0.093	1
chr10:20019558|20046484	0.347	1
chr10:20019558|20059090	0.057	2
chr10:20023608|20029203	0.721	1
chr10:20023608|20046484	0.339	2
chr10:20023608|20059090	1.412	7
chr10:20023608|20067936	0.107	4
chr10:20023608|20082468	0.501	4
chr10:20023608|20100197	0.603	1
chr10:20023608|20104265	0.007	1
chr10:20024885|20046484	0.458	1
chr10:20067829|20082468	0.722	1
chr10:20076482|20082468	0.62	4
chr10:20076482|20094495	0.182	1
chr10:20094362|20111798	0.012	1
chr10:20110718|20138375	0.056	1
chr10:20124952|20132208	0.497	4
chr10:20230784|20250480	1.666	2
chr10:20245270|20261983	0.207	1
chr10:20318008|20322116	0.03	1
chr10:20318008|20323868	0.007	1
chr10:20318008|20332261	0.012	2
chr10:20318008|20333572	0.027	1
chr10:20318008|20334645	0.026	3
chr10:20323832|20325217	0.036	1
chr10:20325140|20325620	0.074	9
chr10:20328102|20333572	0.102	5
chr10:20328102|20334645	0.017	1
chr10:20328102|20339921	0.024	2
chr10:20332086|20333572	0.111	3
chr10:20332506|20340132	0.073	13
chr10:20333392|20334645	0.038	1
chr10:20333392|20339921	0.045	1
chr10:20333392|20340132	0.075	2
chr10:20339876|20340202	0.121	3
chr10:20407128|20443369	0.029	3
chr10:20434465|20443369	2.658	6
chr10:20438725|20443369	0.009	1
chr10:20959612|20969173	0.043	1
chr10:20959612|20972156	0.1	2
chr10:20959612|20988684	0.029	1
chr10:20959612|21018033	0.043	2
chr10:20959612|21074477	0.013	1
chr10:20976997|21018033	0.136	1
chr10:20979380|20988684	0.387	1
chr10:20979380|21018033	0.021	1
chr10:20981324|21007778	0.937	3
chr10:21000506|21018033	0.179	1
chr10:21017913|21058250	1.982	1
chr10:21041186|21058250	0.35	1
chr10:21054981|21058250	0.069	1
chr10:21139293|21143092	0.053	5
chr10:21139293|21156457	0.163	1
chr10:21304530|21309093	0.043	2
chr10:21304530|21337075	0.166	1
chr10:21307780|21309093	0.372	6
chr10:21336967|21358840	0.306	10
chr10:21345077|21354743	4.618	2
chr10:21924460|21928551	0.066	1
chr10:21995474|21996671	0.006	2
chr10:22148489|22272780	0.006	2
chr10:22181236|22371114	0.012	18
chr10:22181946|22371630	0.215	220
chr10:22285691|22307298	0.395	120
chr10:22285691|22309016	0.006	2
chr10:22285697|22307298	0.045	6
chr10:22285747|22307298	0.006	1
chr10:22705693|22711986	0.115	1
chr10:22705693|22712091	12.366	91
chr10:22705695|22712091	0.007	1
chr10:22707589|22712091	1.457	9
chr10:23138191|23159154	0.472	3
chr10:23151932|23159154	0.1	1
chr10:24179117|24182841	0.33	3
chr10:24240214|24253015	0.11	27
chr10:24383457|24583282	0.095	1
chr10:24519911|24532603	0.089	1
chr10:24519911|24583282	0.088	1
chr10:24580108|24583282	0.038	1
chr10:24580108|24586535	0.034	1
chr10:24892514|24897359	0.073	1
chr10:24892514|24908007	0.012	2
chr10:24902003|24902473	0.012	1
chr10:25170133|25171248	0.151	1
chr10:25170133|25289730	0.276	9
chr10:25219701|25289730	0.034	5
chr10:25220028|25289730	0.052	4
chr10:25220611|25239738	0.082	1
chr10:25220611|25284041	0.007	3
chr10:25220611|25289730	18.902	1112
chr10:25220632|25289730	0.068	8
chr10:25238634|25289730	0.007	4
chr10:25239626|25289730	0.622	79
chr10:25267308|25284041	0.121	11
chr10:25267308|25289730	17.022	872
chr10:25271505|25289730	0.126	8
chr10:25283893|25289730	1.195	39
chr10:25441573|25443954	8.286	146
chr10:25441573|25460896	1.459	39
chr10:25441573|25471637	0.037	5
chr10:25441573|25473163	0.417	17
chr10:25441573|25489093	0.183	24
chr10:25441573|25495591	0.191	5
chr10:25441573|25502387	0.043	3
chr10:25441573|25507857	0.045	1
chr10:25441573|25513081	0.15	1
chr10:25443742|25443954	0.006	3
chr10:25453797|25460896	0.007	1
chr10:25460792|25473163	0.611	27
chr10:25460792|25489093	0.249	5
chr10:25468096|25473163	0.062	2
chr10:25468096|25489093	0.046	3
chr10:25471597|25473163	0.058	5
chr10:25479009|25484380	0.258	1
chr10:25479009|25507857	0.122	2
chr10:25479009|25513081	0.111	2
chr10:25493567|25502387	0.219	2
chr10:25501578|25513081	0.023	1
chr10:25501824|25513081	0.07	4
chr10:25507777|25513081	0.007	1
chr10:25993367|25994385	1.916	3
chr10:26292641|26352375	0.83	9
chr10:26302653|26303737	0.023	1
chr10:26302653|26331955	0.095	1
chr10:26302653|26352375	1.151	16
chr10:26313847|26352375	0.252	7
chr10:26327687|26344723	0.063	1
chr10:26327687|26352375	3.719	54
chr10:26330175|26352375	0.038	3
chr10:26336233|26344723	0.035	1
chr10:26336233|26352375	0.215	7
chr10:26337768|26344723	0.045	1
chr10:26337768|26352375	0.052	7
chr10:26339219|26352375	0.047	1
chr10:26342508|26352375	0.03	1
chr10:26845932|26850110	0.02	1
chr10:26845932|26854937	0.052	2
chr10:26845932|26860732	0.438	2
chr10:26845932|26889872	0.109	3
chr10:26854874|26889872	0.021	1
chr10:26869921|26880770	0.062	1
chr10:26869921|26889870	0.02	1
chr10:26869921|26889872	0.67	4
chr10:26872673|26889872	0.146	7
chr10:26877157|26889872	0.062	1
chr10:27101329|27124577	0.011	2
chr10:27101329|27139005	0.076	1
chr10:27101329|27224069	0.046	1
chr10:27118479|27124577	0.023	1
chr10:27118479|27139005	0.007	1
chr10:27118479|27184501	0.013	1
chr10:27118479|27224069	0.026	1
chr10:27118479|27235826	0.006	1
chr10:27133967|27224069	0.049	6
chr10:27155356|27204981	0.046	1
chr10:27155494|27204981	0.013	1
chr10:27164902|27204981	0.036	2
chr10:27184384|27204981	0.013	3
chr10:27197298|27224069	0.105	1
chr10:27324581|27369156	0.029	3
chr10:27344413|27422714	0.012	1
chr10:27422472|27422714	0.024	3
chr10:27459294|27467374	0.029	3
chr10:28132969|28139232	0.049	2
chr10:28206134|28263772	0.179	11
chr10:28206134|28336537	0.037	1
chr10:28206134|28354779	0.34	1
chr10:28206134|28383724	0.271	14
chr10:28263501|28263772	0.329	24
chr10:28263501|28354779	0.08	4
chr10:28263501|28383724	0.232	6
chr10:28334476|28496945	0.056	1
chr10:28354605|28383724	0.717	3
chr10:28383431|28383724	0.091	8
chr10:28383431|28496945	0.011	1
chr10:28383431|28551756	0.024	1
chr10:28465758|28466060	0.298	1
chr10:28465758|28483293	1.1	1
chr10:28465758|28496945	5.618	2
chr10:28465758|28560165	0.504	1
chr10:28472948|28496945	0.27	1
chr10:28722475|28722636	0.055	6
chr10:28740287|28761613	0.025	1
chr10:28761155|28761613	0.127	3
chr10:28781691|28782742	3.294	49
chr10:29146564|29150402	0.496	1
chr10:29146564|29181033	0.03	2
chr10:29146564|29199280	0.033	4
chr10:29196226|29199280	0.186	3
chr10:29196265|29199280	1.934	68
chr10:29221786|29222300	6.437	20
chr10:29340853|29354447	0.024	1
chr10:29499932|29506579	0.229	7
chr10:29595627|29614377	0.066	1
chr10:30547657|30566506	1.195	4
chr10:30547657|30567868	0.026	1
chr10:30547657|30567871	0.18	4
chr10:30547657|30597805	0.62	15
chr10:30547657|30601119	0.025	1
chr10:30558919|30566506	0.12	2
chr10:30566426|30597805	0.128	1
chr10:30587439|30597805	0.409	2
chr10:30587439|30601119	0.029	1
chr10:30590025|30591102	0.287	17
chr10:30590025|30597805	0.147	3
chr10:30662294|30771840	0.043	3
chr10:30689704|30704680	0.503	2
chr10:30689704|30722866	0.03	3
chr10:30689704|30771840	0.085	23
chr10:30698130|30704680	0.444	5
chr10:30701919|30771840	0.033	4
chr10:30722646|30722866	0.02	4
chr10:30722646|30771840	2.441	169
chr10:30762740|30771840	0.107	1
chr10:31500379|31534896	1.414	16
chr10:31502591|31534896	0.187	6
chr10:31505773|31534896	0.284	2
chr10:31517384|31534896	1.227	12
chr10:31534663|31534896	1.184	7
chr10:31646627|31694413	0.023	1
chr10:31951119|31951319	0.076	17
chr10:32329765|32402373	5.736	61
chr10:32329765|32464024	0.059	1
chr10:32540353|32572963	0.04	2
chr10:32572259|32616486	0.273	5
chr10:32667442|32670354	0.023	3
chr10:33139074|33139283	0.254	2
chr10:33157013|33158278	0.146	1
chr10:33175769|33196125	0.08	2
chr10:33183954|33200222	0.032	1
chr10:33195949|33200222	0.027	1
chr10:33233855|33258140	0.725	4
chr10:33305037|33321334	0.024	1
chr10:33305037|33337539	0.058	1
chr10:33398381|33399145	0.025	1
chr10:3375386|3435433	0.053	1
chr10:3375386|3450633	0.02	1
chr10:33927401|33949498	0.02	2
chr10:33930156|33949498	0.009	1
chr10:33935089|33949498	0.023	3
chr10:33940158|33943760	0.029	1
chr10:33940158|33949864	0.124	2
chr10:33948929|33949498	0.033	2
chr10:33948929|33949864	0.028	1
chr10:33996667|34012137	0.326	149
chr10:34001137|34012137	0.139	58
chr10:34008993|34012137	2.613	45
chr10:34098764|34102786	0.029	2
chr10:34155909|34162989	0.063	1
chr10:34183696|34184160	0.009	1
chr10:3423494|3425766	0.104	8
chr10:3423494|3435433	0.073	1
chr10:3423494|3438388	0.022	1
chr10:3423494|3445030	0.358	1
chr10:3423498|3437299	0.831	1
chr10:3423501|3437299	0.596	1
chr10:34297478|34297754	0.023	1
chr10:34322609|34324462	0.023	2
chr10:34399738|34411459	0.114	1
chr10:34542409|34547414	0.057	1
chr10:36554014|36628410	0.014	1
chr10:36628245|36702034	0.043	2
chr10:36985127|36989288	0.546	13
chr10:36985127|36993884	0.04	1
chr10:36991757|36993884	1.834	1
chr10:36998062|36998569	0.189	1
chr10:36998474|37000404	0.052	1
chr10:3802740|3807320	0.134	2
chr10:3802740|3873441	0.012	2
chr10:3872927|3873441	0.097	5
chr10:39395005|39405629	0.096	1
chr10:39395005|39455135	0.175	7
chr10:39395005|39468021	0.006	1
chr10:39451215|39455135	0.09	3
chr10:39454623|39455135	0.046	3
chr10:39454623|39468021	0.009	1
chr10:39511739|39515669	0.097	1
chr10:39511739|39533962	0.191	6
chr10:39511739|39551518	0.076	1
chr10:39632950|39645808	0.046	2
chr10:39639220|39641394	0.022	6
chr10:39742691|39783332	0.047	2
chr10:39742691|39795024	0.433	3
chr10:39742691|39799977	2.776	13
chr10:39742691|39806983	0.084	4
chr10:39742691|39814090	0.544	4
chr10:39742691|39841003	0.014	2
chr10:39783143|39783332	0.006	4
chr10:39783143|39799977	0.679	1
chr10:39783143|39806983	0.5	8
chr10:39783143|39841003	0.029	1
chr10:39794864|39806983	0.194	2
chr10:39794864|39828605	0.198	7
chr10:39804952|39806983	0.207	1
chr10:39804952|39814090	0.046	5
chr10:39805600|39852073	0.021	4
chr10:39813971|39841003	0.03	1
chr10:39820448|39835352	0.007	1
chr10:39820448|39843529	0.007	3
chr10:39832518|39846913	2.94	17
chr10:39832518|39848083	0.779	1
chr10:39832518|39852073	0.029	1
chr10:39846142|39852073	0.461	2
chr10:39859107|39867502	0.732	2
chr10:39894016|39922191	0.011	2
chr10:3989861|4018599	0.014	1
chr10:40056487|40056630	0.021	1
chr10:40067628|40080807	0.057	1
chr10:40076564|40080807	2.517	44
chr10:4007742|4018599	0.111	8
chr10:4015514|4018599	0.457	2
chr10:4015514|4035318	0.027	1
chr10:4015514|4048268	0.055	1
chr10:4015514|4056861	0.014	1
chr10:40233108|40239787	0.053	1
chr10:40233108|40244717	0.132	1
chr10:40254264|40254464	5.595	19
chr10:4028395|4035318	1.899	3
chr10:4028395|4090173	0.036	1
chr10:4032232|4056861	0.025	1
chr10:40373863|40394400	0.256	1
chr10:40373863|40408366	0.023	1
chr10:40378173|40394400	0.089	3
chr10:40378173|40436212	0.064	2
chr10:40394325|40408366	1.934	31
chr10:40394325|40408525	0.035	1
chr10:40394325|40436212	1.146	28
chr10:40394325|40454072	0.286	2
chr10:4041773|4056861	0.714	1
chr10:40434304|40436212	0.454	32
chr10:40466638|40469955	2.13	4
chr10:40475569|40480752	0.019	3
chr10:40832577|40832782	0.023	1
chr10:40834176|40852580	0.024	2
chr10:40834176|40857676	0.013	2
chr10:40836288|40841815	0.564	2
chr10:4083737|4090173	0.069	1
chr10:40841354|40852580	0.109	3
chr10:40844961|40852580	0.031	1
chr10:40847130|40852580	0.03	1
chr10:40847130|40857676	0.024	1
chr10:40847924|40852580	0.024	1
chr10:40849745|40852580	0.011	1
chr10:40920248|40926618	0.072	1
chr10:4103236|4106529	0.023	5
chr10:4103236|4266668	0.006	7
chr10:41220899|41233610	0.457	2
chr10:41220899|41277514	0.073	1
chr10:41220899|41285699	0.112	1
chr10:41226922|41285699	0.081	1
chr10:41251717|41285699	0.207	1
chr10:41263069|41285699	0.053	1
chr10:41316145|41370205	0.216	1
chr10:41351702|41370205	0.122	3
chr10:41370044|41384030	0.079	1
chr10:41370044|41409158	0.013	3
chr10:41486392|41486667	0.018	3
chr10:41494519|41501931	0.039	1
chr10:41494519|41507559	2.925	13
chr10:41498362|41507559	0.497	1
chr10:41521918|41524145	1.998	38
chr10:41521918|41528770	0.068	3
chr10:41644571|41666796	0.035	6
chr10:41729331|41745921	0.021	2
chr10:41740840|41745921	0.463	9
chr10:41894042|41898425	0.25	2
chr10:41894042|41902676	0.081	1
chr10:41894042|41903804	0.03	1
chr10:41896023|41898425	0.018	3
chr10:42196466|42197901	2.998	53
chr10:42360165|42426587	0.161	2
chr10:42360165|42438405	0.114	1
chr10:42394826|42400399	0.121	2
chr10:42400341|42426587	0.221	1
chr10:42400341|42438405	0.106	1
chr10:42415549|42454530	0.443	2
chr10:42425178|42454530	0.109	1
chr10:4257398|4313857	0.013	1
chr10:42692911|42696417	0.202	1
chr10:42692911|42700575	0.025	2
chr10:42775511|42829039	0.089	3
chr10:42783442|42789414	0.063	1
chr10:42783442|42791291	2.618	44
chr10:42783442|42796264	0.096	1
chr10:42783442|42797733	0.12	3
chr10:42783442|42798855	0.115	3
chr10:42783442|42803982	0.026	1
chr10:42783442|42806671	0.432	5
chr10:42783442|42816469	0.147	8
chr10:42783442|42823979	0.033	2
chr10:42783442|42829039	2.103	52
chr10:42789300|42791291	0.423	6
chr10:42789300|42797733	8.795	28
chr10:42789300|42806671	0.361	2
chr10:42789300|42816469	0.375	2
chr10:42789300|42823979	0.288	16
chr10:42789300|42829039	0.064	1
chr10:42794775|42823979	0.042	1
chr10:42794775|42829039	0.045	1
chr10:42798747|42816469	0.007	6
chr10:42801633|42812838	0.239	7
chr10:42801633|42823979	0.033	2
chr10:42810843|42823979	0.052	2
chr10:42812436|42816469	0.013	2
chr10:42812436|42823979	0.058	2
chr10:42812436|42829039	0.03	1
chr10:42812665|42823979	0.007	2
chr10:42812665|42829039	0.056	2
chr10:42815055|42823979	0.082	1
chr10:42816368|42829039	0.007	1
chr10:4282883|4284477	0.007	2
chr10:42907717|42924183	0.1	1
chr10:42907717|42947141	0.168	2
chr10:42996742|43004414	0.012	1
chr10:43020982|43022918	0.424	8
chr10:43074593|43092719	0.047	2
chr10:43074593|43160844	2.895	12
chr10:43127779|43127930	0.006	2
chr10:43127779|43160844	10.576	35
chr10:43127779|43161876	0.091	1
chr10:43157908|43160844	0.962	8
chr10:43345528|43372209	0.035	2
chr10:43393871|43395692	2.422	17
chr10:43393871|43402627	0.175	1
chr10:43393871|43413547	11.408	27
chr10:43493642|43494342	0.045	8
chr10:43509847|43511988	0.06	3
chr10:43530598|43533157	0.115	1
chr10:4353142|4357939	0.141	5
chr10:4355886|4356029	0.066	2
chr10:43583999|43584133	0.067	3
chr10:4358717|4359027	0.013	1
chr10:4367678|4374754	0.201	2
chr10:43907759|43936091	0.03	2
chr10:43909907|43936091	0.059	1
chr10:43909938|43910879	0.057	1
chr10:43921387|43936091	0.869	4
chr10:43928323|43936091	0.983	2
chr10:43986251|43999347	0.115	7
chr10:43989094|43992705	0.168	1
chr10:43997052|43999347	0.045	1
chr10:43997052|44004890	0.022	1
chr10:4407805|4418631	0.316	8
chr10:4413309|4427691	0.072	4
chr10:44303567|44319554	0.091	4
chr10:44319460|44347074	0.15	2
chr10:45072053|45126067	0.036	4
chr10:45090993|45097514	0.15	5
chr10:45107772|45126067	0.057	3
chr10:4512752|4520940	0.415	7
chr10:45314561|45318352	0.039	1
chr10:45339220|45354892	1.916	1
chr10:45418461|45420708	0.013	1
chr10:45419137|45420708	3.226	34
chr10:45419137|45476396	2.701	49
chr10:45419137|45479524	0.112	2
chr10:45419137|45479539	0.04	3
chr10:45469037|45476396	3.408	100
chr10:45469037|45479009	0.067	3
chr10:45469037|45479524	0.217	9
chr10:45469037|45479539	0.272	8
chr10:45588380|45590372	0.541	2
chr10:45588380|45605584	0.238	3
chr10:45588380|45618629	3.474	18
chr10:45588380|45677263	0.431	1
chr10:45588380|45686733	0.049	2
chr10:45605509|45618629	0.034	3
chr10:45605509|45652738	0.934	2
chr10:45615073|45686733	0.029	2
chr10:45618498|45649987	0.442	1
chr10:45618498|45652738	1.956	6
chr10:45618498|45686733	0.252	5
chr10:45638321|45652738	0.29	1
chr10:45638321|45677263	0.073	1
chr10:45638321|45686733	0.202	3
chr10:45638321|45701024	0.706	13
chr10:45638325|45652738	0.023	1
chr10:45648591|45652738	0.712	4
chr10:45648591|45677263	0.23	1
chr10:45648591|45686733	0.161	1
chr10:45670346|45677263	0.139	2
chr10:45670346|45686733	0.819	5
chr10:45676381|45677263	0.035	1
chr10:45676381|45686733	0.272	2
chr10:47474521|47475428	0.231	3
chr10:49101128|49113620	0.074	1
chr10:49101128|49132904	0.366	1
chr10:49101128|49244443	0.434	1
chr10:49101128|49272963	0.012	1
chr10:49113370|49244443	0.074	1
chr10:49132679|49132904	0.368	1
chr10:49132679|49244443	0.521	1
chr10:49240579|49244443	0.374	3
chr10:49240579|49272963	0.181	5
chr10:49240579|49404450	0.088	1
chr10:49355909|49356115	0.169	11
chr10:49355909|49404450	0.031	1
chr10:49355909|49422672	2.468	3
chr10:49355909|49424336	0.047	2
chr10:49355909|49523855	0.029	1
chr10:49404337|49422672	1.047	1
chr10:49404337|49424336	0.031	4
chr10:49419668|49422672	0.011	4
chr10:49523682|49528040	0.945	4
chr10:49523682|49578302	6.983	6
chr10:49573564|49578302	1.106	10
chr10:49783145|49822719	0.685	1
chr10:5048724|5141012	0.218	2
chr10:50604751|50608070	0.126	3
chr10:50604751|50618271	1.052	27
chr10:50604751|50650711	0.347	5
chr10:50604751|50660726	0.401	19
chr10:50604751|50690249	0.058	1
chr10:50607920|50618271	0.046	4
chr10:50607920|50660726	0.023	2
chr10:5061389|5075947	0.536	1
chr10:50617712|50618271	1.296	8
chr10:50617712|50650711	0.077	2
chr10:50617712|50660726	0.77	7
chr10:50617712|50690249	0.259	1
chr10:50635033|50642730	0.037	1
chr10:50635033|50650711	0.387	6
chr10:50635033|50660726	0.774	13
chr10:50637908|50642730	0.012	1
chr10:50637908|50650711	0.068	4
chr10:50637908|50660726	0.939	18
chr10:50658918|50660726	0.013	1
chr10:50690115|50735352	0.057	3
chr10:50690115|50767507	2.314	4
chr10:50690115|50823860	0.246	2
chr10:50699940|50735352	0.019	1
chr10:50699940|50754122	0.011	1
chr10:50707663|50735352	0.059	1
chr10:5072037|5075947	0.157	1
chr10:5072037|5086793	0.236	3
chr10:50728090|50735352	0.049	1
chr10:50728090|50767507	0.029	7
chr10:50748464|50767507	0.033	1
chr10:50748806|50754122	1.435	6
chr10:50748806|50767507	11.359	73
chr10:50748806|50770383	0.373	8
chr10:50767091|50767507	0.298	11
chr10:50767091|50770383	0.735	3
chr10:5111375|5114120	0.097	1
chr10:51481140|51491232	0.018	159
chr10:51481567|51491718	0.072	945
chr10:51481667|51491718	0.074	320
chr10:51482869|51492163	0.049	315
chr10:51484517|51494178	0.006	440
chr10:5215192|5220504	0.424	1
chr10:52259600|52261939	0.013	1
chr10:52261727|52261939	0.064	6
chr10:52261727|52286399	0.027	1
chr10:52261727|52290923	0.564	7
chr10:52261727|52418168	0.006	1
chr10:52284103|52290923	0.823	16
chr10:52304587|52317151	0.093	3
chr10:52346049|52354747	0.039	1
chr10:52346049|52357365	0.247	2
chr10:52346049|52358937	0.185	3
chr10:52349072|52354747	0.146	2
chr10:52349072|52358937	0.159	3
chr10:52429193|52430216	0.131	3
chr10:52429193|52436663	9.226	38
chr10:52429193|52436739	1.155	4
chr10:5245804|5248372	0.035	1
chr10:5245804|5256923	0.048	1
chr10:52544607|52545267	4.611	1
chr10:5259239|5261065	0.165	1
chr10:5259239|5262816	0.175	4
chr10:52878484|52879772	0.023	2
chr10:52933092|52933267	0.022	1
chr10:5301237|5316107	0.016	2
chr10:5309235|5311789	0.098	3
chr10:5309235|5318493	0.7	1
chr10:5322581|5368304	0.024	1
chr10:53281349|53301681	0.062	1
chr10:53283837|53292375	0.214	2
chr10:53291764|53298205	0.842	18
chr10:53291764|53301681	0.13	4
chr10:53291764|53319719	0.053	1
chr10:53292258|53298205	0.018	1
chr10:53296214|53319719	0.039	1
chr10:53301502|53301681	0.006	1
chr10:53312508|53358207	0.495	1
chr10:53348472|53349259	0.977	4
chr10:53348472|53358207	0.697	3
chr10:53348472|53380724	0.296	12
chr10:53547515|53563457	0.012	1
chr10:53611352|53626034	2.274	6
chr10:53638177|53649229	0.051	1
chr10:53647572|53694876	0.061	1
chr10:53654967|53662865	0.044	1
chr10:53674566|53690148	13.725	80
chr10:53674566|53694876	0.111	1
chr10:53674566|53699343	0.027	4
chr10:53684162|53699343	0.035	1
chr10:53684236|53699343	0.09	2
chr10:53689951|53690148	0.035	1
chr10:53689951|53699343	1.267	15
chr10:53694695|53699343	1.648	32
chr10:53698489|53699343	0.024	2
chr10:53699000|53699181	0.017	1
chr10:53977023|54014495	0.226	1
chr10:53977023|54030794	0.889	2
chr10:54014415|54030794	0.749	7
chr10:54014415|54063148	0.827	1
chr10:54025714|54030794	0.151	1
chr10:5403841|5420576	0.072	1
chr10:5403841|5425760	2.899	14
chr10:5403841|5426275	38.006	59
chr10:5436739|5443235	0.08	7
chr10:5436739|5456868	0.25	2
chr10:5541948|5542212	0.017	30
chr10:55671774|55714557	0.718	5
chr10:56027899|56040279	0.014	2
chr10:56040139|56051458	0.196	2
chr10:56048863|56129177	0.151	1
chr10:56087531|56089839	0.543	4
chr10:56123511|56151853	3.079	2
chr10:56123511|56155818	0.122	1
chr10:56377471|56387585	0.012	4
chr10:56389233|56389527	0.006	5
chr10:57495898|57499491	0.045	1
chr10:57495898|57502710	0.397	5
chr10:57495898|57505382	0.129	4
chr10:57495898|57506302	0.283	4
chr10:57504582|57506302	0.124	1
chr10:57517081|57517292	0.115	3
chr10:57519363|57525494	0.149	25
chr10:57522956|57527826	0.023	1
chr10:57525325|57527826	0.035	1
chr10:58258241|58271706	0.033	2
chr10:58278787|58281519	0.049	4
chr10:58285943|58292782	0.106	6
chr10:58285943|58296239	0.014	1
chr10:58287142|58294905	0.132	2
chr10:58287142|58298865	0.126	1
chr10:58294711|58296239	0.023	1
chr10:58399021|58414065	0.013	1
chr10:58408070|58410202	0.064	1
chr10:58408070|58414065	0.234	1
chr10:5841272|5842625	0.088	3
chr10:58457592|58465809	0.28	1
chr10:58463819|58470762	0.033	1
chr10:58467115|58470762	0.215	3
chr10:58475244|58480819	0.019	1
chr10:58476157|58480819	0.014	1
chr10:58483029|58490755	0.028	1
chr10:58488573|58490755	0.888	4
chr10:58490673|58492496	0.057	1
chr10:58507521|58524296	0.156	2
chr10:58507521|58538410	0.023	1
chr10:58507521|58545109	0.08	1
chr10:58507521|58562077	0.095	1
chr10:58524138|58529012	0.637	2
chr10:58527342|58529012	0.037	2
chr10:58983921|58984196	0.22	1
chr10:58983921|59007137	0.666	1
chr10:59083448|59104491	2.696	41
chr10:59083448|59136196	0.332	45
chr10:59130971|59136196	0.341	14
chr10:59166504|59178857	1.889	89
chr10:59166504|59183711	0.024	1
chr10:59166504|59192815	1.614	12
chr10:59192166|59192815	2.518	8
chr10:59250170|59323476	0.006	1
chr10:59334936|59352259	0.013	4
chr10:59334936|59361960	0.013	1
chr10:59337054|59342835	0.013	1
chr10:59337054|59343794	0.646	1
chr10:59337054|59352259	0.007	2
chr10:59342684|59352259	0.012	1
chr10:59350404|59361960	0.007	3
chr10:59350404|59369683	0.043	1
chr10:59365289|59369683	0.02	1
chr10:59599928|59600693	1.673	20
chr10:59599928|59606177	0.059	6
chr10:59727957|59733157	0.075	2
chr10:59727957|59740822	0.486	8
chr10:59727957|59750547	0.158	5
chr10:59732983|59768252	0.007	1
chr10:59750504|59839783	0.022	1
chr10:59787941|59789076	0.046	2
chr10:59984783|59986704	0.014	2
chr10:60004795|60013774	0.838	14
chr10:60004795|60042257	0.007	1
chr10:60004795|60049871	0.137	3
chr10:60004795|60064408	0.2	1
chr10:60012462|60013774	0.561	2
chr10:60013596|60049871	0.013	1
chr10:60042121|60064408	1.996	1
chr10:60106636|60121523	0.026	1
chr10:60131545|60133319	0.007	1
chr10:60131595|60131753	0.089	1
chr10:60291639|60347103	0.04	1
chr10:60294974|60295975	0.006	1
chr10:60299140|60299794	0.046	1
chr10:60299184|60299504	0.181	1
chr10:60300186|60300609	1.049	1
chr10:60300195|60300618	0.08	1
chr10:60323289|60326148	1.09	2
chr10:60357842|60358994	0.013	2
chr10:60712957|60713104	0.013	1
chr10:60778168|60780238	0.132	1
chr10:60778168|60783282	0.007	2
chr10:61245926|61249760	0.082	3
chr10:61339199|61344199	0.105	4
chr10:61343082|61343648	0.006	1
chr10:61431346|61431496	0.026	1
chr10:61450939|61451312	0.049	1
chr10:61527060|61548215	0.549	2
chr10:61660912|61665466	0.354	5
chr10:61665373|61666974	0.121	2
chr10:61665421|61666974	0.083	1
chr10:61684880|61685185	0.006	1
chr10:61685164|61685619	0.109	2
chr10:61725856|61728221	0.211	1
chr10:62201778|62203265	0.023	3
chr10:62214249|62214779	0.394	7
chr10:62231020|62315548	0.012	1
chr10:62340013|62480707	0.007	1
chr10:62432289|62441246	0.023	1
chr10:62437434|62441246	0.415	14
chr10:62443379|62447773	0.013	1
chr10:62447024|62447773	1.897	14
chr10:62456468|62480707	0.023	1
chr10:62463691|62480707	0.457	3
chr10:62480558|62480707	0.041	3
chr10:62589778|62595111	0.205	3
chr10:62589778|62598891	0.006	2
chr10:62598232|62643372	0.006	1
chr10:62619585|62626282	0.024	1
chr10:62624768|62643372	0.053	1
chr10:62627521|62634126	0.039	1
chr10:62633977|62643372	1.45	16
chr10:62633977|62647201	0.589	7
chr10:62633977|62647643	0.229	8
chr10:62639861|62643372	0.333	1
chr10:62639861|62647201	0.094	3
chr10:62639861|62647643	0.04	2
chr10:62640447|62647201	0.047	1
chr10:62744769|62785594	0.007	2
chr10:62744771|62785594	0.011	1
chr10:62746901|62747079	0.059	2
chr10:62746901|62747464	1.355	34
chr10:62746901|62751016	0.166	7
chr10:62746901|62771016	0.03	1
chr10:62747344|62751016	0.053	3
chr10:62750547|62751016	1.787	13
chr10:62750547|62753413	0.029	7
chr10:62750547|62766782	0.105	6
chr10:62750937|62751847	0.006	2
chr10:62751743|62753413	0.012	1
chr10:62751743|62760279	0.085	14
chr10:62751743|62785594	0.064	2
chr10:62751743|62791042	0.359	20
chr10:62753174|62776963	0.07	1
chr10:62756483|62760279	0.052	6
chr10:62756483|62763523	0.094	6
chr10:62756483|62764534	0.012	1
chr10:62756483|62791042	0.013	1
chr10:62760094|62760279	0.718	46
chr10:62760094|62766782	0.184	7
chr10:62760094|62771016	0.178	1
chr10:62763440|62766782	0.794	12
chr10:62763440|62791042	0.053	1
chr10:62770855|62772065	1.88	21
chr10:62770855|62776963	0.046	5
chr10:62770855|62785594	0.115	1
chr10:62770855|62791042	0.195	1
chr10:62776568|62776963	10.765	37
chr10:62776568|62785594	0.412	4
chr10:62780441|62785594	0.299	3
chr10:62780441|62791042	0.253	2
chr10:62783234|62785594	0.069	2
chr10:62785431|62791042	0.187	2
chr10:62818939|62822760	0.059	1
chr10:62832894|62833628	0.023	3
chr10:62832894|62840374	0.227	5
chr10:62832894|62840378	7.152	99
chr10:62833538|62840378	0.012	1
chr10:62838176|62840378	0.195	3
chr10:62937418|62941204	0.064	1
chr10:62982671|62989240	0.067	1
chr10:62982671|62998195	0.023	1
chr10:62982671|63011843	0.012	2
chr10:62994705|62995379	0.026	2
chr10:62994705|63004776	0.215	1
chr10:62997881|63004776	0.035	5
chr10:62997881|63006754	0.07	1
chr10:62997881|63007768	0.023	2
chr10:63004657|63011843	0.049	1
chr10:63009356|63011843	0.012	1
chr10:63013853|63019527	0.038	2
chr10:63014452|63019527	0.057	2
chr10:63015661|63015882	0.006	1
chr10:63015802|63017610	1.965	1
chr10:63015802|63018225	0.123	1
chr10:63015802|63019527	1.991	26
chr10:63016080|63019527	0.356	4
chr10:63017222|63019527	0.06	1
chr10:63056779|63072047	0.027	3
chr10:63145836|63169430	0.043	1
chr10:63162222|63169430	2.483	2
chr10:63163513|63169430	0.706	3
chr10:63249954|63283341	0.036	1
chr10:63264026|63269704	0.053	2
chr10:63264026|63278465	0.043	3
chr10:63264026|63283341	0.404	11
chr10:63264026|63291283	0.06	4
chr10:63264026|63299239	0.02	3
chr10:63269628|63278465	0.275	9
chr10:63269628|63283341	0.407	7
chr10:63269628|63287578	0.006	1
chr10:63269628|63291283	0.007	1
chr10:63273451|63275088	0.032	2
chr10:63278335|63288009	0.013	1
chr10:63283181|63288009	0.33	7
chr10:63283181|63290676	0.072	2
chr10:63283575|63284418	0.038	3
chr10:63285374|63285720	0.17	4
chr10:63287519|63288009	0.62	1
chr10:63287519|63299239	0.074	2
chr10:63289052|63299239	0.235	3
chr10:63289052|63307909	6.483	20
chr10:63289052|63308450	0.055	1
chr10:63289052|63311914	0.603	1
chr10:63289052|63316802	0.023	1
chr10:63299120|63457664	0.007	1
chr10:63306348|63308450	0.222	1
chr10:63306348|63311914	0.906	13
chr10:63306348|63316802	0.1	1
chr10:63314487|63315843	0.023	2
chr10:63323967|63331897	0.149	1
chr10:63323967|63335877	0.023	1
chr10:63325126|63335877	0.026	2
chr10:63331745|63331897	0.012	2
chr10:63331745|63335877	0.379	1
chr10:63331745|63337096	0.023	4
chr10:63335636|63335877	0.012	1
chr10:63335636|63337096	0.035	2
chr10:63395785|63397378	0.031	2
chr10:63504032|63582063	0.087	1
chr10:63820222|63852825	0.194	1
chr10:63852622|63852825	0.036	1
chr10:63964872|63966130	0.046	1
chr10:64030147|64036635	0.007	1
chr10:64250698|64260965	0.298	1
chr10:64250698|64409283	0.193	3
chr10:64585960|64586160	0.089	1
chr10:66176234|66205600	0.316	13
chr10:66187606|66205600	0.014	9
chr10:67014902|67039577	0.051	1
chr10:67021749|67039577	0.109	1
chr10:67027603|67028749	0.016	4
chr10:67034071|67063071	0.321	1
chr10:67034599|67036005	0.542	11
chr10:67034599|67039577	1.138	29
chr10:67034599|67063071	0.564	7
chr10:67035885|67039577	0.023	6
chr10:67096790|67275654	0.018	4
chr10:67106776|67189849	0.03	1
chr10:67119892|67189849	0.02	1
chr10:67157907|67158071	1.64	52
chr10:67157907|67162967	0.035	1
chr10:67157907|67164222	0.2	2
chr10:67157907|67186311	0.043	1
chr10:67157907|67189849	7.126	76
chr10:67157907|67215375	0.162	3
chr10:67157907|67226919	0.015	2
chr10:67157907|67233523	0.151	1
chr10:67157907|67240941	0.097	6
chr10:67189736|67218469	0.013	1
chr10:67215270|67218469	0.034	1
chr10:67215270|67220635	0.093	4
chr10:67215270|67233523	0.023	4
chr10:67215270|67240941	0.006	2
chr10:67215270|67249806	0.024	1
chr10:67216983|67240941	0.214	6
chr10:67224009|67226919	0.145	8
chr10:67224009|67240941	0.079	1
chr10:67224737|67230049	0.3	5
chr10:67233371|67248150	0.012	1
chr10:67238108|67240941	0.057	1
chr10:67243772|67244873	0.075	5
chr10:67243772|67245636	0.129	2
chr10:67243772|67248150	1.117	9
chr10:67245506|67248150	0.13	3
chr10:67245506|67254583	0.295	2
chr10:67249630|67254583	0.174	4
chr10:67575886|67594264	0.081	1
chr10:67578116|67591327	0.443	8
chr10:67578116|67623110	0.144	1
chr10:67582616|67591327	0.05	1
chr10:68017806|68026649	1.945	4
chr10:68017806|68035951	0.468	2
chr10:68017806|68044152	0.232	1
chr10:68096211|68128993	0.023	5
chr10:68118251|68128993	0.135	7
chr10:68118251|68135106	0.265	11
chr10:68118251|68186256	0.048	9
chr10:68126699|68128993	0.04	6
chr10:68126699|68135106	0.044	2
chr10:68126699|68186256	0.042	2
chr10:68126699|68243229	0.063	1
chr10:68128789|68128993	0.006	3
chr10:68134994|68243229	0.033	1
chr10:68186026|68186256	0.2	53
chr10:68186026|68243229	2.653	8
chr10:68243004|68243229	0.006	17
chr10:6828885|6830497	0.13	1
chr10:6828885|6850107	0.07	1
chr10:68748376|68751328	1.154	3
chr10:6900570|6920086	0.233	2
chr10:6919714|6956132	0.092	2
chr10:69248771|69249728	0.097	1
chr10:69340481|69346231	0.018	1
chr10:69342540|69346231	0.007	1
chr10:6935175|6956132	0.661	4
chr10:6935187|6956132	0.677	12
chr10:6954670|6956132	0.022	2
chr10:69595050|69608960	0.03	2
chr10:69607155|69608960	0.257	3
chr10:6979514|6996576	0.034	2
chr10:69808416|69824416	0.342	1
chr10:69904198|69904510	0.014	1
chr10:69927695|69932496	0.533	2
chr10:69927695|69982197	0.013	1
chr10:69927819|69929445	0.063	2
chr10:69958918|69980394	0.999	1
chr10:69994372|69999498	5.268	4
chr10:69994372|70004991	0.04	1
chr10:70015568|70142728	0.022	2
chr10:70023832|70027503	0.019	5
chr10:70142579|70154836	3.02	7
chr10:70142579|70175167	0.323	1
chr10:70142579|70182260	0.062	1
chr10:70154708|70169252	0.446	1
chr10:70154708|70175167	0.697	5
chr10:70154708|70182260	0.141	2
chr10:70167002|70175167	0.468	5
chr10:70191848|70192629	0.023	1
chr10:70255960|70275021	0.081	1
chr10:70377860|70379499	0.054	11
chr10:70448758|70451228	0.023	3
chr10:70448758|70477272	0.57	4
chr10:70448758|70498949	0.14	1
chr10:70477154|70498949	0.062	1
chr10:70477154|70520925	0.029	3
chr10:70534684|70536504	0.111	2
chr10:70534684|70554589	0.014	2
chr10:70542644|70544530	0.007	1
chr10:70930591|70932245	0.03	1
chr10:71027898|71079236	0.119	8
chr10:71228516|71237031	0.025	1
chr10:71229087|71237031	0.21	10
chr10:71233357|71235613	0.056	5
chr10:71233357|71237031	0.036	1
chr10:71234865|71235613	0.023	1
chr10:71234865|71237031	0.014	2
chr10:7126095|7143002	0.012	1
chr10:7134522|7154485	2.685	1
chr10:71363450|71372880	0.086	1
chr10:71363450|71376786	0.275	1
chr10:71372785|71376786	0.172	1
chr10:7138355|7154485	0.096	2
chr10:7140319|7154413	0.036	1
chr10:7140319|7154485	8.463	6
chr10:7152864|7154485	10.087	20
chr10:7152864|7160807	4.416	16
chr10:73282748|73283608	7.346	150
chr10:73319537|73320107	0.234	3
chr10:73483861|73489951	0.577	1
chr10:74185274|74230380	0.052	2
chr10:74210367|74230380	2.228	1
chr10:74450156|74466398	0.042	1
chr10:7473254|7649155	0.006	2
chr10:75131021|75131684	0.088	6
chr10:75131021|75145462	0.433	4
chr10:75228755|75230871	0.02	3
chr10:75228755|75248644	0.044	2
chr10:75228755|75279961	0.036	2
chr10:75230682|75230871	0.006	1
chr10:75230682|75248644	1.165	8
chr10:75230682|75267589	0.089	2
chr10:75230682|75274100	0.217	1
chr10:75230682|75279961	0.521	4
chr10:75241065|75248644	0.036	1
chr10:75245079|75261957	4.212	16
chr10:75245079|75263370	0.068	1
chr10:75245079|75267589	0.228	5
chr10:75245079|75279961	0.602	10
chr10:75248437|75261957	0.113	2
chr10:75248437|75263370	0.035	2
chr10:75248437|75267589	0.245	1
chr10:75248437|75274100	0.023	1
chr10:75257868|75259143	0.104	1
chr10:75257868|75263370	0.282	2
chr10:75257868|75279961	0.225	10
chr10:75261794|75267589	0.125	2
chr10:75261794|75276927	0.093	6
chr10:75261794|75279961	0.186	7
chr10:75263279|75267589	0.046	1
chr10:75263279|75279961	0.215	7
chr10:75274017|75279961	5.541	44
chr10:75276771|75279961	0.054	2
chr10:75677274|75700095	0.032	2
chr10:75684292|75700095	5.974	33
chr10:75694715|75700095	0.94	15
chr10:75712135|75713631	0.162	1
chr10:75717438|75721539	0.317	1
chr10:75725259|75742462	0.023	1
chr10:75750044|75755500	0.027	1
chr10:75775871|75784233	0.253	27
chr10:75892707|75915193	0.007	1
chr10:75897445|75911656	0.013	1
chr10:75904384|75911656	0.09	4
chr10:75904384|75915193	0.035	1
chr10:75904384|75916911	0.123	8
chr10:75906030|75911656	0.03	2
chr10:75906030|75916911	0.192	1
chr10:75910154|75916911	0.253	5
chr10:75915064|75916911	0.584	12
chr10:7596104|7608639	0.162	1
chr10:7602829|7608639	0.081	1
chr10:76217314|76221162	0.213	2
chr10:76225288|76226315	0.865	5
chr10:76317867|76319586	0.114	4
chr10:76317867|76321606	0.111	1
chr10:76317867|76327773	0.029	1
chr10:76367308|76370079	0.83	25
chr10:76384741|76401535	0.077	1
chr10:76399856|76401535	0.051	12
chr10:76399856|76404651	0.271	28
chr10:76399856|76412649	0.309	6
chr10:7640045|7640815	1.409	4
chr10:7640045|7644429	0.08	1
chr10:7640045|7649155	2.026	8
chr10:76408698|76437216	0.012	1
chr10:76418360|76437216	0.061	2
chr10:76419978|76423225	0.04	1
chr10:76419978|76434040	0.133	1
chr10:76429200|76434040	0.02	1
chr10:76433004|76434040	0.064	2
chr10:76433004|76440355	0.051	1
chr10:7644325|7649155	0.271	10
chr10:7647590|7649155	0.102	2
chr10:76476514|76493543	0.03	2
chr10:76502652|76511223	0.02	1
chr10:76511020|76512568	0.573	5
chr10:76533513|76536365	0.025	1
chr10:76611029|76611189	0.116	1
chr10:76611029|76612001	0.162	2
chr10:7669553|7673720	0.051	1
chr10:7669553|7676362	0.016	13
chr10:76714995|76716323	0.157	1
chr10:76716719|76717462	0.108	4
chr10:76718373|76719005	0.232	1
chr10:76781832|76800914	0.325	2
chr10:76781832|76825992	0.014	1
chr10:76797795|76800914	1.851	6
chr10:76799529|76800828	0.049	2
chr10:76825860|76892656	0.034	1
chr10:7691335|7691814	0.049	1
chr10:7691335|7697649	0.219	2
chr10:7691335|7703120	0.364	8
chr10:7691335|7706042	0.023	1
chr10:7691517|7691696	0.025	1
chr10:7697502|7703120	0.007	1
chr10:7701610|7703120	1.696	29
chr10:7701610|7706042	0.12	3
chr10:77041816|77042974	0.165	11
chr10:7705460|7710647	0.123	1
chr10:7705460|7710955	0.042	1
chr10:77059895|77067432	0.024	1
chr10:77096519|77166490	0.006	1
chr10:77293229|77293383	0.023	1
chr10:77314750|77316359	0.023	20
chr10:77356902|77359735	0.084	1
chr10:77359567|77359735	0.072	4
chr10:77359567|77387338	0.053	2
chr10:77359567|77503914	0.006	2
chr10:7738723|7741565	0.06	8
chr10:7738723|7743736	0.41	10
chr10:7738723|7744166	0.04	2
chr10:7738723|7752902	0.047	2
chr10:7741408|7744166	0.02	2
chr10:77418095|77503914	0.006	5
chr10:7743556|7744166	0.043	2
chr10:7743556|7751649	0.023	2
chr10:77503846|77514414	0.011	1
chr10:7756668|7758419	0.018	2
chr10:77587251|77589742	0.023	1
chr10:77587251|77593910	0.006	2
chr10:77598456|77598611	0.012	2
chr10:77616524|77616663	0.069	1
chr10:77617081|77617264	0.021	1
chr10:77630726|77630894	2.242	46
chr10:77630726|77641578	0.062	1
chr10:77644779|77644950	0.07	1
chr10:7773298|7779362	0.094	2
chr10:77919706|77920444	0.013	1
chr10:77929213|77938448	0.014	1
chr10:7794338|7810458	0.012	1
chr10:7795644|7795861	0.14	1
chr10:7795644|7799649	0.292	4
chr10:7795644|7800850	0.023	2
chr10:7795644|7801969	0.654	12
chr10:7795644|7814811	0.022	1
chr10:7798467|7810458	2.423	58
chr10:77993382|77994182	0.058	1
chr10:77995244|77997619	0.039	2
chr10:7799553|7805022	0.12	1
chr10:77997524|77999934	0.007	1
chr10:7800734|7805022	0.013	2
chr10:7800734|7807382	0.023	1
chr10:7804956|7814811	0.252	8
chr10:7810362|7814811	0.663	86
chr10:78202880|78204392	0.145	4
chr10:78207434|78222860	0.06	1
chr10:78214568|78222860	0.058	3
chr10:78214568|78231535	0.112	4
chr10:78220189|78231535	0.03	2
chr10:78228779|78231535	0.084	3
chr10:78328711|78329336	0.057	1
chr10:78400793|78400948	0.006	1
chr10:78401850|78403584	0.007	1
chr10:78402425|78402695	0.023	1
chr10:78579739|78586315	0.006	2
chr10:7907334|7924872	0.085	6
chr10:7907500|7924872	0.04	2
chr10:7919114|7920614	0.3	10
chr10:7919114|7924872	0.401	39
chr10:7919114|7933208	0.026	9
chr10:7924685|7924872	0.062	6
chr10:7924685|7933208	0.013	6
chr10:79710381|79710718	0.053	1
chr10:79710381|79710823	0.026	1
chr10:79710695|79710853	0.037	1
chr10:79711655|79711817	0.254	3
chr10:79742054|79743228	0.014	1
chr10:79743178|79743728	0.066	1
chr10:79745674|79759236	0.017	4
chr10:79760989|79761499	0.026	3
chr10:79813183|79814355	0.035	11
chr10:79815185|79815844	0.234	4
chr10:79858752|79859955	0.011	2
chr10:79859781|79859955	0.135	5
chr10:79862754|79863226	0.023	3
chr10:79930635|79932078	0.794	10
chr10:80069282|80070051	0.011	1
chr10:80082615|80086432	0.045	2
chr10:80124802|80128100	0.518	4
chr10:80124802|80130111	0.053	2
chr10:80124802|80261575	0.012	1
chr10:80228322|80236181	0.095	2
chr10:80228322|80241885	0.013	2
chr10:80255102|80256012	0.109	2
chr10:80287837|80288000	0.013	1
chr10:80343710|80344924	0.032	2
chr10:80583677|80586745	0.016	1
chr10:80608803|80612459	0.007	1
chr10:80634727|80636938	0.012	1
chr10:80645340|80648679	0.013	1
chr10:80669630|80671837	0.017	1
chr10:80689319|80694648	0.013	1
chr10:80712112|80712930	0.054	10
chr10:80712112|80715179	1.666	133
chr10:80712112|80719812	0.432	36
chr10:80712596|80712930	0.023	1
chr10:80712765|80712930	0.032	2
chr10:80727054|80732946	0.023	2
chr10:80764602|80768668	0.086	1
chr10:80764602|80771366	0.505	4
chr10:80764602|80773768	0.747	5
chr10:80766163|80771366	2.378	2
chr10:80773719|80777611	0.048	1
chr10:80801196|80802901	0.012	1
chr10:80803583|80803723	0.011	2
chr10:80803583|80803888	1.571	16
chr10:80834313|80836141	0.346	2
chr10:80900482|80907541	0.013	1
chr10:81050999|81052251	0.086	1
chr10:81080561|81081071	0.122	1
chr10:81081901|81082134	0.089	6
chr10:81108748|81118229	1.427	8
chr10:81143962|81145217	0.336	18
chr10:81143962|81293152	0.023	5
chr10:81178090|81178722	0.036	3
chr10:81180235|81180639	0.006	1
chr10:81180355|81180626	0.035	3
chr10:81180640|81181395	0.027	7
chr10:81180993|81181131	0.006	5
chr10:81181104|81181344	0.047	1
chr10:81181104|81181395	0.121	4
chr10:81181143|81181410	0.006	1
chr10:81181228|81181410	0.074	4
chr10:81181313|81181588	0.078	2
chr10:81182164|81182352	0.052	2
chr10:81240727|81240897	0.007	1
chr10:81241995|81249796	0.061	1
chr10:81282938|81283605	0.028	1
chr10:81308948|81309247	0.241	5
chr10:81318304|81318443	0.017	1
chr10:81366990|81367218	0.017	1
chr10:81398033|81399574	0.08	11
chr10:81400509|81409682	0.059	1
chr10:81490053|81490261	0.006	1
chr10:81532396|81533406	0.672	6
chr10:81559558|81564910	0.047	2
chr10:81561231|81566020	0.047	11
chr10:81564848|81565333	0.069	4
chr10:81565622|81565797	0.043	2
chr10:81565721|81566003	0.024	2
chr10:81565798|81566003	0.006	1
chr10:81642301|81643893	0.085	1
chr10:82011603|82019388	0.694	2
chr10:82058370|82178454	0.109	14
chr10:82058683|82107936	0.023	26
chr10:82368571|82368958	0.505	2
chr10:82368571|82383844	4.792	14
chr10:82368571|82400986	0.257	13
chr10:82368571|82404029	0.191	3
chr10:82368571|82405166	0.178	3
chr10:82368571|82427877	0.047	7
chr10:82368675|82407643	0.007	1
chr10:82376561|82383844	0.007	1
chr10:82383763|82400986	0.497	17
chr10:82383763|82404029	1.724	19
chr10:82383763|82405166	2.675	24
chr10:82383763|82409486	0.82	3
chr10:8245903|8248186	0.361	2
chr10:8245903|8307487	0.041	1
chr10:8245903|8330223	0.089	1
chr10:8245903|8390931	0.071	1
chr10:82700919|82739265	0.166	1
chr10:82702443|82723786	0.045	1
chr10:82702443|82728427	0.078	1
chr10:82709009|82712238	0.402	2
chr10:82709009|82724396	0.197	1
chr10:82709009|82728427	0.144	1
chr10:82709009|82734481	0.076	1
chr10:82709009|82739265	0.078	4
chr10:82709964|82724396	0.055	1
chr10:82709964|82728427	0.024	1
chr10:82732603|82739265	0.27	7
chr10:82751384|82761913	0.144	1
chr10:82754965|82761913	0.033	1
chr10:82874613|82890518	0.029	2
chr10:82879206|82885293	0.022	1
chr10:82883914|82885293	0.157	2
chr10:82883914|82890518	0.017	1
chr10:82890429|82895994	0.051	2
chr10:82896871|82897258	0.014	2
chr10:8298056|8307487	0.34	1
chr10:8298056|8330223	3.637	6
chr10:8298056|8390931	1.17	1
chr10:83254783|83316789	0.259	1
chr10:83281370|83297300	0.175	1
chr10:83281370|83316789	2.893	6
chr10:83283722|83316789	0.035	1
chr10:83297154|83304375	0.277	2
chr10:83297154|83316789	1.697	5
chr10:8330068|8330223	0.074	7
chr10:8330068|8390931	0.361	5
chr10:83304304|83316789	0.098	2
chr10:83313415|83316789	1.748	11
chr10:83316055|83316789	1.088	11
chr10:83370679|83434634	0.013	1
chr10:83506598|83508732	0.409	1
chr10:83554734|83564537	0.012	1
chr10:83555573|83556116	0.086	1
chr10:83555573|83574559	0.048	1
chr10:83555616|83556000	0.083	1
chr10:83558598|83564537	1.621	2
chr10:83569968|83574559	0.007	2
chr10:83571353|83594416	0.03	3
chr10:83620698|83628833	0.276	2
chr10:84392256|84394143	0.355	2
chr10:84527665|84527886	0.006	1
chr10:84528286|84528478	0.006	1
chr10:84528445|84528591	0.013	1
chr10:84667322|84684304	0.027	2
chr10:84667322|84699541	0.354	1
chr10:84925546|84948020	0.157	1
chr10:84947412|84948020	9.353	62
chr10:84947412|84958110	0.116	3
chr10:84958016|84970824	0.152	1
chr10:84958016|84980192	0.184	1
chr10:84969863|84970824	0.282	2
chr10:84969863|84992264	0.173	1
chr10:84980048|84992264	0.258	2
chr10:84980048|85001901	0.063	1
chr10:85001782|85004862	0.04	3
chr10:85008657|85009627	0.011	1
chr10:85132265|85157194	0.053	2
chr10:85143016|85157194	2.133	19
chr10:85144154|85148798	0.232	1
chr10:85146344|85148798	0.486	4
chr10:85146344|85157194	0.012	1
chr10:85899175|85905498	0.163	1
chr10:85910223|85912971	0.037	1
chr10:85942574|85949622	0.023	1
chr10:85946191|85947333	0.12	1
chr10:85949466|85953504	0.027	1
chr10:86348101|86348252	0.054	1
chr10:86466979|86467435	0.062	1
chr10:86691077|86691748	0.635	5
chr10:86691629|86692445	0.006	1
chr10:86692386|86693424	0.006	1
chr10:86693377|86703601	0.023	7
chr10:86696719|86698336	0.037	1
chr10:86696719|86703025	0.024	2
chr10:86696719|86703601	0.019	4
chr10:86698319|86703601	0.022	2
chr10:86698319|86704396	0.171	1
chr10:86701697|86703601	0.007	1
chr10:86712765|86736999	0.024	1
chr10:86729782|86736999	0.035	3
chr10:86804781|86812380	1.892	1
chr10:86804781|86825295	0.027	1
chr10:86815854|86825295	0.012	1
chr10:87027992|87043553	0.04	1
chr10:87121410|87165134	0.084	1
chr10:8780519|8789601	6.881	114
chr10:8780519|8814457	2.717	52
chr10:8780519|8850491	0.725	7
chr10:8784198|8814457	0.372	1
chr10:88091754|88128758	0.039	1
chr10:88110299|88114701	0.731	5
chr10:88110299|88126327	1.348	10
chr10:88110299|88140096	0.087	2
chr10:8814241|8814457	0.022	5
chr10:8814241|8850491	0.914	2
chr10:88213647|88219360	0.206	12
chr10:88213647|88234458	0.412	2
chr10:88329083|88336988	0.238	7
chr10:88393192|88400737	0.023	1
chr10:88400652|88414598	4.333	66
chr10:88400652|88419560	2.161	15
chr10:88411916|88419560	1.849	33
chr10:88411916|88428654	0.099	4
chr10:88437445|88439213	0.023	1
chr10:88475333|88489728	0.604	1
chr10:88735898|88737202	0.255	1
chr10:88760870|88767592	0.013	1
chr10:88768635|88777549	0.058	3
chr10:88809082|88810085	2.188	24
chr10:88971268|88983791	0.323	1
chr10:88992875|88998160	0.865	1
chr10:88992875|89035181	0.555	3
chr10:88992875|89088293	0.24	1
chr10:89016075|89035181	0.138	1
chr10:89027195|89088293	0.042	1
chr10:89068100|89088293	1.185	4
chr10:89084547|89088293	0.197	1
chr10:89084547|89117002	0.021	6
chr10:89084547|89125224	0.182	4
chr10:89112791|89117002	0.566	10
[truncated: 46,686 more rows]

## Sheet: Fig.1h
	#cells	Type
1:155940717|155962560	55	Known
17:32544331|32629156	184	Known
17:32544883|32629156	2918	Known
17:32550732|32634493	2696	Known
17:32551056|32634740	1054	Known
17:35266187|35383133	391	Known
17:35266688|35428592	3960	Known
17:35323064|35440184	151	Known
17:35397067|35440184	311	Known
5:105122875|105161668	944	Known
7:28117201|28159536	143	Known
8:104832580|104847208	13	Known
JH584304.1:25369|59773	3726	Known
1:173905473|174017656	3545	Known
11:117290398|117291036	53	Known
13:67668856|67673688	1	Known
17:35397067|35471101	198	Known
3:85720416|85741374	5	Known
1:85113047|85259842	689	Known
10:127790816|127812949	40	Known
11:45883710|45895129	121	Known
12:83990494|84009966	3702	Known
12:104240247|104251745	4193	Known
17:35266187|35428139	928	Known
17:35266688|35383587	4097	Known
5:105110205|105137045	13	Known
7:44106379|44191880	11	Known
7:44139391|44188318	21	Known
7:44139391|44225524	86	Known
Y:90739142|90793680	9261	Known
11:100204633|100257868	2306	Known
1:20595479|20599146	2	Known
11:67181035|67246541	26	Known
11:67221513|67258738	31	Known
11:67252555|67297622	25	Known
11:100142052|100258570	105	Known
17:35394357|35424940	168	Known
3:40869632|40917067	7	Known
17:36041449|36066390	2340	Known
17:36041449|36110135	2476	Known
18:60389792|60439498	592	Known
6:31418931|31433131	181	Known
11:98649471|98666274	6	Known
2:166617833|166647045	4	Known
7:44016765|44106008	104	Known
5:106618071|106666845	454	Known
Y:90739142|90793417	24709	Known
12:52516079|52519967	1157	Known
14:59323168|59349388	3027	Known
15:12437104|12445665	6	Known
15:79531678|79537545	2	Known
15:82456334|82558539	4	Known
17:35265784|35440184	398	Known
17:36031638|36119464	231	Known
4:63345069|63362603	14	Known
5:109751595|109847819	534	Known
7:28113928|28158108	69	Known
8:93192761|93370193	1132	Known
17:34147651|34153453	172	Known
2:156890562|156931267	552	Known
9:123596043|123637145	30	Known
9:123632110|123664693	45	Known
X:50603439|50615515	64	Known
1:80304080|80323056	13	Known
13:32845671|32860115	52	Known
13:58215284|58400417	5	Known
17:35266866|35324048	738	Known
19:3910898|4086579	407	Known
3:107986034|108043959	6185	Known
3:138546321|138742660	52	Known
5:120885773|120902054	160	Known
12:5561604|5580161	1	Known
15:30332010|30332146	54	Known
17:50036941|50055627	17	Known
9:110310095|110314094	3	Known
X:50608478|50615515	51	Known
15:101865451|101936361	1	Known
12:73168000|73188265	71	Known
13:33895269|33923068	937	Known
17:35263839|35380173	795	Known
2:58616834|58617728	4	Known
2:117338276|117338460	13	Known
X:50606076|50615515	53	Known
14:59294820|59359583	521	Known
16:36187914|36255642	179	Known
17:22225539|22313320	962	Known
5:105218909|105274380	26	Known
7:104315301|104348403	805	Known
8:93062984|93104250	8	Known
1:107047473|107155567	99	Known
1:107049327|107156947	108	Known
11:100104429|100259329	9	Known
11:100229706|100257653	102	Known
12:43942195|43949807	5	Known
13:100219664|100294885	38	Known
14:72652016|72683771	38	Known
15:66959362|66960552	11	Known
15:74982990|74996568	1192	Known
15:101711529|101864375	41	Known
3:144737863|144802182	228	Known
5:105050864|105135190	90	Known
5:130187401|130198116	51	Known
7:49461909|49464929	1	Known
9:55482273|55501146	2	Known
11:83706068|83709999	249	Known
12:104250140|104263214	87	Known
17:33977771|33997560	1824	Known
18:20333480|20397998	73	Known
3:144748401|144806506	11	Known
7:44016765|44191880	103	Known
7:44139391|44207499	12	Known
12:104248162|104263214	144	Known
17:33978254|33999546	237	Known
19:34587061|34607998	883	Known
6:140550761|140572966	3	Known
9:92266712|92290859	1128	Known
11:11700205|11707904	71	Known
11:36273231|36300430	4	Known
12:104248168|104263214	23	Known
15:82761437|82779328	102	Known
17:34769833|34843042	54	Known
17:35266187|35345030	1081	Known
7:44200239|44225524	5	Known
7:44209606|44225524	42	Known
13:77174853|77193223	5	Known
4:133719537|133723051	1257	Known
9:66562554|66566903	124	Known
X:23756440|23762360	89	Known
17:36031638|36137463	486	Known
19:26716115|26720947	1	Known
3:122968589|122969249	4	Known
3:142629969|142660211	140	Known
7:98243949|98266247	156	Known
7:104314363|104348403	275	Known
17:36041449|36137463	42	Known
17:47888125|47904534	6	Known
10:50748806|50767507	74	Known
13:42055400|42123213	56	Known
13:100230665|100303335	116	Known
5:109751595|109805077	1192	Known
8:93127504|93219508	103	Known
8:93127504|93271964	115	Known
5:87127678|87241039	948	Known
5:87136094|87243001	787	Known
1:43512963|43533793	5	Known
10:117282107|117291193	1190	Known
13:44848280|44848421	16	Known
13:67177065|67198659	324	Known
16:89955936|89956107	53	Known
2:154143755|154162657	32	Known
7:44055617|44190424	11	Known
8:106078604|106079741	98	Known
8:119198855|119198995	6	Known
1:93939740|94007004	87	Known
5:105050864|105182288	9	Known
13:74493850|74512556	1096	Known
18:60388259|60439498	47	Known
1:173903694|174017656	271	Known
13:42055400|42055542	380	Known
13:62466707|62643249	228	Known
14:7228218|7262717	3	Known
3:94638925|94722904	452	Known
12:4941972|4945022	41	Known
8:35664668|35677181	13	Known
9:65066351|65075888	3	Known
17:85023696|85113847	23	Known
18:80079825|80080047	25	Known
2:105792216|105814350	13	Known
5:106634831|106669840	5	Known
7:79294508|79325601	2	Known
2:16512022|16565405	35	Known
9:82926397|82959851	26	Known
10:108690884|108691063	191	Known
11:100586359|100587250	15	Known
16:92099594|92099733	4	Known
17:12151692|12151949	48	Known
2:120533511|120539492	5	Known
3:28029167|28041277	1	Known
7:92645990|92665865	840	Known
12:104241036|104252835	71	Known
17:34148551|34155714	153	Known
3:85785218|85872190	2	Known
5:14935729|14975568	15	Known
JH584304.1:25369|60179	66	Known
X:20429023|20462191	2	Known
11:43704534|43705477	2144	Known
16:93609795|93629007	85	Known
3:27620605|27643089	60	Known
4:47383749|47383994	8	Known
4:57950839|57951901	14	Known
4:84971131|85006524	511	Known
10:67157907|67189849	76	Known
19:34586274|34607998	192	Known
8:108792202|108856953	43	Known
1:161517704|161521968	2	Known
7:44106379|44229047	117	Known
7:44192251|44229047	64	Known
7:44218452|44225524	79	Known
7:44219610|44227680	84	Known
7:100354709|100355361	5	Known
17:35344755|35425846	47	Known
8:33862986|33866404	79	Known
7:112318386|112351427	1	Known
X:50602834|50603525	10	Known
17:35382858|35395079	147	Known
9:124423792|124440885	1590	Known
X:38424267|38442140	86	Known
15:101676864|101707722	210	Known
15:101711529|101815964	18	Known
8:93197668|93374613	33	Known
11:100204633|100265054	255	Known
12:73168000|73219142	215	Known
18:25289947|25340384	4	Known
1:173735096|173905631	49	Known
14:59323168|59381484	3069	Known
17:36032609|36168240	77	Known
4:112727603|112746840	6	Known
8:104836771|104966592	16	Known
17:21660105|21687927	777	Known
9:66540062|66566903	1639	Known
1:177248676|177248881	33	Known
3:142853414|142853714	40	Known
1:107047473|107079373	95	Known
17:83425258|83428248	39	Known
12:45015428|45019655	1	Known
17:13803939|13822377	13	Known
17:21661315|21687927	585	Known
3:107929063|107941103	4	Known
5:105159460|105274380	12	Known
1:177102962|177248881	331	Known
19:44261244|44301444	20	Known
1:51813003|51863434	3	Known
10:117099943|117102198	109	Known
4:108478873|108479741	841	Known
6:40685277|40711271	23	Known
6:40714975|40750266	32	Known
8:79371784|79372364	126	Known
11:100104429|100205104	358	Known
15:82825231|82857284	1578	Known
11:62117700|62132454	16	Known
16:85013627|85015360	5	Known
9:96557400|96568487	8	Known
17:34770482|34844827	13	Known
7:131094707|131097668	63	Known
4:48604581|48658932	1	Known
7:44055617|44104499	11	Known
7:131040887|131081212	650	Known
7:131049910|131081212	658	Known
7:131054063|131061358	294	Known
7:131054063|131069759	307	Known
7:131059096|131066738	2	Known
7:131066415|131081212	586	Known
X:50567540|50606162	7	Known
1:173795293|173871545	22	Known
11:119798769|119823021	16	Known
7:28093315|28144424	2	Known
11:67194348|67257295	7	Known
2:128991091|128997872	22	Known
5:90786584|90904239	190	Known
19:53960973|53988383	9	Known
X:50564813|50608814	10	Known
X:50581403|50608814	4	Known
11:100141280|100257653	198	Known
15:82851513|82857284	1434	Known
15:99819494|99826837	66	Known
16:58507448|58507614	72	Known
8:95365314|95366422	44	Known
14:36896255|36909212	99	Known
7:44075851|44229047	105	Known
17:35382858|35471101	171	Known
3:142603558|142625622	162	Known
5:73510886|73522744	14	Known
5:109796183|109805077	114	Known
9:35235231|35244706	14	Known
19:44934933|44948052	56	Known
17:21538764|21652345	259	Known
17:35382858|35440184	197	Known
6:41357330|41418496	118	Known
6:41357733|41419176	140	Known
7:44056005|44140800	45	Known
9:3441055|3450151	58	Known
12:113143459|113144297	466	Known
15:90615111|90619735	11	Known
15:98084970|98087133	1673	Known
14:36890342|36941264	1	Known
3:107931619|107986109	99	Known
2:5957471|5979923	6	Known
2:122441559|122486090	684	Known
5:103501367|103501912	33	Known
10:75775871|75784233	27	Known
12:84041837|84053941	60	Known
12:84041837|84101428	55	Known
13:100242781|100307078	788	Known
17:32551056|32634312	2	Known
4:86629312|86660269	73	Known
10:94375349|94430639	11	Known
11:101126032|101161188	199	Known
17:35394811|35425377	39	Known
1:173907597|174027326	173	Known
8:104852013|104993817	4	Known
10:91059573|91062216	1	Known
7:34748062|34748277	6	Known
14:34691682|34695105	701	Known
19:5801227|5801898	1209	Known
17:35324182|35345486	2	Known
1:12989580|12990963	1	Known
11:58201468|58201717	1	Known
8:93127504|93189595	147	Known
3:60528756|60529804	358	Known
5:20919525|20920162	912	Known
8:25157924|25227358	245	Known
1:132664746|132665587	1	Known
11:32711772|32711997	18	Known
12:31943829|31944012	2	Known
18:60245375|60382794	24	Known
19:44257534|44298170	60	Known
13:30817998|30826094	6	Known
4:115433467|115610607	3	Known
4:112715769|112765117	4	Known
1:158295426|158295770	2	Known
11:67306154|67367727	79	Known
17:36030578|36109439	279	Known
19:4037585|4041690	100	Known
13:100214652|100409171	7	Known
2:140825052|141024141	36	Known
17:21554985|21652345	566	Known
17:21560049|21742622	627	Known
17:35263839|35425377	654	Known
8:79343654|79356469	18	Known
5:3390681|3429158	5	Known
11:32652748|32652904	5	Known
11:100142052|100204794	118	Known
17:6137211|6139156	3901	Known
3:30914095|30942652	22	Known
5:129549454|129554708	27	Known
8:94153901|94173192	82	Known
17:35344755|35440184	45	Known
1:78121578|78122756	1	Known
15:30966756|30972877	1	Known
2:155521981|155522176	1	Known
4:112715769|112746840	1	Known
7:18524606|18557135	7	Known
9:56145489|56147578	79	Known
X:20158815|20166113	6	Known
11:88967534|88970479	165	Known
11:88970418|88970993	31	Known
4:137404385|137423389	38	Known
5:105031210|105171851	10	Known
6:134758619|134761434	82	Known
13:77066600|77112734	3	Known
13:77100922|77112734	23	Known
11:30791092|30792038	24	Known
5:20919525|20927730	660	Known
17:30513556|30517323	4	Known
4:9583812|9639347	26	Known
8:12831085|12838015	1	Known
1:160951615|160962484	4	Known
12:19330830|19497951	6	Known
2:37580673|37647285	1824	Known
8:25042712|25227358	14	Known
8:93189462|93270127	43	Known
12:75515602|75515798	4	Known
18:60377396|60439498	28	Known
3:142600486|142624702	196	Known
17:45033238|45048392	9	Known
11:52236837|52245121	99	Known
2:146340379|146342749	89	Known
5:105224654|105280271	101	Known
14:36918434|36941264	28	Known
13:17763104|17772957	215	Known
1:170149271|170151136	2	Known
11:96800771|96801606	17	Known
11:100119973|100134331	361	Known
4:11360954|11379405	1	Known
8:25155527|25227358	4	Known
18:7439569|7444105	20	Known
18:7910516|7910824	4	Known
6:41394662|41458982	33	Known
9:65830369|65840919	1	Known
10:82058683|82107936	26	Known
10:123146794|123153127	4	Known
3:107930828|108016600	2	Known
8:93192761|93219508	156	Known
11:67301401|67360477	19	Known
14:36926839|36941264	51	Known
16:27405647|27417365	4	Known
19:38523915|38525452	32	Known
5:97027831|97074743	1	Known
7:43980173|44047940	3	Known
8:3258383|3258934	90	Known
X:50603371|50615515	174	Known
7:43980173|44075476	1	Known
6:129020396|129184884	195	Known
7:44141406|44229047	145	Known
11:50206023|50207916	9	Known
14:59356317|59387396	39	Known
16:20680713|20684508	1	Known
4:149539829|149546492	3	Known
7:28101198|28150794	1	Known
18:60231024|60246396	23	Known
2:175175750|175197933	220	Known
5:3747021|3772787	2465	Known
7:60742699|60785775	15	Known
14:47663756|47673070	29	Known
16:85013627|85043743	31	Known
6:134066307|134066465	27	Known
16:78941225|78941804	1	Known
17:35425108|35439284	21	Known
4:62084759|62147977	490	Known
7:61813262|61814190	55	Known
8:93221588|93370193	44	Known
12:104237735|104249239	5	Known
2:121485795|121526903	924	Known
3:144922757|144962020	22	Known
8:104787510|104932996	8	Known
16:7224311|7224550	95	Known
6:35077981|35080226	577	Known
17:22374788|22453578	2	Known
8:93201841|93256600	6	Known
13:62047493|62203558	135	Known
19:36411956|36412236	19	Known
19:44235771|44298170	92	Known
5:109690736|109698084	50	Known
11:74928993|74990215	399	Known
1:160120498|160122918	2	Known
3:51299783|51326035	52	Known
14:59323168|59349051	16	Known
16:49867765|49868112	84	Known
8:104852581|104966592	8	Known
5:8686127|8812846	11	Known
17:36031638|36040753	56	Known
13:21769031|21787891	23	Known
5:14914691|15031784	21	Known
8:104762358|104931408	4	Known
17:35264254|35440184	18	Known
3:107911214|107986109	78	Known
10:51481667|51491718	321	Known
12:99935005|99945348	4	Known
18:38447691|38456121	2	Known
X:143709648|143716148	18	Known
7:26837091|26946032	1	Known
7:26840937|26949791	2	Known
8:107506307|107518111	1	Known
11:98516851|98518728	2	Known
12:75593169|75593332	4	Known
13:94501918|94528396	6	Known
7:73484409|73519708	7	Known
8:25640577|25649703	200	Known
17:22225539|22313385	5	Known
19:39739053|39877666	324	Known
8:67882981|67964354	4	Known
1:118419440|118419918	24	Known
16:56822225|56825858	2	Known
6:149325405|149331506	32	Known
1:157385451|157391670	14	Known
12:103729231|103763871	491	Known
12:103729231|103818047	489	Known
12:103729231|103853866	489	Known
19:8169155|8337979	14	Known
X:50603439|50606162	11	Known
8:33310711|33324593	26	Known
4:9635901|9639347	277	Known
9:124422631|124440122	12	Known
JH584304.1:25369|60857	3031	Known
16:14419700|14423260	11	Known
5:14914691|14937250	10	Known
16:57569650|57572425	220	Known
16:94393112|94403368	9	Known
17:42845326|42852528	562	Known
11:36385119|36385328	9	Known
5:132258924|132259136	68	Known
17:70975459|70994784	85	Known
7:44220499|44229047	203	Known
14:40815744|40860739	2	Known
5:105105664|105135190	79	Known
2:76830976|76831247	5	Known
4:147775698|147808831	74	Known
9:30981509|31158598	61	Known
10:25220611|25289730	1172	Known
15:99149669|99149930	2	Known
4:86788825|86807560	2	Known
6:71552399|71579836	76	Known
19:44241660|44301444	69	Known
4:63345069|63350527	21	Known
4:63347970|63357892	5	Known
13:29625621|29691719	3	Known
3:86083227|86085357	38	Known
4:9630773|9639347	112	Known
4:64008614|64008883	2	Known
X:50567540|50603525	3	Known
17:21651803|21680202	24	Known
11:69649728|69651723	29	Known
19:17711915|17752176	1	Known
1:17003891|17092057	2	Known
1:173780779|173924137	26	Known
12:45019467|45019655	30	Known
3:117829577|117846696	6	Known
8:47899436|47900856	112	Known
11:70874746|70887171	762	Known
17:74623751|74638470	1	Known
3:117829577|117840038	16	Known
5:32819866|32835688	696	Known
8:111830870|111845211	109	Known
13:33836392|33918896	153	Known
5:105105664|105182288	30	Known
17:24098094|24107271	7	Known
10:39894016|39922191	2	Known
2:122150873|122151151	5	Known
11:100134175|100204794	344	Known
2:157395910|157439277	7	Known
7:121047838|121057399	495	Known
17:66024076|66053091	1113	Known
12:72628063|72657434	33	Known
6:52721298|52721466	5	Known
10:3872927|3873441	5	Known
9:109721663|109789716	3	Known
1:107156830|107273225	12	Known
4:147508721|147577129	93	Known
17:5040580|5040774	25	Known
3:122747889|122748477	61	Known
12:103857425|103949317	45	Known
15:59378868|59379038	12	Known
16:44833284|44892611	527	Known
1:173777909|173922604	12	Known
16:11445165|11447508	62	Known
13:103854819|103889285	3	Known
15:41535570|41535727	330	Known
3:152420015|152428832	512	Known
13:30668805|30696285	1	Known
15:5322244|5333050	326	Known
15:101692963|101710799	9	Known
4:46460090|46472184	12	Known
5:16299929|16302397	2	Known
6:61570670|61718228	1	Known
9:107690923|107691448	15	Known
13:62466707|62607499	198	Known
5:3954397|3992138	3	Known
1:63057965|63105759	14	Known
1:173798010|173936639	48	Known
18:75080203|75126919	47	Known
9:83577436|83577621	19	Known
4:63356571|63362603	17	Known
7:104306912|104346744	19	Known
1:177102962|177131096	69	Known
2:52243842|52247359	46	Known
6:40682774|40744949	1	Known
7:131054063|131077510	343	Known
6:65052620|65058132	26	Known
12:108806479|108812979	38	Known
6:100852485|100852655	4	Known
1:37490260|37496013	4	Known
15:86091313|86100900	2	Known
17:15706940|15707139	6	Known
2:72970155|72971514	109	Known
2:91548774|91563113	5	Known
2:168567139|168571630	1	Known
6:94026942|94050766	42	Known
7:127519581|127521661	1	Known
9:82959512|82959851	27	Known
17:35442267|35471101	6	Known
9:123629947|123664693	1	Known
X:50603371|50603525	127	Known
11:67214737|67297847	1	Known
X:50566759|50578024	8	Known
15:25701562|25701720	7	Known
18:34473550|34499852	5	Known
19:55380942|55391868	19	Known
10:108831106|108902315	110	Known
X:136956735|136974239	201	Known
1:155953154|155962560	262	Known
14:87505759|87511770	6	Known
5:14981123|15030373	2	Known
7:100626552|100706893	46	Known
X:109149915|109154386	9	Known
18:35680766|35686853	3	Known
4:72169122|72170770	55	Known
13:113967582|113967790	30	Known
3:18096523|18103837	10	Known
3:55255865|55256211	10	Known
6:34387672|34412475	26	Known
13:74493850|74556209	189	Known
2:25952678|25966948	33	Known
5:73220908|73221072	10	Known
1:23922038|24014892	6	Known
14:17826894|17925659	2	Known
3:104480109|104497554	3	Known
6:121888563|122084419	195	Known
7:25476344|25528016	52	Known
X:142752040|142771033	17	Known
12:85474935|85475186	20	Known
4:72137082|72158417	2	Known
10:28263501|28263772	25	Known
11:29470315|29477458	60	Known
15:101693742|101865665	6	Known
11:58201468|58215170	102	Known
1:24704821|24714982	2	Known
12:103729231|103895203	319	Known
8:93044911|93192905	20	Known
1:160226485|160247569	2	Known
16:11347859|11403832	1	Known
3:69016093|69019325	58	Known
12:44901874|44902990	9	Known
16:85013627|85030365	98	Known
4:121182606|121190258	91	Known
14:40815744|40820835	7	Known
1:22346293|22397563	27	Known
11:29705535|29708770	952	Known
2:60001506|60012323	8	Known
3:51308050|51326035	189	Known
13:76688488|76688630	4	Known
17:73161823|73169694	5	Known
2:37624173|37647285	591	Known
17:36080999|36136076	159	Known
14:64851885|64887660	1	Known
17:36031638|36110135	95	Known
11:104350674|104356683	8	Known
11:67091883|67185518	1	Known
11:67176537|67204463	5	Known
11:67176537|67242375	1	Known
11:70874746|70908517	67	Known
11:93951900|93959513	98	Known
15:96560779|96579433	1	Known
17:35265784|35395280	7	Known
4:149762367|149762546	4	Known
19:25409086|25411764	119	Known
5:16012394|16025865	15	Known
9:73005641|73015429	1	Known
1:180733166|180738637	531	Known
11:19998120|20008477	109	Known
15:8300695|8343657	2	Known
18:22375133|22465540	2	Known
11:54543579|54568496	44	Known
13:93790039|93807703	3	Known
15:81627103|81631853	2	Known
16:22250865|22259261	93	Known
10:115251382|115302791	33	Known
3:157918426|157921036	8	Known
7:19611623|19619842	2	Known
10:12436281|12448092	5	Known
15:5656812|5675768	6	Known
8:106692567|106699118	1	Known
16:62769607|62770812	3	Known
3:28095771|28112292	2	Known
10:41316145|41370205	1	Known
10:30722646|30771840	183	Known
14:72563484|72584844	288	Known
17:13808932|13849662	3	Known
18:11882714|11888829	3	Known
8:45658803|45658941	22	Known
10:50658918|50660726	1	Known
2:18159456|18171075	84	Known
5:43758222|43773659	130	Known
19:37325148|37330612	71	Known
13:9122108|9151224	22	Known
14:26438679|26473971	19	Known
18:22912582|22921957	7	Known
14:21774963|21783796	23	Known
12:104241036|104412484	40	Known
16:97590820|97599322	2	Known
5:86860657|86901285	17	Known
13:67526077|67711007	17	Known
10:7924685|7924872	6	Known
13:77316348|77334363	66	Known
15:88700773|88717062	7	Known
16:31988940|31990465	21	Known
19:46163520|46170723	4	Known
3:122774553|122781634	2	Known
3:139015546|139021935	26	Known
11:74836363|74837723	30	Known
17:47895676|47902495	4	Known
18:80795290|80795432	1	Known
13:44884704|44884880	4	Known
5:106634831|106666845	629	Known
1:123485894|123486125	6	Known
18:34913554|34914175	6	Known
12:3617606|3648389	438	Known
5:109942075|110007316	3050	Known
13:33893804|33918896	73	Known
19:41232343|41256340	61	Known
2:37635424|37647285	197	Known
7:81893799|81905636	1758	Known
7:99935162|99955540	1678	Known
12:4937387|4966000	10	Known
14:26438679|26442634	23	Known
17:12925268|12944032	794	Known
2:59932105|59943030	10	Known
9:110202503|110206153	40	Known
1:133001283|133018884	7	Known
15:12136396|12171854	70	Known
8:110951380|110981093	1035	Known
2:110021973|110040732	21	Known
2:139947157|139985208	22	Known
3:40961608|40964142	38	Known
5:106634831|106638635	731	Known
7:4850755|4851533	3	Known
10:116517317|116549175	127	Known
12:83668092|83668508	39	Known
2:48870289|48873473	182	Known
MT:74|710	7267	Known
17:34729182|34809608	53	Known
18:75080203|75082507	225	Known
11:29533226|29544410	35	Known
2:156896850|156934989	1343	Known
2:158035996|158058827	496	Known
X:159443923|159446098	61	Known
11:74928993|75038729	16	Known
12:51647994|51661713	2265	Known
7:81893799|81900423	163	Known
7:143644781|143680073	32	Known
1:43153076|43153254	31	Known
13:91022570|91029490	11	Known
5:129502386|129502908	9	Known
6:38440455|38470222	349	Known
13:17644781|17672602	7	Known
13:35815909|35816575	1525	Known
18:42553408|42568035	38	Known
5:8702153|8824297	219	Known
5:8702369|8824598	21	Known
1:71587835|71588913	108	Known
12:51675514|51675969	296	Known
13:84251230|84260240	370	Known
17:21557135|21739512	141	Known
19:5802363|5802669	304	Known
3:41671385|41717864	53	Known
11:20077188|20091367	4	Known
9:119251189|119304917	10	Known
6:38461475|38470222	790	Known
2:24839530|24877626	25	Known
7:73468456|73484597	36	Known
15:100312994|100353707	270	Known
16:33264259|33434974	9	Known
17:46218545|46226454	3	Known
6:47806506|47807211	241	Known
11:29529929|29545101	2	Known
11:74928993|75053963	44	Known
11:77777235|77778314	57	Known
12:82287305|82287845	3	Known
1:72209878|72210695	20	Known
1:82858356|82870800	9	Known
9:90096503|90107302	35	Known
10:45469037|45479009	4	Known
13:67784394|67822367	103	Known
4:108491348|108495327	4	Known
9:65794622|65795495	966	Known
3:103928351|103929024	55	Known
5:20919525|20922326	5	Known
9:72669952|72726530	7	Known
13:97978031|97981414	2	Known
12:51643104|51661713	158	Known
18:73675161|73678039	833	Known
15:11255549|11277456	3	Known
19:5801899|5802237	19	Known
2:14026906|14045255	8	Known
13:104817296|104832966	2	Known
12:11291526|11299429	16	Known
19:60764032|60764233	520	Known
3:152252808|152255365	9	Known
8:71930833|71931535	2	Known
15:77588689|77635717	35	Known
4:129178241|129182100	1	Known
17:63896018|64037664	114	Known
3:144747370|144827568	4	Known
13:17750257|17772957	161	Known
4:41227199|41229848	187	Known
X:159548239|159575097	9	Known
14:86810336|86866642	106	Known
19:16703504|16710941	6	Known
2:18284623|18317000	241	Known
4:150406196|150406664	499	Known
16:20297593|20298326	11	Known
1:82858356|82875450	14	Known
4:150361363|150406664	3	Known
2:10437947|10461472	29	Known
1:167236603|167237648	4	Known
15:99813651|99813817	2	Known
2:131511984|131516443	20	Known
2:143988148|143990266	33	Known
11:6193154|6193476	408	Known
9:27145543|27146344	5	Known
2:37640851|37647285	356	Known
11:74795752|74803900	2	Known
19:12770177|12779099	51	Known
18:34793004|34813561	7	Known
13:62466707|62520544	395	Known
11:97139472|97149615	7	Known
2:59948087|59962630	98	Known
4:46460090|46472233	184	Known
6:35064898|35080226	456	Known
3:145845705|145853276	20	Known
4:123431998|123435195	1	Known
2:131273911|131274120	5	Known
5:65565989|65581468	63	Known
3:66994517|66996590	346	Known
13:12454735|12459316	34	Known
17:34719526|34801220	18	Known
2:160682651|160690352	39	Known
16:44355440|44357903	7	Known
14:117186662|117186820	61	Known
9:15307728|15311695	4	Known
7:56067984|56072430	117	Known
11:83308215|83324756	13	Known
19:29753600|29755017	281	Known
18:84315806|84407793	1	Known
7:82671605|82698017	6	Known
1:180101025|180117743	90	Known
12:4937387|4954657	95	Known
X:133681081|133681408	12	Known
13:111433548|111466970	12	Known
14:21318013|21318183	76	Known
1:59690486|59698459	14	Known
1:133649849|133651015	4	Known
17:33658870|33663260	10	Known
5:33843112|33868878	237	Known
11:104423790|104425293	3	Known
15:102473285|102490803	13	Known
16:32981828|32988481	111	Known
1:5089009|5135937	3	Known
X:41802947|41803532	2	Known
2:61720444|61722761	82	Known
7:123143750|123152185	34	Known
15:64158918|64166545	17	Known
19:5801899|5802303	63	Known
4:150406196|150439468	445	Known
7:111508053|111520175	3	Known
12:79170823|79171352	159	Known
4:108717789|108770438	5	Known
5:102891842|102892919	1	Known
15:64149606|64208556	3	Known
8:69935779|69936036	153	Known
9:70015292|70019515	1	Known
12:83659423|83668508	16	Known
5:90250375|90258550	12	Known
11:23606614|23622529	24	Known
18:79086551|79087180	357	Known
17:6137211|6185298	207	Known
19:36929684|36930503	12	Known
8:110980553|111011462	31	Known
16:77594622|77596959	121	Known
13:98784776|98789873	30	Known
14:79569221|79570915	10	Known
2:18293954|18317000	51	Known
2:18092784|18146872	218	Known
16:11230510|11239099	47	Known
8:13357043|13365195	9	Known
11:94043572|94048558	5	Known
4:129838978|129846539	23	Known
12:51655402|51661713	293	Known
14:99133236|99140662	9	Known
3:69019175|69025985	208	Known
3:69019175|69029527	39	Known
4:130727998|130730548	77	Known
6:35051062|35080226	250	Known
2:18146777|18197997	24	Known
2:180036938|180039479	9	Known
11:97206309|97213808	6	Known
13:103140163|103171556	8	Known
16:31977680|31990465	82	Known
4:137623274|137628245	4	Known
2:13574948|13578457	1	Known
3:40962169|40964142	7	Known
1:180734377|180738637	30	Known
6:124542193|124636166	25	Known
8:3258383|3259388	2	Known
10:120825108|120852092	47	Known
11:86602008|86643665	1	Known
5:20902288|20927730	63	Known
5:34457905|34466447	39	Known
7:127375389|127392515	18	Known
8:123066473|123080810	9	Known
9:78131295|78141273	35	Known
15:81382980|81392322	533	Known
13:55260344|55282782	7	Known
13:89991073|90001084	44	Known
13:55213204|55214150	12	Known
2:150266125|150311558	76	Known
4:140791358|140818958	72	Known
9:110196153|110213643	18	Known
10:17914992|17916032	1	Known
11:107072683|107086897	3	Known
4:11221113|11239462	4	Known
13:33880622|33918442	47	Known
4:58486477|58504781	5	Known
10:62878152|62880133	56	Known
11:108923152|108931579	56	Known
16:84801570|84816373	2	Known
11:77188716|77200153	87	Known
X:133625269|133681408	139	Known
17:33881429|33886901	5	Known
4:130727998|130728164	27	Known
8:69935779|69966194	4	Known
9:72669952|72725082	5	Known
7:127375389|127385630	11	Known
13:58191722|58199070	151	Known
16:36000182|36002950	83	Known
3:67082536|67082709	69	Known
8:83233480|83236719	30	Known
11:107987976|107989635	5	Known
3:51855499|51857076	71	Known
10:80712112|80715179	134	Known
11:77151818|77200153	144	Known
4:130327193|130338584	61	Known
X:10162602|10182052	2	Known
1:71046678|71075480	38	Known
10:95989562|95995690	74	Known
11:86306984|86308912	2	Known
4:138222089|138241792	3	Known
2:119695022|119701265	10	Known
2:121526802|121542515	3	Known
6:65073194|65094365	2	Known
2:5957471|6010428	30	Known
7:120928343|120930174	2	Known
17:32211167|32214840	13	Known
11:86661123|86665878	27	Known
15:3551533|3551685	2	Known
2:119057281|119072619	39	Known
17:63896018|63924178	38	Known
18:78856484|78859931	132	Known
6:28668558|28724981	2	Known
12:111592577|111640040	14	Known
4:136316361|136327412	4	Known
8:108792202|108800691	61	Known
9:55757993|55762364	30	Known
3:14587310|14588313	201	Known
2:34432003|34444406	620	Known
4:134809600|134812698	5	Known
5:106618071|106638635	891	Known
10:28132969|28139232	2	Known
11:88981069|88982650	22	Known
3:89845333|89846572	3	Known
11:101122673|101156920	16	Known
17:84270722|84273801	6	Known
11:61532518|61535383	93	Known
6:38462963|38470222	251	Known
15:88729324|88730704	32	Known
13:98266151|98272852	451	Known
19:5801232|5801822	431	Known
7:73497707|73519708	32	Known
12:104220209|104267806	34	Known
1:82858356|82886467	8	Known
16:35787190|35787375	18	Known
3:19144330|19157692	3	Known
7:127465965|127466582	3	Known
11:74928993|75042036	6	Known
12:70863877|70890106	3	Known
19:42562552|42564341	136	Known
8:105535015|105535713	45	Known
X:159683544|159816706	1	Known
13:67526077|67624161	61	Known
4:43518402|43519639	5	Known
8:122908668|122916045	126	Known
13:117249272|117249786	17	Known
1:157174143|157179252	205	Known
7:112759384|112759639	44	Known
8:67882981|67908889	17	Known
5:123590793|123631169	44	Known
11:62305849|62306292	6	Known
7:62038988|62094678	2	Known
12:54760399|54768142	2	Known
7:98979636|99004706	31	Known
12:51619814|51661713	316	Known
14:21234833|21240571	124	Known
14:31061469|31089622	396	Known
15:58131112|58131795	34	Known
12:85049692|85050372	15	Known
15:34099484|34118110	8	Known
4:57638010|57648120	67	Known
6:47484744|47509103	58	Known
1:87423181|87428728	14	Known
15:64152830|64167829	20	Known
17:32551056|32634493	5	Known
2:83653358|83664192	336	Known
13:91524585|91564694	1430	Known
14:75308909|75316078	8	Known
2:31604614|31605343	133	Known
1:86560045|86560948	6	Known
1:180733166|180734517	4	Known
12:64996892|64997617	5	Known
15:81382980|81389723	43	Known
6:120002864|120004068	9	Known
12:101883256|101890618	182	Known
16:56556879|56575154	53	Known
13:109933868|109939361	33	Known
19:53987454|53988383	545	Known
7:130418448|130516168	144	Known
1:173760130|173905631	72	Known
6:119052601|119057515	21	Known
12:104216869|104236318	68	Known
12:104216869|104247972	156	Known
12:104216869|104263214	161	Known
15:7920487|8082582	18	Known
5:20789629|20803350	5	Known
5:106634831|106690877	16	Known
7:44864383|44865627	251	Known
8:68460924|68461851	4	Known
4:41226280|41229848	251	Known
8:46793493|46807751	46	Known
17:30135323|30153368	49	Known
14:54944278|54971720	624	Known
19:60766589|60766801	2	Known
15:77841957|77915857	12	Known
18:5705043|5705243	65	Known
12:21185098|21206388	5	Known
16:32282311|32291981	9	Known
5:3558473|3559698	61	Known
5:5739796|5740862	13	Known
X:133625269|133682232	15	Known
2:140138933|140148914	119	Known
9:53149503|53160017	43	Known
10:59166504|59178857	92	Known
9:53149503|53209776	138	Known
10:81398033|81399574	11	Known
14:31061469|31074982	262	Known
3:142839208|142853714	123	Known
13:55069722|55093281	46	Known
13:104294447|104400006	4	Known
17:26629555|26641704	2	Known
18:42288108|42305814	56	Known
8:94575656|94575812	2	Known
8:25640577|25666156	47	Known
1:44156937|44178374	23	Known
15:81374804|81392322	17	Known
4:129838978|129842762	11	Known
16:77594210|77596959	39	Known
7:130464131|130516168	189	Known
9:70475776|70476668	89	Known
12:11279605|11295083	12	Known
10:116937397|116939481	63	Known
chr1:1495485|1529331	530	Known
chr1:52493611|52509712	116	Known
chr1:58506060|58536741	44	Known
chr1:62444738|62448666	44	Known
chr1:109661165|109690564	519	Known
chr1:109665011|109690564	260	Known
chr1:117402186|117414831	1440	Known
chr1:117402186|117420649	3726	Known
chr1:117402186|117442325	1522	Known
chr1:246186743|246195464	13	Known
chr10:50433476|50466932	12	Known
chr10:68487144|68503695	2	Known
chr10:68753852|68773099	107	Known
chr10:101798842|101807901	32	Known
chr10:124942457|124943307	66	Known
chr10:124942457|124962408	10	Known
chr10:126970702|127127764	136	Known
chr11:8137378|8140193	77	Known
chr11:134283737|134345129	47	Known
chr12:19269770|19287556	5	Known
chr12:95025150|95040597	1	Known
chr14:30947090|30956242	25	Known
chr14:31703117|31704138	17	Known
chr14:45118028|45130790	182	Known
chr14:75046376|75049718	234	Known
chr15:24962114|24968082	15	Known
chr15:41438321|41457876	57	Known
chr15:43021275|43025429	8	Known
chr15:63529014|63563008	39	Known
chr16:4857990|4871301	3	Known
chr16:89873716|89896083	2	Known
chr17:20204333|20205912	1196	Known
chr17:30178071|30179297	14	Known
chr17:45081644|45086652	58	Known
chr17:63798038|63806654	2	Known
chr17:78004170|78005079	43	Known
chr18:76868685|76881512	40	Known
chr2:23958301|23984831	66	Known
chr2:196912882|196923125	533	Known
chr2:232787150|232796221	107	Known
chr20:41512846|41533570	122	Known
chr21:45468298|45473933	1	Known
chr3:47610066|47661455	6	Known
chr3:47622207|47680508	2	Known
chr3:154295284|154306295	104	Known
chr3:169976946|169985865	76	Known
chr3:185921104|185922126	11	Known
chr3:196487399|196488683	474	Known
chr4:2984513|3013828	12	Known
chr4:102664685|102690771	2	Known
chr4:128074460|128077962	251	Known
chr6:32661967|32757883	488	Known
chr6:159767005|159768628	2	Known
chr6:167864551|167902386	68	Known
chr7:10974835|11111467	13	Known
chr7:10982372|10990847	305	Known
chr7:11028681|11111467	3	Known
chr7:22308339|22318037	66	Known
chr7:24623666|24668660	521	Known
chr7:103321932|103327754	5	Known
chr8:528895|531576	60	Known
chr8:528897|531576	2	Known
chr8:37765526|37766355	32	Known
chr8:73673107|73739868	144	Known
chr8:97661072|97691188	87	Known
chrX:131743096|131794466	34	Known
chr1:117402186|117405645	472	Known
chr10:21882282|21920963	214	Known
chr10:68959806|68960249	278	Known
chr10:84417771|84477664	114	Known
chr10:84438512|84477664	381	Known
chr10:96944113|96952196	26	Known
chr10:119038238|119038439	17	Known
chr13:19824920|19835689	25	Known
chr13:79506168|79520975	29	Known
chr14:49825867|49831361	220	Known
chr14:96833467|96876120	27	Known
chr15:24967932|24982437	32	Known
chr15:58912563|58916999	819	Known
chr15:75868951|75873568	34	Known
chr15:92885515|92901299	68	Known
chr15:99287257|99287951	2	Known
chr17:49316826|49317983	6	Known
chr2:164521980|164539897	1	Known
chr20:13717368|13783183	24	Known
chr22:27873738|27914347	18	Known
chr22:50372020|50394135	449	Known
chr3:47169169|47174263	20	Known
chr3:47622207|47638780	111	Known
chr3:100377705|100386978	3	Known
chr3:134175609|134195182	56	Known
chr3:158122103|158123991	472	Known
chr3:160412326|160416415	1	Known
chr3:160413473|160423840	96	Known
chr3:169976946|169988359	339	Known
chr3:197130527|197149796	37	Known
chr4:152411303|152412529	466	Known
chr5:90495677|90506674	249	Known
chr5:146160374|146172774	8	Known
chr6:29890246|29944616	231	Known
chr6:70773336|70798737	11	Known
chr6:130955105|130956499	163	Known
chr7:11028681|11051780	16	Known
chr7:77749424|77758078	48	Known
chr7:90604218|90623543	58	Known
chr7:105073619|105091314	18	Known
chr7:128562315|128574791	63	Known
chr7:158869855|158876691	394	Known
chr8:73026940|73039219	2	Known
chr9:97156532|97200565	5	Known
chrX:41626604|41671530	4	Known
chrX:70341799|70396049	1	Known
chr1:10232250|10278128	7	Known
chr1:42181917|42311110	1	Known
chr1:113698262|113758733	1	Known
chr1:219193082|219218712	40	Known
chr10:13492611|13500080	2	Known
chr10:27169944|27171083	27	Known
chr14:30670256|30675065	39	Known
chr16:70329292|70365131	31	Known
chr17:42613849|42665562	175	Known
chr17:47361378|47379253	61	Known
chr19:21098815|21166461	214	Known
chr2:190900564|190924593	47	Known
chr2:200935699|200937966	2	Known
chr20:63775678|63790790	57	Known
chr22:23675190|23683867	2	Known
chr3:111112030|111126335	30	Known
chr5:50319621|50411383	3	Known
chr6:4891713|4892379	956	Known
chr6:29830378|29944616	134	Known
chr6:100798713|100805880	94	Known
chr7:105481052|105482440	2	Known
chr8:108449823|108455930	74	Known
chr9:36197551|36204179	5	Known
chr9:97170607|97179540	29	Known
chrX:98876822|98900084	1	Known
chrX:140783176|140784660	431	Known
chr1:62439799|62443319	5	Known
chr10:68737845|68747566	3	Known
chr10:70844473|70859499	6	Known
chr11:102350346|102378042	12	Known
chr13:100257595|100273346	25	Known
chr19:21098812|21166461	419	Known
chr2:24135119|24147086	76	Known
chr2:95889799|95919920	157	Known
chr21:44052280|44063785	25	Known
chr6:31269966|31354665	7329	Known
chr6:131145285|131169273	200	Known
chr8:6724870|6747828	34	Known
chr9:100498765|100516771	68	Known
chrX:19965044|19970298	52	Known
chr1:633567|634095	88	Known
chr1:1482138|1518990	243	Known
chr1:1669664|1734835	538	Known
chr1:19283996|19304386	172	Known
chr1:20941491|20950111	7	Known
chr1:75140985|75157076	2	Known
chr1:117402186|117466427	218	Known
chr1:150706553|150719538	1	Known
chr1:171523221|171537473	37	Known
chr1:171523221|171587751	16	Known
chr1:214613714|214622281	7	Known
chr1:232460887|232471528	19	Known
chr1:247155566|247159813	556	Known
chr10:11997672|12035441	29	Known
chr10:22588432|22591781	2	Known
chr10:32028428|32037607	28	Known
chr10:84371014|84438707	10	Known
chr10:103439746|103440850	99	Known
chr11:309018|314356	24	Known
chr11:66651740|66657259	1	Known
chr11:104873256|104905947	2	Known
chr11:119076897|119079300	1	Known
chr12:69248340|69262562	14	Known
chr12:69251129|69262562	233	Known
chr12:111513357|111520076	11	Known
chr12:111552280|111555919	143	Known
chr12:118177201|118181607	8	Known
chr12:118199024|118214110	5	Known
chr13:20002850|20006586	26	Known
chr13:49997074|50044768	24	Known
chr13:60066351|60067277	1	Known
chr14:21357197|21366529	2	Known
chr14:22773256|22773399	1	Known
chr14:22909483|22911403	282	Known
chr14:30628209|30653588	14	Known
chr14:30935163|30959315	1	Known
chr14:32090502|32094386	470	Known
chr14:55612019|55619312	309	Known
chr14:72714423|72731934	26	Known
chr14:87572961|87573858	21	Known
chr14:93293858|93296157	132	Known
chr14:102870185|102903429	6	Known
chr14:102897261|102903429	2	Known
chr15:25354353|25411971	50	Known
chr15:29761139|29773357	276	Known
chr15:29761139|29800702	168	Known
chr15:29766266|29800702	32	Known
chr15:50586392|50592626	21	Known
chr15:59205400|59224823	1	Known
chr15:80970462|80982182	73	Known
chr15:92978234|92985673	12	Known
chr16:199062|208188	15	Known
chr16:18870801|18871482	1	Known
chr16:25054819|25111996	677	Known
chr16:28166508|28169909	21	Known
chr16:48252131|48262872	5	Known
chr16:67610824|67612121	128	Known
chr16:88627622|88628854	34	Known
chr17:760111|778744	3	Known
chr17:819439|829100	3	Known
chr17:18704619|18722332	1	Known
chr17:19281955|19283714	8	Known
chr17:20204333|20260294	14	Known
chr17:31200422|31227606	11	Known
chr17:41381056|41524540	30	Known
chr17:41502687|41523997	51	Known
chr17:46170855|46172232	138	Known
chr17:59028415|59057054	2	Known
chr17:61987007|62011233	5	Known
chr17:67402916|67403736	16	Known
chr17:67945409|67961536	9	Known
chr17:81667729|81672802	6	Known
chr18:6982497|7002385	1	Known
chr18:7032984|7040236	2	Known
chr18:10534466|10550254	34	Known
chr18:12366965|12371691	45	Known
chr18:22990937|22996462	31	Known
chr18:58934433|58953799	129	Known
chr18:62958629|62963472	4	Known
chr19:2810394|2810768	2	Known
chr19:5591748|5604936	3	Known
chr19:5604583|5604936	107	Known
chr19:10994828|10996544	2	Known
chr19:11120092|11120522	37	Known
chr19:23358430|23362725	979	Known
chr19:23831597|23833521	47	Known
chr2:8747887|8818793	1	Known
chr2:9412269|9418732	2	Known
chr2:15534543|15558634	2	Known
chr2:28941461|28947161	13	Known
chr2:86144559|86144782	1	Known
chr2:120127688|120175004	27	Known
chr2:131082577|131089336	5	Known
chr2:135748267|135770735	85	Known
chr2:164692221|164705105	49	Known
chr2:204558024|204559867	15	Known
chr2:205185764|205193320	1	Known
chr2:205300530|205401123	14	Known
chr2:232380186|232408017	242	Known
chr2:238275743|238277955	6	Known
chr20:21326279|21368590	112	Known
chr20:35713019|35725155	16	Known
chr20:35731941|35742113	8	Known
chr20:62854016|62857638	3	Known
chr21:29305204|29329693	46	Known
chr21:31164962|31217699	3	Known
chr21:31217553|31225950	6	Known
chr21:36247517|36260732	5	Known
chr21:36368988|36369876	6	Known
chr21:37084009|37201570	3	Known
chr21:44855210|44861271	27	Known
chr21:46397265|46402483	10	Known
chr22:21031330|21031617	1	Known
chr22:28163092|28163599	8	Known
chr22:28710006|28734727	8	Known
chr22:31712083|31725610	15	Known
chr22:35262323|35293743	87	Known
chr22:49822951|49824331	8	Known
chr3:9806624|9806814	1	Known
chr3:40309871|40312169	2	Known
chr3:47113876|47124548	10	Known
chr3:47610066|47678311	118	Known
chr3:50099982|50105709	5	Known
chr3:141260123|141292728	1	Known
chr3:184301537|184306834	4	Known
chr4:1096765|1241519	2	Known
chr4:22326362|22346823	1	Known
chr4:37631385|37638504	20	Known
chr4:73144745|73146873	1	Known
chr4:76996425|77030970	36	Known
chr4:107682015|107694006	22	Known
chr4:128936655|128959777	75	Known
chr4:153580826|153598732	2	Known
chr4:183193599|183289635	3	Known
chr5:32379115|32420103	15	Known
chr5:53886515|53891927	1	Known
chr5:57246300|57251141	145	Known
chr5:138824530|138827718	17	Known
chr5:177191884|177260168	2	Known
chr5:178860997|178887787	1	Known
chr6:7176655|7189322	53	Known
chr6:29890264|29944616	3984	Known
chr6:85612832|85642869	32	Known
chr6:85612832|85642890	21	Known
chr6:89677570|89688808	8	Known
chr6:130022227|130055255	2	Known
chr6:156901376|156935576	10	Known
chr6:157206167|157206842	4	Known
chr6:158282263|158314268	606	Known
chr6:158312051|158314268	769	Known
chr6:161034259|161049979	167	Known
chr6:167864551|167907289	32	Known
chr7:5528155|5529257	2	Known
chr7:75555416|75563263	1	Known
chr7:81959275|82005839	1	Known
chr7:86594311|86597049	50	Known
chr7:99030595|99033039	20	Known
chr7:105132791|105146658	11	Known
chr7:128591850|128642281	1	Known
chr8:37877109|37877551	68	Known
chr8:42906173|43013400	4	Known
chr8:42906173|43018494	63	Known
chr8:67118248|67137603	39	Known
chr8:94761702|94770571	1	Known
chr8:98706467|98707311	22	Known
chr8:141253989|141254629	155	Known
chr9:2493075|2506540	45	Known
chr9:33986760|34017189	295	Known
chr9:36197551|36199096	5	Known
chr9:100303632|100349372	11	Known
chr9:123132845|123184298	27	Known
chr9:135881633|135883078	41	Known
chrX:140783175|140784659	4492	Known
chrX:141672127|141737585	12	Known
chrX:154399338|154399941	1	Known
chr1:6550396|6550615	1	Known
chr1:8541214|8656441	26	Known
chr1:11066529|11076948	1	Known
chr1:19890385|19904987	2	Known
chr1:20770930|20773610	106	Known
chr1:21680808|21753119	1	Known
chr1:26244166|26259802	3	Known
chr1:26729651|26732792	435	Known
chr1:30992390|31015139	1	Known
chr1:35177989|35188090	17	Known
chr1:44200542|44201679	13	Known
chr1:46055795|46080750	114	Known
chr1:48395267|48403882	27	Known
chr1:51402435|51445045	4	Known
chr1:58527261|58536741	15	Known
chr1:58671870|58685251	12	Known
chr1:61856030|62017947	2	Known
chr1:62577262|62586624	5	Known
chr1:62586507|62663130	3	Known
chr1:70300764|70315566	3	Known
chr1:77631850|77633405	9	Known
chr1:77801331|77875111	2	Known
chr1:88740988|88786213	105	Known
chr1:88770352|88786213	41	Known
chr1:88804391|88822003	1	Known
chr1:91962718|91968260	9	Known
chr1:91980643|91981381	64	Known
chr1:92563642|92636336	68	Known
chr1:93522082|93551105	2	Known
chr1:93876268|93877862	89	Known
chr1:96769703|96785254	11	Known
chr1:100102955|100122484	2	Known
chr1:111456086|111459636	4	Known
chr1:113549515|113673465	1	Known
chr1:155438327|155439068	158	Known
chr1:155459797|155482449	13	Known
chr1:155477886|155482449	22	Known
chr1:155477886|155521618	39	Known
chr1:155612418|155747896	493	Known
chr1:169978085|170031975	60	Known
chr1:172551512|172557794	54	Known
chr1:172551512|172579267	25	Known
chr1:172555869|172570730	97	Known
chr1:176027572|176129427	1	Known
chr1:179986169|179997175	18	Known
chr1:186341028|186344090	4	Known
chr1:202755271|202764145	37	Known
chr1:202755271|202767060	9	Known
chr1:202773118|202777094	10	Known
chr1:205616478|205623891	230	Known
chr1:214450844|214451974	1	Known
chr1:227193786|227219420	6	Known
chr1:229450525|229465519	12	Known
chr1:232513857|232575615	3	Known
chr1:235213769|235240451	47	Known
chr1:240257945|240392562	26	Known
chr1:243270105|243344331	13	Known
chr1:243304713|243378863	38	Known
chr1:243309714|243311706	2	Known
chr1:243378721|243426558	45	Known
chr1:244845247|244862730	2	Known
chr1:247156406|247159813	220	Known
chr10:413913|423033	23	Known
chr10:5699525|5714207	259	Known
chr10:13172376|13186280	8	Known
chr10:15816835|15847943	83	Known
chr10:30103757|30110831	6	Known
chr10:31908172|31910563	165	Known
chr10:34347956|34384254	5	Known
chr10:34347965|34384254	17	Known
chr10:49932100|49935142	22	Known
chr10:68572217|68574252	38	Known
chr10:68644698|68647005	195	Known
chr10:68648155|68673487	7	Known
chr10:68651846|68673045	1	Known
chr10:68651846|68673487	7	Known
chr10:68906711|68919981	6	Known
chr10:70844473|70851210	1	Known
chr10:73068846|73074915	5	Known
chr10:84438282|84477664	58	Known
chr10:84438579|84477664	3	Known
chr10:87051681|87068157	1	Known
chr10:89751346|89762835	381	Known
chr10:91994535|92008275	61	Known
chr10:94030683|94032252	33	Known
chr10:94258800|94316756	1	Known
chr10:94474668|94500327	54	Known
chr10:101521639|101538494	1	Known
chr10:101792839|101810314	170	Known
chr10:110964125|110985765	605	Known
chr10:115461941|115549536	9	Known
chr10:119576611|119588248	2	Known
chr10:119781635|119798610	1	Known
chr10:119926036|119933785	2	Known
chr10:125852293|125885676	1	Known
chr10:126970702|127061776	30	Known
chr10:128107564|128119319	8	Known
chr10:133297952|133302980	6	Known
chr11:2951259|2979237	35	Known
chr11:9738213|9749183	3	Known
chr11:13413530|13445181	27	Known
chr11:14461186|14477015	7	Known
chr11:17168677|17204375	1	Known
chr11:17988597|18010139	12	Known
chr11:18407117|18446333	166	Known
chr11:31241450|31307908	19	Known
chr11:33286413|33287511	593	Known
chr11:34063052|34063363	1	Known
chr11:46769963|46788773	2	Known
chr11:68567014|68596218	6	Known
chr11:70272173|70362488	1	Known
chr11:75879879|76065788	1	Known
chr11:77358898|77392538	4	Known
chr11:78465876|78571444	5	Known
chr11:83206058|83248087	12	Known
chr11:85996826|86031611	48	Known
chr11:93679412|93692030	1	Known
chr11:93687644|93706897	6	Known
chr11:94568730|94608686	1	Known
chr11:105258051|105268311	1	Known
chr11:107390074|107418284	1	Known
chr11:107428799|107443049	8	Known
chr11:108158920|108170043	16	Known
chr11:108227595|108335961	7	Known
chr11:108227595|108365502	3	Known
chr11:130109429|130143637	1	Known
chr11:130120706|130122513	5	Known
chr11:130260856|130261929	87	Known
chr12:350621|366104	15	Known
chr12:1104750|1141787	26	Known
chr12:7737429|7747478	1	Known
chr12:14423909|14425473	59	Known
chr12:21196946|21206033	6	Known
chr12:26055236|26067713	37	Known
chr12:27302137|27312672	1	Known
chr12:28305649|28391411	56	Known
chr12:29338531|29341816	73	Known
chr12:40028301|40048210	31	Known
chr12:45926142|45928859	130	Known
chr12:49460770|49500205	50	Known
chr12:57295399|57310463	6	Known
chr12:68433284|68435144	1	Known
chr12:68732637|68735344	1	Known
chr12:76055019|76060279	7	Known
chr12:92798892|92811434	18	Known
chr12:95208843|95211267	149	Known
chr12:100170937|100180716	2	Known
chr12:109906572|109916710	9	Known
chr12:120810809|120814567	4	Known
chr12:122216488|122224644	2	Known
chr12:123309310|123321732	19	Known
chr12:123313620|123321732	7	Known
chr12:131778065|131786588	5	Known
chr12:133120288|133122024	11	Known
chr13:19633620|19650260	31	Known
chr13:19661698|19670363	2	Known
chr13:19730239|19835689	16	Known
chr13:19959958|20019618	3	Known
chr13:19993063|19993919	16	Known
chr13:24781844|24801461	5	Known
chr13:24892643|24913091	98	Known
chr13:41320667|41373780	1	Known
chr13:41761128|41833531	13	Known
chr13:45207424|45267376	5	Known
chr13:45970362|46020557	6	Known
chr13:49274291|49286282	2	Known
chr13:59774189|59879468	83	Known
chr13:60008544|60042820	58	Known
chr13:60058906|60067277	1	Known
chr13:60439688|60535233	18	Known
chr13:60444683|60485948	3	Known
chr13:75560753|75569507	97	Known
chr13:95115922|95188542	22	Known
chr13:99238427|99244624	49	Known
chr13:100625535|100670569	5	Known
chr13:107617217|107635379	2	Known
chr13:111205289|111244294	6	Known
chr14:23033368|23033674	7	Known
chr14:30877572|30880734	51	Known
chr14:30918966|30956242	44	Known
chr14:30935163|30956242	97	Known
chr14:31116236|31121505	4	Known
chr14:31127785|31172122	167	Known
chr14:32090502|32117287	333	Known
chr14:34575756|34609742	166	Known
chr14:39276934|39327022	64	Known
chr14:49802453|49834449	16	Known
chr14:52514880|52544371	9	Known
chr14:58450579|58512627	2	Known
chr14:60796217|60879835	89	Known
chr14:63998219|64098146	2	Known
chr14:64075945|64081580	1	Known
chr14:67269701|67303599	44	Known
chr14:67301389|67323812	4	Known
chr14:70988570|70995925	3	Known
chr14:71587571|71589370	21	Known
chr14:71587571|71624236	9	Known
chr14:74011091|74015930	1	Known
chr14:75032068|75049718	16	Known
chr14:88657376|88665489	18	Known
chr14:88704860|88754671	5	Known
chr14:96833467|96860735	255	Known
chr14:99458279|99465813	414	Known
chr14:101975712|101987632	4	Known
chr15:25354353|25409207	6	Known
chr15:25354353|25415842	9	Known
chr15:26459340|26477912	1	Known
chr15:28245881|28256317	3	Known
chr15:41668828|41669958	58	Known
chr15:41696075|41699159	54	Known
chr15:41757788|41767205	1	Known
chr15:43753824|43756766	6	Known
chr15:50912078|50929168	2	Known
chr15:54012648|54015886	96	Known
chr15:63532647|63563008	96	Known
chr15:63642957|63666472	1	Known
chr15:65119376|65119954	5	Known
chr15:65487690|65512564	22	Known
chr15:70664662|70672001	1	Known
chr15:72518067|72522551	1	Known
chr15:75854386|75883424	116	Known
chr15:76274412|76295737	45	Known
chr15:76701758|76733312	2	Known
chr15:76701758|76733384	16	Known
chr15:76728595|76765638	83	Known
chr15:76753808|76775117	39	Known
chr15:81925673|81967192	1	Known
chr15:92924321|92929091	9	Known
chr15:92979135|92985673	1	Known
chr15:93000512|93009323	110	Known
chr15:93000512|93014909	101	Known
chr16:10428868|10440462	17	Known
chr16:11776751|11779363	2	Known
chr16:11999297|12027444	2	Known
chr16:19616114|19647882	17	Known
chr16:24750726|24758360	102	Known
chr16:48548007|48562444	23	Known
chr16:57204504|57221415	4	Known
chr16:58670113|58672243	1	Known
chr16:68121987|68126610	193	Known
chr16:68801670|68815759	5	Known
chr16:76734967|76736479	1	Known
chr16:81351583|81377702	21	Known
chr16:87975048|87984259	25	Known
chr17:5354359|5368468	5	Known
chr17:6589779|6635171	13	Known
chr17:9469510|9505162	2	Known
chr17:18865469|18889877	9	Known
chr17:29285992|29287716	79	Known
chr17:37221724|37289528	1	Known
chr17:37584648|37600403	12	Known
chr17:43045662|43104886	1	Known
chr17:45081625|45086652	1	Known
chr17:55031168|55047154	14	Known
chr17:60679453|60709325	77	Known
chr17:60679453|60747279	59	Known
chr17:66156911|66183307	1	Known
chr17:67945409|67948306	186	Known
chr17:80641537|80643810	1	Known
chr18:2688394|2707920	6	Known
chr18:2951055|2960849	40	Known
chr18:6955353|6999997	1	Known
chr18:9182382|9239556	18	Known
chr18:9524594|9525851	29	Known
chr18:12801970|12859254	5	Known
chr18:12999421|13042334	46	Known
chr18:21761442|21819646	3	Known
chr18:21765772|21779685	191	Known
chr18:21791374|21804014	10	Known
chr18:22181453|22183043	16	Known
chr18:26315229|26335231	32	Known
chr18:31638644|31666372	18	Known
chr18:33211896|33226855	5	Known
chr18:42027443|42049605	69	Known
chr18:42043733|42049605	18	Known
chr18:49097402|49163787	2	Known
chr18:51046920|51067187	32	Known
chr18:62211153|62232427	5	Known
chr18:70109498|70128546	9	Known
chr19:23119517|23136043	1	Known
chr19:29985223|30012531	48	Known
chr19:34431861|34464131	10	Known
chr19:44027398|44118314	301	Known
chr19:52778826|52952877	86	Known
chr19:53380722|53384056	12	Known
chr19:53742145|53748390	3	Known
chr2:11192148|11198774	3	Known
chr2:15488894|15558634	5	Known
chr2:20307978|20327378	23	Known
chr2:25799385|25806337	12	Known
chr2:28901987|28929710	4	Known
chr2:28927569|28947161	8	Known
chr2:32414769|32416163	27	Known
chr2:32529651|32575366	3	Known
chr2:36578597|36591011	118	Known
chr2:37316237|37317179	141	Known
chr2:40428473|40430304	600	Known
chr2:43960541|43982434	5	Known
chr2:43973607|43982434	18	Known
chr2:48498493|48511468	13	Known
chr2:54869181|54916935	47	Known
chr2:58159650|58165874	52	Known
chr2:61241560|61257350	14	Known
chr2:61241560|61281242	9	Known
chr2:61490642|61526521	1	Known
chr2:61522611|61533903	157	Known
chr2:69326171|69374113	7	Known
chr2:69840942|69871832	1	Known
chr2:72718103|72733118	43	Known
chr2:95919733|95962547	718	Known
chr2:99400790|99431836	2	Known
chr2:99434332|99464985	10	Known
chr2:106145190|106166083	108	Known
chr2:106158058|106166083	204	Known
chr2:108788032|108812927	3	Known
chr2:110649234|110661841	11	Known
chr2:120127688|120168007	20	Known
chr2:128164730|128171284	8	Known
chr2:143624133|143703524	1	Known
chr2:158220595|158313894	112	Known
chr2:159097637|159150556	12	Known
chr2:164678768|164705105	3	Known
chr2:168063500|168075231	36	Known
chr2:169270904|169294710	5	Known
chr2:169986645|170015366	2	Known
chr2:171053761|171117857	1	Known
chr2:173954873|173956232	61	Known
chr2:189791790|189818180	266	Known
chr2:189791790|189844080	15	Known
chr2:189805652|189844080	6	Known
chr2:195680032|195718332	44	Known
chr2:200941248|200958133	3	Known
chr2:202297379|202297906	35	Known
chr2:202779390|202829016	7	Known
chr2:206127797|206130242	20	Known
chr2:206279540|206297373	40	Known
chr2:210153495|210154611	20	Known
chr2:214745067|214781509	137	Known
chr2:214745067|214797117	117	Known
chr2:214767482|214797117	266	Known
chr2:214780560|214797117	124	Known
chr2:216981971|216994018	41	Known
chr2:217317966|217328152	8	Known
chr2:218534609|218562813	2	Known
chr2:239990074|240014860	8	Known
chr20:16370586|16381747	82	Known
chr20:16378805|16381747	32	Known
chr20:17947486|17957037	22	Known
chr20:20022456|20022988	48	Known
chr20:31782249|31797515	11	Known
chr20:32795409|32802470	3	Known
chr20:47246008|47347926	4	Known
chr20:47282102|47347926	11	Known
chr20:49855438|49864844	6	Known
chr20:56381433|56386533	86	Known
chr20:56382985|56388202	2	Known
chr21:15833348|15842540	8	Known
chr21:29326059|29329693	100	Known
chr21:37087247|37099748	2	Known
chr21:39765535|39793613	7	Known
chr21:43004326|43028874	27	Known
chr22:23617575|23620615	7	Known
chr22:24302195|24338477	16	Known
chr22:24302195|24365632	5	Known
chr22:24321288|24330431	1	Known
chr22:28844127|28846512	116	Known
chr22:31712083|31717291	26	Known
chr22:41166599|41173784	2	Known
chr3:10065394|10092252	6	Known
chr3:11807833|11829864	2	Known
chr3:23954537|23968023	6	Known
chr3:37281958|37302332	18	Known
chr3:41835864|41912899	1	Known
chr3:43299754|43309942	2	Known
chr3:47729025|47772936	10	Known
chr3:52411029|52415043	3	Known
chr3:58089476|58089842	23	Known
chr3:125288103|125323349	1	Known
chr3:132575772|132631479	3	Known
chr3:154284583|154311674	21	Known
chr3:155829688|155834041	27	Known
chr3:155893518|155906263	4	Known
chr3:170145423|170149244	349	Known
chr3:170384533|170390464	1	Known
chr3:171157460|171228221	7	Known
chr3:182820260|182913994	3	Known
chr3:194641582|194642247	1	Known
chr3:195333028|195412916	1	Known
chr3:196806579|196812851	42	Known
chr4:253560|254837	22	Known
chr4:11454839|11464519	10	Known
chr4:39837856|39849652	6	Known
chr4:40594258|40596800	15	Known
chr4:42485496|42543986	6	Known
chr4:53383773|53453133	5	Known
chr4:55411614|55417985	124	Known
chr4:57228274|57313365	1	Known
chr4:70794489|70797041	2	Known
chr4:73139531|73140283	3	Known
chr4:87195324|87195690	88	Known
chr4:88094577|88140014	1	Known
chr4:88107184|88140014	1	Known
chr4:106095482|106116378	3	Known
chr4:106324985|106331883	19	Known
chr4:113661713|113679496	14	Known
chr4:128074460|128107313	13	Known
chr4:128179406|128181284	2	Known
chr4:128936655|128970468	110	Known
chr4:128936655|129003876	86	Known
chr4:128992167|129003876	119	Known
chr4:139060324|139073567	94	Known
chr4:143543509|143543972	386	Known
chr4:148435104|148436862	28	Known
chr4:150850724|150868305	7	Known
chr4:169463243|169508852	21	Known
chr4:169537809|169556095	29	Known
chr4:182346651|182346929	2	Known
chr4:182751800|182755259	1	Known
chr4:186628154|186709845	4	Known
chr4:186706563|186709845	406	Known
chr4:188097061|188105429	1	Known
chr5:10385180|10387066	1	Known
chr5:32397219|32420103	1	Known
chr5:34840665|34869013	1	Known
chr5:43122039|43139309	22	Known
chr5:43122039|43161931	72	Known
chr5:43292474|43297166	13	Known
chr5:57246300|57249576	29	Known
chr5:64788951|64804386	64	Known
chr5:66043077|66054951	9	Known
chr5:76422124|76462314	2	Known
chr5:80725453|80813741	11	Known
chr5:80775694|80813741	119	Known
chr5:80787565|80813741	138	Known
chr5:83104910|83258677	47	Known
chr5:94643273|94654752	186	Known
chr5:94779110|94912976	4	Known
chr5:95736889|95755761	17	Known
chr5:103136732|103173972	1	Known
chr5:112985835|113001674	89	Known
chr5:112985835|113004077	147	Known
chr5:112985835|113013536	5	Known
chr5:121819946|121832107	73	Known
chr5:122019260|122022407	106	Known
chr5:131670463|131679175	2	Known
chr5:134781133|134785586	2	Known
chr5:139317053|139319501	12	Known
chr5:151786603|151799313	2	Known
chr5:151786603|151800869	5	Known
chr5:160089506|160094065	29	Known
chr5:160093101|160094065	73	Known
chr5:168488602|168494650	289	Known
chr5:168488602|168497348	103	Known
chr5:171391305|171392978	14	Known
chr5:176154751|176159196	30	Known
chr5:177209636|177212195	53	Known
chr5:180248973|180280608	12	Known
chr6:10730615|10755232	187	Known
chr6:12015526|12135892	101	Known
chr6:17836878|17856122	1	Known
chr6:20781145|20846178	52	Known
chr6:34244985|34245670	6	Known
chr6:34965792|34970166	1	Known
chr6:35857261|35872728	58	Known
chr6:35857261|35886811	5	Known
chr6:38577600|38598121	19	Known
chr6:52267865|52269226	14	Known
chr6:56631211|56636652	5	Known
chr6:70426439|70502791	1	Known
chr6:75312397|75338546	1	Known
chr6:75362744|75414978	1	Known
chr6:89725199|89743714	1	Known
chr6:89862126|89864371	30	Known
chr6:107893482|107913427	6	Known
chr6:130926605|130956499	95	Known
chr6:141725335|141773019	1	Known
chr6:144513909|144523188	11	Known
chr6:149533458|149541586	8	Known
chr6:151348711|151353752	228	Known
chr6:158267234|158314268	79	Known
chr6:158282263|158429897	15	Known
chr6:158282263|158452268	5	Known
chr6:167864551|167891029	150	Known
chr6:170317370|170323259	32	Known
chr7:6387212|6405755	1	Known
chr7:10974835|11022979	142	Known
chr7:10982372|10983159	24	Known
chr7:10990703|11111467	8	Known
chr7:11028681|11042814	6	Known
chr7:16615744|16619462	1	Known
chr7:22960256|22991139	39	Known
chr7:27748518|27769834	96	Known
chr7:33349068|33388144	20	Known
chr7:38763455|38776776	2	Known
chr7:39987599|40002031	322	Known
chr7:39987599|40047877	37	Known
chr7:39997494|40002031	42	Known
chr7:45100373|45109106	1	Known
chr7:66768831|66775393	3	Known
chr7:73476868|73478569	42	Known
chr7:77585543|77632425	1	Known
chr7:83134250|83156392	74	Known
chr7:92294889|92319512	116	Known
chr7:92294889|92327900	356	Known
chr7:92517276|92522245	3	Known
chr7:99493040|99494631	88	Known
chr7:105117708|105203785	2	Known
chr7:111487238|111492514	10	Known
chr7:111487238|111561923	29	Known
chr7:121124331|121142141	68	Known
chr7:133317284|133416857	2	Known
chr7:136020701|136031033	15	Known
chr7:137251230|137254974	69	Known
chr7:139402137|139409654	26	Known
chr7:144548491|144623261	48	Known
chr7:155672867|155680908	57	Known
chr7:157201721|157231327	16	Known
chr7:158869855|158902595	37	Known
chr7:158869855|158918869	89	Known
chr7:158879684|158913096	1	Known
chr8:838709|841749	2	Known
chr8:9706811|9710220	11	Known
chr8:17649846|17654666	11	Known
chr8:28713457|28718207	27	Known
chr8:35568098|35595657	2	Known
chr8:38825308|38843395	2	Known
chr8:42350007|42361365	4	Known
chr8:42906173|42964474	2	Known
chr8:42957094|42968214	1	Known
chr8:42997550|43013400	6	Known
chr8:47396376|47407961	79	Known
chr8:47774172|47789238	1	Known
chr8:47953620|47957431	42	Known
chr8:52636015|52660657	1	Known
chr8:55782748|55796152	70	Known
chr8:73688654|73709162	1	Known
chr8:85134847|85141517	8	Known
chr8:99134632|99156743	6	Known
chr8:99384208|99521010	3	Known
chr8:101543241|101558812	3	Known
chr8:102261146|102267007	1	Known
chr8:103430612|103441618	3	Known
chr8:103430612|103442885	1	Known
chr8:108214607|108217460	1	Known
chr8:123359221|123380677	4	Known
chr8:135542654|135582073	9	Known
chr8:138040339|138069244	35	Known
chr8:140879471|140890769	548	Known
chr9:2820018|2838517	13	Known
chr9:2828675|2839336	1	Known
chr9:4860125|4860901	18	Known
chr9:6498249|6500139	1	Known
chr9:13216774|13250372	7	Known
chr9:33953285|33996333	178	Known
chr9:33960826|33989126	422	Known
chr9:33971651|33989126	95	Known
chr9:33986760|33998864	161	Known
chr9:68863837|68940790	1	Known
chr9:84578771|84635826	8	Known
chr9:94733132|94773168	1	Known
chr9:112416841|112459577	2	Known
chr9:120518427|120539164	61	Known
chr9:122897279|122897576	4	Known
chr9:125657651|125672643	111	Known
chrX:14796160|14865580	24	Known
chrX:22111467|22133624	64	Known
chrX:24699425|24775356	3	Known
chrX:24745418|24934143	2	Known
chrX:80707427|80719656	54	Known
chrX:99658426|99660890	1	Known
chrX:109659354|109683375	5	Known
chrX:111717846|111736879	2	Known
chrX:119936297|119938810	1	Known
chrX:123665642|123703505	1	Known
chrX:148661908|148662768	56	Known
chr1:6231902|6232119	6	Known
chr1:6678394|6681037	2	Known
chr1:8655973|8656441	307	Known
chr1:12299202|12308641	5	Known
chr1:20807152|20813239	2	Known
chr1:22506049|22522463	1	Known
chr1:35358925|35361789	210	Known
chr1:44941506|44946776	2	Known
chr1:46055795|46067091	4	Known
chr1:53787158|53800848	1	Known
chr1:62618706|62625401	1	Known
chr1:66891154|66905375	32	Known
chr1:77631850|77641655	90	Known
chr1:77717867|77725762	34	Known
chr1:86715724|86735179	24	Known
chr1:91962718|91977393	3	Known
chr1:91962718|91981755	77	Known
chr1:91978168|91994254	14	Known
chr1:92563642|92697985	3	Known
chr1:93183360|93210926	14	Known
chr1:100106912|100122484	8	Known
chr1:109002224|109011718	4	Known
chr1:113091318|113107757	2	Known
chr1:117460489|117502970	46	Known
chr1:150308048|150325881	6	Known
chr1:150703310|150719538	2	Known
chr1:151601764|151639119	1	Known
chr1:155521100|155521618	30	Known
chr1:161213649|161226136	9	Known
chr1:167332470|167338258	12	Known
chr1:168022988|168068463	1	Known
chr1:171512032|171523522	5	Known
chr1:171523221|171532961	142	Known
chr1:171523221|171545687	11	Known
chr1:177556486|177576950	5	Known
chr1:179996553|179997175	6	Known
chr1:200739880|200832845	1	Known
chr1:224952670|224974153	205	Known
chr1:226265533|226287797	12	Known
chr1:243613671|243664883	14	Known
chr10:5768213|5800705	21	Known
chr10:11931641|11948508	1	Known
chr10:27022558|27048979	133	Known
chr10:27037186|27048979	62	Known
chr10:27169944|27181581	21	Known
chr10:28535562|28596041	3	Known
chr10:28583399|28590832	18	Known
chr10:28589736|28608431	3	Known
chr10:32034690|32037607	55	Known
chr10:34269657|34336243	5	Known
chr10:60105905|60279639	1	Known
chr10:67988663|68044563	2	Known
chr10:68376853|68401737	1	Known
chr10:68736876|68773099	7	Known
chr10:68755370|68773099	7	Known
chr10:92111076|92181019	2	Known
chr10:94341673|94349378	2	Known
chr10:94344415|94355093	1	Known
chr10:94474668|94511654	29	Known
chr10:94554126|94562876	5	Known
chr10:96544076|96576829	35	Known
chr10:101975212|102002072	1	Known
chr10:103417792|103427391	1	Known
chr10:119578726|119588248	5	Known
chr10:122021937|122088591	1	Known
chr10:125973373|125980338	1	Known
chr11:9408486|9442197	1	Known
chr11:12764179|12764434	13	Known
chr11:17168677|17169806	11	Known
chr11:18281950|18296122	1	Known
[truncated: 505,459+ more rows]

## Sheet: Fig.1i
	Mean BSJ reads	Type
1:155940717|155962560	7.25455	Known
17:32544331|32629156	2.14674	Known
17:32544883|32629156	2.8355	Known
17:32550732|32634493	2.71625	Known
17:32551056|32634740	2.34345	Known
17:35266187|35383133	11.2583	Known
17:35266688|35428592	1.7	Known
17:35323064|35440184	2.97351	Known
17:35397067|35440184	1.69453	Known
5:105122875|105161668	1.97881	Known
7:28117201|28159536	2.25175	Known
8:104832580|104847208	1.15385	Known
JH584304.1:25369|59773	9.61084	Known
1:173905473|174017656	5.09563	Known
11:117290398|117291036	3.62264	Known
13:67668856|67673688	3	Known
17:35397067|35471101	1.41414	Known
3:85720416|85741374	3.2	Known
1:85113047|85259842	25.299	Known
10:127790816|127812949	1.3	Known
11:45883710|45895129	12.0496	Known
12:83990494|84009966	4.0416	Known
12:104240247|104251745	6.32483	Known
17:35266187|35428139	6.83082	Known
17:35266688|35383587	1.88284	Known
5:105110205|105137045	1.69231	Known
7:44106379|44191880	5.27273	Known
7:44139391|44188318	20	Known
7:44139391|44225524	3.59302	Known
Y:90739142|90793680	11.9783	Known
11:100204633|100257868	6.14657	Known
1:20595479|20599146	13	Known
11:67181035|67246541	8.76923	Known
11:67221513|67258738	3.35484	Known
11:67252555|67297622	2.92	Known
11:100142052|100258570	10.0381	Known
17:35394357|35424940	1.17857	Known
3:40869632|40917067	1.57143	Known
17:36041449|36066390	1.42009	Known
17:36041449|36110135	1.44709	Known
18:60389792|60439498	3.11993	Known
6:31418931|31433131	11.8177	Known
11:98649471|98666274	13.8333	Known
2:166617833|166647045	4.5	Known
7:44016765|44106008	21.3173	Known
5:106618071|106666845	7.57489	Known
Y:90739142|90793417	21.7588	Known
12:52516079|52519967	8.44512	Known
14:59323168|59349388	3.35679	Known
15:12437104|12445665	6	Known
15:79531678|79537545	3	Known
15:82456334|82558539	2.25	Known
17:35265784|35440184	4.84925	Known
17:36031638|36119464	1.52814	Known
4:63345069|63362603	1.21429	Known
5:109751595|109847819	1.60487	Known
7:28113928|28158108	3.14493	Known
8:93192761|93370193	4.55742	Known
17:34147651|34153453	2.05233	Known
2:156890562|156931267	1.25725	Known
9:123596043|123637145	5.73333	Known
9:123632110|123664693	17.2444	Known
X:50603439|50615515	1.17188	Known
1:80304080|80323056	5.61538	Known
13:32845671|32860115	1.59615	Known
13:58215284|58400417	7.4	Known
17:35266866|35324048	1.43767	Known
19:3910898|4086579	1.73464	Known
3:107986034|108043959	2.35489	Known
3:138546321|138742660	5.13462	Known
5:120885773|120902054	3.15	Known
12:5561604|5580161	7	Known
15:30332010|30332146	4.09259	Known
17:50036941|50055627	7.23529	Known
9:110310095|110314094	6.33333	Known
X:50608478|50615515	2.52941	Known
15:101865451|101936361	1	Known
12:73168000|73188265	13.338	Known
13:33895269|33923068	1.91569	Known
17:35263839|35380173	3.35597	Known
2:58616834|58617728	11.75	Known
2:117338276|117338460	3	Known
X:50606076|50615515	1.18868	Known
14:59294820|59359583	1.8714	Known
16:36187914|36255642	8.46369	Known
17:22225539|22313320	1.70894	Known
5:105218909|105274380	1.65385	Known
7:104315301|104348403	2.8472	Known
8:93062984|93104250	1.25	Known
1:107047473|107155567	7.56566	Known
1:107049327|107156947	10.2963	Known
11:100104429|100259329	3.11111	Known
11:100229706|100257653	1.55882	Known
12:43942195|43949807	10.6	Known
13:100219664|100294885	1.23684	Known
14:72652016|72683771	2.65789	Known
15:66959362|66960552	5.27273	Known
15:74982990|74996568	1.93121	Known
15:101711529|101864375	2.53659	Known
3:144737863|144802182	1.57018	Known
5:105050864|105135190	1.9	Known
5:130187401|130198116	10.8627	Known
7:49461909|49464929	1	Known
9:55482273|55501146	1.5	Known
11:83706068|83709999	1.36546	Known
12:104250140|104263214	1.22989	Known
17:33977771|33997560	3.58827	Known
18:20333480|20397998	1.21918	Known
3:144748401|144806506	1.45455	Known
7:44016765|44191880	20.165	Known
7:44139391|44207499	3.5	Known
12:104248162|104263214	1.51389	Known
17:33978254|33999546	4.53165	Known
19:34587061|34607998	5.57305	Known
6:140550761|140572966	3.66667	Known
9:92266712|92290859	3.21188	Known
11:11700205|11707904	28.338	Known
11:36273231|36300430	4.5	Known
12:104248168|104263214	1.34783	Known
15:82761437|82779328	2.06863	Known
17:34769833|34843042	1.35185	Known
17:35266187|35345030	5.12951	Known
7:44200239|44225524	1.8	Known
7:44209606|44225524	1.80952	Known
13:77174853|77193223	6.6	Known
4:133719537|133723051	12.5839	Known
9:66562554|66566903	19.1935	Known
X:23756440|23762360	10.2135	Known
17:36031638|36137463	1.53292	Known
19:26716115|26720947	32	Known
3:122968589|122969249	5.5	Known
3:142629969|142660211	1.81429	Known
7:98243949|98266247	12.2179	Known
7:104314363|104348403	3.09091	Known
17:36041449|36137463	1.33333	Known
17:47888125|47904534	1.66667	Known
10:50748806|50767507	7.81081	Known
13:42055400|42123213	4.89286	Known
13:100230665|100303335	1.37069	Known
5:109751595|109805077	9.19463	Known
8:93127504|93219508	1.74757	Known
8:93127504|93271964	1.76522	Known
5:87127678|87241039	10.9061	Known
5:87136094|87243001	8.27573	Known
1:43512963|43533793	18.2	Known
10:117282107|117291193	29.2387	Known
13:44848280|44848421	3.125	Known
13:67177065|67198659	1.38889	Known
16:89955936|89956107	3.4717	Known
2:154143755|154162657	77.9688	Known
7:44055617|44190424	2.90909	Known
8:106078604|106079741	8.87755	Known
8:119198855|119198995	5.33333	Known
1:93939740|94007004	1.6092	Known
5:105050864|105182288	1.33333	Known
13:74493850|74512556	1.78741	Known
18:60388259|60439498	1.78723	Known
1:173903694|174017656	2.16605	Known
13:42055400|42055542	5.60526	Known
13:62466707|62643249	1.5307	Known
14:7228218|7262717	1	Known
3:94638925|94722904	7.51549	Known
12:4941972|4945022	26.0244	Known
8:35664668|35677181	7.15385	Known
9:65066351|65075888	13.3333	Known
17:85023696|85113847	17.5652	Known
18:80079825|80080047	4.72	Known
2:105792216|105814350	16.6154	Known
5:106634831|106669840	12	Known
7:79294508|79325601	1.5	Known
2:16512022|16565405	9.08571	Known
9:82926397|82959851	8.57692	Known
10:108690884|108691063	3.13613	Known
11:100586359|100587250	9.53333	Known
16:92099594|92099733	6.25	Known
17:12151692|12151949	7.35417	Known
2:120533511|120539492	9.8	Known
3:28029167|28041277	1	Known
7:92645990|92665865	6.37619	Known
12:104241036|104252835	1.35211	Known
17:34148551|34155714	1.41176	Known
3:85785218|85872190	3.5	Known
5:14935729|14975568	1.93333	Known
JH584304.1:25369|60179	9.81818	Known
X:20429023|20462191	12.5	Known
11:43704534|43705477	11.3335	Known
16:93609795|93629007	1.31765	Known
3:27620605|27643089	2.9	Known
4:47383749|47383994	16.375	Known
4:57950839|57951901	3.28571	Known
4:84971131|85006524	16.4442	Known
10:67157907|67189849	6.60526	Known
19:34586274|34607998	6.15104	Known
8:108792202|108856953	3.48837	Known
1:161517704|161521968	12.5	Known
7:44106379|44229047	2	Known
7:44192251|44229047	1.35938	Known
7:44218452|44225524	1.59494	Known
7:44219610|44227680	2.45238	Known
7:100354709|100355361	4	Known
17:35344755|35425846	1.91489	Known
8:33862986|33866404	5.8481	Known
7:112318386|112351427	23	Known
X:50602834|50603525	1.1	Known
17:35382858|35395079	1.10884	Known
9:124423792|124440885	6.27987	Known
X:38424267|38442140	8.90698	Known
15:101676864|101707722	1.44286	Known
15:101711529|101815964	1.61111	Known
8:93197668|93374613	1.81818	Known
11:100204633|100265054	5.2549	Known
12:73168000|73219142	11.1488	Known
18:25289947|25340384	5	Known
1:173735096|173905631	1.4898	Known
14:59323168|59381484	2.65885	Known
17:36032609|36168240	1.18182	Known
4:112727603|112746840	21.6667	Known
8:104836771|104966592	1.625	Known
17:21660105|21687927	2.13385	Known
9:66540062|66566903	24.4161	Known
1:177248676|177248881	2.87879	Known
3:142853414|142853714	8.8	Known
1:107047473|107079373	6.98947	Known
17:83425258|83428248	6.89744	Known
12:45015428|45019655	3	Known
17:13803939|13822377	23.3846	Known
17:21661315|21687927	2.0188	Known
3:107929063|107941103	1.25	Known
5:105159460|105274380	1.08333	Known
1:177102962|177248881	13.3444	Known
19:44261244|44301444	1	Known
1:51813003|51863434	11	Known
10:117099943|117102198	8.79817	Known
4:108478873|108479741	25.3068	Known
6:40685277|40711271	1.34783	Known
6:40714975|40750266	2.375	Known
8:79371784|79372364	6.40476	Known
11:100104429|100205104	3.32682	Known
15:82825231|82857284	5.70152	Known
11:62117700|62132454	5	Known
16:85013627|85015360	7	Known
9:96557400|96568487	14.25	Known
17:34770482|34844827	1.07692	Known
7:131094707|131097668	2.06349	Known
4:48604581|48658932	5	Known
7:44055617|44104499	3	Known
7:131040887|131081212	7.29692	Known
7:131049910|131081212	3.57447	Known
7:131054063|131061358	1.63946	Known
7:131054063|131069759	1.57655	Known
7:131059096|131066738	1	Known
7:131066415|131081212	2.94369	Known
X:50567540|50606162	1.14286	Known
1:173795293|173871545	1.36364	Known
11:119798769|119823021	6	Known
7:28093315|28144424	1	Known
11:67194348|67257295	4.14286	Known
2:128991091|128997872	6.72727	Known
5:90786584|90904239	5.55789	Known
19:53960973|53988383	8.88889	Known
X:50564813|50608814	1.5	Known
X:50581403|50608814	1	Known
11:100141280|100257653	2.23232	Known
15:82851513|82857284	6.45049	Known
15:99819494|99826837	12.7273	Known
16:58507448|58507614	6.26389	Known
8:95365314|95366422	8.97727	Known
14:36896255|36909212	17.5152	Known
7:44075851|44229047	2.41905	Known
17:35382858|35471101	1.16959	Known
3:142603558|142625622	3.8642	Known
5:73510886|73522744	4	Known
5:109796183|109805077	9.41228	Known
9:35235231|35244706	3.28571	Known
19:44934933|44948052	7.17857	Known
17:21538764|21652345	1.52896	Known
17:35382858|35440184	1.28934	Known
6:41357330|41418496	3.31356	Known
6:41357733|41419176	3.59286	Known
7:44056005|44140800	1.6	Known
9:3441055|3450151	13.5862	Known
12:113143459|113144297	3.80472	Known
15:90615111|90619735	6	Known
15:98084970|98087133	21.5368	Known
14:36890342|36941264	1	Known
3:107931619|107986109	1.9596	Known
2:5957471|5979923	13.6667	Known
2:122441559|122486090	2.24561	Known
5:103501367|103501912	15.4848	Known
10:75775871|75784233	1.40741	Known
12:84041837|84053941	1.41667	Known
12:84041837|84101428	1.4	Known
13:100242781|100307078	2.3769	Known
17:32551056|32634312	1.5	Known
4:86629312|86660269	3.68493	Known
10:94375349|94430639	7.72727	Known
11:101126032|101161188	3.61809	Known
17:35394811|35425377	1.38462	Known
1:173907597|174027326	3.30636	Known
8:104852013|104993817	1.25	Known
10:91059573|91062216	4	Known
7:34748062|34748277	6.16667	Known
14:34691682|34695105	11.7361	Known
19:5801227|5801898	7.42349	Known
17:35324182|35345486	2	Known
1:12989580|12990963	3	Known
11:58201468|58201717	6	Known
8:93127504|93189595	2.27891	Known
3:60528756|60529804	15.9441	Known
5:20919525|20920162	8.87171	Known
8:25157924|25227358	63.6898	Known
1:132664746|132665587	4	Known
11:32711772|32711997	10.8889	Known
12:31943829|31944012	6.5	Known
18:60245375|60382794	41.5	Known
19:44257534|44298170	1.25	Known
13:30817998|30826094	8.83333	Known
4:115433467|115610607	1.33333	Known
4:112715769|112765117	7	Known
1:158295426|158295770	2.5	Known
11:67306154|67367727	33.8608	Known
17:36030578|36109439	1.68817	Known
19:4037585|4041690	2.31	Known
13:100214652|100409171	1.28571	Known
2:140825052|141024141	3.5	Known
17:21554985|21652345	1.90989	Known
17:21560049|21742622	1.47847	Known
17:35263839|35425377	4.71865	Known
8:79343654|79356469	5.55556	Known
5:3390681|3429158	10.6	Known
11:32652748|32652904	3	Known
11:100142052|100204794	2.57627	Known
17:6137211|6139156	9.80441	Known
3:30914095|30942652	5.90909	Known
5:129549454|129554708	4.18519	Known
8:94153901|94173192	1.42683	Known
17:35344755|35440184	1.62222	Known
1:78121578|78122756	3	Known
15:30966756|30972877	1	Known
2:155521981|155522176	6	Known
4:112715769|112746840	8	Known
7:18524606|18557135	4	Known
9:56145489|56147578	9.53165	Known
X:20158815|20166113	5.16667	Known
11:88967534|88970479	15.4424	Known
11:88970418|88970993	268.452	Known
4:137404385|137423389	2.13158	Known
5:105031210|105171851	1.6	Known
6:134758619|134761434	10.9146	Known
13:77066600|77112734	7.66667	Known
13:77100922|77112734	39.6522	Known
11:30791092|30792038	8.58333	Known
5:20919525|20927730	13.3227	Known
17:30513556|30517323	3.25	Known
4:9583812|9639347	11.6538	Known
8:12831085|12838015	2	Known
1:160951615|160962484	1.25	Known
12:19330830|19497951	2.5	Known
2:37580673|37647285	7.64035	Known
8:25042712|25227358	181.071	Known
8:93189462|93270127	1.18605	Known
12:75515602|75515798	6.5	Known
18:60377396|60439498	1.75	Known
3:142600486|142624702	1.36735	Known
17:45033238|45048392	7.22222	Known
11:52236837|52245121	8.78788	Known
2:146340379|146342749	8.44944	Known
5:105224654|105280271	2.15842	Known
14:36918434|36941264	9.67857	Known
13:17763104|17772957	11.7116	Known
1:170149271|170151136	12	Known
11:96800771|96801606	14.5294	Known
11:100119973|100134331	1.67313	Known
4:11360954|11379405	6	Known
8:25155527|25227358	30.5	Known
18:7439569|7444105	13.4	Known
18:7910516|7910824	15	Known
6:41394662|41458982	3.81818	Known
9:65830369|65840919	13	Known
10:82058683|82107936	1.34615	Known
10:123146794|123153127	7	Known
3:107930828|108016600	1	Known
8:93192761|93219508	6.15385	Known
11:67301401|67360477	53.5789	Known
14:36926839|36941264	8.37255	Known
16:27405647|27417365	3.5	Known
19:38523915|38525452	4.125	Known
5:97027831|97074743	2	Known
7:43980173|44047940	2.66667	Known
8:3258383|3258934	6.62222	Known
X:50603371|50615515	1.33333	Known
7:43980173|44075476	1	Known
6:129020396|129184884	2.44615	Known
7:44141406|44229047	2.24828	Known
11:50206023|50207916	2.88889	Known
14:59356317|59387396	1.07692	Known
16:20680713|20684508	18	Known
4:149539829|149546492	1	Known
7:28101198|28150794	3	Known
18:60231024|60246396	1.65217	Known
2:175175750|175197933	1.99091	Known
5:3747021|3772787	13.5846	Known
7:60742699|60785775	10.9333	Known
14:47663756|47673070	21.3793	Known
16:85013627|85043743	3.25806	Known
6:134066307|134066465	6.11111	Known
16:78941225|78941804	13	Known
17:35425108|35439284	1.09524	Known
4:62084759|62147977	34.1143	Known
7:61813262|61814190	11.8545	Known
8:93221588|93370193	1.11364	Known
12:104237735|104249239	1	Known
2:121485795|121526903	2.88095	Known
3:144922757|144962020	5.77273	Known
8:104787510|104932996	2	Known
16:7224311|7224550	4.57895	Known
6:35077981|35080226	18.3709	Known
17:22374788|22453578	1	Known
8:93201841|93256600	1	Known
13:62047493|62203558	1.35556	Known
19:36411956|36412236	5.21053	Known
19:44235771|44298170	1.3587	Known
5:109690736|109698084	7.86	Known
11:74928993|74990215	9.74687	Known
1:160120498|160122918	2	Known
3:51299783|51326035	19.5577	Known
14:59323168|59349051	2.25	Known
16:49867765|49868112	6.79762	Known
8:104852581|104966592	1.375	Known
5:8686127|8812846	2.09091	Known
17:36031638|36040753	1.19643	Known
13:21769031|21787891	1.3913	Known
5:14914691|15031784	3.19048	Known
8:104762358|104931408	1.25	Known
17:35264254|35440184	1.66667	Known
3:107911214|107986109	1.12821	Known
10:51481667|51491718	3.85358	Known
12:99935005|99945348	2.25	Known
18:38447691|38456121	7	Known
X:143709648|143716148	7.55556	Known
7:26837091|26946032	2	Known
7:26840937|26949791	1	Known
8:107506307|107518111	14	Known
11:98516851|98518728	3	Known
12:75593169|75593332	2.5	Known
13:94501918|94528396	63	Known
7:73484409|73519708	8	Known
8:25640577|25649703	9.485	Known
17:22225539|22313385	1.2	Known
19:39739053|39877666	2.49691	Known
8:67882981|67964354	9	Known
1:118419440|118419918	5.29167	Known
16:56822225|56825858	6.5	Known
6:149325405|149331506	7.875	Known
1:157385451|157391670	4.35714	Known
12:103729231|103763871	44.7963	Known
12:103729231|103818047	20.6769	Known
12:103729231|103853866	20.3436	Known
19:8169155|8337979	2.64286	Known
X:50603439|50606162	1.09091	Known
8:33310711|33324593	15.2692	Known
4:9635901|9639347	3.45487	Known
9:124422631|124440122	1.75	Known
JH584304.1:25369|60857	6.5061	Known
16:14419700|14423260	2.18182	Known
5:14914691|14937250	8.9	Known
16:57569650|57572425	8.38182	Known
16:94393112|94403368	4.44444	Known
17:42845326|42852528	14.6548	Known
11:36385119|36385328	5.77778	Known
5:132258924|132259136	6.16176	Known
17:70975459|70994784	1.78824	Known
7:44220499|44229047	1.37438	Known
14:40815744|40860739	30.5	Known
5:105105664|105135190	1.43038	Known
2:76830976|76831247	1	Known
4:147775698|147808831	5.08108	Known
9:30981509|31158598	3.01639	Known
10:25220611|25289730	15.907	Known
15:99149669|99149930	3.5	Known
4:86788825|86807560	27	Known
6:71552399|71579836	9.84211	Known
19:44241660|44301444	1.82609	Known
4:63345069|63350527	1.04762	Known
4:63347970|63357892	1.2	Known
13:29625621|29691719	7.33333	Known
3:86083227|86085357	5.23684	Known
4:9630773|9639347	6.90179	Known
4:64008614|64008883	1	Known
X:50567540|50603525	2	Known
17:21651803|21680202	1.33333	Known
11:69649728|69651723	2	Known
19:17711915|17752176	14	Known
1:17003891|17092057	8.5	Known
1:173780779|173924137	1.07692	Known
12:45019467|45019655	3.8	Known
3:117829577|117846696	5	Known
8:47899436|47900856	5.4375	Known
11:70874746|70887171	18.9738	Known
17:74623751|74638470	6	Known
3:117829577|117840038	18.4375	Known
5:32819866|32835688	11.0216	Known
8:111830870|111845211	12.3119	Known
13:33836392|33918896	4.09804	Known
5:105105664|105182288	2.2	Known
17:24098094|24107271	2.42857	Known
10:39894016|39922191	1	Known
2:122150873|122151151	32.6	Known
11:100134175|100204794	2.83721	Known
2:157395910|157439277	7.28571	Known
7:121047838|121057399	8.76768	Known
17:66024076|66053091	6.28302	Known
12:72628063|72657434	1.0303	Known
6:52721298|52721466	16.8	Known
10:3872927|3873441	5.6	Known
9:109721663|109789716	5.66667	Known
1:107156830|107273225	1.33333	Known
4:147508721|147577129	2.72043	Known
17:5040580|5040774	2.96	Known
3:122747889|122748477	5.55738	Known
12:103857425|103949317	2.06667	Known
15:59378868|59379038	12	Known
16:44833284|44892611	2.03795	Known
1:173777909|173922604	1.16667	Known
16:11445165|11447508	13.9516	Known
13:103854819|103889285	22	Known
15:41535570|41535727	3.3697	Known
3:152420015|152428832	12.2148	Known
13:30668805|30696285	13	Known
15:5322244|5333050	11.1534	Known
15:101692963|101710799	1.44444	Known
4:46460090|46472184	23.5833	Known
5:16299929|16302397	22.5	Known
6:61570670|61718228	9	Known
9:107690923|107691448	1.2	Known
13:62466707|62607499	1.76768	Known
5:3954397|3992138	11	Known
1:63057965|63105759	9.35714	Known
1:173798010|173936639	2.29167	Known
18:75080203|75126919	5.78723	Known
9:83577436|83577621	7.15789	Known
4:63356571|63362603	1.47059	Known
7:104306912|104346744	1.57895	Known
1:177102962|177131096	13.1594	Known
2:52243842|52247359	5.69565	Known
6:40682774|40744949	1	Known
7:131054063|131077510	1.58601	Known
6:65052620|65058132	12.7692	Known
12:108806479|108812979	24.6842	Known
6:100852485|100852655	6.25	Known
1:37490260|37496013	3.75	Known
15:86091313|86100900	1.5	Known
17:15706940|15707139	2.66667	Known
2:72970155|72971514	9.00917	Known
2:91548774|91563113	2.2	Known
2:168567139|168571630	4	Known
6:94026942|94050766	4.61905	Known
7:127519581|127521661	2	Known
9:82959512|82959851	2.51852	Known
17:35442267|35471101	1.33333	Known
9:123629947|123664693	37	Known
X:50603371|50603525	1.34646	Known
11:67214737|67297847	1	Known
X:50566759|50578024	1.125	Known
15:25701562|25701720	2.42857	Known
18:34473550|34499852	10.8	Known
19:55380942|55391868	7.26316	Known
10:108831106|108902315	3.09091	Known
X:136956735|136974239	5.8408	Known
1:155953154|155962560	8.85878	Known
14:87505759|87511770	6	Known
5:14981123|15030373	23	Known
7:100626552|100706893	2.17391	Known
X:109149915|109154386	4.88889	Known
18:35680766|35686853	6.33333	Known
4:72169122|72170770	4.50909	Known
13:113967582|113967790	4.3	Known
3:18096523|18103837	6.8	Known
3:55255865|55256211	2.8	Known
6:34387672|34412475	1.07692	Known
13:74493850|74556209	1.48677	Known
2:25952678|25966948	10.5152	Known
5:73220908|73221072	1.9	Known
1:23922038|24014892	10.3333	Known
14:17826894|17925659	7.5	Known
3:104480109|104497554	4.33333	Known
6:121888563|122084419	2.5641	Known
7:25476344|25528016	1.40385	Known
X:142752040|142771033	3.35294	Known
12:85474935|85475186	5.75	Known
4:72137082|72158417	8	Known
10:28263501|28263772	6.04	Known
11:29470315|29477458	16.1167	Known
15:101693742|101865665	1.5	Known
11:58201468|58215170	1.92157	Known
1:24704821|24714982	13.5	Known
12:103729231|103895203	3.84639	Known
8:93044911|93192905	13.3	Known
1:160226485|160247569	55.5	Known
16:11347859|11403832	6	Known
3:69016093|69019325	22.569	Known
12:44901874|44902990	9.33333	Known
16:85013627|85030365	5.70408	Known
4:121182606|121190258	5.30769	Known
14:40815744|40820835	10.1429	Known
1:22346293|22397563	13.2593	Known
11:29705535|29708770	11.4065	Known
2:60001506|60012323	2.375	Known
3:51308050|51326035	18.7672	Known
13:76688488|76688630	3.5	Known
17:73161823|73169694	8.8	Known
2:37624173|37647285	10.8832	Known
17:36080999|36136076	1.59119	Known
14:64851885|64887660	7	Known
17:36031638|36110135	1.22105	Known
11:104350674|104356683	5.375	Known
11:67091883|67185518	1	Known
11:67176537|67204463	2.8	Known
11:67176537|67242375	1	Known
11:70874746|70908517	5.62687	Known
11:93951900|93959513	7.77551	Known
15:96560779|96579433	9	Known
17:35265784|35395280	4.42857	Known
4:149762367|149762546	6.5	Known
19:25409086|25411764	4.77311	Known
5:16012394|16025865	11.6	Known
9:73005641|73015429	2	Known
1:180733166|180738637	17.2957	Known
11:19998120|20008477	2.69725	Known
15:8300695|8343657	16	Known
18:22375133|22465540	19.5	Known
11:54543579|54568496	33.1591	Known
13:93790039|93807703	12.6667	Known
15:81627103|81631853	3.5	Known
16:22250865|22259261	6.72043	Known
10:115251382|115302791	3.90909	Known
3:157918426|157921036	2	Known
7:19611623|19619842	4	Known
10:12436281|12448092	2.6	Known
15:5656812|5675768	6.33333	Known
8:106692567|106699118	16	Known
16:62769607|62770812	1.33333	Known
3:28095771|28112292	6	Known
10:41316145|41370205	13	Known
10:30722646|30771840	15.8579	Known
14:72563484|72584844	12.5625	Known
17:13808932|13849662	7.33333	Known
18:11882714|11888829	3.66667	Known
8:45658803|45658941	4.95455	Known
10:50658918|50660726	4	Known
2:18159456|18171075	14.5833	Known
5:43758222|43773659	4.46154	Known
19:37325148|37330612	6.53521	Known
13:9122108|9151224	14.4545	Known
14:26438679|26473971	15.9474	Known
18:22912582|22921957	8.71429	Known
14:21774963|21783796	3.65217	Known
12:104241036|104412484	3	Known
16:97590820|97599322	2.5	Known
5:86860657|86901285	1.41176	Known
13:67526077|67711007	1.05882	Known
10:7924685|7924872	5	Known
13:77316348|77334363	11.697	Known
15:88700773|88717062	2.28571	Known
16:31988940|31990465	3.52381	Known
19:46163520|46170723	3.75	Known
3:122774553|122781634	8.5	Known
3:139015546|139021935	4.11538	Known
11:74836363|74837723	1.3	Known
17:47895676|47902495	9.75	Known
18:80795290|80795432	10	Known
13:44884704|44884880	3.25	Known
5:106634831|106666845	7.50238	Known
1:123485894|123486125	2.66667	Known
18:34913554|34914175	5.83333	Known
12:3617606|3648389	7.15068	Known
5:109942075|110007316	3.07836	Known
13:33893804|33918896	2.52055	Known
19:41232343|41256340	6.68852	Known
2:37635424|37647285	15.4365	Known
7:81893799|81905636	12.3231	Known
7:99935162|99955540	16.5548	Known
12:4937387|4966000	12.1	Known
14:26438679|26442634	15.6522	Known
17:12925268|12944032	6.81108	Known
2:59932105|59943030	4.2	Known
9:110202503|110206153	5.725	Known
1:133001283|133018884	4	Known
15:12136396|12171854	9.77143	Known
8:110951380|110981093	5.36039	Known
2:110021973|110040732	4.61905	Known
2:139947157|139985208	9.13636	Known
3:40961608|40964142	12.4211	Known
5:106634831|106638635	11.4706	Known
7:4850755|4851533	3.66667	Known
10:116517317|116549175	9.70079	Known
12:83668092|83668508	9.30769	Known
2:48870289|48873473	16.0714	Known
MT:74|710	9.87932	Known
17:34729182|34809608	2.11321	Known
18:75080203|75082507	5.77333	Known
11:29533226|29544410	10.4	Known
2:156896850|156934989	6.38719	Known
2:158035996|158058827	8.64315	Known
X:159443923|159446098	7.72131	Known
11:74928993|75038729	5.3125	Known
12:51647994|51661713	15.6945	Known
7:81893799|81900423	13.681	Known
7:143644781|143680073	2.59375	Known
1:43153076|43153254	2.83871	Known
13:91022570|91029490	8.36364	Known
5:129502386|129502908	6.55556	Known
6:38440455|38470222	12.361	Known
13:17644781|17672602	11.5714	Known
13:35815909|35816575	12.6662	Known
18:42553408|42568035	14.0789	Known
5:8702153|8824297	1.38356	Known
5:8702369|8824598	2.80952	Known
1:71587835|71588913	5.72222	Known
12:51675514|51675969	18.3412	Known
13:84251230|84260240	22.5541	Known
17:21557135|21739512	1.97163	Known
19:5802363|5802669	28.4243	Known
3:41671385|41717864	8.41509	Known
11:20077188|20091367	3.5	Known
9:119251189|119304917	4.5	Known
6:38461475|38470222	11.3494	Known
2:24839530|24877626	11.2	Known
7:73468456|73484597	7.94444	Known
15:100312994|100353707	3.08889	Known
16:33264259|33434974	4.11111	Known
17:46218545|46226454	11.6667	Known
6:47806506|47807211	1.06639	Known
11:29529929|29545101	3	Known
11:74928993|75053963	8.70455	Known
11:77777235|77778314	4.57895	Known
12:82287305|82287845	7.33333	Known
1:72209878|72210695	26.05	Known
1:82858356|82870800	24	Known
9:90096503|90107302	4.31429	Known
10:45469037|45479009	2	Known
13:67784394|67822367	5.02913	Known
4:108491348|108495327	23.5	Known
9:65794622|65795495	16.9337	Known
3:103928351|103929024	13.8545	Known
5:20919525|20922326	2.8	Known
9:72669952|72726530	6.42857	Known
13:97978031|97981414	13	Known
12:51643104|51661713	12.3101	Known
18:73675161|73678039	19.7275	Known
15:11255549|11277456	4	Known
19:5801899|5802237	4.89474	Known
2:14026906|14045255	8.5	Known
13:104817296|104832966	1.5	Known
12:11291526|11299429	5.4375	Known
19:60764032|60764233	18.7192	Known
3:152252808|152255365	8.33333	Known
8:71930833|71931535	4.5	Known
15:77588689|77635717	4.68571	Known
4:129178241|129182100	4	Known
17:63896018|64037664	7.01754	Known
3:144747370|144827568	2	Known
13:17750257|17772957	12.3913	Known
4:41227199|41229848	16.2888	Known
X:159548239|159575097	10.4444	Known
14:86810336|86866642	15	Known
19:16703504|16710941	9.5	Known
2:18284623|18317000	9.31535	Known
4:150406196|150406664	11.6934	Known
16:20297593|20298326	1.63636	Known
1:82858356|82875450	9	Known
4:150361363|150406664	4.33333	Known
2:10437947|10461472	3.03448	Known
1:167236603|167237648	2	Known
15:99813651|99813817	1	Known
2:131511984|131516443	4.4	Known
2:143988148|143990266	7.57576	Known
11:6193154|6193476	10.7206	Known
9:27145543|27146344	4.8	Known
2:37640851|37647285	16.559	Known
11:74795752|74803900	15	Known
19:12770177|12779099	14.4902	Known
18:34793004|34813561	2.71429	Known
13:62466707|62520544	3.66329	Known
11:97139472|97149615	5.14286	Known
2:59948087|59962630	13.5102	Known
4:46460090|46472233	13.8913	Known
6:35064898|35080226	12.7215	Known
3:145845705|145853276	2.85	Known
4:123431998|123435195	2	Known
2:131273911|131274120	3.2	Known
5:65565989|65581468	10.0159	Known
3:66994517|66996590	14.3642	Known
13:12454735|12459316	8.52941	Known
17:34719526|34801220	1.5	Known
2:160682651|160690352	8.94872	Known
16:44355440|44357903	9.28571	Known
14:117186662|117186820	5.01639	Known
9:15307728|15311695	5.75	Known
7:56067984|56072430	19.4444	Known
11:83308215|83324756	11.2308	Known
19:29753600|29755017	6.25267	Known
18:84315806|84407793	1	Known
7:82671605|82698017	7.33333	Known
1:180101025|180117743	11.8111	Known
12:4937387|4954657	12.2842	Known
X:133681081|133681408	6.41667	Known
13:111433548|111466970	7.5	Known
14:21318013|21318183	5.06579	Known
1:59690486|59698459	6.64286	Known
1:133649849|133651015	1	Known
17:33658870|33663260	6.4	Known
5:33843112|33868878	8.43038	Known
11:104423790|104425293	1.66667	Known
15:102473285|102490803	10.3077	Known
16:32981828|32988481	13.7928	Known
1:5089009|5135937	1	Known
X:41802947|41803532	83.5	Known
2:61720444|61722761	7.06098	Known
7:123143750|123152185	8.05882	Known
15:64158918|64166545	61.2353	Known
19:5801899|5802303	25.0317	Known
4:150406196|150439468	9.13708	Known
7:111508053|111520175	2.66667	Known
12:79170823|79171352	10.7484	Known
4:108717789|108770438	8.2	Known
5:102891842|102892919	1	Known
15:64149606|64208556	5	Known
8:69935779|69936036	15.8105	Known
9:70015292|70019515	8	Known
12:83659423|83668508	6.0625	Known
5:90250375|90258550	6.5	Known
11:23606614|23622529	9.625	Known
18:79086551|79087180	8.55742	Known
17:6137211|6185298	6.33333	Known
19:36929684|36930503	2.75	Known
8:110980553|111011462	2.41935	Known
16:77594622|77596959	11.1405	Known
13:98784776|98789873	7.46667	Known
14:79569221|79570915	4.5	Known
2:18293954|18317000	10.6275	Known
2:18092784|18146872	14.5229	Known
16:11230510|11239099	14.5532	Known
8:13357043|13365195	2.88889	Known
11:94043572|94048558	11.4	Known
4:129838978|129846539	2.17391	Known
12:51655402|51661713	23.2457	Known
14:99133236|99140662	7.77778	Known
3:69019175|69025985	26.399	Known
3:69019175|69029527	13.1795	Known
4:130727998|130730548	12.4935	Known
6:35051062|35080226	8.02	Known
2:18146777|18197997	9.29167	Known
2:180036938|180039479	7.11111	Known
11:97206309|97213808	2.5	Known
13:103140163|103171556	3.5	Known
16:31977680|31990465	4.04878	Known
4:137623274|137628245	5.75	Known
2:13574948|13578457	2	Known
3:40962169|40964142	3.85714	Known
1:180734377|180738637	14.3	Known
6:124542193|124636166	3.6	Known
8:3258383|3259388	1	Known
10:120825108|120852092	8.06383	Known
11:86602008|86643665	2	Known
5:20902288|20927730	6.79365	Known
5:34457905|34466447	15.6667	Known
7:127375389|127392515	1.33333	Known
8:123066473|123080810	13.3333	Known
9:78131295|78141273	8.57143	Known
15:81382980|81392322	11.0582	Known
13:55260344|55282782	15.5714	Known
13:89991073|90001084	13.4318	Known
13:55213204|55214150	5.41667	Known
2:150266125|150311558	1.80263	Known
4:140791358|140818958	2.02778	Known
9:110196153|110213643	8.38889	Known
10:17914992|17916032	2	Known
11:107072683|107086897	4.33333	Known
4:11221113|11239462	4	Known
13:33880622|33918442	1.78723	Known
4:58486477|58504781	1	Known
10:62878152|62880133	4.53571	Known
11:108923152|108931579	11.8214	Known
16:84801570|84816373	12	Known
11:77188716|77200153	4.51724	Known
X:133625269|133681408	10.5324	Known
17:33881429|33886901	1.6	Known
4:130727998|130728164	28.4444	Known
8:69935779|69966194	3	Known
9:72669952|72725082	2.4	Known
7:127375389|127385630	1.09091	Known
13:58191722|58199070	4.16556	Known
16:36000182|36002950	8.3012	Known
3:67082536|67082709	9.42029	Known
8:83233480|83236719	7.5	Known
11:107987976|107989635	7.6	Known
3:51855499|51857076	3.32394	Known
10:80712112|80715179	9.07463	Known
11:77151818|77200153	23.9444	Known
4:130327193|130338584	46.5082	Known
X:10162602|10182052	3.5	Known
1:71046678|71075480	8.31579	Known
10:95989562|95995690	11.3919	Known
11:86306984|86308912	1	Known
4:138222089|138241792	3.66667	Known
2:119695022|119701265	2.1	Known
2:121526802|121542515	1	Known
6:65073194|65094365	1	Known
2:5957471|6010428	11.8	Known
7:120928343|120930174	2	Known
17:32211167|32214840	22.1538	Known
11:86661123|86665878	14.0741	Known
15:3551533|3551685	23	Known
2:119057281|119072619	8.58974	Known
17:63896018|63924178	16.0526	Known
18:78856484|78859931	6.73485	Known
6:28668558|28724981	1.5	Known
12:111592577|111640040	5.14286	Known
4:136316361|136327412	1.5	Known
8:108792202|108800691	4.06557	Known
9:55757993|55762364	8.56667	Known
3:14587310|14588313	12.204	Known
2:34432003|34444406	19.3242	Known
4:134809600|134812698	5.6	Known
5:106618071|106638635	11.2907	Known
10:28132969|28139232	9	Known
11:88981069|88982650	3.90909	Known
3:89845333|89846572	4.33333	Known
11:101122673|101156920	1.4375	Known
17:84270722|84273801	3.16667	Known
11:61532518|61535383	8.62366	Known
6:38462963|38470222	10.6375	Known
15:88729324|88730704	9.90625	Known
13:98266151|98272852	8.44568	Known
19:5801232|5801822	6.9652	Known
7:73497707|73519708	22.5	Known
12:104220209|104267806	3.26471	Known
1:82858356|82886467	4.5	Known
16:35787190|35787375	2.22222	Known
3:19144330|19157692	5	Known
7:127465965|127466582	4	Known
11:74928993|75042036	10.5	Known
12:70863877|70890106	2.33333	Known
19:42562552|42564341	7.99265	Known
8:105535015|105535713	11.9333	Known
X:159683544|159816706	1	Known
13:67526077|67624161	1.06557	Known
4:43518402|43519639	1.2	Known
8:122908668|122916045	15.3889	Known
13:117249272|117249786	7.17647	Known
1:157174143|157179252	11.4	Known
7:112759384|112759639	1.90909	Known
8:67882981|67908889	7.88235	Known
5:123590793|123631169	6.65909	Known
11:62305849|62306292	10.6667	Known
7:62038988|62094678	3.5	Known
12:54760399|54768142	7	Known
7:98979636|99004706	18.7419	Known
12:51619814|51661713	7.68354	Known
14:21234833|21240571	6.07258	Known
14:31061469|31089622	7.9697	Known
15:58131112|58131795	13.0588	Known
12:85049692|85050372	107.333	Known
15:34099484|34118110	10.25	Known
4:57638010|57648120	28.7313	Known
6:47484744|47509103	10.3793	Known
1:87423181|87428728	3.35714	Known
15:64152830|64167829	7.7	Known
17:32551056|32634493	1.8	Known
2:83653358|83664192	5.83036	Known
13:91524585|91564694	5.93776	Known
14:75308909|75316078	7.5	Known
2:31604614|31605343	17.9248	Known
1:86560045|86560948	3.83333	Known
1:180733166|180734517	2	Known
12:64996892|64997617	4.2	Known
15:81382980|81389723	17.3023	Known
6:120002864|120004068	9	Known
12:101883256|101890618	10.6923	Known
16:56556879|56575154	11.8113	Known
13:109933868|109939361	33.6061	Known
19:53987454|53988383	14.8018	Known
7:130418448|130516168	4.64583	Known
1:173760130|173905631	1.73611	Known
6:119052601|119057515	3.14286	Known
12:104216869|104236318	11	Known
12:104216869|104247972	7.64744	Known
12:104216869|104263214	6.07453	Known
15:7920487|8082582	3.5	Known
5:20789629|20803350	2.2	Known
5:106634831|106690877	3.25	Known
7:44864383|44865627	1.2749	Known
8:68460924|68461851	27.75	Known
4:41226280|41229848	19.2629	Known
8:46793493|46807751	14.8478	Known
17:30135323|30153368	20.3673	Known
14:54944278|54971720	3.56891	Known
19:60766589|60766801	7	Known
15:77841957|77915857	14.4167	Known
18:5705043|5705243	7.30769	Known
12:21185098|21206388	2.2	Known
16:32282311|32291981	7.44444	Known
5:3558473|3559698	4.60656	Known
5:5739796|5740862	1.15385	Known
X:133625269|133682232	16.3333	Known
2:140138933|140148914	13.9412	Known
9:53149503|53160017	20.5116	Known
10:59166504|59178857	8.58696	Known
9:53149503|53209776	6.8913	Known
10:81398033|81399574	15	Known
14:31061469|31074982	5.30153	Known
3:142839208|142853714	39.6179	Known
13:55069722|55093281	10.2609	Known
13:104294447|104400006	4	Known
17:26629555|26641704	1	Known
18:42288108|42305814	5.96429	Known
8:94575656|94575812	1	Known
8:25640577|25666156	9.02128	Known
1:44156937|44178374	6.95652	Known
15:81374804|81392322	11.9412	Known
4:129838978|129842762	6.27273	Known
16:77594210|77596959	7.79487	Known
7:130464131|130516168	5.34921	Known
9:70475776|70476668	6.1573	Known
12:11279605|11295083	6	Known
10:116937397|116939481	1.90476	Known
chr1:1495485|1529331	2.96604	Known
chr1:52493611|52509712	12.9138	Known
chr1:58506060|58536741	8.40909	Known
chr1:62444738|62448666	14.2273	Known
chr1:109661165|109690564	3.3025	Known
chr1:109665011|109690564	2.88462	Known
chr1:117402186|117414831	18.6229	Known
chr1:117402186|117420649	23.9949	Known
chr1:117402186|117442325	18.1577	Known
chr1:246186743|246195464	16.7692	Known
chr10:50433476|50466932	4.16667	Known
chr10:68487144|68503695	1	Known
chr10:68753852|68773099	12.271	Known
chr10:101798842|101807901	8.75	Known
chr10:124942457|124943307	8.12121	Known
chr10:124942457|124962408	3.5	Known
chr10:126970702|127127764	9.73529	Known
chr11:8137378|8140193	12.9481	Known
chr11:134283737|134345129	2.46809	Known
chr12:19269770|19287556	5	Known
chr12:95025150|95040597	1	Known
chr14:30947090|30956242	6.96	Known
chr14:31703117|31704138	10	Known
chr14:45118028|45130790	11.5055	Known
chr14:75046376|75049718	10.7991	Known
chr15:24962114|24968082	6.8	Known
chr15:41438321|41457876	9.63158	Known
chr15:43021275|43025429	2.25	Known
chr15:63529014|63563008	8.41026	Known
chr16:4857990|4871301	6	Known
chr16:89873716|89896083	2	Known
chr17:20204333|20205912	12.8721	Known
chr17:30178071|30179297	3.92857	Known
chr17:45081644|45086652	6.46552	Known
chr17:63798038|63806654	2.5	Known
chr17:78004170|78005079	21.1628	Known
chr18:76868685|76881512	9.7	Known
chr2:23958301|23984831	9.09091	Known
chr2:196912882|196923125	15.4653	Known
chr2:232787150|232796221	15.028	Known
chr20:41512846|41533570	14.4918	Known
chr21:45468298|45473933	1	Known
chr3:47610066|47661455	4.16667	Known
chr3:47622207|47680508	3	Known
chr3:154295284|154306295	15.2212	Known
chr3:169976946|169985865	11.2237	Known
chr3:185921104|185922126	3.72727	Known
chr3:196487399|196488683	23.9008	Known
chr4:2984513|3013828	4.91667	Known
chr4:102664685|102690771	4.5	Known
chr4:128074460|128077962	11.1474	Known
chr6:32661967|32757883	6.3791	Known
chr6:159767005|159768628	1.5	Known
chr6:167864551|167902386	11.6618	Known
chr7:10974835|11111467	4.30769	Known
chr7:10982372|10990847	17.7705	Known
chr7:11028681|11111467	10.3333	Known
chr7:22308339|22318037	9.69697	Known
chr7:24623666|24668660	12.3033	Known
chr7:103321932|103327754	5.4	Known
chr8:528895|531576	12.1	Known
chr8:528897|531576	5.5	Known
chr8:37765526|37766355	18.375	Known
chr8:73673107|73739868	8.83333	Known
chr8:97661072|97691188	8.68966	Known
chrX:131743096|131794466	5.67647	Known
chr1:117402186|117405645	15.553	Known
chr10:21882282|21920963	19.3645	Known
chr10:68959806|68960249	8.76619	Known
chr10:84417771|84477664	16.5877	Known
chr10:84438512|84477664	29.7087	Known
chr10:96944113|96952196	3.88462	Known
chr10:119038238|119038439	5.82353	Known
chr13:19824920|19835689	15.68	Known
chr13:79506168|79520975	19.931	Known
chr14:49825867|49831361	13.1273	Known
chr14:96833467|96876120	5	Known
chr15:24967932|24982437	11.0938	Known
chr15:58912563|58916999	18.641	Known
chr15:75868951|75873568	19.0588	Known
chr15:92885515|92901299	13.9706	Known
chr15:99287257|99287951	3.5	Known
chr17:49316826|49317983	14	Known
chr2:164521980|164539897	2	Known
chr20:13717368|13783183	3.41667	Known
[truncated: 506,346+ more rows]

## Sheet: Fig.1j
Species	Type	Category	Number of circRNAs
[truncated: 14 more rows]

[truncated: 1 more sheets: Fig.1k]
