# Supplementary material for: Exploring the cellular landscape of circular RNAs using full-length single-cell RNA sequencing
Source: Nat Commun. 2022 Jun 10;13:3242. doi: 10.1038/s41467-022-30963-8 (PMC9187688; doi:10.1038/s41467-022-30963-8)
Supplement: Supplementary file 5 — source data [file 41467_2022_30963_MOESM5_ESM.zip › Source data/Figure2.xlsx]

## Sheet: Fig.2a
	cell Type	tSNE_1	tSNE_2
A1.B000826.3_39	Microglia	-6.73664	26.7147
A1.B001176.3_56	Microglia	8.56338	32.5744
A1.B003279.3_38	Microglia	-5.27532	17.0262
A1.B003281.3_39	Microglia	-12.3293	24.8297
A1.B003290.3_38	Astrocyte	24.4173	8.02193
A1.B003292.3_39	Microglia	-1.32804	28.7808
A1.B003728.3_56	Astrocyte	17.8418	15.6014
A1.MAA000560.3_10	Oligodendrocyte	-33.5254	-0.323446
A1.MAA000564.3_10	Endothelial	37.8556	-0.551794
A1.MAA000570.3_8	Microglia	-2.17527	16.3513
A1.MAA000573.3_9	Microglia	-10.1878	13.0104
A1.MAA000593.3_8	Microglia	-2.18325	17.9318
A1.MAA000603.3_10	Microglia	13.1748	22.4979
A1.MAA000604.3_10	Microglia	12.1179	28.8854
A1.MAA000617.3_10	Microglia	8.74232	24.3032
A1.MAA000638.3_9	T cell	-13.3009	5.15693
A1.MAA000923.3_9	Astrocyte	18.7099	15.9625
A1.MAA000932.3_11	Endothelial	32.6041	3.54306
A1.MAA000940.3_8	medium spiny neuron	-24.8583	23.2678
A1.MAA001845.3_39	Endothelial	32.8622	3.79063
A1.MAA001854.3_38	Glutamatergic_excitatory	-15.5736	5.46442
A1.MAA001894.3_39	Endothelial	37.142	5.24532
A1.MAA001895.3_38	Endothelial	31.6911	-0.383905
A1_B000840	Microglia	-12.9397	14.6467
A1_B000841	Microglia	6.35298	29.6043
A1_B001061	Microglia	-19.1813	13.5248
A1_B001217	Microglia	9.4123	24.6777
A1_B001244	Microglia	-11.6706	28.5144
A1_B001275	Microglia	-16.3171	26.0153
A1_B001355	Microglia	-11.3935	12.2758
A1_B001356	Microglia	-18.8596	17.7428
A1_B001363	Endothelial	29.7036	3.78559
A1_B001374	Endothelial	39.009	5.48758
A1_B001615	Endothelial	32.5346	3.76695
A1_B001618	Microglia	-18.5217	9.28534
A1_B001619	OPC	-24.5751	15.6818
A1_B001620	Microglia	-7.36792	21.1336
A1_B002338	Endothelial	38.3472	3.35789
A1_B002342	Oligodendrocyte	-31.9134	-6.74834
A1_B002418	Oligodendrocyte	-34.1434	-1.4479
A1_B002518	Microglia	-5.12741	33.044
A1_B002680	Microglia	-15.5011	21.5883
A1_B002702	Microglia	-17.7115	10.7118
A1_B003899	Microglia	-4.42134	16.1698
A1_B003910	Microglia	-16.2335	9.43394
A1_B003914	Microglia	-13.4266	17.5464
A1_B003974	Microglia	-11.742	23.9413
A1_D045315	Microglia	-14.1198	20.3617
A1_D045318	Microglia	-10.4095	19.1465
A1_D045853	Microglia	9.08955	22.4754
A10.B000825.3_38	Microglia	-8.1508	16.2042
A10.B001176.3_56	Microglia	-0.260781	26.1161
A10.B001689.3_38	Microglia	-4.15828	21.7198
A10.B003281.3_39	Microglia	-1.99711	27.7848
A10.B003290.3_38	Endothelial	33.2524	-2.20027
A10.B003292.3_39	Microglia	-8.13987	29.8317
A10.MAA000564.3_10	OPC	-26.9219	17.4227
A10.MAA000571.3_9	Microglia	5.54844	17.3559
A10.MAA000572.3_8	Microglia	13.4927	26.458
A10.MAA000590.3_9	Microglia	20.6124	23.5437
A10.MAA000591.3_8	Microglia	15.5272	27.0769
A10.MAA000593.3_8	Microglia	4.2235	23.1472
A10.MAA000603.3_10	Microglia	18.086	24.1725
A10.MAA000604.3_10	pericytes	26.6084	-17.4383
A10.MAA000605.3_10	Microglia	-2.51208	16.9499
A10.MAA000617.3_10	Microglia	15.1264	25.6662
A10.MAA000641.3_9	Glutamatergic_excitatory	-16.1389	4.01694
A10.MAA000926.3_9	Astrocyte	19.1455	13.5452
A10.MAA000930.3_8	OPC	-28.012	17.5484
A10.MAA000932.3_11	Endothelial	30.3292	2.95019
A10.MAA000935.3_8	Oligodendrocyte	-33.5407	9.91276
A10.MAA000941.3_8	Oligodendrocyte	-34.0103	6.15135
A10.MAA000944.3_9	Oligodendrocyte	-32.1315	11.1414
A10.MAA001853.3_38	Endothelial	30.0365	2.56821
A10.MAA001854.3_38	Oligodendrocyte	-30.0481	-7.23483
A10_B000176	Endothelial	29.6817	2.6213
A10_B000840	Microglia	-5.67584	23.9963
A10_B000843	Microglia	-10.1721	14.1717
A10_B001060	Microglia	-19.1799	17.0983
A10_B001061	Microglia	-16.3613	25.9776
A10_B001217	Microglia	2.34044	18.0883
A10_B001244	Microglia	-0.0263219	29.5445
A10_B001275	macrophages	-6.63783	9.26692
A10_B001354	Microglia	11.06	32.4864
A10_B001355	Microglia	-11.3057	26.3091
A10_B001356	Microglia	-13.6975	23.6462
A10_B001358	Microglia	-14.7309	22.8306
A10_B001363	Endothelial	7.15804	-36.3613
A10_B001365	Endothelial	38.9929	6.80468
A10_B001374	Endothelial	6.01358	-35.621
A10_B001615	Endothelial	10.4282	-32.7994
A10_B001618	Microglia	-13.5874	15.3786
A10_B001620	Microglia	-12.6544	18.3831
A10_B002338	Endothelial	34.957	-1.13954
A10_B002341	Endothelial	29.8966	2.64926
A10_B002342	Astrocyte	16.6191	15.7426
A10_B002503	Microglia	-15.9887	8.05318
A10_B002507	Endothelial	28.698	1.27917
A10_B002680	Microglia	-19.5631	14.4585
A10_B002702	Microglia	-5.60665	19.5417
A10_B002705	macrophages	-11.332	10.603
A10_B003021	Oligodendrocyte	-29.9853	-7.13375
A10_B003899	Microglia	3.65804	27.654
A10_B003903	Glutamatergic_excitatory	-19.3263	4.14896
A10_B003904	Microglia	-10.906	15.1808
A10_B003907	Microglia	-18.1755	17.2687
A10_B003908	Microglia	-2.99321	19.1694
A10_B003910	Microglia	-14.0762	15.4662
A10_B003914	Microglia	2.46776	28.6591
A10_B003921	Microglia	-13.3647	16.7739
A10_B003974	Microglia	-16.0984	11.1972
A10_D045315	Microglia	-8.05409	28.1809
A10_D045318	Microglia	-13.5106	22.1556
A10_D045326	Oligodendrocyte	-33.9372	-3.94251
A10_D045853	Microglia	-12.4125	17.4583
A11.B000404.3_56	Astrocyte	14.9328	14.9771
A11.B000825.3_38	Microglia	-13.409	14.5332
A11.B000826.3_39	Microglia	-7.82535	26.918
A11.B001176.3_56	Microglia	-12.4542	21.8946
A11.B001689.3_38	Microglia	-11.5294	14.8014
A11.B003275.3_38	Endothelial	33.3463	-1.70072
A11.B003278.3_38	Microglia	-2.5538	18.0817
A11.B003279.3_38	Microglia	-15.5568	20.6281
A11.B003292.3_39	Microglia	-8.88313	29.4728
A11.MAA000560.3_10	OPC	-27.2363	17.4659
A11.MAA000561.3_10	NPC	-27.0809	11.965
A11.MAA000564.3_10	medium spiny neuron	-24.5776	22.7154
A11.MAA000570.3_8	Microglia	0.0384292	17.2061
A11.MAA000572.3_8	Microglia	9.61062	22.7548
A11.MAA000590.3_9	Microglia	18.8062	22.1741
A11.MAA000591.3_8	Microglia	15.6675	24.2372
A11.MAA000603.3_10	Microglia	12.5932	28.4943
A11.MAA000604.3_10	Microglia	12.2778	27.0304
A11.MAA000605.3_10	Microglia	13.5868	23.0613
A11.MAA000617.3_10	Microglia	4.4718	19.1036
A11.MAA000641.3_9	Glutamatergic_excitatory	-15.9026	4.06057
A11.MAA000902.3_11	Oligodendrocyte	-32.3511	6.6336
A11.MAA000923.3_9	Astrocyte	15.0488	15.152
A11.MAA000926.3_9	Endothelial	35.3136	7.64719
A11.MAA000928.3_9	Astrocyte	21.2379	15.8714
A11.MAA000930.3_8	Oligodendrocyte	-32.4192	-0.39505
A11.MAA000932.3_11	Endothelial	35.5797	-0.664254
A11.MAA000942.3_8	medium spiny neuron	-24.7292	23.0161
A11.MAA000944.3_9	Astrocyte	19.2246	17.0616
A11.MAA000947.3_9	OPC	-28.2417	17.5779
A11_B000176	Endothelial	30.9473	2.9044
A11_B000841	Microglia	-10.2893	15.2487
A11_B000843	Microglia	-13.8796	12.8889
A11_B000922	Glutamatergic_excitatory	-15.1173	5.14049
A11_B001060	Microglia	-13.4207	24.0359
A11_B001061	Microglia	-11.7217	18.9783
A11_B001217	Microglia	-1.81961	19.6657
A11_B001244	Microglia	-9.53635	26.5882
A11_B001275	Microglia	-8.62386	25.3072
A11_B001354	Microglia	2.86231	34.1452
A11_B001355	Microglia	8.33003	28.9661
A11_B001358	Microglia	-15.1603	25.079
A11_B001363	Endothelial	34.2469	-1.00557
A11_B001364	Oligodendrocyte	-32.0268	-5.54051
A11_B001365	Endothelial	32.6311	-3.36207
A11_B001620	Microglia	-9.64372	12.5039
A11_B002338	Endothelial	28.7707	4.4514
A11_B002341	Endothelial	10.1994	-32.8607
A11_B002418	Oligodendrocyte	-34.7699	-1.14577
A11_B002503	Microglia	-17.3662	10.7885
A11_B002507	Endothelial	27.1129	3.58894
A11_B002518	Microglia	-8.12244	30.0585
A11_B003899	Microglia	-5.74274	24.6275
A11_B003904	Microglia	-15.5972	16.2856
A11_B003907	Microglia	-15.1982	23.7437
A11_B003908	Microglia	-9.0011	21.2154
A11_B003910	Microglia	-11.3712	16.0012
A11_B003914	Microglia	5.91659	27.607
A11_B003921	Microglia	-11.578	16.8928
A11_D045318	Microglia	-18.1087	21.8253
A11_D045326	Glutamatergic_excitatory	-21.8157	6.81305
A11_D045370	Endothelial	28.7177	1.05222
A11_D045853	Microglia	-2.53157	32.0639
A12.B000825.3_38	Microglia	-8.52038	15.9821
A12.B000826.3_39	Microglia	3.1375	31.8747
A12.B001176.3_56	Microglia	-0.91867	32.5659
A12.B001688.3_38	OPC	-26.2184	16.9218
A12.B001689.3_38	Microglia	-6.33579	29.8984
A12.B003275.3_38	Endothelial	39.7593	6.48204
A12.B003290.3_38	Endothelial	28.0084	1.32997
A12.B003292.3_39	Microglia	1.19186	32.5977
A12.MAA000560.3_10	Oligodendrocyte	-31.2664	3.82209
A12.MAA000572.3_8	Microglia	11.6682	27.7278
A12.MAA000581.3_10	Endothelial	36.5905	7.95545
A12.MAA000590.3_9	Microglia	20.434	23.3872
A12.MAA000591.3_8	Microglia	0.0101077	18.0782
A12.MAA000592.3_9	Microglia	-7.3561	14.8783
A12.MAA000603.3_10	Microglia	18.5547	26.0962
A12.MAA000604.3_10	Microglia	2.05888	19.8145
A12.MAA000605.3_10	Microglia	1.36239	19.8544
A12.MAA000615.3_10	medium spiny neuron	-24.7901	23.1286
A12.MAA000617.3_10	Microglia	12.8743	26.591
A12.MAA000641.3_9	Glutamatergic_excitatory	-15.4346	4.81605
A12.MAA000926.3_9	OPC	-29.8334	18.1726
A12.MAA000930.3_8	Astrocyte	20.0861	12.7983
A12.MAA000935.3_8	Oligodendrocyte	-28.8374	4.78782
A12.MAA000941.3_8	Oligodendrocyte	-30.8008	9.15051
A12.MAA000944.3_9	Oligodendrocyte	-30.9411	7.92418
A12.MAA000947.3_9	Endothelial	2.53198	-38.2393
A12.MAA001854.3_38	Oligodendrocyte	-31.0203	-7.06094
A12.MAA001894.3_39	GABAergic_interneuron	-22.3332	5.16474
A12_B000175	Endothelial	27.899	3.21243
A12_B000176	Endothelial	34.0379	3.55791
A12_B000840	Microglia	-16.8802	13.9274
A12_B000841	Microglia	-15.306	19.4795
A12_B000843	Microglia	-10.5987	19.1594
A12_B001060	Microglia	-15.9164	21.0516
A12_B001061	macrophages	-10.8334	10.0864
A12_B001217	Microglia	-1.3359	17.8115
A12_B001244	Microglia	-5.93786	24.9739
A12_B001275	Microglia	-13.8268	16.3674
A12_B001354	Microglia	7.6727	32.4445
A12_B001355	Microglia	5.67394	33.9147
A12_B001356	Microglia	-9.05918	18.6771
A12_B001358	Microglia	-16.953	21.5242
A12_B001363	Endothelial	31.4928	-0.21682
A12_B001365	Endothelial	35.6024	1.79318
A12_B001618	Microglia	-14.463	11.21
A12_B001620	Microglia	-12.6821	21.7472
A12_B002341	Endothelial	26.6037	5.98331
A12_B002418	Oligodendrocyte	-27.2712	5.56638
A12_B002518	Microglia	-9.80475	28.6338
A12_B002680	Microglia	-4.70205	24.5244
A12_B002702	Microglia	5.92947	28.3416
A12_B002705	Microglia	3.52274	31.6389
A12_B003009	Endothelial	31.7707	0.45452
A12_B003899	Microglia	-8.36216	27.5254
A12_B003904	Microglia	-18.0251	14.603
A12_B003907	Microglia	-17.3189	20.9116
A12_B003908	Microglia	-4.14513	27.4448
A12_B003910	Microglia	-17.2346	19.7245
A12_B003914	Microglia	-3.81742	23.4134
A12_B003921	Microglia	-14.9919	24.6097
A12_B003974	Microglia	-19.8216	16.3788
A12_D045315	Microglia	-7.32439	27.0357
A12_D045318	Microglia	-13.0078	24.0816
A12_D045370	Endothelial	3.28858	-35.9365
A12_D045372	Endothelial	29.2362	4.46977
A12_D045853	Microglia	-6.28271	23.7109
A12_D045854	Glutamatergic_excitatory	-16.2307	5.29626
A13.B000825.3_38	Microglia	-4.21644	21.6951
A13.B000826.3_39	Microglia	2.38379	32.0319
A13.B001176.3_56	Microglia	4.7732	25.5308
A13.B001689.3_38	Microglia	-5.88728	30.264
A13.B003275.3_38	Endothelial	36.6012	-0.785398
A13.B003279.3_38	Microglia	-4.10581	22.1609
A13.B003290.3_38	Endothelial	34.2323	-2.15024
A13.B003292.3_39	Microglia	3.47229	34.5039
A13.MAA000424.3_11	Glutamatergic_excitatory	-24.1001	8.9982
A13.MAA000560.3_10	Astrocyte	19.6244	12.2964
A13.MAA000563.3_10	Oligodendrocyte	-34.5657	4.9006
A13.MAA000603.3_10	Microglia	10.449	18.8167
A13.MAA000604.3_10	Microglia	3.6338	30.9762
A13.MAA000615.3_10	NPC	28.3927	-23.1828
A13.MAA000617.3_10	Microglia	1.23839	22.859
A13.MAA000923.3_9	Astrocyte	19.778	14.3894
A13.MAA000930.3_8	Oligodendrocyte	-33.9412	0.718897
A13.MAA000941.3_8	Endothelial	32.2108	4.11692
A13.MAA000944.3_9	Endothelial	36.3597	9.35777
A13.MAA000947.3_9	Oligodendrocyte	-31.3134	1.3159
A13_B000176	Endothelial	6.58032	-34.2994
A13_B000840	Microglia	-11.3661	17.7505
A13_B000841	Microglia	-6.32157	29.2505
A13_B000843	Microglia	-11.1769	16.7344
A13_B001060	Microglia	-17.2558	20.8177
A13_B001061	Microglia	-14.5465	21.4501
A13_B001217	Microglia	2.92134	20.259
A13_B001244	Microglia	-13.4713	23.2821
A13_B001275	Microglia	-6.2966	19.6032
A13_B001355	Microglia	-13.9114	25.5493
A13_B001356	Microglia	0.593567	30.5272
A13_B001363	Endothelial	32.4908	1.27585
A13_B001365	Endothelial	5.50533	-36.0616
A13_B001372	Endothelial	30.4289	-0.471374
A13_B001615	Glutamatergic_excitatory	-19.7332	4.22234
A13_B001618	Microglia	-18.6196	9.85419
A13_B001620	macrophages	-6.70206	9.15499
A13_B002338	Endothelial	36.6293	2.87414
A13_B002341	Endothelial	9.71975	-33.1703
A13_B002507	Endothelial	28.8213	2.5395
A13_B002518	Microglia	-0.440387	34.4588
A13_B002689	Endothelial	27.274	3.71168
A13_B002702	Microglia	-12.2003	19.092
A13_B003009	Endothelial	29.7817	2.59173
A13_B003227	Glutamatergic_excitatory	-19.7279	5.7903
A13_B003899	Microglia	-7.82325	20.984
A13_B003904	Microglia	-17.1562	10.0287
A13_B003907	Microglia	-14.4049	21.9728
A13_B003908	Microglia	-13.4302	16.5314
A13_B003910	Microglia	-11.8621	27.1291
A13_B003974	Microglia	-17.2076	14.0053
A13_D045315	Microglia	3.15369	31.1058
A13_D045318	Microglia	-8.35091	28.4611
A13_D045326	Astrocyte	14.2033	14.4972
A13_D045853	Microglia	-9.03868	17.1625
A13_D045854	Glutamatergic_excitatory	-16.2007	5.18622
A14.B000825.3_38	Microglia	-13.0241	15.472
A14.B000826.3_39	Microglia	10.0567	32.2774
A14.B001176.3_56	Microglia	12.9658	30.4925
A14.B001689.3_38	Microglia	-1.19814	23.2462
A14.B003274.3_38	Oligodendrocyte	-32.4185	-5.53197
A14.B003275.3_38	Endothelial	38.8789	5.21729
A14.B003279.3_38	Microglia	-3.59081	25.1878
A14.B003290.3_38	Endothelial	33.519	-0.862274
A14.B003292.3_39	Microglia	4.53144	34.0667
A14.B003728.3_56	Oligodendrocyte	-32.4969	-2.1794
A14.MAA000560.3_10	Oligodendrocyte	-34.6278	8.22395
A14.MAA000561.3_10	NPC	28.393	-23.1845
A14.MAA000581.3_10	Endothelial	2.12964	-38.4183
A14.MAA000590.3_9	Microglia	13.0207	19.2927
A14.MAA000591.3_8	Microglia	15.1674	25.8425
A14.MAA000603.3_10	Microglia	8.75641	18.962
A14.MAA000604.3_10	Microglia	1.69783	20.8434
A14.MAA000605.3_10	Microglia	12.7269	22.917
A14.MAA000617.3_10	Microglia	4.78071	25.7232
A14.MAA000926.3_9	Oligodendrocyte	-32.2099	10.816
A14.MAA000930.3_8	Endothelial	3.68241	-38.309
A14.MAA000942.3_8	medium spiny neuron	-24.3168	22.1914
A14.MAA000944.3_9	Endothelial	8.51677	-35.4037
A14.MAA000947.3_9	Endothelial	2.43136	-38.4739
A14.MAA001845.3_39	Endothelial	28.9889	3.68345
A14_B000175	Oligodendrocyte	-29.9782	-6.36263
A14_B000176	Endothelial	32.1516	-0.147108
A14_B000840	Microglia	-14.8981	25.7703
A14_B000841	Microglia	-10.7665	23.1306
A14_B000843	Microglia	-9.00864	15.1971
A14_B001060	Microglia	-15.4031	26.3966
A14_B001061	Microglia	-19.9434	11.4014
A14_B001217	Microglia	3.81156	19.9503
A14_B001244	Microglia	-14.5187	22.8939
A14_B001354	Microglia	3.47183	32.7496
A14_B001355	Microglia	-0.132095	20.4038
A14_B001356	Microglia	-13.5653	19.0483
A14_B001357	Endothelial	30.4604	0.716684
A14_B001363	Endothelial	32.5489	-0.181699
A14_B001365	Endothelial	3.37299	-37.6655
A14_B001366	Glutamatergic_excitatory	-21.1304	6.51844
A14_B001371	Endothelial	38.8003	3.28729
A14_B001618	Microglia	-14.513	13.4233
A14_B001620	Microglia	-5.48233	27.0076
A14_B002341	Endothelial	26.1657	5.54382
A14_B002342	Oligodendrocyte	-33.2068	-6.46534
A14_B002518	Microglia	-5.51358	31.2932
A14_B002680	Microglia	-5.35346	25.6938
A14_B002702	Microglia	-9.2585	20.8958
A14_B002705	Microglia	-9.05874	12.8681
A14_B003009	Endothelial	30.0368	1.35175
A14_B003904	Microglia	-19.941	11.5232
A14_B003907	Microglia	-17.189	8.03686
A14_B003910	Microglia	-11.3359	23.9393
A14_B003914	Microglia	3.53418	24.6676
A14_D045315	Microglia	-3.00681	28.5777
A14_D045318	Microglia	-20.2136	16.2532
A14_D045344	Endothelial	27.812	8.12193
A15.B000825.3_38	Microglia	-12.5703	15.5402
A15.B000826.3_39	Microglia	-4.68997	27.9752
A15.B001176.3_56	Microglia	7.92958	31.3415
A15.B001689.3_38	Microglia	-8.29475	16.5896
A15.B003279.3_38	Microglia	-13.2195	21.253
A15.B003281.3_39	Microglia	-1.80744	32.0038
A15.B003290.3_38	Endothelial	38.1891	1.17831
A15.B003292.3_39	Microglia	-0.71178	32.9555
A15.MAA000560.3_10	Astrocyte	19.9327	12.718
A15.MAA000561.3_10	Endothelial	2.47004	-38.5584
A15.MAA000570.3_8	Microglia	-3.9061	17.5818
A15.MAA000572.3_8	Microglia	-14.1889	10.4994
A15.MAA000573.3_9	Microglia	13.525	26.5114
A15.MAA000581.3_10	Endothelial	31.096	3.48816
A15.MAA000590.3_9	Microglia	13.8853	19.9295
A15.MAA000591.3_8	Microglia	8.47143	16.4121
A15.MAA000592.3_9	Microglia	12.9721	26.6037
A15.MAA000593.3_8	Microglia	-7.02106	27.8082
A15.MAA000603.3_10	Microglia	6.42189	21.5702
A15.MAA000604.3_10	Microglia	3.11902	27.6679
A15.MAA000605.3_10	Microglia	12.1718	19.2943
A15.MAA000617.3_10	Microglia	13.8087	25.6667
A15.MAA000641.3_9	Glutamatergic_excitatory	-16.0764	5.66156
A15.MAA000923.3_9	Astrocyte	-15.3696	6.46185
A15.MAA000930.3_8	Endothelial	37.1077	5.33337
A15.MAA000941.3_8	Endothelial	34.6701	4.94416
A15.MAA000942.3_8	medium spiny neuron	-24.4504	22.4561
A15.MAA000944.3_9	Astrocyte	15.669	15.6485
A15.MAA001895.3_38	Endothelial	33.7668	-0.767268
A15_B000840	Microglia	-12.1388	21.5475
A15_B000841	Microglia	-6.66629	20.6338
A15_B000843	Microglia	-11.5499	14.9081
A15_B001060	Microglia	-15.7944	20.6251
A15_B001061	Microglia	-15.1994	22.0898
A15_B001244	Microglia	-4.95554	33.0598
A15_B001275	Microglia	-12.371	22.4922
A15_B001354	Microglia	-0.147279	25.3939
A15_B001355	Microglia	-8.33811	24.0663
A15_B001356	Microglia	-0.504932	29.1366
A15_B001358	Microglia	-14.8691	24.2581
A15_B001363	Endothelial	36.1643	0.240592
A15_B001365	Endothelial	33.7495	-1.90799
A15_B001374	Endothelial	36.951	1.53736
A15_B001620	Microglia	-16.1119	18.6661
A15_B002338	Endothelial	30.2303	4.03365
A15_B002341	Endothelial	9.71399	-33.1569
A15_B002418	Oligodendrocyte	-33.3545	-1.93576
A15_B002507	Endothelial	27.2987	2.99706
A15_B002518	Microglia	-13.0164	25.5659
A15_B002680	Microglia	-14.9558	9.30792
A15_B002702	Microglia	-17.4169	20.4093
A15_B003009	Endothelial	32.0975	-0.278936
A15_B003899	Microglia	-13.9172	20.1387
A15_B003904	Microglia	-19.8611	10.8591
A15_B003907	Microglia	-13.5808	18.2799
A15_B003910	Microglia	-14.7146	24.6677
A15_B003914	Microglia	-6.46643	26.0853
A15_D045315	Microglia	-7.34744	28.3926
A15_D045318	Microglia	-20.2513	16.2573
A15_D045344	T cell	-12.4338	4.16886
A15_D045370	Endothelial	3.74408	-35.7659
A15_D045853	Microglia	-5.82858	29.1298
A16.B000825.3_38	Microglia	-13.4654	14.2387
A16.B000826.3_39	Microglia	-10.3309	29.523
A16.B001176.3_56	Microglia	1.37648	27.2543
A16.B001689.3_38	Microglia	-4.16053	21.3264
A16.B003275.3_38	T cell	-8.85923	7.77083
A16.B003279.3_38	Microglia	-15.1811	18.6255
A16.B003292.3_39	Microglia	3.0828	29.5875
A16.MAA000560.3_10	Oligodendrocyte	-32.4655	2.0198
A16.MAA000561.3_10	Glutamatergic_excitatory	-24.6619	5.88536
A16.MAA000564.3_10	NPC	-27.0385	11.9371
A16.MAA000572.3_8	Microglia	14.5068	22.724
A16.MAA000581.3_10	Endothelial	33.9048	4.06509
A16.MAA000590.3_9	Microglia	18.6878	21.5633
A16.MAA000591.3_8	Microglia	6.36595	22.0428
A16.MAA000593.3_8	Microglia	3.29512	18.166
A16.MAA000603.3_10	Microglia	5.39664	23.0128
A16.MAA000604.3_10	Microglia	7.90549	25.1925
A16.MAA000605.3_10	Microglia	2.10063	18.137
A16.MAA000641.3_9	T cell	-13.7577	4.44343
A16.MAA000902.3_11	OPC	-24.0008	15.7022
A16.MAA000930.3_8	Astrocyte	19.5097	13.1789
A16.MAA000932.3_11	Endothelial	35.9392	4.00246
A16.MAA000941.3_8	pericytes	-29.086	16.6115
A16.MAA000942.3_8	medium spiny neuron	-24.8344	23.2208
A16.MAA000944.3_9	Glutamatergic_excitatory	-24.9187	5.83122
A16.MAA001894.3_39	Astrocyte	17.5876	15.5271
A16_B000840	Microglia	-17.0064	21.1688
A16_B000841	Microglia	-7.21084	20.5907
A16_B000843	Microglia	-14.6341	16.3063
A16_B001060	Microglia	-19.6785	17.2496
A16_B001061	Microglia	-9.66823	29.7678
A16_B001244	Microglia	-11.3335	28.2085
A16_B001354	Microglia	-0.475565	31.4546
A16_B001355	Microglia	8.58801	26.7132
A16_B001356	Microglia	-8.23154	29.4717
A16_B001358	Microglia	-15.4517	21.348
A16_B001363	T cell	-9.48279	7.36658
A16_B001615	Endothelial	30.1239	3.03095
A16_B001618	Microglia	-16.7928	10.89
A16_B001620	Microglia	-14.7827	18.3694
A16_B002341	Endothelial	9.23204	-33.4133
A16_B002507	Endothelial	32.4918	2.32075
A16_B002518	Microglia	-14.8802	18.6119
A16_B002680	Microglia	-9.71997	17.3187
A16_B002702	Microglia	-3.81366	17.2993
A16_B002705	Microglia	-2.69423	25.8841
A16_B003899	Microglia	-8.04478	22.0995
A16_B003904	Microglia	-15.8034	18.75
A16_B003907	Microglia	-17.6975	15.2673
A16_B003908	Microglia	-9.95054	18.061
A16_B003910	Microglia	-14.8385	25.8659
A16_B003914	Microglia	-5.78622	25.3574
A16_B003974	Microglia	-18.1036	13.4514
A16_D045315	Microglia	-5.47869	29.5697
A16_D045318	Microglia	-14.4769	24.4524
A16_D045344	Oligodendrocyte	-34.0806	-4.88793
A16_D045372	Oligodendrocyte	-32.8164	-6.75044
A16_D045853	Microglia	1.62383	28.0319
A17.B000825.3_38	Microglia	-9.75046	13.8462
A17.B000826.3_39	Microglia	-10.4293	21.2501
A17.B001176.3_56	Microglia	5.88252	25.8098
A17.B001689.3_38	Microglia	-17.8735	15.8175
A17.B003275.3_38	T cell	-8.71319	7.57067
A17.B003281.3_39	Microglia	-5.13812	30.843
A17.B003290.3_38	medium spiny neuron	-24.7624	23.0754
A17.B003292.3_39	Microglia	-9.11682	30.4706
A17.MAA000560.3_10	Astrocyte	19.5631	13.3241
A17.MAA000561.3_10	medium spiny neuron	-24.7929	23.137
A17.MAA000581.3_10	Endothelial	34.826	4.92677
A17.MAA000605.3_10	Microglia	10.514	21.2215
A17.MAA000617.3_10	Microglia	8.03499	22.6295
A17.MAA000641.3_9	Glutamatergic_excitatory	-15.6541	4.0871
A17.MAA001895.3_38	Endothelial	33.1885	2.11447
A17_B000176	Oligodendrocyte	-31.4771	-6.58284
A17_B000840	Microglia	-12.1942	20.4543
A17_B000841	Microglia	-7.27434	22.2087
A17_B000843	Microglia	-15.0272	9.83969
A17_B001060	Microglia	-11.285	23.793
A17_B001061	Microglia	-16.0015	12.0645
A17_B001217	Microglia	1.73723	20.9755
A17_B001244	Microglia	-16.27	18.5319
A17_B001275	Microglia	-6.7827	17.746
A17_B001354	Microglia	0.615915	21.9777
A17_B001355	Microglia	4.0957	28.4932
A17_B001356	Microglia	-10.6339	28.4462
A17_B001357	medium spiny neuron	-24.8915	23.3331
A17_B001363	Endothelial	5.75753	-35.8381
A17_B001374	Glutamatergic_excitatory	-23.4628	4.51497
A17_B001615	Glutamatergic_excitatory	-19.7957	4.88052
A17_B001616	Endothelial	36.7081	-2.57044
A17_B001618	Microglia	-14.3757	16.5479
A17_B001620	macrophages	-11.0708	10.7247
A17_B002341	Endothelial	-10.9173	4.78549
A17_B002342	Astrocyte	14.3952	14.6095
A17_B002503	Microglia	-17.6387	19.9061
A17_B002518	Microglia	-10.3045	24.8512
A17_B002689	Endothelial	30.6221	0.649873
A17_B002705	Microglia	2.72044	28.4685
A17_B003908	Microglia	-4.11377	27.6369
A17_B003910	Microglia	-17.9973	17.2475
A17_B003914	Microglia	-7.32408	24.888
A17_B003974	Microglia	-15.8606	15.5104
A17_D045315	Microglia	-11.7544	27.8533
A17_D045318	Microglia	-7.20742	25.5525
A17_D045854	Astrocyte	-15.7523	6.28858
A18.B000825.3_38	Microglia	-11.7738	15.7179
A18.B000826.3_39	Microglia	-10.8763	23.7144
A18.B001176.3_56	Microglia	4.45061	27.0215
A18.B001689.3_38	Microglia	-9.65644	19.9577
A18.B003279.3_38	Microglia	-9.87989	23.0541
A18.B003292.3_39	Microglia	-12.3891	27.2644
A18.MAA000560.3_10	Oligodendrocyte	-32.6203	0.950132
A18.MAA000561.3_10	Glutamatergic_excitatory	-24.7526	6.06478
A18.MAA000570.3_8	Microglia	7.19155	18.4196
A18.MAA000578.3_10	Oligodendrocyte	-32.0104	4.32016
A18.MAA000581.3_10	Endothelial	32.1411	-4.23862
A18.MAA000592.3_9	Microglia	-5.38578	22.5933
A18.MAA000603.3_10	Microglia	11.3775	21.0418
A18.MAA000604.3_10	Microglia	10.6507	26.6318
A18.MAA000605.3_10	Microglia	14.0122	24.8149
A18.MAA000617.3_10	Microglia	9.31999	21.338
A18.MAA000926.3_9	Oligodendrocyte	-33.1344	7.91332
A18.MAA000930.3_8	Endothelial	35.9467	3.66802
A18.MAA000932.3_11	Oligodendrocyte	-30.5631	-2.29195
A18.MAA000935.3_8	NPC	-26.8948	11.4613
A18.MAA000941.3_8	Endothelial	35.0202	3.72975
A18.MAA000942.3_8	Oligodendrocyte	-32.4442	6.36887
A18.MAA000944.3_9	Oligodendrocyte	-31.9928	10.8856
A18.MAA001845.3_39	Endothelial	30.4945	1.39967
A18.MAA001895.3_38	Endothelial	8.92714	-33.6414
A18_B000841	Microglia	-10.3474	27.2376
A18_B000843	Microglia	-9.49566	13.3553
A18_B001060	Microglia	-13.4818	20.3149
A18_B001061	Microglia	-10.4074	22.1967
A18_B001217	Microglia	-3.94339	19.8606
A18_B001244	Microglia	-11.3275	29.129
A18_B001275	Microglia	-15.4426	20.7879
A18_B001354	Microglia	-1.78997	25.7479
A18_B001355	Microglia	-8.73172	11.3521
A18_B001356	Microglia	-10.5823	21.85
A18_B001357	medium spiny neuron	-24.8907	23.3304
A18_B001358	Microglia	-16.6062	21.9267
A18_B001615	T cell	-10.8356	7.0635
A18_B001620	Microglia	-11.4678	21.5221
A18_B002341	Endothelial	-11.9042	4.16983
A18_B002342	OPC	-26.1546	16.8045
A18_B002503	Microglia	-19.324	12.4422
A18_B002507	Glutamatergic_excitatory	-19.1576	5.04758
A18_B002680	Microglia	-15.8502	18.4075
A18_B002702	Microglia	-13.5269	14.06
A18_B003227	Astrocyte	-15.4974	6.40446
A18_B003899	Microglia	-11.2653	24.1773
A18_B003904	Microglia	-17.389	11.1129
A18_B003907	Microglia	-17.8383	14.5622
A18_B003910	Microglia	-11.9827	22.194
A18_B003914	Microglia	-17.1821	14.932
A18_B003974	Microglia	-19.5518	9.9014
A18_D045315	Microglia	-15.3751	19.4236
A18_D045318	Microglia	-16.3167	22.0937
A18_D045326	Glutamatergic_excitatory	-15.3194	5.46467
A18_D045344	Endothelial	29.7294	4.29946
A18_D045853	Microglia	-2.39749	32.0987
A18_D045854	Glutamatergic_excitatory	-17.7031	5.55658
A19.B000826.3_39	Microglia	-1.66327	23.8018
A19.B001176.3_56	Microglia	-6.64903	26.3898
A19.B001689.3_38	Microglia	-14.5257	15.8399
A19.B003275.3_38	Endothelial	39.0651	5.44286
A19.B003279.3_38	Microglia	-6.07521	19.7194
A19.B003292.3_39	Microglia	-7.38017	30.6279
A19.MAA000550.3_10	Oligodendrocyte	-32.8295	11.0687
A19.MAA000560.3_10	Oligodendrocyte	-33.8875	4.57962
A19.MAA000561.3_10	Glutamatergic_excitatory	-24.8891	5.8095
A19.MAA000570.3_8	Microglia	-14.5944	11.871
A19.MAA000581.3_10	Endothelial	3.8715	-38.3366
A19.MAA000590.3_9	Microglia	8.98311	17.7181
A19.MAA000593.3_8	Microglia	-1.75932	26.2292
A19.MAA000603.3_10	Microglia	16.4243	26.7961
A19.MAA000605.3_10	Microglia	11.2648	18.3638
A19.MAA000617.3_10	Microglia	-5.69819	23.0972
A19.MAA000926.3_9	Astrocyte	19.6059	13.0418
A19.MAA000930.3_8	Astrocyte	19.6468	15.7522
A19_B000176	Oligodendrocyte	-31.48	-6.902
A19_B000840	Microglia	-16.2143	14.6688
A19_B000841	Microglia	-12.5365	25.3936
A19_B000843	Microglia	-15.544	10.2064
A19_B001061	Microglia	-14.1798	20.23
A19_B001217	Microglia	2.55424	19.1842
A19_B001244	Microglia	-9.95211	26.9984
A19_B001268	Endothelial	27.1274	6.60571
A19_B001275	Microglia	-14.0396	20.2135
A19_B001354	Microglia	-17.3211	11.2041
A19_B001355	Microglia	3.48493	26.8504
A19_B001356	Microglia	-16.8872	18.2
A19_B001357	medium spiny neuron	-24.8826	23.3148
A19_B001358	Microglia	-17.4761	19.7668
A19_B001615	Endothelial	28.1176	5.58442
A19_B001618	Microglia	-15.9562	11.5847
A19_B001620	Microglia	-12.726	18.5032
A19_B002341	Endothelial	-10.9031	4.77898
A19_B002503	Microglia	-15.3546	16.055
A19_B002518	Microglia	-8.69629	11.5169
A19_B002680	Microglia	-13.9493	20.8042
A19_B002702	Microglia	-3.51043	24.2604
A19_B002705	Microglia	-3.62878	33.3114
A19_B003227	Glutamatergic_excitatory	-21.5395	6.71251
A19_B003899	Microglia	-11.8185	22.3022
A19_B003904	Microglia	-17.6394	10.6296
A19_B003907	Microglia	-10.1973	18.0686
A19_B003908	Microglia	-3.82422	28.6147
A19_B003910	Microglia	-15.5311	22.4142
A19_B003914	Microglia	-7.7824	24.6394
A19_B003921	Microglia	-13.0871	23.0469
A19_B003974	Microglia	-19.5595	10.3054
A19_D045315	Microglia	-6.24122	29.6409
A19_D045372	Oligodendrocyte	-31.6397	-6.38405
A19_D045853	Microglia	-4.07561	18.8268
A2.B000826.3_39	Microglia	-12.3274	25.2791
A2.B001176.3_56	Microglia	-0.0924248	34.0864
A2.B001689.3_38	Microglia	-8.03074	16.1179
A2.B003275.3_38	Endothelial	28.0762	1.511
A2.B003279.3_38	Microglia	-12.4716	15.5908
A2.B003281.3_39	Microglia	-7.02229	24.936
A2.B003290.3_38	Endothelial	38.5608	4.88535
A2.B003292.3_39	Microglia	-3.3647	32.1706
A2.MAA000560.3_10	Astrocyte	17.3604	16.1556
A2.MAA000570.3_8	Microglia	1.77659	17.5964
A2.MAA000572.3_8	Microglia	12.8631	21.7588
A2.MAA000581.3_10	T cell	-12.1535	4.5989
A2.MAA000590.3_9	Microglia	18.7032	22.6079
A2.MAA000591.3_8	macrophages	-7.03842	9.70116
A2.MAA000592.3_9	Microglia	10.9404	20.6436
A2.MAA000603.3_10	Microglia	15.7772	24.3059
A2.MAA000604.3_10	Microglia	9.57192	24.368
A2.MAA000617.3_10	Microglia	15.8692	24.375
A2.MAA000932.3_11	Endothelial	33.6291	4.20642
A2.MAA000935.3_8	Oligodendrocyte	-30.9836	3.0658
A2.MAA000941.3_8	Endothelial	36.9184	7.19915
A2.MAA000942.3_8	Oligodendrocyte	-31.4951	2.02436
A2.MAA001854.3_38	Glutamatergic_excitatory	-16.832	5.2571
A2_B000176	Endothelial	6.30319	-34.4606
A2_B000840	Microglia	-8.07964	20.6294
A2_B000843	Microglia	-8.4468	13.8278
A2_B001060	Microglia	-6.58693	27.2899
A2_B001061	Microglia	-14.9154	18.1105
A2_B001217	Microglia	5.62434	19.6509
A2_B001244	Microglia	-3.15017	31.4451
A2_B001354	Microglia	-1.02399	29.1326
A2_B001356	Microglia	-10.172	27.5292
A2_B001357	Endothelial	27.1878	1.84756
A2_B001358	Microglia	-15.0815	9.56191
A2_B001363	Endothelial	29.6233	2.6764
A2_B001372	Endothelial	7.06309	-34.1779
A2_B001615	Endothelial	27.026	5.85521
A2_B001620	Microglia	-12.6462	16.165
A2_B002338	Endothelial	38.3829	3.29681
A2_B002342	Oligodendrocyte	-31.9599	-6.73618
A2_B002418	Glutamatergic_excitatory	-16.3027	5.75269
A2_B002507	Endothelial	29.4291	0.990873
A2_B002680	Microglia	-11.1921	29.2397
A2_B002702	Microglia	-2.71785	19.4082
A2_B002705	Microglia	-9.56471	29.4935
A2_B003009	Endothelial	28.0035	2.98495
A2_B003899	Microglia	-8.68991	11.385
A2_B003904	Microglia	-12.4799	7.40586
A2_B003907	Microglia	-16.63	11.7606
A2_B003908	Microglia	-7.66352	13.6608
A2_B003910	Microglia	-13.4227	27.0801
A2_D045315	Microglia	-14.716	25.1643
A2_D045318	Microglia	-14.5656	23.8217
A2_D045853	Microglia	15.1509	25.8888
A20.B000825.3_38	Microglia	-2.26812	20.9113
A20.B000826.3_39	Microglia	-13.6052	25.8459
A20.B001176.3_56	Microglia	-7.94498	21.8284
A20.B001689.3_38	Microglia	-14.1654	21.2947
A20.B003274.3_38	Oligodendrocyte	-30.5811	-7.13159
A20.B003275.3_38	Endothelial	27.2271	5.94709
A20.B003277.3_39	Oligodendrocyte	-34.6595	3.86518
A20.B003278.3_38	Microglia	-9.1587	19.5542
A20.B003279.3_38	Microglia	-12.0984	15.4546
A20.B003290.3_38	medium spiny neuron	-24.901	23.3495
A20.B003292.3_39	Microglia	-2.42551	33.3845
A20.MAA000550.3_10	OPC	-29.5919	18.1911
A20.MAA000560.3_10	Oligodendrocyte	-31.4048	4.99857
A20.MAA000561.3_10	Endothelial	4.54135	-38.2152
A20.MAA000564.3_10	Endothelial	36.6672	2.48264
A20.MAA000570.3_8	Microglia	-14.9868	10.0986
A20.MAA000581.3_10	Glutamatergic_excitatory	-23.9561	8.63552
A20.MAA000603.3_10	Microglia	8.92281	20.4083
A20.MAA000604.3_10	Microglia	12.1005	28.0418
A20.MAA000605.3_10	Microglia	4.37725	18.3831
A20.MAA000617.3_10	Microglia	7.05162	21.2941
A20.MAA000926.3_9	Endothelial	1.93569	-38.6411
A20.MAA000944.3_9	Glutamatergic_excitatory	-23.3178	7.27584
A20.MAA000947.3_9	OPC	-28.9078	17.6945
A20_B000175	Oligodendrocyte	-28.1669	-6.29014
A20_B000840	Microglia	-13.7329	24.9912
A20_B000841	Microglia	-13.1407	18.5551
A20_B000843	Microglia	-14.687	11.2099
A20_B001060	Microglia	-10.4449	23.6553
A20_B001061	Microglia	-9.44194	18.9425
A20_B001217	Microglia	-2.97787	17.526
A20_B001244	Microglia	-10.2752	29.4472
A20_B001268	Endothelial	31.8418	0.212658
A20_B001275	Microglia	-17.4838	16.1759
A20_B001354	Microglia	-10.9894	21.3892
A20_B001355	Microglia	-12.3181	27.2994
A20_B001356	Microglia	-10.6311	25.6276
A20_B001358	Microglia	-15.0395	20.966
A20_B001363	T cell	-10.4514	7.18405
A20_B001618	Microglia	-16.3097	11.3852
A20_B001620	Microglia	-14.0931	20.3217
A20_B002341	Endothelial	-12.1256	4.11823
A20_B002418	Oligodendrocyte	-33.4062	-1.96522
A20_B002507	Endothelial	6.77642	-34.3366
A20_B002518	Microglia	-10.0587	18.9852
A20_B002680	Microglia	-11.0781	14.8202
A20_B002702	Microglia	-6.85675	15.1637
A20_B003904	Microglia	-17.0047	13.9602
A20_B003907	Microglia	-14.3419	16.1177
A20_B003908	Microglia	-14.1398	16.7514
A20_B003910	Microglia	-10.7666	12.3647
A20_B003914	Microglia	-10.9227	27.7221
A20_B003974	Microglia	-17.3788	18.1477
A20_D045315	Microglia	-18.6812	12.8739
A20_D045318	Microglia	-14.1841	24.5904
A20_D045344	Oligodendrocyte	-34.2223	-4.23707
A20_D045372	Oligodendrocyte	-30.7218	-6.75416
A20_D045853	Microglia	0.134631	20.9429
A21.B000825.3_38	Microglia	-5.17836	28.0151
A21.B000826.3_39	Microglia	-7.43622	23.6978
A21.B001176.3_56	Microglia	6.53217	28.6364
A21.B003275.3_38	Endothelial	39.5651	6.04617
A21.B003277.3_39	Oligodendrocyte	-33.2469	2.79481
A21.B003279.3_38	Microglia	-14.343	15.7566
A21.B003290.3_38	T cell	-8.87206	7.20445
A21.B003292.3_39	Microglia	-2.25048	32.366
A21.MAA000424.3_11	Endothelial	39.3854	8.26968
A21.MAA000560.3_10	Astrocyte	19.7368	12.5264
A21.MAA000561.3_10	medium spiny neuron	-24.4519	22.4625
A21.MAA000581.3_10	Endothelial	36.543	-0.92426
A21.MAA000603.3_10	Microglia	11.073	19.3615
A21.MAA000604.3_10	Microglia	5.67557	27.0542
A21.MAA000605.3_10	Microglia	12.9119	19.2446
A21.MAA000925.3_9	Oligodendrocyte	-32.1793	6.55681
A21.MAA000926.3_9	Astrocyte	19.1873	16.5754
A21.MAA000930.3_8	Oligodendrocyte	-27.3592	5.53667
A21.MAA000944.3_9	Endothelial	35.2829	7.88083
A21.MAA001894.3_39	Oligodendrocyte	-30.7089	-6.47814
A21.MAA001895.3_38	T cell	-9.36604	7.19297
A21_B000840	Microglia	-16.9895	17.5706
A21_B000841	Microglia	-11.4371	17.2844
A21_B000843	Microglia	-13.9322	13.1718
A21_B001060	Microglia	-13.8458	24.038
A21_B001061	Microglia	-14.3908	20.1445
A21_B001217	Microglia	-5.3896	15.4043
A21_B001244	Microglia	-10.7323	25.4674
A21_B001268	Endothelial	28.6605	1.26536
A21_B001275	Microglia	-16.9873	19.8571
A21_B001354	Microglia	6.55891	28.7041
A21_B001355	Microglia	-4.35802	27.9328
A21_B001356	Microglia	-17.7923	21.1766
A21_B001357	Oligodendrocyte	-33.2881	-1.61686
A21_B001358	Microglia	-16.0477	22.06
A21_B001363	Glutamatergic_excitatory	-19.1784	4.95845
A21_B001615	Endothelial	27.8036	8.44807
A21_B001618	T cell	-9.89509	7.74466
A21_B001619	Oligodendrocyte	-31.4259	-6.63218
A21_B001620	macrophages	-10.4755	9.99027
A21_B002341	T cell	23.249	6.18171
A21_B002507	Endothelial	4.69212	-34.9495
A21_B002518	Microglia	-2.75656	32.9875
A21_B002680	Microglia	-18.7421	10.0074
A21_B002689	Glutamatergic_excitatory	-24.6929	5.7448
A21_B002702	Microglia	-8.76229	15.302
A21_B003899	macrophages	-9.1901	8.42116
A21_B003907	Microglia	-19.2237	12.3528
A21_B003908	Microglia	-6.41418	18.2234
A21_B003910	Microglia	-18.4324	16.4765
A21_B003914	Microglia	-7.77663	29.1785
A21_B003974	Microglia	-17.2645	16.4917
A21_D045315	Microglia	-1.8531	33.5177
A21_D045318	Microglia	-14.6629	21.8323
A21_D045853	Microglia	-13.0741	16.8751
A22.B000826.3_39	Microglia	-12.3064	24.5047
A22.B001176.3_56	Microglia	-2.55794	22.9408
A22.B001689.3_38	Microglia	-7.94614	20.5897
A22.B003275.3_38	Endothelial	38.4679	0.154514
A22.B003279.3_38	Microglia	-10.5935	19.5741
A22.B003281.3_39	Microglia	-1.34645	27.6589
A22.MAA000424.3_11	Endothelial	36.1581	2.86564
A22.MAA000560.3_10	Astrocyte	24.2994	7.85971
A22.MAA000561.3_10	Endothelial	36.532	9.19299
A22.MAA000564.3_10	Oligodendrocyte	-31.4601	-0.985866
A22.MAA000581.3_10	Endothelial	31.9458	3.75158
A22.MAA000590.3_9	Microglia	-15.4926	8.16261
A22.MAA000603.3_10	Microglia	13.6879	23.2595
A22.MAA000604.3_10	Microglia	3.0698	26.0109
A22.MAA000641.3_9	Oligodendrocyte	-34.1151	8.34326
A22.MAA000923.3_9	Oligodendrocyte	-32.0525	0.331232
A22.MAA000926.3_9	Oligodendrocyte	-32.7054	4.56266
A22.MAA000935.3_8	Astrocyte	18.7131	17.0044
A22.MAA000940.3_8	Oligodendrocyte	-32.9563	-1.56854
A22.MAA001895.3_38	Endothelial	4.41988	-35.3878
A22_B000840	Microglia	-17.0866	21.5135
A22_B000841	Microglia	-6.48564	20.0447
A22_B001060	Microglia	-17.1312	21.5313
A22_B001061	Microglia	-15.4877	15.46
A22_B001217	Microglia	-7.28117	21.2548
A22_B001244	Microglia	-14.0855	19.2968
A22_B001354	Microglia	-2.07485	31.9444
A22_B001358	Microglia	-12.5014	27.0032
A22_B001365	Oligodendrocyte	-33.2261	-4.29873
A22_B001615	Glutamatergic_excitatory	-22.8017	4.40845
A22_B001619	Oligodendrocyte	-28.3278	-6.38937
A22_B001620	Microglia	-13.3366	16.6419
A22_B002341	Endothelial	28.6284	5.96539
A22_B002342	Astrocyte	18.1378	15.3761
A22_B002418	Oligodendrocyte	-33.4304	-0.851077
A22_B002503	Microglia	-12.8148	19.063
A22_B002518	Microglia	2.33658	28.6772
A22_B002702	macrophages	-7.274	9.15431
A22_B002705	Microglia	-18.5414	11.9105
A22_B003227	T cell	-13.3122	4.66482
A22_B003899	Microglia	-12.7769	24.9324
A22_B003904	T cell	-12.006	6.92548
A22_B003907	Microglia	-19.9675	16.8711
A22_B003908	Microglia	-7.14824	19.4016
A22_B003910	Microglia	-18.7497	12.6651
A22_B003921	Microglia	-14.9373	16.2253
A22_B010900	Glutamatergic_excitatory	-18.3964	4.31153
A22_D045315	Microglia	-11.3825	24.3753
A22_D045853	Microglia	-15.6874	12.0744
A3.B000825.3_38	Microglia	-8.65536	19.1743
A3.B000826.3_39	Microglia	2.92851	29.3474
A3.B001176.3_56	Microglia	-5.144	30.1837
A3.B001689.3_38	Microglia	-9.43834	22.9289
A3.B003279.3_38	Microglia	-12.3153	16.2489
A3.B003281.3_39	Microglia	-5.92338	27.4242
A3.B003290.3_38	Endothelial	37.7108	-0.345335
A3.B003292.3_39	Microglia	3.93559	25.9001
A3.MAA000560.3_10	OPC	-29.0114	17.6251
A3.MAA000564.3_10	Endothelial	3.66289	-36.8657
A3.MAA000570.3_8	Microglia	1.68584	18.47
A3.MAA000572.3_8	Microglia	16.4578	22.7254
A3.MAA000573.3_9	Microglia	15.2791	20.9717
A3.MAA000578.3_10	Glutamatergic_excitatory	-20.8907	6.15969
A3.MAA000581.3_10	Glutamatergic_excitatory	-17.9151	4.45445
A3.MAA000590.3_9	Microglia	19.1784	21.8574
A3.MAA000592.3_9	Microglia	7.53508	22.3681
A3.MAA000593.3_8	Microglia	-0.87817	18.4071
A3.MAA000603.3_10	Microglia	17.051	27.8867
A3.MAA000604.3_10	Microglia	6.15636	30.4641
A3.MAA000615.3_10	Oligodendrocyte	-31.6947	-5.01882
A3.MAA000617.3_10	Microglia	12.2259	23.0544
A3.MAA000928.3_9	Astrocyte	21.3455	17.0999
A3.MAA000930.3_8	Oligodendrocyte	-32.6505	-1.22953
A3.MAA000932.3_11	Endothelial	37.7803	3.41217
A3.MAA000944.3_9	Astrocyte	20.3114	15.3079
A3.MAA001854.3_38	Oligodendrocyte	-32.8119	-6.62029
A3.MAA001894.3_39	Oligodendrocyte	-33.275	2.37213
A3.MAA001895.3_38	Endothelial	6.93003	-34.1385
A3_B000840	Microglia	-9.73976	18.7993
A3_B000841	Microglia	-12.8322	17.4749
A3_B000843	Microglia	-10.4367	16.4358
A3_B001060	Microglia	-16.3544	22.0415
A3_B001061	Microglia	-17.5377	15.4455
A3_B001217	Microglia	5.78969	21.293
A3_B001275	Microglia	-12.6348	25.715
A3_B001354	Microglia	3.60417	26.2611
A3_B001355	Microglia	-14.4684	18.8523
A3_B001356	Microglia	-11.3364	18.7166
A3_B001363	Endothelial	33.5007	-0.0696808
A3_B001365	Endothelial	31.8061	0.504586
A3_B001366	Oligodendrocyte	-29.6239	-3.19794
A3_B001615	Endothelial	35.6564	5.31381
A3_B001616	Astrocyte	24.5202	8.10962
A3_B001620	macrophages	-6.3502	9.35059
A3_B002338	Endothelial	27.8914	6.04487
A3_B002341	Endothelial	27.8296	8.39204
A3_B002418	Astrocyte	-17.8075	6.21291
A3_B002503	Microglia	-15.8791	12.793
A3_B002507	Endothelial	30.5316	3.66373
A3_B002518	Microglia	-2.4163	32.0887
A3_B002680	Microglia	-9.26241	17.5724
A3_B002702	Microglia	-13.905	16.5622
A3_B002705	Microglia	-7.39903	25.6946
A3_B003232	Glutamatergic_excitatory	-19.253	4.8395
A3_B003899	Microglia	-8.27616	25.2958
A3_B003904	Microglia	-17.7163	9.84575
A3_B003908	Microglia	-6.51556	21.0472
A3_B003910	Microglia	-16.399	19.6032
A3_B003914	Microglia	0.301041	26.8306
A3_B003974	Microglia	-17.7831	13.0688
A3_D045315	Microglia	-6.55467	23.7508
A3_D045318	Microglia	-17.2628	20.4771
A3_D045372	Endothelial	28.9302	3.88774
A3_D045853	Microglia	15.1106	25.771
A4.B000825.3_38	Microglia	-13.0049	15.5505
A4.B000826.3_39	Microglia	-9.34737	29.2515
A4.B001176.3_56	Microglia	8.32144	29.2579
A4.B001689.3_38	Microglia	-1.3945	25.4167
A4.B003278.3_38	Microglia	-9.1564	23.048
A4.B003279.3_38	Microglia	-8.65316	15.0281
A4.B003281.3_39	Microglia	-8.8053	29.6238
A4.B003290.3_38	Endothelial	30.9593	1.39704
A4.B003292.3_39	Microglia	-10.7823	25.5011
A4.MAA000560.3_10	OPC	-29.9284	17.574
A4.MAA000563.3_10	OPC	-28.0677	17.4175
A4.MAA000570.3_8	Microglia	11.8059	26.9827
A4.MAA000573.3_9	Microglia	-12.7623	17.9614
A4.MAA000578.3_10	Glutamatergic_excitatory	-20.9582	6.46771
A4.MAA000590.3_9	Microglia	20.3662	23.2484
A4.MAA000591.3_8	Microglia	9.43771	29.7196
A4.MAA000592.3_9	Microglia	18.6534	21.658
A4.MAA000603.3_10	Microglia	12.2591	26.5705
A4.MAA000604.3_10	Microglia	6.59311	21.3355
A4.MAA000615.3_10	Oligodendrocyte	-31.9639	-0.629295
A4.MAA000617.3_10	Microglia	5.90401	26.3165
A4.MAA000641.3_9	Glutamatergic_excitatory	-16.6828	4.41674
A4.MAA000902.3_11	Oligodendrocyte	-31.7384	5.11944
A4.MAA000932.3_11	Endothelial	37.1522	4.48286
A4.MAA000942.3_8	Endothelial	34.4686	3.01058
A4.MAA000944.3_9	Oligodendrocyte	-32.8338	12.0414
A4.MAA001853.3_38	Endothelial	27.4965	8.02159
A4.MAA001894.3_39	Astrocyte	22.0652	16.7958
A4.MAA001895.3_38	Endothelial	37.8413	1.06014
A4_B000840	Microglia	-14.2223	22.9524
A4_B000841	Microglia	-5.48728	22.7458
A4_B000843	Microglia	-7.70547	13.4684
A4_B001060	Microglia	-2.23992	19.9944
A4_B001061	Microglia	-16.8244	19.527
A4_B001217	Microglia	-0.755787	20.3366
A4_B001275	Microglia	-5.0681	19.9878
A4_B001354	Microglia	-2.90296	31.899
A4_B001355	Microglia	-0.938214	27.2816
A4_B001356	Microglia	-0.461761	34.0233
A4_B001358	Microglia	-19.2115	10.0769
A4_B001363	Endothelial	29.2675	2.92659
A4_B001615	GABAergic_interneuron	-22.0533	4.96082
A4_B001618	Microglia	-17.3425	7.9347
A4_B001620	Microglia	-6.27611	20.7819
A4_B002341	Endothelial	-11.0093	4.81744
A4_B002342	Oligodendrocyte	-28.3186	-6.39422
A4_B002507	Endothelial	27.8052	4.96193
A4_B002518	Microglia	-9.25873	27.9656
A4_B002684	Astrocyte	14.5717	14.8724
A4_B002702	Microglia	-8.98542	19.0611
A4_B002705	Microglia	-4.29503	33.6266
A4_B003009	Endothelial	27.8135	2.99114
A4_B003227	Glutamatergic_excitatory	-16.2756	4.95546
A4_B003904	Microglia	-17.2588	11.9397
A4_B003907	Microglia	-17.0281	11.0549
A4_B003908	Microglia	3.65122	22.2398
A4_B003910	Microglia	-13.78	24.2242
A4_B003914	Microglia	-0.671634	19.6532
A4_D045315	Microglia	-6.61083	27.2271
A4_D045318	Microglia	-19.7747	15.2629
A4_D045372	Endothelial	27.4147	6.72838
A4_D045853	Microglia	-16.1078	25.8563
A5.B000825.3_38	Microglia	-1.31441	25.1294
A5.B000826.3_39	Microglia	-1.66156	24.9419
A5.B001176.3_56	Microglia	-8.96412	12.1269
A5.B001689.3_38	Microglia	-8.59931	19.3341
A5.B003279.3_38	Microglia	-11.2794	23.6008
A5.B003281.3_39	Microglia	-5.02819	29.7733
A5.B003290.3_38	Endothelial	36.2992	3.29593
A5.B003292.3_39	Microglia	-7.62755	28.7732
A5.MAA000424.3_11	Astrocyte	22.5655	16.5148
A5.MAA000560.3_10	Astrocyte	18.48	16.0415
A5.MAA000573.3_9	Microglia	7.53559	22.1822
A5.MAA000581.3_10	Endothelial	33.5343	3.88
A5.MAA000590.3_9	Microglia	0.863734	16.9895
A5.MAA000591.3_8	Microglia	8.17965	24.8772
A5.MAA000593.3_8	Microglia	-3.82856	26.1144
A5.MAA000603.3_10	Microglia	12.9527	21.8512
A5.MAA000604.3_10	Microglia	9.65338	23.1643
A5.MAA000617.3_10	Microglia	15.4088	23.5903
A5.MAA000923.3_9	Oligodendrocyte	-31.9248	1.17029
A5.MAA000926.3_9	Oligodendrocyte	-33.103	7.85621
A5.MAA000928.3_9	Glutamatergic_excitatory	-17.4073	4.5139
A5.MAA000932.3_11	Endothelial	34.0252	3.00382
A5.MAA000941.3_8	Astrocyte	19.9919	15.2963
A5.MAA000947.3_9	Glutamatergic_excitatory	-15.1035	5.21586
A5.MAA001845.3_39	Endothelial	32.3696	2.91002
A5.MAA001853.3_38	Endothelial	27.9161	5.9205
A5.MAA001894.3_39	Astrocyte	14.313	14.5923
A5.MAA001895.3_38	Endothelial	30.5086	3.33421
A5_B000840	Microglia	-14.0651	25.0336
A5_B000841	Microglia	-9.51391	20.68
A5_B000843	Microglia	-17.7676	8.1954
A5_B001060	Microglia	-14.0868	25.0452
A5_B001061	Microglia	-11.1375	22.9253
A5_B001275	Microglia	-6.6557	23.5309
A5_B001354	Microglia	-0.215642	19.7097
A5_B001355	Microglia	-8.74687	25.6984
A5_B001356	Microglia	-3.56737	31.5631
A5_B001357	Endothelial	28.6346	3.60071
A5_B001363	Endothelial	29.6551	4.48657
A5_B001365	Endothelial	39.1989	7.32376
A5_B001366	Oligodendrocyte	-32.5123	-6.21845
A5_B001373	Oligodendrocyte	-34.3764	-2.43061
A5_B001618	Microglia	-19.2921	10.3138
A5_B001620	Microglia	-11.4906	24.0508
A5_B002338	Endothelial	3.63619	-36.9299
A5_B002342	Astrocyte	15.0297	15.0228
A5_B002418	Oligodendrocyte	-30.7732	-7.03259
A5_B002507	Endothelial	27.8054	7.54341
A5_B002518	Microglia	8.08681	33.7004
A5_B002680	Microglia	-20.3466	16.1875
A5_B002702	Microglia	-11.4622	15.7973
A5_B003009	Endothelial	28.5035	1.08113
A5_B003227	Glutamatergic_excitatory	-23.9172	8.40529
A5_B003232	Endothelial	29.8072	4.55968
A5_B003899	Microglia	4.9834	25.4602
A5_B003904	Microglia	-13.1505	14.7564
A5_B003907	macrophages	-10.0309	9.24639
A5_B003908	Microglia	-3.63016	16.5195
A5_B003910	Microglia	-9.03052	19.1946
A5_B003914	Microglia	-7.52741	16.1302
A5_B003974	Microglia	-16.4616	15.7293
A5_B008657	Glutamatergic_excitatory	-18.5321	3.75206
A5_D045315	Microglia	-7.06477	25.1154
A5_D045318	Microglia	-17.6394	20.6939
A5_D045853	Microglia	-5.98232	15.8555
A6.B000825.3_38	Microglia	-1.06311	25.1228
A6.B000826.3_39	Microglia	-4.11675	25.9386
A6.B001176.3_56	Microglia	1.73716	31.9057
A6.B001689.3_38	Microglia	-6.69253	25.476
A6.B003279.3_38	Microglia	-14.3507	15.4364
A6.B003281.3_39	Microglia	-5.13566	26.271
A6.B003290.3_38	Endothelial	36.9287	0.657808
A6.B003292.3_39	Microglia	-12.3528	24.9447
A6.MAA000550.3_10	Oligodendrocyte	-30.4189	3.97355
A6.MAA000560.3_10	Astrocyte	20.0666	12.7768
A6.MAA000572.3_8	Microglia	6.0967	16.7339
A6.MAA000581.3_10	T cell	-13.3607	4.70827
A6.MAA000590.3_9	Microglia	12.7425	18.4424
A6.MAA000591.3_8	Microglia	9.85835	21.6195
A6.MAA000603.3_10	Microglia	4.38099	20.9443
A6.MAA000604.3_10	Microglia	3.25464	21.0461
A6.MAA000617.3_10	Microglia	16.1961	21.988
A6.MAA000930.3_8	Astrocyte	22.3088	16.7083
A6.MAA000932.3_11	Endothelial	38.402	2.9226
A6.MAA000935.3_8	Oligodendrocyte	-30.1079	9.05925
A6.MAA000942.3_8	medium spiny neuron	-24.3835	22.3262
A6.MAA001845.3_39	Endothelial	28.0497	7.52002
A6.MAA001853.3_38	Endothelial	27.5679	6.03935
A6.MAA001895.3_38	Endothelial	35.9969	1.54697
A6_B000176	Endothelial	29.7821	0.850851
A6_B000840	Microglia	-8.98661	25.0435
A6_B000843	Microglia	-6.9094	18.1015
A6_B001060	Microglia	-14.2001	19.4004
A6_B001061	Microglia	-17.7376	21.852
A6_B001217	Microglia	2.94716	26.7452
A6_B001244	Microglia	-6.82108	23.2382
A6_B001275	Microglia	-19.7161	11.8089
A6_B001355	Microglia	-8.34345	17.9882
A6_B001356	Microglia	-8.85585	24.8226
A6_B001357	Endothelial	32.6959	2.20307
A6_B001358	Microglia	-19.4179	9.24516
A6_B001363	Glutamatergic_excitatory	-24.1894	8.93648
A6_B001364	OPC	-26.1455	16.9396
A6_B001365	Endothelial	37.5311	1.00939
A6_B001372	Endothelial	27.6244	2.21014
A6_B001374	Endothelial	35.5514	-2.72073
A6_B001618	Microglia	-10.3067	9.02878
A6_B001619	Oligodendrocyte	-28.6715	-6.42528
A6_B001620	Microglia	-7.70992	21.8954
A6_B002507	Endothelial	34.381	0.964128
A6_B002518	Microglia	8.93022	33.5091
A6_B002680	Microglia	-16.3143	16.9653
A6_B002705	Microglia	-4.86471	29.456
A6_B003009	Endothelial	33.1779	1.74768
A6_B003899	Microglia	-11.9107	17.8616
A6_B003904	Microglia	-16.1554	20.9749
A6_B003907	Microglia	-18.9832	13.0885
A6_B003908	Microglia	9.20961	24.0141
A6_B003910	Microglia	-13.5399	21.629
A6_B003914	Microglia	-14.5556	26.5381
A6_D045315	Microglia	3.91554	33.718
A6_D045318	Microglia	-13.429	24.526
A6_D045853	Microglia	-12.2414	21.6149
A7.B000825.3_38	Microglia	-5.60801	28.4439
A7.B000826.3_39	Microglia	-0.4416	28.7243
A7.B001176.3_56	Microglia	-0.595199	27.9964
A7.B001689.3_38	Microglia	-13.3421	15.2947
A7.B003275.3_38	Endothelial	36.9334	1.45717
A7.B003279.3_38	Microglia	-15.6237	19.9968
A7.B003290.3_38	Endothelial	27.6412	5.69838
A7.B003292.3_39	Microglia	-9.98338	25.4132
A7.MAA000424.3_11	Endothelial	36.6151	2.96399
A7.MAA000560.3_10	Oligodendrocyte	-34.7701	4.06049
A7.MAA000564.3_10	Oligodendrocyte	-31.9623	-1.97255
A7.MAA000572.3_8	Microglia	-7.78952	17.6649
A7.MAA000592.3_9	Microglia	-7.29618	13.4195
A7.MAA000603.3_10	Microglia	16.6099	27.2994
A7.MAA000604.3_10	Endothelial	-5.30235	11.2228
A7.MAA000615.3_10	Oligodendrocyte	-32.4103	-4.62641
A7.MAA000617.3_10	Microglia	-0.753463	19.4868
A7.MAA000926.3_9	Oligodendrocyte	-32.4904	6.24468
A7.MAA000928.3_9	Oligodendrocyte	-33.2397	0.327731
A7.MAA000930.3_8	Oligodendrocyte	-33.4821	-0.9641
A7.MAA000932.3_11	OPC	-27.9992	17.4793
A7.MAA000935.3_8	Oligodendrocyte	-32.4274	3.95903
A7.MAA000940.3_8	medium spiny neuron	-24.9637	23.4468
A7.MAA000942.3_8	Oligodendrocyte	-33.3933	2.78395
A7.MAA000944.3_9	Astrocyte	18.7694	12.5021
A7.MAA000947.3_9	Oligodendrocyte	-32.6926	2.70106
A7.MAA001845.3_39	Endothelial	28.9176	3.8967
A7.MAA001894.3_39	OPC	-24.6968	15.7448
A7_B000176	Endothelial	28.7106	2.95787
A7_B000840	Microglia	-12.5161	20.3115
A7_B000841	Microglia	-1.78064	30.6384
A7_B000843	Microglia	-9.03407	13.6269
A7_B001060	Microglia	-12.7884	21.5393
A7_B001061	Microglia	-8.1842	17.5448
A7_B001217	Endothelial	-3.86937	14.8157
A7_B001354	Microglia	4.00028	25.2113
A7_B001355	Microglia	-0.936915	33.5007
A7_B001356	Microglia	-8.847	28.3345
A7_B001357	Endothelial	33.0232	-0.953974
A7_B001358	Microglia	-20.4474	15.4105
A7_B001365	Endothelial	33.1001	0.351431
A7_B001374	Endothelial	40.0766	6.3271
A7_B001618	Microglia	-18.8793	12.4285
A7_B001620	Microglia	-6.02251	31.5678
A7_B002338	Endothelial	29.8856	4.12918
A7_B002418	Oligodendrocyte	-34.1435	-0.362589
A7_B002507	Endothelial	28.6055	1.17686
A7_B002518	Microglia	2.12825	34.1403
A7_B002680	Microglia	-11.491	18.1283
A7_B002702	Microglia	-5.26856	24.6108
A7_B002705	Microglia	1.23953	33.8715
A7_B003009	Endothelial	33.4094	0.733416
A7_B003232	Oligodendrocyte	-33.3565	-5.90826
A7_B003899	Microglia	-11.1458	26.3589
A7_B003904	Microglia	-16.0751	19.1662
A7_B003907	Microglia	-14.951	15.0782
A7_B003910	Microglia	-14.5306	20.8866
A7_B003914	Microglia	-13.2492	21.1833
A7_B003921	Microglia	-16.8464	11.4051
A7_B003974	Microglia	-19.6254	11.7499
A7_D045315	Microglia	-9.06074	28.1594
A7_D045318	Microglia	-8.61128	27.9531
A7_D045370	Endothelial	33.2554	0.140721
A7_D045372	Endothelial	31.7289	1.51365
A7_D045853	Microglia	2.87862	26.822
A7_D045854	Glutamatergic_excitatory	-15.8757	5.37421
A8.B000825.3_38	Microglia	-8.60492	18.8939
A8.B000826.3_39	Microglia	0.925946	33.567
A8.B001176.3_56	Microglia	3.64592	33.9044
A8.B001689.3_38	Microglia	-4.80338	21.7268
A8.B003277.3_39	Oligodendrocyte	-32.04	1.4684
A8.B003279.3_38	Microglia	-14.503	16.3855
A8.B003281.3_39	Microglia	-9.36498	19.6515
A8.B003290.3_38	Endothelial	33.2164	3.8081
A8.B003292.3_39	Microglia	-13.3673	22.4011
A8.MAA000560.3_10	Astrocyte	15.4598	15.4204
A8.MAA000581.3_10	Glutamatergic_excitatory	-15.1685	4.45898
A8.MAA000590.3_9	Microglia	18.6577	21.6082
A8.MAA000591.3_8	Microglia	9.85199	20.7263
A8.MAA000603.3_10	Microglia	12.9137	22.0804
A8.MAA000604.3_10	Microglia	5.87405	22.2217
A8.MAA000605.3_10	Microglia	7.31139	19.6572
A8.MAA000615.3_10	OPC	-26.8377	17.1364
A8.MAA000617.3_10	Microglia	-2.86251	19.5119
A8.MAA000926.3_9	Oligodendrocyte	-34.2588	9.15565
A8.MAA000928.3_9	NPC	-26.8669	11.1675
A8.MAA000930.3_8	Oligodendrocyte	-33.422	2.44456
A8.MAA000932.3_11	Endothelial	33.3599	3.62536
A8.MAA000942.3_8	Oligodendrocyte	-31.1359	7.5589
A8.MAA000944.3_9	Oligodendrocyte	-31.816	9.08988
A8.MAA001845.3_39	Endothelial	32.9713	2.08791
A8.MAA001894.3_39	Astrocyte	15.9526	16.0176
A8.MAA001895.3_38	Endothelial	30.7265	-0.911629
A8_B000176	Endothelial	6.12542	-34.5007
A8_B000840	Microglia	-8.03186	17.5363
A8_B000841	Microglia	-15.5317	25.3842
A8_B000843	Microglia	1.61052	17.2393
A8_B001060	Microglia	-18.4922	17.9747
A8_B001061	Microglia	-14.283	24.3547
A8_B001217	Microglia	-6.4421	14.545
A8_B001244	Microglia	-7.54292	31.2257
A8_B001275	Microglia	-3.70986	33.1913
A8_B001354	Microglia	6.31449	31.6935
A8_B001355	Microglia	-10.1691	20.4091
A8_B001356	Microglia	-10.7251	27.5154
A8_B001358	Microglia	-16.0451	18.3173
A8_B001365	Endothelial	33.635	1.60893
A8_B001374	Endothelial	39.4567	6.7857
A8_B001615	Oligodendrocyte	-27.9863	-6.09089
A8_B001618	Microglia	-19.7504	11.4732
A8_B001619	Oligodendrocyte	-33.7709	-2.32347
A8_B001620	Microglia	-20.632	13.955
A8_B002338	Endothelial	29.7393	3.49862
A8_B002341	Endothelial	27.6921	8.22291
A8_B002418	Oligodendrocyte	-33.1835	-2.16649
A8_B002507	Endothelial	28.0107	7.80001
A8_B002518	Microglia	-0.36299	29.374
A8_B002680	Microglia	-15.3375	23.7613
A8_B002705	Microglia	5.78183	34.1989
A8_B003009	Endothelial	26.4102	5.74805
A8_B003227	Glutamatergic_excitatory	-20.2403	5.56083
A8_B003899	Microglia	-8.48789	17.3921
A8_B003904	Microglia	-12.4992	25.0274
A8_B003907	Microglia	-18.2197	15.5984
A8_B003908	Microglia	-0.859147	17.5381
A8_B003910	Microglia	-8.59689	22.3523
A8_B003914	Microglia	-15.8563	19.452
A8_B003921	Microglia	-15.9198	12.2574
A8_B003974	Microglia	-19.7604	11.6424
A8_D045315	Microglia	-7.2802	27.7815
A8_D045318	Microglia	-14.0819	24.397
A8_D045326	Astrocyte	-15.5895	6.20051
A8_D045372	Endothelial	26.893	4.64066
A8_D045853	Microglia	-1.14306	17.6765
A9.B000825.3_38	Microglia	-6.2866	25.6026
A9.B001689.3_38	Microglia	-7.79313	22.5157
A9.B003275.3_38	Endothelial	38.094	0.743403
A9.B003279.3_38	Microglia	-15.718	22.7666
A9.B003290.3_38	Endothelial	29.7147	0.983424
A9.B003292.3_39	Microglia	-7.53421	28.0583
A9.MAA000550.3_10	Oligodendrocyte	-30.1943	3.37626
A9.MAA000560.3_10	Astrocyte	19.9952	12.9498
A9.MAA000603.3_10	Microglia	11.7648	20.9768
A9.MAA000604.3_10	Microglia	13.6615	21.7284
A9.MAA000605.3_10	Microglia	2.52862	18.92
A9.MAA000617.3_10	Microglia	5.2175	22.7706
A9.MAA000923.3_9	Oligodendrocyte	-30.9557	-0.966956
A9.MAA000930.3_8	Astrocyte	19.5022	12.7656
A9.MAA000941.3_8	Oligodendrocyte	-33.3225	6.42173
A9.MAA000942.3_8	Oligodendrocyte	-32.7402	4.27607
A9.MAA000944.3_9	Astrocyte	15.875	15.6243
A9.MAA000947.3_9	Oligodendrocyte	-33.195	6.26077
A9.MAA001845.3_39	Endothelial	27.1503	5.63744
A9.MAA001853.3_38	Endothelial	28.2033	5.33599
A9.MAA001894.3_39	Astrocyte	18.5706	15.7862
A9.MAA001895.3_38	Endothelial	29.1775	-1.28691
A9_B000176	Endothelial	33.7067	0.917263
A9_B000841	Microglia	-3.55065	19.5498
A9_B000843	Microglia	-3.93526	19.5607
A9_B001061	Microglia	-11.6975	24.4127
A9_B001217	Microglia	8.04632	23.601
A9_B001244	Microglia	-17.9922	8.65375
A9_B001275	Microglia	-18.5623	10.6944
A9_B001354	Microglia	11.5766	30.9165
A9_B001355	Microglia	-0.624117	29.5871
A9_B001357	Endothelial	27.1213	3.43893
A9_B001358	Microglia	-17.8914	17.7678
A9_B001365	Endothelial	38.4437	8.33789
A9_B001374	Endothelial	37.9074	2.50695
A9_B001618	Microglia	-8.99583	16.1434
A9_B001620	Microglia	-9.5984	20.318
A9_B002338	Endothelial	36.6746	3.23163
A9_B002342	OPC	-26.1848	16.9532
A9_B002418	Oligodendrocyte	-34.2612	4.98597
A9_B002507	Endothelial	6.93546	-34.1713
A9_B002518	Microglia	1.73712	34.1177
A9_B002702	Microglia	-11.5449	17.2137
A9_B002705	Microglia	-10.7134	26.8651
A9_B003009	Endothelial	27.0902	2.89342
A9_B003899	Microglia	-3.59572	24.2284
A9_B003904	Microglia	-17.4111	12.614
A9_B003908	Microglia	-5.00231	25.1524
A9_B003910	Microglia	-8.29579	22.2252
A9_B003914	Microglia	-11.9438	18.2906
A9_B003921	Microglia	-13.6333	17.8997
A9_B003974	Microglia	-19.2148	12.377
A9_D045315	Microglia	-6.6165	28.7216
A9_D045370	GABAergic_interneuron	-0.45948	-33.0222
A9_D045853	Microglia	4.55048	31.8162
B1.B000825.3_38	Microglia	-13.1038	15.3172
B1.B000826.3_39	Microglia	1.17428	31.7751
B1.B001176.3_56	Microglia	-2.80051	25.7284
B1.B001689.3_38	Microglia	-13.3844	21.8578
B1.B003278.3_38	Microglia	-3.41074	22.2032
B1.B003279.3_38	Microglia	-10.9508	14.3815
B1.B003281.3_39	Microglia	-8.90748	29.9429
B1.B003290.3_38	Endothelial	33.6568	0.140033
B1.B003292.3_39	Microglia	-1.77459	31.726
B1.B003728.3_56	Astrocyte	17.0344	15.6387
B1.MAA000560.3_10	Oligodendrocyte	-32.7867	0.728239
B1.MAA000590.3_9	Microglia	19.3413	23.6952
B1.MAA000592.3_9	Microglia	-0.547728	18.798
B1.MAA000593.3_8	Microglia	-0.0574402	18.0471
B1.MAA000604.3_10	Microglia	12.6876	28.014
B1.MAA000617.3_10	Microglia	12.3486	21.2069
B1.MAA000641.3_9	Glutamatergic_excitatory	-16.2953	4.05555
B1.MAA000923.3_9	Oligodendrocyte	-31.8428	2.3787
B1.MAA000930.3_8	Oligodendrocyte	-31.443	-0.43073
B1.MAA000932.3_11	Endothelial	31.4157	2.18334
B1.MAA000940.3_8	medium spiny neuron	-24.806	23.1632
B1.MAA001845.3_39	Endothelial	33.2481	2.23838
B1.MAA001894.3_39	Oligodendrocyte	-33.9967	-3.94118
B1.MAA001895.3_38	Endothelial	30.0911	0.713588
B1_B000840	Microglia	-7.91884	23.9311
B1_B000841	Microglia	-6.3023	15.7892
B1_B001060	Microglia	-14.2592	24.0671
B1_B001217	Microglia	-2.38367	16.9929
B1_B001244	Microglia	-15.0012	25.4868
B1_B001275	Microglia	-5.88079	18.536
B1_B001354	Microglia	-3.80613	29.4636
B1_B001356	Microglia	-18.8169	9.57783
B1_B001357	OPC	-25.0161	16.0691
B1_B001358	Microglia	-9.41511	11.0763
B1_B001363	Endothelial	37.7276	0.425703
B1_B001365	Endothelial	36.6546	5.87463
B1_B001372	Endothelial	27.4111	4.03001
B1_B001374	Endothelial	38.2482	7.35354
B1_B001615	Glutamatergic_excitatory	-23.4432	4.51876
B1_B001619	Oligodendrocyte	-30.0373	-6.85009
B1_B001620	Microglia	-5.58033	18.5744
B1_B002338	Endothelial	38.0093	1.65461
B1_B002418	Astrocyte	17.6898	15.8386
B1_B002507	Endothelial	33.4097	-1.07953
B1_B002518	Microglia	3.0329	34.5043
B1_B002680	Microglia	-7.54146	27.8697
B1_B002702	Microglia	-10.2795	24.3317
B1_B002705	Microglia	-17.4172	17.4877
B1_B003232	Endothelial	3.87581	-36.9431
B1_B003899	Microglia	-0.397195	19.8812
B1_B003907	Microglia	-17.9465	10.5451
B1_B003908	macrophages	-11.1906	10.4616
B1_B003910	Microglia	-14.2126	12.866
B1_B003914	GABAergic_interneuron	-8.7053	9.32288
B1_B003974	Microglia	-17.689	15.3513
B1_D045315	Microglia	-9.64287	20.2762
B1_D045318	Microglia	-12.3608	27.3445
B1_D045853	Microglia	14.8261	24.6045
B10.B000825.3_38	Microglia	-1.22139	27.5827
B10.B000826.3_39	Microglia	5.02957	32.4105
B10.B001176.3_56	Microglia	11.3216	31.5449
B10.B001689.3_38	Microglia	3.63972	23.4193
B10.B003275.3_38	Endothelial	29.6609	3.8798
B10.B003278.3_38	Microglia	1.89872	27.8388
B10.B003279.3_38	Microglia	-3.26605	21.223
B10.B003290.3_38	Endothelial	36.887	2.04541
B10.B003292.3_39	Microglia	-3.34562	32.973
B10.MAA000553.3_10	Endothelial	36.4078	9.13024
B10.MAA000560.3_10	Oligodendrocyte	-33.6527	5.28992
B10.MAA000563.3_10	Oligodendrocyte	-31.2948	1.25962
B10.MAA000581.3_10	OPC	-24.5207	15.5222
B10.MAA000590.3_9	Microglia	20.4828	22.9638
B10.MAA000593.3_8	Microglia	4.93186	25.5744
B10.MAA000603.3_10	Microglia	18.8657	25.4712
B10.MAA000605.3_10	Microglia	19.9072	23.5303
B10.MAA000615.3_10	Astrocyte	19.6785	13.0666
B10.MAA000617.3_10	Microglia	10.8322	23.9144
B10.MAA000902.3_11	NPC	-27.0276	12.8381
B10.MAA000923.3_9	Oligodendrocyte	-31.461	-0.126404
B10.MAA001894.3_39	Oligodendrocyte	-32.5613	-2.37044
B10_B000175	Endothelial	28.4827	0.927753
B10_B000176	Endothelial	33.2734	0.44659
B10_B000840	Microglia	-7.48952	18.7014
B10_B000841	Microglia	-6.15744	19.5864
B10_B000843	Microglia	-15.4509	12.0351
B10_B000922	Glutamatergic_excitatory	-19.3454	4.39236
B10_B001060	Endothelial	-0.771735	13.1915
B10_B001061	Microglia	-16.5371	25.9533
B10_B001217	Microglia	-6.04068	14.7194
B10_B001244	Microglia	-6.37366	22.4575
B10_B001275	Microglia	0.381435	25.6815
B10_B001354	Microglia	12.7169	25.1627
B10_B001355	Microglia	1.82556	32.5013
B10_B001356	Microglia	-12.5181	21.9531
B10_B001357	Endothelial	29.2916	2.15624
B10_B001363	Endothelial	35.4955	-0.918165
B10_B001365	Endothelial	38.5272	6.5985
B10_B001372	Endothelial	33.1773	-0.0265654
B10_B001615	Oligodendrocyte	-28.3072	-6.33874
B10_B001619	Oligodendrocyte	-29.7831	-6.27385
B10_B001620	Microglia	-1.06972	20.6362
B10_B002341	Endothelial	26.807	5.52573
B10_B002518	Microglia	1.59622	34.0902
B10_B002680	Microglia	-7.87193	22.9763
B10_B002705	Microglia	-7.34984	21.2079
B10_B003009	Endothelial	36.6994	0.945913
B10_B003899	Microglia	5.22065	23.8492
B10_B003904	Microglia	-18.0757	16.9391
B10_B003907	Microglia	-10.8633	18.8075
B10_B003908	Endothelial	-7.71889	17.2171
B10_B003910	Microglia	-13.6344	24.8456
B10_B003914	Microglia	3.10215	23.7156
B10_D045315	Microglia	0.867034	30.0065
B10_D045318	Microglia	-10.813	16.5312
B10_D045853	Microglia	-13.8611	10.6124
B11.B000825.3_38	Microglia	-7.82273	15.8416
B11.B000826.3_39	Microglia	-8.85235	30.2871
B11.B001176.3_56	Microglia	7.11377	25.4352
B11.B001689.3_38	Microglia	-3.92194	27.653
B11.B003275.3_38	Endothelial	32.586	0.280551
B11.B003281.3_39	Microglia	-10.7836	28.2413
B11.B003290.3_38	Endothelial	36.2589	1.69636
B11.B003292.3_39	Microglia	-4.29775	32.9391
B11.MAA000560.3_10	Astrocyte	19.845	12.8239
B11.MAA000564.3_10	NPC	28.125	-22.3059
B11.MAA000570.3_8	Microglia	9.89496	18.2063
B11.MAA000572.3_8	Microglia	10.9805	24.8466
B11.MAA000581.3_10	Endothelial	36.9879	5.86578
B11.MAA000591.3_8	Microglia	16.9769	26.0825
B11.MAA000592.3_9	Microglia	13.2966	22.1187
B11.MAA000605.3_10	Microglia	12.9265	21.1783
B11.MAA000615.3_10	Oligodendrocyte	-30.1374	9.19596
B11.MAA000923.3_9	OPC	-28.435	17.7113
B11.MAA000926.3_9	Astrocyte	18.4327	11.7631
B11.MAA000932.3_11	Endothelial	37.3327	7.45125
B11.MAA000935.3_8	Oligodendrocyte	-34.1272	10.5106
B11.MAA000940.3_8	Oligodendrocyte	-31.5337	2.1945
B11.MAA000941.3_8	Glutamatergic_excitatory	-23.3498	7.37381
B11.MAA000947.3_9	Oligodendrocyte	-30.9952	1.51074
B11.MAA001845.3_39	Endothelial	34.5438	1.20892
B11.MAA001895.3_38	Endothelial	37.0585	5.13986
B11_B000176	Endothelial	31.9089	-1.83591
B11_B000840	Microglia	-3.56873	28.4169
B11_B000841	Microglia	-7.40234	21.0356
B11_B000843	Microglia	-7.1213	17.6969
B11_B000920	Glutamatergic_excitatory	-18.2836	4.37879
B11_B001060	Microglia	-5.50332	26.6256
B11_B001061	Microglia	-18.0409	13.5349
B11_B001217	Microglia	12.8361	21.5043
B11_B001244	Microglia	-1.81601	28.1175
B11_B001354	Microglia	-3.88688	17.6576
B11_B001355	Microglia	1.41911	33.8261
B11_B001363	Endothelial	35.2124	-2.7425
B11_B001365	Endothelial	32.7873	3.55967
B11_B001372	Endothelial	27.1263	7.31861
B11_B001615	Endothelial	34.0035	1.43813
B11_B001618	Microglia	-11.114	12.5866
B11_B002338	Endothelial	30.4489	3.66554
B11_B002341	Endothelial	27.5292	7.17483
B11_B002342	Astrocyte	-15.8426	6.27358
B11_B002503	Microglia	-17.4252	8.66248
B11_B002507	Endothelial	6.48004	-34.4619
B11_B002702	Microglia	-4.69531	20.9784
B11_B002705	Microglia	14.1017	30.7781
B11_B003009	Endothelial	34.2342	-0.949354
B11_B003232	Glutamatergic_excitatory	-20.8354	6.29882
B11_B003899	Microglia	-2.22828	25.4192
B11_B003900	Glutamatergic_excitatory	-18.663	3.96797
B11_B003904	macrophages	-20.6864	12.1107
B11_B003907	macrophages	-11.9847	10.5197
B11_B003908	Microglia	-3.75862	20.5385
B11_B003910	Microglia	-9.96514	24.77
B11_B003914	Microglia	0.227678	19.4576
B11_B003921	Microglia	-18.1204	9.69576
B11_B003974	Microglia	-19.0447	12.1991
B11_D045315	Microglia	-1.56359	30.2753
B11_D045318	Microglia	-13.1611	24.0672
B11_D045370	Endothelial	5.14135	-35.159
B11_D045853	Microglia	2.43436	17.9246
B12.B000825.3_38	Microglia	0.75165	26.3963
B12.B000826.3_39	Microglia	-4.20146	30.443
B12.B001689.3_38	Microglia	0.127508	22.5893
B12.B003275.3_38	Endothelial	31.2297	-3.01772
B12.B003278.3_38	Microglia	2.99776	24.8362
B12.B003279.3_38	Microglia	-0.66211	21.0165
B12.B003281.3_39	Microglia	-7.55845	27.5297
B12.B003290.3_38	Endothelial	31.3931	1.4249
B12.B003292.3_39	Microglia	-3.09824	33.5657
B12.B003728.3_56	NPC	-26.7216	11.1249
B12.MAA000563.3_10	Oligodendrocyte	-32.8156	4.12817
B12.MAA000564.3_10	Astrocyte	20.1978	14.8813
B12.MAA000572.3_8	Microglia	9.5852	21.916
B12.MAA000581.3_10	Glutamatergic_excitatory	-24.17	8.97247
B12.MAA000590.3_9	Microglia	16.4096	23.2329
B12.MAA000591.3_8	Microglia	6.05362	21.5066
B12.MAA000592.3_9	Microglia	10.4835	25.2221
B12.MAA000603.3_10	Microglia	5.13637	23.8617
B12.MAA000605.3_10	Microglia	9.26037	18.1925
B12.MAA000615.3_10	NPC	28.39	-23.1708
B12.MAA000617.3_10	Microglia	18.19	28.1726
B12.MAA000923.3_9	OPC	-29.8163	17.5878
B12.MAA000926.3_9	Endothelial	36.2337	8.77634
B12.MAA000941.3_8	Endothelial	36.1145	4.16163
B12.MAA000944.3_9	Glutamatergic_excitatory	-25.012	5.77
B12.MAA000947.3_9	OPC	-27.9214	17.3631
B12.MAA001845.3_39	Endothelial	7.50025	-34.0995
B12_B000176	Endothelial	34.3618	2.29163
B12_B000840	Microglia	-11.0089	19.7688
B12_B000841	Microglia	2.22485	21.2237
B12_B000843	Microglia	-8.13354	15.8507
B12_B001060	macrophages	-6.87318	9.21512
B12_B001061	Microglia	-13.9682	24.0532
B12_B001217	Microglia	-2.27851	17.1359
B12_B001275	Microglia	-7.52495	23.3772
B12_B001354	Microglia	13.2705	31.2922
B12_B001355	Microglia	5.25484	33.914
B12_B001356	Microglia	-7.04596	24.0063
B12_B001357	OPC	-26.5171	17.2938
B12_B001358	Microglia	-11.8743	27.8586
B12_B001365	Endothelial	37.4408	-0.482653
B12_B001615	Endothelial	32.8472	0.0730069
B12_B001620	Microglia	-0.844481	29.2522
B12_B002338	Endothelial	30.7706	2.60988
B12_B002503	Microglia	-15.1577	10.0436
B12_B002507	Endothelial	27.7663	4.81664
B12_B002518	Microglia	2.06863	32.4484
B12_B002702	Microglia	-15.8309	15.3372
B12_B002705	Microglia	-7.95057	21.6563
B12_B003009	Endothelial	31.3381	-0.932381
B12_B003904	Microglia	-13.5309	17.817
B12_B003907	Microglia	-14.867	20.3725
B12_B003908	Microglia	0.0456059	21.0986
B12_B003910	Microglia	-13.2346	15.4654
B12_B003914	Microglia	-13.6039	20.4109
B12_D045315	Microglia	4.46117	29.4408
B12_D045318	Microglia	-10.5102	27.6341
B12_D045370	Endothelial	37.6309	-0.219391
B12_D045372	Endothelial	28.0921	2.60295
B13.B000825.3_38	Microglia	-1.79291	20.6784
B13.B000826.3_39	Microglia	4.14213	32.0911
B13.B001689.3_38	Microglia	0.798044	24.034
B13.B003275.3_38	Endothelial	37.124	4.67093
B13.B003278.3_38	Microglia	-2.17603	19.8453
B13.B003279.3_38	Microglia	-3.33697	20.6802
B13.B003290.3_38	Endothelial	-27.7975	-10.8566
B13.B003292.3_39	Microglia	0.596979	29.136
B13.MAA000561.3_10	Endothelial	2.76203	-38.8727
B13.MAA000581.3_10	Endothelial	39.0257	7.26183
B13.MAA000603.3_10	Microglia	16.7495	24.9463
B13.MAA000605.3_10	Microglia	10.3244	19.936
B13.MAA000615.3_10	Endothelial	-27.7831	-10.9066
B13.MAA000617.3_10	Microglia	12.1994	24.9591
B13.MAA000641.3_9	Glutamatergic_excitatory	-24.2295	9.03543
B13.MAA000923.3_9	Oligodendrocyte	-30.6195	3.85696
B13.MAA000926.3_9	Oligodendrocyte	-32.167	8.60285
B13.MAA000928.3_9	Astrocyte	21.2424	15.8123
B13.MAA000941.3_8	OPC	-29.676	18.1536
B13_B000840	Microglia	-7.12566	17.5134
B13_B000841	Microglia	3.82538	33.8091
B13_B000843	Microglia	-11.1583	14.9763
B13_B001060	Microglia	-15.4484	20.0526
B13_B001061	Microglia	-12.3632	20.8924
B13_B001244	Microglia	-7.31455	27.8054
B13_B001275	Microglia	-9.46956	15.3134
B13_B001355	Microglia	12.2705	29.1311
B13_B001356	Microglia	-5.16785	29.5902
B13_B001357	Endothelial	31.2122	0.406575
B13_B001358	Microglia	-12.9914	21.2792
B13_B001363	Endothelial	35.1065	2.08038
B13_B001365	Endothelial	38.5981	7.17308
B13_B001366	Oligodendrocyte	-34.0386	-4.72924
B13_B001372	Endothelial	33.2409	-1.26634
B13_B001615	Endothelial	27.859	8.2275
B13_B001620	Microglia	-5.58999	29.2346
B13_B002338	Endothelial	35.4098	2.07753
B13_B002341	Endothelial	28.3655	1.31065
B13_B002418	OPC	-29.5776	18.1466
B13_B002503	Microglia	-16.756	10.7437
B13_B002518	Microglia	8.85817	28.2003
B13_B002680	Microglia	-6.34794	19.65
B13_B002702	Microglia	-2.7501	16.8324
B13_B002705	Microglia	2.27856	33.3687
B13_B003009	Endothelial	33.6993	-0.322232
B13_B003899	Microglia	-7.95524	24.1616
B13_B003904	Microglia	-17.6316	14.9264
B13_B003907	Microglia	-14.6715	22.687
B13_B003908	Microglia	-12.3091	24.472
B13_B003910	Microglia	-15.5016	20.8663
B13_B003914	Microglia	0.148983	23.9681
B13_D045315	Microglia	-11.8565	13.9771
B13_D045318	Microglia	-13.2958	24.0471
B13_D045326	Glutamatergic_excitatory	-17.2902	4.39515
B13_D045853	Microglia	2.12082	25.557
B14.B000825.3_38	Microglia	-3.92038	19.8571
B14.B000826.3_39	Microglia	1.79391	30.8867
B14.B001689.3_38	Microglia	5.89104	32.099
B14.B003275.3_38	Endothelial	37.8289	4.60401
B14.B003279.3_38	Microglia	-0.639839	20.531
B14.B003290.3_38	Endothelial	32.8518	3.27747
B14.B003292.3_39	Microglia	-2.90352	24.9568
B14.MAA000581.3_10	Endothelial	35.4382	6.1932
B14.MAA000590.3_9	Microglia	17.2017	21.2969
B14.MAA000603.3_10	Microglia	15.2142	22.6261
B14.MAA000604.3_10	Microglia	12.5467	24.2205
B14.MAA000617.3_10	Microglia	9.82702	23.7319
B14.MAA000926.3_9	Oligodendrocyte	-32.9964	9.34002
B14.MAA000944.3_9	OPC	-30.2135	18.4133
B14.MAA001845.3_39	Endothelial	37.4212	2.09815
B14_B000176	Endothelial	28.2556	-11.9814
B14_B000840	Microglia	-16.1544	19.9024
B14_B001060	Microglia	-12.3674	27.8189
B14_B001061	Microglia	-13.1267	23.909
B14_B001217	Microglia	3.79522	17.8652
B14_B001244	Microglia	-10.8284	27.1039
B14_B001275	Microglia	-13.0569	17.5051
B14_B001354	Microglia	-0.897277	31.8299
B14_B001355	Microglia	10.2547	31.3538
B14_B001356	Microglia	-3.3704	28.6105
B14_B001357	Endothelial	29.1666	1.4727
B14_B001358	Microglia	-11.5684	24.4822
B14_B001363	Endothelial	36.5325	-2.27009
B14_B001365	Endothelial	37.0622	5.50732
B14_B001374	Endothelial	36.4077	5.35661
B14_B002338	Endothelial	35.4978	1.45337
B14_B002341	Endothelial	8.78732	-33.5777
B14_B002418	Oligodendrocyte	-31.997	0.451118
B14_B002507	Endothelial	32.9287	4.16469
B14_B002518	Microglia	-3.36282	28.462
B14_B002689	Endothelial	37.1293	1.9657
B14_B002702	Microglia	-10.1019	27.0108
B14_B002705	macrophages	-6.72567	9.11902
B14_B003009	NPC	28.2729	-22.6971
B14_B003899	Microglia	-6.77456	28.8185
B14_B003904	Microglia	-12.3705	16.5328
B14_B003910	Microglia	-13.0533	23.7571
B14_B003914	Microglia	-5.46497	27.0237
B14_D045315	Microglia	-0.384716	29.9017
B14_D045318	Microglia	-13.7601	20.693
B14_D045344	Astrocyte	18.3503	15.9641
B15.B000825.3_38	Microglia	0.937677	26.9445
B15.B000826.3_39	Microglia	-4.22021	26.1631
B15.B001176.3_56	Microglia	8.52276	32.2842
B15.B001689.3_38	Microglia	-6.79682	28.4641
B15.B003274.3_38	Astrocyte	18.3066	15.2917
B15.B003275.3_38	Endothelial	37.748	6.27431
B15.B003279.3_38	Microglia	-1.03697	22.822
B15.B003290.3_38	Endothelial	33.6307	1.56978
B15.B003292.3_39	Microglia	9.52709	32.505
B15.MAA000560.3_10	Oligodendrocyte	-33.0645	3.1913
B15.MAA000581.3_10	Endothelial	33.2779	4.1476
B15.MAA000590.3_9	Microglia	20.3027	22.7012
B15.MAA000592.3_9	Microglia	15.428	23.7226
B15.MAA000603.3_10	Microglia	14.2671	25.9038
B15.MAA000604.3_10	Microglia	10.7274	24.1962
B15.MAA000605.3_10	Microglia	-3.29658	19.3166
B15.MAA000617.3_10	Microglia	12.6014	23.0115
B15.MAA000638.3_9	Oligodendrocyte	-27.5408	-5.88123
B15.MAA000902.3_11	Oligodendrocyte	-34.0839	10.9307
B15.MAA000926.3_9	Oligodendrocyte	-27.4192	5.52024
B15.MAA000935.3_8	Oligodendrocyte	-29.3243	5.3545
B15.MAA000941.3_8	OPC	-29.5694	17.8962
B15.MAA000942.3_8	Oligodendrocyte	-31.1349	4.32729
B15.MAA000944.3_9	Oligodendrocyte	-33.4627	10.7367
B15.MAA001895.3_38	Endothelial	34.323	3.21077
B15_B000176	Endothelial	30.4762	0.539543
B15_B000840	Microglia	-13.0774	19.2294
B15_B000841	Microglia	-4.92646	29.2373
B15_B001060	Microglia	-11.0463	27.6188
B15_B001061	Microglia	1.29922	20.0953
B15_B001217	Microglia	4.3032	21.2932
B15_B001244	Microglia	-8.01363	29.2038
B15_B001268	Endothelial	38.2039	1.87504
B15_B001275	Microglia	-8.0366	28.198
B15_B001354	Microglia	2.00687	21.8278
B15_B001355	Microglia	8.35247	31.6218
B15_B001356	Microglia	-4.35017	30.0728
B15_B001357	Endothelial	29.2552	2.48462
B15_B001358	Microglia	-8.80003	25.7834
B15_B001363	Endothelial	32.5388	4.08721
B15_B001365	Endothelial	5.58981	-36.392
B15_B001366	Oligodendrocyte	-31.5227	-5.58491
B15_B001615	Endothelial	28.022	5.19619
B15_B001616	Glutamatergic_excitatory	-23.0053	4.43143
B15_B001618	Microglia	-8.59958	11.6022
B15_B001620	Microglia	-7.9674	22.8962
B15_B002341	Endothelial	26.5408	5.85343
B15_B002418	Oligodendrocyte	-34.0374	1.48843
B15_B002503	Microglia	-11.7048	12.7791
B15_B002507	Endothelial	7.36913	-34.0159
B15_B002518	Microglia	5.37726	33.8733
B15_B002680	Microglia	-4.56931	30.5378
B15_B002689	Endothelial	39.0733	5.65659
B15_B002702	Microglia	-6.82061	16.4975
B15_B002705	Microglia	-8.31535	24.0171
B15_B003899	Microglia	-12.9542	14.5564
B15_B003904	Microglia	-16.4345	25.8831
B15_B003907	Microglia	-4.14829	27.8978
B15_B003910	Microglia	-15.517	16.8836
B15_B003914	Microglia	5.57753	24.8606
B15_B003921	Microglia	-6.72303	19.7342
B15_B003974	Microglia	-19.3082	14.5078
B15_D045315	Microglia	1.95768	28.3028
B15_D045318	Microglia	-13.7098	23.6455
B15_D045326	Endothelial	-12.4496	3.77106
B15_D045370	Endothelial	37.8984	0.756555
B15_D045853	Microglia	-6.71771	23.2037
B16.B000621.3_56	Oligodendrocyte	-34.8985	-0.217629
B16.B000825.3_38	Microglia	-5.61334	27.4572
B16.B000826.3_39	Microglia	-0.101541	32.2488
B16.B001176.3_56	Microglia	11.8404	28.9749
B16.B001689.3_38	Microglia	-4.04634	21.5051
B16.B003279.3_38	Microglia	-5.87866	26.8449
B16.B003290.3_38	medium spiny neuron	-24.7271	23.0139
B16.B003292.3_39	Microglia	-0.243873	28.3787
B16.MAA000560.3_10	Oligodendrocyte	-33.0712	6.27858
B16.MAA000561.3_10	Endothelial	2.88711	-38.6499
B16.MAA000572.3_8	Microglia	14.8637	25.857
B16.MAA000581.3_10	Glutamatergic_excitatory	-24.1189	8.92686
B16.MAA000590.3_9	Microglia	19.9823	22.797
B16.MAA000591.3_8	Microglia	11.2675	22.4896
B16.MAA000592.3_9	Microglia	10.7142	24.4919
B16.MAA000603.3_10	Microglia	16.7415	24.2039
B16.MAA000604.3_10	Microglia	10.7302	23.702
B16.MAA000605.3_10	Microglia	14.0108	20.3239
B16.MAA000617.3_10	Microglia	6.26937	21.5677
B16.MAA000923.3_9	Oligodendrocyte	-32.1531	6.18286
B16.MAA000942.3_8	Oligodendrocyte	-30.8784	2.50505
B16.MAA001895.3_38	Endothelial	28.4981	5.09594
B16_B000175	Oligodendrocyte	-31.3883	-6.93894
B16_B000840	Microglia	-7.67636	25.9581
B16_B000841	Microglia	-13.738	11.6565
B16_B000843	Microglia	-13.5187	12.6578
B16_B001060	Microglia	-3.51419	30.8328
B16_B001061	Microglia	-6.39932	18.9123
B16_B001217	Microglia	-7.29862	14.447
B16_B001244	Microglia	-1.1614	30.4597
B16_B001275	Microglia	-14.4159	20.4588
B16_B001354	Microglia	10.0957	31.3194
B16_B001355	Microglia	4.08137	24.5982
B16_B001356	Microglia	-9.41997	18.4402
B16_B001357	Oligodendrocyte	-34.1943	-3.61331
B16_B001358	Microglia	-17.122	21.083
B16_B001374	Endothelial	5.14349	-37.7672
B16_B001615	Endothelial	10.3336	-32.9166
B16_B001620	Microglia	-11.6421	14.5685
B16_B002341	Endothelial	27.137	6.70477
B16_B002518	Microglia	2.87241	28.9993
B16_B002680	Microglia	-8.93311	20.2196
B16_B002689	OPC	-24.3176	15.7043
B16_B002702	Microglia	-4.30592	20.382
B16_B002705	Microglia	-15.6164	17.2836
B16_B003899	Microglia	-14.4975	19.2474
B16_B003904	Microglia	-11.3701	16.3516
B16_B003907	Microglia	-15.2332	21.6016
B16_B003910	Microglia	-18.386	16.4065
B16_B003914	Microglia	-5.27163	29.9727
B16_D045315	Microglia	-10.6142	27.96
B16_D045318	Microglia	-8.97604	22.4086
B16_D045326	Endothelial	27.4635	7.83956
B16_D045370	T cell	-9.04639	7.73595
B16_D045372	Oligodendrocyte	-32.427	-4.63613
B16_D045853	Microglia	2.51975	19.1628
B17.B000825.3_38	Microglia	-1.81187	24.819
B17.B000826.3_39	Microglia	-3.36285	26.0916
B17.B003275.3_38	Endothelial	37.7097	-0.807145
B17.B003279.3_38	Microglia	-4.31576	21.6371
B17.B003292.3_39	Microglia	7.33198	32.5044
B17.MAA000560.3_10	Oligodendrocyte	-31.7775	0.333638
B17.MAA000561.3_10	Endothelial	36.5761	9.13867
B17.MAA000581.3_10	Endothelial	3.88544	-38.3671
B17.MAA000591.3_8	Microglia	8.54835	23.9895
B17.MAA000603.3_10	Microglia	12.5598	25.2373
B17.MAA000604.3_10	Microglia	7.14534	21.6617
B17.MAA000605.3_10	Microglia	10.3048	19.0699
B17.MAA000617.3_10	Microglia	14.9215	25.8436
B17.MAA000641.3_9	Astrocyte	21.243	15.7502
B17.MAA000902.3_11	Oligodendrocyte	-31.6668	5.33247
B17.MAA000926.3_9	Oligodendrocyte	-32.0163	8.7219
B17.MAA000935.3_8	Oligodendrocyte	-31.0665	7.85164
B17.MAA000941.3_8	Oligodendrocyte	-31.2229	7.55403
B17.MAA000942.3_8	Oligodendrocyte	-33.0545	4.39658
B17.MAA000944.3_9	Oligodendrocyte	-32.711	11.3534
B17.MAA001894.3_39	T cell	-10.8323	6.06278
B17_B000176	Oligodendrocyte	-34.1754	-5.68668
B17_B000840	Microglia	-16.0539	22.383
B17_B000841	Microglia	4.11549	25.0759
B17_B000843	Microglia	-8.38549	14.0293
B17_B001060	Microglia	-1.84886	30.7911
B17_B001061	Microglia	-16.7264	12.0332
B17_B001217	Microglia	3.381	20.9465
B17_B001244	Microglia	-9.84977	21.0661
B17_B001275	Microglia	-14.4466	14.1593
B17_B001354	Microglia	13.3298	31.2337
B17_B001356	Microglia	-3.52749	25.3208
B17_B001358	Microglia	-13.8398	23.3707
B17_B001363	T cell	-9.08363	7.20712
B17_B001366	T cell	-9.70496	7.31355
B17_B001618	Microglia	-15.537	13.1063
B17_B001619	Oligodendrocyte	-33.1214	-6.10117
B17_B001620	Microglia	-4.23051	20.1018
B17_B002338	Oligodendrocyte	-34.0801	0.0916255
B17_B002341	Endothelial	26.9575	3.44779
B17_B002503	Microglia	-17.0119	11.6402
B17_B002518	Microglia	6.97193	32.4788
B17_B002689	Endothelial	31.7377	-1.61434
B17_B003899	Microglia	-10.6667	13.1687
B17_B003904	Microglia	-19.3894	13.6022
B17_B003907	Microglia	-14.3181	24.3529
B17_B003908	Microglia	-8.69971	22.1285
B17_B003910	Microglia	-15.0176	16.7585
B17_B003914	Microglia	5.5908	33.566
B17_B003974	Microglia	-18.175	14.5096
B17_D045315	Microglia	3.77989	28.1135
B17_D045318	Microglia	-13.2947	25.2282
B17_D045326	Endothelial	27.6	-3.72269
B17_D045372	Endothelial	10.2987	-32.9526
B18.B000825.3_38	Microglia	-0.776968	24.9199
B18.B000826.3_39	Microglia	-8.87677	17.4217
B18.B001176.3_56	Microglia	6.90266	29.1279
B18.B001689.3_38	Microglia	-5.57325	25.3894
B18.B003275.3_38	Endothelial	1.87367	-37.3558
B18.B003279.3_38	Microglia	-7.42672	16.6446
B18.B003292.3_39	Microglia	3.68789	30.7113
B18.B003728.3_56	Glutamatergic_excitatory	-15.6269	5.64573
B18.MAA000560.3_10	NPC	-27.0913	11.9447
B18.MAA000561.3_10	Endothelial	2.11093	-38.5765
B18.MAA000564.3_10	Oligodendrocyte	-31.7483	-0.854275
B18.MAA000581.3_10	Endothelial	2.6489	-38.7153
B18.MAA000592.3_9	Microglia	17.3227	26.8784
B18.MAA000593.3_8	Microglia	-8.03734	21.9962
B18.MAA000603.3_10	Microglia	4.43341	22.6829
B18.MAA000604.3_10	Microglia	9.19193	22.4982
B18.MAA000605.3_10	Microglia	13.8082	19.4969
B18.MAA000617.3_10	Microglia	14.1592	24.3075
B18.MAA000925.3_9	medium spiny neuron	-24.4352	22.4271
B18.MAA000926.3_9	Oligodendrocyte	-31.855	8.60894
B18.MAA000942.3_8	Oligodendrocyte	-32.1644	4.85403
B18.MAA000944.3_9	Endothelial	35.5175	7.63574
B18_B000840	Microglia	-10.1533	15.0167
B18_B000841	Microglia	-5.09472	16.3838
B18_B000843	Microglia	-14.365	13.7715
B18_B001061	Microglia	-7.06347	21.2848
B18_B001217	Microglia	14.7624	24.0484
B18_B001244	Microglia	-10.4382	28.5236
B18_B001275	Microglia	-6.39749	29.1928
B18_B001355	Microglia	-1.96061	21.8897
B18_B001356	Microglia	-2.99783	24.7073
B18_B001357	medium spiny neuron	-24.7774	23.1118
B18_B001371	Oligodendrocyte	-32.0309	-6.24122
B18_B001615	Glutamatergic_excitatory	-22.4705	4.33821
B18_B001616	Endothelial	32.5564	-1.28351
B18_B001620	Microglia	-8.90194	22.0608
B18_B002338	Oligodendrocyte	-33.7078	-0.5274
B18_B002341	Endothelial	35.1903	3.33786
B18_B002342	Oligodendrocyte	-33.8157	-4.45235
B18_B002418	Oligodendrocyte	-35.2894	6.88145
B18_B002503	Microglia	-14.7398	9.01722
B18_B002705	Microglia	-2.57362	21.6134
B18_B003899	Microglia	-8.96381	21.9048
B18_B003904	Microglia	-19.5854	10.9444
B18_B003908	Microglia	3.54664	18.9502
B18_B003910	Microglia	-14.6406	16.2053
B18_B003914	Microglia	-6.50755	23.5273
B18_D045315	Microglia	-3.21559	30.992
B18_D045318	Microglia	-17.6345	21.2131
B18_D045326	Glutamatergic_excitatory	-13.1765	3.41552
B18_D045372	T cell	-8.52711	5.09991
B18_D045853	Microglia	3.16472	26.4539
B18_D045854	Glutamatergic_excitatory	-16.9104	5.5314
B19.B000825.3_38	Microglia	-4.79809	18.196
B19.B000826.3_39	Microglia	-9.6137	24.2273
B19.B001176.3_56	Microglia	-3.82768	23.2457
B19.B001689.3_38	Microglia	-4.48538	21.9583
B19.B003275.3_38	Endothelial	39.4089	6.93835
B19.B003279.3_38	Microglia	-12.7386	23.7993
B19.B003292.3_39	Microglia	-1.2542	32.4904
B19.B003728.3_56	Astrocyte	16.222	15.2807
B19.MAA000424.3_11	Endothelial	32.2389	3.91405
B19.MAA000550.3_10	Oligodendrocyte	-32.6093	9.94093
B19.MAA000560.3_10	Astrocyte	20.1395	14.1059
B19.MAA000561.3_10	Endothelial	2.98774	-38.6219
B19.MAA000564.3_10	Oligodendrocyte	-29.6101	2.49695
B19.MAA000570.3_8	macrophages	-11.5051	10.4714
B19.MAA000581.3_10	Endothelial	4.35457	-38.0348
B19.MAA000592.3_9	Microglia	1.42426	21.978
B19.MAA000603.3_10	Microglia	12.1219	21.4498
B19.MAA000604.3_10	Microglia	12.2127	24.1074
B19.MAA000605.3_10	Endothelial	4.84912	14.271
B19.MAA000617.3_10	Microglia	10.6344	22.7738
B19.MAA000923.3_9	Oligodendrocyte	-32.0534	0.758251
B19.MAA000926.3_9	Oligodendrocyte	-31.0109	7.23401
B19.MAA000932.3_11	OPC	-28.4254	17.7605
B19.MAA000935.3_8	Oligodendrocyte	-33.4761	10.2809
B19.MAA000944.3_9	Astrocyte	16.2928	16.1009
B19.MAA001894.3_39	Oligodendrocyte	-34.7416	-0.86695
B19.MAA001895.3_38	Glutamatergic_excitatory	-21.5862	6.68302
B19_B000176	T cell	-13.4222	4.51355
B19_B000840	Microglia	-12.5092	18.9584
B19_B000841	Microglia	-13.0181	21.2082
B19_B000843	Microglia	-14.2382	14.3757
B19_B001060	Microglia	-6.55518	18.4441
B19_B001061	Microglia	-4.6232	26.3031
B19_B001275	Microglia	-6.19577	25.6075
B19_B001355	Microglia	-8.18715	26.1112
B19_B001356	Microglia	-0.715998	32.1957
B19_B001358	Microglia	-5.72502	20.8145
B19_B001363	Glutamatergic_excitatory	-23.3556	7.64584
B19_B001364	Oligodendrocyte	-32.525	-6.65917
B19_B001366	Astrocyte	18.4845	15.9673
B19_B001374	Endothelial	7.63462	-36.4969
B19_B001618	Microglia	-17.5693	10.8283
B19_B001619	Astrocyte	16.279	15.3471
B19_B002338	Oligodendrocyte	-31.9294	-4.13217
B19_B002341	Endothelial	27.5864	4.55843
B19_B002342	Endothelial	33.8327	-1.31898
B19_B002418	Oligodendrocyte	-29.829	-7.28583
B19_B002503	Microglia	-6.50502	18.1173
B19_B002507	Glutamatergic_excitatory	-23.985	8.75847
B19_B002518	Microglia	5.06947	33.647
B19_B002680	Microglia	-11.377	28.5172
B19_B002702	Microglia	-20.3414	11.2103
B19_B002705	Microglia	-7.95023	16.3677
B19_B003232	Oligodendrocyte	-28.2117	-6.26992
B19_B003899	Microglia	-12.3055	18.5423
B19_B003907	Microglia	-18.5284	17.5989
B19_B003908	Microglia	-5.77129	27.8749
B19_B003910	Microglia	-16.7838	20.3428
B19_B003914	Microglia	-10.3961	25.3663
B19_D045315	Microglia	-8.52695	28.6081
B19_D045318	Microglia	-17.8959	21.9136
B19_D045326	GABAergic_interneuron	16.8516	5.85157
B19_D045344	Oligodendrocyte	-33.9226	-3.82542
B19_D045372	Glutamatergic_excitatory	-21.8924	6.93555
B19_D045853	macrophages	-5.84763	10.5858
B2.B000825.3_38	Microglia	-4.54127	30.6843
B2.B000826.3_39	Microglia	-12.3185	20.6067
B2.B001176.3_56	Microglia	6.07279	22.2759
B2.B001689.3_38	Microglia	-6.14565	16.9679
B2.B003279.3_38	Microglia	-12.8785	15.7306
B2.B003281.3_39	Microglia	-4.8469	30.9888
B2.B003290.3_38	Endothelial	33.466	-0.302323
B2.B003292.3_39	Microglia	-3.84945	20.3847
B2.B003728.3_56	Astrocyte	14.9559	14.9782
B2.MAA000560.3_10	Oligodendrocyte	-29.7283	4.51111
B2.MAA000570.3_8	Microglia	9.13612	18.1163
B2.MAA000572.3_8	Microglia	13.617	22.4714
B2.MAA000573.3_9	macrophages	-5.42891	11.0105
B2.MAA000590.3_9	Microglia	20.6591	23.6448
B2.MAA000592.3_9	Microglia	12.9562	28.2608
B2.MAA000593.3_8	Microglia	1.41858	19.2402
B2.MAA000603.3_10	Microglia	15.5585	22.9719
B2.MAA000604.3_10	Microglia	14.9318	25.868
B2.MAA000617.3_10	Microglia	9.67005	26.4911
B2.MAA000930.3_8	Astrocyte	17.8119	15.67
B2.MAA000932.3_11	Endothelial	35.8178	3.0758
B2.MAA000935.3_8	Oligodendrocyte	-29.4397	-3.6276
B2.MAA000941.3_8	Oligodendrocyte	-34.1296	9.41252
B2.MAA000942.3_8	Oligodendrocyte	-31.4373	2.1242
B2.MAA001845.3_39	Endothelial	28.9435	3.34939
B2.MAA001854.3_38	Glutamatergic_excitatory	-23.9775	8.42474
B2.MAA001895.3_38	Endothelial	30.0488	1.61539
B2_B000840	Microglia	-6.84647	26.7915
B2_B000841	Microglia	-1.12367	18.61
B2_B000843	Microglia	-12.2747	13.6652
B2_B001060	Microglia	-20.3912	15.4136
B2_B001061	Microglia	-15.3784	19.254
B2_B001217	Microglia	1.75344	17.1556
B2_B001275	Microglia	-5.6338	29.6268
B2_B001354	Microglia	3.44322	26.607
B2_B001355	T cell	-13.9006	4.30811
B2_B001356	Microglia	2.26182	34.0419
B2_B001357	Endothelial	30.2289	0.849671
B2_B001358	Microglia	-15.2426	11.0887
B2_B001363	Endothelial	37.6801	0.832018
B2_B001365	Endothelial	2.54228	-36.7187
B2_B001372	Endothelial	28.5348	2.1546
B2_B001374	Endothelial	27.0618	6.22165
B2_B001620	Mural	9.53478	2.03314
B2_B002338	Endothelial	30.3999	0.293433
B2_B002342	Astrocyte	16.8509	15.7488
B2_B002518	Microglia	6.01352	33.4139
B2_B002680	Microglia	-11.3258	26.5835
B2_B002702	Microglia	2.99178	24.727
B2_B002705	Microglia	6.4537	33.8905
B2_B003899	Microglia	3.74197	22.34
B2_B003904	Microglia	-11.4793	12.5488
B2_B003907	Microglia	-18.2639	9.3734
B2_B003908	Microglia	-3.45487	18.1865
B2_B003910	Microglia	-6.99827	25.1163
B2_B003914	Microglia	-12.9043	23.0504
B2_B003974	Microglia	-15.6271	13.1459
B2_D045315	Microglia	-3.72775	31.561
B2_D045318	Microglia	-11.7237	27.2673
B2_D045853	Microglia	19.9526	26.8925
B20.B000825.3_38	Microglia	-4.82219	21.5998
B20.B000826.3_39	Microglia	-7.66788	30.3105
B20.B001176.3_56	Microglia	6.71068	28.7187
B20.B001689.3_38	Microglia	-17.7214	17.1108
B20.B003274.3_38	Oligodendrocyte	-32.0992	-7.24742
B20.B003275.3_38	Endothelial	39.5586	6.88794
B20.B003279.3_38	Microglia	-8.9701	15.4365
B20.B003290.3_38	Endothelial	36.908	-1.95554
B20.B003292.3_39	Microglia	6.3262	27.3758
B20.B003728.3_56	Oligodendrocyte	-30.8499	-2.78314
B20.MAA000424.3_11	Endothelial	37.0102	6.67034
B20.MAA000561.3_10	Endothelial	2.97004	-39.0346
B20.MAA000564.3_10	Endothelial	35.202	5.01429
[truncated: 55,498 more rows]

## Sheet: Fig.2b
	#cell	#circRNA		Top10 circRNAs				Specific circRNAs
NPC	325	1011		id	Cell type	value		id	Cell type	value
Tcell	502	422		6:141817718|141921934	Microglia	0.00037733		6:36865791|36994921	Endothelial	9.60409
VSMC	768	1009		17:6137211|6139156	Microglia	0.000528262		19:8938205|8940039	Endothelial	9.49736
Medium spiny neuron	102	948		19:4036688|4040815	Microglia	0.000679194		19:11381324|11407767	macrophages	8.31039
OPC	305	938		6:141817718|141921934	Glutamatergic_excitatory	0.000817461		13:37858985|37899787	macrophages	8.23707
Endothelial	4906	3893		6:141817718|141921934	Astrocyte	0.000958313		8:110298075|110309197	VLMC	7.31929
Astrocyte	2087	3747		12:83990494|84009966	Microglia	0.000981058		4:34862077|34862297	VLMC	7.10333
macrophages	281	488		5:109942075|110007316	VSMC	0.00130208		6:119779477|119797323	Glutamatergic_excitatory	12.2226
Glutamatergic_excitatory	12233	29080		12:83990494|84009966	Glutamatergic_excitatory	0.00138968		2:37936619|38003474	Glutamatergic_excitatory	10.8579
Oligodendrocyte	2537	5513		19:4036688|4040815	Tcell	0.00199203		8:120664775|120665930	Astrocyte	8.48355
VLMC	258	271		12:83990494|84009966	VSMC	0.00260417		12:13279388|13336410	Astrocyte	7.96355
GABAergic_interneuron	17963	32369		6:141817718|141921934	VSMC	0.00260417		10:127235641|127243457	Tcell	12.7049
pericytes	1979	1984		Y:90739142|90793680	VSMC	0.00260417		12:73179205|73181924	Tcell	10.8097
Microglia	13251	14523		X:61183248|61186174	Microglia	0.00294317		3:88346445|88351581	pericytes	8.56184
				19:4036688|4040815	OPC	0.00327869		3:132705513|132801672	pericytes	8.41316
				12:83990494|84009966	macrophages	0.00355872		9:66060218|66066431	Microglia	14.7138
				17:6137211|6139156	macrophages	0.00355872		MT:2774|3472	Microglia	12.3522
				Y:90739142|90793417	VLMC	0.00387597		1:55511610|55512582	Oligodendrocyte	9.28789
				Y:90739142|90793680	VLMC	0.00387597		MT:13354|14812	Oligodendrocyte	8.904
				17:6137211|6139156	VLMC	0.00387597		4:137345029|137348490	GABAergic_interneuron	10.4047
				JH584304.1:25369|59773	VSMC	0.00390625		9:66919510|66956200	GABAergic_interneuron	10.1557
				MT:74|710	Tcell	0.00398406		12:111064992|111069280	OPC	5.90748
				6:141817718|141921934	pericytes	0.00404245		X:113110176|113140786	OPC	5.89718
				JH584304.1:25369|59773	Endothelial	0.00428047		9:49675720|49714720	Medium spiny neuron	6.43501
				5:109942075|110007316	Microglia	0.00445249		11:35306437|35317496	Medium spiny neuron	6.3692
				5:109942075|110007316	Endothelial	0.00448431		2:24813527|24887069	NPC	7.87308
				Y:90739142|90793680	Glutamatergic_excitatory	0.00449603		14:18298726|18300224	NPC	7.46931
				6:141817718|141921934	GABAergic_interneuron	0.00450927		10:108253328|108261343	VSMC	7.57771
				12:83990494|84009966	GABAergic_interneuron	0.00512164		8:36792015|36858075	VSMC	6.96863
				JH584304.1:25369|59773	Oligodendrocyte	0.00551833
				12:83990494|84009966	Endothelial	0.00591113
				6:141817718|141921934	NPC	0.00615385
				17:6137211|6139156	Endothelial	0.00652262
				JH584304.1:25369|59773	macrophages	0.00711744
				Y:90739142|90793680	Tcell	0.00796813
				JH584304.1:25369|59773	Microglia	0.00837673
				17:6137211|6139156	pericytes	0.0085902
				MT:74|710	Microglia	0.00882952
				JH584304.1:25369|59773	pericytes	0.0090955
				17:6137211|6139156	OPC	0.00983607
				X:61183248|61186174	VSMC	0.0104167
				19:4036688|4040815	Endothelial	0.0112108
				17:6137211|6139156	VSMC	0.0117188
				X:61183248|61186174	Endothelial	0.0118223
				Y:90739142|90793680	Oligodendrocyte	0.011825
				Y:90739142|90793417	Tcell	0.0119522
				17:6137211|6139156	Astrocyte	0.0119789
				MT:74|710	pericytes	0.0121273
				5:109942075|110007316	Glutamatergic_excitatory	0.0132429
				Y:90739142|90793680	GABAergic_interneuron	0.0133608
				5:109942075|110007316	GABAergic_interneuron	0.0135278
				12:83990494|84009966	pericytes	0.0136433
				5:109942075|110007316	pericytes	0.0136433
				X:61183248|61186174	Tcell	0.0139442
				19:4036688|4040815	pericytes	0.0141486
				5:109942075|110007316	Astrocyte	0.0143747
				Y:90739142|90793680	Endothelial	0.0150836
				Y:90739142|90793680	Astrocyte	0.015333
				MT:74|710	VSMC	0.0169271
				MT:74|710	macrophages	0.0177936
				Y:90739142|90793417	Glutamatergic_excitatory	0.0178206
				JH584304.1:25369|59773	OPC	0.0196721
				5:109942075|110007316	Oligodendrocyte	0.0204967
				19:4036688|4040815	macrophages	0.0213523
				19:4036688|4040815	Astrocyte	0.0225204
				MT:74|710	VLMC	0.0232558
				MT:74|710	GABAergic_interneuron	0.0235484
				Y:90739142|90793680	Microglia	0.0236209
				JH584304.1:25369|59773	GABAergic_interneuron	0.0238268
				JH584304.1:25369|59773	Glutamatergic_excitatory	0.0244421
				Y:90739142|90793680	macrophages	0.024911
				MT:74|710	Endothelial	0.0252752
				X:61183248|61186174	VLMC	0.0271318
				6:141817718|141921934	VLMC	0.0271318
				MT:74|710	Glutamatergic_excitatory	0.0274667
				Y:90739142|90793680	NPC	0.0276923
				Y:90739142|90793417	VSMC	0.0286458
				JH584304.1:25369|59773	Medium spiny neuron	0.0294118
				JH584304.1:25369|59773	Astrocyte	0.0297077
				JH584304.1:25369|59773	VLMC	0.0310078
				19:4036688|4040815	Oligodendrocyte	0.0315333
				MT:74|710	NPC	0.0338462
				12:83990494|84009966	NPC	0.0338462
				5:109942075|110007316	NPC	0.0338462
				Y:90739142|90793680	pericytes	0.0343608
				Y:90739142|90793417	Endothelial	0.0366898
				Y:90739142|90793417	Oligodendrocyte	0.0370516
				X:61183248|61186174	Oligodendrocyte	0.03784
				17:6137211|6139156	Glutamatergic_excitatory	0.0381754
				17:6137211|6139156	GABAergic_interneuron	0.0383566
				JH584304.1:25369|59773	NPC	0.04
				Y:90739142|90793417	GABAergic_interneuron	0.0409731
				Y:90739142|90793417	Astrocyte	0.0440824
				X:61183248|61186174	pericytes	0.0454775
				MT:74|710	OPC	0.0459016
				17:6137211|6139156	Oligodendrocyte	0.0480883
				Y:90739142|90793680	Medium spiny neuron	0.0490196
				17:6137211|6139156	Medium spiny neuron	0.0490196
				5:109942075|110007316	Medium spiny neuron	0.0490196
				Y:90739142|90793680	OPC	0.0491803
				17:6137211|6139156	NPC	0.0492308
				12:83990494|84009966	Astrocyte	0.055103
				5:109942075|110007316	OPC	0.0557377
				MT:74|710	Astrocyte	0.0594154
				19:4036688|4040815	VSMC	0.0625
				X:61183248|61186174	Astrocyte	0.064207
				Y:90739142|90793417	Microglia	0.0695797
				MT:74|710	Oligodendrocyte	0.0697674
				19:4036688|4040815	NPC	0.0769231
				Y:90739142|90793417	OPC	0.0885246
				Y:90739142|90793417	macrophages	0.0925267
				Y:90739142|90793417	pericytes	0.0960081
				MT:74|710	Medium spiny neuron	0.0980392
				12:83990494|84009966	OPC	0.104918
				12:83990494|84009966	Oligodendrocyte	0.110367
				Y:90739142|90793417	NPC	0.110769
				19:4036688|4040815	VLMC	0.143411
				Y:90739142|90793417	Medium spiny neuron	0.156863
				X:61183248|61186174	NPC	0.196923
				19:4036688|4040815	GABAergic_interneuron	0.199132
				19:4036688|4040815	Glutamatergic_excitatory	0.271397
				6:141817718|141921934	Endothelial	0.277415
				X:61183248|61186174	Medium spiny neuron	0.323529
				X:61183248|61186174	OPC	0.331148
				X:61183248|61186174	GABAergic_interneuron	0.440851
				X:61183248|61186174	Glutamatergic_excitatory	0.582686

## Sheet: Fig.2c
Type	Cellular Specificity			Type	Cell type	percentage
circRNA	1			circRNA	GABAergic_interneuron	0.352869
circRNA	1			circRNA	Microglia	0.177848
Host gene	1			circRNA	Glutamatergic_excitatory	0.293877
random	1			circRNA	pericytes	0.0160909
random	1			circRNA	VLMC	0.0020692
random	1			circRNA	Oligodendrocyte	0.0528737
random	1			circRNA	VSMC	0.00768559
random	1			circRNA	Astrocyte	0.0318476
random	1			circRNA	Endothelial	0.0347008
random	1			circRNA	NPC	0.00706868
random	1			circRNA	Tcell	0.00380424
random	1			circRNA	Medium spiny neuron	0.00706868
random	1			circRNA	macrophages	0.00434403
random	1			circRNA	OPC	0.00785266
random	1			Host gene	Tcell	0.16983
random	1			Host gene	Glutamatergic_excitatory	0.157613
random	1			Host gene	Microglia	0.240183
random	1			Host gene	macrophages	0.153469
random	1			Host gene	GABAergic_interneuron	0.0254145
random	1			Host gene	VLMC	0.042103
random	1			Host gene	Oligodendrocyte	0.0471204
random	1			Host gene	NPC	0.0388307
random	1			Host gene	Endothelial	0.0151614
random	1			Host gene	OPC	0.0490838
random	1			Host gene	VSMC	0.0211606
random	1			Host gene	Astrocyte	0.0189791
random	1			Host gene	pericytes	0.0176702
random	1			Host gene	Medium spiny neuron	0.00338133
random	1			random	VLMC	0.0829767
random	1			random	GABAergic_interneuron	0.123331
random	1			random	Endothelial	0.0914603
random	1			random	NPC	0.0463925
random	1			random	Microglia	0.119892
random	1			random	Astrocyte	0.0746204
random	1			random	Oligodendrocyte	0.0377051
random	1			random	macrophages	0.0855498
random	1			random	pericytes	0.125497
random	1			random	Glutamatergic_excitatory	0.0737287
random	1			random	Tcell	0.075079
random	1			random	VSMC	0.0378834
random	1			random	Medium spiny neuron	0.0027005
random	1			random	OPC	0.0231835
random	1
random	1
random	1
random	1
random	1
random	1
random	1
random	1
random	1
random	1
random	1
random	1
random	1
random	1
random	1
random	1
random	1
random	1
random	1
random	1
random	1
random	1
random	1
random	1
random	1
random	1
random	1
random	1
random	1
random	1
random	1
random	1
random	1
random	1
random	1
random	1
random	1
random	1
random	1
random	1
random	1
random	1
random	1
random	1
random	1
random	1
random	1
random	1
random	1
random	1
random	1
random	1
random	1
random	1
random	1
random	1
random	1
random	1
random	1
random	1
random	1
random	1
random	1
random	1
random	1
random	1
random	1
random	1
random	1
random	1
random	1
random	1
random	1
random	1
random	1
random	1
random	1
random	1
random	1
random	1
random	1
random	1
random	1
random	1
random	1
random	1
random	1
random	1
random	1
random	1
random	1
random	1
random	1
random	1
random	1
random	1
random	1
random	1
random	1
random	1
random	1
random	1
random	1
random	1
random	1
random	1
random	1
random	1
random	1
random	1
random	1
random	1
random	1
random	1
random	1
random	1
random	1
random	1
random	1
random	1
random	1
random	1
random	1
random	1
random	1
random	1
random	1
random	1
random	1
random	1
random	1
random	1
random	1
random	1
random	1
random	1
random	1
random	1
random	1
random	1
random	1
random	1
random	1
random	1
random	1
random	1
random	1
random	1
random	1
random	1
random	1
random	1
random	1
random	1
random	1
random	1
random	1
random	1
random	1
random	1
random	1
random	1
random	1
random	1
random	1
random	1
random	1
random	1
random	1
random	1
random	1
random	1
random	1
random	1
random	1
random	1
random	1
random	1
random	1
random	1
random	1
random	1
random	1
random	1
random	1
random	1
random	1
random	1
random	1
random	1
random	1
random	1
random	1
random	1
random	1
random	1
random	1
random	1
random	1
random	1
random	1
random	1
random	1
random	1
random	1
random	1
random	1
random	1
random	1
random	1
random	1
random	1
random	1
random	1
random	1
random	1
random	1
random	1
random	1
random	1
random	1
random	1
random	1
random	1
random	1
random	1
random	1
random	1
random	1
random	1
random	1
random	1
random	1
random	1
random	1
random	1
random	1
random	1
random	1
random	1
random	1
random	1
random	1
random	1
random	1
random	1
random	1
random	1
random	1
random	1
random	1
random	1
random	1
random	1
random	1
random	1
random	1
random	1
random	1
random	1
random	1
random	1
random	1
random	1
random	1
random	1
random	1
random	1
random	1
random	1
random	1
random	1
random	1
random	1
random	1
random	1
random	1
random	1
random	1
random	1
random	1
random	1
random	1
random	1
random	1
random	1
random	1
random	1
random	1
random	1
random	1
random	1
random	1
random	1
random	1
random	1
random	1
random	1
random	1
random	1
random	1
random	1
random	1
random	1
random	1
random	1
random	1
random	1
random	1
random	1
random	1
random	1
random	1
random	1
random	1
random	1
random	1
random	1
random	1
random	1
random	1
random	1
random	1
random	1
random	1
random	1
random	1
random	1
random	1
random	1
random	1
random	1
random	1
random	1
random	1
random	1
random	1
random	1
random	1
random	1
random	1
random	1
random	1
random	1
random	1
random	1
random	1
random	1
random	1
random	1
random	1
random	1
random	1
random	1
random	1
random	1
random	1
random	1
random	1
random	1
random	1
random	1
random	1
random	1
random	1
random	1
random	1
random	1
random	1
random	1
random	1
random	1
random	1
random	1
random	1
random	1
random	1
random	1
random	1
random	1
random	1
random	1
random	1
random	1
random	1
random	1
random	1
random	1
random	1
random	1
random	1
random	1
random	1
random	1
random	1
random	1
random	1
random	1
random	1
random	1
random	1
random	1
random	1
random	1
random	1
random	1
random	1
random	1
random	1
random	1
random	1
random	1
random	1
random	1
random	1
random	1
random	1
random	1
random	1
random	1
random	1
random	1
random	1
random	1
random	1
random	1
random	1
random	1
random	1
random	1
random	1
random	1
random	1
random	1
random	1
random	1
random	1
random	1
random	1
random	1
random	1
random	1
random	1
random	1
random	1
random	1
random	1
random	1
random	1
random	1
random	1
random	1
random	1
random	1
random	1
random	1
random	1
random	1
random	1
random	1
random	1
random	1
random	1
random	1
random	1
random	1
random	1
random	1
random	1
random	1
random	1
random	1
random	1
random	1
random	1
random	1
random	1
random	1
random	1
random	1
random	1
random	1
random	1
random	1
random	1
random	1
random	1
random	1
random	1
random	1
random	1
random	1
random	1
random	1
random	1
random	1
random	1
random	1
random	1
random	1
random	1
random	1
random	1
random	1
random	1
random	1
random	1
random	1
random	1
random	1
random	1
random	1
random	1
random	1
random	1
random	1
random	1
random	1
random	1
random	1
random	1
random	1
random	1
random	1
random	1
random	1
random	1
random	1
random	1
random	1
random	1
random	1
random	1
random	1
random	1
random	1
random	1
random	1
random	1
random	1
random	1
random	1
random	1
random	1
random	1
random	1
random	1
random	1
random	1
random	1
random	1
random	1
random	1
random	1
random	1
random	1
random	1
random	1
random	1
random	1
random	1
random	1
random	1
random	1
random	1
random	1
random	1
random	1
random	1
random	1
random	1
random	1
random	1
random	1
random	1
random	1
random	1
random	1
random	1
random	1
random	1
random	1
random	1
random	1
random	1
random	1
random	1
random	1
random	1
random	1
random	1
random	1
random	1
random	1
random	1
random	1
random	1
random	1
random	1
random	1
random	1
random	1
random	1
random	1
random	1
random	1
random	1
random	1
random	1
random	1
random	1
random	1
random	1
random	1
random	1
random	1
random	1
random	1
random	1
random	1
random	1
random	1
random	1
random	1
random	1
random	1
random	1
random	1
random	1
random	1
random	1
random	1
random	1
random	1
random	1
random	1
random	1
random	1
random	1
random	1
random	1
random	1
random	1
random	1
random	1
random	1
random	1
random	1
random	1
random	1
random	1
random	1
random	1
random	1
random	1
random	1
random	1
random	1
random	1
random	1
random	1
random	1
random	1
random	1
random	1
random	1
random	1
random	1
random	1
random	1
random	1
random	1
random	1
random	1
random	1
random	1
random	1
random	1
random	1
random	1
random	1
random	1
random	1
random	1
random	1
random	1
random	1
random	1
random	1
random	1
random	1
random	1
random	1
random	1
random	1
random	1
random	1
random	1
random	1
random	1
random	1
random	1
random	1
random	1
random	1
random	1
random	1
random	1
random	1
random	1
random	1
random	1
random	1
random	1
random	1
random	1
random	1
random	1
random	1
random	1
random	1
random	1
random	1
random	1
random	1
random	1
random	1
random	1
random	1
random	1
random	1
random	1
random	1
random	1
random	1
random	1
random	1
random	1
random	1
random	1
random	1
random	1
random	1
random	1
random	1
random	1
random	1
random	1
random	1
random	1
random	1
random	1
random	1
random	1
random	1
random	1
random	1
random	1
random	1
random	1
random	1
random	1
random	1
random	1
random	1
random	1
random	1
random	1
random	1
random	1
random	1
random	1
random	1
random	1
random	1
random	1
random	1
random	1
random	1
random	1
random	1
random	1
random	1
random	1
random	1
random	1
random	1
random	1
random	1
random	1
random	1
random	1
random	1
random	1
random	1
random	1
random	1
random	1
random	1
random	1
random	1
random	1
random	1
random	1
random	1
random	1
random	1
random	1
random	1
random	1
random	1
random	1
random	1
random	1
random	1
random	1
random	1
random	1
random	1
random	1
random	1
random	1
random	1
random	1
random	1
random	1
random	1
random	1
random	1
random	1
random	1
random	1
random	1
random	1
random	1
random	1
random	1
random	1
random	1
random	1
random	1
random	1
random	1
random	1
random	1
random	1
random	1
random	1
random	1
random	1
random	1
random	1
random	1
random	1
random	1
random	1
random	1
random	1
random	1
random	1
random	1
random	1
random	1
random	1
random	1
random	1
random	1
random	1
random	1
random	1
random	1
random	1
random	1
random	1
random	1
random	1
random	1
random	1
random	1
random	1
random	1
random	1
random	1
random	1
random	1
random	1
random	1
random	1
random	1
random	1
random	1
random	1
random	1
random	1
random	1
random	1
random	1
random	1
random	1
random	1
random	1
random	1
random	1
random	1
random	1
random	1
random	1
random	1
random	1
random	1
random	1
random	1
random	1
random	1
random	1
random	1
random	1
random	1
random	1
random	1
random	1
random	1
random	1
random	1
random	1
random	1
random	1
random	1
random	1
random	1
random	1
random	1
random	1
random	1
random	1
random	1
random	1
random	1
random	1
random	1
random	1
random	1
random	1
random	1
random	1
random	1
random	1
random	1
random	1
random	1
random	1
random	1
random	1
random	1
random	1
random	1
random	1
random	1
random	1
random	1
random	1
random	1
random	1
random	1
random	1
random	1
random	1
random	1
random	1
random	1
random	1
random	1
random	1
random	1
random	1
random	1
random	1
random	1
random	1
random	1
random	1
random	1
random	1
random	1
random	1
random	1
random	1
random	1
random	1
random	1
random	1
random	1
random	1
random	1
random	1
random	1
random	1
random	1
random	1
random	1
random	1
random	1
random	1
random	1
random	1
random	1
random	1
random	1
random	1
random	1
random	1
random	1
random	1
random	1
random	1
random	1
random	1
random	1
random	1
random	1
random	1
random	1
random	1
random	1
random	1
random	1
random	1
random	1
random	1
random	1
random	1
random	1
random	1
random	1
random	1
random	1
random	1
random	1
random	1
random	1
random	1
random	1
random	1
random	1
random	1
random	1
random	1
random	1
random	1
random	1
random	1
random	1
random	1
random	1
random	1
random	1
random	1
random	1
random	1
random	1
random	1
random	1
random	1
random	1
random	1
random	1
random	1
random	1
random	1
random	1
random	1
random	1
random	1
random	1
random	1
random	1
random	1
random	1
random	1
random	1
random	1
random	1
random	1
random	1
random	1
random	1
random	1
random	1
random	1
random	1
random	1
random	1
random	1
random	1
random	1
random	1
random	1
random	1
random	1
random	1
random	1
random	1
random	1
random	1
random	1
random	1
random	1
random	1
random	1
random	1
random	1
random	1
random	1
random	1
random	1
random	1
random	1
random	1
random	1
random	1
random	1
random	1
random	1
random	1
random	1
random	1
random	1
random	1
random	1
random	1
random	1
random	1
random	1
random	1
random	1
random	1
random	1
random	1
random	1
random	1
random	1
random	1
random	1
random	1
random	1
random	1
random	1
random	1
random	1
random	1
random	1
random	1
random	1
random	1
random	1
random	1
random	1
random	1
random	1
random	1
random	1
random	1
random	1
random	1
random	1
random	1
random	1
random	1
random	1
random	1
random	1
random	1
random	1
random	1
random	1
random	1
random	1
random	1
random	1
random	1
random	1
random	1
random	1
random	1
random	1
random	1
random	1
random	1
random	1
random	1
random	1
random	1
random	1
random	1
random	1
random	1
random	1
random	1
random	1
random	1
random	1
random	1
random	1
random	1
random	1
random	1
random	1
random	1
random	1
random	1
random	1
random	1
random	1
random	1
random	1
random	1
random	1
random	1
random	1
random	1
random	1
random	1
random	1
random	1
random	1
random	1
random	1
random	1
random	1
random	1
random	1
random	1
random	1
random	1
random	1
random	1
random	1
random	1
random	1
random	1
random	1
random	1
random	1
random	1
random	1
random	1
random	1
random	1
random	1
random	1
random	1
random	1
random	1
random	1
random	1
random	1
random	1
random	1
random	1
random	1
random	1
random	1
random	1
random	1
random	1
random	1
random	1
random	1
random	1
random	1
random	1
random	1
random	1
random	1
random	1
random	1
random	1
random	1
random	1
random	1
random	1
random	1
random	1
random	1
random	1
random	1
random	1
random	1
random	1
random	1
random	1
random	1
random	1
random	1
random	1
random	1
random	1
random	1
random	1
random	1
random	1
random	1
random	1
random	1
random	1
random	1
random	1
random	1
random	1
random	1
random	1
random	1
random	1
random	1
random	1
random	1
random	1
random	1
random	1
random	1
random	1
random	1
random	1
random	1
random	1
random	1
random	1
random	1
random	1
random	1
random	1
random	1
random	1
random	1
random	1
random	1
random	1
random	1
random	1
random	1
random	1
random	1
random	1
random	1
random	1
random	1
random	1
random	1
random	1
random	1
random	1
random	1
random	1
random	1
random	1
random	1
random	1
random	1
random	1
random	1
random	1
random	1
random	1
random	1
random	1
random	1
random	1
random	1
random	1
random	1
random	1
random	1
random	1
random	1
random	1
random	1
random	1
random	1
random	1
random	1
random	1
random	1
random	1
random	1
random	1
random	1
random	1
random	1
random	1
random	1
random	1
random	1
random	1
random	1
random	1
random	1
random	1
random	1
random	1
random	1
random	1
circRNA	0.999727
random	0.999679
circRNA	0.999629
circRNA	0.999563
circRNA	0.999563
circRNA	0.999563
circRNA	0.999563
circRNA	0.999563
circRNA	0.999563
circRNA	0.999563
circRNA	0.999563
circRNA	0.999563
circRNA	0.999563
circRNA	0.999563
circRNA	0.999563
circRNA	0.999563
circRNA	0.999563
circRNA	0.999563
random	0.999448
circRNA	0.999447
circRNA	0.999408
circRNA	0.999398
circRNA	0.999359
circRNA	0.999359
circRNA	0.999359
circRNA	0.999359
circRNA	0.999359
circRNA	0.999359
circRNA	0.999359
circRNA	0.999359
circRNA	0.999359
circRNA	0.999359
circRNA	0.999359
circRNA	0.999359
circRNA	0.999359
circRNA	0.999359
circRNA	0.999359
circRNA	0.999359
circRNA	0.999359
circRNA	0.999359
circRNA	0.999359
circRNA	0.999359
circRNA	0.999359
circRNA	0.999359
circRNA	0.999359
circRNA	0.999359
circRNA	0.999359
random	0.999359
random	0.999304
circRNA	0.999184
circRNA	0.999137
circRNA	0.999126
circRNA	0.999126
circRNA	0.999126
circRNA	0.999126
circRNA	0.999126
circRNA	0.999126
circRNA	0.999126
circRNA	0.999126
circRNA	0.999041
random	0.99904
circRNA	0.998925
circRNA	0.998922
circRNA	0.998922
circRNA	0.998922
circRNA	0.998922
circRNA	0.998922
circRNA	0.998922
circRNA	0.998922
circRNA	0.998922
circRNA	0.998922
circRNA	0.998922
circRNA	0.998922
circRNA	0.998895
circRNA	0.998895
circRNA	0.998895
circRNA	0.998895
circRNA	0.998895
circRNA	0.998895
circRNA	0.998895
random	0.998895
random	0.998895
random	0.998895
random	0.998895
random	0.998895
random	0.998895
random	0.998895
random	0.998895
random	0.998895
random	0.998895
random	0.998895
random	0.998895
random	0.998895
random	0.998895
random	0.998895
random	0.998895
random	0.998895
random	0.998895
random	0.998895
random	0.998895
circRNA	0.998816
circRNA	0.998816
circRNA	0.998797
circRNA	0.998797
circRNA	0.998797
circRNA	0.998797
circRNA	0.998797
circRNA	0.998797
circRNA	0.998797
random	0.998797
random	0.998797
random	0.998797
random	0.998797
random	0.998797
random	0.998797
circRNA	0.998756
circRNA	0.998717
circRNA	0.998717
circRNA	0.998717
circRNA	0.998717
circRNA	0.998717
circRNA	0.998717
circRNA	0.998717
circRNA	0.998717
circRNA	0.998694
circRNA	0.998694
circRNA	0.998694
circRNA	0.998694
circRNA	0.998694
circRNA	0.998694
circRNA	0.998694
circRNA	0.998694
circRNA	0.998694
circRNA	0.998694
circRNA	0.998694
circRNA	0.998694
circRNA	0.998694
circRNA	0.998694
circRNA	0.99869
circRNA	0.998642
circRNA	0.998608
circRNA	0.998608
circRNA	0.998608
circRNA	0.998608
circRNA	0.998608
circRNA	0.998608
circRNA	0.998608
circRNA	0.998608
circRNA	0.998608
circRNA	0.998608
circRNA	0.998608
circRNA	0.998608
circRNA	0.998608
circRNA	0.998608
circRNA	0.998608
circRNA	0.998608
circRNA	0.998608
circRNA	0.998608
circRNA	0.998608
circRNA	0.998608
circRNA	0.998608
circRNA	0.998608
circRNA	0.998608
circRNA	0.998608
circRNA	0.998608
circRNA	0.998608
circRNA	0.998608
circRNA	0.998608
circRNA	0.998608
circRNA	0.998608
random	0.998608
random	0.998608
random	0.998608
random	0.998608
random	0.998608
random	0.998608
random	0.998608
random	0.998608
random	0.998608
random	0.998608
random	0.998608
random	0.998608
random	0.998608
random	0.998608
random	0.998608
random	0.998592
circRNA	0.998502
circRNA	0.998502
random	0.998502
random	0.998502
circRNA	0.998485
circRNA	0.998485
circRNA	0.998485
circRNA	0.998485
circRNA	0.998485
circRNA	0.998485
random	0.998476
random	0.998467
circRNA	0.998459
circRNA	0.998444
random	0.998422
circRNA	0.998401
circRNA	0.998401
circRNA	0.998401
circRNA	0.998388
circRNA	0.998378
circRNA	0.998378
circRNA	0.998378
random	0.998378
random	0.998378
random	0.998378
circRNA	0.998369
circRNA	0.998369
circRNA	0.998369
circRNA	0.998369
circRNA	0.998369
circRNA	0.998369
circRNA	0.998369
circRNA	0.998369
circRNA	0.998369
circRNA	0.998369
circRNA	0.998369
circRNA	0.998369
circRNA	0.998369
circRNA	0.998369
random	0.998369
random	0.998356
circRNA	0.99828
circRNA	0.99828
circRNA	0.99828
circRNA	0.99828
circRNA	0.99828
circRNA	0.99828
circRNA	0.99828
circRNA	0.99828
circRNA	0.998253
circRNA	0.998253
circRNA	0.998233
circRNA	0.998233
circRNA	0.998233
circRNA	0.998233
circRNA	0.998233
circRNA	0.998233
circRNA	0.998233
random	0.998233
circRNA	0.998229
circRNA	0.998229
circRNA	0.998229
circRNA	0.998229
circRNA	0.998229
circRNA	0.998229
circRNA	0.998229
circRNA	0.998229
circRNA	0.998224
circRNA	0.998213
circRNA	0.998213
circRNA	0.998194
circRNA	0.998174
circRNA	0.998113
circRNA	0.998113
circRNA	0.998113
circRNA	0.998113
circRNA	0.998113
circRNA	0.998113
random	0.998113
circRNA	0.998082
circRNA	0.998082
circRNA	0.998082
circRNA	0.998082
circRNA	0.998082
circRNA	0.998082
circRNA	0.998082
circRNA	0.998082
circRNA	0.998082
circRNA	0.998082
circRNA	0.998082
circRNA	0.998082
circRNA	0.998076
circRNA	0.998076
circRNA	0.998076
circRNA	0.998076
circRNA	0.998048
circRNA	0.998048
circRNA	0.998048
circRNA	0.997977
circRNA	0.997977
random	0.997977
random	0.997977
circRNA	0.997956
circRNA	0.997956
circRNA	0.997956
circRNA	0.997956
circRNA	0.997956
circRNA	0.997956
circRNA	0.997956
circRNA	0.997956
circRNA	0.997956
circRNA	0.997956
circRNA	0.997956
circRNA	0.997956
circRNA	0.997956
circRNA	0.997956
circRNA	0.997956
circRNA	0.997956
circRNA	0.997956
circRNA	0.997956
circRNA	0.997956
circRNA	0.997956
circRNA	0.997956
circRNA	0.997956
circRNA	0.997956
circRNA	0.997956
circRNA	0.997956
circRNA	0.997956
circRNA	0.997956
random	0.997956
random	0.997956
random	0.997956
random	0.997956
circRNA	0.997913
random	0.997912
circRNA	0.99785
circRNA	0.99785
circRNA	0.99785
circRNA	0.99785
circRNA	0.99785
circRNA	0.99785
circRNA	0.99785
circRNA	0.99785
circRNA	0.99785
circRNA	0.99785
circRNA	0.99785
random	0.99785
random	0.99785
random	0.99785
circRNA	0.997844
circRNA	0.99779
circRNA	0.99779
circRNA	0.99779
circRNA	0.99779
random	0.99779
random	0.99779
random	0.99779
random	0.99779
random	0.99779
random	0.99779
random	0.99779
random	0.99779
random	0.99779
random	0.99779
random	0.99779
random	0.99779
circRNA	0.997771
random	0.997769
circRNA	0.997766
circRNA	0.997766
random	0.997766
circRNA	0.997639
random	0.997593
random	0.997586
circRNA	0.997553
circRNA	0.997527
circRNA	0.997527
circRNA	0.997472
circRNA	0.997407
circRNA	0.997388
circRNA	0.997388
circRNA	0.997388
circRNA	0.997385
circRNA	0.997374
circRNA	0.997284
circRNA	0.997273
circRNA	0.997273
circRNA	0.997273
circRNA	0.997273
circRNA	0.997273
random	0.997273
random	0.997273
random	0.997273
random	0.997273
random	0.997273
random	0.997273
circRNA	0.99726
circRNA	0.997252
circRNA	0.997217
circRNA	0.997217
circRNA	0.997217
circRNA	0.997217
circRNA	0.997217
circRNA	0.997217
circRNA	0.997217
circRNA	0.997217
circRNA	0.997217
random	0.997217
random	0.997217
random	0.997217
random	0.997217
random	0.997217
random	0.997217
random	0.997217
random	0.997217
random	0.997217
random	0.997217
circRNA	0.997202
circRNA	0.997202
random	0.997197
circRNA	0.997197
circRNA	0.997175
random	0.997175
random	0.997175
random	0.997175
random	0.997175
random	0.997175
circRNA	0.997175
circRNA	0.997175
random	0.997165
circRNA	0.997144
circRNA	0.99709
circRNA	0.997086
circRNA	0.997086
circRNA	0.997086
circRNA	0.99703
circRNA	0.99703
random	0.99703
circRNA	0.997021
circRNA	0.997021
circRNA	0.997021
random	0.997021
random	0.997021
circRNA	0.996999
circRNA	0.996998
random	0.996987
circRNA	0.99697
circRNA	0.996949
circRNA	0.996923
circRNA	0.996907
circRNA	0.996907
circRNA	0.996907
circRNA	0.996907
circRNA	0.996896
random	0.996873
circRNA	0.996864
circRNA	0.996843
circRNA	0.996843
circRNA	0.996843
circRNA	0.996843
circRNA	0.996843
circRNA	0.996843
circRNA	0.996843
circRNA	0.996843
circRNA	0.996843
circRNA	0.996843
circRNA	0.996843
random	0.996843
random	0.996843
random	0.996818
circRNA	0.996815
random	0.996783
circRNA	0.996776
circRNA	0.996776
circRNA	0.996776
circRNA	0.996776
circRNA	0.996776
circRNA	0.996776
circRNA	0.996776
circRNA	0.996776
circRNA	0.996758
circRNA	0.996755
circRNA	0.996755
random	0.996755
random	0.996746
circRNA	0.996738
circRNA	0.996738
circRNA	0.996738
circRNA	0.996738
circRNA	0.996738
circRNA	0.996738
circRNA	0.996722
random	0.996722
circRNA	0.996719
circRNA	0.996711
circRNA	0.996711
circRNA	0.996711
circRNA	0.996711
circRNA	0.996711
circRNA	0.996711
circRNA	0.996711
circRNA	0.996711
circRNA	0.996711
circRNA	0.996711
circRNA	0.996711
circRNA	0.996711
circRNA	0.996711
circRNA	0.996711
circRNA	0.996711
circRNA	0.996711
circRNA	0.996711
circRNA	0.996711
circRNA	0.996711
circRNA	0.996711
circRNA	0.996711
circRNA	0.996711
circRNA	0.996711
circRNA	0.996711
circRNA	0.996711
circRNA	0.996711
random	0.996711
random	0.996711
random	0.996711
random	0.996711
random	0.996711
random	0.996711
random	0.996711
random	0.996711
random	0.996711
random	0.996711
random	0.996711
random	0.996711
random	0.996711
circRNA	0.996685
random	0.996685
random	0.996685
random	0.996685
random	0.996685
random	0.996682
circRNA	0.996602
circRNA	0.996565
circRNA	0.996565
circRNA	0.996565
circRNA	0.996565
circRNA	0.996565
circRNA	0.996565
circRNA	0.996565
circRNA	0.996565
random	0.996565
random	0.996565
random	0.996565
random	0.996565
random	0.996565
random	0.996565
random	0.996565
circRNA	0.996561
circRNA	0.996561
circRNA	0.996533
random	0.996508
circRNA	0.996498
circRNA	0.996498
circRNA	0.996477
circRNA	0.996466
circRNA	0.99639
circRNA	0.99639
circRNA	0.99639
circRNA	0.99639
random	0.99639
circRNA	0.996379
circRNA	0.996379
[truncated: 57,340 more rows]

## Sheet: Fig.2d
circRNA	Relative CPM	Cell type
a	0.959755	Oligodendrocyte
b	2.41827	GABAergic_interneuron
b	1.05249	Glutamatergic_excitatory
c	3.94167	GABAergic_interneuron
d	0.9469	Glutamatergic_excitatory
d	0.834728	GABAergic_interneuron
e	1.49423	GABAergic_interneuron
f	0.879722	GABAergic_interneuron
g	1.48542	Glutamatergic_excitatory
g	1.19083	Endothelial
h	1.42423	GABAergic_interneuron
h	2.85856	Glutamatergic_excitatory
i	0.861277	GABAergic_interneuron
j	5.52952	Glutamatergic_excitatory
k	2.24027	Glutamatergic_excitatory
l	3.23665	GABAergic_interneuron

## Sheet: Fig.2e
Type	CPM	Rank	Species
Species-specific	39.7479	0	Mouse
Species-specific	36.3464	1	Mouse
Species-specific	36.2297	2	Mouse
ortholo	36.2189	3	Mouse
ortholo	35.8219	4	Mouse
Species-specific	35.1032	5	Mouse
ortholo	35.0111	6	Mouse
Species-specific	34.7794	7	Mouse
ortholo	34.4893	8	Mouse
ortholo	34.2864	9	Mouse
ortholo	33.9636	10	Mouse
ortholo	33.8661	11	Mouse
Species-specific	33.8448	12	Mouse
ortholo	33.785	13	Mouse
ortholo	32.6407	14	Mouse
ortholo	32.5163	15	Mouse
ortholo	32.4248	16	Mouse
Species-specific	32.1519	17	Mouse
ortholo	32.102	18	Mouse
ortholo	32.0035	19	Mouse
ortholo	31.9601	20	Mouse
Species-specific	31.8798	21	Mouse
ortholo	31.7812	22	Mouse
Species-specific	31.7573	23	Mouse
ortholo	31.687	24	Mouse
ortholo	31.5458	25	Mouse
Species-specific	31.5421	26	Mouse
ortholo	31.5062	27	Mouse
ortholo	31.4392	28	Mouse
Species-specific	31.3969	29	Mouse
Species-specific	31.3644	30	Mouse
ortholo	31.2424	31	Mouse
Species-specific	31.1028	32	Mouse
ortholo	31.0862	33	Mouse
Species-specific	30.9884	34	Mouse
Species-specific	30.8565	35	Mouse
Species-specific	30.6817	36	Mouse
ortholo	30.6569	37	Mouse
ortholo	30.6024	38	Mouse
ortholo	30.4884	39	Mouse
Species-specific	30.4762	40	Mouse
Species-specific	30.2878	41	Mouse
Species-specific	30.2084	42	Mouse
ortholo	30.1731	43	Mouse
Species-specific	30.1118	44	Mouse
Species-specific	30.1049	45	Mouse
ortholo	30.0898	46	Mouse
ortholo	30.0589	47	Mouse
ortholo	29.9345	48	Mouse
ortholo	29.8353	49	Mouse
Species-specific	29.6292	50	Mouse
Species-specific	29.4852	51	Mouse
Species-specific	29.4597	52	Mouse
Species-specific	29.3897	53	Mouse
ortholo	29.3105	54	Mouse
ortholo	29.2977	55	Mouse
Species-specific	29.2949	56	Mouse
Species-specific	29.0846	57	Mouse
Species-specific	29.0784	58	Mouse
Species-specific	29.0308	59	Mouse
Species-specific	29.0034	60	Mouse
Species-specific	28.9998	61	Mouse
Species-specific	28.7081	62	Mouse
ortholo	28.6267	63	Mouse
ortholo	28.43	64	Mouse
Species-specific	28.3641	65	Mouse
ortholo	28.3118	66	Mouse
ortholo	28.3081	67	Mouse
Species-specific	28.1644	68	Mouse
Species-specific	28.1516	69	Mouse
ortholo	28.1241	70	Mouse
Species-specific	27.8125	71	Mouse
ortholo	27.7869	72	Mouse
ortholo	27.6912	73	Mouse
ortholo	27.6893	74	Mouse
Species-specific	27.5672	75	Mouse
ortholo	27.5122	76	Mouse
Species-specific	27.476	77	Mouse
Species-specific	27.3092	78	Mouse
ortholo	27.1583	79	Mouse
ortholo	27.1521	80	Mouse
Species-specific	27.0849	81	Mouse
Species-specific	27.0752	82	Mouse
Species-specific	27.0677	83	Mouse
Species-specific	27.0288	84	Mouse
Species-specific	26.9485	85	Mouse
Species-specific	26.9189	86	Mouse
Species-specific	26.8591	87	Mouse
ortholo	26.6651	88	Mouse
ortholo	26.5911	89	Mouse
ortholo	26.5873	90	Mouse
ortholo	26.584	91	Mouse
ortholo	26.5805	92	Mouse
ortholo	26.5257	93	Mouse
Species-specific	26.5213	94	Mouse
ortholo	26.4882	95	Mouse
Species-specific	26.4411	96	Mouse
Species-specific	26.4106	97	Mouse
Species-specific	26.4088	98	Mouse
Species-specific	26.3214	99	Mouse
ortholo	26.3052	100	Mouse
Species-specific	26.2576	101	Mouse
Species-specific	26.2417	102	Mouse
ortholo	26.2144	103	Mouse
Species-specific	26.1938	104	Mouse
ortholo	26.0096	105	Mouse
ortholo	25.9743	106	Mouse
Species-specific	25.7415	107	Mouse
ortholo	25.7321	108	Mouse
Species-specific	25.7179	109	Mouse
ortholo	25.7138	110	Mouse
ortholo	25.6696	111	Mouse
ortholo	25.5988	112	Mouse
ortholo	25.5842	113	Mouse
Species-specific	25.5108	114	Mouse
ortholo	25.5094	115	Mouse
Species-specific	25.45	116	Mouse
Species-specific	25.3794	117	Mouse
Species-specific	25.3504	118	Mouse
Species-specific	25.2877	119	Mouse
ortholo	25.2479	120	Mouse
ortholo	25.2372	121	Mouse
ortholo	25.2366	122	Mouse
ortholo	25.2343	123	Mouse
Species-specific	25.1949	124	Mouse
ortholo	25.1282	125	Mouse
Species-specific	25.1235	126	Mouse
Species-specific	24.9634	127	Mouse
ortholo	24.9619	128	Mouse
ortholo	24.7313	129	Mouse
ortholo	24.7009	130	Mouse
Species-specific	24.7006	131	Mouse
ortholo	24.642	132	Mouse
ortholo	24.5718	133	Mouse
Species-specific	24.5693	134	Mouse
Species-specific	24.5115	135	Mouse
ortholo	24.4408	136	Mouse
Species-specific	24.4167	137	Mouse
Species-specific	24.3998	138	Mouse
ortholo	24.3826	139	Mouse
Species-specific	24.2511	140	Mouse
Species-specific	24.2247	141	Mouse
ortholo	24.2228	142	Mouse
Species-specific	24.2054	143	Mouse
ortholo	24.1971	144	Mouse
ortholo	24.1793	145	Mouse
ortholo	24.1247	146	Mouse
ortholo	24.1183	147	Mouse
ortholo	24.1157	148	Mouse
Species-specific	24.0169	149	Mouse
ortholo	23.9677	150	Mouse
ortholo	23.8892	151	Mouse
ortholo	23.8836	152	Mouse
Species-specific	23.8631	153	Mouse
Species-specific	23.832	154	Mouse
ortholo	23.7741	155	Mouse
Species-specific	23.715	156	Mouse
Species-specific	23.6741	157	Mouse
Species-specific	23.6533	158	Mouse
Species-specific	23.6388	159	Mouse
Species-specific	23.614	160	Mouse
ortholo	23.6133	161	Mouse
ortholo	23.581	162	Mouse
Species-specific	23.5553	163	Mouse
ortholo	23.5028	164	Mouse
Species-specific	23.4657	165	Mouse
ortholo	23.4151	166	Mouse
Species-specific	23.3436	167	Mouse
ortholo	23.3398	168	Mouse
ortholo	23.329	169	Mouse
Species-specific	23.3025	170	Mouse
Species-specific	23.2968	171	Mouse
ortholo	23.2662	172	Mouse
ortholo	23.2297	173	Mouse
Species-specific	23.2269	174	Mouse
Species-specific	23.2145	175	Mouse
ortholo	23.192	176	Mouse
Species-specific	23.1813	177	Mouse
ortholo	23.1693	178	Mouse
ortholo	23.1634	179	Mouse
Species-specific	23.1248	180	Mouse
Species-specific	23.1026	181	Mouse
ortholo	23.0367	182	Mouse
Species-specific	23.0016	183	Mouse
Species-specific	22.9979	184	Mouse
ortholo	22.9969	185	Mouse
Species-specific	22.9738	186	Mouse
Species-specific	22.9076	187	Mouse
Species-specific	22.9057	188	Mouse
Species-specific	22.7973	189	Mouse
ortholo	22.7635	190	Mouse
Species-specific	22.741	191	Mouse
Species-specific	22.7409	192	Mouse
ortholo	22.7227	193	Mouse
ortholo	22.6515	194	Mouse
ortholo	22.6481	195	Mouse
ortholo	22.6119	196	Mouse
ortholo	22.5839	197	Mouse
ortholo	22.5596	198	Mouse
ortholo	22.5564	199	Mouse
Species-specific	22.524	200	Mouse
ortholo	22.5107	201	Mouse
ortholo	22.506	202	Mouse
Species-specific	22.4632	203	Mouse
Species-specific	22.4589	204	Mouse
ortholo	22.42	205	Mouse
ortholo	22.3687	206	Mouse
ortholo	22.296	207	Mouse
Species-specific	22.2838	208	Mouse
ortholo	22.2837	209	Mouse
Species-specific	22.2646	210	Mouse
Species-specific	22.2593	211	Mouse
ortholo	22.2589	212	Mouse
Species-specific	22.2582	213	Mouse
ortholo	22.2449	214	Mouse
Species-specific	22.2132	215	Mouse
ortholo	22.1895	216	Mouse
ortholo	22.1779	217	Mouse
ortholo	22.1441	218	Mouse
ortholo	22.0984	219	Mouse
ortholo	22.086	220	Mouse
ortholo	22.0767	221	Mouse
ortholo	22.0735	222	Mouse
Species-specific	22.0645	223	Mouse
Species-specific	22.0595	224	Mouse
ortholo	22.0201	225	Mouse
ortholo	22.0073	226	Mouse
Species-specific	21.9582	227	Mouse
ortholo	21.9532	228	Mouse
ortholo	21.9047	229	Mouse
ortholo	21.9046	230	Mouse
ortholo	21.8973	231	Mouse
Species-specific	21.8851	232	Mouse
ortholo	21.8646	233	Mouse
ortholo	21.8113	234	Mouse
Species-specific	21.8021	235	Mouse
Species-specific	21.7957	236	Mouse
ortholo	21.7395	237	Mouse
Species-specific	21.6551	238	Mouse
ortholo	21.4911	239	Mouse
ortholo	21.4813	240	Mouse
ortholo	21.4685	241	Mouse
ortholo	21.447	242	Mouse
ortholo	21.4459	243	Mouse
ortholo	21.4405	244	Mouse
Species-specific	21.3511	245	Mouse
ortholo	21.3239	246	Mouse
Species-specific	21.3091	247	Mouse
ortholo	21.2954	248	Mouse
Species-specific	21.2776	249	Mouse
ortholo	21.2568	250	Mouse
ortholo	21.2112	251	Mouse
Species-specific	21.1546	252	Mouse
Species-specific	21.1255	253	Mouse
ortholo	21.1177	254	Mouse
Species-specific	21.1145	255	Mouse
ortholo	21.108	256	Mouse
Species-specific	21.1037	257	Mouse
ortholo	21.1036	258	Mouse
Species-specific	21.0492	259	Mouse
ortholo	21.019	260	Mouse
ortholo	21	261	Mouse
ortholo	20.996	262	Mouse
ortholo	20.9941	263	Mouse
ortholo	20.9818	264	Mouse
ortholo	20.9716	265	Mouse
ortholo	20.9602	266	Mouse
ortholo	20.9175	267	Mouse
ortholo	20.8966	268	Mouse
ortholo	20.866	269	Mouse
Species-specific	20.8624	270	Mouse
ortholo	20.8605	271	Mouse
ortholo	20.8156	272	Mouse
ortholo	20.8102	273	Mouse
ortholo	20.7921	274	Mouse
ortholo	20.7579	275	Mouse
ortholo	20.7548	276	Mouse
ortholo	20.7345	277	Mouse
ortholo	20.727	278	Mouse
ortholo	20.6909	279	Mouse
Species-specific	20.6838	280	Mouse
Species-specific	20.679	281	Mouse
Species-specific	20.6225	282	Mouse
ortholo	20.603	283	Mouse
ortholo	20.5895	284	Mouse
ortholo	20.5866	285	Mouse
Species-specific	20.5563	286	Mouse
ortholo	20.544	287	Mouse
ortholo	20.5432	288	Mouse
Species-specific	20.5276	289	Mouse
ortholo	20.5097	290	Mouse
ortholo	20.4958	291	Mouse
ortholo	20.4885	292	Mouse
Species-specific	20.4864	293	Mouse
Species-specific	20.452	294	Mouse
ortholo	20.4439	295	Mouse
Species-specific	20.4363	296	Mouse
ortholo	20.4318	297	Mouse
Species-specific	20.4212	298	Mouse
ortholo	20.3524	299	Mouse
Species-specific	20.345	300	Mouse
Species-specific	20.3415	301	Mouse
ortholo	20.3287	302	Mouse
ortholo	20.3212	303	Mouse
Species-specific	20.3212	304	Mouse
Species-specific	20.3101	305	Mouse
ortholo	20.2874	306	Mouse
ortholo	20.2799	307	Mouse
Species-specific	20.2275	308	Mouse
ortholo	20.2237	309	Mouse
Species-specific	20.2155	310	Mouse
ortholo	20.1971	311	Mouse
ortholo	20.1878	312	Mouse
ortholo	20.1861	313	Mouse
ortholo	20.0867	314	Mouse
ortholo	20.0622	315	Mouse
ortholo	20.0473	316	Mouse
Species-specific	20.0427	317	Mouse
ortholo	20.0213	318	Mouse
ortholo	20.016	319	Mouse
Species-specific	19.9814	320	Mouse
ortholo	19.9539	321	Mouse
ortholo	19.946	322	Mouse
Species-specific	19.9166	323	Mouse
ortholo	19.9122	324	Mouse
Species-specific	19.8954	325	Mouse
Species-specific	19.8901	326	Mouse
Species-specific	19.8735	327	Mouse
Species-specific	19.8626	328	Mouse
Species-specific	19.8279	329	Mouse
Species-specific	19.8142	330	Mouse
ortholo	19.8064	331	Mouse
ortholo	19.7932	332	Mouse
ortholo	19.7441	333	Mouse
Species-specific	19.7287	334	Mouse
ortholo	19.7196	335	Mouse
Species-specific	19.7164	336	Mouse
Species-specific	19.716	337	Mouse
ortholo	19.7128	338	Mouse
ortholo	19.7057	339	Mouse
ortholo	19.6909	340	Mouse
Species-specific	19.6825	341	Mouse
Species-specific	19.68	342	Mouse
ortholo	19.679	343	Mouse
Species-specific	19.6569	344	Mouse
ortholo	19.6423	345	Mouse
ortholo	19.6369	346	Mouse
ortholo	19.5934	347	Mouse
ortholo	19.5837	348	Mouse
ortholo	19.5731	349	Mouse
ortholo	19.516	350	Mouse
Species-specific	19.4994	351	Mouse
ortholo	19.4886	352	Mouse
Species-specific	19.4749	353	Mouse
Species-specific	19.4747	354	Mouse
Species-specific	19.3888	355	Mouse
Species-specific	19.3742	356	Mouse
ortholo	19.3711	357	Mouse
ortholo	19.3706	358	Mouse
Species-specific	19.2966	359	Mouse
ortholo	19.2866	360	Mouse
ortholo	19.2836	361	Mouse
ortholo	19.2789	362	Mouse
Species-specific	19.194	363	Mouse
Species-specific	19.1675	364	Mouse
ortholo	19.148	365	Mouse
Species-specific	19.1457	366	Mouse
ortholo	19.129	367	Mouse
ortholo	19.068	368	Mouse
ortholo	19.0615	369	Mouse
ortholo	19.0474	370	Mouse
Species-specific	19.0348	371	Mouse
Species-specific	19.0044	372	Mouse
Species-specific	19.0027	373	Mouse
Species-specific	19.0013	374	Mouse
Species-specific	18.9836	375	Mouse
ortholo	18.98	376	Mouse
Species-specific	18.9647	377	Mouse
Species-specific	18.9598	378	Mouse
Species-specific	18.9576	379	Mouse
ortholo	18.9422	380	Mouse
ortholo	18.9283	381	Mouse
Species-specific	18.9224	382	Mouse
ortholo	18.8972	383	Mouse
ortholo	18.8731	384	Mouse
Species-specific	18.8716	385	Mouse
ortholo	18.8466	386	Mouse
ortholo	18.8346	387	Mouse
Species-specific	18.8116	388	Mouse
Species-specific	18.8025	389	Mouse
Species-specific	18.7743	390	Mouse
ortholo	18.7112	391	Mouse
ortholo	18.6906	392	Mouse
ortholo	18.6885	393	Mouse
Species-specific	18.6513	394	Mouse
Species-specific	18.6508	395	Mouse
Species-specific	18.5412	396	Mouse
ortholo	18.5314	397	Mouse
Species-specific	18.4888	398	Mouse
Species-specific	18.4827	399	Mouse
Species-specific	18.4494	400	Mouse
Species-specific	18.435	401	Mouse
Species-specific	18.4225	402	Mouse
ortholo	18.4216	403	Mouse
Species-specific	18.3995	404	Mouse
ortholo	18.3979	405	Mouse
ortholo	18.3801	406	Mouse
Species-specific	18.3652	407	Mouse
ortholo	18.3389	408	Mouse
Species-specific	18.3385	409	Mouse
ortholo	18.3288	410	Mouse
ortholo	18.3148	411	Mouse
ortholo	18.2948	412	Mouse
Species-specific	18.2794	413	Mouse
Species-specific	18.2615	414	Mouse
ortholo	18.2609	415	Mouse
ortholo	18.231	416	Mouse
Species-specific	18.2274	417	Mouse
ortholo	18.2258	418	Mouse
Species-specific	18.212	419	Mouse
Species-specific	18.2083	420	Mouse
ortholo	18.1695	421	Mouse
Species-specific	18.1653	422	Mouse
ortholo	18.1617	423	Mouse
ortholo	18.1613	424	Mouse
Species-specific	18.1575	425	Mouse
ortholo	18.1515	426	Mouse
ortholo	18.14	427	Mouse
ortholo	18.138	428	Mouse
Species-specific	18.1129	429	Mouse
ortholo	18.107	430	Mouse
ortholo	18.0792	431	Mouse
ortholo	18.0664	432	Mouse
ortholo	18.0626	433	Mouse
ortholo	18.0389	434	Mouse
ortholo	17.9991	435	Mouse
ortholo	17.9869	436	Mouse
ortholo	17.9832	437	Mouse
ortholo	17.9823	438	Mouse
Species-specific	17.9738	439	Mouse
ortholo	17.9432	440	Mouse
Species-specific	17.9382	441	Mouse
ortholo	17.927	442	Mouse
Species-specific	17.9216	443	Mouse
Species-specific	17.8833	444	Mouse
ortholo	17.8737	445	Mouse
Species-specific	17.862	446	Mouse
ortholo	17.8511	447	Mouse
Species-specific	17.8424	448	Mouse
ortholo	17.7492	449	Mouse
Species-specific	17.7389	450	Mouse
Species-specific	17.7379	451	Mouse
ortholo	17.7248	452	Mouse
ortholo	17.7203	453	Mouse
ortholo	17.7197	454	Mouse
ortholo	17.7174	455	Mouse
ortholo	17.7085	456	Mouse
Species-specific	17.6844	457	Mouse
Species-specific	17.6593	458	Mouse
Species-specific	17.6571	459	Mouse
ortholo	17.6412	460	Mouse
ortholo	17.6319	461	Mouse
Species-specific	17.6313	462	Mouse
Species-specific	17.6296	463	Mouse
ortholo	17.6257	464	Mouse
Species-specific	17.6229	465	Mouse
Species-specific	17.6207	466	Mouse
ortholo	17.6159	467	Mouse
Species-specific	17.612	468	Mouse
Species-specific	17.6086	469	Mouse
ortholo	17.5997	470	Mouse
ortholo	17.5969	471	Mouse
ortholo	17.5843	472	Mouse
ortholo	17.5779	473	Mouse
Species-specific	17.5628	474	Mouse
Species-specific	17.5585	475	Mouse
ortholo	17.5229	476	Mouse
ortholo	17.4894	477	Mouse
Species-specific	17.4793	478	Mouse
Species-specific	17.4585	479	Mouse
Species-specific	17.4546	480	Mouse
ortholo	17.4539	481	Mouse
ortholo	17.4341	482	Mouse
ortholo	17.3934	483	Mouse
Species-specific	17.3826	484	Mouse
ortholo	17.3428	485	Mouse
Species-specific	17.3322	486	Mouse
Species-specific	17.3244	487	Mouse
Species-specific	17.3012	488	Mouse
Species-specific	17.2923	489	Mouse
Species-specific	17.2731	490	Mouse
ortholo	17.2701	491	Mouse
ortholo	17.2652	492	Mouse
Species-specific	17.2618	493	Mouse
Species-specific	17.2341	494	Mouse
ortholo	17.2339	495	Mouse
Species-specific	17.2157	496	Mouse
ortholo	17.2154	497	Mouse
ortholo	17.1847	498	Mouse
Species-specific	17.1834	499	Mouse
ortholo	17.1682	500	Mouse
ortholo	17.1499	501	Mouse
Species-specific	17.1444	502	Mouse
Species-specific	17.142	503	Mouse
Species-specific	17.1367	504	Mouse
Species-specific	17.1275	505	Mouse
Species-specific	17.1073	506	Mouse
Species-specific	17.1023	507	Mouse
Species-specific	17.0847	508	Mouse
ortholo	17.0645	509	Mouse
ortholo	17.0551	510	Mouse
ortholo	17.0517	511	Mouse
ortholo	17.0319	512	Mouse
Species-specific	17.0308	513	Mouse
Species-specific	17.0267	514	Mouse
Species-specific	17.0265	515	Mouse
ortholo	17.0242	516	Mouse
ortholo	16.9809	517	Mouse
Species-specific	16.9728	518	Mouse
Species-specific	16.947	519	Mouse
ortholo	16.9463	520	Mouse
ortholo	16.9443	521	Mouse
ortholo	16.8989	522	Mouse
ortholo	16.8951	523	Mouse
Species-specific	16.8897	524	Mouse
Species-specific	16.8831	525	Mouse
Species-specific	16.8764	526	Mouse
ortholo	16.8751	527	Mouse
Species-specific	16.8604	528	Mouse
Species-specific	16.8601	529	Mouse
ortholo	16.8424	530	Mouse
ortholo	16.8331	531	Mouse
Species-specific	16.8281	532	Mouse
Species-specific	16.8259	533	Mouse
Species-specific	16.818	534	Mouse
Species-specific	16.8172	535	Mouse
ortholo	16.8165	536	Mouse
Species-specific	16.8145	537	Mouse
Species-specific	16.8109	538	Mouse
Species-specific	16.8093	539	Mouse
Species-specific	16.7879	540	Mouse
ortholo	16.77	541	Mouse
ortholo	16.7698	542	Mouse
ortholo	16.7473	543	Mouse
Species-specific	16.735	544	Mouse
ortholo	16.7345	545	Mouse
Species-specific	16.7339	546	Mouse
ortholo	16.7075	547	Mouse
Species-specific	16.6987	548	Mouse
Species-specific	16.6775	549	Mouse
ortholo	16.6475	550	Mouse
Species-specific	16.6445	551	Mouse
ortholo	16.6373	552	Mouse
Species-specific	16.6331	553	Mouse
ortholo	16.6257	554	Mouse
ortholo	16.6159	555	Mouse
Species-specific	16.601	556	Mouse
ortholo	16.5647	557	Mouse
Species-specific	16.5636	558	Mouse
ortholo	16.5479	559	Mouse
ortholo	16.5479	560	Mouse
Species-specific	16.5015	561	Mouse
ortholo	16.4946	562	Mouse
ortholo	16.4861	563	Mouse
Species-specific	16.4538	564	Mouse
Species-specific	16.4457	565	Mouse
ortholo	16.4326	566	Mouse
ortholo	16.4273	567	Mouse
Species-specific	16.412	568	Mouse
Species-specific	16.3987	569	Mouse
Species-specific	16.379	570	Mouse
ortholo	16.3754	571	Mouse
ortholo	16.3752	572	Mouse
Species-specific	16.3642	573	Mouse
ortholo	16.3613	574	Mouse
Species-specific	16.3594	575	Mouse
Species-specific	16.3486	576	Mouse
Species-specific	16.343	577	Mouse
ortholo	16.3171	578	Mouse
Species-specific	16.3162	579	Mouse
ortholo	16.3122	580	Mouse
Species-specific	16.3004	581	Mouse
ortholo	16.2939	582	Mouse
Species-specific	16.2912	583	Mouse
ortholo	16.2876	584	Mouse
ortholo	16.2635	585	Mouse
Species-specific	16.2523	586	Mouse
ortholo	16.2502	587	Mouse
Species-specific	16.244	588	Mouse
Species-specific	16.2173	589	Mouse
Species-specific	16.1893	590	Mouse
ortholo	16.1604	591	Mouse
ortholo	16.1464	592	Mouse
ortholo	16.1432	593	Mouse
Species-specific	16.1292	594	Mouse
Species-specific	16.111	595	Mouse
Species-specific	16.1105	596	Mouse
Species-specific	16.1046	597	Mouse
Species-specific	16.087	598	Mouse
ortholo	16.0575	599	Mouse
Species-specific	16.0527	600	Mouse
ortholo	16.0486	601	Mouse
ortholo	16.0478	602	Mouse
Species-specific	16.0309	603	Mouse
Species-specific	16.021	604	Mouse
ortholo	16.016	605	Mouse
Species-specific	16.0044	606	Mouse
ortholo	15.9952	607	Mouse
ortholo	15.9877	608	Mouse
ortholo	15.9874	609	Mouse
Species-specific	15.9786	610	Mouse
Species-specific	15.9753	611	Mouse
ortholo	15.9594	612	Mouse
Species-specific	15.959	613	Mouse
ortholo	15.9588	614	Mouse
ortholo	15.9438	615	Mouse
ortholo	15.9395	616	Mouse
ortholo	15.9303	617	Mouse
Species-specific	15.919	618	Mouse
Species-specific	15.9076	619	Mouse
ortholo	15.906	620	Mouse
ortholo	15.9004	621	Mouse
Species-specific	15.8997	622	Mouse
Species-specific	15.8983	623	Mouse
Species-specific	15.8956	624	Mouse
ortholo	15.8862	625	Mouse
ortholo	15.8755	626	Mouse
Species-specific	15.8706	627	Mouse
Species-specific	15.8703	628	Mouse
ortholo	15.8571	629	Mouse
ortholo	15.8463	630	Mouse
Species-specific	15.8438	631	Mouse
ortholo	15.8431	632	Mouse
Species-specific	15.8392	633	Mouse
ortholo	15.8374	634	Mouse
ortholo	15.8365	635	Mouse
Species-specific	15.8324	636	Mouse
Species-specific	15.8002	637	Mouse
ortholo	15.7903	638	Mouse
Species-specific	15.7733	639	Mouse
ortholo	15.7642	640	Mouse
Species-specific	15.7623	641	Mouse
ortholo	15.7452	642	Mouse
Species-specific	15.7419	643	Mouse
ortholo	15.7235	644	Mouse
ortholo	15.703	645	Mouse
ortholo	15.7013	646	Mouse
ortholo	15.6821	647	Mouse
ortholo	15.6708	648	Mouse
Species-specific	15.6689	649	Mouse
Species-specific	15.6605	650	Mouse
Species-specific	15.6441	651	Mouse
Species-specific	15.6219	652	Mouse
ortholo	15.6211	653	Mouse
Species-specific	15.6154	654	Mouse
ortholo	15.6035	655	Mouse
ortholo	15.6022	656	Mouse
Species-specific	15.5984	657	Mouse
Species-specific	15.581	658	Mouse
ortholo	15.58	659	Mouse
ortholo	15.5685	660	Mouse
Species-specific	15.5666	661	Mouse
Species-specific	15.5631	662	Mouse
Species-specific	15.5624	663	Mouse
Species-specific	15.5577	664	Mouse
ortholo	15.5561	665	Mouse
ortholo	15.5477	666	Mouse
ortholo	15.5467	667	Mouse
ortholo	15.5318	668	Mouse
Species-specific	15.5313	669	Mouse
Species-specific	15.5262	670	Mouse
Species-specific	15.5241	671	Mouse
Species-specific	15.489	672	Mouse
Species-specific	15.4887	673	Mouse
ortholo	15.483	674	Mouse
Species-specific	15.4829	675	Mouse
Species-specific	15.4798	676	Mouse
Species-specific	15.4796	677	Mouse
ortholo	15.478	678	Mouse
ortholo	15.4765	679	Mouse
Species-specific	15.4742	680	Mouse
ortholo	15.4698	681	Mouse
ortholo	15.4691	682	Mouse
Species-specific	15.4588	683	Mouse
ortholo	15.4556	684	Mouse
Species-specific	15.4501	685	Mouse
Species-specific	15.4474	686	Mouse
Species-specific	15.4457	687	Mouse
ortholo	15.4417	688	Mouse
ortholo	15.4408	689	Mouse
ortholo	15.4384	690	Mouse
Species-specific	15.4335	691	Mouse
ortholo	15.4282	692	Mouse
ortholo	15.4199	693	Mouse
ortholo	15.4138	694	Mouse
Species-specific	15.4105	695	Mouse
Species-specific	15.3949	696	Mouse
ortholo	15.3704	697	Mouse
ortholo	15.3678	698	Mouse
ortholo	15.3649	699	Mouse
ortholo	15.3632	700	Mouse
ortholo	15.3569	701	Mouse
Species-specific	15.3438	702	Mouse
Species-specific	15.3345	703	Mouse
ortholo	15.3192	704	Mouse
Species-specific	15.3077	705	Mouse
Species-specific	15.2999	706	Mouse
Species-specific	15.2905	707	Mouse
ortholo	15.2859	708	Mouse
Species-specific	15.2809	709	Mouse
Species-specific	15.2731	710	Mouse
ortholo	15.2711	711	Mouse
Species-specific	15.2606	712	Mouse
ortholo	15.2594	713	Mouse
ortholo	15.2585	714	Mouse
Species-specific	15.2558	715	Mouse
ortholo	15.2443	716	Mouse
Species-specific	15.2252	717	Mouse
Species-specific	15.2245	718	Mouse
ortholo	15.2212	719	Mouse
Species-specific	15.205	720	Mouse
Species-specific	15.2008	721	Mouse
ortholo	15.1967	722	Mouse
Species-specific	15.1885	723	Mouse
Species-specific	15.1775	724	Mouse
ortholo	15.1764	725	Mouse
ortholo	15.1582	726	Mouse
Species-specific	15.1354	727	Mouse
Species-specific	15.1348	728	Mouse
Species-specific	15.1277	729	Mouse
Species-specific	15.1254	730	Mouse
Species-specific	15.1173	731	Mouse
Species-specific	15.0891	732	Mouse
ortholo	15.0886	733	Mouse
ortholo	15.0821	734	Mouse
ortholo	15.072	735	Mouse
ortholo	15.072	736	Mouse
Species-specific	15.0667	737	Mouse
ortholo	15.0608	738	Mouse
Species-specific	15.057	739	Mouse
ortholo	15.0475	740	Mouse
Species-specific	15.042	741	Mouse
Species-specific	15.0366	742	Mouse
ortholo	15.03	743	Mouse
ortholo	15.029	744	Mouse
ortholo	15.0073	745	Mouse
Species-specific	14.9958	746	Mouse
Species-specific	14.987	747	Mouse
Species-specific	14.972	748	Mouse
ortholo	14.9673	749	Mouse
Species-specific	14.966	750	Mouse
Species-specific	14.9549	751	Mouse
ortholo	14.9495	752	Mouse
ortholo	14.9431	753	Mouse
Species-specific	14.917	754	Mouse
ortholo	14.9114	755	Mouse
Species-specific	14.9095	756	Mouse
Species-specific	14.8831	757	Mouse
Species-specific	14.8781	758	Mouse
ortholo	14.8669	759	Mouse
ortholo	14.8564	760	Mouse
Species-specific	14.8458	761	Mouse
ortholo	14.8425	762	Mouse
Species-specific	14.8332	763	Mouse
ortholo	14.828	764	Mouse
ortholo	14.8167	765	Mouse
Species-specific	14.807	766	Mouse
Species-specific	14.7971	767	Mouse
Species-specific	14.7863	768	Mouse
ortholo	14.774	769	Mouse
Species-specific	14.7578	770	Mouse
Species-specific	14.7543	771	Mouse
ortholo	14.7445	772	Mouse
ortholo	14.7409	773	Mouse
Species-specific	14.7332	774	Mouse
Species-specific	14.7294	775	Mouse
ortholo	14.7266	776	Mouse
ortholo	14.7259	777	Mouse
Species-specific	14.7152	778	Mouse
Species-specific	14.7089	779	Mouse
ortholo	14.7084	780	Mouse
ortholo	14.7063	781	Mouse
ortholo	14.7001	782	Mouse
ortholo	14.6972	783	Mouse
ortholo	14.6824	784	Mouse
Species-specific	14.6745	785	Mouse
ortholo	14.6723	786	Mouse
Species-specific	14.6688	787	Mouse
ortholo	14.6643	788	Mouse
ortholo	14.6582	789	Mouse
Species-specific	14.6552	790	Mouse
ortholo	14.6465	791	Mouse
ortholo	14.6385	792	Mouse
ortholo	14.6266	793	Mouse
Species-specific	14.6237	794	Mouse
Species-specific	14.6095	795	Mouse
Species-specific	14.5961	796	Mouse
ortholo	14.5944	797	Mouse
Species-specific	14.5911	798	Mouse
ortholo	14.5816	799	Mouse
ortholo	14.5762	800	Mouse
Species-specific	14.5626	801	Mouse
ortholo	14.562	802	Mouse
Species-specific	14.5528	803	Mouse
ortholo	14.5464	804	Mouse
Species-specific	14.5443	805	Mouse
Species-specific	14.53	806	Mouse
ortholo	14.5223	807	Mouse
Species-specific	14.5052	808	Mouse
Species-specific	14.5015	809	Mouse
Species-specific	14.5001	810	Mouse
Species-specific	14.4903	811	Mouse
ortholo	14.4878	812	Mouse
ortholo	14.4849	813	Mouse
Species-specific	14.475	814	Mouse
ortholo	14.4603	815	Mouse
Species-specific	14.4448	816	Mouse
Species-specific	14.4432	817	Mouse
Species-specific	14.4339	818	Mouse
Species-specific	14.4336	819	Mouse
ortholo	14.4266	820	Mouse
Species-specific	14.4253	821	Mouse
Species-specific	14.4116	822	Mouse
ortholo	14.409	823	Mouse
ortholo	14.3883	824	Mouse
ortholo	14.3859	825	Mouse
Species-specific	14.3832	826	Mouse
Species-specific	14.3808	827	Mouse
ortholo	14.3784	828	Mouse
ortholo	14.3749	829	Mouse
Species-specific	14.3745	830	Mouse
ortholo	14.3732	831	Mouse
Species-specific	14.368	832	Mouse
Species-specific	14.364	833	Mouse
ortholo	14.3537	834	Mouse
ortholo	14.3517	835	Mouse
Species-specific	14.3512	836	Mouse
Species-specific	14.322	837	Mouse
ortholo	14.3187	838	Mouse
ortholo	14.3176	839	Mouse
Species-specific	14.3169	840	Mouse
Species-specific	14.3075	841	Mouse
Species-specific	14.2825	842	Mouse
Species-specific	14.2778	843	Mouse
ortholo	14.2425	844	Mouse
ortholo	14.2391	845	Mouse
Species-specific	14.2346	846	Mouse
Species-specific	14.2308	847	Mouse
Species-specific	14.2252	848	Mouse
ortholo	14.2238	849	Mouse
ortholo	14.2065	850	Mouse
Species-specific	14.192	851	Mouse
ortholo	14.1853	852	Mouse
Species-specific	14.1471	853	Mouse
ortholo	14.1467	854	Mouse
Species-specific	14.1464	855	Mouse
Species-specific	14.1319	856	Mouse
Species-specific	14.1233	857	Mouse
Species-specific	14.1071	858	Mouse
Species-specific	14.1062	859	Mouse
ortholo	14.1022	860	Mouse
Species-specific	14.097	861	Mouse
ortholo	14.0934	862	Mouse
Species-specific	14.0843	863	Mouse
ortholo	14.0795	864	Mouse
ortholo	14.0759	865	Mouse
ortholo	14.0703	866	Mouse
Species-specific	14.0574	867	Mouse
Species-specific	14.0528	868	Mouse
Species-specific	14.0493	869	Mouse
Species-specific	14.0436	870	Mouse
ortholo	14.0426	871	Mouse
ortholo	14.0353	872	Mouse
ortholo	14.0327	873	Mouse
Species-specific	14.03	874	Mouse
Species-specific	14.0211	875	Mouse
Species-specific	14.0186	876	Mouse
Species-specific	14.0121	877	Mouse
Species-specific	14.0025	878	Mouse
Species-specific	13.9968	879	Mouse
Species-specific	13.9965	880	Mouse
Species-specific	13.991	881	Mouse
ortholo	13.9901	882	Mouse
Species-specific	13.9855	883	Mouse
Species-specific	13.9775	884	Mouse
ortholo	13.9738	885	Mouse
ortholo	13.9679	886	Mouse
ortholo	13.957	887	Mouse
Species-specific	13.9543	888	Mouse
Species-specific	13.9538	889	Mouse
Species-specific	13.9526	890	Mouse
ortholo	13.9513	891	Mouse
ortholo	13.924	892	Mouse
ortholo	13.9208	893	Mouse
Species-specific	13.9188	894	Mouse
ortholo	13.9128	895	Mouse
ortholo	13.9095	896	Mouse
ortholo	13.9042	897	Mouse
Species-specific	13.8984	898	Mouse
Species-specific	13.897	899	Mouse
Species-specific	13.8934	900	Mouse
Species-specific	13.8908	901	Mouse
ortholo	13.8695	902	Mouse
ortholo	13.8666	903	Mouse
Species-specific	13.8578	904	Mouse
ortholo	13.8567	905	Mouse
Species-specific	13.8303	906	Mouse
Species-specific	13.828	907	Mouse
ortholo	13.8161	908	Mouse
ortholo	13.814	909	Mouse
Species-specific	13.813	910	Mouse
ortholo	13.8096	911	Mouse
Species-specific	13.8082	912	Mouse
Species-specific	13.8052	913	Mouse
Species-specific	13.8024	914	Mouse
Species-specific	13.7958	915	Mouse
Species-specific	13.7933	916	Mouse
Species-specific	13.789	917	Mouse
Species-specific	13.7837	918	Mouse
Species-specific	13.7802	919	Mouse
Species-specific	13.7727	920	Mouse
ortholo	13.7608	921	Mouse
ortholo	13.7519	922	Mouse
Species-specific	13.7398	923	Mouse
ortholo	13.7359	924	Mouse
Species-specific	13.728	925	Mouse
ortholo	13.7229	926	Mouse
ortholo	13.7105	927	Mouse
ortholo	13.7002	928	Mouse
ortholo	13.6841	929	Mouse
ortholo	13.6809	930	Mouse
ortholo	13.6707	931	Mouse
ortholo	13.6693	932	Mouse
Species-specific	13.6678	933	Mouse
Species-specific	13.6636	934	Mouse
Species-specific	13.6538	935	Mouse
Species-specific	13.6445	936	Mouse
ortholo	13.6359	937	Mouse
ortholo	13.6174	938	Mouse
ortholo	13.6121	939	Mouse
ortholo	13.5997	940	Mouse
Species-specific	13.5992	941	Mouse
Species-specific	13.5985	942	Mouse
Species-specific	13.5964	943	Mouse
ortholo	13.594	944	Mouse
Species-specific	13.5908	945	Mouse
ortholo	13.5844	946	Mouse
Species-specific	13.5835	947	Mouse
Species-specific	13.5641	948	Mouse
Species-specific	13.5623	949	Mouse
ortholo	13.5617	950	Mouse
ortholo	13.5511	951	Mouse
Species-specific	13.5354	952	Mouse
ortholo	13.5346	953	Mouse
Species-specific	13.5226	954	Mouse
Species-specific	13.5194	955	Mouse
ortholo	13.5176	956	Mouse
Species-specific	13.5023	957	Mouse
ortholo	13.4947	958	Mouse
Species-specific	13.4917	959	Mouse
Species-specific	13.4876	960	Mouse
Species-specific	13.4846	961	Mouse
Species-specific	13.4796	962	Mouse
Species-specific	13.4753	963	Mouse
Species-specific	13.471	964	Mouse
Species-specific	13.4696	965	Mouse
Species-specific	13.4685	966	Mouse
ortholo	13.4677	967	Mouse
ortholo	13.4452	968	Mouse
ortholo	13.4451	969	Mouse
Species-specific	13.4244	970	Mouse
ortholo	13.4141	971	Mouse
ortholo	13.4086	972	Mouse
Species-specific	13.4047	973	Mouse
ortholo	13.4033	974	Mouse
ortholo	13.3979	975	Mouse
ortholo	13.3771	976	Mouse
Species-specific	13.3683	977	Mouse
ortholo	13.3657	978	Mouse
ortholo	13.3639	979	Mouse
ortholo	13.3537	980	Mouse
ortholo	13.3447	981	Mouse
Species-specific	13.3322	982	Mouse
Species-specific	13.3293	983	Mouse
ortholo	13.3207	984	Mouse
Species-specific	13.3177	985	Mouse
Species-specific	13.3143	986	Mouse
Species-specific	13.3121	987	Mouse
Species-specific	13.3071	988	Mouse
Species-specific	13.3029	989	Mouse
Species-specific	13.3027	990	Mouse
ortholo	13.2996	991	Mouse
Species-specific	13.2586	992	Mouse
Species-specific	13.2528	993	Mouse
ortholo	13.2384	994	Mouse
Species-specific	13.2368	995	Mouse
ortholo	13.232	996	Mouse
Species-specific	13.2251	997	Mouse
Species-specific	13.2231	998	Mouse
Species-specific	13.2211	999	Mouse
ortholo	13.2176	1000	Mouse
ortholo	13.2132	1001	Mouse
ortholo	13.21	1002	Mouse
ortholo	13.2026	1003	Mouse
Species-specific	13.1934	1004	Mouse
Species-specific	13.1828	1005	Mouse
ortholo	13.1797	1006	Mouse
Species-specific	13.1743	1007	Mouse
Species-specific	13.1517	1008	Mouse
ortholo	13.1328	1009	Mouse
ortholo	13.1292	1010	Mouse
ortholo	13.1286	1011	Mouse
ortholo	13.1169	1012	Mouse
Species-specific	13.1087	1013	Mouse
ortholo	13.1081	1014	Mouse
Species-specific	13.0986	1015	Mouse
ortholo	13.0839	1016	Mouse
Species-specific	13.0832	1017	Mouse
Species-specific	13.0769	1018	Mouse
ortholo	13.0542	1019	Mouse
Species-specific	13.0475	1020	Mouse
ortholo	13.0426	1021	Mouse
Species-specific	13.0407	1022	Mouse
Species-specific	13.0406	1023	Mouse
Species-specific	13.0404	1024	Mouse
Species-specific	13.0275	1025	Mouse
Species-specific	13.0258	1026	Mouse
ortholo	13.0214	1027	Mouse
Species-specific	13.0154	1028	Mouse
Species-specific	13.0048	1029	Mouse
ortholo	13.0037	1030	Mouse
Species-specific	13.0011	1031	Mouse
ortholo	12.9959	1032	Mouse
Species-specific	12.9914	1033	Mouse
Species-specific	12.9912	1034	Mouse
Species-specific	12.9898	1035	Mouse
Species-specific	12.988	1036	Mouse
ortholo	12.9877	1037	Mouse
ortholo	12.9842	1038	Mouse
Species-specific	12.9808	1039	Mouse
ortholo	12.9804	1040	Mouse
ortholo	12.9768	1041	Mouse
Species-specific	12.968	1042	Mouse
Species-specific	12.9669	1043	Mouse
ortholo	12.9456	1044	Mouse
Species-specific	12.944	1045	Mouse
ortholo	12.9399	1046	Mouse
Species-specific	12.9291	1047	Mouse
Species-specific	12.9261	1048	Mouse
Species-specific	12.9184	1049	Mouse
ortholo	12.9159	1050	Mouse
ortholo	12.91	1051	Mouse
ortholo	12.9034	1052	Mouse
Species-specific	12.9013	1053	Mouse
Species-specific	12.8989	1054	Mouse
Species-specific	12.8855	1055	Mouse
ortholo	12.8792	1056	Mouse
ortholo	12.8738	1057	Mouse
Species-specific	12.8727	1058	Mouse
Species-specific	12.8713	1059	Mouse
ortholo	12.8712	1060	Mouse
ortholo	12.8642	1061	Mouse
ortholo	12.8571	1062	Mouse
Species-specific	12.8514	1063	Mouse
ortholo	12.8435	1064	Mouse
ortholo	12.8423	1065	Mouse
ortholo	12.838	1066	Mouse
ortholo	12.8355	1067	Mouse
ortholo	12.8319	1068	Mouse
Species-specific	12.8151	1069	Mouse
Species-specific	12.809	1070	Mouse
ortholo	12.804	1071	Mouse
Species-specific	12.8022	1072	Mouse
Species-specific	12.8021	1073	Mouse
ortholo	12.7989	1074	Mouse
ortholo	12.7964	1075	Mouse
Species-specific	12.7957	1076	Mouse
Species-specific	12.7952	1077	Mouse
Species-specific	12.791	1078	Mouse
ortholo	12.7845	1079	Mouse
ortholo	12.773	1080	Mouse
Species-specific	12.7723	1081	Mouse
Species-specific	12.759	1082	Mouse
Species-specific	12.7541	1083	Mouse
ortholo	12.7504	1084	Mouse
ortholo	12.7466	1085	Mouse
Species-specific	12.7385	1086	Mouse
ortholo	12.7329	1087	Mouse
ortholo	12.7153	1088	Mouse
Species-specific	12.7144	1089	Mouse
Species-specific	12.7105	1090	Mouse
ortholo	12.7054	1091	Mouse
Species-specific	12.7038	1092	Mouse
Species-specific	12.7022	1093	Mouse
Species-specific	12.7002	1094	Mouse
Species-specific	12.6941	1095	Mouse
ortholo	12.6785	1096	Mouse
Species-specific	12.6758	1097	Mouse
ortholo	12.6705	1098	Mouse
ortholo	12.6693	1099	Mouse
ortholo	12.6671	1100	Mouse
Species-specific	12.6651	1101	Mouse
Species-specific	12.6647	1102	Mouse
ortholo	12.6628	1103	Mouse
Species-specific	12.661	1104	Mouse
ortholo	12.66	1105	Mouse
Species-specific	12.6547	1106	Mouse
ortholo	12.6483	1107	Mouse
ortholo	12.6361	1108	Mouse
Species-specific	12.6206	1109	Mouse
Species-specific	12.6168	1110	Mouse
Species-specific	12.6162	1111	Mouse
ortholo	12.6156	1112	Mouse
Species-specific	12.6104	1113	Mouse
ortholo	12.6088	1114	Mouse
Species-specific	12.6028	1115	Mouse
Species-specific	12.6001	1116	Mouse
ortholo	12.5941	1117	Mouse
Species-specific	12.5777	1118	Mouse
ortholo	12.5718	1119	Mouse
ortholo	12.5709	1120	Mouse
Species-specific	12.5699	1121	Mouse
ortholo	12.5677	1122	Mouse
Species-specific	12.56	1123	Mouse
Species-specific	12.5534	1124	Mouse
Species-specific	12.551	1125	Mouse
Species-specific	12.5491	1126	Mouse
ortholo	12.5381	1127	Mouse
Species-specific	12.5281	1128	Mouse
ortholo	12.5234	1129	Mouse
Species-specific	12.5225	1130	Mouse
Species-specific	12.5204	1131	Mouse
Species-specific	12.5112	1132	Mouse
Species-specific	12.5029	1133	Mouse
Species-specific	12.5008	1134	Mouse
Species-specific	12.4998	1135	Mouse
Species-specific	12.4979	1136	Mouse
Species-specific	12.4967	1137	Mouse
ortholo	12.4945	1138	Mouse
ortholo	12.493	1139	Mouse
Species-specific	12.4895	1140	Mouse
ortholo	12.484	1141	Mouse
Species-specific	12.4828	1142	Mouse
Species-specific	12.4738	1143	Mouse
Species-specific	12.4678	1144	Mouse
ortholo	12.4638	1145	Mouse
Species-specific	12.4635	1146	Mouse
Species-specific	12.4633	1147	Mouse
ortholo	12.4613	1148	Mouse
Species-specific	12.4561	1149	Mouse
ortholo	12.4495	1150	Mouse
Species-specific	12.446	1151	Mouse
ortholo	12.4453	1152	Mouse
ortholo	12.4325	1153	Mouse
Species-specific	12.4202	1154	Mouse
ortholo	12.4192	1155	Mouse
ortholo	12.4098	1156	Mouse
ortholo	12.4081	1157	Mouse
ortholo	12.3942	1158	Mouse
Species-specific	12.3884	1159	Mouse
Species-specific	12.3866	1160	Mouse
ortholo	12.3814	1161	Mouse
ortholo	12.3791	1162	Mouse
Species-specific	12.3781	1163	Mouse
Species-specific	12.3693	1164	Mouse
Species-specific	12.3554	1165	Mouse
ortholo	12.3537	1166	Mouse
ortholo	12.349	1167	Mouse
Species-specific	12.3423	1168	Mouse
Species-specific	12.3382	1169	Mouse
Species-specific	12.3351	1170	Mouse
ortholo	12.3288	1171	Mouse
Species-specific	12.3171	1172	Mouse
Species-specific	12.3134	1173	Mouse
Species-specific	12.3068	1174	Mouse
Species-specific	12.2965	1175	Mouse
ortholo	12.289	1176	Mouse
Species-specific	12.2815	1177	Mouse
ortholo	12.2797	1178	Mouse
ortholo	12.2772	1179	Mouse
ortholo	12.2738	1180	Mouse
Species-specific	12.2686	1181	Mouse
Species-specific	12.2636	1182	Mouse
ortholo	12.2627	1183	Mouse
ortholo	12.2559	1184	Mouse
ortholo	12.2514	1185	Mouse
ortholo	12.2454	1186	Mouse
ortholo	12.2441	1187	Mouse
ortholo	12.2391	1188	Mouse
ortholo	12.2384	1189	Mouse
ortholo	12.2285	1190	Mouse
Species-specific	12.227	1191	Mouse
ortholo	12.2115	1192	Mouse
Species-specific	12.2087	1193	Mouse
Species-specific	12.2049	1194	Mouse
Species-specific	12.2047	1195	Mouse
ortholo	12.2034	1196	Mouse
Species-specific	12.1995	1197	Mouse
ortholo	12.1935	1198	Mouse
ortholo	12.1907	1199	Mouse
ortholo	12.1895	1200	Mouse
ortholo	12.1829	1201	Mouse
Species-specific	12.1633	1202	Mouse
Species-specific	12.1624	1203	Mouse
Species-specific	12.158	1204	Mouse
Species-specific	12.1458	1205	Mouse
ortholo	12.1331	1206	Mouse
ortholo	12.1287	1207	Mouse
Species-specific	12.1248	1208	Mouse
ortholo	12.1143	1209	Mouse
Species-specific	12.0929	1210	Mouse
ortholo	12.0899	1211	Mouse
Species-specific	12.0808	1212	Mouse
Species-specific	12.0598	1213	Mouse
Species-specific	12.0518	1214	Mouse
ortholo	12.0515	1215	Mouse
ortholo	12.047	1216	Mouse
Species-specific	12.0439	1217	Mouse
ortholo	12.0324	1218	Mouse
ortholo	12.0246	1219	Mouse
Species-specific	12.019	1220	Mouse
Species-specific	12.0171	1221	Mouse
Species-specific	12.0073	1222	Mouse
ortholo	12.0045	1223	Mouse
Species-specific	12.0032	1224	Mouse
Species-specific	12.0022	1225	Mouse
Species-specific	12.0013	1226	Mouse
Species-specific	11.9944	1227	Mouse
Species-specific	11.9939	1228	Mouse
ortholo	11.9756	1229	Mouse
Species-specific	11.9734	1230	Mouse
Species-specific	11.9731	1231	Mouse
Species-specific	11.9722	1232	Mouse
Species-specific	11.9715	1233	Mouse
ortholo	11.9682	1234	Mouse
Species-specific	11.9609	1235	Mouse
Species-specific	11.9532	1236	Mouse
Species-specific	11.95	1237	Mouse
Species-specific	11.9436	1238	Mouse
ortholo	11.9415	1239	Mouse
ortholo	11.9372	1240	Mouse
Species-specific	11.9316	1241	Mouse
ortholo	11.9272	1242	Mouse
ortholo	11.9258	1243	Mouse
ortholo	11.9246	1244	Mouse
ortholo	11.9206	1245	Mouse
Species-specific	11.9194	1246	Mouse
Species-specific	11.9191	1247	Mouse
ortholo	11.9157	1248	Mouse
Species-specific	11.91	1249	Mouse
Species-specific	11.9081	1250	Mouse
Species-specific	11.906	1251	Mouse
Species-specific	11.9056	1252	Mouse
Species-specific	11.9055	1253	Mouse
Species-specific	11.904	1254	Mouse
Species-specific	11.9021	1255	Mouse
Species-specific	11.901	1256	Mouse
ortholo	11.9007	1257	Mouse
ortholo	11.8957	1258	Mouse
Species-specific	11.895	1259	Mouse
ortholo	11.8918	1260	Mouse
ortholo	11.8729	1261	Mouse
ortholo	11.8724	1262	Mouse
ortholo	11.8675	1263	Mouse
ortholo	11.8629	1264	Mouse
Species-specific	11.8607	1265	Mouse
ortholo	11.8595	1266	Mouse
Species-specific	11.8586	1267	Mouse
Species-specific	11.8583	1268	Mouse
ortholo	11.8564	1269	Mouse
Species-specific	11.8553	1270	Mouse
Species-specific	11.844	1271	Mouse
Species-specific	11.8326	1272	Mouse
ortholo	11.8281	1273	Mouse
Species-specific	11.7971	1274	Mouse
ortholo	11.7891	1275	Mouse
Species-specific	11.7877	1276	Mouse
Species-specific	11.7819	1277	Mouse
Species-specific	11.7779	1278	Mouse
Species-specific	11.7756	1279	Mouse
ortholo	11.7724	1280	Mouse
Species-specific	11.7648	1281	Mouse
ortholo	11.7646	1282	Mouse
ortholo	11.7619	1283	Mouse
Species-specific	11.7586	1284	Mouse
ortholo	11.7453	1285	Mouse
Species-specific	11.7265	1286	Mouse
Species-specific	11.7232	1287	Mouse
Species-specific	11.7224	1288	Mouse
Species-specific	11.7197	1289	Mouse
Species-specific	11.7033	1290	Mouse
Species-specific	11.6974	1291	Mouse
ortholo	11.6958	1292	Mouse
Species-specific	11.693	1293	Mouse
ortholo	11.6904	1294	Mouse
ortholo	11.6898	1295	Mouse
ortholo	11.6863	1296	Mouse
Species-specific	11.6699	1297	Mouse
Species-specific	11.6644	1298	Mouse
ortholo	11.6575	1299	Mouse
ortholo	11.6565	1300	Mouse
ortholo	11.6564	1301	Mouse
ortholo	11.6544	1302	Mouse
Species-specific	11.6541	1303	Mouse
Species-specific	11.6534	1304	Mouse
ortholo	11.651	1305	Mouse
ortholo	11.6502	1306	Mouse
Species-specific	11.6426	1307	Mouse
Species-specific	11.6391	1308	Mouse
ortholo	11.6357	1309	Mouse
ortholo	11.6265	1310	Mouse
Species-specific	11.6232	1311	Mouse
Species-specific	11.6217	1312	Mouse
ortholo	11.6217	1313	Mouse
ortholo	11.6212	1314	Mouse
Species-specific	11.6194	1315	Mouse
ortholo	11.614	1316	Mouse
Species-specific	11.6121	1317	Mouse
ortholo	11.5984	1318	Mouse
ortholo	11.5831	1319	Mouse
Species-specific	11.5808	1320	Mouse
Species-specific	11.5679	1321	Mouse
Species-specific	11.5643	1322	Mouse
Species-specific	11.5639	1323	Mouse
ortholo	11.5605	1324	Mouse
Species-specific	11.5575	1325	Mouse
Species-specific	11.5462	1326	Mouse
Species-specific	11.5461	1327	Mouse
ortholo	11.5408	1328	Mouse
Species-specific	11.5249	1329	Mouse
Species-specific	11.5197	1330	Mouse
Species-specific	11.5167	1331	Mouse
Species-specific	11.5158	1332	Mouse
Species-specific	11.4956	1333	Mouse
ortholo	11.495	1334	Mouse
ortholo	11.4867	1335	Mouse
Species-specific	11.4836	1336	Mouse
Species-specific	11.4707	1337	Mouse
Species-specific	11.4707	1338	Mouse
Species-specific	11.4642	1339	Mouse
Species-specific	11.4481	1340	Mouse
ortholo	11.4364	1341	Mouse
Species-specific	11.4292	1342	Mouse
Species-specific	11.424	1343	Mouse
Species-specific	11.4233	1344	Mouse
ortholo	11.4152	1345	Mouse
Species-specific	11.4113	1346	Mouse
Species-specific	11.4019	1347	Mouse
ortholo	11.4008	1348	Mouse
Species-specific	11.3975	1349	Mouse
ortholo	11.3963	1350	Mouse
Species-specific	11.375	1351	Mouse
Species-specific	11.372	1352	Mouse
Species-specific	11.3717	1353	Mouse
ortholo	11.368	1354	Mouse
Species-specific	11.3635	1355	Mouse
ortholo	11.3551	1356	Mouse
Species-specific	11.3475	1357	Mouse
Species-specific	11.3353	1358	Mouse
Species-specific	11.3223	1359	Mouse
ortholo	11.3216	1360	Mouse
ortholo	11.3156	1361	Mouse
ortholo	11.312	1362	Mouse
ortholo	11.3096	1363	Mouse
Species-specific	11.3034	1364	Mouse
Species-specific	11.3027	1365	Mouse
Species-specific	11.3006	1366	Mouse
Species-specific	11.2983	1367	Mouse
Species-specific	11.295	1368	Mouse
ortholo	11.2943	1369	Mouse
ortholo	11.2919	1370	Mouse
ortholo	11.2852	1371	Mouse
Species-specific	11.285	1372	Mouse
Species-specific	11.2821	1373	Mouse
ortholo	11.2815	1374	Mouse
ortholo	11.2809	1375	Mouse
Species-specific	11.2742	1376	Mouse
Species-specific	11.2728	1377	Mouse
ortholo	11.2661	1378	Mouse
ortholo	11.2532	1379	Mouse
Species-specific	11.2486	1380	Mouse
Species-specific	11.2424	1381	Mouse
Species-specific	11.2409	1382	Mouse
ortholo	11.2397	1383	Mouse
ortholo	11.239	1384	Mouse
Species-specific	11.238	1385	Mouse
Species-specific	11.2377	1386	Mouse
Species-specific	11.2294	1387	Mouse
ortholo	11.2278	1388	Mouse
Species-specific	11.2274	1389	Mouse
ortholo	11.2264	1390	Mouse
Species-specific	11.2242	1391	Mouse
ortholo	11.2212	1392	Mouse
Species-specific	11.2209	1393	Mouse
Species-specific	11.2197	1394	Mouse
Species-specific	11.2184	1395	Mouse
Species-specific	11.2041	1396	Mouse
ortholo	11.2031	1397	Mouse
ortholo	11.1893	1398	Mouse
ortholo	11.1873	1399	Mouse
Species-specific	11.1592	1400	Mouse
Species-specific	11.1551	1401	Mouse
ortholo	11.1526	1402	Mouse
ortholo	11.1485	1403	Mouse
ortholo	11.1436	1404	Mouse
Species-specific	11.1419	1405	Mouse
ortholo	11.1405	1406	Mouse
Species-specific	11.1365	1407	Mouse
Species-specific	11.1356	1408	Mouse
ortholo	11.1323	1409	Mouse
ortholo	11.1307	1410	Mouse
Species-specific	11.1304	1411	Mouse
ortholo	11.1294	1412	Mouse
Species-specific	11.1289	1413	Mouse
ortholo	11.1205	1414	Mouse
ortholo	11.1186	1415	Mouse
ortholo	11.1143	1416	Mouse
ortholo	11.1121	1417	Mouse
Species-specific	11.1063	1418	Mouse
ortholo	11.1047	1419	Mouse
ortholo	11.1044	1420	Mouse
Species-specific	11.0984	1421	Mouse
ortholo	11.0951	1422	Mouse
Species-specific	11.0939	1423	Mouse
ortholo	11.0926	1424	Mouse
Species-specific	11.0915	1425	Mouse
Species-specific	11.0885	1426	Mouse
Species-specific	11.0884	1427	Mouse
ortholo	11.0788	1428	Mouse
ortholo	11.078	1429	Mouse
Species-specific	11.0726	1430	Mouse
Species-specific	11.0724	1431	Mouse
Species-specific	11.0721	1432	Mouse
ortholo	11.0703	1433	Mouse
Species-specific	11.0699	1434	Mouse
Species-specific	11.0688	1435	Mouse
Species-specific	11.0675	1436	Mouse
ortholo	11.0674	1437	Mouse
Species-specific	11.0528	1438	Mouse
Species-specific	11.0474	1439	Mouse
Species-specific	11.0465	1440	Mouse
Species-specific	11.0432	1441	Mouse
Species-specific	11.0362	1442	Mouse
Species-specific	11.0336	1443	Mouse
ortholo	11.0325	1444	Mouse
ortholo	11.0298	1445	Mouse
ortholo	11.0293	1446	Mouse
ortholo	11.0193	1447	Mouse
ortholo	11.0183	1448	Mouse
ortholo	11.0161	1449	Mouse
Species-specific	11.0095	1450	Mouse
ortholo	10.9985	1451	Mouse
Species-specific	10.9952	1452	Mouse
Species-specific	10.9915	1453	Mouse
ortholo	10.9896	1454	Mouse
ortholo	10.9805	1455	Mouse
ortholo	10.9801	1456	Mouse
Species-specific	10.9704	1457	Mouse
Species-specific	10.9683	1458	Mouse
ortholo	10.9643	1459	Mouse
Species-specific	10.9626	1460	Mouse
Species-specific	10.9612	1461	Mouse
Species-specific	10.9611	1462	Mouse
Species-specific	10.9604	1463	Mouse
Species-specific	10.9561	1464	Mouse
Species-specific	10.9536	1465	Mouse
Species-specific	10.9507	1466	Mouse
ortholo	10.9487	1467	Mouse
Species-specific	10.9402	1468	Mouse
Species-specific	10.9399	1469	Mouse
Species-specific	10.9397	1470	Mouse
Species-specific	10.9391	1471	Mouse
Species-specific	10.9391	1472	Mouse
Species-specific	10.939	1473	Mouse
ortholo	10.9343	1474	Mouse
ortholo	10.9304	1475	Mouse
ortholo	10.923	1476	Mouse
Species-specific	10.9134	1477	Mouse
ortholo	10.9112	1478	Mouse
ortholo	10.8995	1479	Mouse
ortholo	10.8986	1480	Mouse
Species-specific	10.8954	1481	Mouse
Species-specific	10.891	1482	Mouse
ortholo	10.8873	1483	Mouse
ortholo	10.8854	1484	Mouse
ortholo	10.8851	1485	Mouse
Species-specific	10.8839	1486	Mouse
Species-specific	10.88	1487	Mouse
ortholo	10.8792	1488	Mouse
ortholo	10.874	1489	Mouse
ortholo	10.8712	1490	Mouse
Species-specific	10.8609	1491	Mouse
ortholo	10.8566	1492	Mouse
ortholo	10.8527	1493	Mouse
ortholo	10.8493	1494	Mouse
ortholo	10.8489	1495	Mouse
Species-specific	10.8437	1496	Mouse
ortholo	10.8392	1497	Mouse
ortholo	10.8389	1498	Mouse
Species-specific	10.8341	1499	Mouse
Species-specific	10.8218	1500	Mouse
Species-specific	10.8211	1501	Mouse
Species-specific	10.8192	1502	Mouse
ortholo	10.818	1503	Mouse
Species-specific	10.8161	1504	Mouse
Species-specific	10.814	1505	Mouse
Species-specific	10.8074	1506	Mouse
ortholo	10.8038	1507	Mouse
Species-specific	10.8003	1508	Mouse
ortholo	10.7938	1509	Mouse
Species-specific	10.7863	1510	Mouse
Species-specific	10.7798	1511	Mouse
Species-specific	10.7737	1512	Mouse
ortholo	10.7716	1513	Mouse
Species-specific	10.7678	1514	Mouse
Species-specific	10.7665	1515	Mouse
ortholo	10.7649	1516	Mouse
ortholo	10.7619	1517	Mouse
ortholo	10.7562	1518	Mouse
ortholo	10.7545	1519	Mouse
ortholo	10.7533	1520	Mouse
Species-specific	10.7495	1521	Mouse
Species-specific	10.7341	1522	Mouse
ortholo	10.7302	1523	Mouse
Species-specific	10.7282	1524	Mouse
ortholo	10.7272	1525	Mouse
Species-specific	10.7266	1526	Mouse
ortholo	10.7264	1527	Mouse
Species-specific	10.7235	1528	Mouse
Species-specific	10.715	1529	Mouse
ortholo	10.7145	1530	Mouse
Species-specific	10.7124	1531	Mouse
ortholo	10.7037	1532	Mouse
ortholo	10.7005	1533	Mouse
Species-specific	10.6951	1534	Mouse
Species-specific	10.6937	1535	Mouse
Species-specific	10.6863	1536	Mouse
Species-specific	10.6789	1537	Mouse
ortholo	10.6719	1538	Mouse
ortholo	10.6702	1539	Mouse
Species-specific	10.6643	1540	Mouse
Species-specific	10.6633	1541	Mouse
ortholo	10.6628	1542	Mouse
ortholo	10.6611	1543	Mouse
Species-specific	10.6604	1544	Mouse
Species-specific	10.6525	1545	Mouse
ortholo	10.6511	1546	Mouse
ortholo	10.6462	1547	Mouse
ortholo	10.6438	1548	Mouse
ortholo	10.6417	1549	Mouse
Species-specific	10.6368	1550	Mouse
ortholo	10.6365	1551	Mouse
Species-specific	10.6362	1552	Mouse
Species-specific	10.6341	1553	Mouse
ortholo	10.6274	1554	Mouse
ortholo	10.6272	1555	Mouse
Species-specific	10.6264	1556	Mouse
Species-specific	10.6225	1557	Mouse
Species-specific	10.6199	1558	Mouse
Species-specific	10.6144	1559	Mouse
ortholo	10.6079	1560	Mouse
ortholo	10.6071	1561	Mouse
Species-specific	10.6002	1562	Mouse
Species-specific	10.5895	1563	Mouse
ortholo	10.5887	1564	Mouse
ortholo	10.5879	1565	Mouse
Species-specific	10.5844	1566	Mouse
ortholo	10.5815	1567	Mouse
Species-specific	10.5794	1568	Mouse
Species-specific	10.578	1569	Mouse
ortholo	10.5732	1570	Mouse
ortholo	10.5725	1571	Mouse
ortholo	10.572	1572	Mouse
Species-specific	10.5697	1573	Mouse
ortholo	10.568	1574	Mouse
ortholo	10.5664	1575	Mouse
Species-specific	10.559	1576	Mouse
ortholo	10.5589	1577	Mouse
ortholo	10.5586	1578	Mouse
ortholo	10.5578	1579	Mouse
Species-specific	10.5536	1580	Mouse
Species-specific	10.5517	1581	Mouse
ortholo	10.5486	1582	Mouse
Species-specific	10.5478	1583	Mouse
ortholo	10.546	1584	Mouse
ortholo	10.5447	1585	Mouse
Species-specific	10.5386	1586	Mouse
Species-specific	10.5364	1587	Mouse
ortholo	10.523	1588	Mouse
Species-specific	10.514	1589	Mouse
ortholo	10.5126	1590	Mouse
Species-specific	10.5121	1591	Mouse
Species-specific	10.5042	1592	Mouse
ortholo	10.5018	1593	Mouse
Species-specific	10.4989	1594	Mouse
Species-specific	10.4981	1595	Mouse
Species-specific	10.4954	1596	Mouse
Species-specific	10.4953	1597	Mouse
Species-specific	10.4947	1598	Mouse
ortholo	10.4939	1599	Mouse
Species-specific	10.4899	1600	Mouse
ortholo	10.4894	1601	Mouse
ortholo	10.4769	1602	Mouse
Species-specific	10.4741	1603	Mouse
ortholo	10.4621	1604	Mouse
Species-specific	10.461	1605	Mouse
Species-specific	10.4582	1606	Mouse
ortholo	10.4547	1607	Mouse
Species-specific	10.4464	1608	Mouse
ortholo	10.4463	1609	Mouse
Species-specific	10.4415	1610	Mouse
Species-specific	10.4377	1611	Mouse
Species-specific	10.4371	1612	Mouse
ortholo	10.4316	1613	Mouse
ortholo	10.4315	1614	Mouse
Species-specific	10.4315	1615	Mouse
Species-specific	10.4283	1616	Mouse
Species-specific	10.4247	1617	Mouse
ortholo	10.4242	1618	Mouse
Species-specific	10.423	1619	Mouse
Species-specific	10.4201	1620	Mouse
Species-specific	10.42	1621	Mouse
ortholo	10.4141	1622	Mouse
Species-specific	10.3964	1623	Mouse
ortholo	10.3933	1624	Mouse
ortholo	10.3924	1625	Mouse
Species-specific	10.3865	1626	Mouse
Species-specific	10.386	1627	Mouse
Species-specific	10.3828	1628	Mouse
ortholo	10.3792	1629	Mouse
ortholo	10.3747	1630	Mouse
Species-specific	10.3665	1631	Mouse
Species-specific	10.3628	1632	Mouse
ortholo	10.3568	1633	Mouse
Species-specific	10.3533	1634	Mouse
ortholo	10.353	1635	Mouse
Species-specific	10.3506	1636	Mouse
Species-specific	10.3479	1637	Mouse
ortholo	10.3458	1638	Mouse
ortholo	10.3415	1639	Mouse
ortholo	10.3408	1640	Mouse
ortholo	10.3405	1641	Mouse
ortholo	10.3404	1642	Mouse
Species-specific	10.3388	1643	Mouse
ortholo	10.3286	1644	Mouse
Species-specific	10.3272	1645	Mouse
Species-specific	10.3213	1646	Mouse
Species-specific	10.3212	1647	Mouse
Species-specific	10.3171	1648	Mouse
ortholo	10.3159	1649	Mouse
ortholo	10.3078	1650	Mouse
Species-specific	10.3064	1651	Mouse
ortholo	10.299	1652	Mouse
ortholo	10.2945	1653	Mouse
Species-specific	10.2944	1654	Mouse
Species-specific	10.2918	1655	Mouse
Species-specific	10.2884	1656	Mouse
Species-specific	10.2832	1657	Mouse
Species-specific	10.2725	1658	Mouse
Species-specific	10.2697	1659	Mouse
Species-specific	10.2573	1660	Mouse
Species-specific	10.2502	1661	Mouse
Species-specific	10.2487	1662	Mouse
ortholo	10.2471	1663	Mouse
ortholo	10.2466	1664	Mouse
ortholo	10.2421	1665	Mouse
Species-specific	10.2416	1666	Mouse
Species-specific	10.2387	1667	Mouse
ortholo	10.2381	1668	Mouse
Species-specific	10.2359	1669	Mouse
ortholo	10.2356	1670	Mouse
Species-specific	10.2312	1671	Mouse
ortholo	10.2255	1672	Mouse
Species-specific	10.2251	1673	Mouse
ortholo	10.2239	1674	Mouse
ortholo	10.2203	1675	Mouse
Species-specific	10.2134	1676	Mouse
Species-specific	10.2056	1677	Mouse
Species-specific	10.2056	1678	Mouse
ortholo	10.2052	1679	Mouse
Species-specific	10.2018	1680	Mouse
ortholo	10.1933	1681	Mouse
ortholo	10.1926	1682	Mouse
ortholo	10.1907	1683	Mouse
Species-specific	10.187	1684	Mouse
ortholo	10.1861	1685	Mouse
Species-specific	10.186	1686	Mouse
Species-specific	10.1856	1687	Mouse
Species-specific	10.1842	1688	Mouse
Species-specific	10.183	1689	Mouse
Species-specific	10.1793	1690	Mouse
Species-specific	10.1782	1691	Mouse
ortholo	10.1631	1692	Mouse
Species-specific	10.1616	1693	Mouse
Species-specific	10.154	1694	Mouse
ortholo	10.1489	1695	Mouse
Species-specific	10.1414	1696	Mouse
ortholo	10.1396	1697	Mouse
Species-specific	10.1375	1698	Mouse
Species-specific	10.1339	1699	Mouse
Species-specific	10.1317	1700	Mouse
Species-specific	10.1186	1701	Mouse
Species-specific	10.1184	1702	Mouse
ortholo	10.1164	1703	Mouse
Species-specific	10.1124	1704	Mouse
Species-specific	10.1113	1705	Mouse
ortholo	10.108	1706	Mouse
Species-specific	10.1048	1707	Mouse
Species-specific	10.1039	1708	Mouse
ortholo	10.1014	1709	Mouse
Species-specific	10.1004	1710	Mouse
ortholo	10.1003	1711	Mouse
ortholo	10.0961	1712	Mouse
Species-specific	10.0956	1713	Mouse
Species-specific	10.0953	1714	Mouse
ortholo	10.0936	1715	Mouse
Species-specific	10.0906	1716	Mouse
ortholo	10.0905	1717	Mouse
ortholo	10.0904	1718	Mouse
ortholo	10.088	1719	Mouse
ortholo	10.0739	1720	Mouse
ortholo	10.0738	1721	Mouse
Species-specific	10.0715	1722	Mouse
Species-specific	10.0652	1723	Mouse
Species-specific	10.0614	1724	Mouse
ortholo	10.0536	1725	Mouse
Species-specific	10.0534	1726	Mouse
Species-specific	10.0524	1727	Mouse
Species-specific	10.0504	1728	Mouse
Species-specific	10.0381	1729	Mouse
Species-specific	10.0356	1730	Mouse
Species-specific	10.0335	1731	Mouse
Species-specific	10.025	1732	Mouse
ortholo	10.0239	1733	Mouse
Species-specific	10.0223	1734	Mouse
Species-specific	10.0184	1735	Mouse
Species-specific	10.0161	1736	Mouse
Species-specific	10.0074	1737	Mouse
Species-specific	10.0008	1738	Mouse
Species-specific	9.99767	1739	Mouse
ortholo	9.98484	1740	Mouse
ortholo	9.97824	1741	Mouse
Species-specific	9.97722	1742	Mouse
ortholo	9.97633	1743	Mouse
ortholo	9.96673	1744	Mouse
Species-specific	9.96389	1745	Mouse
Species-specific	9.96345	1746	Mouse
ortholo	9.96143	1747	Mouse
ortholo	9.96023	1748	Mouse
ortholo	9.95292	1749	Mouse
Species-specific	9.94753	1750	Mouse
Species-specific	9.93274	1751	Mouse
Species-specific	9.92771	1752	Mouse
Species-specific	9.92713	1753	Mouse
Species-specific	9.92019	1754	Mouse
ortholo	9.90586	1755	Mouse
Species-specific	9.89863	1756	Mouse
Species-specific	9.89564	1757	Mouse
ortholo	9.89544	1758	Mouse
Species-specific	9.89192	1759	Mouse
Species-specific	9.88753	1760	Mouse
Species-specific	9.88635	1761	Mouse
Species-specific	9.88534	1762	Mouse
Species-specific	9.87882	1763	Mouse
Species-specific	9.87881	1764	Mouse
ortholo	9.87398	1765	Mouse
Species-specific	9.87315	1766	Mouse
Species-specific	9.87228	1767	Mouse
Species-specific	9.86885	1768	Mouse
ortholo	9.86746	1769	Mouse
ortholo	9.86563	1770	Mouse
Species-specific	9.86088	1771	Mouse
Species-specific	9.8537	1772	Mouse
ortholo	9.85278	1773	Mouse
Species-specific	9.85089	1774	Mouse
Species-specific	9.85029	1775	Mouse
ortholo	9.84977	1776	Mouse
Species-specific	9.84837	1777	Mouse
ortholo	9.84693	1778	Mouse
ortholo	9.84038	1779	Mouse
Species-specific	9.83007	1780	Mouse
ortholo	9.82625	1781	Mouse
ortholo	9.82624	1782	Mouse
Species-specific	9.81911	1783	Mouse
Species-specific	9.81673	1784	Mouse
Species-specific	9.81002	1785	Mouse
Species-specific	9.8082	1786	Mouse
Species-specific	9.80634	1787	Mouse
Species-specific	9.80598	1788	Mouse
Species-specific	9.80365	1789	Mouse
Species-specific	9.80087	1790	Mouse
Species-specific	9.78359	1791	Mouse
ortholo	9.78313	1792	Mouse
Species-specific	9.78285	1793	Mouse
Species-specific	9.77567	1794	Mouse
ortholo	9.77316	1795	Mouse
Species-specific	9.77196	1796	Mouse
Species-specific	9.76599	1797	Mouse
Species-specific	9.76248	1798	Mouse
ortholo	9.75683	1799	Mouse
ortholo	9.75672	1800	Mouse
ortholo	9.75045	1801	Mouse
Species-specific	9.74967	1802	Mouse
ortholo	9.74244	1803	Mouse
Species-specific	9.74232	1804	Mouse
Species-specific	9.74055	1805	Mouse
ortholo	9.73762	1806	Mouse
ortholo	9.73416	1807	Mouse
Species-specific	9.7301	1808	Mouse
ortholo	9.72812	1809	Mouse
ortholo	9.72586	1810	Mouse
Species-specific	9.72483	1811	Mouse
Species-specific	9.72465	1812	Mouse
ortholo	9.72135	1813	Mouse
ortholo	9.72062	1814	Mouse
ortholo	9.71195	1815	Mouse
Species-specific	9.70295	1816	Mouse
ortholo	9.69218	1817	Mouse
Species-specific	9.69218	1818	Mouse
Species-specific	9.69179	1819	Mouse
Species-specific	9.69031	1820	Mouse
Species-specific	9.68661	1821	Mouse
Species-specific	9.6844	1822	Mouse
ortholo	9.68355	1823	Mouse
Species-specific	9.68226	1824	Mouse
ortholo	9.67755	1825	Mouse
Species-specific	9.67	1826	Mouse
ortholo	9.66667	1827	Mouse
ortholo	9.66085	1828	Mouse
Species-specific	9.66071	1829	Mouse
Species-specific	9.66069	1830	Mouse
ortholo	9.65841	1831	Mouse
Species-specific	9.65642	1832	Mouse
Species-specific	9.65585	1833	Mouse
Species-specific	9.65229	1834	Mouse
ortholo	9.65223	1835	Mouse
Species-specific	9.65046	1836	Mouse
Species-specific	9.64469	1837	Mouse
ortholo	9.64351	1838	Mouse
Species-specific	9.64239	1839	Mouse
ortholo	9.63953	1840	Mouse
ortholo	9.63939	1841	Mouse
Species-specific	9.63827	1842	Mouse
Species-specific	9.63633	1843	Mouse
Species-specific	9.63583	1844	Mouse
Species-specific	9.63047	1845	Mouse
Species-specific	9.63017	1846	Mouse
Species-specific	9.63009	1847	Mouse
Species-specific	9.62758	1848	Mouse
ortholo	9.62733	1849	Mouse
Species-specific	9.62502	1850	Mouse
Species-specific	9.62416	1851	Mouse
Species-specific	9.6196	1852	Mouse
ortholo	9.61871	1853	Mouse
ortholo	9.61165	1854	Mouse
Species-specific	9.61064	1855	Mouse
Species-specific	9.60977	1856	Mouse
Species-specific	9.60743	1857	Mouse
Species-specific	9.59619	1858	Mouse
Species-specific	9.59611	1859	Mouse
Species-specific	9.58701	1860	Mouse
Species-specific	9.57749	1861	Mouse
ortholo	9.57724	1862	Mouse
Species-specific	9.577	1863	Mouse
Species-specific	9.57642	1864	Mouse
ortholo	9.57518	1865	Mouse
Species-specific	9.57464	1866	Mouse
ortholo	9.56997	1867	Mouse
Species-specific	9.56692	1868	Mouse
Species-specific	9.56682	1869	Mouse
Species-specific	9.56584	1870	Mouse
Species-specific	9.56516	1871	Mouse
ortholo	9.56493	1872	Mouse
ortholo	9.55627	1873	Mouse
Species-specific	9.55447	1874	Mouse
Species-specific	9.55244	1875	Mouse
ortholo	9.54841	1876	Mouse
Species-specific	9.53952	1877	Mouse
ortholo	9.53712	1878	Mouse
ortholo	9.53574	1879	Mouse
Species-specific	9.53441	1880	Mouse
ortholo	9.53409	1881	Mouse
ortholo	9.52702	1882	Mouse
Species-specific	9.51856	1883	Mouse
ortholo	9.51565	1884	Mouse
ortholo	9.50588	1885	Mouse
Species-specific	9.49767	1886	Mouse
Species-specific	9.49653	1887	Mouse
ortholo	9.49047	1888	Mouse
ortholo	9.49043	1889	Mouse
Species-specific	9.48175	1890	Mouse
ortholo	9.48024	1891	Mouse
Species-specific	9.47653	1892	Mouse
ortholo	9.47155	1893	Mouse
ortholo	9.47134	1894	Mouse
ortholo	9.4713	1895	Mouse
Species-specific	9.4706	1896	Mouse
Species-specific	9.46983	1897	Mouse
ortholo	9.46198	1898	Mouse
ortholo	9.45772	1899	Mouse
Species-specific	9.45616	1900	Mouse
ortholo	9.45598	1901	Mouse
Species-specific	9.45326	1902	Mouse
ortholo	9.45274	1903	Mouse
ortholo	9.44927	1904	Mouse
Species-specific	9.44455	1905	Mouse
ortholo	9.44211	1906	Mouse
Species-specific	9.43988	1907	Mouse
Species-specific	9.43871	1908	Mouse
ortholo	9.43655	1909	Mouse
Species-specific	9.43377	1910	Mouse
Species-specific	9.43342	1911	Mouse
Species-specific	9.42892	1912	Mouse
ortholo	9.42813	1913	Mouse
Species-specific	9.4249	1914	Mouse
ortholo	9.42426	1915	Mouse
Species-specific	9.41672	1916	Mouse
Species-specific	9.41501	1917	Mouse
Species-specific	9.41442	1918	Mouse
Species-specific	9.40828	1919	Mouse
Species-specific	9.40607	1920	Mouse
ortholo	9.40281	1921	Mouse
ortholo	9.40236	1922	Mouse
Species-specific	9.39909	1923	Mouse
Species-specific	9.3969	1924	Mouse
ortholo	9.3963	1925	Mouse
Species-specific	9.39199	1926	Mouse
ortholo	9.39082	1927	Mouse
ortholo	9.39075	1928	Mouse
Species-specific	9.38888	1929	Mouse
ortholo	9.38823	1930	Mouse
ortholo	9.38087	1931	Mouse
ortholo	9.38013	1932	Mouse
ortholo	9.37632	1933	Mouse
Species-specific	9.37508	1934	Mouse
Species-specific	9.37504	1935	Mouse
Species-specific	9.36793	1936	Mouse
ortholo	9.36658	1937	Mouse
Species-specific	9.36616	1938	Mouse
Species-specific	9.36225	1939	Mouse
Species-specific	9.35882	1940	Mouse
ortholo	9.35655	1941	Mouse
Species-specific	9.35614	1942	Mouse
Species-specific	9.35607	1943	Mouse
Species-specific	9.35339	1944	Mouse
ortholo	9.35152	1945	Mouse
Species-specific	9.35106	1946	Mouse
ortholo	9.35008	1947	Mouse
ortholo	9.34739	1948	Mouse
ortholo	9.34575	1949	Mouse
ortholo	9.34365	1950	Mouse
ortholo	9.34048	1951	Mouse
Species-specific	9.33877	1952	Mouse
Species-specific	9.33679	1953	Mouse
ortholo	9.33466	1954	Mouse
ortholo	9.33346	1955	Mouse
Species-specific	9.33004	1956	Mouse
ortholo	9.32982	1957	Mouse
ortholo	9.32851	1958	Mouse
Species-specific	9.32807	1959	Mouse
Species-specific	9.32113	1960	Mouse
Species-specific	9.32019	1961	Mouse
Species-specific	9.30347	1962	Mouse
ortholo	9.29661	1963	Mouse
ortholo	9.29507	1964	Mouse
Species-specific	9.29097	1965	Mouse
Species-specific	9.28956	1966	Mouse
Species-specific	9.28522	1967	Mouse
ortholo	9.27266	1968	Mouse
Species-specific	9.27179	1969	Mouse
ortholo	9.27145	1970	Mouse
ortholo	9.26915	1971	Mouse
ortholo	9.2625	1972	Mouse
Species-specific	9.26089	1973	Mouse
ortholo	9.25465	1974	Mouse
Species-specific	9.25454	1975	Mouse
ortholo	9.25258	1976	Mouse
ortholo	9.24944	1977	Mouse
Species-specific	9.24695	1978	Mouse
ortholo	9.24574	1979	Mouse
ortholo	9.24563	1980	Mouse
Species-specific	9.24483	1981	Mouse
ortholo	9.24055	1982	Mouse
ortholo	9.23973	1983	Mouse
ortholo	9.23871	1984	Mouse
Species-specific	9.23502	1985	Mouse
Species-specific	9.23365	1986	Mouse
ortholo	9.22868	1987	Mouse
Species-specific	9.22688	1988	Mouse
ortholo	9.22613	1989	Mouse
ortholo	9.21895	1990	Mouse
ortholo	9.21517	1991	Mouse
Species-specific	9.20899	1992	Mouse
ortholo	9.20634	1993	Mouse
ortholo	9.2058	1994	Mouse
ortholo	9.19725	1995	Mouse
ortholo	9.19648	1996	Mouse
ortholo	9.19442	1997	Mouse
Species-specific	9.19276	1998	Mouse
[truncated: 10,752 more rows]

## Sheet: Fig.2f
	GABAergic_interneuron	Glutamatergic_excitatory	Medium spiny neuron	Astrocyte	NPC	Microglia	Tcell	macrophages	Oligodendrocyte	OPC	Endothelial	pericytes	VSMC	VLMC	human_GABAergicneuron	human_Glutamatergic_excitatory	human_Astrocyte	human_NPC	human_Microglia	human_Oligodendrocyte	human_Endothelial	human_VLMC
circ1	0.0033402	0.00449604	0	0	0	0	0	0	0	0.0163934	0	0	0.0130208	0	0	0	0.00168634	0	0	0	0	0
circ2	0.00027835	0	0	0	0	0	0	0	0	0	0	0	0	0	0	0.00258398	0.00168634	0	0	0	0	0
circ3	0.0022268	0.00204365	0	0	0	0.00037733	0	0	0	0	0	0	0	0	0	0	0	0	0	0	0.00240385	0
circ4	0.0005567	0	0	0	0	0	0	0	0.00197083	0	0	0	0	0	0	0	0.00168634	0	0	0	0.00240385	0
circ5	0.00194845	0.000817461	0	0	0	0	0	0	0.00197083	0	0	0	0	0	0	0	0.00168634	0	0	0	0	0
circ6	0.0011134	0	0	0	0	0	0	0	0.00197083	0	0	0	0	0	0.00294985	0	0.00674536	0.0113636	0	0	0.00240385	0
circ7	0.00027835	0	0	0	0	0	0	0	0	0	0	0	0	0	0	0	0.00168634	0	0	0	0	0
circ8	0.00027835	0	0	0	0	0	0	0	0	0	0	0	0	0	0	0	0.00168634	0	0	0	0	0
circ9	0.0005567	0.00163492	0	0	0	0	0	0	0	0.0163934	0	0	0	0	0	0	0	0	0	0	0.00240385	0
circ10	0.0038969	0.00122619	0	0.00239578	0.0153846	0.00037733	0	0.0177936	0.00394166	0	0.00101916	0	0	0	0.0117994	0	0.0252951	0.0170455	0.0454545	0	0.0192308	0.0126582
circ11	0.00027835	0	0	0	0	0	0	0	0	0	0	0	0.00651042	0	0	0	0.00337268	0	0	0	0.00240385	0
circ12	0.0022268	0.00163492	0	0	0	0.00037733	0	0	0	0	0.00203832	0	0.00651042	0	0.00884956	0.00258398	0.00168634	0.0113636	0	0.0277778	0.00480769	0.0379747
circ13	0.00027835	0	0	0	0	0	0	0	0	0	0	0	0	0	0.00589971	0	0.00168634	0	0	0	0	0
circ14	0	0	0	0	0	0.00037733	0	0	0	0	0	0	0	0	0	0	0.00168634	0.00568182	0	0	0.00721154	0
circ15	0.0016701	0	0	0	0	0	0	0	0	0	0	0	0	0	0.00294985	0	0	0.00568182	0	0	0	0
circ16	0.0005567	0.00040873	0	0	0	0	0	0	0	0	0	0	0	0	0	0	0.00168634	0	0	0	0.00240385	0
circ17	0.00974225	0.010627	0.0490196	0.00479157	0.0153846	0.00075466	0	0	0	0	0.00101916	0	0	0	0.00589971	0	0	0	0	0	0	0
circ18	0.00027835	0	0	0	0	0	0	0	0	0	0	0	0	0	0	0	0	0	0	0	0.00240385	0
circ19	0.00083505	0.000817461	0	0	0	0	0	0	0	0	0	0	0	0	0	0	0.00168634	0	0	0	0	0
circ20	0.00083505	0.000817461	0	0.00239578	0	0.00037733	0	0	0	0	0.00101916	0	0	0	0.00294985	0	0	0	0	0	0	0
circ21	0.00027835	0	0	0	0	0	0	0	0	0	0	0	0	0	0	0	0.00168634	0	0	0	0	0
circ22	0.0011134	0.00163492	0	0	0	0	0	0	0	0	0	0.00252653	0	0	0.0294985	0.00775194	0.0320405	0.0170455	0	0.0138889	0.0288462	0.0126582
circ23	0	0.00040873	0	0	0	0	0	0	0	0	0	0	0	0	0	0	0.0084317	0.0113636	0	0	0.00240385	0
circ24	0.0016701	0.000817461	0	0.00239578	0	0	0	0	0	0	0	0	0	0	0.00294985	0	0.00505902	0.0113636	0	0	0	0
circ25	0	0.00040873	0	0	0	0	0	0	0	0	0	0	0	0	0	0	0.00168634	0	0	0	0.00240385	0
circ26	0	0.00040873	0	0	0	0	0	0	0	0	0	0	0	0	0	0	0	0	0	0	0	0.0126582
circ27	0.0005567	0	0	0	0	0	0	0	0	0	0	0	0	0	0	0	0	0	0	0	0.00480769	0
circ28	0.0005567	0	0	0	0	0	0	0	0	0	0	0	0	0	0	0	0	0	0	0	0.00240385	0
circ29	0.0011134	0.000817461	0	0	0	0	0	0	0	0	0	0	0	0	0.00294985	0	0	0	0	0	0	0
circ30	0.00027835	0	0	0	0	0	0	0	0	0	0	0	0	0	0	0	0.00337268	0.00568182	0	0.0138889	0.00480769	0
circ31	0.00027835	0	0	0	0	0	0	0	0	0	0	0	0	0	0	0	0.00168634	0.00568182	0	0	0.00480769	0
circ32	0.0005567	0	0	0	0	0	0	0	0	0	0	0	0	0	0.00294985	0	0	0	0	0	0	0
circ33	0.0005567	0	0	0.00239578	0	0	0	0	0	0.0163934	0.00101916	0	0	0	0.00589971	0	0	0.00568182	0	0	0.00240385	0.0126582
circ34	0.00027835	0.000817461	0	0.00479157	0	0.00037733	0	0	0.00394166	0	0	0	0	0	0	0	0.00337268	0.00568182	0	0	0.00480769	0
circ35	0	0.00040873	0	0	0	0	0	0	0	0	0	0	0	0	0	0	0	0	0	0	0	0.0126582
circ36	0.0011134	0.000817461	0	0	0	0	0	0	0	0	0.00101916	0	0	0	0	0.00258398	0	0	0	0	0	0
circ37	0.00027835	0	0	0	0	0	0	0	0.00394166	0	0.00101916	0	0	0	0	0	0.00168634	0	0	0	0	0
circ38	0.00194845	0.00163492	0	0.00479157	0	0	0	0	0	0	0	0	0	0	0.0117994	0.00258398	0.00505902	0	0	0.0416667	0.00480769	0.0126582
circ39	0.00027835	0	0	0	0	0	0	0	0	0	0	0	0	0	0	0	0.00337268	0	0	0	0.00480769	0
circ40	0.00027835	0	0	0	0	0	0	0	0	0	0	0	0	0	0	0	0.00168634	0.00568182	0	0	0.00240385	0
circ41	0	0	0	0.00239578	0	0	0	0	0	0	0	0	0	0	0	0	0.00168634	0	0	0.0138889	0	0
circ42	0.0050103	0.00367857	0	0.00239578	0	0	0	0	0.00394166	0	0.00305748	0	0	0	0.00294985	0	0	0	0	0	0	0.0126582
circ43	0.00027835	0	0	0	0	0	0	0	0	0	0	0	0	0	0.00294985	0	0	0	0	0	0	0
circ44	0.00139175	0.00040873	0	0	0	0	0	0	0	0	0	0	0	0	0.00294985	0	0.00168634	0.00568182	0	0	0.00240385	0
circ45	0.00027835	0.00040873	0	0	0	0	0	0	0	0	0	0	0	0	0	0	0.00168634	0	0	0	0	0
circ46	0.00083505	0.000817461	0	0	0	0	0	0	0	0	0	0	0	0	0	0	0	0	0	0	0.00240385	0
circ47	0.0027835	0.0040873	0	0.00479157	0	0.00075466	0.00996016	0	0.0137958	0.0163934	0.00203832	0.00252653	0.00651042	0	0.00884956	0	0.00674536	0.0170455	0	0.0555556	0.0120192	0.0632911
circ48	0.00027835	0.00040873	0	0	0	0	0	0	0	0	0	0	0	0	0	0.00258398	0	0	0	0	0.00240385	0
circ49	0	0	0	0.00239578	0	0	0	0	0	0	0	0	0	0	0	0	0	0	0	0	0.00240385	0
circ50	0	0.00040873	0	0	0	0	0	0	0	0	0	0	0	0	0	0	0.00168634	0	0	0	0	0
circ51	0	0.00163492	0	0	0	0	0	0	0	0	0	0.00252653	0	0	0	0	0.00337268	0.00568182	0	0	0.00961538	0
circ52	0	0.00040873	0	0	0	0	0	0	0	0	0	0	0	0	0	0	0.00337268	0	0	0	0.00480769	0
circ53	0.00027835	0.00040873	0	0	0	0	0	0	0	0	0	0	0	0	0	0	0	0	0	0	0.00480769	0
circ54	0.00027835	0	0	0	0	0	0	0	0	0	0	0	0	0	0.00294985	0	0	0	0	0	0	0
circ55	0.00027835	0.000817461	0	0	0	0	0	0	0	0	0	0	0	0	0	0	0.00168634	0	0	0	0	0
circ56	0.0005567	0	0	0.00239578	0	0	0	0	0	0	0	0	0	0	0	0	0.00505902	0	0	0	0	0
circ57	0.00027835	0	0	0	0	0	0	0	0	0	0	0	0	0	0.00294985	0	0	0	0	0	0	0
circ58	0.00083505	0.00245238	0	0	0	0	0	0	0	0	0	0	0	0	0	0.00258398	0	0	0	0	0	0
circ59	0.00473195	0.00326984	0	0	0	0	0	0	0	0	0	0	0	0	0.00589971	0	0	0	0	0	0	0.0126582
circ60	0.0005567	0.00040873	0	0.00479157	0	0	0	0	0	0	0.00203832	0.00252653	0	0	0	0	0.00168634	0	0	0	0	0
circ61	0.00027835	0	0	0	0	0	0	0	0	0	0	0	0	0	0.00294985	0	0	0	0	0	0	0
circ62	0.0161443	0.0339246	0	0	0	0	0	0	0.00197083	0	0	0	0	0	0.00294985	0	0.00337268	0	0	0	0	0
circ63	0.0005567	0.00040873	0	0	0	0	0	0	0	0	0	0	0	0	0.00589971	0	0	0	0	0.0138889	0	0
circ64	0.00083505	0.00040873	0	0	0	0	0	0	0	0	0	0	0	0	0.00294985	0	0	0	0	0	0	0
circ65	0	0.000817461	0	0	0	0	0	0	0	0	0	0	0	0	0.00294985	0	0	0	0	0	0	0
circ66	0.0033402	0.00122619	0	0	0	0	0	0	0	0	0	0	0	0	0	0	0	0.00568182	0	0	0.00240385	0
circ67	0.00640205	0.00572223	0.0490196	0	0	0	0	0	0.00394166	0	0	0.00252653	0	0	0.00294985	0	0	0	0	0	0.00240385	0
circ68	0.00027835	0	0	0	0	0	0	0	0	0	0	0	0	0	0	0	0.00168634	0	0	0	0	0
circ69	0.00027835	0.000817461	0	0	0	0	0	0	0	0	0	0	0	0	0	0	0.00674536	0.00568182	0	0	0.00240385	0
circ70	0.00027835	0	0	0	0	0	0	0	0	0	0	0	0	0	0	0	0.00505902	0.00568182	0	0	0.00240385	0
circ71	0.0044536	0.00776588	0	0.00239578	0	0.00037733	0	0	0.00788333	0	0	0	0	0	0	0	0	0	0	0	0.00240385	0
circ72	0.0005567	0.000817461	0	0	0	0	0	0	0	0	0	0	0	0	0.00294985	0	0.00168634	0	0	0	0.00240385	0
circ73	0.00027835	0	0	0	0	0	0	0	0	0	0	0	0	0	0	0	0.00337268	0	0	0	0	0
circ74	0	0.00040873	0	0	0.0153846	0	0	0	0	0	0	0	0	0	0	0	0.00168634	0.00568182	0	0	0	0
circ75	0.0005567	0.00122619	0	0	0	0	0	0	0	0	0	0.00252653	0	0	0.00294985	0	0.00337268	0	0	0	0	0
circ76	0.0005567	0	0	0	0	0	0	0	0	0	0	0	0	0	0.00589971	0	0	0	0	0	0	0
circ77	0.0022268	0.000817461	0	0	0	0	0	0	0	0	0	0	0	0	0.00589971	0	0.00505902	0.00568182	0	0	0	0
circ78	0.0267216	0.0269762	0	0.00718735	0.0461538	0.00264131	0	0	0.0157667	0	0.0050958	0.00505306	0.0195312	0	0	0	0.00168634	0.00568182	0	0	0	0
circ79	0.00027835	0	0	0	0	0	0	0	0	0	0	0	0	0	0	0	0.00674536	0.00568182	0	0	0.00721154	0
circ80	0	0.00040873	0.0490196	0	0	0	0	0	0	0	0	0	0	0	0	0	0	0	0	0	0.00240385	0
circ81	0.00027835	0	0	0	0	0	0	0	0	0	0	0	0	0	0.00294985	0	0.00168634	0	0	0.0138889	0.00240385	0.0253165
circ82	0.0011134	0	0	0	0	0	0	0	0.00197083	0	0	0	0.00651042	0	0	0	0	0.00568182	0	0	0	0
circ83	0.00027835	0	0	0	0	0	0	0	0	0	0	0	0	0	0	0.00258398	0	0	0	0	0	0
circ84	0.00139175	0.00367857	0	0	0	0	0	0	0	0	0	0	0	0	0.00589971	0.00258398	0.00168634	0.00568182	0	0	0.00480769	0
circ85	0.00528865	0.0053135	0	0.00239578	0	0	0	0	0	0.0163934	0.00101916	0	0	0	0	0.00775194	0	0	0	0	0.00240385	0
circ86	0.00306185	0.000817461	0	0	0	0	0	0	0.0059125	0	0	0	0	0	0.00294985	0	0.00168634	0.00568182	0	0	0	0
circ87	0.0022268	0	0	0	0.0153846	0	0	0	0	0	0	0	0	0	0	0	0	0.00568182	0	0	0	0
circ88	0.00027835	0	0	0	0	0	0	0	0	0	0	0	0	0	0	0	0.00337268	0	0	0	0.00240385	0
circ89	0.00027835	0.00122619	0	0	0	0	0	0	0	0	0	0	0	0	0	0	0.00168634	0	0	0	0	0
circ90	0.0033402	0.00613096	0	0.00239578	0	0	0	0	0.00197083	0	0	0	0	0	0.0117994	0	0.00505902	0.0170455	0	0	0.00480769	0
circ91	0.00751545	0.00735715	0	0	0.0153846	0	0	0	0.00197083	0	0	0	0	0	0.0265487	0.00258398	0	0	0	0	0.00240385	0
circ92	0.00027835	0	0	0	0	0	0	0	0	0	0	0	0	0	0.00294985	0	0	0	0	0	0	0
circ93	0	0.00163492	0	0	0	0	0	0	0	0	0	0	0	0	0	0	0	0	0	0	0.00240385	0.0126582
circ94	0	0	0	0	0	0	0	0	0	0	0.00101916	0	0	0	0	0	0.00168634	0	0	0	0	0
circ95	0.00027835	0	0	0	0	0	0	0	0	0	0	0	0	0	0	0	0	0	0	0	0.00240385	0
circ96	0	0.00040873	0	0	0	0	0	0	0	0	0	0	0	0	0	0	0.00168634	0	0	0	0	0
circ97	0.0005567	0.00122619	0	0	0	0.00037733	0	0	0	0	0	0	0	0	0.00294985	0	0	0	0	0	0	0
circ98	0	0.00040873	0	0	0	0	0	0.0177936	0	0	0	0	0	0	0	0	0	0.00568182	0	0	0	0
circ99	0.00083505	0.00040873	0	0	0	0	0	0	0	0	0	0	0	0	0	0	0	0	0	0	0.00240385	0
circ100	0.00027835	0	0	0	0	0	0	0	0	0	0	0	0	0	0	0	0.00168634	0	0	0	0	0
circ101	0	0	0	0	0	0	0.00996016	0	0	0	0	0	0	0	0.00294985	0	0.00337268	0	0	0	0	0
circ102	0.00027835	0.00040873	0	0	0	0	0	0	0	0	0	0	0	0	0	0	0.00168634	0	0	0.0138889	0.00480769	0
circ103	0.0011134	0.00040873	0	0	0	0	0	0	0	0	0	0	0	0	0	0	0	0	0	0	0.00240385	0
circ104	0	0.00122619	0	0.00479157	0	0	0	0.0177936	0.0059125	0	0	0.00252653	0	0	0	0	0.00337268	0.0170455	0	0	0.00240385	0.0126582
circ105	0.0011134	0.000817461	0	0	0	0	0	0	0.00197083	0	0	0	0	0	0	0	0.00168634	0	0	0	0	0
circ106	0	0	0	0.00718735	0	0	0	0	0	0	0	0	0	0	0	0	0.00168634	0	0	0.0138889	0	0
circ107	0.00194845	0.000817461	0	0	0	0	0	0	0.00197083	0	0	0	0	0	0	0	0.00168634	0	0	0	0	0
circ108	0.00083505	0.00122619	0	0	0	0	0	0	0	0	0	0	0	0	0.00589971	0	0.00674536	0	0	0	0.00480769	0
circ109	0.00306185	0.0040873	0.147059	0.0119789	0	0.00075466	0.0199203	0	0.00394166	0	0.00305748	0	0.0130208	0	0.00294985	0	0	0.00568182	0	0	0	0
circ110	0.0011134	0	0	0	0	0	0	0	0	0	0	0	0	0	0	0	0.00168634	0	0	0	0.00240385	0
circ111	0	0	0	0	0	0.00113199	0	0	0	0	0	0	0.00651042	0	0	0	0.00168634	0	0	0	0	0
circ112	0.00027835	0	0	0	0	0	0	0	0	0	0	0	0	0	0.00294985	0	0	0	0	0	0	0
circ113	0.00027835	0	0	0	0	0	0	0	0	0	0	0	0	0	0.00294985	0	0.00168634	0.00568182	0	0	0	0
circ114	0	0.000817461	0	0	0.0153846	0	0	0	0	0	0	0	0	0	0.0294985	0	0.0134907	0.0170455	0	0	0.00961538	0
circ115	0.0005567	0.00040873	0	0	0	0	0	0	0	0	0	0	0	0	0.00294985	0	0	0.00568182	0	0	0.00240385	0
circ116	0	0	0	0.00239578	0	0	0	0	0	0	0	0	0	0	0	0.00258398	0	0	0	0	0	0
circ117	0.00361855	0.00122619	0	0.00239578	0	0	0	0	0.0177375	0	0.00407664	0	0	0	0	0	0.00168634	0	0	0	0	0
circ118	0	0	0	0	0	0	0	0	0	0.0163934	0	0	0	0	0.00294985	0	0	0	0	0	0	0
circ119	0.00027835	0	0	0	0	0	0	0	0	0	0	0	0	0	0	0	0.00168634	0	0	0	0	0
circ120	0.0005567	0	0	0	0	0	0	0	0	0	0	0	0	0	0	0	0	0	0	0	0.00240385	0
circ121	0	0	0	0	0	0.00113199	0	0	0	0	0	0	0	0	0	0	0	0.00568182	0	0	0	0
circ122	0.00083505	0.00163492	0	0	0	0	0	0	0	0	0	0.00252653	0	0	0	0	0.00168634	0.00568182	0	0	0	0
circ123	0.00027835	0	0	0	0	0	0	0	0	0	0	0	0	0	0.00294985	0	0	0	0	0	0	0
circ124	0	0.000817461	0	0	0	0	0	0	0	0	0	0	0	0	0.00294985	0	0	0	0	0	0	0
circ125	0.00027835	0.000817461	0	0	0	0	0	0	0	0	0	0	0	0	0.00589971	0	0.00337268	0	0	0	0.00240385	0
circ126	0	0	0	0.00239578	0	0	0	0	0	0	0	0	0	0	0	0	0.00168634	0	0	0	0	0
circ127	0	0	0	0	0	0	0	0	0.011825	0	0	0	0	0	0	0	0	0	0	0	0.00240385	0
circ128	0.016701	0.0282024	0	0.00718735	0.0153846	0	0	0	0.0059125	0	0.00203832	0.0126326	0	0	0.00589971	0	0.0084317	0.0113636	0	0	0.0192308	0
circ129	0.00083505	0	0	0	0	0	0	0	0	0	0	0	0	0	0	0	0.00168634	0	0	0	0	0
circ130	0.00194845	0.000817461	0	0.00239578	0	0	0	0	0	0	0	0	0	0	0.00294985	0	0	0	0	0	0	0
circ131	0.0108556	0.00817461	0	0.00479157	0.0153846	0	0	0	0.00197083	0	0.00101916	0.00505306	0	0	0.0265487	0.00258398	0.00168634	0	0	0	0	0.0126582
circ132	0.00083505	0.000817461	0	0.00239578	0	0	0	0	0	0	0.00203832	0	0	0	0	0	0.00168634	0	0	0	0	0
circ133	0	0.00040873	0	0	0	0	0	0	0	0	0	0	0	0	0	0	0	0.00568182	0	0	0	0
circ134	0.00027835	0.00040873	0	0	0	0	0	0	0	0	0	0	0	0	0	0	0	0	0	0	0.00240385	0
circ135	0.0005567	0.00040873	0	0	0	0	0	0	0	0	0	0	0	0	0.00589971	0.00258398	0.00505902	0.0170455	0	0.0277778	0.00961538	0.0126582
circ136	0	0.000817461	0	0	0	0	0	0	0	0	0	0	0	0	0	0	0	0	0	0	0.00240385	0
circ137	0.00027835	0	0	0	0	0	0	0	0	0	0	0	0	0	0	0	0	0	0	0	0	0.0126582
circ138	0	0.00040873	0	0	0	0	0	0	0	0	0	0	0	0	0	0	0.00168634	0.00568182	0	0	0.00240385	0
circ139	0.00027835	0.00163492	0	0.00479157	0	0.00150932	0	0	0	0	0.00305748	0	0	0	0.00294985	0	0	0	0	0.0138889	0.00240385	0.0126582
circ140	0	0	0	0	0	0	0.00996016	0	0.00197083	0.0163934	0.00101916	0.00252653	0	0	0	0	0	0	0	0	0	0.0126582
circ141	0.00083505	0	0	0	0	0	0	0	0	0	0	0	0	0	0	0	0	0	0	0	0.00240385	0
circ142	0.00027835	0.000817461	0	0	0	0	0	0	0	0	0	0	0	0	0.00589971	0	0.00168634	0	0	0	0	0
circ143	0.00139175	0.00040873	0	0	0	0	0	0	0	0	0	0	0	0	0.00589971	0	0.00168634	0	0	0	0	0
circ144	0.00027835	0.00040873	0	0	0	0	0	0	0	0	0	0	0	0	0.00294985	0	0	0	0	0	0	0
circ145	0.00695875	0.00490477	0	0	0.0307692	0.00075466	0	0.0177936	0.00197083	0	0.00407664	0	0.00651042	0	0	0	0.00168634	0.00568182	0	0	0.00240385	0
circ146	0	0.00040873	0	0	0	0	0	0	0	0	0	0	0	0	0.00294985	0.00258398	0.00337268	0	0	0	0.00240385	0
circ147	0.0005567	0	0	0	0	0	0	0	0.00394166	0	0	0	0	0	0.00294985	0	0.010118	0.0113636	0	0	0.00480769	0
circ148	0	0	0	0	0	0	0	0	0	0	0	0.00505306	0	0	0	0	0.00168634	0	0	0	0	0
circ149	0.00027835	0	0	0	0	0	0	0	0	0	0	0	0	0	0	0	0	0	0	0	0.00240385	0
circ150	0	0.000817461	0	0	0	0	0	0	0	0	0	0	0	0	0	0	0	0	0	0	0.00240385	0
circ151	0.00027835	0.00040873	0	0	0	0	0	0	0	0	0.00101916	0	0	0	0	0	0.00168634	0	0	0	0	0
circ152	0.00027835	0	0	0	0	0.00037733	0	0	0	0	0	0	0	0	0	0	0.00337268	0	0	0	0.00240385	0
circ153	0.00083505	0.00040873	0	0.00239578	0	0	0	0	0	0	0	0	0	0	0	0.00258398	0	0.00568182	0	0	0	0
circ154	0.00027835	0.00040873	0	0	0	0	0	0	0	0	0	0	0	0	0.00589971	0	0	0	0	0	0.00240385	0
circ155	0.0005567	0	0	0.00239578	0	0.00075466	0	0	0	0	0	0.00252653	0	0	0.00294985	0	0	0	0	0	0.00240385	0
circ156	0	0	0	0	0.0153846	0	0	0	0	0	0	0	0	0	0	0	0.00505902	0	0	0	0	0
circ157	0.00027835	0.00040873	0	0	0	0	0	0	0	0	0	0	0	0	0.00294985	0	0	0	0	0	0.00240385	0
circ158	0.00027835	0	0	0	0	0	0	0	0	0	0	0	0	0	0.00294985	0	0	0	0	0	0.00240385	0
circ159	0.00027835	0.00040873	0	0	0	0	0	0	0	0	0	0	0	0	0	0	0.00337268	0.00568182	0	0	0	0
circ160	0.00027835	0.00040873	0	0	0	0.00075466	0	0	0	0	0	0	0	0	0.00294985	0	0	0	0	0	0	0
circ161	0.00027835	0	0	0	0	0	0	0	0	0	0.00101916	0	0	0	0	0	0.00168634	0	0	0	0	0
circ162	0.0011134	0	0	0	0	0	0	0	0	0	0	0	0	0	0	0	0	0	0	0	0.00240385	0
circ163	0.00250515	0.00040873	0	0	0	0	0	0	0.00197083	0	0	0	0	0	0	0	0.00168634	0	0	0	0	0
circ164	0	0	0	0	0	0	0	0	0.00197083	0	0	0	0	0	0	0	0.00168634	0	0	0	0	0
circ165	0	0.000817461	0	0	0	0	0	0	0	0	0	0	0	0	0.00294985	0	0	0	0	0	0	0
circ166	0.0038969	0.00899207	0	0.00479157	0	0.00037733	0.00996016	0	0	0	0.00203832	0	0	0	0	0.00775194	0	0	0	0.0277778	0.00961538	0.0126582
circ167	0	0.000817461	0	0	0	0	0	0	0	0	0	0	0	0	0	0	0.00168634	0	0	0	0.00480769	0
circ168	0.00027835	0	0	0	0	0	0	0	0	0	0	0	0	0	0	0	0.00168634	0	0	0	0	0
circ169	0	0.00040873	0	0	0	0	0	0	0	0	0	0	0	0	0	0	0	0	0	0	0.00240385	0
circ170	0	0.00040873	0	0	0	0	0	0	0	0	0	0	0	0	0.00294985	0	0	0	0	0	0	0
circ171	0.00027835	0.00040873	0	0	0	0	0	0	0	0	0	0	0	0	0	0	0	0	0	0.0138889	0	0
circ172	0.00027835	0	0	0	0	0	0	0	0.00197083	0	0	0	0	0	0.00294985	0	0	0	0	0	0	0
circ173	0	0	0	0.00239578	0	0	0	0	0	0	0	0	0	0	0	0	0	0	0	0	0.00240385	0
circ174	0.0011134	0.00367857	0	0	0	0	0	0	0	0	0.00101916	0	0	0	0	0.00258398	0	0	0	0	0	0
circ175	0.00027835	0	0	0	0	0	0	0	0	0	0	0	0	0	0	0.00258398	0	0.00568182	0	0	0	0
circ176	0	0.00040873	0	0	0	0	0	0	0	0	0	0.00252653	0	0	0.00589971	0	0.00674536	0.00568182	0	0.0138889	0.00961538	0
circ177	0.00027835	0	0	0	0	0	0	0	0.00394166	0	0	0	0	0	0	0	0	0.00568182	0	0	0	0
circ178	0	0	0	0	0	0	0	0	0.00197083	0	0	0	0	0	0	0	0	0	0	0	0.00240385	0
circ179	0.00027835	0.000817461	0	0	0	0	0	0	0	0	0	0	0	0	0	0	0.00337268	0	0	0	0	0
circ180	0.00027835	0	0	0	0	0	0	0	0	0	0	0	0	0	0	0	0	0	0	0	0.00240385	0
circ181	0.00250515	0.00490477	0	0	0	0.00037733	0	0	0.00197083	0	0	0	0	0	0.00294985	0	0	0	0	0	0	0
circ182	0.00027835	0	0	0	0	0	0	0	0	0	0	0	0	0	0	0	0.00168634	0	0	0	0	0
circ183	0.00027835	0	0	0	0	0	0	0	0	0	0	0	0	0	0.00589971	0	0.0185497	0.0227273	0	0	0.0288462	0
circ184	0.00027835	0.00122619	0	0	0	0	0	0	0	0	0	0.0101061	0.00651042	0	0.00294985	0	0	0	0	0	0	0
circ185	0.00027835	0	0	0	0	0	0	0	0	0	0	0	0	0	0	0	0.00168634	0	0	0	0	0
circ186	0	0.00040873	0	0	0	0	0	0	0	0	0	0	0	0	0	0	0.00168634	0	0	0	0	0
circ187	0	0.00040873	0	0	0	0	0	0	0	0	0	0	0	0	0.00294985	0	0	0	0	0	0	0
circ188	0.00083505	0	0	0.00239578	0	0	0	0	0	0	0	0	0	0	0	0	0.00168634	0	0	0	0	0
circ189	0	0	0	0	0	0.00037733	0	0	0	0	0	0	0	0	0	0	0	0	0	0	0.00721154	0
circ190	0.0005567	0.00040873	0	0	0	0	0	0	0	0	0	0	0	0	0	0	0.00168634	0	0	0	0	0
circ191	0.0005567	0.000817461	0	0	0	0	0	0	0.00197083	0	0	0.00252653	0	0	0.00294985	0	0.00337268	0	0	0	0.00240385	0
circ192	0	0.00040873	0	0	0	0	0	0	0	0	0	0	0	0	0.00294985	0	0	0.00568182	0	0	0	0
circ193	0.00027835	0	0	0	0	0	0	0	0	0	0	0	0	0	0.00294985	0	0	0	0	0	0.00240385	0
circ194	0.0033402	0.00367857	0	0	0	0.00037733	0	0	0	0	0.00305748	0	0.00651042	0	0.00589971	0	0	0.00568182	0	0	0	0.0126582
circ195	0.00027835	0.00122619	0	0	0	0	0	0	0	0	0	0	0	0	0	0.00258398	0	0	0	0	0	0
circ196	0	0.000817461	0	0	0	0	0	0	0	0	0	0	0	0	0	0	0.00168634	0	0	0	0	0
circ197	0	0.00040873	0	0.00239578	0	0	0	0	0	0	0	0	0	0	0	0	0.00168634	0.00568182	0	0	0	0.0126582
circ198	0	0.000817461	0	0	0	0	0	0	0	0	0.00101916	0	0	0	0	0	0.00168634	0	0	0	0	0
circ199	0.00083505	0.00163492	0	0	0	0	0	0	0	0.0163934	0	0.00505306	0	0	0.00294985	0	0	0	0	0	0	0
circ200	0.00027835	0.00040873	0	0	0	0	0	0	0	0	0	0	0	0	0.00294985	0	0.00168634	0	0	0	0	0
circ201	0	0.00040873	0	0	0	0	0	0	0	0	0	0	0	0	0	0	0.00337268	0	0	0	0	0
circ202	0.00027835	0	0	0	0	0	0	0	0	0	0	0	0	0	0	0	0.00168634	0	0	0	0	0
circ203	0	0	0	0	0	0	0	0	0	0	0	0.00252653	0	0	0	0	0.00168634	0	0	0	0	0
circ204	0	0.000817461	0	0	0	0	0	0	0	0	0	0	0	0	0	0	0	0.00568182	0	0	0	0
circ205	0.00027835	0	0	0	0	0	0	0	0	0	0	0	0	0	0	0	0.00168634	0	0	0	0.00240385	0
circ206	0.00194845	0.00245238	0	0	0	0	0	0	0	0	0	0	0	0	0	0.00258398	0	0	0	0	0.00480769	0
circ207	0	0.00040873	0	0	0	0	0	0	0	0	0	0	0	0	0.00294985	0	0.00168634	0	0	0	0	0
circ208	0.0005567	0.00122619	0	0.00239578	0	0	0	0	0	0	0	0	0	0	0	0	0.00168634	0	0	0	0	0
circ209	0.00027835	0	0	0	0	0	0	0	0	0	0	0	0	0	0.0147493	0	0.00168634	0	0	0	0.00240385	0
circ210	0	0.00040873	0	0	0	0	0	0	0	0	0	0	0	0	0	0.00258398	0	0.00568182	0	0	0	0
circ211	0.00027835	0	0	0	0	0	0	0	0	0	0	0	0	0	0.00294985	0	0	0	0	0	0	0
circ212	0	0	0	0	0	0.00037733	0	0	0.00197083	0	0	0	0	0	0	0	0	0	0	0	0.00240385	0
circ213	0	0	0	0	0	0	0	0	0	0	0	0	0.00651042	0	0	0	0.00168634	0.00568182	0	0	0	0
circ214	0.00027835	0	0	0	0	0	0.00996016	0	0	0	0	0	0	0	0.00294985	0	0	0	0	0	0.00240385	0
circ215	0	0.00040873	0	0	0	0	0	0	0	0	0	0	0	0	0.00294985	0	0.00337268	0	0	0	0	0
circ216	0.00083505	0.00449604	0	0	0	0	0	0	0	0	0	0	0	0	0.00294985	0	0.00168634	0	0	0	0	0
circ217	0.00027835	0.00040873	0	0	0	0	0	0	0	0	0	0	0	0	0	0	0	0.00568182	0	0	0	0
circ218	0.0011134	0.00040873	0	0	0	0	0	0	0	0	0	0	0	0	0	0	0.00337268	0.00568182	0	0	0	0
circ219	0.0011134	0.000817461	0	0	0	0	0	0	0	0	0	0	0	0	0	0	0.00168634	0	0	0	0	0
circ220	0.0005567	0	0	0	0	0	0	0	0	0	0	0	0	0	0.00589971	0	0.00168634	0	0	0	0	0.0126582
circ221	0.00083505	0.00122619	0	0.00239578	0	0	0	0	0	0	0	0	0	0	0.00589971	0	0.00505902	0.0113636	0	0	0	0
circ222	0.0005567	0.00040873	0	0	0	0	0	0	0	0	0	0	0	0	0.00294985	0	0.00337268	0.0113636	0	0	0.00480769	0
circ223	0.00528865	0.0130794	0	0	0	0	0.00996016	0	0	0	0	0	0	0	0.0117994	0.00258398	0.0118044	0.00568182	0	0	0.00240385	0
circ224	0.0005567	0	0	0	0	0	0	0	0	0	0	0	0	0	0	0	0	0	0	0.0138889	0	0
circ225	0	0.00040873	0	0	0	0	0	0	0	0	0	0	0	0	0.00294985	0	0.00337268	0	0	0	0	0.0126582
circ226	0.0016701	0.00204365	0	0	0	0	0	0	0	0	0	0	0	0	0.00589971	0	0.00168634	0.00568182	0	0	0	0
circ227	0.00027835	0	0	0	0	0	0	0	0	0	0	0	0	0	0.00589971	0	0.0185497	0	0	0	0.0144231	0.0253165
circ228	0	0	0	0	0	0	0	0	0.00197083	0	0	0	0	0	0.00294985	0	0	0	0	0	0	0
circ229	0	0	0.0490196	0	0	0	0	0	0	0	0	0	0	0	0	0	0	0	0	0	0.00721154	0
circ230	0.00027835	0.00040873	0	0	0	0	0	0	0	0	0	0	0	0	0	0	0	0	0	0	0.00240385	0
circ231	0	0.00040873	0	0	0	0	0	0	0	0	0	0	0	0	0.00294985	0	0	0	0	0	0.00240385	0
circ232	0.0005567	0.00040873	0	0	0	0	0	0	0	0	0	0	0	0	0	0.00258398	0	0	0	0	0	0
circ233	0.0033402	0.00490477	0	0	0	0	0	0	0.00197083	0	0	0.00252653	0	0	0	0	0.00674536	0	0	0	0.00240385	0
circ234	0.00027835	0	0	0	0	0	0	0	0	0	0	0	0	0	0.00294985	0	0.00168634	0.00568182	0	0	0.00961538	0
circ235	0.00027835	0	0	0	0	0	0	0	0	0	0	0	0	0	0	0	0.0084317	0.0113636	0	0	0.00721154	0
circ236	0.00027835	0	0	0.00239578	0	0	0	0	0	0	0	0	0	0	0.00294985	0	0	0	0	0	0	0
circ237	0.0066804	0.00204365	0	0.00479157	0	0.00075466	0	0	0.00788333	0	0.00101916	0.00505306	0	0	0	0	0.00168634	0	0	0	0.00240385	0
circ238	0.00027835	0.00040873	0	0.00239578	0	0	0	0	0	0	0	0	0	0	0	0	0.00337268	0	0	0	0	0
circ239	0	0	0	0	0	0	0	0	0.00197083	0	0	0	0	0	0	0	0.00674536	0.0113636	0	0	0.00721154	0
circ240	0.00027835	0.00163492	0	0	0	0	0	0	0	0	0	0	0	0	0.00294985	0	0.00674536	0	0	0	0.00240385	0
circ241	0.00027835	0	0	0	0	0	0	0	0	0	0	0	0	0	0	0	0.00168634	0	0	0	0.00240385	0
circ242	0.00027835	0	0	0	0	0	0	0	0	0	0	0	0	0	0.00589971	0	0.00505902	0	0	0	0.00721154	0
circ243	0.0005567	0	0	0	0	0	0	0	0.00197083	0	0.00101916	0	0	0	0.00294985	0.00258398	0.00337268	0	0	0	0	0
circ244	0	0	0	0	0	0	0	0	0	0	0.00203832	0	0	0	0	0	0.00168634	0	0	0	0	0
circ245	0.0089072	0.0183929	0.0980392	0	0.0153846	0	0	0	0.00197083	0	0.00203832	0	0.00651042	0	0	0	0.00168634	0	0	0	0	0
circ246	0	0.00040873	0	0	0	0	0	0	0	0	0	0	0	0	0.00884956	0.00258398	0.0134907	0.0170455	0	0	0.00961538	0
circ247	0.00473195	0.00572223	0	0	0	0	0	0	0	0	0	0	0	0	0.0117994	0.00258398	0	0	0	0	0	0
circ248	0.00027835	0	0	0.00239578	0	0	0	0	0	0	0.00101916	0.00252653	0	0	0	0	0	0.0113636	0	0	0	0
circ249	0.00027835	0	0	0	0	0	0	0	0	0	0	0	0	0	0	0	0.00337268	0	0	0	0	0
circ250	0.0005567	0.000817461	0	0	0	0	0	0	0	0	0	0	0	0	0	0	0.00168634	0	0	0	0	0
circ251	0.00027835	0.00040873	0	0	0	0	0	0	0.00197083	0	0	0	0	0	0	0	0.00337268	0	0	0	0.00480769	0
circ252	0.00027835	0	0	0	0	0	0	0	0	0	0	0	0	0	0.00884956	0.00258398	0.00674536	0.0227273	0	0.0138889	0.00480769	0
circ253	0.0050103	0.00980953	0	0	0	0	0	0	0	0	0	0	0	0	0	0	0.00168634	0	0	0	0	0
circ254	0.0033402	0.00204365	0	0.00718735	0	0.00037733	0	0	0.0059125	0	0.00101916	0	0.00651042	0	0.0147493	0.0103359	0.0134907	0.00568182	0	0.0277778	0.0216346	0.0126582
circ255	0.0066804	0.0053135	0	0.00479157	0	0	0	0	0	0	0.00101916	0.00252653	0.00651042	0.0387597	0.00884956	0.00516796	0.00168634	0	0	0	0.00240385	0
circ256	0.00027835	0	0.0490196	0	0	0	0	0	0	0	0	0	0	0	0.00294985	0	0.00168634	0	0	0	0	0
circ257	0	0.00040873	0	0	0	0	0	0	0	0	0	0	0	0	0	0	0.00337268	0	0	0	0	0
circ258	0.00361855	0.00367857	0	0.00239578	0.0153846	0.00037733	0	0	0	0	0	0.00252653	0	0	0.00294985	0	0.00168634	0	0	0	0.00240385	0
circ259	0.00083505	0.00204365	0	0	0	0	0	0.0177936	0	0	0.00101916	0	0	0	0	0	0	0.00568182	0	0	0.00240385	0.0126582
circ260	0.0005567	0.00040873	0	0	0	0	0	0	0	0	0	0	0	0	0	0	0.00168634	0	0	0	0	0
circ261	0	0	0	0	0	0.00037733	0	0	0.00197083	0	0	0	0	0	0.0117994	0.00258398	0.00505902	0	0	0	0.00480769	0
circ262	0.00306185	0.00449604	0	0.00239578	0	0.00075466	0	0	0	0	0.00101916	0	0	0	0.00294985	0.00258398	0	0	0	0	0	0
circ263	0	0.00040873	0	0	0	0	0	0	0	0	0	0	0	0	0	0	0.00337268	0	0	0	0	0
circ264	0	0.00040873	0	0	0	0	0	0	0	0	0	0	0	0	0	0	0	0	0	0	0	0.0126582
circ265	0.00027835	0.00040873	0	0	0	0	0	0	0	0	0	0	0	0	0.00294985	0	0.00168634	0	0	0.0138889	0.00480769	0.0126582
circ266	0.0005567	0.00163492	0	0	0	0	0	0	0	0	0	0	0	0	0	0	0.00337268	0	0	0	0.00480769	0
circ267	0.00027835	0	0	0	0	0	0	0	0	0	0	0	0	0	0.00294985	0	0	0	0	0	0	0
circ268	0.00027835	0	0	0	0	0	0	0	0	0	0	0	0	0	0	0.00516796	0	0	0	0	0	0
circ269	0.0016701	0.00163492	0	0	0	0.00037733	0.0199203	0	0	0	0	0.00252653	0	0	0.00589971	0	0	0	0	0	0.00721154	0
circ270	0.00083505	0.00204365	0	0	0	0	0	0	0	0	0	0	0	0	0	0.00258398	0.00337268	0	0	0	0.00240385	0
circ271	0.00027835	0	0	0	0	0	0	0	0	0	0	0	0	0	0	0	0.00168634	0	0	0	0	0
circ272	0.00139175	0.00204365	0	0.00479157	0	0.00075466	0	0	0.0059125	0	0	0	0	0	0	0.00258398	0.00337268	0	0	0	0.00240385	0
circ273	0.00027835	0.00122619	0	0.00239578	0	0	0	0	0	0	0.00101916	0	0	0	0.00294985	0.00258398	0	0	0	0	0	0
circ274	0	0	0	0	0	0	0	0	0	0	0.00101916	0	0	0	0.00294985	0	0.00168634	0	0	0	0.00480769	0.0253165
circ275	0.00027835	0	0	0	0	0	0	0	0	0	0	0	0	0	0.00589971	0	0.00168634	0	0	0	0	0.0126582
circ276	0.00139175	0.0040873	0	0	0	0	0	0	0	0	0	0	0	0	0	0	0.00168634	0	0	0	0.00480769	0
circ277	0	0.00040873	0	0	0	0	0	0	0	0	0	0	0	0	0	0	0	0	0	0	0.00240385	0
circ278	0.00027835	0	0	0	0	0	0	0	0	0	0	0	0	0	0	0	0	0	0	0	0.00240385	0
circ279	0.00027835	0.00204365	0	0	0	0	0	0	0	0	0	0	0	0	0.00294985	0	0	0	0	0	0	0
circ280	0	0.000817461	0	0.00239578	0	0	0	0	0	0	0	0	0.00651042	0	0.00294985	0	0.00337268	0	0	0	0	0
circ281	0	0	0	0	0	0	0	0	0.00197083	0	0	0	0	0	0	0	0.00337268	0	0	0	0	0
circ282	0.00250515	0.00326984	0	0	0	0	0	0	0.00197083	0	0	0	0	0	0.00294985	0	0	0	0	0	0	0
circ283	0.00027835	0.00040873	0	0.00239578	0	0	0	0	0	0	0	0	0	0	0	0	0	0.00568182	0	0	0.00961538	0
circ284	0.00027835	0.00040873	0	0	0	0	0	0	0	0	0	0	0	0	0.00589971	0	0.00337268	0.0113636	0	0	0.00721154	0
circ285	0	0.00040873	0	0	0	0	0	0	0.00197083	0	0	0	0	0	0.0648968	0.0103359	0.0994941	0.0909091	0.0454545	0.0972222	0.129808	0.0886076
circ286	0	0.00040873	0	0	0	0	0	0	0	0	0	0	0	0	0	0	0.00505902	0	0	0	0	0
circ287	0.00083505	0.00040873	0	0	0	0	0	0	0.00197083	0	0	0	0	0	0	0	0	0	0	0	0.00240385	0
circ288	0.0005567	0	0	0	0	0	0	0	0	0	0	0	0	0	0	0	0	0	0	0	0.00240385	0
circ289	0	0.000817461	0	0	0	0	0	0	0.00197083	0	0	0	0	0	0.00294985	0	0.00168634	0	0	0	0	0
circ290	0.00027835	0	0	0	0	0	0	0	0	0	0	0	0	0	0	0	0.00505902	0	0	0	0.00240385	0
circ291	0.00027835	0	0	0	0	0	0	0	0	0	0	0	0	0	0	0	0	0	0	0	0.00240385	0
circ292	0.00083505	0.00163492	0	0	0	0	0	0	0	0	0	0	0	0	0.00294985	0	0.00337268	0	0	0	0	0
circ293	0.0033402	0.00653969	0	0	0.0153846	0.00037733	0	0.0177936	0.00197083	0	0.00407664	0	0.00651042	0	0.0147493	0.00258398	0.00337268	0.0113636	0	0.0277778	0.0168269	0.0126582
circ294	0	0.00040873	0	0	0	0	0	0	0.00197083	0	0	0	0	0	0	0	0.00505902	0.00568182	0	0	0.00240385	0
circ295	0.00250515	0.00040873	0	0	0.0153846	0	0	0	0	0	0	0	0	0	0	0	0	0	0	0	0.00240385	0
circ296	0	0	0	0	0	0	0	0	0.00197083	0	0	0	0	0	0	0	0.00168634	0.00568182	0	0	0	0
circ297	0.00361855	0.00490477	0	0.00958313	0.0153846	0	0.00996016	0	0.00985416	0	0.00101916	0.00252653	0.00651042	0	0	0	0.00168634	0	0	0	0.00240385	0.0126582
circ298	0.00083505	0	0	0	0	0	0	0	0	0	0	0	0	0	0.00294985	0	0	0	0	0	0	0
circ299	0.0005567	0	0	0	0	0	0	0	0.00197083	0	0	0	0	0	0.00294985	0.00258398	0.00337268	0	0	0	0.00240385	0
circ300	0.00194845	0.00122619	0	0	0	0.00037733	0	0	0	0	0	0	0	0	0.00294985	0	0.00337268	0.00568182	0	0	0.00240385	0
circ301	0.0005567	0	0	0	0	0	0	0	0	0	0	0	0	0	0	0	0	0.00568182	0	0	0.00240385	0
circ302	0	0.000817461	0	0	0	0	0	0	0	0	0	0	0	0	0	0	0	0	0	0	0.00240385	0
circ303	0	0.000817461	0	0	0	0	0	0	0	0	0	0	0	0	0	0	0	0	0	0	0.00240385	0
circ304	0.0011134	0.00286111	0	0	0	0	0	0	0	0	0.00203832	0.00252653	0	0	0	0	0.00168634	0	0	0	0	0
circ305	0.00139175	0.00204365	0	0	0	0	0.00996016	0	0.011825	0	0	0	0	0	0.00884956	0	0.00505902	0	0	0	0.00961538	0
circ306	0	0	0	0	0.0153846	0	0	0	0	0	0	0	0	0	0	0	0.00168634	0	0	0	0	0
circ307	0.00027835	0.00122619	0	0	0	0	0	0	0	0	0	0	0	0	0.00884956	0	0	0	0	0	0	0
circ308	0.0011134	0.00122619	0	0	0	0	0	0	0.00197083	0	0	0	0	0	0.00294985	0	0.00168634	0	0	0	0.00240385	0
circ309	0	0	0	0	0	0	0	0	0.00197083	0	0	0	0	0	0	0	0	0	0	0	0.00240385	0
circ310	0.00027835	0	0	0	0	0	0	0	0	0	0	0	0	0	0	0.00516796	0.0084317	0.00568182	0	0	0	0
circ311	0.00139175	0	0	0	0	0	0	0	0	0	0	0	0	0	0	0	0	0	0	0	0.00240385	0
circ312	0.00139175	0.00326984	0	0.00239578	0	0	0	0	0	0	0	0	0	0	0.0117994	0.00258398	0.00505902	0.0113636	0	0	0.0144231	0
circ313	0	0.000817461	0	0	0	0	0	0	0	0	0	0	0	0	0	0	0.00168634	0	0	0	0	0
circ314	0.00027835	0	0	0	0	0	0	0	0	0	0	0	0	0	0.00589971	0.00258398	0.00505902	0.00568182	0	0	0.00721154	0
circ315	0.0005567	0.00040873	0	0	0	0	0	0	0	0	0	0	0	0	0	0	0.00168634	0	0	0	0.00240385	0
circ316	0.00027835	0	0	0	0	0	0	0	0	0	0	0	0	0	0.00294985	0	0	0	0	0	0	0
circ317	0.00139175	0	0	0	0	0	0	0	0	0	0	0	0	0	0.00294985	0	0	0	0	0	0	0
circ318	0.0016701	0.00286111	0	0	0	0.00037733	0	0	0	0	0	0	0	0	0	0	0	0	0	0.0138889	0	0
circ319	0.00027835	0	0	0	0	0	0	0	0	0	0.00101916	0	0	0	0	0	0.00168634	0	0	0	0	0
circ320	0	0	0	0	0	0	0	0	0.00197083	0	0	0	0	0	0	0	0.00168634	0	0	0	0	0
circ321	0	0	0	0	0	0	0	0	0.00197083	0	0.00101916	0	0	0	0	0	0.00168634	0	0	0	0	0
circ322	0.00027835	0	0	0	0	0	0	0	0	0	0	0	0	0	0	0	0.00168634	0	0	0	0.00240385	0
circ323	0.00027835	0.00163492	0	0	0	0	0	0	0	0	0	0	0	0	0.00294985	0	0	0	0	0	0	0
circ324	0.00027835	0.00040873	0	0	0	0	0	0	0	0	0	0	0	0	0.00294985	0	0	0	0	0	0	0
circ325	0	0.00040873	0	0	0	0	0	0	0	0	0	0	0	0	0	0	0.00505902	0	0	0	0	0
circ326	0.00027835	0	0	0	0	0	0	0	0.00197083	0	0	0.00252653	0	0	0.00294985	0	0	0	0	0	0	0
circ327	0	0	0	0	0	0	0	0	0.00197083	0	0	0	0	0	0	0	0.00168634	0	0	0	0	0
circ328	0	0.00040873	0	0	0	0	0	0	0	0	0	0	0	0	0.00294985	0	0	0	0	0	0	0
circ329	0.0027835	0.00326984	0	0.00239578	0	0	0	0	0	0	0	0	0	0	0	0	0	0.00568182	0	0	0	0
circ330	0.00083505	0.00040873	0	0	0	0	0	0	0	0	0	0	0	0	0.00589971	0	0.00674536	0	0	0	0.00721154	0
circ331	0.00027835	0	0	0	0	0	0	0	0.00197083	0	0	0	0	0	0.00294985	0	0	0	0	0	0	0
circ332	0.00027835	0.00040873	0	0	0	0	0	0	0	0	0	0	0	0	0.0117994	0	0.00168634	0.00568182	0	0	0.00480769	0
circ333	0.0005567	0.000817461	0	0.00239578	0	0	0	0	0	0	0	0	0	0	0	0	0	0.00568182	0	0	0	0
circ334	0.0150309	0.00653969	0	0	0.0153846	0	0	0	0	0	0.00101916	0.00252653	0.00651042	0	0	0	0	0	0	0	0.00480769	0
circ335	0.00083505	0.00122619	0	0.00239578	0	0	0	0	0	0	0.00101916	0	0	0	0.0353982	0.00258398	0.0219224	0	0	0	0.0168269	0
circ336	0	0.00040873	0	0	0	0	0	0	0	0	0	0	0	0	0.00294985	0.00258398	0	0	0	0	0	0
circ337	0.0011134	0.00326984	0	0	0	0	0	0	0	0	0	0	0	0	0	0	0.00168634	0	0	0	0	0
circ338	0.0005567	0.00163492	0	0	0	0	0	0	0	0	0	0	0	0	0	0	0.00168634	0	0	0	0	0
circ339	0.00027835	0	0	0	0	0	0	0	0	0	0	0	0	0	0.00294985	0	0	0	0.0454545	0	0	0
circ340	0.0005567	0.000817461	0	0	0.0153846	0	0.00996016	0	0.0059125	0	0	0	0	0	0.00294985	0.00258398	0.00168634	0.00568182	0	0	0.0168269	0.0126582
circ341	0.0267216	0.0249326	0.0980392	0.0119789	0	0	0	0	0.011825	0.0163934	0.00305748	0	0	0	0	0	0	0	0	0	0.00240385	0
circ342	0.0005567	0.00040873	0	0	0	0	0	0	0	0	0	0	0	0	0	0	0.00337268	0	0	0	0	0
circ343	0.00027835	0	0	0	0	0	0	0	0	0	0	0	0	0	0	0	0.00168634	0.00568182	0	0	0	0
circ344	0.0016701	0.00204365	0.0490196	0	0	0	0	0	0	0	0	0	0	0	0.00589971	0	0.010118	0.0113636	0	0	0.0120192	0
circ345	0.00027835	0.00040873	0	0	0	0	0	0	0	0	0	0	0	0	0.00294985	0.00258398	0.00674536	0.0113636	0	0	0.00961538	0
circ346	0	0	0	0	0	0	0	0	0.00394166	0	0	0	0	0	0	0	0	0	0	0	0	0.0126582
circ347	0.0153092	0.0269762	0.0980392	0.0215621	0.138462	0.00113199	0.0199203	0.0177936	0.00788333	0.0163934	0.00713412	0.00252653	0.00651042	0	0.020649	0	0.0303541	0.0454545	0	0.0138889	0.0168269	0
circ348	0.0005567	0.00040873	0	0	0	0	0	0	0	0	0.00101916	0.00252653	0	0	0.00294985	0	0.00337268	0	0	0	0.00240385	0
circ349	0.0005567	0.00040873	0	0	0	0	0	0	0	0	0	0	0	0	0	0	0	0.00568182	0	0	0	0
circ350	0	0.00040873	0	0	0	0	0	0	0	0	0	0	0	0	0	0	0	0.00568182	0	0	0.00240385	0
circ351	0.00027835	0	0	0	0	0	0	0	0	0	0	0	0	0	0.00884956	0	0.00168634	0	0	0	0.00240385	0
circ352	0.0011134	0.00163492	0	0	0	0	0	0	0	0	0	0	0	0	0	0	0	0	0	0	0.00240385	0
circ353	0.00083505	0.00163492	0	0	0	0.00037733	0	0	0	0	0	0	0	0	0	0	0.00168634	0.00568182	0	0	0	0
circ354	0	0.00040873	0	0	0	0	0	0	0	0	0	0	0	0	0	0	0	0	0	0	0.00480769	0
circ355	0.00250515	0.00163492	0	0.00479157	0	0	0	0	0.00197083	0	0.00305748	0	0	0	0.0176991	0	0.0151771	0.00568182	0	0.0138889	0.0144231	0
circ356	0.00027835	0	0	0	0	0	0	0	0	0	0	0.00252653	0	0	0	0	0.00168634	0	0	0	0	0
circ357	0	0.00040873	0	0	0	0	0	0	0	0	0	0	0	0	0.00294985	0	0	0	0	0	0	0
circ358	0.0189278	0.0134881	0	0	0	0	0	0	0.00788333	0	0.00203832	0	0	0.0193798	0	0	0.00168634	0	0	0	0	0
circ359	0.0027835	0.00653969	0	0	0	0	0	0	0.00197083	0	0	0	0	0	0.00884956	0	0.00168634	0.00568182	0	0	0	0
circ360	0.0005567	0.00040873	0	0	0	0	0	0	0.00197083	0	0	0	0	0	0	0	0.00168634	0	0	0	0	0
circ361	0	0.00040873	0	0	0	0	0	0	0	0	0	0	0	0	0	0.00258398	0	0	0	0	0	0
circ362	0	0	0	0	0	0	0	0	0	0	0	0.00252653	0	0	0.00294985	0	0.00337268	0	0	0	0.00721154	0
circ363	0.00083505	0.00245238	0	0	0	0	0	0	0	0	0	0	0	0	0	0	0.00168634	0	0	0	0	0
circ364	0.0005567	0	0	0	0	0	0	0	0	0	0	0	0	0	0.00589971	0.00258398	0.00674536	0.0113636	0	0.0277778	0.0144231	0
circ365	0	0	0	0	0	0	0	0	0	0	0.00101916	0	0	0	0	0	0.00168634	0	0	0	0	0
circ366	0.011969	0.0167579	0	0.0143747	0	0.00188665	0.00996016	0.0177936	0.0059125	0.0163934	0	0	0	0.0193798	0.0294985	0.0206718	0.0370995	0.0284091	0	0.0833333	0.0384615	0.0379747
circ367	0.0005567	0.00040873	0	0	0	0	0	0	0	0	0	0	0	0	0.00294985	0	0	0	0	0	0	0
circ368	0	0.00040873	0	0	0	0	0	0	0	0	0	0	0.00651042	0	0.020649	0.00516796	0.0539629	0.0511364	0.0454545	0	0.0697115	0.0253165
circ369	0.00027835	0	0	0	0	0	0	0	0	0	0	0	0	0	0.00294985	0	0	0.00568182	0	0	0	0
circ370	0.00027835	0	0	0	0	0	0	0	0.00197083	0	0	0	0	0	0.00294985	0.00258398	0	0	0	0	0	0
circ371	0	0.000817461	0	0	0	0	0	0	0	0	0	0	0	0	0.00294985	0	0.00168634	0	0	0	0	0
circ372	0	0	0	0	0	0	0	0	0.00197083	0	0	0	0	0	0	0	0	0	0	0	0.00480769	0
circ373	0.00027835	0	0	0	0	0	0	0	0	0	0	0	0	0	0	0	0	0.00568182	0	0	0.00240385	0
circ374	0.00194845	0.00204365	0	0	0	0	0	0	0	0	0	0	0	0	0	0	0	0	0	0	0.00240385	0
circ375	0.0139175	0.0134881	0	0.00958313	0	0	0.0298805	0	0.00394166	0	0.0050958	0.00252653	0.0195312	0	0	0	0	0	0	0	0	0.0126582
circ376	0	0	0	0	0	0	0	0	0	0	0.00101916	0	0	0	0.00294985	0	0	0.00568182	0	0	0	0
circ377	0.0038969	0.0040873	0	0.00958313	0.0153846	0.00037733	0	0	0.00197083	0	0.00305748	0	0	0	0	0	0.00168634	0	0	0	0.00480769	0
circ378	0.00027835	0	0	0	0	0	0	0	0	0	0	0	0	0	0.00294985	0	0	0	0	0	0	0
circ379	0.0011134	0.000817461	0	0	0	0	0	0	0	0	0	0	0.00651042	0	0	0	0	0.00568182	0	0	0	0
circ380	0.00139175	0	0	0	0	0.00037733	0.00996016	0	0	0	0	0	0	0	0	0	0	0	0	0	0.00240385	0
circ381	0	0.00040873	0	0	0	0	0	0	0	0	0	0	0	0	0	0	0	0	0	0	0.00240385	0
circ382	0.00027835	0	0	0	0	0	0	0	0	0	0	0	0	0	0	0	0.00168634	0	0	0	0	0
circ383	0	0.00204365	0	0.00479157	0	0.00113199	0	0	0.00788333	0	0.00101916	0.00252653	0	0	0.00294985	0	0	0	0	0	0	0
circ384	0	0.00040873	0	0.00239578	0	0	0	0	0.0059125	0	0	0	0	0	0	0	0	0	0	0	0.00240385	0
circ385	0	0.00040873	0	0	0	0	0	0	0	0	0	0	0	0	0	0	0	0	0	0	0.00240385	0
circ386	0.00027835	0.000817461	0	0	0	0	0	0	0	0	0	0	0	0	0	0	0.00168634	0	0	0	0.00480769	0
circ387	0.00194845	0.00040873	0	0.00239578	0	0	0	0	0	0	0	0	0	0	0	0	0.00337268	0.0113636	0	0	0	0
circ388	0	0.00040873	0	0	0	0	0	0	0	0	0	0	0	0	0	0	0.00337268	0	0	0	0	0
circ389	0.00083505	0.00122619	0	0	0.0153846	0	0	0	0	0	0.00101916	0	0	0	0	0.00258398	0	0	0	0	0	0
circ390	0	0.00040873	0	0	0	0	0.00996016	0	0	0	0	0	0	0	0.00294985	0	0	0	0	0	0	0
circ391	0.00139175	0.00245238	0	0.00239578	0	0	0	0	0.0059125	0	0	0	0	0	0	0	0.00168634	0	0	0	0.00240385	0
circ392	0.0011134	0.000817461	0	0.00239578	0	0	0	0	0	0	0	0	0	0	0	0	0.00168634	0	0	0	0.00240385	0
circ393	0.00027835	0.00040873	0	0	0	0	0	0	0	0	0	0	0	0	0	0	0.00337268	0	0	0	0	0
circ394	0.0005567	0	0	0	0	0	0	0	0	0	0	0	0	0	0	0.00258398	0	0	0	0	0	0
circ395	0.00862885	0.0094008	0	0.00479157	0	0	0	0	0.0059125	0.0491803	0.0050958	0	0.00651042	0	0	0	0.0269815	0	0	0	0.00721154	0
circ396	0.00139175	0.00040873	0	0.00239578	0	0	0	0	0	0	0	0	0	0	0	0	0	0.00568182	0	0	0.00240385	0.0126582
circ397	0.0016701	0	0	0	0.0153846	0	0	0	0	0	0	0.00252653	0	0	0.00294985	0	0.00505902	0.0113636	0	0	0.00721154	0
circ398	0.00027835	0	0	0	0	0	0	0	0	0	0	0	0	0	0	0	0.00168634	0	0	0	0	0
circ399	0.00027835	0	0	0	0	0	0	0	0	0	0	0	0	0	0	0	0.00337268	0.00568182	0	0	0	0
circ400	0.00473195	0.00367857	0	0	0.0153846	0.00037733	0	0	0.00394166	0	0	0	0	0	0	0	0.00337268	0	0	0	0	0
circ401	0.00027835	0	0	0	0	0.00037733	0	0	0.00394166	0	0	0	0	0	0	0.00516796	0.00337268	0	0	0.0138889	0	0.0126582
circ402	0.0038969	0.00245238	0	0.0119789	0	0	0.00996016	0	0.00394166	0	0.00203832	0	0	0	0	0.00258398	0	0.00568182	0	0	0	0
circ403	0.0005567	0	0	0	0	0	0	0	0	0	0	0	0	0	0	0	0	0	0	0	0.00480769	0
circ404	0.00027835	0	0	0	0	0	0	0	0	0	0	0	0	0	0	0	0	0.00568182	0	0	0	0
circ405	0.0022268	0.00040873	0	0	0	0	0	0	0	0	0	0	0	0	0.00589971	0	0	0	0	0	0.00240385	0
circ406	0	0.00040873	0	0	0	0	0	0	0	0	0	0	0	0	0	0	0.00337268	0	0	0	0	0
circ407	0.00027835	0.00040873	0	0	0	0	0	0	0	0	0	0	0	0	0	0	0	0.00568182	0	0	0	0
circ408	0.00027835	0	0	0	0	0.00037733	0	0	0	0	0	0	0	0	0.00589971	0	0.0168634	0.0113636	0	0	0.0120192	0
circ409	0.00083505	0.00040873	0	0	0	0	0	0	0	0	0	0	0	0	0	0	0.00168634	0	0	0	0	0
circ410	0.00027835	0.00040873	0	0	0	0	0	0	0	0	0	0	0	0	0	0	0.00168634	0	0	0	0	0
circ411	0.0005567	0.00122619	0	0.00239578	0	0	0	0	0.0059125	0	0.00203832	0.00252653	0	0	0.00589971	0	0.0168634	0.00568182	0	0	0	0
circ412	0.0011134	0.00040873	0	0	0	0	0	0	0	0	0	0	0	0	0.00294985	0	0.00168634	0.00568182	0	0	0	0
circ413	0	0	0	0	0	0	0	0	0.00788333	0	0	0	0	0	0	0	0.00168634	0	0	0	0.00240385	0
circ414	0	0.00040873	0	0.00239578	0	0	0	0	0	0	0.00101916	0	0	0	0	0	0.00337268	0	0	0	0	0
circ415	0.00027835	0.00040873	0	0	0	0	0	0	0	0	0	0	0	0	0	0	0.00168634	0	0	0	0	0
circ416	0.00027835	0.00040873	0	0	0	0	0	0	0	0	0	0	0	0	0	0	0.00505902	0	0	0.0138889	0.0120192	0.0253165
circ417	0.00027835	0.000817461	0	0	0	0	0	0	0	0	0	0	0	0	0	0	0.00168634	0	0	0	0	0
circ418	0	0	0	0	0	0	0	0	0	0.0163934	0	0	0	0	0	0	0	0	0	0	0.00240385	0
circ419	0	0.00040873	0	0	0	0	0	0	0	0	0	0	0	0	0	0	0	0.00568182	0	0	0.00240385	0
circ420	0.0005567	0.00163492	0	0	0	0	0.00996016	0	0	0	0	0	0	0	0.00294985	0	0	0	0	0	0	0
circ421	0	0	0	0	0.0153846	0	0	0	0	0	0	0	0	0	0	0	0	0	0	0	0.00240385	0
circ422	0.00027835	0.00040873	0	0	0	0	0	0	0	0	0	0	0	0	0	0	0	0	0	0	0.00240385	0
circ423	0.00027835	0	0	0	0	0	0	0	0	0	0	0	0	0	0	0.00258398	0	0	0	0	0	0
circ424	0.00083505	0.00449604	0	0	0	0	0	0	0	0	0	0	0	0	0.00884956	0.0258398	0	0.00568182	0	0.0138889	0	0
circ425	0	0	0	0.00239578	0	0	0	0	0	0	0	0	0	0	0	0.00258398	0	0	0	0	0	0
circ426	0.0005567	0.000817461	0	0	0	0	0	0	0	0	0	0	0	0	0	0	0	0	0	0	0.00240385	0
circ427	0	0.00163492	0	0	0	0	0	0	0	0.0163934	0	0	0	0	0.00294985	0.00258398	0	0	0	0	0	0.0126582
circ428	0.00027835	0.00040873	0	0	0	0	0	0	0	0	0	0	0	0	0.00294985	0	0	0	0	0	0	0
circ429	0.00027835	0	0	0	0	0	0	0	0	0	0	0	0	0	0	0	0	0.00568182	0	0	0	0
circ430	0.0005567	0.00040873	0	0	0	0	0	0	0	0	0	0	0	0	0.00589971	0	0	0	0	0	0	0
circ431	0.00027835	0	0	0	0	0	0	0	0	0	0	0	0	0	0	0	0	0	0	0	0.00240385	0
circ432	0.0022268	0.000817461	0	0	0	0.00037733	0	0	0	0.0163934	0	0	0	0	0	0	0.00168634	0	0	0	0	0
circ433	0.0016701	0.000817461	0	0	0	0	0	0	0	0	0	0	0	0	0	0	0.00168634	0	0	0.0138889	0	0.0126582
circ434	0	0.00040873	0	0	0	0	0	0	0	0	0	0	0	0	0.00294985	0	0.00168634	0	0	0	0.00240385	0
circ435	0	0	0	0.00239578	0	0	0	0	0	0	0	0	0	0	0	0	0.00674536	0	0	0	0.00480769	0
circ436	0.00083505	0.00163492	0.0490196	0	0.0153846	0	0	0	0.00197083	0	0.00203832	0	0	0	0	0	0	0	0	0	0.00240385	0
circ437	0.00027835	0	0	0	0	0	0	0	0	0	0	0	0	0	0.00294985	0	0	0	0	0	0	0
circ438	0.00027835	0	0	0	0	0	0	0	0	0	0	0	0	0	0	0.00258398	0	0	0	0	0	0
circ439	0.00027835	0.00040873	0	0	0	0	0	0	0	0	0	0	0	0	0.00589971	0	0	0	0	0	0	0
circ440	0.0005567	0.00122619	0	0	0	0	0	0	0.00197083	0	0.00101916	0.00252653	0	0	0.00294985	0	0.00168634	0	0	0	0	0
circ441	0.00027835	0	0	0	0	0	0	0	0	0	0.00101916	0	0	0	0	0	0.00674536	0	0	0	0.00480769	0
circ442	0.0011134	0.00040873	0	0	0	0	0	0	0	0	0	0	0	0	0	0.00258398	0	0	0	0	0.00480769	0
circ443	0.00027835	0	0	0	0	0	0	0	0	0	0	0	0	0	0	0	0.00168634	0	0	0	0	0
circ444	0	0.00040873	0	0	0	0	0	0	0	0	0	0	0.00651042	0	0	0	0	0	0	0	0	0.0126582
circ445	0.0005567	0	0.0490196	0	0	0	0	0	0	0	0.00101916	0	0	0	0.00294985	0	0.00337268	0	0	0	0	0
circ446	0	0	0	0	0	0	0	0	0	0	0.00101916	0	0	0	0	0	0	0	0	0.0138889	0	0
circ447	0.00027835	0.000817461	0	0	0	0	0	0	0	0	0	0	0	0	0	0.00258398	0	0	0	0	0	0
circ448	0	0.00040873	0	0	0	0	0	0	0	0	0	0	0	0	0	0	0.00168634	0	0	0	0	0
circ449	0	0	0	0	0	0	0	0	0	0	0.00101916	0	0	0	0	0	0.010118	0.00568182	0	0	0.00480769	0
circ450	0	0.00040873	0	0	0	0	0	0	0	0	0	0	0	0	0	0	0.00168634	0	0	0	0	0
circ451	0.0033402	0.00449604	0.0490196	0.00239578	0	0	0	0	0.00197083	0	0	0	0	0	0.00294985	0	0.00168634	0	0	0	0	0
circ452	0.00027835	0	0	0	0	0	0	0	0	0	0	0	0	0	0	0	0.00337268	0.0113636	0	0	0.00480769	0
circ453	0.0005567	0.00204365	0	0	0	0.00037733	0	0	0	0	0	0	0	0	0	0	0.00168634	0.00568182	0.0454545	0	0	0
circ454	0.0016701	0.000817461	0	0	0	0	0	0	0	0	0	0	0	0	0	0	0.00505902	0.0113636	0	0	0.00240385	0
circ455	0	0.00040873	0	0	0	0	0	0	0	0	0	0	0	0	0	0	0.00168634	0	0	0	0	0
circ456	0	0.00204365	0	0	0	0	0	0	0	0	0	0	0	0	0	0	0.00168634	0	0	0	0	0.0126582
circ457	0.0005567	0.00163492	0	0.0119789	0	0	0	0	0	0	0	0	0	0	0	0	0	0	0	0	0	0.0126582
circ458	0.0005567	0	0	0	0	0	0	0	0	0	0	0	0	0	0	0	0.00168634	0	0	0	0	0
circ459	0.00027835	0.00040873	0	0	0	0	0	0	0	0	0	0	0	0	0.00294985	0	0	0	0	0	0	0
circ460	0.00083505	0.000817461	0	0	0	0	0	0	0	0	0	0	0	0	0	0	0	0.00568182	0	0	0.00240385	0
circ461	0.0005567	0	0	0	0	0	0	0	0	0	0	0	0	0	0	0	0.00168634	0	0	0	0	0
circ462	0.00027835	0.00040873	0	0	0	0	0	0	0	0	0	0	0	0	0	0	0.00168634	0	0	0	0	0
circ463	0.00083505	0.00040873	0	0	0	0	0	0	0	0	0	0	0.00651042	0	0	0	0.00168634	0	0	0	0	0
circ464	0.00027835	0	0	0	0	0	0	0	0	0	0	0	0	0	0	0	0.00674536	0	0	0	0.00240385	0.0126582
circ465	0.00027835	0	0	0	0	0	0	0	0	0	0	0	0	0	0	0	0	0	0	0	0.00240385	0
circ466	0.0005567	0.00204365	0	0	0	0	0	0	0	0	0	0	0	0	0.00294985	0	0	0	0	0	0	0.0126582
circ467	0	0.00040873	0	0	0	0	0	0	0	0	0	0	0	0	0	0	0	0	0	0	0.00240385	0
circ468	0	0	0	0	0	0	0	0	0	0	0.00101916	0	0	0	0	0	0.00168634	0	0	0	0	0
circ469	0	0	0	0.00239578	0	0	0	0	0	0	0	0	0	0	0	0	0.00674536	0	0	0	0.00240385	0
circ470	0.0005567	0.00122619	0	0	0	0	0	0	0	0	0	0	0	0	0	0.00258398	0	0	0	0	0	0.0126582
circ471	0.0005567	0	0	0	0	0	0	0	0	0	0	0	0	0	0	0.00258398	0	0	0	0	0.00240385	0
circ472	0.0005567	0.000817461	0	0	0	0	0	0	0.00197083	0	0	0	0	0	0.00294985	0	0	0	0	0	0	0
circ473	0.00027835	0.00040873	0	0	0	0	0	0	0	0	0	0	0	0	0	0	0	0.00568182	0	0	0	0
circ474	0.00027835	0	0	0	0	0	0	0	0	0	0	0	0	0	0.00294985	0	0.00674536	0	0	0	0.00480769	0
circ475	0	0.000817461	0	0	0	0	0	0	0	0	0	0	0	0	0	0	0.00168634	0	0	0	0	0
circ476	0.00139175	0.00040873	0	0	0	0	0	0	0	0	0	0	0	0	0.00589971	0.00516796	0	0	0	0.0138889	0	0
circ477	0.00306185	0.00613096	0	0.00239578	0	0	0	0	0	0	0	0	0	0	0.00294985	0	0.00168634	0	0	0	0	0
circ478	0.00139175	0.00163492	0	0	0	0	0	0	0	0	0	0	0	0	0	0	0.00168634	0	0	0	0.00240385	0
circ479	0.00027835	0.00040873	0	0	0	0	0	0	0	0	0	0	0	0	0.00294985	0	0	0	0	0	0	0
circ480	0.0005567	0.00163492	0	0	0	0	0	0	0	0	0	0	0	0	0.00294985	0	0.00168634	0.00568182	0	0	0.00240385	0
circ481	0.0005567	0	0	0	0	0	0	0	0	0	0	0	0	0	0	0	0	0	0	0	0.00240385	0.0126582
circ482	0	0.00040873	0	0	0	0	0	0	0	0	0	0	0	0	0	0	0	0	0	0	0.00240385	0
circ483	0.00027835	0	0	0	0	0	0	0	0.00197083	0	0	0	0	0	0	0	0.00168634	0	0	0	0	0
circ484	0.0011134	0.00040873	0	0	0	0	0	0	0.00197083	0	0	0	0	0	0.00589971	0	0.00505902	0.0227273	0	0	0.0120192	0
circ485	0	0.000817461	0	0	0	0	0	0	0	0	0	0	0	0	0	0.00258398	0.00168634	0	0	0	0	0
circ486	0.00584535	0.00735715	0	0	0	0	0	0	0.00197083	0	0.00101916	0	0.00651042	0	0.020649	0.00258398	0.010118	0.0170455	0	0.0138889	0.0120192	0.0126582
circ487	0.00027835	0	0	0	0	0	0	0	0	0	0	0	0.00651042	0	0	0	0.00505902	0	0	0	0	0
circ488	0	0.000817461	0	0	0	0	0	0	0	0	0	0	0	0	0	0	0.00337268	0	0	0	0	0.0126582
circ489	0.00027835	0	0	0	0	0	0	0	0	0	0	0	0	0	0	0	0.00168634	0.00568182	0	0	0	0
circ490	0	0.00040873	0	0	0	0	0	0	0	0	0	0	0	0	0	0.00258398	0	0	0	0	0	0
circ491	0.0022268	0.00326984	0	0	0	0	0	0	0	0	0	0	0	0	0.00294985	0	0	0	0	0	0	0
circ492	0.0005567	0.00040873	0	0	0	0	0	0	0.00197083	0	0	0	0	0	0	0	0	0.0170455	0	0	0.0144231	0
circ493	0	0.00040873	0	0	0	0	0	0	0	0	0	0	0	0	0	0.00258398	0	0	0	0	0	0.0126582
circ494	0	0.00040873	0	0.00239578	0	0	0	0	0	0	0	0	0	0	0.00294985	0	0.00337268	0	0	0	0.00240385	0
circ495	0.00027835	0	0	0	0	0	0	0	0	0	0	0	0	0	0	0	0.00168634	0	0	0	0	0
circ496	0	0.00040873	0	0	0	0	0	0	0	0	0	0	0	0	0.00294985	0	0.00337268	0	0	0	0.00240385	0
circ497	0	0	0	0	0	0	0	0	0	0	0	0	0	0.0193798	0	0	0.00337268	0	0	0	0	0
circ498	0.0136391	0.0118532	0.0490196	0.0119789	0	0.0105652	0.00996016	0.0355872	0.0197083	0.0327869	0.0101916	0.00505306	0	0	0.0235988	0.00516796	0.0151771	0.0284091	0	0	0.00961538	0
circ499	0.00027835	0	0	0	0	0	0	0	0	0	0	0	0	0	0	0	0	0.00568182	0	0	0	0
circ500	0.00027835	0.00122619	0	0	0	0	0	0	0.00394166	0	0	0	0	0.0193798	0.00294985	0	0	0	0	0	0.00240385	0
circ501	0.00027835	0.00163492	0	0	0.0153846	0	0	0	0	0	0	0	0	0	0	0.00258398	0	0	0	0.0138889	0.00480769	0
circ502	0.00417525	0.0053135	0	0.00479157	0	0	0	0	0.0059125	0	0	0	0	0	0.00589971	0	0.00505902	0.00568182	0	0	0	0
circ503	0.0005567	0.00040873	0	0	0	0	0	0	0.00197083	0	0	0	0	0	0.00294985	0	0.0084317	0.0113636	0	0	0	0
circ504	0.0027835	0.00040873	0	0.00239578	0	0	0	0	0	0	0	0.00252653	0	0	0.0147493	0	0.0185497	0.0284091	0	0	0.0168269	0
circ505	0.00027835	0	0	0	0	0	0	0	0	0	0	0	0	0	0	0	0.00505902	0.00568182	0	0	0.00480769	0
circ506	0.00027835	0	0	0	0	0	0	0	0	0	0	0	0	0	0	0	0	0	0	0	0.00240385	0
circ507	0.00027835	0	0	0	0	0	0	0	0	0	0	0	0	0	0.00294985	0	0	0	0	0	0.00240385	0
circ508	0.00695875	0.00163492	0	0	0	0	0	0	0	0	0	0	0	0	0	0.00258398	0	0	0	0	0	0
circ509	0.00027835	0	0	0	0	0	0	0	0	0	0	0	0	0	0	0	0	0	0	0	0.00240385	0
circ510	0.00027835	0	0	0	0	0	0	0	0	0	0	0	0	0	0	0	0.00168634	0.00568182	0	0	0	0
circ511	0.00083505	0.00163492	0	0	0	0	0	0	0	0	0	0	0.00651042	0	0.0176991	0.00258398	0.0758853	0.0454545	0	0	0.0480769	0.0379747
circ512	0.00027835	0.00204365	0	0	0	0	0	0	0	0	0	0	0	0	0	0	0	0	0	0	0	0.0126582
circ513	0	0	0	0	0	0	0	0	0.00197083	0	0	0	0	0	0	0	0.00168634	0	0	0	0	0
circ514	0	0.00040873	0	0	0	0	0	0	0.00197083	0	0	0	0	0	0.00589971	0.00258398	0.0084317	0.0113636	0	0.0138889	0.00480769	0.0126582
circ515	0.0211546	0.0339246	0.147059	0.00958313	0.0307692	0	0.00996016	0	0	0.0163934	0	0	0	0	0.020649	0.00516796	0.00168634	0.00568182	0	0	0	0
circ516	0.00306185	0.00694842	0	0.00479157	0	0	0	0	0	0	0	0	0	0	0.00294985	0	0.00168634	0	0	0	0	0
circ517	0	0.00040873	0	0	0	0	0	0	0	0	0	0	0	0	0	0	0	0	0	0	0.00240385	0
circ518	0.00027835	0.000817461	0	0	0	0	0	0	0.00197083	0	0	0	0	0	0.00294985	0	0	0.00568182	0	0.0277778	0	0
circ519	0.0027835	0.0053135	0	0	0	0	0	0	0	0	0	0	0	0	0.00294985	0	0	0	0	0	0	0
circ520	0.0016701	0.00163492	0	0	0	0	0	0	0.00394166	0	0	0	0	0	0.00294985	0.00258398	0	0.00568182	0	0	0.00240385	0.0126582
circ521	0	0.00040873	0	0	0	0	0	0	0	0	0	0	0	0	0	0	0	0	0	0	0.00240385	0
circ522	0.0005567	0	0	0	0	0	0	0	0	0	0	0	0	0	0	0.00258398	0	0	0	0	0	0
circ523	0	0.000817461	0	0	0	0	0	0	0	0	0	0	0	0	0	0	0	0	0	0	0.00240385	0
circ524	0.00139175	0.000817461	0	0.00239578	0	0	0	0	0	0	0.00101916	0.00252653	0	0.0193798	0.0265487	0.00516796	0.010118	0.0113636	0	0.0277778	0.0240385	0.0126582
circ525	0.00027835	0.00040873	0	0	0	0	0	0	0	0	0	0	0	0	0	0	0.00337268	0	0	0	0	0
circ526	0	0	0	0.00239578	0	0	0	0	0	0	0	0	0	0	0	0	0	0	0	0	0.00240385	0
circ527	0.0005567	0.000817461	0	0.00239578	0	0	0.00996016	0	0	0	0	0	0	0	0	0	0	0	0	0	0.00240385	0
circ528	0.0027835	0.000817461	0	0	0	0	0	0	0	0	0	0	0	0.0193798	0	0.00258398	0.00337268	0.00568182	0	0.0277778	0.00480769	0
circ529	0.0011134	0.00122619	0	0	0	0	0	0	0	0	0	0.00252653	0	0	0	0	0.00168634	0	0	0	0	0
circ530	0	0.00040873	0	0	0	0	0	0	0	0	0	0	0	0	0	0	0	0	0	0	0.00240385	0
circ531	0	0.00040873	0	0	0	0	0	0	0	0	0	0	0	0	0	0	0	0.00568182	0	0	0	0
circ532	0.00027835	0	0	0	0	0	0	0	0	0	0	0	0	0	0	0	0.00168634	0	0	0	0	0
circ533	0.0011134	0.00286111	0.0490196	0	0	0	0	0	0	0	0	0	0	0	0.00294985	0	0.00337268	0	0	0	0.00240385	0
circ534	0.00139175	0.00122619	0	0.00239578	0.0153846	0.00301864	0	0	0.00788333	0	0.00305748	0	0	0	0.00294985	0.00258398	0.00505902	0	0	0.0138889	0.0120192	0
circ535	0.00139175	0.000817461	0	0	0	0	0	0	0	0	0.00101916	0	0	0	0	0.00258398	0	0	0	0	0	0
circ536	0.00027835	0.000817461	0	0	0	0	0	0	0	0	0	0	0	0	0.00294985	0	0	0.00568182	0	0	0	0.0126582
circ537	0.00027835	0	0	0	0	0	0	0	0	0	0	0	0	0	0.00294985	0	0	0	0	0	0	0
circ538	0	0	0	0.00239578	0	0	0	0	0	0	0	0	0	0	0	0	0.00337268	0	0	0	0.00240385	0
circ539	0.0005567	0.000817461	0	0	0	0	0	0	0	0	0	0	0	0	0.0117994	0.00258398	0.00505902	0.0113636	0	0	0.00721154	0
circ540	0.0011134	0.00040873	0	0	0	0	0	0	0	0	0	0	0	0	0.00589971	0	0	0	0	0	0	0
circ541	0.00083505	0.00367857	0	0.00239578	0.0153846	0	0	0	0	0	0	0	0	0	0	0	0	0.00568182	0	0	0	0
circ542	0	0	0	0.00239578	0	0	0	0	0	0	0	0	0	0	0	0	0.00337268	0	0	0	0.00480769	0
circ543	0.00083505	0	0	0	0	0	0	0	0	0	0	0.00252653	0	0	0	0	0.00168634	0	0	0	0.00240385	0
circ544	0.00027835	0.00040873	0	0	0	0	0	0	0	0	0	0	0	0	0	0	0.00168634	0	0	0	0	0
circ545	0.0005567	0.000817461	0	0	0	0	0	0	0	0	0	0	0	0	0.00589971	0	0.0168634	0.0113636	0	0	0.00721154	0.0126582
circ546	0.00027835	0.00040873	0	0	0	0	0	0	0	0	0	0	0	0	0	0	0.00337268	0	0	0	0	0
circ547	0.00027835	0.00040873	0	0	0	0	0	0	0	0	0	0	0	0	0	0	0	0	0	0	0.00240385	0
circ548	0.00139175	0.00122619	0	0	0	0	0	0	0	0	0	0	0	0	0	0	0	0	0	0.0138889	0	0
circ549	0.0033402	0.0053135	0	0.00718735	0	0	0	0	0.00788333	0	0.00407664	0.00505306	0	0.0387597	0	0	0.0084317	0	0	0	0.00961538	0
circ550	0.00027835	0	0	0	0	0	0	0	0	0	0	0	0	0	0	0.00258398	0	0	0	0.0138889	0	0
circ551	0	0.00163492	0	0	0	0	0	0	0	0	0	0	0	0	0.00294985	0	0.00337268	0	0	0	0	0
circ552	0.00027835	0	0	0	0	0	0	0	0	0	0	0	0	0	0	0	0.00505902	0	0	0	0	0.0126582
circ553	0.0027835	0.00204365	0	0	0	0	0	0	0	0	0	0	0	0	0	0	0	0.00568182	0	0	0	0
circ554	0.00083505	0.0040873	0	0	0	0.00037733	0	0	0	0	0	0	0	0	0	0	0.00337268	0	0	0.0138889	0.00480769	0
circ555	0.00027835	0	0	0	0	0	0	0	0.00197083	0	0	0	0	0	0.0117994	0.00516796	0.0168634	0.0170455	0	0	0.00480769	0.0126582
circ556	0.0005567	0.000817461	0	0.00479157	0	0	0.00996016	0	0	0	0	0	0	0	0.00294985	0	0.00505902	0.0170455	0	0	0.00240385	0
circ557	0.00194845	0	0	0	0	0	0	0	0	0	0	0	0	0	0.00294985	0	0.0084317	0	0	0.0138889	0.00961538	0
circ558	0.0044536	0.00286111	0	0	0.0153846	0	0	0	0	0	0.00101916	0	0	0	0.0884956	0.0103359	0.168634	0.159091	0.0454545	0.0138889	0.141827	0.0506329
circ559	0.0011134	0.00122619	0.0490196	0.00239578	0	0	0	0	0	0	0	0	0	0	0	0	0.00168634	0	0	0	0	0
circ560	0	0.00040873	0	0.00239578	0	0	0.00996016	0	0	0	0	0	0	0	0	0	0	0	0	0	0.00240385	0
circ561	0.0005567	0.00163492	0	0.00239578	0	0	0	0	0	0	0	0	0	0	0.00589971	0.00258398	0.00168634	0.0113636	0	0	0.0144231	0
circ562	0.00027835	0	0	0	0	0	0	0	0	0	0	0	0	0	0	0	0.00168634	0	0	0	0	0
circ563	0.00139175	0.00122619	0	0	0	0	0	0	0.00197083	0	0.00101916	0	0	0	0	0	0.00168634	0	0	0	0	0
circ564	0.00027835	0	0	0	0	0	0	0	0	0	0	0.00252653	0	0	0	0	0	0	0	0	0.00480769	0
circ565	0.0005567	0	0	0	0	0	0	0	0.00197083	0	0	0	0	0	0	0	0.00168634	0	0	0	0.00240385	0
circ566	0	0.00040873	0	0	0	0	0	0	0	0	0	0	0	0	0	0	0.00168634	0	0	0	0	0
circ567	0.0005567	0	0	0	0	0.00037733	0	0	0	0	0	0	0.00651042	0	0	0	0	0.00568182	0	0	0	0.0126582
circ568	0.0016701	0.00122619	0	0	0	0	0	0	0	0	0	0	0	0	0	0	0.00168634	0	0	0	0	0
circ569	0.0011134	0.00163492	0.0490196	0.00239578	0	0	0	0	0.00394166	0	0.00203832	0.00252653	0.0130208	0	0.00294985	0	0	0	0	0	0	0
circ570	0.00027835	0.00040873	0	0	0	0	0	0	0	0	0	0	0	0.0193798	0	0	0.00168634	0	0	0	0.00480769	0
circ571	0	0.000817461	0.0490196	0	0	0	0	0	0	0	0	0	0	0	0	0	0.00168634	0	0	0	0	0
circ572	0.0005567	0.00040873	0	0	0	0	0	0	0	0	0	0	0	0	0	0	0	0	0	0	0.00240385	0
circ573	0.0016701	0.00367857	0.0980392	0.00239578	0	0	0.00996016	0	0.00394166	0	0	0	0	0	0	0	0	0	0	0	0.00240385	0
circ574	0.0005567	0.00040873	0	0.00479157	0	0	0	0	0	0	0	0	0	0	0.00294985	0.00775194	0.00168634	0	0	0	0	0
circ575	0.00027835	0	0	0	0	0	0	0	0	0	0	0	0	0	0	0	0	0.00568182	0	0	0	0
circ576	0.0016701	0.00040873	0	0	0	0	0	0	0	0	0	0	0	0	0.0147493	0	0.00168634	0	0	0	0	0
circ577	0.00139175	0.00040873	0	0	0	0	0	0	0	0	0	0	0	0	0.00294985	0.00258398	0	0	0	0	0	0
circ578	0	0	0	0	0	0	0	0	0	0	0.00101916	0	0	0	0	0	0	0	0	0	0	0.0126582
circ579	0.0027835	0.00204365	0	0	0	0	0	0	0	0	0	0	0	0	0.00294985	0	0.00505902	0.0170455	0	0	0.00721154	0
circ580	0	0	0	0.00239578	0	0.00641461	0	0	0	0	0	0	0	0	0	0	0	0	0	0	0.00240385	0
circ581	0.0005567	0.00204365	0	0	0	0	0	0	0	0	0	0	0	0	0	0	0	0	0	0	0.00240385	0
circ582	0	0.00040873	0	0	0	0	0	0	0	0	0	0	0	0	0.00294985	0	0.00168634	0	0	0	0	0
circ583	0.0033402	0.00245238	0.0490196	0.00239578	0	0.00113199	0	0	0.011825	0	0	0	0	0	0.0117994	0	0.00505902	0.0113636	0	0	0	0.0126582
circ584	0.0022268	0.00122619	0.0490196	0.0143747	0	0	0.00996016	0	0.00197083	0	0.00101916	0	0	0	0	0	0.00168634	0	0	0	0	0
circ585	0.00027835	0.00040873	0	0	0	0	0	0	0	0	0	0	0	0	0.00294985	0	0	0.00568182	0	0	0	0
circ586	0	0.00040873	0	0	0	0	0	0	0	0	0	0	0	0	0.00294985	0	0.00337268	0	0	0	0	0
circ587	0	0	0	0	0	0	0.00996016	0	0	0.0163934	0	0	0	0	0.00589971	0	0.00337268	0	0	0	0.00480769	0.0126582
circ588	0	0.00040873	0	0	0	0	0	0	0	0	0	0	0	0	0	0	0	0	0	0	0.00240385	0
circ589	0.0016701	0.00122619	0	0	0	0	0	0	0.00197083	0	0	0	0	0	0	0	0.00337268	0.00568182	0	0	0.00721154	0
circ590	0.00027835	0.00040873	0	0	0	0	0	0	0	0	0	0	0	0	0	0	0	0	0.0454545	0	0	0
circ591	0	0.00040873	0	0	0	0	0	0	0	0	0	0	0	0	0	0	0	0	0	0	0.00240385	0
circ592	0.0005567	0	0	0	0	0	0	0	0	0	0	0	0	0	0.00294985	0	0	0	0	0	0	0
circ593	0	0.000817461	0	0	0	0	0	0	0	0	0	0	0	0	0	0	0	0	0	0	0.00240385	0
circ594	0.0005567	0.000817461	0	0.00239578	0.0153846	0	0	0	0	0	0.00101916	0	0	0	0	0.00516796	0.00168634	0	0	0	0	0
circ595	0.0005567	0.00040873	0.0490196	0.00239578	0	0	0	0	0	0	0	0	0	0	0	0	0	0	0	0	0.00240385	0
circ596	0.00027835	0	0	0.00239578	0	0	0	0	0	0	0	0	0	0	0	0	0	0	0	0	0.00240385	0
circ597	0.0005567	0.00040873	0	0	0.0153846	0.00113199	0	0	0.00788333	0.0163934	0.00203832	0	0	0	0.00294985	0.00258398	0.0185497	0.00568182	0.0454545	0.0416667	0.0120192	0
circ598	0	0.00122619	0	0	0	0	0	0	0	0	0	0	0	0	0	0	0.00168634	0	0	0	0	0
circ599	0.0016701	0.00040873	0	0	0	0	0	0	0	0	0	0	0	0	0.00294985	0	0.0219224	0.00568182	0.0454545	0	0.0216346	0.0126582
circ600	0.00027835	0	0	0	0	0	0	0	0	0	0	0	0	0	0	0	0.00168634	0	0	0	0	0
circ601	0.0005567	0	0	0.00239578	0	0	0	0	0.00197083	0	0.00101916	0	0	0	0	0	0	0	0	0	0.00240385	0
circ602	0	0	0	0.00239578	0	0	0	0	0	0	0	0	0	0	0	0	0.00168634	0	0	0	0	0
circ603	0	0	0	0.00239578	0	0	0	0	0	0	0.00101916	0	0	0	0	0	0	0	0	0	0.00240385	0
circ604	0.0005567	0	0	0	0	0.00037733	0	0	0	0	0	0	0	0	0	0	0	0	0	0	0.00480769	0
circ605	0.00027835	0	0	0	0	0.00037733	0	0	0	0	0	0	0	0	0	0.00258398	0.00168634	0	0	0	0.00240385	0
circ606	0	0.000817461	0	0	0	0	0	0	0	0	0	0	0	0	0.00294985	0	0.00168634	0	0	0	0.00240385	0
circ607	0	0.00040873	0	0	0	0	0	0	0.00394166	0	0	0	0	0	0.00884956	0	0.00168634	0	0	0	0.00240385	0
circ608	0.00083505	0.00163492	0	0.00239578	0	0	0	0	0	0	0	0	0	0	0	0	0.00168634	0	0	0	0.00240385	0
circ609	0	0.00040873	0	0	0	0	0	0	0	0	0	0	0	0	0.00294985	0	0	0	0	0	0	0
circ610	0.00027835	0.00040873	0	0	0	0	0	0	0	0	0	0	0	0	0	0	0	0	0	0	0.00240385	0
circ611	0.00027835	0.000817461	0	0	0	0	0	0	0	0	0	0	0	0	0.00589971	0	0.00168634	0	0	0	0	0
circ612	0.00250515	0.00653969	0	0	0.0153846	0	0	0	0	0	0	0	0	0	0	0	0	0	0	0	0.00240385	0
circ613	0	0	0	0.00479157	0	0	0	0	0.00197083	0	0	0	0	0	0.00884956	0.00258398	0.00674536	0.00568182	0	0	0.0144231	0
circ614	0.00027835	0	0	0	0	0	0	0	0	0	0	0	0	0	0	0	0	0.00568182	0	0	0.00721154	0
circ615	0.00083505	0	0	0	0	0	0	0	0	0	0	0	0	0	0.00294985	0	0	0.00568182	0	0	0.00240385	0
circ616	0	0.00040873	0	0	0	0	0	0	0	0	0	0	0	0	0	0	0.00168634	0	0	0	0	0
circ617	0.0011134	0.000817461	0	0	0	0	0	0	0	0	0	0	0	0	0.00884956	0	0	0	0	0	0	0
circ618	0	0	0	0	0	0	0	0	0	0	0.00101916	0	0	0	0	0	0.00168634	0	0	0	0	0
circ619	0	0	0	0	0	0	0	0	0	0	0	0.00252653	0	0	0	0	0.00168634	0	0	0	0	0
circ620	0.00027835	0	0	0	0	0	0	0	0	0	0	0	0	0	0.00294985	0	0.00337268	0	0	0	0.00240385	0
circ621	0	0	0	0	0	0.00037733	0	0	0	0	0	0	0	0	0	0	0	0	0	0	0.00240385	0
circ622	0.00027835	0	0	0	0	0	0	0	0	0	0	0	0	0	0	0.00258398	0.00337268	0	0	0	0.00480769	0
circ623	0.00027835	0	0	0	0	0	0	0	0	0	0	0	0	0	0	0	0.00168634	0	0	0	0	0
circ624	0.00083505	0.00286111	0	0	0	0	0	0	0	0	0	0	0	0	0	0	0.00674536	0	0	0	0.00480769	0
circ625	0.00417525	0.00326984	0	0.00479157	0	0.00075466	0	0	0.00197083	0	0	0	0.0130208	0	0.00294985	0	0	0	0	0.0138889	0	0
circ626	0.00027835	0	0	0	0	0	0	0	0	0	0	0	0	0	0	0	0.00168634	0	0	0	0	0
circ627	0	0.00040873	0	0	0	0	0	0	0	0	0	0	0	0	0.020649	0.00258398	0.00674536	0.0113636	0	0	0.0168269	0.0379747
circ628	0.00027835	0.00040873	0	0	0	0	0	0	0	0	0	0	0	0	0	0	0	0	0	0	0.00240385	0
circ629	0.00027835	0.00040873	0	0.00239578	0	0	0	0	0	0	0	0	0	0	0	0	0	0	0	0	0.00480769	0
circ630	0.00139175	0.00122619	0	0	0	0	0	0	0	0	0	0	0	0	0.00294985	0	0.00168634	0	0	0	0.00240385	0
circ631	0.00027835	0	0	0	0	0	0	0	0	0	0	0	0	0	0	0	0.00168634	0	0	0	0	0
circ632	0.0011134	0.00122619	0	0	0	0	0	0	0.00197083	0	0	0	0	0	0	0	0	0	0	0	0.00240385	0
circ633	0	0	0	0	0	0.00037733	0	0	0	0	0.00203832	0	0	0	0	0	0	0	0	0	0.00240385	0
circ634	0.00027835	0	0	0	0	0	0	0	0	0	0	0	0	0	0	0.00258398	0.00168634	0	0	0	0.00480769	0
circ635	0.00027835	0	0	0	0	0	0	0	0	0	0	0	0	0	0	0	0.00168634	0	0	0	0	0
circ636	0	0.00040873	0	0	0	0	0	0	0	0	0	0	0	0	0	0	0	0	0	0	0.00240385	0
circ637	0.0005567	0	0	0	0	0	0	0	0.00197083	0	0.00101916	0	0	0	0	0	0.00337268	0.00568182	0	0	0.00721154	0
circ638	0.0005567	0.00040873	0	0	0	0.00037733	0	0	0	0	0	0	0	0	0	0	0.00168634	0	0	0	0	0
circ639	0	0	0	0	0	0.00037733	0	0	0	0	0	0	0	0	0.00589971	0	0.00168634	0	0	0	0	0
circ640	0.00139175	0.00040873	0	0	0	0	0	0	0	0	0	0	0	0	0	0	0.00168634	0	0	0	0	0
circ641	0.0005567	0.00122619	0	0	0	0	0	0	0.00197083	0	0	0	0	0	0	0	0.00168634	0	0	0	0.00240385	0
circ642	0.0022268	0.00326984	0	0.00958313	0	0	0	0	0	0	0	0	0	0	0.0530973	0.00775194	0.0151771	0.0227273	0	0	0.0360577	0
circ643	0.00027835	0.000817461	0	0	0	0	0	0	0	0	0	0	0	0	0	0	0	0	0	0	0.00240385	0
circ644	0.00027835	0.00122619	0	0	0	0	0	0	0	0	0	0	0	0	0.00294985	0.00258398	0.00337268	0.00568182	0	0	0.00480769	0
circ645	0	0	0	0.00239578	0	0	0	0	0	0	0	0	0	0	0	0	0.00168634	0	0	0	0	0
circ646	0.00027835	0.000817461	0	0	0	0	0	0	0	0	0	0	0	0	0.00294985	0	0.00337268	0	0	0	0	0
circ647	0.00027835	0	0	0	0	0	0	0	0	0	0	0	0	0	0	0	0.00337268	0	0	0	0.00480769	0
circ648	0.00194845	0.00163492	0	0	0	0	0	0	0.00788333	0	0.00203832	0	0	0	0	0	0.00168634	0	0	0	0	0
circ649	0.00250515	0.00694842	0	0	0	0	0	0	0.00394166	0	0	0	0	0	0.00294985	0	0	0	0	0	0	0
circ650	0.0005567	0.00040873	0	0	0	0	0	0	0	0	0	0	0	0	0.00294985	0	0	0	0	0	0	0
circ651	0.0005567	0	0	0	0	0	0	0	0	0	0	0	0	0	0.00884956	0	0.00337268	0	0	0	0	0
circ652	0	0.00040873	0	0	0	0	0	0	0	0	0	0	0	0	0	0	0.00337268	0	0	0	0.00240385	0
circ653	0	0	0	0	0	0.00037733	0	0	0.00197083	0	0	0	0	0	0	0	0.00337268	0	0	0	0	0
circ654	0.0005567	0.00122619	0	0	0	0	0	0	0	0	0	0	0	0	0	0	0.00168634	0.00568182	0	0	0	0
circ655	0.0083505	0.00613096	0	0	0	0	0	0	0.00197083	0	0	0.00252653	0	0	0.00589971	0.00258398	0.00674536	0	0	0.0138889	0.00480769	0.0126582
circ656	0.0214329	0.0331072	0	0.033541	0.0307692	0.00113199	0.0398406	0	0.00788333	0.0163934	0.00203832	0	0	0.0193798	0.0147493	0	0.0202361	0.0170455	0	0.0138889	0.0192308	0.0126582
circ657	0	0.00040873	0	0	0	0	0	0	0	0	0	0	0	0	0	0	0	0	0	0	0.00240385	0
circ658	0.0016701	0.00040873	0	0	0	0	0	0	0	0	0	0	0	0	0.00294985	0	0	0	0	0	0	0
circ659	0.0005567	0	0	0	0	0	0	0	0	0	0	0	0	0	0	0.00258398	0	0	0	0	0	0
circ660	0.00027835	0	0	0	0	0	0	0	0	0	0	0	0	0	0	0	0.00168634	0	0	0	0	0
circ661	0.0094639	0.00899207	0	0.00718735	0.0153846	0.00075466	0	0.0355872	0	0.0163934	0.00407664	0.0126326	0	0	0.00294985	0	0.00505902	0	0	0	0.00240385	0
circ662	0.00083505	0.00040873	0	0.00239578	0	0	0	0	0	0	0	0	0	0	0	0	0.0118044	0	0	0	0	0
circ663	0.00027835	0	0	0	0	0	0	0	0	0	0	0	0	0	0	0	0.00337268	0	0	0	0	0
circ664	0	0	0	0	0	0	0	0	0.0059125	0	0	0	0	0	0	0	0	0	0	0	0.00240385	0
circ665	0.00528865	0.00367857	0	0.00239578	0	0.00037733	0	0.0355872	0.00394166	0	0.00101916	0	0.00651042	0	0.00589971	0	0.00337268	0.0113636	0	0.0138889	0.00480769	0.0253165
circ666	0	0.000817461	0	0	0	0	0	0	0	0	0.00101916	0	0	0	0	0	0	0.00568182	0	0	0	0
circ667	0.0005567	0.000817461	0	0	0	0	0	0	0	0	0.00101916	0	0	0	0	0	0.00168634	0	0	0	0.00480769	0
circ668	0.00027835	0.000817461	0	0	0	0	0	0	0	0	0	0	0	0	0.00294985	0	0.00337268	0.00568182	0	0	0	0
circ669	0.00027835	0	0	0	0	0	0	0	0	0	0	0	0	0	0	0	0.00168634	0.00568182	0	0	0	0
circ670	0.0147525	0.0175754	0	0.00718735	0	0.00037733	0.00996016	0	0.0059125	0	0	0	0	0	0.00589971	0	0.00168634	0	0	0	0	0
circ671	0	0.00040873	0	0	0	0	0	0	0	0	0	0	0	0	0.00294985	0	0	0	0	0	0	0
circ672	0.00417525	0.0163492	0	0.00239578	0	0	0	0	0.00197083	0	0	0.00252653	0	0	0.00884956	0	0.010118	0.00568182	0	0	0.00721154	0
circ673	0.00194845	0.0040873	0	0.00479157	0	0	0	0	0	0	0	0	0	0	0.00589971	0	0.010118	0	0	0	0.00721154	0
circ674	0.00027835	0.000817461	0	0	0	0	0	0	0	0	0	0	0	0	0.00294985	0	0.00674536	0	0	0	0	0
circ675	0.0038969	0.00286111	0	0.00239578	0	0	0	0	0.00394166	0	0	0	0	0	0.0324484	0.00258398	0.0219224	0.0284091	0	0	0.0240385	0.0126582
circ676	0.00027835	0.00040873	0	0	0	0	0	0	0	0	0	0.00252653	0	0	0	0.00258398	0	0	0	0	0	0
circ677	0	0.00040873	0	0	0	0	0	0	0	0	0	0	0	0	0.00589971	0	0.00168634	0	0	0	0	0
circ678	0.00027835	0.00163492	0	0	0	0	0	0	0	0	0	0	0	0	0	0	0.00168634	0	0	0	0	0
circ679	0	0.00040873	0	0	0	0	0	0	0	0	0	0	0	0	0	0	0.00168634	0	0	0	0	0
circ680	0.0011134	0.00122619	0	0	0	0	0	0	0	0	0	0	0	0	0	0	0.00168634	0	0	0	0	0
circ681	0.0005567	0.00122619	0	0	0	0	0	0	0	0	0	0	0	0	0	0	0	0	0	0	0.00240385	0
circ682	0	0.00122619	0	0	0	0.00037733	0	0	0	0	0	0	0	0	0.0117994	0.00258398	0.00505902	0.00568182	0.0909091	0.0138889	0.00721154	0.0126582
circ683	0.0016701	0.00122619	0	0.00239578	0	0	0	0	0.00197083	0	0	0	0.00651042	0	0	0	0.00337268	0.00568182	0	0	0.00240385	0.0126582
circ684	0.00250515	0.00613096	0	0	0	0	0	0	0	0.0163934	0	0	0	0	0.0117994	0	0	0	0	0	0	0
circ685	0.0005567	0.00122619	0	0	0	0	0	0	0	0	0	0	0	0	0	0	0	0	0	0	0.00240385	0
circ686	0.00139175	0.00040873	0	0	0	0	0	0	0	0	0	0	0	0	0	0	0	0.00568182	0	0	0	0
circ687	0.0005567	0.00163492	0	0	0	0	0	0	0	0	0	0	0	0	0	0	0.00337268	0	0	0	0.00240385	0
circ688	0	0	0	0.00239578	0	0	0	0	0	0	0	0	0	0	0	0	0.00168634	0	0	0	0	0
circ689	0	0	0	0.00239578	0	0	0	0	0	0	0	0	0	0	0.00294985	0	0.00168634	0	0	0	0.00961538	0
circ690	0	0.00040873	0	0	0	0.00075466	0	0	0	0	0	0	0	0	0.00294985	0	0.00505902	0	0	0	0	0
circ691	0.00027835	0	0	0	0	0	0	0	0	0	0	0	0	0	0	0.00258398	0	0	0	0	0	0
circ692	0	0.00163492	0	0	0	0	0	0	0	0	0	0	0	0	0	0	0.00337268	0	0	0	0	0
circ693	0.00027835	0.00040873	0	0	0	0	0.00996016	0	0	0	0	0	0	0	0	0	0.00168634	0	0	0	0	0.0126582
circ694	0	0	0	0	0.0153846	0	0	0	0	0	0	0	0.00651042	0	0	0	0.00168634	0	0	0	0	0
circ695	0	0.00040873	0	0	0	0	0	0	0	0	0	0	0	0	0	0	0.00168634	0	0	0	0	0
circ696	0.0016701	0.00040873	0	0	0	0	0	0	0.00197083	0	0	0	0	0	0	0	0	0	0	0.0138889	0	0
circ697	0.0033402	0.00776588	0	0.00239578	0	0	0	0	0	0	0	0.00252653	0	0	0.00589971	0	0	0	0	0	0	0
circ698	0.00361855	0.00367857	0	0	0	0	0	0	0	0	0	0	0	0	0	0	0.00168634	0	0	0	0.00240385	0
circ699	0.00027835	0	0	0	0	0	0	0	0	0	0	0	0	0	0	0	0.00168634	0	0	0	0	0
circ700	0	0.00040873	0	0	0	0	0	0	0	0	0	0	0	0	0.00294985	0.00516796	0.00337268	0	0	0	0.00240385	0
circ701	0.0331236	0.0228889	0	0.00479157	0.0461538	0	0	0	0.00394166	0	0.00305748	0.00757959	0.00651042	0.0193798	0.00884956	0	0.00168634	0	0	0	0	0.0126582
circ702	0.00027835	0.000817461	0	0	0.0153846	0	0	0	0	0	0	0	0	0	0	0	0.00337268	0.00568182	0	0	0.00240385	0
circ703	0.00139175	0	0	0	0	0	0	0	0	0	0	0	0	0	0	0	0.00168634	0	0	0	0	0
circ704	0.00027835	0.00040873	0	0	0	0	0	0	0	0	0	0	0	0	0	0	0.00168634	0.00568182	0	0	0	0
circ705	0	0	0	0	0	0	0	0	0.00197083	0	0	0	0	0	0	0	0	0	0	0.0138889	0	0.0126582
circ706	0.00027835	0	0	0	0	0	0	0	0	0	0	0	0	0	0	0	0.00168634	0.00568182	0	0	0	0
circ707	0.00083505	0.000817461	0	0	0	0	0	0	0	0	0	0	0	0	0.00589971	0	0	0.00568182	0	0	0	0
circ708	0	0.00040873	0	0	0	0	0	0	0	0	0	0	0	0	0	0	0.00168634	0	0	0	0	0
circ709	0	0.000817461	0	0	0	0.00075466	0	0	0	0.0163934	0	0	0	0	0	0	0.00337268	0	0	0	0	0
circ710	0.00027835	0	0	0.00239578	0	0.00037733	0	0	0.00394166	0	0	0	0	0	0	0	0.00168634	0	0	0	0.00240385	0
circ711	0	0.00040873	0	0	0	0	0	0	0	0	0	0	0	0	0	0	0	0	0	0	0.00240385	0
circ712	0.00027835	0	0	0	0	0	0	0	0	0	0	0	0	0	0	0	0	0	0	0	0	0.0126582
circ713	0.0005567	0.00040873	0	0	0	0	0	0	0	0	0	0	0	0	0	0	0	0.00568182	0	0	0	0
circ714	0.00027835	0	0	0	0	0	0	0	0	0	0	0	0	0	0	0.00258398	0	0	0	0	0	0
circ715	0.00027835	0	0	0	0	0	0	0	0	0	0	0	0	0	0	0	0	0.00568182	0	0	0	0
circ716	0.00027835	0	0	0	0	0	0	0	0	0	0	0	0	0	0.00294985	0	0.00168634	0	0	0	0	0
circ717	0.00027835	0.00122619	0	0	0	0	0	0	0	0	0.00101916	0	0	0	0.00294985	0	0	0	0	0	0	0
circ718	0.0011134	0.000817461	0	0	0	0	0	0	0	0	0	0	0	0	0	0	0.00505902	0	0	0	0	0
circ719	0.00027835	0.00040873	0	0	0	0	0	0	0	0	0.00101916	0	0	0	0.00294985	0	0.010118	0.0113636	0	0	0.0216346	0.0126582
circ720	0.00027835	0	0	0	0	0	0	0	0	0	0	0	0	0	0.00294985	0	0.00505902	0	0	0	0.00480769	0.0126582
circ721	0.00027835	0.00040873	0	0	0	0	0	0	0	0	0	0	0	0	0	0	0	0.00568182	0	0	0	0
circ722	0.00083505	0.00040873	0	0	0	0	0	0	0	0	0	0	0	0	0	0	0.00337268	0	0	0	0	0
circ723	0.0016701	0.00122619	0	0	0	0	0	0	0	0	0	0	0.00651042	0	0	0	0	0	0	0	0.00240385	0
circ724	0.0005567	0.00122619	0	0	0	0	0	0	0	0	0	0	0	0	0.00294985	0.00258398	0	0.00568182	0	0	0.00240385	0
circ725	0	0.00040873	0	0	0	0	0	0	0	0	0	0	0	0	0	0	0	0	0	0	0.00240385	0
circ726	0	0	0	0	0	0	0	0	0.00197083	0	0	0	0	0	0.00294985	0	0	0	0	0.0138889	0	0
circ727	0.00083505	0.000817461	0	0	0	0	0	0	0	0	0	0	0	0	0	0	0.00168634	0.00568182	0	0	0	0
circ728	0	0.00040873	0	0	0	0	0	0	0	0	0	0	0	0	0.00294985	0	0	0	0	0	0	0
circ729	0	0	0	0	0	0	0	0	0.00197083	0	0	0	0	0	0	0	0.00168634	0	0	0	0	0
circ730	0.0016701	0.00040873	0	0	0	0	0	0	0	0	0	0	0	0	0	0	0.00168634	0	0	0	0	0.0126582
circ731	0.00027835	0.000817461	0	0	0	0	0	0	0	0	0.00101916	0	0	0	0	0	0	0	0	0	0.00240385	0
circ732	0.00306185	0.000817461	0	0	0	0	0	0.0177936	0	0	0.00815328	0	0	0.0193798	0	0.00258398	0.00505902	0.00568182	0	0	0.00240385	0
circ733	0.0005567	0.00040873	0	0	0	0	0	0	0	0	0	0	0	0	0.00589971	0	0.00337268	0	0	0	0.00480769	0.0126582
circ734	0.00027835	0.00122619	0	0	0	0	0	0	0	0	0.00101916	0	0	0	0.00589971	0.00258398	0	0	0	0	0.00240385	0
circ735	0	0.00040873	0	0	0	0	0	0	0	0	0	0	0	0	0	0	0	0.00568182	0	0	0	0
circ736	0.0016701	0.00040873	0	0	0	0	0	0	0.00197083	0	0	0	0	0	0.00294985	0	0	0	0	0	0	0
circ737	0	0.00122619	0	0	0	0.00037733	0	0	0	0	0	0	0	0	0.00294985	0	0	0.00568182	0	0	0.00240385	0
circ738	0.00194845	0.00122619	0	0.00239578	0	0.00037733	0	0	0.00197083	0	0	0	0	0	0	0	0.00168634	0	0	0	0	0
circ739	0	0.00040873	0	0	0	0	0	0	0	0	0	0	0	0	0.00589971	0	0.00168634	0	0	0	0.00240385	0
circ740	0	0.00040873	0	0	0	0	0	0	0	0	0	0	0	0	0	0	0	0	0	0	0.00240385	0
circ741	0.00027835	0	0	0	0	0	0	0	0	0	0	0	0	0	0	0	0.00168634	0	0	0	0.00240385	0
circ742	0.0016701	0.00204365	0	0.00479157	0	0	0.0298805	0	0.00197083	0	0	0	0	0	0	0	0.00168634	0	0	0	0	0
circ743	0.00027835	0	0	0	0	0	0	0	0	0	0	0	0	0	0	0	0	0	0	0.0138889	0.00240385	0
circ744	0.0033402	0.0053135	0.0490196	0	0	0	0	0	0.00197083	0	0	0	0	0	0	0	0.00337268	0	0	0	0.00480769	0
circ745	0.00027835	0.00040873	0	0	0	0	0	0	0	0	0	0	0	0	0	0.00258398	0	0	0	0	0	0
circ746	0	0.00040873	0	0	0	0	0	0	0	0	0	0	0	0	0	0	0	0	0	0	0.00240385	0
circ747	0.00473195	0.00449604	0.0490196	0	0.0153846	0	0	0	0.0315333	0	0.00407664	0	0	0	0	0	0.00168634	0	0	0	0	0
circ748	0	0	0	0	0	0	0	0	0	0	0.00101916	0	0	0	0	0	0.00168634	0	0	0	0	0
circ749	0.0005567	0.000817461	0	0	0	0	0	0	0	0	0	0.00252653	0	0	0	0	0.00168634	0	0	0	0	0
circ750	0	0	0	0	0	0	0	0	0.00197083	0	0	0	0	0	0	0	0	0	0	0	0.00240385	0
circ751	0	0.00040873	0	0	0	0	0	0	0	0	0	0	0	0	0	0	0	0.00568182	0	0	0.00240385	0
circ752	0.00194845	0.00286111	0	0	0	0	0	0	0	0	0	0	0	0	0.00294985	0	0	0	0	0	0	0
circ753	0.0707009	0.0968691	0	0.00718735	0.0153846	0	0	0	0.0059125	0	0.00305748	0.00505306	0.0130208	0	0	0	0.00168634	0	0	0	0	0
circ754	0.00027835	0	0	0	0	0	0	0	0	0	0	0	0	0	0	0	0.0202361	0.0113636	0	0	0.00961538	0
circ755	0	0.00040873	0	0	0	0	0	0	0	0	0	0	0	0	0.00294985	0	0.0084317	0.00568182	0	0	0.00480769	0
circ756	0.0011134	0.00572223	0	0	0.0153846	0	0	0	0	0	0	0	0	0	0	0	0.00168634	0	0	0	0	0
circ757	0.00027835	0	0	0	0	0	0	0	0	0	0.00203832	0	0	0	0.00884956	0.00775194	0.00337268	0	0	0.0138889	0	0.0126582
circ758	0.0011134	0	0	0	0	0	0	0	0	0	0	0	0	0	0.00294985	0	0	0	0	0	0.00240385	0
circ759	0.0005567	0.000817461	0	0	0	0	0	0	0	0	0	0	0	0	0.00294985	0	0	0	0	0	0	0
circ760	0	0	0	0	0	0	0	0	0	0	0	0	0.00651042	0	0	0	0.00168634	0	0	0	0.00240385	0
circ761	0.00027835	0.00040873	0	0	0	0	0	0	0	0	0	0	0	0	0	0	0.00337268	0	0	0	0.00240385	0
circ762	0.0005567	0.00286111	0	0	0	0	0	0	0	0	0.00101916	0.00252653	0	0	0.00294985	0	0	0	0	0	0.00480769	0
circ763	0.00194845	0.000817461	0	0	0	0	0	0	0	0	0	0	0	0	0	0.00258398	0.00674536	0.00568182	0	0	0.00480769	0.0126582
circ764	0	0.00040873	0.0490196	0	0	0	0	0	0.00197083	0	0	0	0	0	0.00589971	0	0.00168634	0	0	0.0277778	0.0120192	0.0126582
circ765	0	0.00040873	0	0	0	0	0	0	0	0	0	0	0	0	0.00294985	0	0.00168634	0	0	0	0.00480769	0
circ766	0.0005567	0.000817461	0	0	0	0	0	0	0	0	0	0	0	0	0.020649	0	0.0168634	0	0	0	0.0240385	0.0126582
circ767	0	0.00204365	0	0.00239578	0	0	0	0	0	0	0	0	0	0	0	0	0.00674536	0.0113636	0	0	0.00721154	0
circ768	0	0	0	0	0	0.00037733	0	0	0	0	0	0	0	0	0	0	0	0	0	0	0.00240385	0
circ769	0.0016701	0.00326984	0	0	0	0	0	0	0	0	0	0	0	0	0.00294985	0	0.00505902	0	0	0	0.00240385	0
circ770	0	0.00122619	0	0	0	0	0	0	0.00197083	0	0	0	0	0	0.00294985	0	0	0	0	0	0.00240385	0
circ771	0.0005567	0.00040873	0	0	0	0	0	0	0	0	0	0	0	0	0	0	0.00337268	0.00568182	0	0	0.00240385	0.0126582
circ772	0.0011134	0.000817461	0	0	0.0153846	0	0	0	0	0	0	0	0	0	0	0	0	0	0	0	0.00240385	0
circ773	0.0011134	0.00040873	0.0490196	0.00239578	0	0	0	0	0	0	0	0	0	0	0	0	0	0.00568182	0	0	0.00240385	0
circ774	0	0	0	0.00239578	0	0	0	0	0	0	0	0	0	0	0	0	0	0	0	0	0	0.0126582
circ775	0	0	0	0	0	0	0	0	0.00197083	0	0.00101916	0	0	0	0.0117994	0	0.0118044	0.0113636	0	0	0.00480769	0
circ776	0	0.00040873	0	0.00239578	0	0	0	0	0	0	0	0	0	0	0	0	0	0.00568182	0	0	0	0
circ777	0.00194845	0.00163492	0	0	0	0	0	0	0	0	0	0.00252653	0	0	0	0	0.00337268	0	0	0	0	0
circ778	0	0.00163492	0	0	0	0	0	0	0	0	0	0	0	0	0.00294985	0	0	0	0	0	0	0
circ779	0.00027835	0.00040873	0	0	0	0	0	0	0	0	0	0	0	0	0	0	0	0	0	0	0.00240385	0
circ780	0.00027835	0.00040873	0	0	0	0	0	0	0	0	0	0	0	0	0	0	0	0	0	0	0.00240385	0
circ781	0.0005567	0.00204365	0	0	0	0	0	0	0	0	0	0	0	0	0.00294985	0.00258398	0	0	0	0	0.00480769	0
circ782	0.00306185	0.000817461	0	0	0	0	0	0	0	0	0	0.00252653	0	0	0	0	0	0	0	0	0	0.0126582
circ783	0.00027835	0	0	0	0	0	0	0	0	0	0	0	0	0	0	0	0.00337268	0	0	0	0	0
circ784	0.0016701	0.00122619	0	0	0	0	0	0	0.00197083	0	0	0	0	0	0	0	0	0	0	0	0.00240385	0
circ785	0.00361855	0.00899207	0	0.00718735	0	0.00037733	0	0	0.00197083	0.0327869	0.00611496	0	0.00651042	0.0193798	0	0	0.00168634	0	0	0	0.00240385	0
circ786	0.00027835	0	0	0	0	0	0	0	0	0	0	0	0	0	0	0	0.00168634	0	0	0	0.00240385	0
circ787	0.0033402	0.00817461	0.0490196	0.00239578	0	0	0	0	0	0	0	0	0	0	0	0	0	0.00568182	0	0	0	0
circ788	0	0.00122619	0	0	0	0	0	0	0.00394166	0	0	0	0	0	0.0147493	0.00775194	0.0236088	0.0170455	0	0	0.0192308	0.0253165
circ789	0	0	0	0	0	0.00037733	0	0	0.00197083	0	0.00101916	0	0	0	0	0	0.00168634	0	0	0	0	0
circ790	0.00417525	0.00776588	0	0	0.0153846	0	0	0	0	0	0.00203832	0	0	0	0.00294985	0	0	0	0	0	0	0
circ791	0	0	0	0	0	0	0	0	0.00394166	0	0	0	0	0	0	0	0.00337268	0	0	0	0	0
circ792	0	0.00040873	0	0	0	0	0	0	0	0	0	0	0	0	0	0.00258398	0	0	0	0	0	0
circ793	0.00083505	0.00040873	0	0	0	0	0	0	0	0	0	0	0	0	0	0	0	0	0	0	0	0.0126582
circ794	0.00027835	0	0	0	0	0	0	0	0	0	0	0	0	0	0	0	0.00168634	0	0	0	0	0
circ795	0.0027835	0.00367857	0	0.00479157	0	0	0	0	0.00394166	0	0.00407664	0	0.00651042	0	0.00294985	0	0.00505902	0.00568182	0	0	0.00240385	0
circ796	0.0005567	0.000817461	0	0	0	0	0	0	0	0	0	0	0	0	0.00294985	0	0.010118	0	0	0	0.00721154	0.0126582
circ797	0.00027835	0	0	0	0	0	0	0	0	0	0	0	0	0	0.00294985	0	0.00168634	0.0113636	0	0	0	0
circ798	0.0005567	0	0	0	0	0	0	0	0	0	0	0	0	0	0.00294985	0.00516796	0.00337268	0	0	0	0	0
circ799	0.00139175	0.00163492	0	0	0	0	0	0	0	0	0	0.00252653	0	0	0	0	0	0.00568182	0	0	0	0
circ800	0.00027835	0	0	0	0	0	0	0	0	0	0	0	0	0	0.00294985	0.00258398	0.00674536	0	0	0	0.00240385	0
circ801	0	0.00040873	0	0	0	0	0	0	0	0	0	0	0	0	0.00294985	0	0	0	0	0	0	0
circ802	0.0261649	0.0306548	0.0490196	0.00958313	0	0.00075466	0	0	0.00394166	0	0.00305748	0	0.0130208	0	0.0235988	0.00775194	0.00505902	0	0	0.0277778	0.00240385	0
circ803	0.00027835	0	0	0	0	0	0	0	0.00197083	0	0	0	0	0	0	0	0.00168634	0	0	0	0	0.0126582
circ804	0	0.00040873	0	0	0	0	0	0	0	0	0	0	0	0	0	0.00258398	0	0	0	0	0	0
circ805	0.0005567	0.00040873	0	0.00239578	0	0	0	0	0	0	0	0	0	0	0	0.00258398	0.00168634	0	0	0.0138889	0.00480769	0
circ806	0.00027835	0.000817461	0	0	0	0	0	0	0	0	0	0	0	0	0.00589971	0	0	0	0	0	0	0
circ807	0.00417525	0.00204365	0	0	0	0	0	0	0	0	0	0	0	0	0	0	0	0	0	0	0.00240385	0
circ808	0.0005567	0.00122619	0	0	0	0	0	0	0	0	0	0	0	0	0.00589971	0	0.00168634	0.0113636	0	0	0.00480769	0.0126582
circ809	0.00027835	0	0	0	0	0	0	0	0	0	0.00101916	0	0	0	0	0	0	0	0	0	0.00240385	0
circ810	0.0005567	0	0	0	0	0	0	0	0	0	0	0	0	0	0	0	0.00168634	0	0	0	0	0
circ811	0	0	0	0.00239578	0	0	0	0	0	0	0	0	0	0	0	0	0.00168634	0	0	0	0	0
circ812	0.0005567	0	0	0	0	0	0	0	0	0	0.00101916	0	0	0	0	0	0.00168634	0	0	0	0	0
circ813	0.0180927	0.0171667	0	0.00239578	0.0307692	0	0	0	0.00394166	0	0.00203832	0.00252653	0	0	0.00884956	0	0.00337268	0.00568182	0	0	0	0.0126582
circ814	0	0	0	0.00239578	0	0	0	0	0	0	0	0	0	0	0	0	0.00168634	0	0	0	0	0
circ815	0.0005567	0.000817461	0	0	0	0	0	0	0	0	0	0	0	0	0.00294985	0	0	0	0	0	0.00240385	0
circ816	0.00417525	0.00694842	0	0.00239578	0	0	0	0	0	0	0.00203832	0.00505306	0	0	0.00884956	0	0.0151771	0.0113636	0	0	0.0168269	0
circ817	0	0	0	0	0	0	0	0	0.00197083	0	0	0	0	0	0	0	0.00168634	0	0	0	0	0
circ818	0.00027835	0.00040873	0	0.00239578	0	0	0	0	0	0	0	0	0	0	0	0	0.00168634	0	0	0	0	0
circ819	0	0	0	0	0	0	0	0	0.00394166	0	0	0	0	0	0.00294985	0.00258398	0.0118044	0.0113636	0	0.0138889	0.00480769	0
circ820	0.00027835	0	0	0	0	0	0	0	0	0	0	0	0	0	0.00884956	0	0.00168634	0.00568182	0	0	0.00480769	0
circ821	0.0022268	0.00326984	0	0.00239578	0	0	0	0	0	0	0.00101916	0.00252653	0	0	0.00884956	0.00258398	0.00505902	0.00568182	0	0.0138889	0.00721154	0
circ822	0	0	0	0	0	0.00037733	0	0	0	0	0	0	0.00651042	0	0	0	0	0.00568182	0	0	0	0
circ823	0.00027835	0	0	0	0	0.00188665	0	0	0.00394166	0	0	0	0	0	0	0	0.00168634	0	0	0	0	0
circ824	0.0016701	0.000817461	0	0.00479157	0	0	0	0	0	0	0	0	0	0	0.00884956	0.0103359	0	0	0	0	0	0
circ825	0.00083505	0.000817461	0	0.00239578	0	0	0	0	0.00197083	0	0	0	0	0	0	0	0.00168634	0	0	0	0.00240385	0
circ826	0	0.000817461	0	0	0	0	0	0	0	0	0	0.00252653	0	0	0.00589971	0	0.00505902	0	0	0	0.00480769	0
circ827	0	0	0	0	0	0	0	0	0	0	0.00101916	0	0	0	0.00294985	0	0	0	0.0454545	0	0.00240385	0
circ828	0.00083505	0.00040873	0	0	0	0	0	0	0	0	0	0	0	0	0.00294985	0	0.00168634	0	0	0	0	0
circ829	0.00027835	0.00040873	0	0	0	0	0	0	0	0	0	0	0	0	0.0117994	0	0.00337268	0	0	0	0.00240385	0.0126582
circ830	0	0	0	0	0	0.00075466	0	0	0	0	0.00101916	0	0	0	0	0	0	0	0	0	0.00240385	0
circ831	0.00361855	0.00163492	0	0	0	0	0	0	0	0	0.00101916	0	0	0	0.00294985	0	0.00674536	0.00568182	0	0	0.00240385	0.0126582
circ832	0.0005567	0	0	0	0	0	0	0	0	0	0	0	0	0	0	0.00258398	0.00337268	0.00568182	0	0	0.00480769	0
circ833	0	0.00122619	0	0	0	0	0	0	0	0	0	0	0	0	0	0	0.00168634	0	0	0	0	0
circ834	0	0.00122619	0	0	0	0	0	0	0	0	0.00101916	0	0	0	0.00294985	0	0	0	0	0	0	0
circ835	0.00027835	0	0	0	0	0	0	0	0	0	0	0	0	0	0	0	0	0	0	0	0.00240385	0
circ836	0.00027835	0	0	0	0	0	0	0	0	0	0	0	0	0	0	0	0.00337268	0	0	0	0	0
circ837	0.00027835	0	0	0	0	0	0	0	0	0	0	0	0	0	0.00884956	0	0	0	0	0	0	0
circ838	0	0.00040873	0	0	0	0	0	0	0	0	0	0	0	0	0.00294985	0	0	0	0	0	0	0
circ839	0.0005567	0	0	0	0	0	0	0	0	0	0	0	0	0	0	0	0	0	0	0	0	0.0126582
circ840	0.0016701	0.000817461	0	0	0	0	0	0	0	0	0	0	0	0	0	0	0	0	0	0	0.00240385	0
circ841	0.0172577	0.0155318	0.0490196	0.00718735	0	0	0	0	0.00394166	0	0	0	0.00651042	0.0387597	0.00589971	0.00775194	0	0.00568182	0.0454545	0.0138889	0.00240385	0
circ842	0	0.00040873	0	0	0	0	0	0	0	0	0	0	0	0	0.00294985	0.00258398	0	0	0	0	0	0
circ843	0	0.00040873	0	0	0	0	0	0	0	0	0	0	0	0	0.00294985	0	0	0	0	0	0	0
circ844	0.00027835	0.000817461	0	0	0	0	0	0	0	0	0	0	0	0	0	0	0.00168634	0	0	0	0	0
circ845	0	0	0.0490196	0	0	0	0	0	0	0	0	0	0.00651042	0	0.00294985	0	0	0	0	0	0	0
circ846	0.0164226	0.0232976	0	0.00479157	0	0	0	0	0.00197083	0.0163934	0.00101916	0	0	0	0	0	0	0	0.0454545	0	0	0
circ847	0	0	0	0	0	0	0	0	0.00197083	0	0	0	0	0	0.00294985	0	0.00168634	0	0	0	0	0
circ848	0	0.00040873	0	0	0	0	0	0	0.00197083	0	0	0	0	0	0.00294985	0.00258398	0.0202361	0.0284091	0	0	0.0216346	0.0253165
circ849	0	0.00040873	0	0	0	0	0	0	0	0	0	0.00252653	0	0	0.00294985	0	0	0.00568182	0	0	0	0
circ850	0.0011134	0.000817461	0	0	0	0	0	0	0	0	0	0	0	0	0.00589971	0	0.00337268	0.0113636	0	0	0.0120192	0.0126582
circ851	0.00027835	0	0	0	0	0	0	0	0	0	0	0	0	0	0.00294985	0	0	0	0	0	0	0
circ852	0.00194845	0.00163492	0	0	0	0	0	0	0.0059125	0	0	0	0	0	0.00294985	0	0	0	0	0	0	0
circ853	0.00306185	0.0053135	0	0.00239578	0	0	0.00996016	0	0.00197083	0	0	0	0.00651042	0	0.00589971	0	0.00505902	0	0	0	0.0168269	0
circ854	0	0.000817461	0	0	0	0	0	0	0	0	0	0	0	0	0.00294985	0	0	0	0	0	0	0
circ855	0.00027835	0	0	0	0	0	0	0	0.00197083	0	0	0	0	0	0	0	0.00168634	0	0	0	0	0
circ856	0.0038969	0.00245238	0	0.00718735	0	0	0	0	0.00197083	0	0.00203832	0	0	0	0.00589971	0	0	0	0	0	0	0
circ857	0.00027835	0	0	0	0	0	0	0	0	0	0	0	0	0	0	0	0.00337268	0.00568182	0	0	0	0
circ858	0.00027835	0	0	0	0	0	0	0	0	0	0	0	0	0	0.00294985	0	0	0	0	0	0.00240385	0
circ859	0	0.000817461	0	0	0	0	0	0	0	0	0	0	0	0	0	0	0	0	0	0	0.00240385	0
circ860	0	0.00040873	0	0	0	0	0	0	0	0	0	0	0	0	0	0	0	0.00568182	0	0	0	0
circ861	0.00027835	0	0	0	0.0153846	0	0	0	0.00197083	0	0	0	0	0	0	0.00258398	0	0	0	0	0	0
circ862	0	0.00040873	0	0.00239578	0	0	0	0	0.00197083	0	0	0	0	0	0	0	0	0	0	0.0138889	0	0
circ863	0.00083505	0.00122619	0	0	0	0	0	0	0	0	0	0	0	0	0	0	0	0.00568182	0	0	0	0
circ864	0.0005567	0.00040873	0	0	0	0.00037733	0	0	0	0	0	0	0	0	0	0	0.00168634	0	0	0	0.00240385	0
circ865	0	0.00040873	0	0	0	0	0	0	0	0.0163934	0	0.00505306	0	0	0	0	0.00168634	0	0	0	0	0
circ866	0.00027835	0.00040873	0	0	0	0	0	0	0	0	0.00101916	0	0	0	0	0	0.00674536	0	0	0	0	0
circ867	0	0.00040873	0	0	0	0	0	0	0.00197083	0	0	0	0	0	0.00294985	0	0.00337268	0	0	0	0.00480769	0
circ868	0.0011134	0.00040873	0	0	0	0	0	0	0	0	0	0.00252653	0	0	0	0	0	0	0	0	0.00240385	0
circ869	0	0.00040873	0	0	0	0	0	0	0	0	0	0	0	0	0	0	0.00168634	0	0	0	0	0
circ870	0.00139175	0.000817461	0.0490196	0	0	0	0	0	0.00197083	0	0	0	0	0	0	0.00258398	0	0	0	0.0138889	0	0
circ871	0.0005567	0.000817461	0	0	0	0	0	0	0	0	0	0	0	0	0.00294985	0	0	0	0	0	0	0
circ872	0.0005567	0	0	0	0	0	0	0	0	0	0	0	0	0	0	0.00258398	0	0	0	0	0	0
circ873	0	0.00040873	0	0	0	0	0	0	0	0	0	0	0	0	0	0	0.00168634	0	0	0	0.00240385	0
circ874	0.00027835	0	0	0	0	0	0	0	0	0	0	0	0	0	0	0	0.00168634	0	0	0	0	0
circ875	0.0005567	0.00122619	0	0	0	0	0	0	0	0	0	0	0	0	0	0	0.00168634	0	0	0	0	0
circ876	0	0.00040873	0	0	0	0	0	0	0	0	0	0	0	0	0	0	0.00168634	0	0	0	0.00240385	0
circ877	0.00139175	0.00163492	0	0	0	0	0	0	0.00197083	0	0.00101916	0	0	0	0	0	0	0	0	0	0.00240385	0
circ878	0.0005567	0	0	0	0	0	0	0	0	0	0	0	0	0	0.00589971	0	0.0084317	0.00568182	0	0.0138889	0.00240385	0
circ879	0.0066804	0.00980953	0	0	0	0	0	0	0.00197083	0	0	0	0	0	0.00884956	0	0	0	0	0	0.00961538	0.0126582
circ880	0.0164226	0.0110357	0	0.0143747	0.0307692	0.00528262	0.00996016	0.0177936	0.0177375	0.0327869	0.0101916	0.0252653	0.0325521	0	0	0	0	0	0	0	0.00240385	0
circ881	0.00027835	0.00040873	0	0	0	0	0	0	0	0	0	0	0	0	0	0	0	0	0	0	0.00240385	0
circ882	0	0	0	0	0	0.00037733	0	0	0.00197083	0	0	0	0	0	0.00294985	0	0	0	0	0	0.00240385	0
circ883	0.00027835	0	0	0	0	0	0	0	0	0	0	0	0	0	0.00294985	0	0	0	0	0	0	0
circ884	0.00027835	0.00040873	0	0	0	0	0	0	0	0	0	0	0	0	0	0	0.00337268	0	0	0	0	0
circ885	0.00027835	0	0	0	0	0.00037733	0	0	0	0	0	0.00252653	0	0	0.00294985	0	0	0.00568182	0	0	0.00240385	0
circ886	0.00083505	0.000817461	0	0	0	0.00037733	0	0	0.00197083	0	0.00101916	0	0	0	0.0117994	0	0.0219224	0.0284091	0	0	0.0192308	0
circ887	0	0	0	0.00239578	0	0.00075466	0	0	0	0	0.00101916	0	0.00651042	0	0.00294985	0	0.00168634	0	0	0	0	0
circ888	0.00027835	0.00040873	0	0	0	0	0	0	0	0	0	0	0	0	0	0	0	0	0	0	0.00240385	0
circ889	0	0.00040873	0	0	0	0	0	0	0	0	0	0	0	0	0.00294985	0	0	0	0	0	0	0
circ890	0.00027835	0	0	0	0	0	0	0	0	0	0	0	0	0	0.00294985	0	0.0370995	0.0284091	0	0	0.0264423	0.0379747
circ891	0	0.00040873	0	0	0	0	0	0	0	0	0	0	0	0	0	0	0.00337268	0.00568182	0.0454545	0	0	0
circ892	0	0.000817461	0	0	0	0	0	0	0	0	0	0	0	0	0	0	0	0	0	0	0.00240385	0
circ893	0	0.00040873	0	0	0	0	0	0	0	0	0	0	0	0	0	0.00258398	0.00168634	0	0	0	0.00240385	0
circ894	0.0011134	0.00204365	0	0.00239578	0	0	0	0	0	0	0.00101916	0	0	0	0.00294985	0	0.00168634	0	0	0	0.00240385	0
circ895	0.00027835	0	0	0	0	0	0	0	0	0	0	0	0	0	0	0.00258398	0	0	0	0	0.00480769	0
circ896	0.00027835	0	0	0	0	0	0	0	0	0	0	0	0	0	0	0	0.00168634	0	0	0	0	0
circ897	0.0072371	0.00613096	0	0	0.0153846	0.00037733	0	0	0.00394166	0	0.00407664	0	0.00651042	0	0	0	0.00674536	0	0	0	0.00480769	0
circ898	0	0	0	0.00239578	0	0	0	0	0	0	0	0	0	0	0.00294985	0	0	0	0	0	0	0
circ899	0	0.000817461	0	0	0	0	0	0	0	0	0	0	0	0	0	0	0.00168634	0	0	0	0	0
circ900	0	0.000817461	0	0	0	0	0	0	0	0	0	0	0	0	0	0	0.00337268	0	0	0	0	0
circ901	0.0005567	0	0	0	0	0	0	0	0	0	0	0	0.00651042	0	0.00589971	0	0.00337268	0.00568182	0	0	0.00240385	0
circ902	0.00473195	0.00735715	0	0	0	0.00037733	0	0	0.00197083	0.0163934	0.00407664	0.00505306	0	0	0	0	0	0	0	0	0.00240385	0.0126582
circ903	0.00306185	0.00286111	0	0.00479157	0	0	0.00996016	0	0.0059125	0	0	0	0	0	0	0	0	0.00568182	0	0	0	0
circ904	0.00918555	0.0102183	0	0.00239578	0	0	0.00996016	0	0.0157667	0	0.00101916	0	0	0	0.00589971	0.00516796	0.00674536	0	0	0	0.00721154	0
circ905	0.0005567	0	0	0	0	0	0	0	0	0	0	0	0	0	0	0	0	0	0	0.0138889	0	0
circ906	0.00027835	0.00163492	0	0	0	0.00037733	0	0	0	0	0	0	0	0	0.00294985	0	0.00168634	0.0113636	0	0	0.00240385	0
circ907	0	0.00040873	0	0	0	0	0	0	0	0	0	0	0	0	0	0	0.00168634	0	0	0	0.00240385	0.0126582
circ908	0	0.00122619	0	0	0	0	0	0	0	0	0	0	0	0	0.00294985	0	0.00505902	0.00568182	0	0	0.00240385	0
circ909	0	0	0	0	0	0	0	0	0	0	0.00101916	0	0	0	0	0	0	0	0	0	0.00240385	0
circ910	0.0050103	0.00572223	0	0	0	0	0	0	0.00197083	0	0	0	0	0	0	0	0	0	0	0	0.00240385	0
circ911	0.00027835	0	0	0.00239578	0	0.00037733	0	0	0	0	0.00305748	0	0.00651042	0	0	0	0.00168634	0.00568182	0	0	0	0
circ912	0.00027835	0.000817461	0	0	0	0	0	0	0	0	0	0	0	0	0.00294985	0	0	0	0	0	0	0
circ913	0.0005567	0.00040873	0	0	0	0	0	0	0.00197083	0	0	0	0	0	0	0	0	0.00568182	0	0	0	0
circ914	0.0197628	0.0261588	0	0.00718735	0	0	0.00996016	0	0.00788333	0	0.00611496	0.00252653	0.0260417	0.0193798	0.00884956	0.00775194	0	0	0	0	0.00240385	0
circ915	0.00027835	0	0	0	0	0	0	0	0	0	0	0	0	0	0	0	0	0	0	0	0.00240385	0
circ916	0.00027835	0	0	0	0	0	0	0	0	0	0	0	0	0	0	0	0	0	0	0	0.00240385	0
circ917	0.0016701	0.00040873	0	0	0	0	0	0	0	0	0	0.00252653	0	0	0	0	0	0	0	0	0.00240385	0
circ918	0.00027835	0.00122619	0	0.00239578	0	0	0	0	0	0	0	0	0	0	0.00884956	0	0	0	0	0	0	0
circ919	0.0005567	0.00040873	0	0	0	0	0	0	0	0	0	0	0	0	0	0	0	0	0	0	0.00240385	0
circ920	0	0.00040873	0	0	0	0	0	0	0	0	0	0	0	0	0	0	0.00168634	0	0	0	0.00480769	0
circ921	0.0027835	0.00367857	0.0490196	0.00718735	0	0	0.00996016	0	0	0	0.00611496	0	0.00651042	0	0.00589971	0	0.00168634	0.0113636	0	0	0.00240385	0
circ922	0.00027835	0	0	0	0	0	0	0	0	0	0	0	0	0	0.00294985	0	0	0	0	0	0	0
circ923	0.0077938	0.0102183	0	0	0	0.00037733	0	0	0.00197083	0	0	0.00505306	0.00651042	0	0	0	0	0	0	0	0.00240385	0
circ924	0.00027835	0.00040873	0	0	0	0	0	0	0	0	0	0	0	0	0	0	0.00168634	0	0	0	0.00240385	0
circ925	0	0.000817461	0	0	0	0	0	0	0	0	0	0	0	0	0	0	0	0	0	0	0	0.0126582
circ926	0.00027835	0	0	0	0	0	0	0	0	0.0163934	0.00101916	0	0	0	0.00294985	0	0	0	0	0.0138889	0	0.0126582
circ927	0	0.00040873	0	0	0	0	0	0	0	0	0	0	0	0	0	0	0	0	0	0	0.00240385	0
circ928	0.0011134	0.00163492	0	0	0	0.00037733	0	0	0	0	0.00101916	0	0.00651042	0	0	0	0.00168634	0	0	0	0	0
circ929	0	0	0	0.00239578	0	0	0	0	0	0	0	0	0	0	0	0	0.00674536	0	0	0	0	0
circ930	0.00027835	0	0	0.00239578	0	0	0	0	0	0	0	0	0	0	0	0	0	0	0	0	0.00240385	0
circ931	0.0005567	0	0	0	0	0	0	0	0	0	0	0	0	0	0	0	0	0	0	0	0.00480769	0
circ932	0.00139175	0.00490477	0	0	0	0	0	0	0	0	0	0	0	0	0	0	0.00168634	0	0	0	0	0
circ933	0.00027835	0.00040873	0	0	0	0	0	0	0	0	0	0	0	0	0	0	0.00168634	0	0	0	0.00240385	0.0126582
circ934	0	0	0	0	0	0	0	0	0	0	0	0	0.00651042	0	0.00294985	0	0	0	0	0	0	0
circ935	0	0.00040873	0	0	0	0	0	0	0	0	0	0	0	0	0	0	0	0	0	0	0.00480769	0.0126582
circ936	0.00083505	0.00040873	0	0.00479157	0	0.00037733	0	0	0	0	0.00101916	0	0	0	0	0	0.00168634	0	0	0	0	0
circ937	0.00027835	0	0	0	0	0	0	0	0	0	0	0	0	0	0	0	0.00168634	0	0	0	0	0
circ938	0.00027835	0	0	0	0	0	0	0	0	0	0	0	0	0	0	0	0.00168634	0.00568182	0	0	0	0
circ939	0.00027835	0.00040873	0	0	0	0	0	0	0	0	0	0	0	0	0	0	0	0	0	0	0.00240385	0
circ940	0.00083505	0	0	0	0	0	0	0	0	0	0	0	0	0	0	0	0.00505902	0.00568182	0	0	0.00721154	0
circ941	0.0022268	0.00122619	0	0	0	0	0	0	0	0	0.00203832	0	0	0	0	0	0	0.00568182	0	0	0	0
circ942	0.0005567	0.000817461	0	0	0	0.00037733	0	0	0	0	0	0.00252653	0	0	0.00294985	0	0	0	0	0	0	0
circ943	0.00027835	0	0	0	0	0	0	0	0	0	0	0	0	0	0.00884956	0	0.00168634	0	0	0	0	0.0126582
circ944	0.00139175	0.00040873	0	0.00239578	0	0	0	0	0.00197083	0	0	0	0	0	0	0	0.00168634	0.00568182	0	0	0	0
circ945	0.00027835	0	0	0	0	0	0	0	0	0	0	0	0	0	0	0	0.00168634	0	0	0	0	0
circ946	0.00027835	0	0.0490196	0	0	0	0	0	0	0	0	0	0	0	0.00589971	0	0	0	0	0	0.00240385	0.0126582
circ947	0.00027835	0.000817461	0	0	0	0	0	0	0	0	0	0	0	0	0	0	0.00168634	0	0	0	0.00240385	0
circ948	0	0.00040873	0	0	0	0	0	0	0	0	0	0	0	0	0	0	0.00168634	0	0	0	0.00240385	0
circ949	0.00027835	0	0	0	0	0	0	0	0	0	0	0	0	0	0	0	0	0.00568182	0	0	0.00240385	0
circ950	0	0.00040873	0	0	0	0	0	0	0	0	0	0	0	0	0	0	0.00337268	0	0	0	0.00240385	0
circ951	0.00974225	0.0130794	0	0.00479157	0	0	0	0	0	0	0.00101916	0	0	0	0.00294985	0	0	0	0	0	0	0
circ952	0.00027835	0	0	0	0	0	0	0	0	0	0	0	0	0	0.00294985	0	0	0	0	0	0	0
circ953	0	0.00040873	0	0	0	0	0	0	0	0	0	0	0	0	0.00294985	0.00258398	0.00505902	0.0113636	0	0	0.00240385	0
circ954	0	0.00040873	0	0	0	0	0	0	0	0	0	0	0	0	0	0	0	0	0	0	0	0.0126582
circ955	0.005567	0.00326984	0	0.00239578	0.0153846	0	0	0	0	0	0.00101916	0	0	0	0.00294985	0.00258398	0.00168634	0	0	0	0	0
circ956	0.00083505	0.00040873	0	0	0	0	0	0	0	0	0	0	0	0	0	0.00258398	0.00337268	0	0	0	0	0
circ957	0.00027835	0	0	0	0	0	0	0	0	0	0	0	0	0	0.0117994	0	0.00168634	0	0	0	0.00240385	0
circ958	0	0.00040873	0	0	0	0	0	0	0	0	0	0	0	0	0.00294985	0	0.00505902	0	0	0	0.00240385	0
circ959	0	0	0	0	0	0.00037733	0	0	0	0	0	0	0	0	0	0	0.00168634	0	0	0	0	0
circ960	0.00027835	0.00040873	0	0	0	0	0	0	0	0	0	0	0	0	0.00589971	0	0.00168634	0	0	0	0.00240385	0
circ961	0.0005567	0.00122619	0	0.00239578	0	0	0	0	0	0	0	0.00252653	0	0	0.00294985	0	0	0	0	0	0	0
circ962	0.00250515	0.00204365	0	0	0	0.00037733	0	0	0	0	0	0.00252653	0	0	0	0	0.00168634	0	0	0	0	0
circ963	0	0	0	0.00239578	0	0	0	0	0	0	0	0	0	0	0	0	0.00337268	0	0	0	0.00240385	0
circ964	0.0027835	0.00326984	0	0	0	0	0	0	0.00197083	0	0.00203832	0	0	0	0	0	0	0.00568182	0	0	0.00961538	0
circ965	0.0011134	0.00122619	0	0	0	0	0	0	0	0	0.00101916	0	0	0	0.00294985	0	0.00168634	0	0	0	0	0
circ966	0.0083505	0.0040873	0	0	0	0	0	0	0	0	0	0	0	0	0.00294985	0	0.00168634	0	0	0	0.00240385	0
circ967	0.00027835	0	0	0	0	0	0	0	0	0	0	0	0	0	0	0	0.00168634	0	0	0	0	0
circ968	0	0.00163492	0	0	0	0	0	0	0.00197083	0	0	0	0	0	0	0	0.00505902	0	0	0	0.00240385	0
circ969	0	0.000817461	0	0.00239578	0	0.00075466	0	0	0	0	0	0	0	0	0.079646	0.0387597	0.0489039	0.0397727	0.0454545	0.0416667	0.0576923	0.0886076
circ970	0	0.00163492	0	0	0	0	0	0	0	0	0	0	0	0	0.00294985	0	0.00337268	0.00568182	0	0	0	0
circ971	0.0005567	0.00163492	0	0	0	0	0	0	0	0	0	0.00252653	0	0	0	0	0.00168634	0.00568182	0	0	0	0
circ972	0	0.00040873	0	0	0	0	0	0	0	0	0	0	0	0	0.00294985	0	0	0	0	0	0	0
circ973	0.00083505	0.000817461	0	0	0	0	0	0	0	0	0	0	0	0	0	0	0.00168634	0	0	0	0	0
circ974	0.00139175	0.000817461	0	0	0	0	0	0	0	0	0	0	0	0	0	0.00258398	0.00337268	0	0	0.0138889	0.00480769	0
circ975	0.00083505	0.000817461	0	0.00239578	0	0	0	0	0	0	0	0	0	0	0	0	0.00168634	0	0	0.0138889	0	0
circ976	0.00139175	0.000817461	0	0.00239578	0	0	0	0	0.00197083	0	0	0	0	0	0	0	0.00168634	0	0	0	0	0
circ977	0	0	0	0	0	0.00037733	0	0	0	0	0	0	0	0	0	0	0.00168634	0	0	0	0	0
circ978	0.00139175	0.00245238	0	0	0	0	0	0	0.00394166	0	0	0	0	0	0	0.00258398	0	0	0	0	0	0
circ979	0.00027835	0	0	0	0	0	0	0	0	0	0	0	0	0	0	0	0.00168634	0	0	0	0	0
circ980	0.00027835	0.00040873	0	0	0	0	0	0	0	0	0	0	0	0	0.00589971	0	0.0084317	0.00568182	0	0	0.00721154	0.0126582
circ981	0	0	0	0	0	0.00037733	0	0	0	0	0	0	0	0	0	0	0.00337268	0	0	0	0	0
circ982	0.00027835	0.00040873	0	0	0	0	0	0	0	0	0	0	0	0	0.00294985	0	0.00337268	0.0113636	0	0.0277778	0.0144231	0.0126582
circ983	0.0005567	0	0	0	0	0	0	0	0	0	0	0	0	0	0	0	0	0	0	0	0	0.0126582
circ984	0.0005567	0.000817461	0	0	0	0	0	0	0	0	0	0	0	0	0	0	0	0	0	0	0.00240385	0
circ985	0.156711	0.158587	0.294118	0.0287494	0.0615385	0	0.00996016	0	0.0137958	0.0655738	0.00611496	0.0101061	0.00651042	0	0.00589971	0.00258398	0	0	0	0	0	0
circ986	0.0011134	0.00040873	0	0	0	0	0	0	0	0	0	0	0	0	0	0	0.00168634	0	0	0	0	0
circ987	0	0	0	0	0	0.00150932	0	0	0	0	0	0	0	0	0	0	0.00168634	0	0	0	0	0
circ988	0.0005567	0	0	0	0	0	0	0	0	0	0	0	0	0	0	0	0	0	0	0	0	0.0126582
circ989	0	0	0	0	0	0	0	0	0	0	0.00101916	0	0	0	0	0	0.00337268	0.00568182	0	0	0.00240385	0
circ990	0	0.000817461	0	0	0	0	0	0	0	0	0	0	0	0	0	0	0.00168634	0	0	0	0	0
circ991	0.00083505	0	0	0	0	0	0	0	0	0	0	0	0	0	0.00294985	0	0.00168634	0	0	0	0.00240385	0
circ992	0.0011134	0.00040873	0	0	0	0	0	0	0	0	0	0	0	0	0.00294985	0	0	0	0	0	0	0
circ993	0	0	0.0490196	0	0	0	0	0	0	0	0	0	0	0	0	0	0.00168634	0	0	0	0	0
circ994	0.0005567	0.000817461	0	0	0	0	0	0	0	0	0	0	0	0	0	0	0.00168634	0	0	0	0	0
circ995	0	0.00040873	0	0	0	0	0	0	0	0	0	0	0	0	0.00589971	0	0	0	0	0	0	0
circ996	0	0.000817461	0	0.00239578	0	0	0	0	0.00197083	0	0	0	0	0	0	0	0	0	0	0	0.00240385	0
circ997	0	0.000817461	0.0490196	0	0	0	0	0	0	0.0163934	0	0.00252653	0	0	0.00884956	0.00258398	0.00168634	0	0	0.0138889	0.00961538	0.0253165
circ998	0.0005567	0.00040873	0	0	0.0153846	0	0	0	0	0	0.00101916	0	0	0	0	0	0	0	0	0	0.00240385	0
circ999	0	0.00040873	0	0	0	0	0	0	0	0	0	0	0	0	0.00294985	0	0.0084317	0.0113636	0	0	0.00240385	0
circ1000	0.0005567	0.00204365	0	0	0	0	0	0	0.00197083	0	0	0	0	0	0.0147493	0.00775194	0.0219224	0.0284091	0	0.0416667	0.0264423	0.0253165
circ1001	0.00027835	0	0	0	0	0	0	0	0.00197083	0	0	0	0	0	0	0	0	0	0	0	0.00240385	0
circ1002	0.00083505	0.000817461	0	0	0	0	0	0	0	0	0	0	0	0	0	0	0.0084317	0.00568182	0	0	0	0
circ1003	0	0.000817461	0	0	0	0	0	0	0	0	0	0	0	0	0	0	0.00168634	0	0	0	0.00721154	0
circ1004	0.0083505	0.00858334	0	0	0	0	0	0	0.00197083	0	0	0.00505306	0	0	0.0147493	0	0.00337268	0	0	0	0.00721154	0.0126582
circ1005	0	0.00040873	0	0	0	0	0	0	0	0	0	0	0	0	0.00589971	0.0103359	0.010118	0.00568182	0	0	0.00721154	0
circ1006	0.0022268	0.00204365	0	0.00239578	0	0.00075466	0	0	0.0059125	0	0.00101916	0	0.00651042	0	0.00294985	0.00516796	0	0.00568182	0	0	0.00480769	0.0126582
circ1007	0.0016701	0.00163492	0	0	0	0.00037733	0	0	0.0315333	0	0	0	0	0	0	0	0.00505902	0	0	0	0.00961538	0
circ1008	0.00194845	0.00122619	0	0.00239578	0	0	0	0	0	0	0	0.00252653	0	0	0	0	0.00168634	0	0	0	0	0
circ1009	0.00027835	0.00040873	0	0.00239578	0	0	0	0	0	0	0	0	0	0	0	0	0.00168634	0	0	0	0.00240385	0
circ1010	0	0.000817461	0	0	0	0	0	0	0	0	0	0	0	0	0	0	0	0	0	0	0.00240385	0
circ1011	0.00027835	0	0	0	0	0	0	0	0	0	0	0	0	0	0	0	0	0.00568182	0	0	0	0
circ1012	0.0005567	0.00040873	0	0	0	0	0	0	0	0	0	0	0	0	0	0	0	0	0	0	0	0.0126582
circ1013	0	0	0	0	0	0	0	0	0.00197083	0	0	0	0	0	0.00294985	0	0.00168634	0	0	0	0	0
circ1014	0	0.00040873	0	0	0	0	0	0	0	0	0	0	0	0	0	0	0	0	0	0	0.00240385	0
circ1015	0	0.00040873	0	0	0	0	0	0	0	0	0	0	0	0	0	0	0.00168634	0	0	0	0.00240385	0
circ1016	0.00139175	0.00245238	0	0	0	0	0	0	0.00197083	0	0.00101916	0	0	0	0.00294985	0.00258398	0.00337268	0	0	0	0.00240385	0.0126582
circ1017	0.00027835	0	0	0	0	0	0	0	0	0	0	0	0	0	0.00294985	0	0	0	0	0	0	0
circ1018	0.00027835	0.00122619	0	0	0	0	0	0	0	0	0	0	0	0	0.00294985	0	0.00168634	0	0	0	0.00240385	0
circ1019	0.0102989	0.0110357	0	0	0	0	0	0	0	0	0	0.00252653	0	0	0.00294985	0	0.00168634	0.0113636	0	0	0.00480769	0
circ1020	0	0.00040873	0	0	0	0	0	0	0	0	0	0	0	0	0.00589971	0	0.00168634	0	0	0	0.00240385	0
circ1021	0	0.00040873	0	0	0	0	0	0	0	0	0	0	0	0	0.00294985	0	0	0	0	0	0	0
circ1022	0.00027835	0.00122619	0	0	0	0	0	0	0	0	0	0	0	0	0.00294985	0	0.00337268	0	0	0	0.00240385	0
circ1023	0.0005567	0.000817461	0	0.00239578	0	0	0	0	0	0	0	0	0	0	0.0117994	0.00516796	0.00674536	0.0227273	0	0	0.00961538	0
circ1024	0.00083505	0.00163492	0	0	0	0	0	0	0	0	0	0	0	0	0	0	0	0	0	0	0.00240385	0
circ1025	0.0050103	0.00286111	0	0.00239578	0	0	0	0	0.00197083	0	0	0	0	0	0.00294985	0	0.00168634	0	0	0	0	0
circ1026	0.0005567	0.00204365	0	0	0	0	0	0	0	0	0	0	0	0	0	0	0.00674536	0.00568182	0	0	0	0
circ1027	0	0.00040873	0	0	0	0	0	0	0	0	0	0	0	0	0	0	0	0.00568182	0	0	0	0
circ1028	0	0.000817461	0	0	0.0153846	0	0	0	0	0	0	0	0	0	0	0	0.00674536	0.00568182	0	0	0.00721154	0
circ1029	0.0038969	0.00204365	0	0.00239578	0	0	0	0	0.00394166	0	0.00203832	0	0	0	0.00589971	0	0.0134907	0	0	0.0277778	0.0216346	0.0253165
circ1030	0	0.00040873	0	0	0	0	0	0	0	0	0	0	0	0	0	0	0.00168634	0.00568182	0	0	0.00480769	0
circ1031	0	0.000817461	0	0	0	0	0	0	0	0	0.00101916	0	0	0	0	0	0.00168634	0	0	0	0	0
circ1032	0.00083505	0	0	0	0	0	0	0	0	0	0	0	0	0	0	0	0	0.00568182	0	0	0	0
circ1033	0.0016701	0.00040873	0	0	0	0	0	0	0	0	0	0	0	0	0.00294985	0	0	0	0	0	0	0
circ1034	0.0005567	0.00040873	0	0.00239578	0	0	0	0	0	0	0	0	0	0	0.00294985	0	0	0	0	0	0	0
circ1035	0.00139175	0.00122619	0	0.00239578	0.0153846	0.00037733	0.00996016	0	0	0	0	0	0	0	0	0	0.00168634	0	0	0	0	0
circ1036	0.00139175	0.00326984	0	0	0	0	0	0	0	0	0.00101916	0	0	0	0	0	0	0	0	0	0.00240385	0
circ1037	0.00027835	0	0	0	0	0	0	0	0	0	0	0	0	0	0.00294985	0	0.00337268	0.00568182	0	0	0.00240385	0
circ1038	0	0.000817461	0	0	0	0	0	0	0	0	0	0	0	0	0	0	0.00505902	0.00568182	0	0	0.00721154	0
circ1039	0.00027835	0	0	0	0	0	0	0	0	0	0	0	0	0	0.00589971	0	0	0.00568182	0	0	0.00961538	0
circ1040	0.0022268	0.00326984	0	0.00239578	0	0	0	0	0.00394166	0	0	0	0	0	0	0	0	0	0	0	0.00240385	0
circ1041	0	0.00122619	0	0	0	0	0	0	0	0	0	0	0	0	0.00294985	0	0.00168634	0	0	0	0	0
circ1042	0	0	0	0.00239578	0	0	0	0	0	0	0	0	0.00651042	0	0	0	0.010118	0	0	0	0.00240385	0
circ1043	0.00027835	0	0	0	0	0	0	0	0	0	0	0	0	0	0	0	0	0	0	0	0.00480769	0
circ1044	0.00027835	0.00040873	0	0	0	0	0	0	0	0	0	0	0	0	0.00884956	0	0	0	0	0	0	0
circ1045	0.00027835	0.00122619	0	0.00239578	0	0	0	0	0	0	0	0	0	0	0.00884956	0.00258398	0.0252951	0.0227273	0	0	0.0168269	0.0126582
circ1046	0.00027835	0.000817461	0	0	0	0	0	0	0	0	0	0	0	0	0	0	0	0	0	0	0	0.0126582
circ1047	0	0.00040873	0	0	0	0	0	0	0	0	0	0	0	0	0	0	0	0.00568182	0	0	0	0
circ1048	0.0033402	0.00122619	0	0	0	0	0	0.0177936	0	0	0	0	0	0	0.00294985	0	0	0	0	0.0138889	0.00480769	0
circ1049	0.00027835	0	0	0	0	0	0	0	0	0	0	0	0	0	0	0	0.00337268	0	0	0	0.00240385	0.0126582
circ1050	0.0011134	0.000817461	0	0.00239578	0	0	0	0	0	0	0	0	0	0	0	0	0	0	0	0	0.00240385	0
circ1051	0.00027835	0	0	0	0	0	0	0	0	0	0	0	0	0	0	0	0	0	0	0	0.00240385	0
circ1052	0.0005567	0.000817461	0	0	0	0	0	0	0	0	0	0	0	0	0	0	0.00168634	0	0	0.0138889	0	0
circ1053	0.00027835	0	0	0	0	0	0	0	0	0	0	0	0	0	0	0	0	0.00568182	0	0	0	0
circ1054	0.00139175	0.00245238	0	0	0.0153846	0.00037733	0	0	0	0	0	0	0	0	0.00294985	0	0	0	0	0	0	0
circ1055	0.00027835	0.00040873	0	0	0	0	0	0	0	0.0163934	0	0	0	0	0	0	0.00505902	0.0113636	0	0	0.00721154	0
circ1056	0	0.000817461	0	0	0	0	0	0	0	0	0	0	0	0	0.00589971	0	0	0	0	0	0.00240385	0
circ1057	0.00027835	0	0	0	0	0	0	0	0	0	0	0	0	0	0	0	0	0	0	0	0.00480769	0
circ1058	0.0225463	0.0269762	0.294118	0.0215621	0.0307692	0.00415063	0.0199203	0.0177936	0.0295625	0.0327869	0.0142682	0.0126326	0.0390625	0.0193798	0.00589971	0	0.0084317	0.0113636	0	0	0.00721154	0
circ1059	0.0005567	0.00040873	0	0	0	0	0	0	0	0	0	0	0	0	0.00294985	0	0	0	0	0	0	0
circ1060	0.0011134	0.00122619	0	0	0	0	0	0	0	0	0.00101916	0	0	0	0	0	0.010118	0	0	0	0.00721154	0
circ1061	0.00027835	0.000817461	0	0	0	0	0	0	0	0	0	0	0	0	0	0	0.00168634	0	0	0	0	0
circ1062	0.0400824	0.0339246	0	0.00958313	0	0.00037733	0.0298805	0	0.011825	0.0327869	0.00611496	0.00505306	0.0130208	0	0.00294985	0	0.00168634	0	0	0	0	0
circ1063	0	0.00040873	0	0	0	0.00037733	0	0	0	0	0	0	0	0	0	0	0.00168634	0	0	0	0	0
circ1064	0.0005567	0	0	0	0	0	0	0	0	0	0	0	0	0	0	0	0	0.00568182	0	0	0	0
circ1065	0	0	0	0	0	0	0	0	0.00197083	0	0.00203832	0	0	0	0	0.00258398	0.00168634	0	0	0	0.00240385	0
circ1066	0	0.000817461	0	0	0	0	0	0	0	0	0	0	0	0	0	0.00258398	0	0	0	0	0	0
circ1067	0.00250515	0.000817461	0	0	0	0	0	0	0	0	0.00101916	0	0	0	0	0	0.00168634	0	0	0	0	0
circ1068	0	0	0	0	0	0	0	0	0.00197083	0	0	0	0	0	0.00589971	0.0180879	0.010118	0.00568182	0.0454545	0.0277778	0.0288462	0
circ1069	0.00083505	0	0	0	0	0.00150932	0	0.0177936	0.00394166	0.0327869	0	0.00252653	0	0	0.00589971	0	0.0151771	0.0170455	0	0	0.0192308	0.0126582
circ1070	0	0.00040873	0	0	0	0	0	0	0	0	0	0	0	0	0	0	0.00168634	0	0	0	0	0
circ1071	0.0005567	0.00040873	0	0	0	0	0	0	0	0	0	0	0	0	0.00589971	0.00516796	0	0	0	0	0	0
circ1072	0.00027835	0.00040873	0	0	0	0	0	0	0	0	0	0	0	0	0	0	0	0	0	0	0.00480769	0
circ1073	0.00027835	0	0	0	0	0	0	0	0	0	0	0	0	0	0.00884956	0.00258398	0.0168634	0.0625	0	0	0.0264423	0.0126582
circ1074	0.0066804	0.00776588	0	0	0	0	0	0	0	0.0163934	0.00203832	0.00252653	0	0	0	0	0.00168634	0	0	0	0.00240385	0
circ1075	0.0005567	0	0	0	0	0	0	0	0	0	0	0	0	0	0	0	0.00168634	0	0	0	0	0
circ1076	0.00027835	0	0	0	0	0	0	0	0	0	0	0	0	0	0.00294985	0	0	0	0	0	0	0
circ1077	0.0239381	0.0245238	0.0980392	0.00958313	0.0461538	0.00075466	0	0	0.0059125	0.0163934	0.00305748	0	0	0	0	0	0	0	0	0	0.00240385	0
circ1078	0.00027835	0	0	0	0	0	0	0	0	0	0	0	0	0	0.00294985	0	0.00674536	0.0113636	0	0	0.00961538	0
circ1079	0.0027835	0.00204365	0.0490196	0.00239578	0	0.00075466	0	0	0	0.0163934	0.0142682	0.00252653	0.0325521	0	0	0	0.00505902	0.00568182	0	0.0138889	0.00480769	0
circ1080	0.00027835	0	0	0	0	0	0	0	0	0	0	0	0	0	0	0	0	0	0	0	0.00240385	0
circ1081	0	0	0.0490196	0	0	0	0	0	0	0	0	0	0	0	0	0	0	0.00568182	0	0	0	0
circ1082	0	0.00040873	0	0	0	0	0	0	0	0	0	0	0	0	0	0	0	0	0	0	0.00240385	0
circ1083	0.0072371	0.00694842	0	0.00479157	0.0153846	0.00075466	0.0298805	0.0177936	0.00788333	0	0.0050958	0.00757959	0	0	0	0	0	0	0	0	0.00240385	0
circ1084	0.00027835	0	0	0	0	0	0	0	0	0	0	0.00252653	0	0	0	0	0	0	0	0	0.00240385	0
circ1085	0	0.00040873	0	0	0	0	0	0	0	0	0	0.00252653	0	0	0.00294985	0	0.00168634	0.00568182	0	0	0.00480769	0.0126582
circ1086	0.00027835	0	0	0	0	0	0	0	0	0	0	0	0	0	0	0	0.00337268	0	0	0	0.00240385	0
circ1087	0.00027835	0	0	0	0	0	0	0	0	0	0	0	0	0	0	0	0.00337268	0	0	0	0	0
circ1088	0.00083505	0	0	0	0	0	0	0	0	0	0	0	0	0	0.00294985	0.00516796	0.00505902	0.00568182	0	0	0.00240385	0
circ1089	0.0016701	0	0	0.00239578	0	0.00075466	0	0	0.00197083	0	0.00101916	0	0	0	0.00589971	0	0.0084317	0.0170455	0	0	0.00961538	0.0126582
circ1090	0.0083505	0.00245238	0.0980392	0	0	0	0	0	0	0	0	0	0	0	0	0	0	0.00568182	0	0	0	0
circ1091	0.00027835	0.00122619	0	0	0	0	0	0	0	0	0	0	0	0	0	0	0	0	0	0	0.00240385	0
circ1092	0.00083505	0.00163492	0	0	0	0	0	0	0	0	0	0	0	0	0.00294985	0	0.00168634	0	0	0	0	0
circ1093	0.00361855	0.00204365	0	0	0	0	0	0	0	0	0.00101916	0	0	0	0	0.00258398	0	0	0	0	0	0
circ1094	0.00027835	0	0	0	0	0	0	0	0	0	0	0	0	0	0	0	0.00337268	0.00568182	0	0	0	0
circ1095	0.0128041	0.0245238	0	0.00479157	0.0153846	0	0	0	0.00197083	0	0	0	0	0	0.00884956	0	0.00674536	0.00568182	0	0	0	0.0126582
circ1096	0.0005567	0.00040873	0	0	0	0	0	0	0	0	0	0	0	0	0.00294985	0	0	0	0	0	0	0
circ1097	0.00027835	0	0	0	0	0	0	0	0	0	0	0	0	0	0.00294985	0	0.00168634	0	0	0	0	0
circ1098	0	0	0	0	0	0	0	0	0	0	0.00203832	0	0	0	0.00294985	0	0	0	0	0	0	0
circ1099	0.00027835	0.00040873	0	0	0	0	0	0	0	0	0	0	0	0	0.00294985	0	0	0	0	0	0.00240385	0
circ1100	0.00194845	0.000817461	0	0	0	0	0	0	0	0	0	0	0	0	0.0117994	0	0.0084317	0.0170455	0	0	0.00240385	0
circ1101	0.00027835	0.00040873	0	0	0	0	0	0	0	0	0	0	0	0	0	0	0.00168634	0	0	0	0	0
circ1102	0.0022268	0.00122619	0	0	0	0.00037733	0	0	0.00197083	0	0.00101916	0	0	0	0.00294985	0	0	0	0	0	0	0
circ1103	0.00027835	0.00163492	0	0	0	0	0	0	0	0	0	0	0.00651042	0	0.00884956	0.00516796	0.00337268	0.00568182	0	0.0416667	0.00480769	0.0126582
circ1104	0.00250515	0.00122619	0	0.00718735	0	0	0	0	0	0	0.00101916	0	0	0	0.0324484	0.0206718	0.0219224	0.0397727	0	0	0.0360577	0.0379747
circ1105	0	0	0	0	0	0	0	0	0.00197083	0	0	0	0	0	0	0	0.00168634	0	0	0	0.00240385	0
circ1106	0.00027835	0	0	0	0	0	0	0	0	0	0	0	0	0	0	0	0.00168634	0	0	0	0	0
circ1107	0	0.00040873	0	0	0	0	0	0	0	0	0	0	0	0	0	0	0.00168634	0	0	0	0	0
circ1108	0.00139175	0.00122619	0	0	0	0	0	0	0	0	0	0	0	0	0	0	0.00168634	0	0	0	0	0
circ1109	0.00640205	0.00899207	0	0	0.0307692	0	0	0	0	0	0	0	0	0	0	0	0.00168634	0	0	0	0	0
circ1110	0.00027835	0	0	0	0	0	0	0	0	0	0	0	0	0	0.00589971	0	0	0	0	0	0	0
circ1111	0	0.00040873	0	0	0	0	0	0	0	0	0	0	0	0	0.00294985	0	0	0	0	0.0138889	0	0
circ1112	0.0022268	0.00286111	0.0490196	0.00239578	0	0	0	0	0	0	0	0	0	0	0	0.00258398	0	0	0	0	0	0
circ1113	0.00027835	0.000817461	0	0	0.0153846	0	0	0	0	0	0	0	0	0	0	0.00258398	0	0.0113636	0	0	0.00480769	0
circ1114	0.00027835	0	0	0	0	0	0	0	0	0	0	0	0	0	0.00294985	0	0.00168634	0	0	0	0.00240385	0
circ1115	0.00027835	0.00040873	0	0	0	0	0	0	0	0	0.00305748	0.00757959	0	0	0	0	0	0.00568182	0	0	0.00721154	0.0253165
circ1116	0.00027835	0	0	0	0	0	0	0	0	0	0	0	0	0	0	0	0.00337268	0	0	0	0.00240385	0
circ1117	0	0	0	0	0	0	0	0	0.00197083	0	0.00101916	0	0	0	0	0	0	0.00568182	0	0	0	0
circ1118	0.00027835	0	0	0	0	0	0	0	0	0	0	0	0	0	0	0	0	0.00568182	0	0	0	0
circ1119	0	0	0	0	0	0	0	0	0.00197083	0	0	0	0	0	0	0	0	0.00568182	0	0	0	0
circ1120	0.00027835	0	0	0	0	0	0	0	0	0	0	0	0	0	0.00589971	0	0	0	0	0	0	0
circ1121	0.00027835	0	0	0	0	0	0	0	0	0	0	0	0	0	0	0	0.00168634	0	0	0	0	0
circ1122	0.00027835	0	0	0	0	0	0	0	0	0	0	0	0	0	0	0	0.00168634	0	0	0	0	0
circ1123	0.0005567	0.00040873	0	0	0	0	0	0	0	0	0	0	0	0	0	0	0	0	0	0	0.00240385	0
circ1124	0.0005567	0.00040873	0	0	0	0	0	0	0	0	0	0	0	0	0.00294985	0	0	0	0	0	0.00240385	0
circ1125	0.0169793	0.0290199	0	0	0	0	0	0	0	0	0	0	0	0	0.00294985	0	0.00168634	0	0	0.0138889	0.00480769	0
circ1126	0.0005567	0.00040873	0	0	0	0.00037733	0	0	0.00197083	0	0	0.00252653	0	0	0	0	0.00168634	0	0	0	0	0
circ1127	0.0005567	0.00040873	0	0	0	0	0	0	0	0	0	0	0	0	0.00294985	0	0	0	0	0	0	0
circ1128	0.0005567	0.00040873	0	0	0	0	0	0	0	0	0	0	0	0	0.00884956	0.00516796	0.00168634	0	0	0	0.00480769	0.0126582
circ1129	0	0.00040873	0	0	0	0	0	0	0	0	0	0	0	0	0	0	0.00337268	0	0	0	0	0
circ1130	0	0.00040873	0	0	0	0	0	0	0	0	0	0	0	0	0.00294985	0	0.00168634	0	0	0	0	0
circ1131	0.00027835	0	0	0	0	0	0	0	0	0	0	0	0	0	0.00589971	0	0.00168634	0	0.0454545	0	0.00240385	0
circ1132	0	0.000817461	0	0	0	0	0	0	0	0	0.00101916	0	0	0	0	0	0	0.00568182	0	0	0	0
circ1133	0.00083505	0.00122619	0	0	0	0	0	0	0.00394166	0	0.00305748	0.00252653	0	0	0	0	0.00337268	0	0	0	0	0
circ1134	0.00083505	0	0	0.00479157	0	0.00037733	0	0	0	0	0.00101916	0	0	0	0	0.00258398	0	0	0	0.0138889	0.00480769	0
circ1135	0	0	0	0	0	0	0	0	0	0	0.00101916	0	0	0	0.00294985	0	0	0	0	0	0	0
circ1136	0.0011134	0.00122619	0	0	0	0	0	0	0	0	0	0	0	0	0.00294985	0	0.00674536	0.00568182	0	0	0	0
circ1137	0	0.00040873	0	0	0	0	0	0	0	0	0	0	0	0	0	0	0	0.00568182	0	0	0	0
circ1138	0	0.00040873	0	0	0	0	0	0	0	0	0	0	0	0	0.00294985	0	0.010118	0.0113636	0	0	0.0192308	0
circ1139	0.0005567	0	0	0	0	0	0	0	0	0	0	0.00252653	0	0.0193798	0.00294985	0.00258398	0.0118044	0.0113636	0	0	0.0240385	0
circ1140	0	0.000817461	0	0	0	0	0	0	0	0	0	0	0	0	0	0	0.00168634	0	0	0	0	0
circ1141	0.00139175	0.00449604	0	0.00479157	0	0	0	0	0.00197083	0.0163934	0	0	0	0	0	0	0.00168634	0.00568182	0	0	0	0
circ1142	0.0208762	0.0196191	0.0980392	0.0167705	0.0153846	0.00264131	0	0.0355872	0.0137958	0	0.0122299	0.00757959	0.00651042	0	0	0	0.00168634	0	0	0	0	0
circ1143	0.00027835	0	0	0	0	0	0	0	0	0	0	0.00252653	0	0	0.00294985	0.00258398	0	0	0	0	0	0
circ1144	0	0	0	0	0	0.00037733	0	0	0	0	0	0	0	0	0.00294985	0	0	0	0	0	0	0
circ1145	0.0011134	0.00367857	0	0.00239578	0	0	0	0	0	0	0	0	0	0	0	0.00258398	0.00168634	0	0	0	0.00480769	0
circ1146	0.00027835	0.00040873	0	0	0	0	0	0	0	0	0	0	0	0	0	0	0.00168634	0	0	0	0	0
circ1147	0	0.000817461	0	0	0	0	0	0	0	0	0	0	0	0	0	0	0.00168634	0	0	0	0	0
circ1148	0.00027835	0	0	0	0	0	0	0	0	0	0	0	0	0	0.0117994	0	0.0252951	0.0340909	0	0	0.0216346	0
circ1149	0.00027835	0.00040873	0	0	0	0	0	0	0	0	0	0	0	0	0.00294985	0	0	0	0	0	0	0
circ1150	0.00083505	0.000817461	0	0	0	0	0	0	0	0	0	0	0	0	0	0	0	0	0	0	0.00240385	0
circ1151	0.0011134	0.000817461	0	0.00239578	0	0	0	0	0.00197083	0	0.00101916	0	0	0	0	0	0	0	0	0	0.00240385	0
circ1152	0.00027835	0.00040873	0	0	0	0	0	0	0	0	0	0	0	0	0.00294985	0	0.00168634	0.0113636	0	0	0.00240385	0
circ1153	0.00027835	0	0	0	0	0	0	0	0	0	0	0	0	0	0.00589971	0.00258398	0	0	0	0	0.00240385	0
circ1154	0.0005567	0	0	0.00479157	0	0.00150932	0	0	0.0256208	0.0163934	0	0	0	0	0	0	0.00505902	0	0	0	0.00240385	0
circ1155	0.0005567	0.00163492	0.0980392	0	0	0	0	0	0	0	0	0	0	0	0.00294985	0	0.00168634	0	0	0	0.00240385	0
circ1156	0.00027835	0	0	0	0	0	0	0	0	0	0	0	0	0	0.00294985	0	0	0	0	0	0	0
circ1157	0.0211546	0.010627	0	0.00958313	0	0	0	0	0.00197083	0.0491803	0.00101916	0.00252653	0	0	0.00589971	0	0.00168634	0	0	0	0.00480769	0
circ1158	0.0027835	0.00735715	0.0490196	0.00958313	0	0.00075466	0.00996016	0.0355872	0.00197083	0.0163934	0.00305748	0.00505306	0	0	0.00294985	0	0.00168634	0	0	0	0	0
circ1159	0.00361855	0.00694842	0	0.00718735	0	0.00075466	0.0199203	0	0	0.0163934	0.00101916	0.00252653	0.00651042	0	0	0	0.00674536	0	0	0	0.00240385	0
circ1160	0.00027835	0	0	0	0	0	0	0	0	0	0	0	0	0	0	0	0	0	0	0	0	0.0126582
circ1161	0.0161443	0.015123	0	0	0	0	0	0	0	0	0.00101916	0.00252653	0	0	0.00294985	0.00516796	0.00168634	0	0	0	0	0
circ1162	0	0.00040873	0	0	0	0	0	0	0	0	0	0	0	0	0	0	0	0.00568182	0	0	0	0
circ1163	0.00027835	0.00040873	0	0	0	0	0	0	0	0	0	0	0	0	0	0.00516796	0	0	0	0	0	0
circ1164	0.00027835	0.00040873	0	0	0	0	0	0	0	0	0	0	0	0	0	0	0	0	0	0	0.00240385	0
circ1165	0.0005567	0	0	0	0	0	0	0	0	0	0	0	0	0	0.00294985	0	0	0	0	0	0	0
circ1166	0.00306185	0.00367857	0	0	0.0153846	0	0	0	0.00197083	0	0	0	0	0	0.00294985	0.00258398	0	0	0	0	0	0
circ1167	0.0158659	0.0126706	0.0490196	0.00718735	0.0153846	0	0	0.0177936	0	0.0163934	0.00407664	0.00252653	0.0130208	0	0.00294985	0	0	0	0	0	0.00240385	0
circ1168	0.00027835	0	0	0	0	0	0	0	0	0	0	0	0	0	0.020649	0.00775194	0.0252951	0.0227273	0	0.0138889	0.0384615	0.0253165
circ1169	0.00083505	0.000817461	0	0	0	0	0	0	0	0	0	0	0	0	0	0	0	0	0	0	0.00240385	0
circ1170	0.0016701	0.00122619	0	0	0	0.00037733	0	0	0.00197083	0	0	0	0	0	0.00884956	0	0.00168634	0.00568182	0	0	0	0
circ1171	0.00027835	0.00040873	0	0	0	0	0	0	0	0	0	0	0	0	0	0	0.00168634	0	0	0	0	0
circ1172	0.00083505	0.00245238	0	0	0	0	0	0	0	0	0	0.00252653	0	0	0	0.00258398	0.0320405	0.0170455	0	0	0.0240385	0
circ1173	0	0	0	0	0	0	0.00996016	0	0	0	0	0	0	0	0	0	0	0.00568182	0	0	0	0
circ1174	0	0.00040873	0	0	0	0	0	0	0	0	0	0	0	0	0	0	0	0	0	0	0.00480769	0
circ1175	0.0027835	0.00245238	0	0	0	0	0	0	0	0	0	0	0	0	0.00294985	0	0	0	0	0	0	0
circ1176	0	0	0	0	0	0	0	0	0	0	0.00101916	0	0	0	0	0	0	0	0	0.0138889	0	0
circ1177	0.0022268	0.00204365	0	0	0	0	0	0	0.00197083	0	0	0	0	0	0	0	0	0.00568182	0	0	0	0
circ1178	0	0.00040873	0	0	0	0	0	0	0	0	0	0	0	0	0	0.00258398	0	0	0	0	0	0
circ1179	0.00083505	0.00204365	0	0	0	0	0	0	0	0.0163934	0	0	0	0	0	0	0	0	0	0.0138889	0	0
circ1180	0.0005567	0.00286111	0	0.00239578	0	0	0	0	0	0	0	0	0.00651042	0	0	0	0.00168634	0	0	0	0	0
circ1181	0	0.00040873	0	0	0	0	0	0	0	0	0	0	0	0	0	0	0.00168634	0	0	0	0	0
circ1182	0.0005567	0	0	0	0	0	0	0	0	0	0	0	0	0	0.00294985	0	0.00168634	0	0	0	0	0
circ1183	0.0011134	0.000817461	0	0	0	0	0	0	0.00985416	0	0	0	0	0	0.00294985	0	0.00168634	0	0	0	0	0
circ1184	0.0005567	0.00040873	0	0	0	0	0	0	0	0	0	0	0	0	0.00294985	0.00258398	0.00674536	0	0	0	0	0
circ1185	0.106886	0.154091	0.147059	0.0239578	0.0153846	0.0037733	0.0298805	0	0.0295625	0.0163934	0.00917244	0.0126326	0.0260417	0	0.00589971	0	0.00168634	0	0	0	0	0.0126582
circ1186	0.0005567	0	0	0	0	0	0	0	0	0	0	0	0	0	0.00294985	0	0	0	0	0	0.00240385	0
circ1187	0.00361855	0.00040873	0	0.00239578	0	0	0	0	0	0	0	0	0	0	0	0	0.00168634	0	0	0	0.00480769	0
circ1188	0.0011134	0	0	0	0	0	0	0	0	0	0	0	0	0	0	0.00258398	0.00337268	0	0	0	0.00240385	0
circ1189	0	0.00040873	0	0	0	0	0	0	0	0	0	0	0	0	0.00589971	0	0	0	0	0	0	0
circ1190	0.00194845	0.00245238	0	0	0	0	0	0	0	0	0	0	0	0	0	0	0.00337268	0	0	0	0.00240385	0
circ1191	0.00974225	0.0204365	0	0.00479157	0.0153846	0	0	0	0.00197083	0	0.00101916	0.0227388	0.00651042	0	0	0	0.00168634	0	0	0	0	0
circ1192	0.00027835	0	0	0	0.0153846	0	0	0	0	0.0163934	0	0	0	0	0	0	0.00674536	0.0170455	0	0	0.00721154	0
circ1193	0.0005567	0.00040873	0	0	0	0	0	0	0	0	0.00101916	0	0	0	0	0	0.00337268	0	0	0	0.00480769	0
circ1194	0.00194845	0.00163492	0	0	0	0	0	0	0	0	0.00101916	0	0	0	0	0.00258398	0.00168634	0	0	0	0.00240385	0
circ1195	0	0	0	0	0	0	0	0	0.00197083	0	0	0	0	0	0	0	0.00337268	0	0	0	0.00480769	0
circ1196	0	0.00040873	0	0	0	0	0	0	0	0	0	0	0	0	0.00294985	0	0.00168634	0.0170455	0	0	0.00480769	0
circ1197	0.0027835	0.00449604	0	0.00239578	0	0.00075466	0	0	0.0059125	0	0	0	0	0	0.00294985	0	0.00337268	0.00568182	0.0454545	0	0.00240385	0
circ1198	0	0.00040873	0	0	0	0	0	0	0	0	0	0	0	0	0	0	0	0.00568182	0	0	0	0
circ1199	0	0	0	0	0	0	0	0	0	0	0.00101916	0	0	0	0	0	0.00674536	0	0	0	0.00961538	0.0126582
circ1200	0.00194845	0.00122619	0	0.00479157	0	0	0	0	0	0	0	0	0	0	0	0.00258398	0	0	0	0	0.00240385	0
circ1201	0.0164226	0.0175754	0.0980392	0.00718735	0.0153846	0	0	0	0.00788333	0	0.00407664	0.0277918	0.00651042	0.0193798	0.00589971	0	0.010118	0.0227273	0	0	0.00480769	0
circ1202	0.0322886	0.0294286	0	0.0287494	0	0.00150932	0	0	0.0157667	0	0.0142682	0.00252653	0.0130208	0.0581395	0.0265487	0.0129199	0.0168634	0.00568182	0.0454545	0.0416667	0.0456731	0.0253165
circ1203	0.00083505	0.00040873	0	0	0	0	0	0	0	0	0	0	0	0	0.0117994	0	0.010118	0.0113636	0	0	0.0144231	0
circ1204	0.00083505	0.00040873	0	0	0	0	0	0	0	0.0163934	0	0	0	0	0	0	0.00168634	0	0	0	0.00480769	0
circ1205	0.0016701	0.000817461	0	0.00239578	0	0	0	0	0	0	0.00203832	0.00252653	0	0	0	0	0.00168634	0	0	0	0.00240385	0
circ1206	0.00027835	0.00040873	0	0	0	0	0	0	0	0	0	0	0	0	0	0	0.00168634	0	0	0	0	0
circ1207	0	0	0	0	0	0	0	0	0	0	0	0	0.00651042	0	0	0	0	0	0	0	0.00721154	0
circ1208	0.00027835	0.000817461	0	0	0	0	0	0	0	0	0	0	0	0	0	0	0.00168634	0	0	0	0	0
circ1209	0.00027835	0	0	0	0	0	0	0	0	0	0	0	0	0	0.00884956	0.00258398	0.0202361	0.0113636	0	0	0.0264423	0.0126582
circ1210	0.00027835	0	0	0	0	0	0	0	0	0	0	0	0	0	0	0	0.00168634	0	0	0	0	0
circ1211	0.0005567	0.00040873	0	0.00239578	0	0	0	0	0	0	0	0	0	0	0.00294985	0	0.00337268	0.0113636	0	0	0.0168269	0.0126582
circ1212	0.00194845	0.00245238	0	0.00239578	0	0	0	0	0	0	0	0	0	0	0	0.00258398	0.00168634	0	0	0	0.00721154	0
circ1213	0	0.00040873	0	0	0	0	0	0	0	0	0	0	0	0	0	0	0.00168634	0	0.0454545	0.0138889	0	0
circ1214	0.00027835	0	0	0	0	0	0	0	0	0	0	0	0	0	0.00589971	0.00258398	0.0084317	0.0113636	0	0	0.00961538	0
circ1215	0	0.00040873	0	0	0	0	0	0	0	0	0	0	0	0	0	0	0	0	0	0	0.00240385	0
circ1216	0.00250515	0.00490477	0	0.00239578	0	0	0	0	0.0059125	0	0	0.00252653	0	0	0.00294985	0	0	0	0	0.0138889	0.00961538	0
circ1217	0	0.000817461	0	0	0	0	0	0	0	0	0	0	0	0	0	0	0	0	0	0	0.00721154	0
circ1218	0.0072371	0.00490477	0	0	0	0.00037733	0	0	0	0	0.00203832	0.00757959	0	0.0193798	0.079646	0.0387597	0.0421585	0.0340909	0	0.138889	0.0985577	0.0759494
circ1219	0.00027835	0	0	0	0	0.00037733	0	0	0	0	0	0	0	0	0.00884956	0	0.00168634	0	0	0	0	0
circ1220	0.00027835	0	0	0	0	0	0	0	0	0	0	0	0	0	0	0	0	0	0	0	0.00240385	0
circ1221	0	0.00040873	0	0	0	0	0	0	0	0	0	0	0	0	0.00589971	0.0103359	0.00168634	0	0	0	0.00240385	0.0126582
circ1222	0.00139175	0.00122619	0	0	0	0	0	0	0	0	0	0	0	0	0	0	0.00168634	0	0	0	0.00240385	0
circ1223	0	0.000817461	0	0	0	0	0	0	0	0	0	0	0	0	0	0	0	0.00568182	0	0	0	0
circ1224	0	0.00040873	0	0	0	0	0	0	0	0	0	0.00252653	0.00651042	0	0	0	0	0	0	0	0.00480769	0
circ1225	0.00083505	0.00040873	0	0	0	0	0	0	0	0	0	0	0	0	0.00884956	0	0.00674536	0.0170455	0	0	0.00480769	0
circ1226	0.00027835	0	0	0	0	0	0	0	0	0	0	0	0	0	0	0	0	0	0	0	0.00240385	0
circ1227	0.00027835	0.00694842	0	0	0	0	0	0	0.00197083	0	0	0	0	0	0.00294985	0	0.00168634	0.00568182	0	0	0	0
circ1228	0.0005567	0.00326984	0	0	0	0	0	0	0	0	0.00101916	0	0	0	0	0	0.00168634	0	0	0	0	0
circ1229	0.00027835	0.00163492	0	0	0	0	0	0	0.00197083	0	0	0	0	0	0	0	0	0	0	0.0138889	0.00240385	0
circ1230	0	0.00040873	0	0.00239578	0	0	0	0	0	0	0	0	0	0	0.0147493	0.00258398	0.00168634	0	0.0454545	0.0138889	0.0120192	0.0126582
circ1231	0.0016701	0.00204365	0.0490196	0.00479157	0	0.00339597	0	0	0.00197083	0.0327869	0.00713412	0	0	0	0.00294985	0.00258398	0.00674536	0	0	0	0.0120192	0
circ1232	0.0027835	0.00735715	0	0	0	0	0	0	0	0	0	0	0	0	0	0	0	0	0	0	0.00240385	0
circ1233	0.00027835	0	0	0	0	0	0	0	0	0	0	0	0	0	0	0	0.00168634	0	0	0	0	0
circ1234	0	0.00040873	0	0	0	0	0	0	0	0	0	0	0	0	0.00294985	0.00258398	0.00168634	0	0	0	0	0
circ1235	0	0	0	0	0	0.00037733	0	0	0	0	0	0	0	0	0.00294985	0.00258398	0.0472175	0.0284091	0	0	0.0769231	0.0126582
circ1236	0	0	0.0490196	0	0	0	0	0	0	0	0	0	0	0	0	0	0.00168634	0	0	0	0	0
circ1237	0	0.00040873	0	0	0	0	0	0	0	0	0	0	0	0	0.00294985	0	0	0	0	0	0	0
circ1238	0.00027835	0.00040873	0	0	0	0	0	0	0	0	0	0	0	0	0.0265487	0.0180879	0.0370995	0.0340909	0	0.0833333	0.0504808	0.0126582
circ1239	0.00027835	0	0	0	0	0	0	0	0	0	0	0	0	0	0	0	0.00337268	0.00568182	0	0	0.00240385	0
circ1240	0	0	0	0	0	0	0	0	0.00394166	0	0	0	0	0	0	0	0.00337268	0	0	0	0.00240385	0
circ1241	0	0.00122619	0	0	0	0	0	0	0	0	0	0	0	0	0	0	0.00337268	0.00568182	0	0	0	0
circ1242	0.00027835	0.000817461	0	0	0	0	0	0	0	0	0	0	0	0	0	0	0.0134907	0.00568182	0	0	0.00480769	0.0126582
circ1243	0.00027835	0	0	0	0	0	0	0	0.00197083	0	0	0	0	0	0.00294985	0	0.00505902	0.0170455	0	0	0.00240385	0.0126582
circ1244	0.00361855	0.00367857	0	0.00239578	0	0.00075466	0.0199203	0.0177936	0.00197083	0	0.00203832	0.00252653	0	0	0.00294985	0	0	0	0	0	0	0
circ1245	0	0.00122619	0	0	0	0	0	0	0	0	0	0	0	0	0	0	0	0.00568182	0	0	0	0
circ1246	0.0050103	0.0110357	0.0490196	0.00718735	0.0153846	0.00037733	0	0	0.00197083	0	0	0	0	0	0.00589971	0.00258398	0.00505902	0.0113636	0	0	0.00240385	0
circ1247	0.0033402	0.00204365	0	0	0	0.00075466	0	0	0	0	0	0.00252653	0	0	0.00589971	0	0.00168634	0	0	0	0	0
circ1248	0	0	0	0	0	0	0	0	0	0	0	0.00252653	0	0	0	0	0.00168634	0	0	0	0	0
circ1249	0.0005567	0.00040873	0	0	0.0153846	0	0	0	0	0	0	0	0	0	0	0.00258398	0	0	0	0	0	0
circ1250	0.00027835	0	0	0	0	0	0	0	0	0	0	0	0	0	0	0	0	0.00568182	0	0	0	0
circ1251	0.0016701	0.00245238	0	0	0	0	0	0	0	0	0	0	0	0	0	0	0.00168634	0	0	0	0	0
circ1252	0.00027835	0	0	0	0	0	0	0	0	0	0	0	0	0	0	0	0	0	0	0	0.00240385	0
circ1253	0	0	0	0	0	0	0	0	0.00197083	0	0	0	0	0	0	0	0	0.00568182	0	0	0.00240385	0
circ1254	0.00027835	0.000817461	0	0	0	0	0	0	0	0	0	0	0	0	0	0.00258398	0	0	0	0	0	0
circ1255	0.00194845	0.00245238	0	0.00479157	0	0	0	0	0.00197083	0	0	0	0	0	0.00589971	0	0	0	0	0	0	0
circ1256	0	0	0	0	0	0.00037733	0	0	0	0	0	0	0	0	0.00294985	0	0.00337268	0	0	0	0.00480769	0.0126582
circ1257	0	0	0	0	0	0	0	0	0	0	0	0.00252653	0	0	0	0	0.00674536	0.00568182	0	0.0138889	0.00961538	0
circ1258	0	0.00040873	0	0	0	0	0	0	0	0	0	0	0	0	0.00294985	0	0	0	0	0.0138889	0	0
circ1259	0.0300618	0.0277937	0	0.0167705	0.0307692	0.00037733	0	0	0.00197083	0	0.00101916	0.0101061	0.0130208	0	0.00884956	0	0.00168634	0	0	0	0.00721154	0
circ1260	0.00083505	0.00040873	0	0	0	0	0	0	0	0	0.00101916	0	0	0	0.00884956	0.00258398	0.00168634	0.00568182	0	0	0.00240385	0
circ1261	0	0.00040873	0	0	0	0	0	0	0	0	0	0	0	0	0	0	0	0	0	0	0.00240385	0
circ1262	0	0.00040873	0	0	0	0	0	0	0	0	0	0	0	0	0	0.00258398	0	0	0	0	0.00240385	0
circ1263	0	0.00040873	0	0	0	0	0	0	0.00197083	0	0	0	0	0	0	0	0	0	0	0	0	0.0126582
circ1264	0.00027835	0	0	0	0	0	0	0	0	0	0	0	0	0	0	0	0	0	0	0	0.00240385	0
circ1265	0.00027835	0	0	0.00239578	0	0	0	0	0	0	0	0	0	0	0	0	0.00337268	0	0	0	0	0
circ1266	0.00027835	0	0	0	0	0	0	0	0	0	0	0	0	0	0	0	0.00168634	0	0	0	0	0
circ1267	0	0.00040873	0	0	0	0	0	0	0	0	0	0	0	0	0	0	0	0.00568182	0	0	0	0
circ1268	0.00083505	0.00163492	0	0	0	0	0	0	0	0	0	0	0	0	0	0	0.00674536	0.0113636	0	0	0.00240385	0
circ1269	0	0	0	0.00239578	0	0	0	0	0	0	0	0	0	0	0	0	0.00168634	0	0	0	0	0
circ1270	0.00027835	0.00040873	0	0	0	0	0	0	0	0	0	0	0	0	0	0	0.00168634	0	0	0	0	0
circ1271	0	0.000817461	0	0	0	0	0	0	0	0	0	0	0	0	0	0	0	0	0	0.0138889	0	0
circ1272	0.00027835	0.00204365	0	0.00239578	0.0153846	0	0.00996016	0	0	0	0	0	0	0	0	0	0	0	0	0	0	0.0126582
circ1273	0.0345154	0.0261588	0.245098	0.0359368	0.0307692	0.00490529	0.0298805	0	0.0394166	0	0.00407664	0.0101061	0.0130208	0.0193798	0.00294985	0	0.00168634	0.00568182	0	0	0	0
circ1274	0	0.00040873	0	0	0	0	0	0	0	0	0.00101916	0	0	0	0	0	0.00168634	0	0	0	0	0
circ1275	0.0005567	0	0	0	0	0	0	0	0	0	0	0	0	0	0	0	0	0	0.0454545	0	0	0
circ1276	0.00027835	0	0	0	0	0	0	0	0	0	0	0	0	0	0.00294985	0	0	0.00568182	0	0	0	0
circ1277	0.0005567	0.00204365	0	0	0	0	0	0	0.00197083	0	0.00203832	0	0	0	0	0	0	0	0.0454545	0	0	0
circ1278	0	0.00040873	0	0	0	0	0	0	0	0	0	0	0	0	0	0	0	0	0	0	0.00240385	0
circ1279	0.0005567	0.00122619	0	0	0	0	0	0	0	0	0	0	0	0	0.00294985	0.00258398	0.0084317	0.0170455	0	0.0138889	0.0168269	0
circ1280	0.00027835	0.00122619	0.0490196	0	0	0	0	0	0	0	0	0	0	0	0.00294985	0	0	0	0	0	0	0
circ1281	0.00027835	0	0	0	0	0	0	0	0	0	0	0	0	0	0	0	0.00337268	0	0	0	0	0
circ1282	0.00027835	0.00040873	0	0	0	0	0	0	0	0	0	0	0	0	0	0	0	0.00568182	0	0	0	0
circ1283	0.00027835	0.00040873	0	0	0	0	0	0	0	0	0	0	0	0	0	0	0.00168634	0	0	0	0	0
circ1284	0.00027835	0	0	0	0	0	0	0	0	0	0	0	0	0	0	0	0.00168634	0	0	0	0.00480769	0
circ1285	0.00139175	0.00122619	0	0.00239578	0.0153846	0	0.00996016	0	0	0	0	0	0	0	0	0	0	0	0	0	0.00240385	0
circ1286	0.0005567	0	0	0	0	0	0	0	0	0	0	0	0	0	0	0	0	0	0	0	0.00240385	0
circ1287	0.00027835	0	0	0	0	0	0	0	0	0	0	0	0	0	0	0	0	0	0	0	0.00240385	0
circ1288	0.00027835	0.000817461	0	0	0	0	0	0	0	0	0	0	0	0	0	0	0	0	0	0	0.00240385	0
circ1289	0.00361855	0.00163492	0	0.00239578	0	0	0	0	0	0	0	0	0	0	0.00294985	0	0.00168634	0	0	0	0	0
circ1290	0.00027835	0.00040873	0	0	0	0	0	0	0	0	0	0	0	0.0193798	0	0.00258398	0	0.00568182	0	0	0	0.0126582
circ1291	0.00083505	0.0040873	0	0	0	0.00037733	0	0	0	0	0.00101916	0	0	0	0	0	0.00168634	0	0	0	0	0
circ1292	0.00027835	0.000817461	0	0	0	0	0	0	0	0	0	0	0	0	0.00294985	0	0	0	0	0	0	0
circ1293	0	0.00040873	0	0	0	0	0	0	0	0	0	0	0	0	0	0	0	0	0	0	0	0.0126582
circ1294	2.20425	2.91343	1.61765	0.321035	0.984615	0.0147159	0.0697211	0	0.1892	1.65574	0.0591113	0.227388	0.0520833	0.135659	0.666667	0.578811	0.736931	0.681818	0.272727	0.597222	0.822115	0.607595
circ1295	0.00027835	0.00040873	0	0	0	0	0	0	0.00197083	0	0	0	0	0	0	0	0	0	0	0	0.00240385	0
circ1296	0.00250515	0.00204365	0	0	0	0	0	0	0	0	0	0	0	0	0.00294985	0	0.00505902	0	0	0	0.00240385	0.0126582
circ1297	0	0.000817461	0	0	0	0	0	0	0	0	0	0	0	0	0	0	0	0	0	0	0.00480769	0
circ1298	0.00027835	0	0	0	0	0	0	0	0	0	0	0	0	0	0	0	0	0	0	0	0.00240385	0
circ1299	0.00027835	0	0	0	0	0	0	0	0	0	0	0	0	0	0.00294985	0	0	0	0	0	0	0
circ1300	0.00027835	0	0	0	0	0.00113199	0	0	0.00197083	0	0.00203832	0	0	0	0.00294985	0	0.00168634	0	0	0	0.00961538	0
circ1301	0.00139175	0.00122619	0	0.00239578	0	0	0	0	0	0	0	0	0.00651042	0	0	0	0	0	0	0	0.00240385	0
circ1302	0.0011134	0.00163492	0	0	0	0	0	0	0	0	0	0	0	0	0	0	0.00168634	0.0113636	0	0	0	0
circ1303	0.00027835	0.00040873	0	0	0	0	0	0	0	0	0	0	0	0	0	0	0.00674536	0.00568182	0	0	0.00480769	0
circ1304	0.00027835	0.00040873	0	0.00239578	0	0	0	0	0	0	0	0	0	0	0.00294985	0	0	0	0	0	0	0
circ1305	0.00027835	0	0	0	0	0	0	0	0	0	0	0	0	0	0	0	0.00168634	0	0	0	0	0
circ1306	0.0005567	0.00040873	0	0	0	0	0	0	0	0	0	0	0	0	0	0	0.0084317	0	0	0	0.00721154	0
circ1307	0.00083505	0.000817461	0	0	0.0153846	0	0	0	0	0.229508	0	0	0	0	0	0	0	0	0	0	0.00240385	0
circ1308	0.00306185	0.00326984	0	0	0	0.00037733	0	0	0	0	0	0	0	0	0.0117994	0.00775194	0.010118	0	0	0	0.00480769	0
circ1309	0.00083505	0.00286111	0	0.00718735	0	0.00037733	0	0	0	0	0.00101916	0	0	0	0	0.00258398	0.00168634	0	0	0.0138889	0.00480769	0
circ1310	0.00083505	0.000817461	0	0.00239578	0	0.00037733	0	0	0	0	0	0	0	0	0	0	0.00168634	0	0	0	0	0
circ1311	0.13166	0.234203	0.245098	0.0191663	0.0307692	0	0	0	0.00788333	0	0.00101916	0.00757959	0.0130208	0	0.00294985	0	0.0118044	0.0113636	0	0	0.00480769	0
circ1312	0.00027835	0	0	0	0	0.00037733	0	0	0	0	0.00101916	0	0	0	0.00884956	0.00258398	0.0202361	0	0.0454545	0	0.0168269	0.0379747
circ1313	0.00027835	0	0	0	0	0	0	0	0	0	0	0	0	0	0	0	0.00168634	0	0	0	0.00240385	0
circ1314	0.0005567	0	0	0	0	0	0	0	0	0	0	0	0	0	0	0.00258398	0.00168634	0	0	0	0.00240385	0
circ1315	0	0.00040873	0	0	0	0	0	0	0	0	0	0	0	0	0	0	0.00168634	0	0	0	0	0
circ1316	0	0	0	0	0	0	0	0	0	0	0.00101916	0	0	0	0	0	0.00168634	0	0	0	0	0
circ1317	0.00027835	0	0	0	0	0	0	0	0	0	0	0	0	0	0.00294985	0	0	0	0	0	0	0
circ1318	0.00027835	0	0	0	0	0	0	0	0	0	0	0	0	0	0	0	0.00168634	0	0	0	0.00240385	0
circ1319	0.0005567	0.00286111	0	0.00239578	0	0	0	0	0	0.0163934	0	0	0	0	0	0	0.00505902	0.00568182	0	0	0	0
circ1320	0	0.000817461	0	0	0	0	0	0	0	0	0	0	0	0	0	0	0.0303541	0.0284091	0	0	0.03125	0.0126582
circ1321	0	0.00040873	0	0	0	0	0	0	0	0	0	0	0	0	0	0	0.00168634	0	0	0	0	0
circ1322	0.00027835	0	0	0	0	0	0	0	0	0	0	0	0	0	0	0	0	0	0	0	0.00240385	0
circ1323	0.00027835	0	0	0	0	0	0	0	0	0	0	0	0	0	0.00294985	0	0.00168634	0	0	0	0.00480769	0
circ1324	0.0005567	0	0	0.00239578	0	0	0	0	0.00394166	0	0	0	0	0	0.00294985	0	0.00337268	0	0	0	0.00240385	0.0126582
circ1325	0	0.00122619	0	0	0	0	0	0	0	0	0	0	0	0	0.00294985	0	0	0	0	0	0	0
circ1326	0	0.00040873	0	0	0	0	0	0	0	0	0	0	0	0	0	0	0.00168634	0	0	0	0	0
circ1327	0.00083505	0.000817461	0	0	0	0	0	0	0	0	0	0	0	0	0	0	0	0	0	0	0	0.0126582
circ1328	0.00027835	0	0	0	0	0	0	0	0	0	0	0	0	0	0	0	0	0	0	0	0.00480769	0
circ1329	0.0033402	0.00163492	0	0.00239578	0	0	0	0	0	0.0163934	0	0	0.00651042	0	0.00294985	0	0.00168634	0.00568182	0	0	0.00240385	0
circ1330	0	0	0.0490196	0	0	0	0	0	0	0	0	0	0	0	0.00589971	0	0.00168634	0	0	0	0	0
circ1331	0.126649	0.121802	0.392157	0.0455199	0.0153846	0.00113199	0.0298805	0.0177936	0.0709499	0.0819672	0.0142682	0.0151592	0.0260417	0	0.0147493	0.0103359	0.00168634	0	0	0	0.00721154	0
circ1332	0.00027835	0	0	0	0	0	0	0	0	0	0	0	0	0	0	0	0	0	0	0	0.00480769	0
circ1333	0.00027835	0.00040873	0	0	0	0	0	0	0	0	0	0	0	0	0.00294985	0	0.0084317	0.00568182	0	0	0	0
circ1334	0.00027835	0.000817461	0	0	0	0	0	0	0	0	0	0	0	0	0	0.00258398	0	0	0	0	0	0
circ1335	0	0.00040873	0	0	0	0	0	0	0	0	0	0	0	0	0	0	0	0	0	0	0.00240385	0
circ1336	0.00139175	0	0	0	0	0	0	0	0	0	0	0	0	0	0	0	0.00168634	0	0	0	0.00240385	0
circ1337	0	0.00040873	0	0	0	0	0	0	0	0	0	0	0	0	0.00589971	0	0	0	0	0	0	0
circ1338	0.0027835	0.000817461	0	0	0	0	0	0	0	0	0	0	0	0	0.00294985	0	0.00168634	0.0170455	0	0	0.00961538	0
circ1339	0.00083505	0.00163492	0	0	0	0	0	0	0	0	0	0	0	0	0.00294985	0.00516796	0.0151771	0	0	0	0.0144231	0
circ1340	0	0.00040873	0	0	0	0	0	0	0	0	0	0	0	0	0	0	0.00674536	0	0.0454545	0	0.00240385	0
circ1341	0.00083505	0.00204365	0	0	0	0.00037733	0	0	0.00197083	0	0	0	0	0	0.00294985	0	0	0	0	0	0.00240385	0
circ1342	0	0.00040873	0	0.0143747	0	0	0	0	0.00197083	0	0	0	0	0	0	0	0.00168634	0.0113636	0	0	0.00240385	0
circ1343	0.00083505	0	0	0	0	0	0	0	0	0	0	0	0	0	0	0	0	0	0	0	0.00240385	0
circ1344	0.00027835	0	0	0	0	0	0	0	0	0	0	0	0	0	0	0	0.00168634	0	0	0	0	0
circ1345	0.00027835	0	0	0	0	0	0	0	0	0	0	0	0	0	0.00884956	0	0	0	0	0	0	0
circ1346	0	0.00040873	0	0	0	0	0	0	0	0	0	0	0	0	0.00884956	0	0.00168634	0	0	0	0.00480769	0.0126582
circ1347	0.0011134	0.000817461	0	0.00479157	0.0153846	0	0	0	0	0.0163934	0	0	0	0	0	0	0.00168634	0	0	0	0	0
circ1348	0.0011134	0.00449604	0	0.00479157	0	0	0	0	0	0	0	0	0	0	0	0	0	0.00568182	0	0	0	0
circ1349	0	0	0	0	0	0	0	0	0.00197083	0	0	0	0	0	0	0.00258398	0	0	0	0	0	0
circ1350	0	0.000817461	0	0	0	0	0	0	0	0	0	0	0	0	0	0	0.00168634	0	0	0	0.00240385	0
circ1351	0.0005567	0	0	0	0	0	0	0	0	0	0	0	0	0	0.00294985	0	0.00674536	0	0	0	0.00480769	0
circ1352	0.0011134	0.000817461	0	0	0	0.00113199	0.00996016	0	0.011825	0	0	0	0	0	0	0	0	0.00568182	0	0	0	0
circ1353	0.00027835	0	0	0	0	0	0	0	0.0059125	0	0	0	0	0	0	0.00258398	0	0	0	0	0	0
circ1354	0.00027835	0	0	0	0	0	0	0	0	0	0	0	0	0	0	0	0	0	0	0	0.00240385	0
circ1355	0.00083505	0.00490477	0	0.00239578	0	0	0	0	0	0	0	0	0	0	0	0	0.0084317	0.00568182	0	0	0.00961538	0
circ1356	0	0	0	0	0.0153846	0	0	0	0	0	0	0	0	0	0.00884956	0	0	0	0	0	0.00240385	0
circ1357	0.0027835	0.0040873	0	0	0	0	0	0	0	0	0.00101916	0	0.00651042	0.0193798	0	0	0.00674536	0.0340909	0	0.0138889	0.0192308	0.0126582
circ1358	0.00139175	0.00040873	0	0	0	0	0	0	0.00394166	0	0	0	0	0	0	0	0	0	0	0	0	0.0126582
circ1359	0.00027835	0	0	0	0	0.00037733	0	0	0	0	0	0	0	0	0.00294985	0	0.0286678	0.0113636	0	0	0.0144231	0.0126582
circ1360	0.00027835	0.000817461	0	0	0	0	0	0	0	0	0	0	0	0	0	0	0.00168634	0	0	0	0	0
circ1361	0	0.00163492	0	0.00239578	0	0.00075466	0	0	0.0059125	0.0327869	0	0	0	0	0	0	0	0	0	0.0138889	0.00240385	0
circ1362	0.00083505	0.000817461	0	0	0	0	0	0	0.00197083	0	0.00101916	0	0	0	0	0	0.00168634	0	0	0	0	0
circ1363	0.0005567	0.000817461	0	0	0	0	0	0	0	0	0	0	0	0	0	0	0	0	0	0	0.00240385	0
circ1364	0.0016701	0.00122619	0	0	0.0153846	0	0	0	0	0	0.00101916	0	0	0	0.00294985	0	0	0	0	0	0	0
circ1365	0	0.00040873	0	0	0	0	0	0	0	0	0	0	0	0	0	0	0.00168634	0	0	0	0	0
circ1366	0	0	0	0.00239578	0	0	0	0	0	0	0.00101916	0	0	0	0	0	0	0	0	0	0.00240385	0
circ1367	0	0.00040873	0	0	0	0	0	0	0	0	0	0	0	0	0	0	0.00168634	0	0	0	0	0
circ1368	0.00027835	0	0	0	0	0	0	0	0.00197083	0	0	0	0	0	0.00589971	0.00516796	0.0118044	0.00568182	0	0.0138889	0.0240385	0.0379747
circ1369	0.00083505	0	0	0	0	0	0	0	0	0	0	0	0	0	0	0	0.00337268	0	0	0	0	0
circ1370	0	0.00040873	0	0	0	0	0	0	0	0	0	0	0	0	0	0	0.00337268	0.00568182	0	0	0	0
circ1371	0.0016701	0.00163492	0	0	0	0.00037733	0.00996016	0	0	0	0	0	0.00651042	0	0.00294985	0	0	0	0	0	0	0
circ1372	0.00027835	0	0	0	0	0	0	0	0	0	0	0	0	0	0	0	0.00505902	0	0	0	0	0
circ1373	0	0.00040873	0	0	0	0	0	0	0	0	0	0	0	0	0	0	0.00168634	0	0	0	0	0
circ1374	0.00027835	0.00163492	0	0	0	0	0	0	0	0	0	0	0	0	0	0	0.00168634	0.00568182	0	0	0	0
circ1375	0.0011134	0.00163492	0	0	0	0	0	0	0	0	0	0	0	0	0	0.00775194	0.00337268	0	0	0	0.00480769	0.0126582
circ1376	0	0.00040873	0	0	0	0	0	0	0	0	0	0	0	0	0	0	0	0.00568182	0	0	0.00240385	0.0126582
circ1377	0.00083505	0.00163492	0	0.00479157	0	0	0	0	0	0.0163934	0	0	0	0	0.00294985	0	0	0	0	0	0.00240385	0
circ1378	0	0.00122619	0	0	0	0	0	0	0.00394166	0	0.00101916	0	0	0	0.00294985	0	0.00337268	0	0	0	0	0
circ1379	0	0.00040873	0	0	0	0	0	0	0	0	0	0	0	0	0.00294985	0.00258398	0.00168634	0	0	0	0	0
circ1380	0.00027835	0	0	0	0	0	0	0	0	0	0	0	0	0	0	0	0.00168634	0.0113636	0	0	0.00721154	0
circ1381	0.00027835	0	0	0	0	0.00113199	0	0	0.011825	0	0	0	0	0	0	0	0	0	0	0.0138889	0.00240385	0
circ1382	0.00027835	0	0	0	0	0	0	0	0	0	0	0	0	0	0.00294985	0	0.0118044	0.0284091	0	0	0.0120192	0
circ1383	0.00083505	0.00040873	0	0	0	0.00264131	0	0.0177936	0	0	0	0	0	0	0	0	0.0118044	0	0	0	0.00240385	0
circ1384	0.00027835	0	0	0	0	0	0	0	0	0	0.00101916	0	0	0	0	0	0	0	0	0	0.00240385	0
circ1385	0	0.00040873	0	0	0	0	0	0	0	0	0	0	0	0	0	0	0	0	0	0	0	0.0126582
circ1386	0.0038969	0.00122619	0.0490196	0	0	0	0	0	0	0	0	0	0	0	0.00294985	0.00516796	0	0	0	0	0	0
circ1387	0	0.00040873	0	0	0	0	0	0	0	0	0	0	0	0	0	0	0.00337268	0	0	0.0138889	0	0
circ1388	0.0011134	0.00122619	0	0	0	0	0	0	0	0	0	0	0	0	0.00294985	0	0	0	0	0	0	0.0126582
circ1389	0.00139175	0	0	0	0	0	0	0	0	0	0	0	0	0	0	0	0.00168634	0	0	0	0	0
circ1390	0.00083505	0.000817461	0	0	0	0	0	0	0	0	0.00101916	0	0	0	0.00589971	0	0.00505902	0.00568182	0	0	0.00721154	0.0126582
circ1391	0.00027835	0	0	0	0	0	0	0	0	0	0	0	0	0	0	0	0.00168634	0	0	0	0	0
circ1392	0.00473195	0.0053135	0.0490196	0.00958313	0	0	0	0	0	0	0	0.00252653	0	0	0.00294985	0	0	0	0	0	0	0
circ1393	0.00027835	0	0	0	0	0	0	0	0	0	0	0	0	0	0	0	0	0	0	0	0.00240385	0
circ1394	0.00027835	0	0	0	0	0	0	0	0	0	0	0	0	0	0	0	0.00168634	0	0	0	0	0
circ1395	0.00139175	0.00040873	0	0	0	0.00075466	0	0	0.00197083	0	0	0	0	0	0	0	0	0	0	0	0.00240385	0
circ1396	0.0022268	0.00326984	0	0.00239578	0.0153846	0.00037733	0	0	0.00197083	0	0	0	0	0	0.00589971	0	0.00168634	0	0	0	0.00961538	0
circ1397	0.0027835	0.00367857	0	0.00239578	0	0	0	0	0.00197083	0	0	0	0	0	0.227139	0.108527	0.116358	0.130682	0.0909091	0.208333	0.177885	0.202532
circ1398	0.0005567	0	0	0	0.0153846	0.00037733	0	0	0.00197083	0	0	0	0	0	0.00294985	0	0.00168634	0	0	0	0	0
circ1399	0.0005567	0	0	0.00239578	0	0	0	0	0	0	0	0	0	0	0	0	0.00505902	0	0	0	0	0
circ1400	0	0	0	0	0	0	0	0	0	0	0.00101916	0.00252653	0	0	0	0	0.00168634	0	0	0	0.00721154	0
circ1401	0.00139175	0.00040873	0.0490196	0.00239578	0	0	0	0	0	0	0	0	0	0	0.00294985	0	0	0	0	0	0	0
circ1402	0.0005567	0.00040873	0	0	0	0	0	0	0.00197083	0	0	0	0	0	0	0	0.0084317	0.0113636	0	0	0.00721154	0
circ1403	0.0016701	0.00040873	0	0	0	0	0	0	0	0	0	0	0	0	0.00294985	0	0.00337268	0	0	0	0	0
circ1404	0	0	0	0	0	0	0	0	0	0	0.00101916	0	0	0	0	0	0.00168634	0	0	0	0	0
circ1405	0	0	0	0	0.0153846	0	0	0	0	0	0	0	0	0	0	0	0	0	0	0	0.00240385	0
circ1406	0.00027835	0.00040873	0	0.00239578	0	0	0	0	0	0	0	0	0	0	0.00294985	0	0	0	0	0	0	0
circ1407	0.00027835	0.00040873	0	0	0	0	0	0	0	0	0	0	0	0	0	0	0	0	0	0	0.00240385	0
circ1408	0.00027835	0	0	0	0	0	0	0	0.00197083	0	0	0	0	0	0	0	0	0.00568182	0	0	0	0
circ1409	0.0050103	0.00245238	0	0	0	0	0	0	0.0059125	0	0	0	0	0	0	0	0	0.00568182	0	0	0	0
circ1410	0	0.00040873	0	0	0	0	0	0	0	0	0	0	0	0	0	0	0.00168634	0	0	0	0.00240385	0
circ1411	0	0.000817461	0	0	0	0	0	0	0	0	0	0	0	0	0	0	0	0	0	0	0.00240385	0
circ1412	0.00027835	0.000817461	0	0	0	0	0	0	0	0	0	0	0	0	0.00294985	0	0.00337268	0	0	0	0	0
circ1413	0.00027835	0	0	0	0	0	0	0	0	0	0	0	0	0	0.00589971	0	0	0	0	0	0	0
circ1414	0.00027835	0.00040873	0	0	0	0	0	0	0.00197083	0	0	0	0	0	0.00294985	0	0	0	0	0	0	0
circ1415	0	0.00040873	0	0	0	0	0	0	0	0	0	0	0	0	0.00294985	0	0.00168634	0	0	0	0	0
circ1416	0.0011134	0	0	0.00239578	0	0	0	0	0.00197083	0	0	0	0	0	0	0	0	0	0	0	0.00240385	0
circ1417	0.0016701	0.000817461	0	0.00239578	0	0	0.00996016	0	0	0	0	0	0	0	0	0	0	0	0	0	0.00480769	0
circ1418	0	0	0	0	0	0	0	0	0	0.0163934	0	0	0	0	0.00294985	0	0	0	0	0	0	0
circ1419	0.0005567	0	0	0.00239578	0	0	0	0	0	0	0.00203832	0	0	0	0.00294985	0	0	0	0	0	0.00240385	0
circ1420	0	0.000817461	0	0	0	0	0	0	0	0	0	0	0	0	0.00294985	0	0	0	0	0	0.00240385	0.0126582
circ1421	0.00027835	0	0	0	0	0	0	0	0	0	0	0	0	0	0	0	0	0.00568182	0	0	0	0
circ1422	0.00027835	0	0	0.00239578	0.0153846	0	0	0	0	0	0	0	0	0	0	0	0	0.00568182	0	0	0.00240385	0
circ1423	0.0150309	0.0114445	0.0490196	0	0.0153846	0	0	0	0.00197083	0	0	0	0	0	0	0	0.00168634	0	0	0	0	0
circ1424	0	0	0	0	0	0.00037733	0	0	0	0	0	0	0	0	0	0	0.00168634	0	0	0	0.00480769	0
circ1425	0.0005567	0.00163492	0	0	0	0	0	0	0	0	0	0	0	0	0.00884956	0.00258398	0.00168634	0	0	0	0.00721154	0.0126582
circ1426	0.0005567	0	0	0	0	0	0	0	0	0	0	0	0	0	0	0	0.00337268	0.0113636	0	0	0.00240385	0
circ1427	0	0	0	0	0	0	0	0	0	0	0.00203832	0	0	0	0.00294985	0	0.00168634	0.0113636	0	0	0.00240385	0
circ1428	0	0	0	0	0	0	0	0	0	0	0.00101916	0	0	0	0	0	0.00168634	0.0113636	0	0	0	0
circ1429	0.00027835	0	0	0	0	0	0	0	0	0	0	0	0	0	0	0	0	0	0	0	0.00240385	0
circ1430	0.0005567	0.00040873	0	0	0	0	0	0	0	0	0	0	0	0	0	0	0.00168634	0.00568182	0	0	0	0
circ1431	0	0.00040873	0	0	0	0	0	0	0	0	0	0	0	0	0	0	0.00674536	0.00568182	0	0	0	0
circ1432	0.0027835	0.0053135	0.0490196	0.00239578	0	0	0	0	0	0	0	0.00252653	0	0	0	0	0	0	0	0.0138889	0.00240385	0
circ1433	0.0005567	0.00040873	0	0	0	0	0	0	0	0	0	0	0	0	0.00294985	0	0	0	0	0	0	0
circ1434	0	0.00040873	0	0	0	0	0	0	0	0	0	0	0	0	0	0	0.00337268	0	0	0	0	0
circ1435	0	0.00040873	0	0	0	0	0	0	0	0	0	0	0	0	0	0	0.00168634	0	0	0	0	0
circ1436	0.00027835	0	0	0	0	0	0	0	0	0	0	0	0	0	0.00294985	0	0	0	0	0	0	0
circ1437	0.0300618	0.0249326	0.0490196	0.0191663	0.0615385	0.00301864	0.00996016	0	0.0275916	0.0163934	0.00611496	0.0404245	0.0260417	0	0	0	0.00168634	0	0.0454545	0.0138889	0.00240385	0
circ1438	0	0	0	0	0	0	0	0	0	0	0.00101916	0	0	0	0.00589971	0	0	0	0	0.0277778	0.00240385	0
circ1439	0.00083505	0.000817461	0	0.00239578	0	0	0	0	0	0	0	0	0	0	0.0825959	0.00516796	0.0185497	0.0397727	0	0.0416667	0.0216346	0.0253165
circ1440	0.00027835	0	0	0	0	0	0	0	0	0	0	0	0	0	0	0	0.00168634	0	0	0	0.00480769	0
circ1441	0.00083505	0.00040873	0	0	0	0.00037733	0	0	0	0	0.00203832	0	0	0	0	0.00258398	0	0.00568182	0	0	0.00240385	0
circ1442	0.0005567	0.00040873	0	0	0	0	0	0	0	0	0	0	0	0	0	0	0.00505902	0	0	0	0	0
circ1443	0.0011134	0.00204365	0	0	0	0	0	0	0	0	0	0	0	0	0	0	0.00168634	0	0	0	0	0
circ1444	0.00027835	0	0	0	0	0	0.00996016	0	0	0	0	0	0	0	0	0	0.00168634	0	0	0	0	0
circ1445	0.00027835	0	0	0	0	0	0	0	0	0	0	0	0	0	0	0	0.00168634	0	0	0	0	0
circ1446	0.0005567	0.00040873	0	0	0	0	0	0	0	0	0	0	0	0	0.00294985	0	0	0	0	0	0.00240385	0
circ1447	0.00083505	0.00122619	0	0	0	0	0	0	0	0	0	0	0	0	0	0.00258398	0.00168634	0	0	0	0.00240385	0
circ1448	0.00027835	0	0	0	0	0	0	0	0	0	0	0	0	0	0	0	0.00168634	0	0	0	0.00480769	0
circ1449	0	0.00163492	0	0	0	0	0	0	0	0	0	0	0	0	0.00294985	0.00258398	0.00168634	0	0	0	0	0
circ1450	0	0.00040873	0	0	0	0	0	0	0.00197083	0	0	0	0	0	0.00294985	0	0	0	0	0	0	0
circ1451	0.00027835	0	0	0	0	0	0	0	0	0	0	0	0	0	0	0	0.00168634	0	0	0.0138889	0.00240385	0
circ1452	0.0005567	0	0	0	0	0	0	0	0	0	0	0	0	0	0	0	0.00168634	0	0	0	0.00240385	0
circ1453	0.0016701	0.00163492	0	0	0	0	0	0	0	0	0	0	0	0	0	0	0.00337268	0	0	0	0.00240385	0
circ1454	0.00083505	0.00286111	0	0	0.0153846	0	0	0.0177936	0.00394166	0	0.00101916	0	0.00651042	0	0.00294985	0	0	0.00568182	0	0	0.00240385	0
circ1455	0.0011134	0.00490477	0	0.00479157	0	0.00075466	0	0	0.00197083	0	0.00305748	0	0	0	0.0147493	0	0.0640809	0.0625	0	0.0277778	0.0456731	0
circ1456	0.0005567	0.00204365	0	0	0	0	0	0	0	0	0	0	0	0	0.00294985	0	0.00337268	0	0	0	0	0
circ1457	0.0139175	0.0192103	0.147059	0.00718735	0.0153846	0.00037733	0.0199203	0	0.0197083	0	0.0050958	0	0	0	0	0	0.00168634	0	0	0	0	0
circ1458	0.0005567	0	0	0	0	0	0	0	0	0	0	0	0	0	0	0	0.00168634	0	0	0	0.00240385	0
circ1459	0.00027835	0	0	0	0	0	0	0	0	0	0	0	0	0	0	0.00258398	0.00337268	0	0	0	0.00240385	0
circ1460	0	0.00040873	0	0	0	0	0	0	0	0	0	0	0	0	0.00294985	0	0.00337268	0	0	0	0	0
circ1461	0.00027835	0	0	0	0	0	0	0	0	0	0	0	0	0	0	0	0.00168634	0	0	0	0	0
circ1462	0.00027835	0	0	0	0	0	0	0	0	0	0	0	0	0	0	0	0.00168634	0	0	0	0	0
circ1463	0.00083505	0	0.0490196	0	0	0	0	0	0	0	0.00101916	0	0	0	0	0	0.00674536	0.00568182	0	0.0138889	0.00721154	0
circ1464	0	0	0	0	0	0	0	0	0.00197083	0	0	0	0	0	0.00589971	0	0.00337268	0	0	0	0.00240385	0
circ1465	0.00139175	0.00245238	0	0.00239578	0.0307692	0	0	0	0	0	0	0	0	0	0.00294985	0.00516796	0.00505902	0	0	0	0.00240385	0
circ1466	0.0005567	0	0	0	0	0	0	0	0.00197083	0	0	0	0	0	0.00294985	0	0	0	0	0	0.00480769	0
circ1467	0.00027835	0.00040873	0	0	0.0153846	0	0	0	0	0	0	0	0	0	0.00884956	0.00258398	0.010118	0	0	0	0.00480769	0
circ1468	0	0.000817461	0	0	0	0	0	0	0	0	0	0	0	0	0	0	0.00168634	0	0	0	0	0
circ1469	0	0.00040873	0	0	0	0	0	0	0	0	0	0	0	0	0.00294985	0	0	0	0	0	0	0
circ1470	0.00027835	0	0	0	0	0	0	0	0	0	0	0	0	0	0.00294985	0.00258398	0.00337268	0	0	0	0.00240385	0
circ1471	0.00027835	0	0	0	0	0	0	0	0.00394166	0	0	0	0	0	0	0	0.00674536	0.00568182	0	0	0.00480769	0
circ1472	0	0.000817461	0	0	0	0	0	0	0	0	0	0	0	0	0	0	0	0	0	0	0.00240385	0
circ1473	0.00027835	0.000817461	0	0	0	0	0	0	0	0	0	0	0	0	0.00589971	0	0.00168634	0.00568182	0	0	0	0
circ1474	0	0.00040873	0	0	0	0	0	0	0	0	0	0	0	0	0.00294985	0	0.00168634	0	0	0	0	0
circ1475	0.00027835	0	0	0	0	0	0	0	0	0	0	0	0	0	0	0.00258398	0.00168634	0	0	0	0.00721154	0
circ1476	0.00027835	0	0	0	0	0	0	0	0	0	0	0	0	0	0	0	0.00168634	0	0	0	0	0
circ1477	0.0005567	0	0	0	0	0	0	0	0	0	0	0	0	0	0	0	0.00168634	0	0	0	0	0
circ1478	0	0	0	0.00239578	0	0	0	0	0	0	0	0	0	0	0	0	0.00505902	0.00568182	0	0	0.00480769	0
circ1479	0.00027835	0	0	0	0	0	0	0	0	0	0	0	0	0	0	0	0.00168634	0	0	0	0.00240385	0
circ1480	0.00083505	0.000817461	0	0	0	0	0	0	0	0	0	0	0	0	0.00589971	0	0.00168634	0	0	0	0	0
circ1481	0	0.00040873	0	0	0	0	0	0	0	0	0	0	0	0	0	0.00258398	0	0	0	0	0	0
circ1482	0	0	0	0.00239578	0	0	0	0	0	0	0	0	0	0	0	0	0	0	0	0	0.00240385	0
circ1483	0.0005567	0	0	0	0	0	0	0	0	0	0	0	0	0	0	0	0.00168634	0	0	0	0	0
circ1484	0.0005567	0.00040873	0	0	0	0	0	0	0	0	0	0	0	0	0.00294985	0	0	0	0	0	0	0
circ1485	0.00083505	0.000817461	0	0	0	0	0	0	0	0	0	0	0	0	0.00294985	0	0	0	0	0	0.00240385	0
circ1486	0	0	0	0	0	0	0	0	0	0	0	0	0.00651042	0	0	0	0.00505902	0	0	0	0	0
circ1487	0.00027835	0.00040873	0	0	0	0	0	0	0	0	0	0	0	0	0.00294985	0	0	0	0	0	0	0
circ1488	0.0094639	0.00653969	0.0490196	0.00958313	0	0.00150932	0	0	0.011825	0.0163934	0	0.0101061	0	0.0193798	0	0	0.00168634	0	0	0	0	0
circ1489	0.00083505	0.00122619	0	0.00239578	0	0	0	0	0	0	0	0	0	0	0	0	0.00168634	0	0	0	0	0
circ1490	0.00751545	0.00980953	0.0490196	0.00479157	0	0	0	0	0	0	0.00101916	0	0.00651042	0.0193798	0	0	0.00168634	0	0	0	0	0
circ1491	0.0016701	0.00163492	0	0.00239578	0	0	0	0	0	0	0.00101916	0	0.00651042	0	0	0.00258398	0	0	0	0	0	0
circ1492	0.0005567	0.00040873	0	0.00239578	0	0	0	0	0.00197083	0	0	0	0	0	0	0	0.00674536	0.00568182	0	0	0.0120192	0
circ1493	0.00027835	0	0	0	0	0	0	0	0	0	0	0	0	0	0	0	0.00337268	0	0	0	0.00240385	0
circ1494	0.0005567	0.00040873	0	0	0	0	0	0	0	0	0	0	0	0	0.00589971	0	0.00168634	0	0	0	0	0
circ1495	0.00083505	0.000817461	0	0	0	0	0	0	0	0	0	0	0	0	0	0	0.00168634	0	0	0	0	0
circ1496	0.00027835	0.00040873	0	0	0	0	0	0	0	0	0	0	0.00651042	0	0.00589971	0	0.00337268	0	0	0	0	0.0126582
circ1497	0.00083505	0.000817461	0	0	0	0	0	0	0	0	0	0	0	0	0	0	0	0	0	0	0.00240385	0
circ1498	0.00361855	0.0053135	0	0.00239578	0	0	0	0	0.00197083	0	0.00101916	0	0	0	0	0	0.00168634	0.00568182	0	0	0	0
circ1499	0	0.00122619	0	0	0	0	0	0	0	0	0	0	0	0	0	0	0	0	0	0	0.00240385	0
circ1500	0.0005567	0.00040873	0	0	0	0	0	0	0	0	0.00101916	0	0	0	0.00294985	0	0	0.00568182	0	0	0	0
circ1501	0.00027835	0	0	0	0	0	0	0	0.00394166	0	0	0	0	0	0.00294985	0	0.0118044	0.0113636	0	0	0.0120192	0.0126582
circ1502	0.00194845	0.00122619	0	0.0119789	0	0.00037733	0.00996016	0	0.00197083	0	0.00101916	0	0	0	0	0	0.00168634	0	0	0	0	0
circ1503	0.00027835	0.00040873	0	0	0	0	0	0	0.00197083	0	0	0	0	0	0	0	0.00168634	0	0	0	0	0
circ1504	0	0.00040873	0	0	0	0	0	0	0	0	0	0	0	0	0	0	0.00168634	0	0	0	0	0
circ1505	0.00027835	0	0	0	0	0	0	0	0	0	0	0	0	0	0	0	0.00168634	0	0	0	0	0
circ1506	0.0114123	0.0110357	0	0.00239578	0	0	0	0	0.00197083	0.0163934	0.00203832	0	0	0	0	0	0	0	0	0	0.00240385	0
circ1507	0	0.00040873	0	0	0	0	0	0	0	0	0	0	0	0	0	0	0.00168634	0	0	0	0	0
circ1508	0.00027835	0.00040873	0	0	0	0	0	0	0	0	0	0	0	0	0.00294985	0	0	0	0	0	0	0
circ1509	0.00027835	0	0	0	0	0	0	0	0	0	0	0	0	0	0	0	0.00168634	0	0	0	0	0
circ1510	0.0005567	0	0	0	0	0	0	0	0	0	0	0	0	0	0	0	0	0	0	0	0.00240385	0
circ1511	0	0	0	0	0	0.00037733	0	0	0	0	0.00101916	0	0	0	0	0	0	0.00568182	0	0	0	0
circ1512	0.0005567	0	0	0	0	0	0	0	0	0	0	0	0	0	0	0	0	0	0	0	0.00240385	0
circ1513	0.00027835	0	0	0	0	0	0	0	0	0	0	0	0	0	0	0	0	0	0	0	0.00240385	0
circ1514	0.00306185	0.0094008	0	0.00239578	0	0.00075466	0	0	0	0	0.00101916	0.00252653	0	0	0.00589971	0.00258398	0.0084317	0	0	0	0.00240385	0.0126582
circ1515	0.00139175	0.00326984	0	0	0	0	0	0	0	0	0	0	0	0	0	0	0.00168634	0.0113636	0	0	0.00721154	0
circ1516	0	0.00040873	0	0	0	0	0	0	0	0	0	0	0	0	0	0	0.00168634	0	0	0	0	0
circ1517	0.00027835	0	0	0	0	0	0	0	0	0	0	0	0	0	0	0	0.00168634	0	0	0	0	0.0126582
circ1518	0.00361855	0.00653969	0	0	0.0153846	0	0	0	0.00197083	0	0.00101916	0	0	0	0	0	0.0084317	0	0.0454545	0	0.00480769	0.0253165
circ1519	0.00083505	0.00122619	0	0	0	0	0	0	0.00394166	0	0	0	0	0	0	0	0	0	0	0	0.00240385	0
circ1520	0	0.00040873	0	0	0	0	0	0	0	0	0	0	0	0	0	0	0.0219224	0.0227273	0	0.0138889	0.0384615	0
circ1521	0.00027835	0	0	0	0	0	0	0	0	0	0	0	0	0	0	0	0.00168634	0	0	0	0	0
circ1522	0.0139175	0.0249326	0.0490196	0.00718735	0	0	0	0	0.00788333	0	0	0	0	0	0.00589971	0	0.00337268	0	0	0	0	0.0126582
circ1523	0	0.00040873	0	0	0	0	0	0	0	0	0	0.00252653	0	0	0	0	0	0.00568182	0	0	0	0
circ1524	0	0	0	0.00239578	0	0	0	0	0	0	0	0	0	0	0.00589971	0	0.00168634	0	0	0	0	0.0126582
circ1525	0.00027835	0	0	0	0	0	0	0	0	0	0	0	0	0	0	0	0.00168634	0	0	0	0	0
circ1526	0.0005567	0	0	0	0	0	0	0	0	0	0	0	0	0	0.00589971	0	0.00505902	0.00568182	0	0	0.0120192	0
circ1527	0.00139175	0.00122619	0	0.00239578	0	0	0	0	0	0	0	0	0	0	0	0	0.00168634	0	0	0	0.00480769	0
circ1528	0	0	0	0.00239578	0	0	0	0	0.00197083	0	0	0	0	0	0	0	0.00168634	0.00568182	0	0	0	0
circ1529	0.00083505	0.00040873	0	0	0.0153846	0	0	0	0	0	0	0	0	0	0.00294985	0.00516796	0.00168634	0	0	0	0	0.0126582
circ1530	0.00027835	0	0	0	0	0	0	0	0	0	0	0	0	0	0.00294985	0	0	0	0	0	0	0
circ1531	0.0005567	0.000817461	0	0	0	0	0	0	0	0	0.00101916	0	0	0	0.00589971	0	0.0118044	0.00568182	0	0.0277778	0.00721154	0.0253165
circ1532	0.00083505	0	0	0	0	0.00037733	0	0	0	0	0	0	0	0	0	0	0.00168634	0	0	0	0	0
circ1533	0.00139175	0.00122619	0	0	0	0	0	0	0	0	0	0	0	0	0.00294985	0	0	0.0113636	0	0	0	0
circ1534	0	0.00040873	0	0	0	0	0	0	0	0	0.00101916	0	0	0	0	0	0	0	0	0	0.00240385	0
circ1535	0.00027835	0.00122619	0	0	0	0	0	0	0	0	0	0	0	0	0	0	0.00505902	0	0	0	0	0.0126582
circ1536	0.0011134	0.000817461	0	0	0	0	0	0	0	0	0.00101916	0	0	0	0.00294985	0	0	0	0	0	0	0
circ1537	0.00027835	0	0	0	0	0	0	0	0	0	0	0	0	0	0	0	0.00168634	0	0	0	0	0
circ1538	0.00473195	0.010627	0	0.0143747	0	0	0.0298805	0	0.00394166	0	0.00101916	0.00252653	0	0	0.00294985	0	0	0	0	0	0	0
circ1539	0.0158659	0.0245238	0.0490196	0.0119789	0	0.00339597	0	0.0177936	0.0137958	0	0.00713412	0	0.00651042	0.0193798	0	0	0.00505902	0.00568182	0	0	0.00480769	0
circ1540	0	0.000817461	0	0	0	0	0	0	0	0	0	0	0	0	0	0	0.00168634	0	0	0	0	0
circ1541	0.0027835	0.00204365	0	0	0	0	0	0	0	0.0163934	0	0	0	0	0.00294985	0	0	0	0	0	0	0
circ1542	0	0.00040873	0	0	0	0	0	0	0	0	0	0	0	0	0	0.00258398	0.00168634	0.00568182	0	0	0.00721154	0
circ1543	0	0.00040873	0	0	0	0	0	0	0	0	0	0	0	0	0	0	0	0	0	0	0.00240385	0
circ1544	0	0	0	0	0	0	0	0	0	0	0	0.00252653	0	0	0	0	0.00337268	0	0	0	0	0
circ1545	0.0016701	0.00163492	0	0	0	0	0	0	0.00197083	0	0	0	0	0	0.00294985	0	0	0	0	0	0	0
circ1546	0	0.00040873	0	0	0	0	0	0	0	0	0	0	0	0	0	0	0	0	0	0	0.00240385	0
circ1547	0.00027835	0	0	0	0	0	0	0	0	0	0	0	0	0	0	0.00258398	0.0185497	0	0	0.0138889	0.0264423	0
circ1548	0.00027835	0	0	0	0	0	0	0	0	0	0.00203832	0.00252653	0	0	0.00294985	0	0	0	0	0	0	0
circ1549	0.00306185	0.00204365	0	0	0	0	0	0	0	0	0	0	0	0	0	0.00258398	0.00505902	0	0.0454545	0.0138889	0.00480769	0
circ1550	0	0.00040873	0	0	0	0	0	0	0	0	0	0	0	0	0	0	0.00168634	0	0	0	0	0
circ1551	0	0.00040873	0	0	0	0	0	0	0	0	0	0	0	0	0	0	0	0	0	0	0.00240385	0
circ1552	0	0	0	0.00239578	0	0.00037733	0	0	0	0	0.00101916	0	0	0	0	0	0.00674536	0.0113636	0	0	0.00240385	0
circ1553	0.0005567	0.00040873	0	0	0	0	0	0	0	0	0	0	0	0	0	0	0.00168634	0	0	0	0	0
circ1554	0	0.000817461	0	0	0	0	0	0	0	0	0	0	0	0	0	0	0	0	0	0	0	0.0126582
circ1555	0.05567	0.0523175	0	0.0143747	0.0153846	0.00037733	0	0.0355872	0.0256208	0.0163934	0.00407664	0.0328449	0	0	0.117994	0.0956072	0.0994941	0.113636	0.0454545	0.125	0.0985577	0.0759494
circ1556	0.00027835	0	0	0.00239578	0	0	0	0	0	0	0	0	0	0	0	0	0.00674536	0	0	0	0	0
circ1557	0.00027835	0	0	0	0	0	0	0	0	0	0	0	0	0	0	0	0.00168634	0	0	0	0	0
circ1558	0.0016701	0.00163492	0	0	0	0	0	0	0	0	0	0	0	0	0.00294985	0	0.00674536	0.0170455	0	0	0.00721154	0.0126582
circ1559	0.00027835	0	0	0	0	0	0	0	0	0	0	0	0	0	0	0	0	0	0	0	0	0.0126582
circ1560	0.00027835	0.00040873	0	0	0	0	0	0	0	0	0	0	0	0	0.00294985	0	0.00168634	0	0	0	0	0
circ1561	0.00027835	0	0	0.00239578	0	0	0	0	0	0	0	0	0	0	0	0	0	0.00568182	0	0	0	0
circ1562	0.00083505	0	0	0	0	0.00037733	0	0	0	0	0	0	0	0	0	0	0.00674536	0	0.0454545	0	0.00240385	0
circ1563	0.00250515	0.00245238	0	0	0	0	0	0	0	0	0	0	0	0	0.00589971	0.00775194	0.00674536	0	0	0	0	0
circ1564	0.0016701	0.00286111	0	0	0	0.00037733	0	0	0.00197083	0	0	0	0	0	0	0	0	0.00568182	0	0	0	0
circ1565	0.00584535	0.00163492	0	0.00239578	0	0.00075466	0	0	0.0059125	0	0.00407664	0.00252653	0.0130208	0	0	0	0.00337268	0	0	0	0	0
circ1566	0.00139175	0.00122619	0	0.00239578	0	0	0	0	0.00197083	0	0	0	0	0	0	0	0.00168634	0	0	0	0	0
circ1567	0.00027835	0	0	0	0	0	0	0	0	0	0	0	0	0	0.00294985	0	0	0	0	0	0	0
circ1568	0.0005567	0.00040873	0	0	0	0	0	0	0	0	0	0	0	0	0	0	0	0	0	0	0.00240385	0
circ1569	0	0.000817461	0	0.00239578	0	0.00037733	0	0	0.00197083	0	0	0	0	0	0	0	0	0	0	0	0.00480769	0
circ1570	0.0038969	0.00122619	0	0	0	0	0	0	0.00394166	0	0.00203832	0	0	0	0.00294985	0	0.00168634	0	0	0	0.00240385	0
circ1571	0.00751545	0.0171667	0.0490196	0	0.0153846	0	0	0	0.00197083	0	0.00101916	0.00252653	0	0	0.00294985	0	0.00337268	0	0	0	0.00480769	0
circ1572	0.0102989	0.0122619	0	0.00479157	0	0.00037733	0	0	0.00394166	0	0.00305748	0	0.0195312	0	0.00589971	0	0.010118	0.0170455	0.0454545	0.0277778	0.0144231	0.0253165
circ1573	0.00027835	0.00122619	0	0	0	0	0	0	0	0	0	0	0	0	0.00884956	0.00775194	0.0539629	0.0511364	0	0	0.0216346	0
circ1574	0	0.00040873	0	0	0	0	0	0	0	0	0	0	0	0	0	0	0.00337268	0	0	0	0.00240385	0
circ1575	0.0011134	0	0	0	0.0153846	0	0	0	0.00197083	0	0	0	0	0	0	0	0.00168634	0	0	0	0	0
circ1576	0	0.00040873	0	0	0	0	0	0	0	0	0	0	0	0	0.00589971	0	0.00168634	0	0	0	0.00240385	0.0126582
circ1577	0.0022268	0.00122619	0	0.00479157	0	0	0	0	0	0	0	0	0	0	0	0	0	0	0	0	0.00480769	0
circ1578	0.0161443	0.00817461	0.0980392	0.00479157	0	0	0	0	0.0137958	0	0.00101916	0	0	0	0	0	0.00168634	0	0	0	0.00240385	0
circ1579	0.00417525	0.00367857	0	0.0311452	0	0.00075466	0	0	0.00394166	0	0.00407664	0	0	0	0.0117994	0.0129199	0.00674536	0.0113636	0	0.0138889	0.03125	0.0253165
circ1580	0	0.00122619	0	0	0	0	0	0	0	0	0	0	0	0	0	0	0.00337268	0.00568182	0	0	0	0.0126582
circ1581	0.0077938	0.0102183	0	0	0	0	0	0	0.00197083	0	0	0.00252653	0	0	0.00294985	0	0.00168634	0	0	0	0	0
circ1582	0.00083505	0.00245238	0	0	0	0	0	0	0	0	0	0	0	0	0.00294985	0	0	0	0	0	0	0
circ1583	0.00027835	0	0	0	0	0	0	0	0	0	0	0	0	0	0.00294985	0	0	0	0	0	0	0
circ1584	0	0	0	0	0	0	0	0	0	0	0	0.00252653	0.00651042	0	0.00294985	0	0.00337268	0	0	0	0	0
circ1585	0.00027835	0	0	0	0	0	0	0	0	0	0	0	0	0	0	0	0.00168634	0	0	0	0	0
circ1586	0	0.00040873	0	0	0	0	0	0	0	0	0	0	0	0	0	0	0	0.00568182	0	0	0	0
circ1587	0.0005567	0	0	0	0	0	0	0	0	0	0	0	0	0	0	0	0	0	0	0	0.00240385	0
circ1588	0.00027835	0.00040873	0	0	0	0	0	0.0177936	0	0	0	0	0	0	0.00294985	0	0	0	0	0	0	0
circ1589	0.00027835	0	0	0	0	0	0	0	0	0	0	0	0	0	0	0	0.00168634	0	0	0	0	0
circ1590	0.00027835	0	0	0	0	0.00037733	0	0	0	0	0	0	0	0	0	0	0	0.00568182	0	0	0	0
circ1591	0.0005567	0	0	0	0	0	0	0	0.00197083	0	0	0	0	0	0	0	0	0	0	0.0138889	0	0
circ1592	0	0.00040873	0	0	0	0	0	0	0	0	0	0	0	0	0	0	0.00168634	0	0	0	0	0
circ1593	0.00083505	0.00286111	0	0	0	0.00037733	0	0	0	0	0	0	0	0	0	0	0.00168634	0	0	0	0	0

## Sheet: Fig.2g
value	spearman	type
0.138173	0.204124	host
0.117741	0.102062	host
0.117741	0.102062	host
0.41834	0.408248	host
0.41834	0.408248	host
0.41834	0.408248	host
0.219032	0.408248	host
0.266101	0.255155	host
0.266101	0.255155	host
0.281385	0.306186	host
0.266101	0.255155	host
0.281385	0.306186	host
0.399653	0.406956	host
0.281385	0.306186	host
0.266101	0.255155	host
0.266101	0.255155	host
0.266101	0.255155	host
-0.127686	-0.153093	host
0.0621319	0	host
0.103405	0.153093	host
0.188407	0.204124	host
0.188407	0.204124	host
-0.036865	-0.153093	host
0.188407	0.204124	host
0.211382	0.262553	host
0.103405	0.153093	host
0.103405	0.153093	host
0.220499	0.262553	host
0.188407	0.204124	host
0.103405	0.153093	host
0.216216	0.306186	host
0.188407	0.204124	host
0.188407	0.204124	host
0.188407	0.204124	host
0.103405	0.153093	host
0.212317	0.258177	host
0.188407	0.204124	host
0.103405	0.153093	host
0.103405	0.153093	host
0.188407	0.204124	host
0.216216	0.306186	host
0.188407	0.204124	host
0.188407	0.204124	host
0.188407	0.204124	host
0.103405	0.153093	host
0.222399	0.306186	host
0.222399	0.306186	host
0.222399	0.306186	host
-0.0787781	-0.153093	host
0.101768	0.255155	host
-0.0663843	-0.102062	host
-0.0663843	-0.102062	host
-0.11843	-0.255155	host
0.0251467	0.051031	host
-0.0946019	-0.227546	host
0.0251467	0.051031	host
-0.0663843	-0.102062	host
-0.0849373	-0.204124	host
0.0595961	0.153093	host
0.123103	0.102313	host
0.208247	0.255783	host
0.103245	0.0511566	host
0.225831	0.23457	host
0.058679	-0.0511566	host
0.142648	0.204626	host
0.13562	0.109666	host
0.103245	0.0511566	host
0.123103	0.102313	host
0.186834	0.357217	host
0.18253	0.306186	host
0.180744	0.306186	host
0.180744	0.306186	host
0.154458	0.255155	host
0.24322	0.306864	host
0.154458	0.255155	host
0.154458	0.255155	host
0.180744	0.306186	host
0.154458	0.255155	host
0.0548789	0.102062	host
0.154458	0.255155	host
0.180744	0.306186	host
0.180744	0.306186	host
0.0386254	0.214418	host
0.121265	0.153093	host
0.180744	0.306186	host
0.154458	0.255155	host
0.245014	0.411332	host
0.180744	0.306186	host
0.154458	0.255155	host
0.180744	0.306186	host
0.154458	0.255155	host
0.180744	0.306186	host
0.245014	0.411332	host
0.180744	0.306186	host
0.180744	0.306186	host
0.154458	0.255155	host
0.154458	0.255155	host
0.154458	0.255155	host
0.180744	0.306186	host
0.245014	0.411332	host
0.0376813	0.051031	host
0.180744	0.306186	host
0.0376813	0.051031	host
0.180744	0.306186	host
0.304961	0.306939	host
0.180744	0.306186	host
0.154458	0.255155	host
0.180744	0.306186	host
0.154458	0.255155	host
0.143067	0.15347	host
0.325733	0.485763	host
0.318336	0.358096	host
0.226126	0.255155	host
-0.160228	0.0921237	host
0.304961	0.306939	host
0.226126	0.255155	host
-0.306869	-0.408248	host
-0.200761	-0.204124	host
0.255015	0.255155	host
0.166674	0.0568864	host
0.255015	0.255155	host
0.170331	0.204124	host
0.255015	0.255155	host
0.170331	0.204124	host
0.255015	0.255155	host
-0.306869	-0.408248	host
0.170331	0.204124	host
-0.200761	-0.204124	host
0.170331	0.204124	host
0.170331	0.204124	host
0.549832	0.408248	host
0.170331	0.204124	host
-0.130046	0.0571167	host
-0.208206	-0.200317	host
-0.0321048	0.135652	host
-0.0177068	0.158453	host
0.255015	0.255155	host
0.255015	0.255155	host
0.311371	0.336942	host
0.311371	0.336942	host
0.255015	0.255155	host
-0.306869	-0.408248	host
0.255015	0.255155	host
0.549832	0.408248	host
0.255015	0.255155	host
-0.0105921	0.153093	host
-0.303747	-0.357217	host
0.549832	0.408248	host
0.170331	0.204124	host
0.396376	0.35275	host
0.170331	0.204124	host
0.255015	0.255155	host
-0.0105921	0.153093	host
0.255015	0.255155	host
0.0543827	0.293184	host
0.0108751	0.258177	host
0.0827283	0.102062	host
0.274905	0.255155	host
0.344054	0.306186	host
0.349017	0.357217	host
0.344054	0.306186	host
0.506058	0.481346	host
0.349017	0.357217	host
0.344054	0.306186	host
0.344054	0.306186	host
0.274905	0.255155	host
0.349017	0.357217	host
0.344054	0.306186	host
0.349017	0.357217	host
0.344054	0.306186	host
0.344054	0.306186	host
0.344054	0.306186	host
0.349017	0.357217	host
0.349017	0.357217	host
0.344054	0.306186	host
0.344054	0.306186	host
0.344054	0.306186	host
0.349017	0.357217	host
0.344054	0.306186	host
0.15592	0.153093	host
0.496972	0.485722	host
0.446849	0.469868	host
0.494651	0.481346	host
0.349017	0.357217	host
0.344054	0.306186	host
0.274905	0.255155	host
0.344054	0.306186	host
0.349017	0.357217	host
0.274905	0.255155	host
0.344054	0.306186	host
0.344054	0.306186	host
0.349017	0.357217	host
0.349017	0.357217	host
0.479869	0.485722	host
0.203741	0.443197	host
0.47832	0.429296	host
0.344054	0.306186	host
0.344054	0.306186	host
0.344054	0.306186	host
0.349017	0.357217	host
0.539664	0.740966	host
0.468082	0.481346	host
0.349017	0.357217	host
0.344054	0.306186	host
0.344054	0.306186	host
0.501792	0.485722	host
0.344054	0.306186	host
0.344054	0.306186	host
0.344054	0.306186	host
0.349017	0.357217	host
0.349017	0.357217	host
0.349017	0.357217	host
0.349017	0.357217	host
0.274905	0.255155	host
0.344054	0.306186	host
0.274905	0.255155	host
0.349017	0.357217	host
0.344054	0.306186	host
0.349017	0.357217	host
0.349017	0.357217	host
0.349017	0.357217	host
0.344054	0.306186	host
0.344054	0.306186	host
0.344054	0.306186	host
0.1646	0.486413	host
0.52654	0.571167	host
0.443333	0.481346	host
0.344054	0.306186	host
0.344054	0.306186	host
0.349017	0.357217	host
0.344054	0.306186	host
0.344054	0.306186	host
0.344054	0.306186	host
0.349017	0.357217	host
0.344054	0.306186	host
0.349017	0.357217	host
0.344054	0.306186	host
0.344054	0.306186	host
0.344054	0.306186	host
0.344054	0.306186	host
0.474048	0.481346	host
0.344054	0.306186	host
0.344054	0.306186	host
0.344054	0.306186	host
0.344054	0.306186	host
0.344054	0.306186	host
0.349017	0.357217	host
0.344054	0.306186	host
0.344054	0.306186	host
0.506058	0.481346	host
0.344054	0.306186	host
0.143067	0.15347	host
0.143067	0.15347	host
0.121795	0.153093	host
0.121795	0.153093	host
0.233778	0.306186	host
0.121795	0.153093	host
0.233778	0.306186	host
0.179205	0.204124	host
0.179205	0.204124	host
0.26067	0.341318	host
0.233778	0.306186	host
0.121795	0.153093	host
0.179205	0.204124	host
0.179205	0.204124	host
0.179205	0.204124	host
0.121795	0.153093	host
-0.219608	-0.0958086	host
0.2207	0.328191	host
0.233778	0.306186	host
0.121795	0.153093	host
0.179205	0.204124	host
0.233778	0.306186	host
0.233778	0.306186	host
0.121795	0.153093	host
0.179205	0.204124	host
0.179205	0.204124	host
0.179205	0.204124	host
0.179205	0.204124	host
0.121795	0.153093	host
0.179205	0.204124	host
0.233778	0.306186	host
0.179205	0.204124	host
0.121795	0.153093	host
0.121795	0.153093	host
0.179205	0.204124	host
0.179205	0.204124	host
0.179205	0.204124	host
-0.035359	0.27992	host
0.270248	0.341318	host
0.264895	0.341318	host
0.194609	0.328191	host
0.233778	0.306186	host
0.233778	0.306186	host
0.179205	0.204124	host
0.267787	0.341318	host
0.270248	0.341318	host
0.233778	0.306186	host
0.0798913	0.051031	host
0.2207	0.328191	host
0.121795	0.153093	host
-0.0534499	0.131276	host
0.137949	0.249425	host
0.233778	0.306186	host
0.121795	0.153093	host
0.179205	0.204124	host
0.179205	0.204124	host
0.233778	0.306186	host
0.179205	0.204124	host
-0.102368	0.0131276	host
0.121795	0.153093	host
0.179205	0.204124	host
0.233778	0.306186	host
0.233778	0.306186	host
0.121795	0.153093	host
0.233778	0.306186	host
0.179205	0.204124	host
0.121795	0.153093	host
0.233778	0.306186	host
0.233778	0.306186	host
0.233778	0.306186	host
0.121795	0.153093	host
0.121795	0.153093	host
0.233778	0.306186	host
0.121795	0.153093	host
0.233778	0.306186	host
0.233778	0.306186	host
0.233778	0.306186	host
0.233778	0.306186	host
0.233778	0.306186	host
0.143067	0.15347	host
0.233778	0.306186	host
0.233778	0.306186	host
0.121795	0.153093	host
0.121795	0.153093	host
-0.464756	-0.357217	host
0.233778	0.306186	host
0.26067	0.341318	host
0.233778	0.306186	host
0.121795	0.153093	host
0.121795	0.153093	host
0.233778	0.306186	host
0.233778	0.306186	host
0.26067	0.341318	host
0.26067	0.341318	host
0.233778	0.306186	host
0.2207	0.328191	host
0.233778	0.306186	host
0.270695	0.341318	host
0.233778	0.306186	host
0.270248	0.341318	host
0.121795	0.153093	host
0.233778	0.306186	host
0.121795	0.153093	host
0.231318	0.255155	host
0.245358	0.306186	host
0.00949427	0.102062	host
0.245358	0.306186	host
0.231318	0.255155	host
0.282794	0.306186	host
0.282794	0.306186	host
0.35189	0.403502	host
0.282794	0.306186	host
0.22662	0.255155	host
0.22662	0.255155	host
0.371479	0.406956	host
0.22662	0.255155	host
0.282794	0.306186	host
0.142816	0.399817	host
0.0921216	0.102062	host
0.0901713	0	host
0.306459	0.255155	host
0.400587	0.357217	host
0.284544	0.306186	host
0.202446	0.306186	host
0.202446	0.306186	host
0.189953	0.255155	host
0.189953	0.255155	host
0.073577	0	host
0.202446	0.306186	host
0.202446	0.306186	host
0.202446	0.306186	host
0.198339	0.306186	host
0.189166	0.255155	host
0.202446	0.306186	host
0.189953	0.255155	host
0.290122	0.306939	host
0.290122	0.306939	host
0.120079	0.0511566	host
0.290122	0.306939	host
0.290122	0.306939	host
0.290122	0.306939	host
0.120079	0.0511566	host
0.120079	0.0511566	host
0.290122	0.306939	host
0.290122	0.306939	host
0.290122	0.306939	host
0.120079	0.0511566	host
0.290122	0.306939	host
0.120079	0.0511566	host
0.0827944	0.153093	host
0.277053	0.357217	host
0.277053	0.357217	host
0.0255815	0	host
0.224805	0.306186	host
-0.0916127	-0.255155	host
-0.0172458	-0.102062	host
0.207608	0.358096	host
0.207608	0.358096	host
0.207608	0.358096	host
0.207608	0.358096	host
0.240928	0.403571	host
0.207608	0.358096	host
0.240928	0.403571	host
0.207608	0.358096	host
0.207608	0.358096	host
0.207608	0.358096	host
0.123375	0.204626	host
-0.0318053	-0.153093	host
0.123375	0.204626	host
0.207608	0.358096	host
0.207608	0.358096	host
0.240928	0.403571	host
0.207608	0.358096	host
0.117395	0.105755	host
0.118734	0.255155	host
0.118734	0.255155	host
0.20426	0.255155	host
0.00452516	-0.051031	host
-0.000759975	0.153093	host
-0.0261935	0.102062	host
-0.0261935	0.102062	host
-0.234934	-0.210042	host
-0.000759975	0.153093	host
-0.0261935	0.102062	host
-0.000759975	0.153093	host
-0.000759975	0.153093	host
-0.0261935	0.102062	host
-0.167285	-0.0875175	host
-0.000759975	0.153093	host
-0.000759975	0.153093	host
-0.0261935	0.102062	host
-0.0705037	0.051031	host
-0.000759975	0.153093	host
-0.0705037	0.051031	host
-0.0261935	0.102062	host
-0.235221	-0.408248	host
0.213463	0.258335	host
0.163173	0.153187	host
0.163173	0.153187	host
0.175699	0.204249	host
-0.00272663	0	host
0.277188	0.302121	host
0.163173	0.153187	host
0.276079	0.255312	host
0.163173	0.153187	host
0.163173	0.153187	host
0.229398	0.258335	host
0.175699	0.204249	host
0.163173	0.153187	host
0.0461351	0.102313	host
0.102135	0.204124	host
-0.0571692	0	host
0.150883	0.204124	host
-0.113387	-0.204124	host
-0.113387	-0.204124	host
-0.113387	-0.204124	host
0.150883	0.204124	host
0.250831	0.376325	host
0.222936	0.302973	host
-0.132608	-0.124855	host
-0.102307	-0.118149	host
0.150883	0.204124	host
0.037574	0	host
0.037574	0	host
0.037574	0	host
0.037574	0	host
0.0813586	0.051031	host
0.143316	0.255155	host
0.192328	0.306186	host
0.381922	0.406956	host
0.277212	0.255155	host
0.277212	0.255155	host
0.277212	0.255155	host
0.0416855	0.051031	host
0.0416855	0.051031	host
0.0135961	-0.102062	host
-0.0517366	-0.255155	host
0.0416855	0.051031	host
0.0928352	0.255155	host
-0.0729086	-0.364221	host
0.0416855	0.051031	host
0.0416855	0.051031	host
-0.0350575	-0.153093	host
0.741578	0.408248	host
0.741578	0.408248	host
0.299155	0.357217	host
0.299155	0.357217	host
0.0722411	0.416399	host
0.299155	0.357217	host
0.299155	0.357217	host
-0.0847814	-0.153093	host
0.0493795	0.416399	host
0.340301	0.408248	host
0.0634567	0.204124	host
0.0995419	0.255155	host
0.0319584	0.232152	host
-0.135536	-0.153093	host
0.115231	0.204124	host
0.343318	0.357217	host
-0.616611	-0.0957982	host
0.343318	0.357217	host
0.101738	0.102062	host
0.00640057	0.051031	host
0.00640057	0.051031	host
0.00640057	0.051031	host
0.00640057	0.051031	host
0.00640057	0.051031	host
0.00640057	0.051031	host
0.00640057	0.051031	host
0.00640057	0.051031	host
-0.162279	-0.153093	host
0.00640057	0.051031	host
-0.162279	-0.153093	host
-0.162279	-0.153093	host
0.00640057	0.051031	host
0.0439727	0.102062	host
-0.162279	-0.153093	host
0.00640057	0.051031	host
0.00640057	0.051031	host
0.00640057	0.051031	host
0.00640057	0.051031	host
0.00640057	0.051031	host
0.00640057	0.051031	host
0.00640057	0.051031	host
0.00640057	0.051031	host
0.00640057	0.051031	host
0.00640057	0.051031	host
0.00640057	0.051031	host
0.00640057	0.051031	host
0.00640057	0.051031	host
0.190355	0.306186	host
0.180708	0.255783	host
0.107578	0.0510623	host
0.219968	0.306374	host
0.451854	0.467919	host
0.107578	0.0510623	host
0.1456	0.204124	host
0.142581	0.102062	host
0.209473	0.258177	host
0.15114	0.0646948	host
0.142698	0.153093	host
0.142698	0.153093	host
-0.0316853	-0.153093	host
0.314993	0.477201	host
0.142009	0.153093	host
0.352396	0.357217	host
-0.247434	-0.306186	host
0.352396	0.357217	host
0.352396	0.357217	host
0.352396	0.357217	host
0.352396	0.357217	host
0.352396	0.357217	host
0.352396	0.357217	host
0.352396	0.357217	host
0.352396	0.357217	host
0.0776998	0.051031	host
0.0776998	0.051031	host
0.185158	0.306186	host
-0.0193891	0.051031	host
-0.242238	-0.255155	host
-0.0193891	0.051031	host
0.0135539	0.051031	host
0.0135539	0.051031	host
0.0452279	0.255155	host
0.213536	0.205387	host
-0.0334393	-0.204124	host
0.0763029	0.102062	host
0.0763029	0.102062	host
-0.0334393	-0.204124	host
-0.0334393	-0.204124	host
0.140647	0.258177	host
0.0763029	0.102062	host
0.279179	0.197145	host
0.0763029	0.102062	host
0.113454	0.119761	host
-0.368716	-0.357217	host
0.0508511	-0.051031	host
0.0763029	0.102062	host
0.191773	0.153093	host
0.332462	0.357217	host
0.332462	0.357217	host
0.332462	0.357217	host
0.332462	0.357217	host
0.332462	0.357217	host
0.332462	0.357217	host
0.0441528	0.051031	host
0.05731	0.102062	host
0.332462	0.357217	host
0.332462	0.357217	host
0.332462	0.357217	host
0.407157	0.408248	host
0.332462	0.357217	host
0.332462	0.357217	host
0.05731	0.102062	host
0.332462	0.357217	host
0.286175	0.306186	host
0.332462	0.357217	host
0.05731	0.102062	host
0.0441528	0.051031	host
0.05731	0.102062	host
0.0441528	0.051031	host
0.0441528	0.051031	host
0.0441528	0.051031	host
0.05731	0.102062	host
0.332462	0.357217	host
0.332462	0.357217	host
0.0478914	0.102062	host
0.0478914	0.102062	host
0.0603493	0.188163	host
0.0631163	0.255155	host
0.0478914	0.102062	host
0.0490815	0.153093	host
0.0445922	0.051031	host
0.0490815	0.153093	host
-0.077446	-0.102062	host
0.30509	0.306186	host
0.30509	0.306186	host
-0.077446	-0.102062	host
0.410787	0.316145	host
0.501171	0.485722	host
-0.513955	-0.121848	host
0.0731733	0.175035	host
0.380289	0.357217	host
0.228713	0.255312	host
0.127772	0.0510623	host
0.268723	0.232064	host
0.127772	0.0510623	host
0.285487	0.271471	host
0.27216	0.310878	host
0.228713	0.255312	host
0.127772	0.0510623	host
0.0175707	0	host
0.0175707	0	host
0.312203	0.306186	host
0.25936	0.127131	host
0.0175707	0	host
0.0175707	0	host
0.26441	0.116076	host
-0.172632	-0.153093	host
0.0175707	0	host
0.312203	0.306186	host
0.312203	0.306186	host
0.0175707	0	host
0.0988391	0.204124	host
0.0988391	0.204124	host
0.0988391	0.204124	host
0.202354	0.255155	host
-0.172632	-0.153093	host
0.0988391	0.204124	host
0.0988391	0.204124	host
0.202354	0.255155	host
0.0988391	0.204124	host
0.0612171	0.070014	host
0.0175707	0	host
0.0578569	0.102062	host
0.0175707	0	host
0.499995	0.27568	host
0.312203	0.306186	host
0.0175707	0	host
0.0175707	0	host
0.0175707	0	host
0.312203	0.306186	host
-0.0399716	-0.105021	host
-0.172632	-0.153093	host
-0.0946028	-0.204249	host
0.0496354	0.102062	host
0.0496354	0.102062	host
0.0496354	0.102062	host
0.0496354	0.102062	host
0.0921697	0.153093	host
0.111288	0.255155	host
0.0943873	0.204124	host
0.0496354	0.102062	host
0.0943873	0.204124	host
0.0943873	0.204124	host
0.115317	0.102062	host
0.310987	0.408248	host
0.115317	0.102062	host
0.0317546	-0.051031	host
0.132145	0.153093	host
-0.172632	-0.153093	host
0.310987	0.408248	host
0.115317	0.102062	host
0.115317	0.102062	host
0.607297	0.432981	host
0.0175707	0	host
0.255614	0.306186	host
-0.238675	-0.306186	host
0.258166	0.255155	host
0.31168	0.236297	host
-0.299864	-0.304008	host
0.087678	0.102062	host
0.087678	0.102062	host
0.140353	0.153093	host
0.120266	0.102062	host
0.140353	0.153093	host
0.140353	0.153093	host
0.178319	0.204124	host
-0.217441	-0.357217	host
0.140353	0.153093	host
0.498829	0.357217	host
0.120266	0.102062	host
0.140353	0.153093	host
0.178319	0.204124	host
0.178319	0.204124	host
0.140353	0.153093	host
0.295605	0.357217	host
0.225582	0.255155	host
0.225589	0.306186	host
0.043704	0.102062	host
-0.0397878	-0.204124	host
0.13185	0.204124	host
-0.027873	-0.051031	host
0.0958203	0.051031	host
0.0764997	0.215518	host
0.0590268	0.153093	host
0.0590268	0.153093	host
0.0590268	0.153093	host
-0.0873642	-0.051031	host
-0.236404	0.0147398	host
0.0527063	0.102062	host
0.648634	0.408248	host
-0.00773077	0.051031	host
-0.00283816	0.249425	host
0.0527063	0.102062	host
0.648634	0.408248	host
0.0590268	0.153093	host
0.0590268	0.153093	host
0.648634	0.408248	host
0.648634	0.408248	host
0.648634	0.408248	host
0.648634	0.408248	host
0.178029	0	host
-0.0356965	0.276371	host
0.203239	0.306186	host
0.648634	0.408248	host
0.648634	0.408248	host
0.648634	0.408248	host
-0.00773077	0.051031	host
0.648634	0.408248	host
0.648634	0.408248	host
-0.0873642	-0.051031	host
-0.26189	-0.357217	host
0.648634	0.408248	host
0.0590268	0.153093	host
0.648634	0.408248	host
0.203239	0.306186	host
0.648634	0.408248	host
0.0590268	0.153093	host
0.689273	0.525105	host
0.648634	0.408248	host
-0.118497	-0.204124	host
0.203239	0.306186	host
-0.176894	-0.306186	host
0.0416385	0	host
-0.0105492	-0.051031	host
-0.0514464	-0.102062	host
-0.0105492	-0.051031	host
0.0231773	-0.035007	host
-0.0105492	-0.051031	host
-0.0105492	-0.051031	host
-0.0105492	-0.051031	host
-0.0105492	-0.051031	host
0.0416385	0	host
0.204036	0.204124	host
0.215029	0.255312	host
-0.0488416	-0.051031	host
0.312203	0.306186	host
0.150455	0.204124	host
0.0142114	-0.204124	host
0.107234	0.102062	host
0.082997	0.255155	host
-0.0862597	-0.204124	host
0.0325966	0.102062	host
-0.0775379	-0.153093	host
-0.0775379	-0.153093	host
-0.0775379	-0.153093	host
0.0793293	0.204124	host
-0.203313	-0.255155	host
0.367855	0.357217	host
-0.00460893	0	host
-0.203313	-0.255155	host
0.380089	0.481346	host
0.367855	0.357217	host
0.27266	0.306186	host
0.0371212	0.153093	host
0.0371212	0.153093	host
-0.0979689	-0.153093	host
-0.0933389	-0.051031	host
-0.0933389	-0.051031	host
-0.107391	-0.204124	host
-0.0933389	-0.051031	host
-0.0110354	0.051031	host
-0.107391	-0.204124	host
-0.0110354	0.051031	host
-0.0933389	-0.051031	host
0.312203	0.306186	host
0.0457249	0.051031	host
-0.188059	-0.255155	host
0.16718	0.153093	host
0.112226	0.156486	host
0.15771	0.255155	host
0.0317264	0	host
-0.0342251	-0.255155	host
0.0519503	0.051031	host
-0.0146706	-0.153093	host
0.223993	0.357217	host
-0.0286658	-0.144404	host
0.165986	0.255155	host
0.0634543	0.102062	host
-0.0779438	-0.255155	host
0.0634543	0.102062	host
-0.0779438	-0.255155	host
-0.0559528	-0.051031	host
-0.0779438	-0.255155	host
0.151954	0.153093	host
-0.024269	-0.153093	host
0.154485	0.204124	host
0.169067	0.255155	host
0.154485	0.204124	host
0.274324	0.306186	host
0.195149	0.255155	host
-0.0973924	-0.102062	host
0.195149	0.255155	host
0.239861	0.306186	host
-0.00590615	-0.051031	host
0.281978	0.255155	host
0.394272	0.408248	host
-0.148234	-0.255155	host
0.176107	0.204626	host
-0.0549222	-0.102062	host
0.187944	0.255155	host
0.12542	0.204626	host
-0.0214307	-0.051031	host
0.157933	0.204124	host
-0.0643126	-0.102062	host
0.281899	0.255155	host
0.23281	0.204124	host
-0.0282086	0.051031	host
0.365343	0.357217	host
-0.14789	-0.153093	host
-0.0282086	0.051031	host
-0.0282086	0.051031	host
0.270705	0.408248	host
0.285259	0.331532	host
-0.0139034	-0.051031	host
0.0591312	0.051031	host
0.221662	0.357217	host
-0.0164429	-0.267159	host
0.212088	0.204124	host
-0.125674	-0.204124	host
0.264751	0.306186	host
0.264751	0.306186	host
0.212088	0.204124	host
0.264751	0.306186	host
0.240519	0.357217	host
0.151645	0.204124	host
0.239412	0.306186	host
0.226744	0.255155	host
0.226744	0.255155	host
0.239412	0.306186	host
0.239412	0.306186	host
0.226744	0.255155	host
0.0322779	0.051031	host
0.0287975	0	host
0.226744	0.255155	host
0.313116	0.405061	host
0.239412	0.306186	host
0.533397	0.408248	host
0.270338	0.306186	host
0.0879989	0.153093	host
0.106456	0.204124	host
0.533397	0.408248	host
0.270338	0.306186	host
0.589307	0.525105	host
0.533397	0.408248	host
0.249447	0.451406	host
0.533397	0.408248	host
0.533397	0.408248	host
0.533397	0.408248	host
0.533397	0.408248	host
0.270338	0.306186	host
0.270338	0.306186	host
-0.264236	-0.357217	host
0.533397	0.408248	host
0.533397	0.408248	host
0.177073	0.306186	host
0.158934	0.204124	host
0.170271	0.206673	host
0.0187231	-0.051031	host
0.0290405	-0.200884	host
0.0907553	0.255155	host
0.00826241	-0.153093	host
0.0907553	0.255155	host
-0.0249813	-0.0296386	host
0.131463	0.153093	host
0.0297533	-0.051031	host
0.143728	0.255155	host
0.146138	0.306186	host
0.547073	0.408248	host
0.547073	0.408248	host
0.547073	0.408248	host
0.547073	0.408248	host
0.0964685	0	host
0.116815	0.102062	host
0.101145	0.255155	host
-0.0680148	-0.204124	host
0.0673487	0.153093	host
0.0673487	0.153093	host
-0.0680148	-0.204124	host
0.0296959	0.113773	host
-0.0119106	0.051031	host
0.0299874	0.102062	host
-0.0817344	-0.306186	host
0.101145	0.255155	host
0.103525	0.340858	host
-0.0119106	0.051031	host
0.030204	-0.102125	host
0.030204	-0.102125	host
0.291346	0.357436	host
0.030204	-0.102125	host
0.291346	0.357436	host
0.311882	0.406956	host
0.205808	0.255155	host
-0.165947	-0.255155	host
0.221486	0.306186	host
0.205808	0.255155	host
0.205808	0.255155	host
0.221486	0.306186	host
0.221486	0.306186	host
0.221486	0.306186	host
0.205808	0.255155	host
0.0241778	-0.113843	host
0.0108953	-0.102125	host
0.0303849	-0.0510623	host
0.0108953	-0.102125	host
0.0303215	-0.109464	host
0.0108953	-0.102125	host
0.0108953	-0.102125	host
0.0108953	-0.102125	host
0.0108953	-0.102125	host
0.0303849	-0.0510623	host
0.0303849	-0.0510623	host
0.0303849	-0.0510623	host
0.0108953	-0.102125	host
0.0108953	-0.102125	host
0.0303849	-0.0510623	host
0.0303849	-0.0510623	host
0.173612	0.255155	host
0.292049	0.306186	host
0.292049	0.306186	host
0.292702	0.357217	host
0.292049	0.306186	host
0.292049	0.306186	host
0.292702	0.357217	host
0.292702	0.357217	host
0.292049	0.306186	host
0.292049	0.306186	host
0.292049	0.306186	host
0.292049	0.306186	host
0.173612	0.255155	host
0.292702	0.357217	host
0.188534	0.204124	host
0.269095	0.336942	host
0.216414	0.255155	host
0.216414	0.255155	host
0.188534	0.204124	host
0.188534	0.204124	host
0.0373449	0	host
0.0373449	0	host
0.115946	0.051031	host
-0.0635618	-0.102062	host
0.0373449	0	host
0.0373449	0	host
0.115946	0.051031	host
0.188873	0.144404	host
0.126315	0.102062	host
-0.0442562	-0.051031	host
0.12878	0.156486	host
0.392944	0.429394	host
0.0637295	0	host
0.0637295	0	host
0.144486	0.102313	host
0.0125094	0.152061	host
0.106095	0.153093	host
0.19721	0.363198	host
0.191861	0.255312	host
0.152608	0.153187	host
0.0955562	0.102062	host
0.118875	0.153093	host
0.0382087	0.102062	host
0.118875	0.153093	host
0.118875	0.153093	host
0.118875	0.153093	host
0.118875	0.153093	host
0.118875	0.153093	host
0.295433	0.357217	host
0.333372	0.415708	host
0.0603931	0	host
-0.134541	-0.189775	host
0.0482156	0	host
0.295531	0.306186	host
0.278505	0.328191	host
-0.272422	-0.306186	host
-0.332051	-0.357217	host
0.295531	0.306186	host
0.214382	0.328191	host
-0.332051	-0.357217	host
0.136753	0.194104	host
0.0884419	0.153093	host
0.0884419	0.153093	host
-0.0207386	0.135652	host
0.0507952	-0.0446685	host
0.0884419	0.153093	host
-0.118575	0.00987955	host
0.0884419	0.153093	host
0.2093	0.114053	host
0.149761	0.0511566	host
-0.0703654	-0.051031	host
-0.011876	0.051031	host
-0.0703654	-0.051031	host
-0.011876	0.051031	host
-0.011876	0.051031	host
-0.0703654	-0.051031	host
-0.011876	0.051031	host
0.430463	0.141607	host
-0.22778	-0.192539	host
0.100962	0.153093	host
-0.104381	-0.306186	host
-0.006152	-0.153093	host
0.177975	0.306186	host
-0.006152	-0.153093	host
-0.006152	-0.153093	host
-0.104381	-0.306186	host
-0.006152	-0.153093	host
0.0698772	0	host
0.0847189	0.204124	host
0.134389	0.306186	host
-0.169791	-0.255155	host
-0.169791	-0.255155	host
0.134389	0.306186	host
0.0274813	0.206357	host
0.0334557	0.194298	host
-0.149646	0.0131276	host
0.134389	0.306186	host
-0.0330421	0.051031	host
-0.0330421	0.051031	host
0.134389	0.306186	host
-0.0330421	0.051031	host
0.134389	0.306186	host
0.134389	0.306186	host
0.134389	0.306186	host
-0.154078	-0.204124	host
0.134389	0.306186	host
0.134389	0.306186	host
0.132202	0.153093	host
0.132202	0.153093	host
0.100043	0.102062	host
0.132202	0.153093	host
0.132202	0.153093	host
0.100043	0.102062	host
0.132202	0.153093	host
0.100043	0.102062	host
0.132202	0.153093	host
-0.0192609	-0.0497468	host
0.100043	0.102062	host
0.132202	0.153093	host
0.086125	0.129055	host
0.0409406	0.102062	host
0.126814	0.204124	host
0.126814	0.204124	host
-0.0171243	0.00552742	host
0.126814	0.204124	host
0.126814	0.204124	host
-0.292283	-0.306186	host
-0.113945	-0.128973	host
0.304279	0.357217	host
0.0179083	-0.102062	host
0.0258429	0.16398	host
0.0536093	0.153093	host
-0.0894424	-0.204124	host
-0.0095319	-0.204124	host
0.258686	0.306186	host
0.258686	0.306186	host
0.386575	0.556427	host
0.315227	0.357217	host
0.0332539	0.249425	host
0.406867	0.485722	host
0.383867	0.481346	host
0.315227	0.357217	host
0.315227	0.357217	host
0.258686	0.306186	host
0.254917	0.398729	host
-0.052612	-0.204124	host
0.24648	0.358096	host
0.0745409	0.102125	host
0.0605905	0.0510623	host
0.0745409	0.102125	host
0.0605905	0.0510623	host
0.145034	0.153187	host
0.242378	0.306374	host
0.31287	0.408499	host
0.109523	0.102125	host
0.145034	0.153187	host
0.145034	0.153187	host
0.0522691	-0.0510623	host
0.145034	0.153187	host
0.320843	0.224074	host
0.145034	0.153187	host
0.145034	0.153187	host
0.145034	0.153187	host
0.31287	0.408499	host
0.0522691	-0.0510623	host
0.0522691	-0.0510623	host
0.145034	0.153187	host
0.145034	0.153187	host
0.145034	0.153187	host
0.31287	0.408499	host
0.145034	0.153187	host
0.0522691	-0.0510623	host
0.0522691	-0.0510623	host
0.31287	0.408499	host
0.0522691	-0.0510623	host
0.109523	0.102125	host
0.31287	0.408499	host
0.145034	0.153187	host
0.385976	0.40473	host
0.145034	0.153187	host
0.0522691	-0.0510623	host
0.31287	0.408499	host
0.145034	0.153187	host
0.145034	0.153187	host
0.145034	0.153187	host
0.0522691	-0.0510623	host
0.0883629	-0.0350285	host
-0.0389078	-0.102125	host
0.145034	0.153187	host
0.31287	0.408499	host
0.319969	0.280228	host
0.31287	0.408499	host
0.145034	0.153187	host
0.196841	0.204249	host
0.333769	0.420342	host
0.145034	0.153187	host
0.0522691	-0.0510623	host
0.145034	0.153187	host
0.144921	0.0831926	host
0.0522691	-0.0510623	host
0.31287	0.408499	host
0.31287	0.408499	host
0.0522691	-0.0510623	host
0.0765914	0	host
0.31287	0.408499	host
0.0522691	-0.0510623	host
0.145034	0.153187	host
0.145034	0.153187	host
0.0522691	-0.0510623	host
-0.149163	-0.204249	host
0.145034	0.153187	host
0.145034	0.153187	host
0.0522691	-0.0510623	host
0.0765914	0	host
0.145034	0.153187	host
0.0522691	-0.0510623	host
0.31287	0.408499	host
0.145034	0.153187	host
0.0522691	-0.0510623	host
0.145034	0.153187	host
0.145034	0.153187	host
0.0522691	-0.0510623	host
0.145034	0.153187	host
0.0522691	-0.0510623	host
0.31287	0.408499	host
0.109523	0.102125	host
0.511482	0.409253	host
0.20034	0.204626	host
0.20034	0.204626	host
0.166366	0.204249	host
0.084592	0	host
0.141368	0.255155	host
-0.0813335	-0.134603	host
0.124354	0.147499	host
-0.107641	-0.204124	host
0.109035	0.0510623	host
0.0665526	0.102062	host
-0.0713142	-0.204124	host
0.0665526	0.102062	host
0.133196	0.102125	host
0.133196	0.102125	host
0.109035	0.0510623	host
0.133196	0.102125	host
0.133196	0.102125	host
0.25869	0.306186	host
-0.0706499	-0.255155	host
-0.0706499	-0.255155	host
0.0072921	-0.15347	host
0.0072921	-0.15347	host
0.318428	0.357217	host
0.318428	0.357217	host
0.178542	0.357217	host
0.213261	0.155004	host
0.0866781	0.0516682	host
0.550379	0.485722	host
0.41209	0.357217	host
0.41209	0.357217	host
0.340725	0.306186	host
0.41209	0.357217	host
0.230441	0.306186	host
0.230441	0.306186	host
-0.0536699	-0.204124	host
0.230441	0.306186	host
0.0521647	0.102062	host
0.0471964	0.051031	host
-0.0331645	-0.153093	host
0.136178	0.051031	host
0.110606	0.204124	host
-0.0397857	0	host
0.110606	0.204124	host
0.110606	0.204124	host
0.0796699	0.153093	host
0.335391	0.357217	host
-0.250709	-0.380701	host
-0.0899724	-0.153093	host
0.0809814	0.051031	host
0.203073	0.306186	host
-0.11655	-0.153093	host
0.0809814	0.051031	host
0.203073	0.306186	host
0.0809814	0.051031	host
0.544264	0.408248	host
0.0809814	0.051031	host
-0.11655	-0.153093	host
0.214715	0.306186	host
0.214715	0.306186	host
0.0266068	0.051031	host
-0.00867411	-0.102062	host
0.0397029	-0.051031	host
0.214715	0.306186	host
0.214715	0.306186	host
0.208571	0.271304	host
0.214715	0.306186	host
-0.0695447	-0.204124	host
-0.0695447	-0.204124	host
0.214715	0.306186	host
0.0266068	0.051031	host
0.214715	0.306186	host
0.214715	0.306186	host
0.0266068	0.051031	host
0.16138	0.204124	host
0.0266068	0.051031	host
0.12638	0.145555	host
0.163113	0.255155	host
0.481254	0.408248	host
0.214715	0.306186	host
0.0266068	0.051031	host
0.0397029	-0.051031	host
-0.0240104	0.051031	host
-0.0806875	-0.0437588	host
0.0397029	-0.051031	host
-0.0240104	0.051031	host
0.0397029	-0.051031	host
-0.0240104	0.051031	host
0.319719	0.306186	host
0.132787	0.153093	host
0.132787	0.153093	host
0.075006	0.102062	host
0.156144	0.153093	host
-0.188486	-0.255155	host
0.0397029	-0.051031	host
0.0856457	0.051031	host
0.00818761	-0.0847538	host
0.0897568	0.102062	host
0.17104	0.122525	host
0.0856457	0.051031	host
0.116718	0.153093	host
0.109813	0.183787	host
0.0897568	0.102062	host
0.0897568	0.102062	host
0.116718	0.153093	host
0.0897568	0.102062	host
0.109057	0.102313	host
0.0451127	0	host
0.193801	0.306186	host
0.103698	0.102062	host
0.193801	0.306186	host
-0.161447	-0.255155	host
0.396126	0.408248	host
0.396126	0.408248	host
0.0622979	-0.140028	host
0.0754226	0.102062	host
0.0852072	0.153093	host
0.0397029	-0.051031	host
0.254205	0.255155	host
-0.021603	0	host
-0.159485	-0.411332	host
0.159987	0.255155	host
0.332324	0.408248	host
0.332324	0.408248	host
0.332324	0.408248	host
0.0690514	0	host
0.0994451	0.204124	host
0.383609	0.408499	host
0.0602937	0.102125	host
-0.146482	-0.306186	host
0.191064	0.357217	host
-0.0790964	-0.204124	host
0.169214	0.255155	host
0.169214	0.255155	host
0.103347	0.153093	host
0.103347	0.153093	host
0.0518675	0.0510623	host
0.0407767	-0.0510623	host
0.0821015	0.153187	host
-0.0916089	-0.102062	host
-0.0959297	-0.153093	host
0.0805621	0.306186	host
0.0805621	0.306186	host
-0.066211	0	host
-0.278032	-0.0656381	host
0.288466	0.357217	host
0.258496	0.306186	host
0.288466	0.357217	host
0.258496	0.306186	host
0.158762	0.255312	host
0.197886	0.306374	host
0.0686181	0.051031	host
0.069727	0.102062	host
-0.0588651	-0.153093	host
0.0686181	0.051031	host
0.069727	0.102062	host
0.335042	0.357217	host
-0.0643453	0.0884387	host
-0.0474477	0.0493977	host
0.129493	0.255155	host
0.158306	0.306186	host
0.189393	0.406956	host
0.129493	0.255155	host
-0.177923	0.0230523	host
0.129493	0.255155	host
0.210591	0.411332	host
0.129493	0.255155	host
0.158306	0.306186	host
0.129493	0.255155	host
-0.174695	0.07245	host
0.158306	0.306186	host
0.158306	0.306186	host
-0.678037	-0.408248	host
0.129493	0.255155	host
0.158306	0.306186	host
0.335042	0.357217	host
0.169223	0.255155	host
0.154497	0.204124	host
0.102277	0.258177	host
0.102277	0.258177	host
0.280366	0.477201	host
0.169223	0.255155	host
0.154497	0.204124	host
0.154497	0.204124	host
0.237629	0.411332	host
0.154497	0.204124	host
0.154497	0.204124	host
0.154497	0.204124	host
0.327447	0.628998	host
0.169223	0.255155	host
0.335042	0.357217	host
0.109011	0.337173	host
0.335042	0.357217	host
0.272717	0.408248	host
0.272717	0.408248	host
0.0584144	-0.051031	host
0.272717	0.408248	host
0.0720361	0	host
0.0720361	0	host
0.117797	0.102062	host
-0.120788	-0.255155	host
0.227178	0.204124	host
0.360425	0.415708	host
0.272717	0.408248	host
-0.113762	-0.102062	host
0.0951353	-0.0393829	host
0.0720361	0	host
0.0129479	-0.132658	host
0.272717	0.408248	host
0.272717	0.408248	host
0.251945	0.357217	host
0.251945	0.357217	host
0.251945	0.357217	host
-0.14535	-0.255155	host
0.103915	0.153093	host
-0.0196611	0	host
-0.0221062	-0.051031	host
-0.11493	-0.153093	host
-0.0196611	0	host
-0.11493	-0.153093	host
-0.0221062	-0.051031	host
-0.0221062	-0.051031	host
-0.11493	-0.153093	host
0.1945	0.357217	host
0.183257	0.204249	host
0.294929	0.310009	host
0.131844	0.144759	host
0.103251	0.0511566	host
0.143842	0.153093	host
0.238336	0.357217	host
0.238336	0.357217	host
0.238336	0.357217	host
0.238336	0.357217	host
0.143842	0.153093	host
0.143842	0.153093	host
0.279938	0.380701	host
0.201566	0.363198	host
-0.382073	-0.170659	host
0.238336	0.357217	host
0.19257	0.255155	host
0.19257	0.255155	host
0.175462	0.218794	host
0.0406796	0.102062	host
0.201608	0.204124	host
0.201608	0.204124	host
0.201608	0.204124	host
0.201608	0.204124	host
0.201608	0.204124	host
0.201608	0.204124	host
0.201608	0.204124	host
0.226486	0.255155	host
0.201608	0.204124	host
0.0406796	0.102062	host
0.201608	0.204124	host
0.102932	0.218794	host
0.0406796	0.102062	host
0.201608	0.204124	host
0.175462	0.218794	host
0.201608	0.204124	host
0.201608	0.204124	host
0.201608	0.204124	host
0.201608	0.204124	host
0.201608	0.204124	host
0.201608	0.204124	host
-0.0858629	-0.102062	host
0.0406796	0.102062	host
0.304368	0.351912	host
0.300647	0.336942	host
0.272968	0.336942	host
0.201608	0.204124	host
0.226486	0.255155	host
0.279769	0.348228	host
0.0362879	0.2082	host
0.201608	0.204124	host
0.201608	0.204124	host
0.300647	0.336942	host
0.0626881	0.179411	host
0.0406796	0.102062	host
0.201608	0.204124	host
-0.0858629	-0.102062	host
0.201608	0.204124	host
0.203188	0.227546	host
0.201608	0.204124	host
0.226486	0.255155	host
0.201608	0.204124	host
0.0406796	0.102062	host
0.201608	0.204124	host
-0.0858629	-0.102062	host
0.0406796	0.102062	host
0.201608	0.204124	host
0.0406796	0.102062	host
0.201608	0.204124	host
0.0406796	0.102062	host
0.0837138	0.051031	host
0.343959	0.357217	host
0.343959	0.357217	host
0.343959	0.357217	host
0.363983	0.380701	host
0.192166	0.153093	host
-0.00523449	0.0681715	host
0.192166	0.153093	host
0.192166	0.153093	host
0.250356	0.204124	host
0.250356	0.204124	host
-0.181682	-0.0525105	host
0.317165	0.262553	host
-0.200134	-0.153093	host
0.250356	0.204124	host
0.192166	0.153093	host
0.323674	0.262553	host
0.303128	0.262553	host
0.192166	0.153093	host
-0.20675	-0.0962693	host
-0.209678	-0.204124	host
0.250356	0.204124	host
0.250356	0.204124	host
0.0837138	0.051031	host
0.192166	0.153093	host
0.192166	0.153093	host
0.192166	0.153093	host
0.250356	0.204124	host
0.250356	0.204124	host
0.250356	0.204124	host
0.250356	0.204124	host
0.192166	0.153093	host
0.152099	0.153093	host
0.152099	0.153093	host
0.323674	0.262553	host
0.252127	0.258177	host
0.33215	0.252421	host
-0.200134	-0.153093	host
0.343959	0.357217	host
-0.379775	-0.175035	host
0.27669	0.306186	host
0.152099	0.153093	host
0.343959	0.357217	host
0.343959	0.357217	host
0.152099	0.153093	host
0.152099	0.153093	host
0.343959	0.357217	host
0.343959	0.357217	host
0.343959	0.357217	host
0.343959	0.357217	host
0.343959	0.357217	host
0.343959	0.357217	host
0.343959	0.357217	host
0.343959	0.357217	host
0.343959	0.357217	host
0.343959	0.357217	host
0.0613611	0.102062	host
0.1153	0.188163	host
0.152099	0.153093	host
-0.367228	-0.205666	host
0.0951571	0.153093	host
0.0759379	0.105021	host
0.0793155	0.153093	host
0.118012	0.255155	host
0.103078	0.153093	host
-0.0938501	-0.204124	host
0.215729	0.357217	host
0.152099	0.153093	host
0.343959	0.357217	host
-0.310238	-0.236297	host
0.152099	0.153093	host
0.160456	0.204124	host
0.160456	0.204124	host
0.152569	0.153093	host
0.160456	0.204124	host
0.160456	0.204124	host
0.027442	0.204515	host
0.152569	0.153093	host
0.160456	0.204124	host
0.152569	0.153093	host
0.160456	0.204124	host
0.160456	0.204124	host
0.152099	0.153093	host
-0.311519	-0.306186	host
-0.10946	-0.153093	host
0.152099	0.153093	host
0.152569	0.153093	host
0.192987	0.204124	host
-0.120044	-0.255155	host
-0.0176223	0	host
-0.0588456	-0.153093	host
0.192987	0.204124	host
-0.120044	-0.255155	host
-0.120044	-0.255155	host
0.0837138	0.051031	host
-0.0176223	0	host
-0.0820048	-0.140028	host
-0.0176223	0	host
-0.0176223	0	host
0.343959	0.357217	host
0.343959	0.357217	host
-0.125124	-0.255155	host
0.184144	0.255155	host
0.0623824	0.0218794	host
0.0453208	0.204124	host
-0.0779322	-0.204124	host
0.00629955	0	host
-0.0866832	-0.102062	host
-0.0360339	-0.051031	host
-0.245414	-0.24971	host
-0.0866832	-0.102062	host
0.00629955	0	host
0.00629955	0	host
0.0565839	0.105021	host
-0.00991019	-0.0121649	host
0.103223	0.153093	host
0.140701	0.255155	host
0.103223	0.153093	host
0.103223	0.153093	host
0.103223	0.153093	host
0.0509175	0.051031	host
0.103223	0.153093	host
0.152099	0.153093	host
0.230961	0.302166	host
-0.311965	-0.0344146	host
0.140701	0.255155	host
0.140701	0.255155	host
0.0971728	0.284432	host
0.152099	0.153093	host
0.0388045	0	host
0.0388045	0	host
0.343959	0.357217	host
0.152099	0.153093	host
-0.0913374	-0.0395358	host
-0.0346097	-0.204124	host
-0.0346097	-0.204124	host
-0.182757	-0.204249	host
0.427436	0.525427	host
0.221944	0.204626	host
0.221944	0.204626	host
0.384527	0.368478	host
0.319808	0.306939	host
0.221944	0.204626	host
0.221944	0.204626	host
-0.092748	-0.051031	host
-0.063636	0.102062	host
-0.00507316	0.204124	host
-0.063636	0.102062	host
-0.182219	-0.204124	host
0.415889	0.306186	host
0.428343	0.357217	host
-0.266524	-0.105021	host
-0.182219	-0.204124	host
0.325312	0.408248	host
0.377569	0.306186	host
0.377569	0.306186	host
0.377569	0.306186	host
0.377569	0.306186	host
0.422099	0.357217	host
0.377569	0.306186	host
0.422099	0.357217	host
0.377569	0.306186	host
0.377569	0.306186	host
-0.238178	-0.306186	host
0.422099	0.357217	host
0.422099	0.357217	host
0.377569	0.306186	host
0.377569	0.306186	host
-0.161813	-0.204124	host
0.377569	0.306186	host
0.422099	0.357217	host
0.288113	0.357217	host
0.377569	0.306186	host
0.222979	0.255155	host
0.377569	0.306186	host
0.377569	0.306186	host
-0.161813	-0.204124	host
-0.161813	-0.204124	host
0.288113	0.357217	host
0.262305	0.306186	host
0.282997	0.306186	host
0.288113	0.357217	host
0.282997	0.306186	host
0.282997	0.306186	host
0.282997	0.306186	host
-0.169641	-0.102062	host
0.282997	0.306186	host
-0.0486546	-0.051031	host
0.282997	0.306186	host
0.282997	0.306186	host
0.282997	0.306186	host
0.233502	0.255155	host
0.282997	0.306186	host
0.282997	0.306186	host
0.0172236	0	host
0.282997	0.306186	host
0.225692	0.306186	host
0.225692	0.306186	host
0.272916	0.357217	host
0.272916	0.357217	host
0.225692	0.306186	host
0.288113	0.357217	host
-0.03551	-0.051031	host
0.000381409	0.051031	host
0.0897018	0.357217	host
-0.0259786	-0.00437588	host
-0.111469	-0.204124	host
0.162842	0.156486	host
0.401698	0.481346	host
0.244901	0.408248	host
0.133416	0.102062	host
-0.0725414	-0.204124	host
0.244901	0.408248	host
0.244901	0.408248	host
0.244901	0.408248	host
0.133416	0.102062	host
0.221628	0.255155	host
0.133416	0.102062	host
0.244901	0.408248	host
0.133416	0.102062	host
0.133416	0.102062	host
0.123761	0.0891821	host
0.451562	0.615825	host
0.244901	0.408248	host
0.244901	0.408248	host
0.244901	0.408248	host
0.244901	0.408248	host
0.244901	0.408248	host
0.326508	0.52879	host
0.133416	0.102062	host
0.244901	0.408248	host
0.206456	0.381672	host
-0.100594	-0.406956	host
0.0739037	0.051031	host
0.15613	0.255155	host
0.276544	0.408248	host
0.15613	0.255155	host
0.15613	0.255155	host
0.15613	0.255155	host
0.0383262	-0.051031	host
0.153959	0.204124	host
0.0383262	-0.051031	host
0.153959	0.204124	host
0.102557	0.102062	host
0.0383262	-0.051031	host
0.110369	0.153093	host
0.103379	0.102062	host
0.159988	0.204124	host
0.159988	0.204124	host
0.194271	0.255155	host
0.194271	0.255155	host
0.260032	0.357217	host
0.194271	0.255155	host
-0.257978	-0.170659	host
0.0845135	0.102062	host
0.213628	0.357217	host
-0.0614312	-0.051031	host
0.497746	0.408248	host
0.169847	0.204124	host
0.221084	0.255155	host
0.221084	0.255155	host
0.286842	0.336942	host
0.497746	0.408248	host
0.221084	0.255155	host
0.221084	0.255155	host
0.221084	0.255155	host
0.221084	0.255155	host
0.497746	0.408248	host
0.221084	0.255155	host
0.370392	0.408248	host
0.370392	0.408248	host
0.370392	0.408248	host
0.370392	0.408248	host
0.370392	0.408248	host
0.370392	0.408248	host
0.370392	0.408248	host
0.370392	0.408248	host
0.370392	0.408248	host
0.370392	0.408248	host
0.370392	0.408248	host
0.370392	0.408248	host
0.175822	0.306186	host
0.370392	0.408248	host
0.132056	0.105021	host
0.370392	0.408248	host
0.175822	0.306186	host
0.370392	0.408248	host
0.370392	0.408248	host
0.370392	0.408248	host
0.370392	0.408248	host
0.370392	0.408248	host
0.370392	0.408248	host
0.443437	0.409253	host
0.443437	0.409253	host
0.443437	0.409253	host
0.443437	0.409253	host
0.443437	0.409253	host
0.443437	0.409253	host
0.502833	0.408248	host
0.502833	0.408248	host
0.502833	0.408248	host
0.502833	0.408248	host
0.502833	0.408248	host
0.502833	0.408248	host
0.502833	0.408248	host
0.502833	0.408248	host
0.29788	0.306186	host
0.0618208	0.204124	host
0.21155	0.306186	host
0.342168	0.408248	host
0.342168	0.408248	host
0.107805	0.102062	host
0.149231	0.204124	host
0.287833	0.255155	host
0.287833	0.255155	host
0.153475	0.255155	host
0.093332	0.051031	host
0.093332	0.051031	host
0.397246	0.408248	host
-0.174366	-0.357217	host
0.260418	0.306186	host
0.260418	0.306186	host
0.260418	0.306186	host
0.365683	0.408248	host
-0.0404723	-0.102062	host
0.260418	0.306186	host
0.127455	0.204124	host
0.0160759	0.051031	host
0.233305	0.30808	host
0.0441358	0.051031	host
0.0251931	-0.051031	host
-0.0224893	0.122525	host
0.39842	0.408248	host
-0.31538	-0.408248	host
-0.193725	-0.255155	host
-0.079874	0	host
0.159609	0.306186	host
0.159609	0.306186	host
0.211789	0.197145	host
0.159609	0.306186	host
0.159609	0.306186	host
0.198619	0.406956	host
0.153086	0.255155	host
-0.179466	-0.357217	host
-0.0962105	-0.153093	host
0.153086	0.255155	host
-0.179466	-0.357217	host
-0.142753	-0.306186	host
-0.0497792	-0.051031	host
0.153086	0.255155	host
0.159609	0.306186	host
0.153086	0.255155	host
-0.0497792	-0.051031	host
-0.0290444	0.0592773	host
0.228281	0.406956	host
0.159609	0.306186	host
0.153086	0.255155	host
0.153086	0.255155	host
0.0220552	0.378716	host
0.153086	0.255155	host
0.159609	0.306186	host
0.228281	0.406956	host
0.153086	0.255155	host
0.153086	0.255155	host
-0.179466	-0.357217	host
0.12232	0.375423	host
-0.179466	-0.357217	host
-0.0219044	0	host
0.153086	0.255155	host
-0.179466	-0.357217	host
-0.641372	-0.173349	host
0.153086	0.255155	host
0.159609	0.306186	host
0.159609	0.306186	host
-0.0376404	-0.153093	host
0.00102486	0	host
-0.0651354	-0.269581	host
-0.0459455	-0.204124	host
-0.0459455	-0.204124	host
0.00102486	0	host
0.137768	0.204124	host
0.290793	0.306186	host
0.179049	0.367574	host
0.421612	0.406956	host
-0.115361	-0.051031	host
-0.123951	-0.102062	host
0.290793	0.306186	host
0.286626	0.255155	host
0.290793	0.306186	host
0.290793	0.306186	host
0.286626	0.255155	host
0.236535	0.255155	host
0.187117	0.155004	host
0.113865	0.153093	host
0.113865	0.153093	host
0.113865	0.153093	host
0.113865	0.153093	host
0.215022	0.306186	host
0.215022	0.306186	host
0.215022	0.306186	host
0.215022	0.306186	host
0.295937	0.414557	host
0.113865	0.153093	host
0.08633	0	host
0.08633	0	host
0.215022	0.306186	host
0.00681498	-0.051031	host
0.0663356	0	host
0.306865	0.306374	host
0.0889015	0.0510623	host
0.0889015	0.0510623	host
0.131901	0.109464	host
0.147219	0.15404	host
0.306865	0.306374	host
0.164327	0.102125	host
0.0889015	0.0510623	host
0.0889015	0.0510623	host
0.306865	0.306374	host
0.0889015	0.0510623	host
0.0917626	0.102125	host
0.0889015	0.0510623	host
0.0917626	0.102125	host
0.120894	0.0510623	host
0.0889015	0.0510623	host
0.0889015	0.0510623	host
-0.00611554	0	host
0.306865	0.306374	host
0.306865	0.306374	host
0.330587	0.357217	host
0.0659631	0.102062	host
-0.27157	-0.306186	host
0.330587	0.357217	host
0.229799	0.51405	host
-0.484705	-0.0856227	host
0.331863	0.341318	host
0.330587	0.357217	host
0.330587	0.357217	host
0.330587	0.357217	host
-0.27157	-0.306186	host
0.364069	0.490098	host
0.222722	0.204124	host
0.230226	0.255155	host
0.230226	0.255155	host
0.233467	0.195302	host
0.0823637	0.102062	host
0.301028	0.309559	host
-0.0710356	0.0218794	host
0.0823637	0.102062	host
0.0823637	0.102062	host
0.0703153	0.051031	host
0.230226	0.255155	host
0.179508	0.218794	host
0.222722	0.204124	host
-0.0255073	0.100645	host
0.222722	0.204124	host
0.0173024	0	host
0.0823637	0.102062	host
0.222722	0.204124	host
0.238531	0.227546	host
0.222722	0.204124	host
0.0823637	0.102062	host
0.222722	0.204124	host
0.222722	0.204124	host
-0.104121	-0.153093	host
0.0823637	0.102062	host
-0.198055	-0.339015	host
0.24233	0.227546	host
0.230226	0.255155	host
0.525706	0.408248	host
0.0617469	0.0511566	host
0.340026	0.408248	host
0.174423	0.255155	host
0.0448915	0.197591	host
0.340026	0.408248	host
0.286392	0.410773	host
0.00057534	0	host
-0.0317945	-0.051031	host
0.0439672	0.204124	host
0.00057534	0	host
0.0137818	0.0393829	host
0.00057534	0	host
0.00057534	0	host
-0.0496288	-0.102062	host
-0.0496288	-0.102062	host
-0.0496288	-0.102062	host
0.0180797	0.051031	host
0.0180797	0.051031	host
0.0180797	0.051031	host
-0.0496288	-0.102062	host
0.0180797	0.051031	host
0.0328824	0.153093	host
0.128116	0.205387	host
0.333654	0.398449	host
0.278105	0.30808	host
0.0152913	0	host
-0.131626	-0.255155	host
0.096129	0.255155	host
0.0651896	0.204124	host
0.278105	0.30808	host
0.303629	0.408499	host
0.303629	0.408499	host
0.372443	0.525427	host
0.277844	0.306186	host
0.271271	0.255155	host
0.303629	0.408499	host
0.277844	0.306186	host
0.271271	0.255155	host
-0.0228829	-0.153093	host
0.277844	0.306186	host
0.271271	0.255155	host
0.277844	0.306186	host
0.271271	0.255155	host
0.271271	0.255155	host
0.271271	0.255155	host
0.271271	0.255155	host
0.271271	0.255155	host
0.0952627	0.153093	host
0.277844	0.306186	host
0.277844	0.306186	host
0.271271	0.255155	host
0.400922	0.406956	host
[truncated: 92,371 more rows]

## Sheet: Fig.2h
	PTBP1	PTBP2	circRNA	LC-ratio	cirxCdr1
Medium spiny neuron	0.866025	0	0.568072	86.7405	0
VSMC	0.355716	0.166572	0.0760666	10.1481	3.54857e-05
Tcell	0.467663	0.300079	0.254497	398.402	3.5757e-06
macrophages	0.205823	0.195655	0	50.4478	2.24317e-05
Endothelial	0.193608	0.0770921	0.0486753	4.34836	5.89652e-05
NPC	0.109934	0.0205364	0.944508	7.63883	5.62469e-05
OPC	0.1	0.205196	0.494118	6.53553	1.6426e-05
VLMC	0.055361	0.045864	0.237264	8.96024	0.000101226
Astrocyte	0.0465067	0.0461281	0.719587	8.63964	7.26122e-05
Glutamatergic_excitatory	0.034371	0.069514	3.65595	13.3698	4.03293e-05
pericytes	0.0296294	0.16691	0.132462	6.78816	4.1429e-05
Microglia	0.0250878	0.0102695	0.10721	69.3753	9.37613e-07
Oligodendrocyte	0.00281919	0.215133	1.03994	16.0454	4.47286e-05
GABAergic_interneuron	0.00150958	0.0828776	2.52254	12.6244	5.3438e-05
