# Supplementary material for: Exploring the cellular landscape of circular RNAs using full-length single-cell RNA sequencing
Source: Nat Commun. 2022 Jun 10;13:3242. doi: 10.1038/s41467-022-30963-8 (PMC9187688; doi:10.1038/s41467-022-30963-8)
Supplement: Supplementary file 5 — source data [file 41467_2022_30963_MOESM5_ESM.zip › Source data/Figure3.xlsx]

## Sheet: Fig.3a
	Developmental Stages	Study	Species
ERR1229132	2-cell	E-MTAB-3321	mouse
ERR1229133	2-cell	E-MTAB-3321	mouse
ERR1229134	2-cell	E-MTAB-3321	mouse
ERR1229135	2-cell	E-MTAB-3321	mouse
ERR1229136	2-cell	E-MTAB-3321	mouse
ERR1229137	2-cell	E-MTAB-3321	mouse
ERR1231438	2-cell	E-MTAB-3321	mouse
ERR1231439	2-cell	E-MTAB-3321	mouse
ERR1231440	2-cell	E-MTAB-3321	mouse
ERR1231441	2-cell	E-MTAB-3321	mouse
ERR1231442	2-cell	E-MTAB-3321	mouse
ERR1231443	2-cell	E-MTAB-3321	mouse
ERR1231444	2-cell	E-MTAB-3321	mouse
ERR1231445	2-cell	E-MTAB-3321	mouse
ERR1231446	2-cell	E-MTAB-3321	mouse
ERR1231447	2-cell	E-MTAB-3321	mouse
ERR1229160	4-cell	E-MTAB-3321	mouse
ERR1229161	4-cell	E-MTAB-3321	mouse
ERR1229162	4-cell	E-MTAB-3321	mouse
ERR1229163	4-cell	E-MTAB-3321	mouse
ERR1229164	4-cell	E-MTAB-3321	mouse
ERR1229165	4-cell	E-MTAB-3321	mouse
ERR1229166	4-cell	E-MTAB-3321	mouse
ERR1229167	4-cell	E-MTAB-3321	mouse
ERR1229168	4-cell	E-MTAB-3321	mouse
ERR1229169	4-cell	E-MTAB-3321	mouse
ERR1229170	4-cell	E-MTAB-3321	mouse
ERR1229171	4-cell	E-MTAB-3321	mouse
ERR1229172	4-cell	E-MTAB-3321	mouse
ERR1229173	4-cell	E-MTAB-3321	mouse
ERR1229174	4-cell	E-MTAB-3321	mouse
ERR1229175	4-cell	E-MTAB-3321	mouse
ERR1229176	4-cell	E-MTAB-3321	mouse
ERR1229177	4-cell	E-MTAB-3321	mouse
ERR1229178	4-cell	E-MTAB-3321	mouse
ERR1229179	4-cell	E-MTAB-3321	mouse
ERR1229180	4-cell	E-MTAB-3321	mouse
ERR1229181	4-cell	E-MTAB-3321	mouse
ERR1229182	4-cell	E-MTAB-3321	mouse
ERR1229183	4-cell	E-MTAB-3321	mouse
ERR1229184	4-cell	E-MTAB-3321	mouse
ERR1229185	4-cell	E-MTAB-3321	mouse
ERR1229186	4-cell	E-MTAB-3321	mouse
ERR1229187	4-cell	E-MTAB-3321	mouse
ERR1229188	4-cell	E-MTAB-3321	mouse
ERR1229189	4-cell	E-MTAB-3321	mouse
ERR1229190	4-cell	E-MTAB-3321	mouse
ERR1229191	4-cell	E-MTAB-3321	mouse
ERR1229192	4-cell	E-MTAB-3321	mouse
ERR1229193	4-cell	E-MTAB-3321	mouse
ERR1229194	4-cell	E-MTAB-3321	mouse
ERR1229195	4-cell	E-MTAB-3321	mouse
ERR1229196	4-cell	E-MTAB-3321	mouse
ERR1229197	4-cell	E-MTAB-3321	mouse
ERR1229198	4-cell	E-MTAB-3321	mouse
ERR1229199	4-cell	E-MTAB-3321	mouse
ERR1231448	4-cell	E-MTAB-3321	mouse
ERR1231449	4-cell	E-MTAB-3321	mouse
ERR1231450	4-cell	E-MTAB-3321	mouse
ERR1231451	4-cell	E-MTAB-3321	mouse
ERR1231452	4-cell	E-MTAB-3321	mouse
ERR1231453	4-cell	E-MTAB-3321	mouse
ERR1231454	4-cell	E-MTAB-3321	mouse
ERR1231455	4-cell	E-MTAB-3321	mouse
ERR1231456	4-cell	E-MTAB-3321	mouse
ERR1231457	4-cell	E-MTAB-3321	mouse
ERR1231458	4-cell	E-MTAB-3321	mouse
ERR1231459	4-cell	E-MTAB-3321	mouse
ERR1231460	4-cell	E-MTAB-3321	mouse
ERR1231461	4-cell	E-MTAB-3321	mouse
ERR1231462	4-cell	E-MTAB-3321	mouse
ERR1231463	4-cell	E-MTAB-3321	mouse
ERR1231464	4-cell	E-MTAB-3321	mouse
ERR1231465	4-cell	E-MTAB-3321	mouse
ERR1231466	4-cell	E-MTAB-3321	mouse
ERR1231467	4-cell	E-MTAB-3321	mouse
ERR1231468	4-cell	E-MTAB-3321	mouse
ERR1231469	4-cell	E-MTAB-3321	mouse
ERR1231470	4-cell	E-MTAB-3321	mouse
ERR1231471	4-cell	E-MTAB-3321	mouse
ERR1229144	8-cell	E-MTAB-3321	mouse
ERR1229145	8-cell	E-MTAB-3321	mouse
ERR1229146	8-cell	E-MTAB-3321	mouse
ERR1229147	8-cell	E-MTAB-3321	mouse
ERR1229148	8-cell	E-MTAB-3321	mouse
ERR1229149	8-cell	E-MTAB-3321	mouse
ERR1229150	8-cell	E-MTAB-3321	mouse
ERR1229151	8-cell	E-MTAB-3321	mouse
ERR1229152	8-cell	E-MTAB-3321	mouse
ERR1229153	8-cell	E-MTAB-3321	mouse
ERR1229154	8-cell	E-MTAB-3321	mouse
ERR1229155	8-cell	E-MTAB-3321	mouse
ERR1229156	8-cell	E-MTAB-3321	mouse
ERR1229157	8-cell	E-MTAB-3321	mouse
ERR1229158	8-cell	E-MTAB-3321	mouse
ERR1229159	8-cell	E-MTAB-3321	mouse
ERR1231422	8-cell	E-MTAB-3321	mouse
ERR1231423	8-cell	E-MTAB-3321	mouse
ERR1231424	8-cell	E-MTAB-3321	mouse
ERR1231425	8-cell	E-MTAB-3321	mouse
ERR1231426	8-cell	E-MTAB-3321	mouse
ERR1231427	8-cell	E-MTAB-3321	mouse
ERR1231428	8-cell	E-MTAB-3321	mouse
ERR1231429	8-cell	E-MTAB-3321	mouse
ERR1231430	8-cell	E-MTAB-3321	mouse
ERR1231431	8-cell	E-MTAB-3321	mouse
ERR1231432	8-cell	E-MTAB-3321	mouse
ERR1231433	8-cell	E-MTAB-3321	mouse
ERR1231434	8-cell	E-MTAB-3321	mouse
ERR1231435	8-cell	E-MTAB-3321	mouse
ERR1231436	8-cell	E-MTAB-3321	mouse
ERR1231437	8-cell	E-MTAB-3321	mouse
ERR1229126	16-cell	E-MTAB-3321	mouse
ERR1229127	16-cell	E-MTAB-3321	mouse
ERR1229128	16-cell	E-MTAB-3321	mouse
ERR1229129	16-cell	E-MTAB-3321	mouse
ERR1229130	16-cell	E-MTAB-3321	mouse
ERR1229131	16-cell	E-MTAB-3321	mouse
ERR1229138	32-cell	E-MTAB-3321	mouse
ERR1229139	32-cell	E-MTAB-3321	mouse
ERR1229140	32-cell	E-MTAB-3321	mouse
ERR1229141	32-cell	E-MTAB-3321	mouse
ERR1229142	32-cell	E-MTAB-3321	mouse
ERR1229143	32-cell	E-MTAB-3321	mouse
E3.1.443	8-cell	EMTAB3929	human
E3.1.444	8-cell	EMTAB3929	human
E3.1.445	8-cell	EMTAB3929	human
E3.1.447	8-cell	EMTAB3929	human
E3.1.448	8-cell	EMTAB3929	human
E3.2.449	8-cell	EMTAB3929	human
E3.2.450	8-cell	EMTAB3929	human
E3.2.452	8-cell	EMTAB3929	human
E3.2.453	8-cell	EMTAB3929	human
E3.2.454	8-cell	EMTAB3929	human
E3.2.455	8-cell	EMTAB3929	human
E3.2.466	8-cell	EMTAB3929	human
E3.2.467	8-cell	EMTAB3929	human
E3.3.456	8-cell	EMTAB3929	human
E3.3.457	8-cell	EMTAB3929	human
E3.3.458	8-cell	EMTAB3929	human
E3.3.459	8-cell	EMTAB3929	human
E3.3.460	8-cell	EMTAB3929	human
E3.4.462	8-cell	EMTAB3929	human
E3.4.463	8-cell	EMTAB3929	human
E3.4.465	8-cell	EMTAB3929	human
E3.45.3374	8-cell	EMTAB3929	human
E3.45.3375	8-cell	EMTAB3929	human
E3.45.3376	8-cell	EMTAB3929	human
E3.45.3377	8-cell	EMTAB3929	human
E3.45.3378	8-cell	EMTAB3929	human
E3.45.3379	8-cell	EMTAB3929	human
E3.45.3380	8-cell	EMTAB3929	human
E3.45.3381	8-cell	EMTAB3929	human
E3.46.3382	8-cell	EMTAB3929	human
E3.46.3383	8-cell	EMTAB3929	human
E3.46.3384	8-cell	EMTAB3929	human
E3.46.3385	8-cell	EMTAB3929	human
E3.46.3386	8-cell	EMTAB3929	human
E3.46.3387	8-cell	EMTAB3929	human
E3.46.3388	8-cell	EMTAB3929	human
E3.47.3389	8-cell	EMTAB3929	human
E3.47.3390	8-cell	EMTAB3929	human
E3.47.3391	8-cell	EMTAB3929	human
E3.47.3392	8-cell	EMTAB3929	human
E3.47.3393	8-cell	EMTAB3929	human
E3.47.3394	8-cell	EMTAB3929	human
E3.47.3395	8-cell	EMTAB3929	human
E3.48.3396	8-cell	EMTAB3929	human
E3.48.3397	8-cell	EMTAB3929	human
E3.48.3398	8-cell	EMTAB3929	human
E3.48.3399	8-cell	EMTAB3929	human
E3.48.3400	8-cell	EMTAB3929	human
E3.48.3401	8-cell	EMTAB3929	human
E3.48.3402	8-cell	EMTAB3929	human
E3.49.3403	8-cell	EMTAB3929	human
E3.49.3405	8-cell	EMTAB3929	human
E3.49.3406	8-cell	EMTAB3929	human
E3.49.3407	8-cell	EMTAB3929	human
E3.49.3408	8-cell	EMTAB3929	human
E3.49.3409	8-cell	EMTAB3929	human
E3.49.3410	8-cell	EMTAB3929	human
E3.49.3411	8-cell	EMTAB3929	human
E3.50.3412	8-cell	EMTAB3929	human
E3.50.3413	8-cell	EMTAB3929	human
E3.50.3414	8-cell	EMTAB3929	human
E3.50.3415	8-cell	EMTAB3929	human
E3.50.3416	8-cell	EMTAB3929	human
E3.50.3417	8-cell	EMTAB3929	human
E3.51.3420	8-cell	EMTAB3929	human
E3.51.3421	8-cell	EMTAB3929	human
E3.51.3422	8-cell	EMTAB3929	human
E3.51.3423	8-cell	EMTAB3929	human
E3.51.3425	8-cell	EMTAB3929	human
E3.51.3426	8-cell	EMTAB3929	human
E3.52.3428	8-cell	EMTAB3929	human
E3.52.3429	8-cell	EMTAB3929	human
E3.52.3430	8-cell	EMTAB3929	human
E3.52.3431	8-cell	EMTAB3929	human
E3.52.3432	8-cell	EMTAB3929	human
E3.52.3433	8-cell	EMTAB3929	human
E3.52.3434	8-cell	EMTAB3929	human
E3.53.3435	8-cell	EMTAB3929	human
E3.53.3436	8-cell	EMTAB3929	human
E3.53.3437	8-cell	EMTAB3929	human
E3.53.3438	8-cell	EMTAB3929	human
E4.1.1	Morula	EMTAB3929	human
E4.1.2	Morula	EMTAB3929	human
E4.1.3	Morula	EMTAB3929	human
E4.1.4	Morula	EMTAB3929	human
E4.1.7	Morula	EMTAB3929	human
E4.10.1219	Morula	EMTAB3929	human
E4.10.1221	Morula	EMTAB3929	human
E4.10.1223	Morula	EMTAB3929	human
E4.10.1225	Morula	EMTAB3929	human
E4.10.1227	Morula	EMTAB3929	human
E4.10.1228	Morula	EMTAB3929	human
E4.10.1229	Morula	EMTAB3929	human
E4.10.1230	Morula	EMTAB3929	human
E4.10.1231	Morula	EMTAB3929	human
E4.10.1232	Morula	EMTAB3929	human
E4.10.1233	Morula	EMTAB3929	human
E4.11.1258	Morula	EMTAB3929	human
E4.2.10	Morula	EMTAB3929	human
E4.2.13	Morula	EMTAB3929	human
E4.24_5_0_4.1	Morula	EMTAB3929	human
E4.24_5_0_4.10	Morula	EMTAB3929	human
E4.24_5_0_4.12	Morula	EMTAB3929	human
E4.24_5_0_4.2	Morula	EMTAB3929	human
E4.24_5_0_4.3	Morula	EMTAB3929	human
E4.24_5_0_4.4	Morula	EMTAB3929	human
E4.24_5_0_4.5	Morula	EMTAB3929	human
E4.24_5_0_4.7	Morula	EMTAB3929	human
E4.24_5_0_4.9	Morula	EMTAB3929	human
E4.3.472	Morula	EMTAB3929	human
E4.3.473	Morula	EMTAB3929	human
E4.3.476	Morula	EMTAB3929	human
E4.3.478	Morula	EMTAB3929	human
E4.3.479	Morula	EMTAB3929	human
E4.3.480	Morula	EMTAB3929	human
E4.3.481	Morula	EMTAB3929	human
E4.3.482	Morula	EMTAB3929	human
E4.3.484	Morula	EMTAB3929	human
E4.3.485	Morula	EMTAB3929	human
E4.3.486	Morula	EMTAB3929	human
E4.3.487	Morula	EMTAB3929	human
E4.3.488	Morula	EMTAB3929	human
E4.3.489	Morula	EMTAB3929	human
E4.3.490	Morula	EMTAB3929	human
E4.3.491	Morula	EMTAB3929	human
E4.31_5_1.10	Morula	EMTAB3929	human
E4.31_5_1.11	Morula	EMTAB3929	human
E4.31_5_1.12	Morula	EMTAB3929	human
E4.31_5_1.2	Morula	EMTAB3929	human
E4.31_5_1.3	Morula	EMTAB3929	human
E4.31_5_1.4	Morula	EMTAB3929	human
E4.31_5_1.6	Morula	EMTAB3929	human
E4.31_5_1.8	Morula	EMTAB3929	human
E4.31_5_1.9	Morula	EMTAB3929	human
E4.4.492	Morula	EMTAB3929	human
E4.4.493	Morula	EMTAB3929	human
E4.4.494	Morula	EMTAB3929	human
E4.4.495	Morula	EMTAB3929	human
E4.4.496	Morula	EMTAB3929	human
E4.4.497	Morula	EMTAB3929	human
E4.4.498	Morula	EMTAB3929	human
E4.4.499	Morula	EMTAB3929	human
E4.4.500	Morula	EMTAB3929	human
E4.4.501	Morula	EMTAB3929	human
E4.4.502	Morula	EMTAB3929	human
E4.4.503	Morula	EMTAB3929	human
E4.4.504	Morula	EMTAB3929	human
E4.4.505	Morula	EMTAB3929	human
E4.4.506	Morula	EMTAB3929	human
E4.4.507	Morula	EMTAB3929	human
E4.4.508	Morula	EMTAB3929	human
E4.4.509	Morula	EMTAB3929	human
E4.5.510	Morula	EMTAB3929	human
E4.5.511	Morula	EMTAB3929	human
E4.5.512	Morula	EMTAB3929	human
E4.5.513	Morula	EMTAB3929	human
E4.5.514	Morula	EMTAB3929	human
E4.5.515	Morula	EMTAB3929	human
E4.5.517	Morula	EMTAB3929	human
E4.5.518	Morula	EMTAB3929	human
E4.5.519	Morula	EMTAB3929	human
E4.5.520	Morula	EMTAB3929	human
E4.5.521	Morula	EMTAB3929	human
E4.5.522	Morula	EMTAB3929	human
E4.5.523	Morula	EMTAB3929	human
E4.5.524	Morula	EMTAB3929	human
E4.5.525	Morula	EMTAB3929	human
E4.5.526	Morula	EMTAB3929	human
E4.6.609	Morula	EMTAB3929	human
E4.6.610	Morula	EMTAB3929	human
E4.6.613	Morula	EMTAB3929	human
E4.6.614	Morula	EMTAB3929	human
E4.6.616	Morula	EMTAB3929	human
E4.6.625	Morula	EMTAB3929	human
E4.6.627	Morula	EMTAB3929	human
E4.7.641	Morula	EMTAB3929	human
E4.7.642	Morula	EMTAB3929	human
E4.7.643	Morula	EMTAB3929	human
E4.7.644	Morula	EMTAB3929	human
E4.7.645	Morula	EMTAB3929	human
E4.7.646	Morula	EMTAB3929	human
E4.7.647	Morula	EMTAB3929	human
E4.7.648	Morula	EMTAB3929	human
E4.8.1171	Morula	EMTAB3929	human
E4.8.1172	Morula	EMTAB3929	human
E4.8.1173	Morula	EMTAB3929	human
E4.8.1175	Morula	EMTAB3929	human
E4.8.1177	Morula	EMTAB3929	human
E4.8.1178	Morula	EMTAB3929	human
E4.8.1179	Morula	EMTAB3929	human
E4.8.1180	Morula	EMTAB3929	human
E4.8.1181	Morula	EMTAB3929	human
E4.8.1182	Morula	EMTAB3929	human
E4.8.1183	Morula	EMTAB3929	human
E4.8.1184	Morula	EMTAB3929	human
E4.8.1185	Morula	EMTAB3929	human
E4.8.1187	Morula	EMTAB3929	human
E4.8.1188	Morula	EMTAB3929	human
E4.8.1189	Morula	EMTAB3929	human
E4.8.1190	Morula	EMTAB3929	human
E4.8.1191	Morula	EMTAB3929	human
E4.8.1192	Morula	EMTAB3929	human
E4.8.1193	Morula	EMTAB3929	human
E4.8.1194	Morula	EMTAB3929	human
E4.9.1195	Morula	EMTAB3929	human
E4.9.1197	Morula	EMTAB3929	human
E4.9.1200	Morula	EMTAB3929	human
E4.9.1202	Morula	EMTAB3929	human
E4.9.1203	Morula	EMTAB3929	human
E4.9.1204	Morula	EMTAB3929	human
E4.9.1205	Morula	EMTAB3929	human
E4.9.1206	Morula	EMTAB3929	human
E4.9.1207	Morula	EMTAB3929	human
E4.9.1208	Morula	EMTAB3929	human
E4.9.1209	Morula	EMTAB3929	human
E4.9.1210	Morula	EMTAB3929	human
E4.9.1211	Morula	EMTAB3929	human
E4.9.1212	Morula	EMTAB3929	human
E4.9.1213	Morula	EMTAB3929	human
E4.9.1214	Morula	EMTAB3929	human
E4.9.1215	Morula	EMTAB3929	human
E4.9.1217	Morula	EMTAB3929	human
E4.9.1218	Morula	EMTAB3929	human
E4.late.33.3164	Morula	EMTAB3929	human
E4.late.33.3157	Morula	EMTAB3929	human
E4.late.33.3158	Morula	EMTAB3929	human
E4.late.33.3159	Morula	EMTAB3929	human
E4.late.33.3160	Morula	EMTAB3929	human
E4.late.33.3161	Morula	EMTAB3929	human
E4.late.33.3162	Morula	EMTAB3929	human
E4.late.33.3163	Morula	EMTAB3929	human
E4.late.33.3165	Morula	EMTAB3929	human
E4.late.33.3166	Morula	EMTAB3929	human
E4.late.33.3167	Morula	EMTAB3929	human
E4.late.34.3169	Morula	EMTAB3929	human
E4.late.34.3170	Morula	EMTAB3929	human
E4.late.34.3171	Morula	EMTAB3929	human
E4.late.34.3172	Morula	EMTAB3929	human
E4.late.34.3173	Morula	EMTAB3929	human
E4.late.34.3174	Morula	EMTAB3929	human
E4.late.34.3175	Morula	EMTAB3929	human
E4.late.34.3176	Morula	EMTAB3929	human
E4.late.34.3178	Morula	EMTAB3929	human
E4.late.34.3179	Morula	EMTAB3929	human
E4.late.34.3180	Morula	EMTAB3929	human
E4.late.34.3181	Morula	EMTAB3929	human
E4.late.34.3182	Morula	EMTAB3929	human
E4.late.34.3183	Morula	EMTAB3929	human
E4.late.34.3184	Morula	EMTAB3929	human
E4.late.34.3185	Morula	EMTAB3929	human
E4.late.34.3186	Morula	EMTAB3929	human
E4.late.34.3188	Morula	EMTAB3929	human
E4.late.34.3189	Morula	EMTAB3929	human
E4.late.34.3190	Morula	EMTAB3929	human
E4.late.34.3191	Morula	EMTAB3929	human
E4.late.34.3192	Morula	EMTAB3929	human
E4.late.35.3193	Morula	EMTAB3929	human
E4.late.35.3195	Morula	EMTAB3929	human
E4.late.35.3196	Morula	EMTAB3929	human
E4.late.35.3197	Morula	EMTAB3929	human
E4.late.35.3199	Morula	EMTAB3929	human
E4.late.35.3200	Morula	EMTAB3929	human
E4.late.35.3201	Morula	EMTAB3929	human
E4.late.35.3202	Morula	EMTAB3929	human
E4.late.35.3203	Morula	EMTAB3929	human
E4.late.35.3204	Morula	EMTAB3929	human
E4.late.35.3205	Morula	EMTAB3929	human
E4.late.35.3207	Morula	EMTAB3929	human
E4.late.35.3208	Morula	EMTAB3929	human
E4.late.35.3209	Morula	EMTAB3929	human
E4.late.35.3212	Morula	EMTAB3929	human
E5.1.26	early blastocsyt	EMTAB3929	human
E5.1.28	early blastocsyt	EMTAB3929	human
E5.1.30	early blastocsyt	EMTAB3929	human
E5.1.31	early blastocsyt	EMTAB3929	human
E5.1.32	early blastocsyt	EMTAB3929	human
E5.10.932	early blastocsyt	EMTAB3929	human
E5.10.933	early blastocsyt	EMTAB3929	human
E5.10.934	early blastocsyt	EMTAB3929	human
E5.10.935	early blastocsyt	EMTAB3929	human
E5.10.936	early blastocsyt	EMTAB3929	human
E5.10.937	early blastocsyt	EMTAB3929	human
E5.10.938	early blastocsyt	EMTAB3929	human
E5.10.939	early blastocsyt	EMTAB3929	human
E5.10.940	early blastocsyt	EMTAB3929	human
E5.10.941	early blastocsyt	EMTAB3929	human
E5.10.942	early blastocsyt	EMTAB3929	human
E5.10.943	early blastocsyt	EMTAB3929	human
E5.10.944	early blastocsyt	EMTAB3929	human
E5.10.945	early blastocsyt	EMTAB3929	human
E5.10.947	early blastocsyt	EMTAB3929	human
E5.10.948	early blastocsyt	EMTAB3929	human
E5.10.949	early blastocsyt	EMTAB3929	human
E5.10.950	early blastocsyt	EMTAB3929	human
E5.11.951	early blastocsyt	EMTAB3929	human
E5.11.952	early blastocsyt	EMTAB3929	human
E5.11.953	early blastocsyt	EMTAB3929	human
E5.11.955	early blastocsyt	EMTAB3929	human
E5.11.956	early blastocsyt	EMTAB3929	human
E5.11.957	early blastocsyt	EMTAB3929	human
E5.11.959	early blastocsyt	EMTAB3929	human
E5.11.960	early blastocsyt	EMTAB3929	human
E5.11.961	early blastocsyt	EMTAB3929	human
E5.11.962	early blastocsyt	EMTAB3929	human
E5.11.963	early blastocsyt	EMTAB3929	human
E5.11.964	early blastocsyt	EMTAB3929	human
E5.11.965	early blastocsyt	EMTAB3929	human
E5.11.966	early blastocsyt	EMTAB3929	human
E5.12.1027	early blastocsyt	EMTAB3929	human
E5.12.1028	early blastocsyt	EMTAB3929	human
E5.12.1029	early blastocsyt	EMTAB3929	human
E5.12.1031	early blastocsyt	EMTAB3929	human
E5.12.1033	early blastocsyt	EMTAB3929	human
E5.12.1034	early blastocsyt	EMTAB3929	human
E5.12.1035	early blastocsyt	EMTAB3929	human
E5.12.1036	early blastocsyt	EMTAB3929	human
E5.12.1037	early blastocsyt	EMTAB3929	human
E5.12.1038	early blastocsyt	EMTAB3929	human
E5.12.1039	early blastocsyt	EMTAB3929	human
E5.12.1041	early blastocsyt	EMTAB3929	human
E5.12.1042	early blastocsyt	EMTAB3929	human
E5.13.1750	early blastocsyt	EMTAB3929	human
E5.13.1751	early blastocsyt	EMTAB3929	human
E5.13.1752	early blastocsyt	EMTAB3929	human
E5.13.1753	early blastocsyt	EMTAB3929	human
E5.13.1754	early blastocsyt	EMTAB3929	human
E5.13.1755	early blastocsyt	EMTAB3929	human
E5.13.1756	early blastocsyt	EMTAB3929	human
E5.13.1757	early blastocsyt	EMTAB3929	human
E5.13.1758	early blastocsyt	EMTAB3929	human
E5.13.1759	early blastocsyt	EMTAB3929	human
E5.13.1760	early blastocsyt	EMTAB3929	human
E5.13.1761	early blastocsyt	EMTAB3929	human
E5.13.1762	early blastocsyt	EMTAB3929	human
E5.13.1763	early blastocsyt	EMTAB3929	human
E5.13.1764	early blastocsyt	EMTAB3929	human
E5.13.1765	early blastocsyt	EMTAB3929	human
E5.13.1766	early blastocsyt	EMTAB3929	human
E5.13.1767	early blastocsyt	EMTAB3929	human
E5.13.1768	early blastocsyt	EMTAB3929	human
E5.13.1769	early blastocsyt	EMTAB3929	human
E5.13.1770	early blastocsyt	EMTAB3929	human
E5.13.1771	early blastocsyt	EMTAB3929	human
E5.13.1773	early blastocsyt	EMTAB3929	human
E5.13.1774	early blastocsyt	EMTAB3929	human
E5.13.1775	early blastocsyt	EMTAB3929	human
E5.13.1776	early blastocsyt	EMTAB3929	human
E5.13.1777	early blastocsyt	EMTAB3929	human
E5.13.1778	early blastocsyt	EMTAB3929	human
E5.13.1779	early blastocsyt	EMTAB3929	human
E5.13.1780	early blastocsyt	EMTAB3929	human
E5.13.1781	early blastocsyt	EMTAB3929	human
E5.14.1782	early blastocsyt	EMTAB3929	human
E5.14.1783	early blastocsyt	EMTAB3929	human
E5.14.1784	early blastocsyt	EMTAB3929	human
E5.14.1785	early blastocsyt	EMTAB3929	human
E5.14.1786	early blastocsyt	EMTAB3929	human
E5.14.1787	early blastocsyt	EMTAB3929	human
E5.14.1788	early blastocsyt	EMTAB3929	human
E5.14.1789	early blastocsyt	EMTAB3929	human
E5.14.1790	early blastocsyt	EMTAB3929	human
E5.14.1791	early blastocsyt	EMTAB3929	human
E5.14.1792	early blastocsyt	EMTAB3929	human
E5.14.1793	early blastocsyt	EMTAB3929	human
E5.14.1794	early blastocsyt	EMTAB3929	human
E5.14.1795	early blastocsyt	EMTAB3929	human
E5.14.1797	early blastocsyt	EMTAB3929	human
E5.14.1798	early blastocsyt	EMTAB3929	human
E5.14.1802	early blastocsyt	EMTAB3929	human
E5.14.1806	early blastocsyt	EMTAB3929	human
E5.14.1807	early blastocsyt	EMTAB3929	human
E5.14.1808	early blastocsyt	EMTAB3929	human
E5.14.1811	early blastocsyt	EMTAB3929	human
E5.14.1812	early blastocsyt	EMTAB3929	human
E5.14.1813	early blastocsyt	EMTAB3929	human
E5.14.1916	early blastocsyt	EMTAB3929	human
E5.14.1917	early blastocsyt	EMTAB3929	human
E5.14.1918	early blastocsyt	EMTAB3929	human
E5.14.1919	early blastocsyt	EMTAB3929	human
E5.14.1923	early blastocsyt	EMTAB3929	human
E5.14.1924	early blastocsyt	EMTAB3929	human
E5.14.1925	early blastocsyt	EMTAB3929	human
E5.15.1820	early blastocsyt	EMTAB3929	human
E5.15.1821	early blastocsyt	EMTAB3929	human
E5.15.1822	early blastocsyt	EMTAB3929	human
E5.15.1823	early blastocsyt	EMTAB3929	human
E5.15.1824	early blastocsyt	EMTAB3929	human
E5.15.1825	early blastocsyt	EMTAB3929	human
E5.15.1826	early blastocsyt	EMTAB3929	human
E5.15.1827	early blastocsyt	EMTAB3929	human
E5.15.1828	early blastocsyt	EMTAB3929	human
E5.15.1829	early blastocsyt	EMTAB3929	human
E5.15.1830	early blastocsyt	EMTAB3929	human
E5.15.1831	early blastocsyt	EMTAB3929	human
E5.15.1834	early blastocsyt	EMTAB3929	human
E5.15.1835	early blastocsyt	EMTAB3929	human
E5.15.1836	early blastocsyt	EMTAB3929	human
E5.15.1837	early blastocsyt	EMTAB3929	human
E5.15.1838	early blastocsyt	EMTAB3929	human
E5.15.1839	early blastocsyt	EMTAB3929	human
E5.15.1840	early blastocsyt	EMTAB3929	human
E5.15.1841	early blastocsyt	EMTAB3929	human
E5.15.1842	early blastocsyt	EMTAB3929	human
E5.15.1843	early blastocsyt	EMTAB3929	human
E5.15.1844	early blastocsyt	EMTAB3929	human
E5.15.1845	early blastocsyt	EMTAB3929	human
E5.16.1885	early blastocsyt	EMTAB3929	human
E5.16.1886	early blastocsyt	EMTAB3929	human
E5.16.1887	early blastocsyt	EMTAB3929	human
E5.16.1888	early blastocsyt	EMTAB3929	human
E5.16.1889	early blastocsyt	EMTAB3929	human
E5.16.1890	early blastocsyt	EMTAB3929	human
E5.16.1891	early blastocsyt	EMTAB3929	human
E5.16.1893	early blastocsyt	EMTAB3929	human
E5.16.1894	early blastocsyt	EMTAB3929	human
E5.16.1895	early blastocsyt	EMTAB3929	human
E5.16.1896	early blastocsyt	EMTAB3929	human
E5.16.1897	early blastocsyt	EMTAB3929	human
E5.16.1898	early blastocsyt	EMTAB3929	human
E5.16.1899	early blastocsyt	EMTAB3929	human
E5.16.1900	early blastocsyt	EMTAB3929	human
E5.16.1901	early blastocsyt	EMTAB3929	human
E5.16.1903	early blastocsyt	EMTAB3929	human
E5.16.1904	early blastocsyt	EMTAB3929	human
E5.16.1905	early blastocsyt	EMTAB3929	human
E5.16.1906	early blastocsyt	EMTAB3929	human
E5.16.1907	early blastocsyt	EMTAB3929	human
E5.16.1908	early blastocsyt	EMTAB3929	human
E5.16.1909	early blastocsyt	EMTAB3929	human
E5.16.1910	early blastocsyt	EMTAB3929	human
E5.16.1911	early blastocsyt	EMTAB3929	human
E5.16.1912	early blastocsyt	EMTAB3929	human
E5.16.1913	early blastocsyt	EMTAB3929	human
E5.16.1914	early blastocsyt	EMTAB3929	human
E5.16.1915	early blastocsyt	EMTAB3929	human
E5.2.38	early blastocsyt	EMTAB3929	human
E5.2.40	early blastocsyt	EMTAB3929	human
E5.2.41	early blastocsyt	EMTAB3929	human
E5.2.42	early blastocsyt	EMTAB3929	human
E5.2.43	early blastocsyt	EMTAB3929	human
E5.2.45	early blastocsyt	EMTAB3929	human
E5.2.46	early blastocsyt	EMTAB3929	human
E5.2.47	early blastocsyt	EMTAB3929	human
E5.2.48	early blastocsyt	EMTAB3929	human
E5.3.49	early blastocsyt	EMTAB3929	human
E5.3.50	early blastocsyt	EMTAB3929	human
E5.3.51	early blastocsyt	EMTAB3929	human
E5.3.52	early blastocsyt	EMTAB3929	human
E5.3.54	early blastocsyt	EMTAB3929	human
E5.3.55	early blastocsyt	EMTAB3929	human
E5.3.56	early blastocsyt	EMTAB3929	human
E5.3.57	early blastocsyt	EMTAB3929	human
E5.3.58	early blastocsyt	EMTAB3929	human
E5.3.59	early blastocsyt	EMTAB3929	human
E5.3.60	early blastocsyt	EMTAB3929	human
E5.3.61	early blastocsyt	EMTAB3929	human
E5.37.3231	early blastocsyt	EMTAB3929	human
E5.37.3232	early blastocsyt	EMTAB3929	human
E5.37.3234	early blastocsyt	EMTAB3929	human
E5.37.3235	early blastocsyt	EMTAB3929	human
E5.37.3237	early blastocsyt	EMTAB3929	human
E5.37.3239	early blastocsyt	EMTAB3929	human
E5.37.3240	early blastocsyt	EMTAB3929	human
E5.37.3242	early blastocsyt	EMTAB3929	human
E5.37.3243	early blastocsyt	EMTAB3929	human
E5.37.3245	early blastocsyt	EMTAB3929	human
E5.37.3246	early blastocsyt	EMTAB3929	human
E5.37.3247	early blastocsyt	EMTAB3929	human
E5.37.3253	early blastocsyt	EMTAB3929	human
E5.38.3255	early blastocsyt	EMTAB3929	human
E5.38.3256	early blastocsyt	EMTAB3929	human
E5.39.3262	early blastocsyt	EMTAB3929	human
E5.39.3263	early blastocsyt	EMTAB3929	human
E5.39.3264	early blastocsyt	EMTAB3929	human
E5.39.3266	early blastocsyt	EMTAB3929	human
E5.39.3267	early blastocsyt	EMTAB3929	human
E5.39.3269	early blastocsyt	EMTAB3929	human
E5.39.3274	early blastocsyt	EMTAB3929	human
E5.40.3278	early blastocsyt	EMTAB3929	human
E5.40.3279	early blastocsyt	EMTAB3929	human
E5.40.3280	early blastocsyt	EMTAB3929	human
E5.40.3281	early blastocsyt	EMTAB3929	human
E5.40.3282	early blastocsyt	EMTAB3929	human
E5.40.3283	early blastocsyt	EMTAB3929	human
E5.40.3284	early blastocsyt	EMTAB3929	human
E5.40.3285	early blastocsyt	EMTAB3929	human
E5.40.3286	early blastocsyt	EMTAB3929	human
E5.40.3287	early blastocsyt	EMTAB3929	human
E5.40.3288	early blastocsyt	EMTAB3929	human
E5.40.3289	early blastocsyt	EMTAB3929	human
E5.40.3290	early blastocsyt	EMTAB3929	human
E5.40.3291	early blastocsyt	EMTAB3929	human
E5.40.3292	early blastocsyt	EMTAB3929	human
E5.40.3293	early blastocsyt	EMTAB3929	human
E5.40.3294	early blastocsyt	EMTAB3929	human
E5.40.3296	early blastocsyt	EMTAB3929	human
E5.40.3297	early blastocsyt	EMTAB3929	human
E5.40.3298	early blastocsyt	EMTAB3929	human
E5.40.3299	early blastocsyt	EMTAB3929	human
E5.40.3300	early blastocsyt	EMTAB3929	human
E5.40.3301	early blastocsyt	EMTAB3929	human
E5.40.3302	early blastocsyt	EMTAB3929	human
E5.40.3303	early blastocsyt	EMTAB3929	human
E5.40.3304	early blastocsyt	EMTAB3929	human
E5.41.3305	early blastocsyt	EMTAB3929	human
E5.41.3306	early blastocsyt	EMTAB3929	human
E5.41.3307	early blastocsyt	EMTAB3929	human
E5.41.3308	early blastocsyt	EMTAB3929	human
E5.41.3309	early blastocsyt	EMTAB3929	human
E5.41.3310	early blastocsyt	EMTAB3929	human
E5.41.3313	early blastocsyt	EMTAB3929	human
E5.41.3315	early blastocsyt	EMTAB3929	human
E5.41.3316	early blastocsyt	EMTAB3929	human
E5.41.3317	early blastocsyt	EMTAB3929	human
E5.41.3318	early blastocsyt	EMTAB3929	human
E5.41.3321	early blastocsyt	EMTAB3929	human
E5.41.3322	early blastocsyt	EMTAB3929	human
E5.41.3323	early blastocsyt	EMTAB3929	human
E5.41.3324	early blastocsyt	EMTAB3929	human
E5.41.3325	early blastocsyt	EMTAB3929	human
E5.41.3326	early blastocsyt	EMTAB3929	human
E5.41.3327	early blastocsyt	EMTAB3929	human
E5.41.3328	early blastocsyt	EMTAB3929	human
E5.42.3329	early blastocsyt	EMTAB3929	human
E5.42.3330	early blastocsyt	EMTAB3929	human
E5.42.3331	early blastocsyt	EMTAB3929	human
E5.42.3332	early blastocsyt	EMTAB3929	human
E5.42.3333	early blastocsyt	EMTAB3929	human
E5.42.3334	early blastocsyt	EMTAB3929	human
E5.42.3335	early blastocsyt	EMTAB3929	human
E5.42.3336	early blastocsyt	EMTAB3929	human
E5.42.3337	early blastocsyt	EMTAB3929	human
E5.42.3340	early blastocsyt	EMTAB3929	human
E5.43.3343	early blastocsyt	EMTAB3929	human
E5.43.3347	early blastocsyt	EMTAB3929	human
E5.43.3348	early blastocsyt	EMTAB3929	human
E5.43.3349	early blastocsyt	EMTAB3929	human
E5.43.3350	early blastocsyt	EMTAB3929	human
E5.43.3352	early blastocsyt	EMTAB3929	human
E5.43.3353	early blastocsyt	EMTAB3929	human
E5.43.3354	early blastocsyt	EMTAB3929	human
E5.43.3355	early blastocsyt	EMTAB3929	human
E5.43.3356	early blastocsyt	EMTAB3929	human
E5.43.3357	early blastocsyt	EMTAB3929	human
E5.43.3358	early blastocsyt	EMTAB3929	human
E5.43.3359	early blastocsyt	EMTAB3929	human
E5.43.3360	early blastocsyt	EMTAB3929	human
E5.43.3361	early blastocsyt	EMTAB3929	human
E5.43.3362	early blastocsyt	EMTAB3929	human
E5.43.3363	early blastocsyt	EMTAB3929	human
E5.43.3364	early blastocsyt	EMTAB3929	human
E5.43.3365	early blastocsyt	EMTAB3929	human
E5.5.100	early blastocsyt	EMTAB3929	human
E5.5.101	early blastocsyt	EMTAB3929	human
E5.5.91	early blastocsyt	EMTAB3929	human
E5.5.92	early blastocsyt	EMTAB3929	human
E5.5.93	early blastocsyt	EMTAB3929	human
E5.5.94	early blastocsyt	EMTAB3929	human
E5.5.95	early blastocsyt	EMTAB3929	human
E5.5.96	early blastocsyt	EMTAB3929	human
E5.5.97	early blastocsyt	EMTAB3929	human
E5.5.98	early blastocsyt	EMTAB3929	human
E5.5.99	early blastocsyt	EMTAB3929	human
E5.6.360	early blastocsyt	EMTAB3929	human
E5.6.361	early blastocsyt	EMTAB3929	human
E5.6.362	early blastocsyt	EMTAB3929	human
E5.6.363	early blastocsyt	EMTAB3929	human
E5.6.364	early blastocsyt	EMTAB3929	human
E5.6.365	early blastocsyt	EMTAB3929	human
E5.6.368	early blastocsyt	EMTAB3929	human
E5.6.369	early blastocsyt	EMTAB3929	human
E5.6.371	early blastocsyt	EMTAB3929	human
E5.6.372	early blastocsyt	EMTAB3929	human
E5.6.373	early blastocsyt	EMTAB3929	human
E5.6.375	early blastocsyt	EMTAB3929	human
E5.6.379	early blastocsyt	EMTAB3929	human
E5.6.382	early blastocsyt	EMTAB3929	human
E5.7.674	early blastocsyt	EMTAB3929	human
E5.7.675	early blastocsyt	EMTAB3929	human
E5.7.676	early blastocsyt	EMTAB3929	human
E5.7.677	early blastocsyt	EMTAB3929	human
E5.7.678	early blastocsyt	EMTAB3929	human
E5.7.679	early blastocsyt	EMTAB3929	human
E5.7.680	early blastocsyt	EMTAB3929	human
E5.7.681	early blastocsyt	EMTAB3929	human
E5.7.682	early blastocsyt	EMTAB3929	human
E5.7.683	early blastocsyt	EMTAB3929	human
E5.7.684	early blastocsyt	EMTAB3929	human
E5.7.685	early blastocsyt	EMTAB3929	human
E5.7.686	early blastocsyt	EMTAB3929	human
E5.7.687	early blastocsyt	EMTAB3929	human
E5.7.688	early blastocsyt	EMTAB3929	human
E5.7.689	early blastocsyt	EMTAB3929	human
E5.7.690	early blastocsyt	EMTAB3929	human
E5.7.691	early blastocsyt	EMTAB3929	human
E5.7.692	early blastocsyt	EMTAB3929	human
E5.7.693	early blastocsyt	EMTAB3929	human
E5.7.694	early blastocsyt	EMTAB3929	human
E5.7.695	early blastocsyt	EMTAB3929	human
E5.7.696	early blastocsyt	EMTAB3929	human
E5.7.697	early blastocsyt	EMTAB3929	human
E5.7.698	early blastocsyt	EMTAB3929	human
E5.7.700	early blastocsyt	EMTAB3929	human
E5.7.701	early blastocsyt	EMTAB3929	human
E5.7.702	early blastocsyt	EMTAB3929	human
E5.7.703	early blastocsyt	EMTAB3929	human
E5.7.704	early blastocsyt	EMTAB3929	human
E5.7.705	early blastocsyt	EMTAB3929	human
E5.7.706	early blastocsyt	EMTAB3929	human
E5.8.915	early blastocsyt	EMTAB3929	human
E5.8.916	early blastocsyt	EMTAB3929	human
E5.8.918	early blastocsyt	EMTAB3929	human
E5.8.919	early blastocsyt	EMTAB3929	human
E5.8.920	early blastocsyt	EMTAB3929	human
E5.8.921	early blastocsyt	EMTAB3929	human
E5.8.922	early blastocsyt	EMTAB3929	human
E5.9.923	early blastocsyt	EMTAB3929	human
E5.9.924	early blastocsyt	EMTAB3929	human
E5.9.925	early blastocsyt	EMTAB3929	human
E5.9.927	early blastocsyt	EMTAB3929	human
E5.9.928	early blastocsyt	EMTAB3929	human
E5.9.929	early blastocsyt	EMTAB3929	human
E5.9.930	early blastocsyt	EMTAB3929	human
E5.9.931	early blastocsyt	EMTAB3929	human
E5.early.31.3058	early blastocsyt	EMTAB3929	human
E5.early.31.3059	early blastocsyt	EMTAB3929	human
E5.early.31.3060	early blastocsyt	EMTAB3929	human
E5.early.31.3062	early blastocsyt	EMTAB3929	human
E5.early.31.3064	early blastocsyt	EMTAB3929	human
E5.early.31.3068	early blastocsyt	EMTAB3929	human
E5.early.31.3069	early blastocsyt	EMTAB3929	human
E5.early.31.3070	early blastocsyt	EMTAB3929	human
E5.early.31.3071	early blastocsyt	EMTAB3929	human
E5.early.31.3072	early blastocsyt	EMTAB3929	human
E5.early.36.3215	early blastocsyt	EMTAB3929	human
E5.early.36.3216	early blastocsyt	EMTAB3929	human
E5.early.36.3217	early blastocsyt	EMTAB3929	human
E5.early.36.3218	early blastocsyt	EMTAB3929	human
E5.early.36.3219	early blastocsyt	EMTAB3929	human
E5.early.36.3220	early blastocsyt	EMTAB3929	human
E5.early.36.3221	early blastocsyt	EMTAB3929	human
E5.early.36.3222	early blastocsyt	EMTAB3929	human
E5.early.36.3223	early blastocsyt	EMTAB3929	human
E5.early.36.3224	early blastocsyt	EMTAB3929	human
E5.early.36.3225	early blastocsyt	EMTAB3929	human
E5.early.36.3226	early blastocsyt	EMTAB3929	human
E5.early.36.3227	early blastocsyt	EMTAB3929	human
E5.early.36.3228	early blastocsyt	EMTAB3929	human
E6.1.72	Blastocyst	EMTAB3929	human
E6.1.73	Blastocyst	EMTAB3929	human
E6.1.74	Blastocyst	EMTAB3929	human
E6.1.77	Blastocyst	EMTAB3929	human
E6.1.78	Blastocyst	EMTAB3929	human
E6.1.79	Blastocyst	EMTAB3929	human
E6.1.80	Blastocyst	EMTAB3929	human
E6.1.81	Blastocyst	EMTAB3929	human
E6.1.82	Blastocyst	EMTAB3929	human
E6.1.83	Blastocyst	EMTAB3929	human
E6.1.84	Blastocyst	EMTAB3929	human
E6.1.85	Blastocyst	EMTAB3929	human
E6.1.86	Blastocyst	EMTAB3929	human
E6.1.88	Blastocyst	EMTAB3929	human
E6.1.89	Blastocyst	EMTAB3929	human
E6.1.90	Blastocyst	EMTAB3929	human
E6.10.1043	Blastocyst	EMTAB3929	human
E6.10.1044	Blastocyst	EMTAB3929	human
E6.10.1045	Blastocyst	EMTAB3929	human
E6.10.1046	Blastocyst	EMTAB3929	human
E6.10.1047	Blastocyst	EMTAB3929	human
E6.10.1048	Blastocyst	EMTAB3929	human
E6.10.1049	Blastocyst	EMTAB3929	human
E6.10.1050	Blastocyst	EMTAB3929	human
E6.10.1051	Blastocyst	EMTAB3929	human
E6.10.1052	Blastocyst	EMTAB3929	human
E6.10.1055	Blastocyst	EMTAB3929	human
E6.10.1056	Blastocyst	EMTAB3929	human
E6.10.1057	Blastocyst	EMTAB3929	human
E6.10.1058	Blastocyst	EMTAB3929	human
E6.10.1060	Blastocyst	EMTAB3929	human
E6.10.1061	Blastocyst	EMTAB3929	human
E6.11.1064	Blastocyst	EMTAB3929	human
E6.11.1065	Blastocyst	EMTAB3929	human
E6.11.1068	Blastocyst	EMTAB3929	human
E6.11.1070	Blastocyst	EMTAB3929	human
E6.11.1071	Blastocyst	EMTAB3929	human
E6.11.1074	Blastocyst	EMTAB3929	human
E6.11.1076	Blastocyst	EMTAB3929	human
E6.12.1266	Blastocyst	EMTAB3929	human
E6.12.1267	Blastocyst	EMTAB3929	human
E6.12.1268	Blastocyst	EMTAB3929	human
E6.12.1269	Blastocyst	EMTAB3929	human
E6.12.1270	Blastocyst	EMTAB3929	human
E6.12.1271	Blastocyst	EMTAB3929	human
E6.12.1272	Blastocyst	EMTAB3929	human
E6.12.1273	Blastocyst	EMTAB3929	human
E6.12.1274	Blastocyst	EMTAB3929	human
E6.12.1275	Blastocyst	EMTAB3929	human
E6.12.1276	Blastocyst	EMTAB3929	human
E6.12.1277	Blastocyst	EMTAB3929	human
E6.12.1278	Blastocyst	EMTAB3929	human
E6.12.1279	Blastocyst	EMTAB3929	human
E6.12.1280	Blastocyst	EMTAB3929	human
E6.12.1281	Blastocyst	EMTAB3929	human
E6.12.1286	Blastocyst	EMTAB3929	human
E6.12.1287	Blastocyst	EMTAB3929	human
E6.12.1288	Blastocyst	EMTAB3929	human
E6.12.1289	Blastocyst	EMTAB3929	human
E6.12.1290	Blastocyst	EMTAB3929	human
E6.12.1291	Blastocyst	EMTAB3929	human
E6.12.1292	Blastocyst	EMTAB3929	human
E6.12.1293	Blastocyst	EMTAB3929	human
E6.12.1294	Blastocyst	EMTAB3929	human
E6.12.1295	Blastocyst	EMTAB3929	human
E6.12.1296	Blastocyst	EMTAB3929	human
E6.12.1297	Blastocyst	EMTAB3929	human
E6.12.1482	Blastocyst	EMTAB3929	human
E6.12.1483	Blastocyst	EMTAB3929	human
E6.12.1484	Blastocyst	EMTAB3929	human
E6.12.1485	Blastocyst	EMTAB3929	human
E6.12.1486	Blastocyst	EMTAB3929	human
E6.12.1487	Blastocyst	EMTAB3929	human
E6.12.1488	Blastocyst	EMTAB3929	human
E6.13.1362	Blastocyst	EMTAB3929	human
E6.13.1363	Blastocyst	EMTAB3929	human
E6.13.1364	Blastocyst	EMTAB3929	human
E6.13.1365	Blastocyst	EMTAB3929	human
E6.13.1366	Blastocyst	EMTAB3929	human
E6.13.1367	Blastocyst	EMTAB3929	human
E6.13.1368	Blastocyst	EMTAB3929	human
E6.13.1369	Blastocyst	EMTAB3929	human
E6.13.1370	Blastocyst	EMTAB3929	human
E6.13.1371	Blastocyst	EMTAB3929	human
E6.13.1372	Blastocyst	EMTAB3929	human
E6.13.1373	Blastocyst	EMTAB3929	human
E6.13.1374	Blastocyst	EMTAB3929	human
E6.13.1375	Blastocyst	EMTAB3929	human
E6.13.1376	Blastocyst	EMTAB3929	human
E6.13.1377	Blastocyst	EMTAB3929	human
E6.13.1378	Blastocyst	EMTAB3929	human
E6.13.1379	Blastocyst	EMTAB3929	human
E6.13.1380	Blastocyst	EMTAB3929	human
E6.13.1381	Blastocyst	EMTAB3929	human
E6.13.1382	Blastocyst	EMTAB3929	human
E6.13.1383	Blastocyst	EMTAB3929	human
E6.13.1384	Blastocyst	EMTAB3929	human
E6.13.1385	Blastocyst	EMTAB3929	human
E6.13.1386	Blastocyst	EMTAB3929	human
E6.13.1387	Blastocyst	EMTAB3929	human
E6.13.1388	Blastocyst	EMTAB3929	human
E6.13.1389	Blastocyst	EMTAB3929	human
E6.13.1390	Blastocyst	EMTAB3929	human
E6.13.1391	Blastocyst	EMTAB3929	human
E6.13.1392	Blastocyst	EMTAB3929	human
E6.13.1393	Blastocyst	EMTAB3929	human
E6.13.1394	Blastocyst	EMTAB3929	human
E6.13.1395	Blastocyst	EMTAB3929	human
E6.13.1396	Blastocyst	EMTAB3929	human
E6.13.1397	Blastocyst	EMTAB3929	human
E6.13.1398	Blastocyst	EMTAB3929	human
E6.13.1399	Blastocyst	EMTAB3929	human
E6.13.1400	Blastocyst	EMTAB3929	human
E6.14.1402	Blastocyst	EMTAB3929	human
E6.14.1403	Blastocyst	EMTAB3929	human
E6.14.1404	Blastocyst	EMTAB3929	human
E6.14.1405	Blastocyst	EMTAB3929	human
E6.14.1406	Blastocyst	EMTAB3929	human
E6.14.1407	Blastocyst	EMTAB3929	human
E6.14.1409	Blastocyst	EMTAB3929	human
E6.14.1410	Blastocyst	EMTAB3929	human
E6.14.1411	Blastocyst	EMTAB3929	human
E6.14.1412	Blastocyst	EMTAB3929	human
E6.14.1413	Blastocyst	EMTAB3929	human
E6.14.1414	Blastocyst	EMTAB3929	human
E6.14.1415	Blastocyst	EMTAB3929	human
E6.14.1416	Blastocyst	EMTAB3929	human
E6.14.1417	Blastocyst	EMTAB3929	human
E6.14.1418	Blastocyst	EMTAB3929	human
E6.14.1419	Blastocyst	EMTAB3929	human
E6.14.1420	Blastocyst	EMTAB3929	human
E6.14.1421	Blastocyst	EMTAB3929	human
E6.14.1422	Blastocyst	EMTAB3929	human
E6.14.1423	Blastocyst	EMTAB3929	human
E6.14.1424	Blastocyst	EMTAB3929	human
E6.14.1425	Blastocyst	EMTAB3929	human
E6.14.1426	Blastocyst	EMTAB3929	human
E6.14.1427	Blastocyst	EMTAB3929	human
E6.14.1428	Blastocyst	EMTAB3929	human
E6.14.1429	Blastocyst	EMTAB3929	human
E6.14.1430	Blastocyst	EMTAB3929	human
E6.14.1431	Blastocyst	EMTAB3929	human
E6.14.1432	Blastocyst	EMTAB3929	human
E6.14.1433	Blastocyst	EMTAB3929	human
E6.15.1434	Blastocyst	EMTAB3929	human
E6.15.1435	Blastocyst	EMTAB3929	human
E6.15.1436	Blastocyst	EMTAB3929	human
E6.15.1437	Blastocyst	EMTAB3929	human
E6.15.1438	Blastocyst	EMTAB3929	human
E6.15.1439	Blastocyst	EMTAB3929	human
E6.15.1441	Blastocyst	EMTAB3929	human
E6.15.1442	Blastocyst	EMTAB3929	human
E6.15.1443	Blastocyst	EMTAB3929	human
E6.15.1445	Blastocyst	EMTAB3929	human
E6.15.1446	Blastocyst	EMTAB3929	human
E6.15.1447	Blastocyst	EMTAB3929	human
E6.15.1450	Blastocyst	EMTAB3929	human
E6.15.1451	Blastocyst	EMTAB3929	human
E6.15.1453	Blastocyst	EMTAB3929	human
E6.15.1454	Blastocyst	EMTAB3929	human
E6.15.1455	Blastocyst	EMTAB3929	human
E6.15.1457	Blastocyst	EMTAB3929	human
E6.15.1458	Blastocyst	EMTAB3929	human
E6.15.1460	Blastocyst	EMTAB3929	human
E6.15.1461	Blastocyst	EMTAB3929	human
E6.15.1462	Blastocyst	EMTAB3929	human
E6.15.1463	Blastocyst	EMTAB3929	human
E6.15.1465	Blastocyst	EMTAB3929	human
E6.15.1466	Blastocyst	EMTAB3929	human
E6.15.1467	Blastocyst	EMTAB3929	human
E6.15.1468	Blastocyst	EMTAB3929	human
E6.15.1469	Blastocyst	EMTAB3929	human
E6.15.1470	Blastocyst	EMTAB3929	human
E6.15.1471	Blastocyst	EMTAB3929	human
E6.15.1473	Blastocyst	EMTAB3929	human
E6.15.1474	Blastocyst	EMTAB3929	human
E6.15.1475	Blastocyst	EMTAB3929	human
E6.15.1476	Blastocyst	EMTAB3929	human
E6.15.1477	Blastocyst	EMTAB3929	human
E6.15.1478	Blastocyst	EMTAB3929	human
E6.15.1479	Blastocyst	EMTAB3929	human
E6.15.1481	Blastocyst	EMTAB3929	human
E6.16.1493	Blastocyst	EMTAB3929	human
E6.16.1494	Blastocyst	EMTAB3929	human
E6.16.1495	Blastocyst	EMTAB3929	human
E6.16.1496	Blastocyst	EMTAB3929	human
E6.16.1497	Blastocyst	EMTAB3929	human
E6.16.1498	Blastocyst	EMTAB3929	human
E6.16.1499	Blastocyst	EMTAB3929	human
E6.16.1500	Blastocyst	EMTAB3929	human
E6.16.1501	Blastocyst	EMTAB3929	human
E6.16.1503	Blastocyst	EMTAB3929	human
E6.16.1504	Blastocyst	EMTAB3929	human
E6.16.1505	Blastocyst	EMTAB3929	human
E6.17.1570	Blastocyst	EMTAB3929	human
E6.17.1571	Blastocyst	EMTAB3929	human
E6.17.1572	Blastocyst	EMTAB3929	human
E6.17.1573	Blastocyst	EMTAB3929	human
E6.17.1574	Blastocyst	EMTAB3929	human
E6.17.1575	Blastocyst	EMTAB3929	human
E6.17.1576	Blastocyst	EMTAB3929	human
E6.17.1578	Blastocyst	EMTAB3929	human
E6.17.1579	Blastocyst	EMTAB3929	human
E6.17.1581	Blastocyst	EMTAB3929	human
E6.17.1582	Blastocyst	EMTAB3929	human
E6.17.1583	Blastocyst	EMTAB3929	human
E6.17.1584	Blastocyst	EMTAB3929	human
E6.17.1585	Blastocyst	EMTAB3929	human
E6.17.1586	Blastocyst	EMTAB3929	human
E6.17.1587	Blastocyst	EMTAB3929	human
E6.17.1588	Blastocyst	EMTAB3929	human
E6.17.1589	Blastocyst	EMTAB3929	human
E6.17.1590	Blastocyst	EMTAB3929	human
E6.17.1591	Blastocyst	EMTAB3929	human
E6.17.1592	Blastocyst	EMTAB3929	human
E6.17.1593	Blastocyst	EMTAB3929	human
E6.17.1594	Blastocyst	EMTAB3929	human
E6.17.1596	Blastocyst	EMTAB3929	human
E6.17.1598	Blastocyst	EMTAB3929	human
E6.17.1599	Blastocyst	EMTAB3929	human
E6.17.1600	Blastocyst	EMTAB3929	human
E6.17.1601	Blastocyst	EMTAB3929	human
E6.17.1602	Blastocyst	EMTAB3929	human
E6.17.1603	Blastocyst	EMTAB3929	human
E6.17.1605	Blastocyst	EMTAB3929	human
E6.17.1606	Blastocyst	EMTAB3929	human
E6.17.1607	Blastocyst	EMTAB3929	human
E6.17.1608	Blastocyst	EMTAB3929	human
E6.17.1609	Blastocyst	EMTAB3929	human
E6.17.1610	Blastocyst	EMTAB3929	human
E6.17.1611	Blastocyst	EMTAB3929	human
E6.17.1612	Blastocyst	EMTAB3929	human
E6.17.1613	Blastocyst	EMTAB3929	human
E6.17.1614	Blastocyst	EMTAB3929	human
E6.17.1616	Blastocyst	EMTAB3929	human
E6.17.1617	Blastocyst	EMTAB3929	human
E6.17.1618	Blastocyst	EMTAB3929	human
E6.17.1619	Blastocyst	EMTAB3929	human
E6.17.1620	Blastocyst	EMTAB3929	human
E6.17.1621	Blastocyst	EMTAB3929	human
E6.18.1622	Blastocyst	EMTAB3929	human
E6.18.1623	Blastocyst	EMTAB3929	human
E6.18.1624	Blastocyst	EMTAB3929	human
E6.18.1625	Blastocyst	EMTAB3929	human
E6.18.1626	Blastocyst	EMTAB3929	human
E6.18.1627	Blastocyst	EMTAB3929	human
E6.18.1628	Blastocyst	EMTAB3929	human
E6.18.1629	Blastocyst	EMTAB3929	human
E6.18.1630	Blastocyst	EMTAB3929	human
E6.18.1632	Blastocyst	EMTAB3929	human
E6.18.1633	Blastocyst	EMTAB3929	human
E6.18.1634	Blastocyst	EMTAB3929	human
E6.18.1635	Blastocyst	EMTAB3929	human
E6.18.1636	Blastocyst	EMTAB3929	human
E6.18.1637	Blastocyst	EMTAB3929	human
E6.18.1638	Blastocyst	EMTAB3929	human
E6.18.1639	Blastocyst	EMTAB3929	human
E6.18.1640	Blastocyst	EMTAB3929	human
E6.18.1641	Blastocyst	EMTAB3929	human
E6.18.1642	Blastocyst	EMTAB3929	human
E6.18.1643	Blastocyst	EMTAB3929	human
E6.18.1644	Blastocyst	EMTAB3929	human
E6.18.1645	Blastocyst	EMTAB3929	human
E6.2.104	Blastocyst	EMTAB3929	human
E6.2.105	Blastocyst	EMTAB3929	human
E6.2.107	Blastocyst	EMTAB3929	human
E6.2.108	Blastocyst	EMTAB3929	human
E6.2.109	Blastocyst	EMTAB3929	human
E6.2.114	Blastocyst	EMTAB3929	human
E6.2.115	Blastocyst	EMTAB3929	human
E6.2.116	Blastocyst	EMTAB3929	human
E6.2.117	Blastocyst	EMTAB3929	human
E6.2.118	Blastocyst	EMTAB3929	human
E6.2.119	Blastocyst	EMTAB3929	human
E6.22.1846	Blastocyst	EMTAB3929	human
E6.22.1847	Blastocyst	EMTAB3929	human
E6.22.1848	Blastocyst	EMTAB3929	human
E6.22.1849	Blastocyst	EMTAB3929	human
E6.22.1850	Blastocyst	EMTAB3929	human
E6.22.1851	Blastocyst	EMTAB3929	human
E6.22.1852	Blastocyst	EMTAB3929	human
E6.22.1853	Blastocyst	EMTAB3929	human
E6.22.1854	Blastocyst	EMTAB3929	human
E6.22.1855	Blastocyst	EMTAB3929	human
E6.22.1856	Blastocyst	EMTAB3929	human
E6.22.1857	Blastocyst	EMTAB3929	human
E6.22.1858	Blastocyst	EMTAB3929	human
E6.22.1859	Blastocyst	EMTAB3929	human
E6.22.1860	Blastocyst	EMTAB3929	human
E6.22.1861	Blastocyst	EMTAB3929	human
E6.22.1862	Blastocyst	EMTAB3929	human
E6.22.1863	Blastocyst	EMTAB3929	human
E6.22.1864	Blastocyst	EMTAB3929	human
E6.22.1865	Blastocyst	EMTAB3929	human
E6.22.1866	Blastocyst	EMTAB3929	human
E6.22.1867	Blastocyst	EMTAB3929	human
E6.3.383	Blastocyst	EMTAB3929	human
E6.3.384	Blastocyst	EMTAB3929	human
E6.3.389	Blastocyst	EMTAB3929	human
E6.3.391	Blastocyst	EMTAB3929	human
E6.3.395	Blastocyst	EMTAB3929	human
E6.3.396	Blastocyst	EMTAB3929	human
E6.4.424	Blastocyst	EMTAB3929	human
E6.4.425	Blastocyst	EMTAB3929	human
E6.4.426	Blastocyst	EMTAB3929	human
E6.4.427	Blastocyst	EMTAB3929	human
E6.4.429	Blastocyst	EMTAB3929	human
E6.4.432	Blastocyst	EMTAB3929	human
E6.6.707	Blastocyst	EMTAB3929	human
E6.6.708	Blastocyst	EMTAB3929	human
E6.6.709	Blastocyst	EMTAB3929	human
E6.6.710	Blastocyst	EMTAB3929	human
E6.6.712	Blastocyst	EMTAB3929	human
E6.6.713	Blastocyst	EMTAB3929	human
E6.6.714	Blastocyst	EMTAB3929	human
E6.6.715	Blastocyst	EMTAB3929	human
E6.6.716	Blastocyst	EMTAB3929	human
E6.6.717	Blastocyst	EMTAB3929	human
E6.6.718	Blastocyst	EMTAB3929	human
E6.6.719	Blastocyst	EMTAB3929	human
E6.6.720	Blastocyst	EMTAB3929	human
E6.6.721	Blastocyst	EMTAB3929	human
E6.6.722	Blastocyst	EMTAB3929	human
E6.6.723	Blastocyst	EMTAB3929	human
E6.6.724	Blastocyst	EMTAB3929	human
E6.6.725	Blastocyst	EMTAB3929	human
E6.6.726	Blastocyst	EMTAB3929	human
E6.6.727	Blastocyst	EMTAB3929	human
E6.6.728	Blastocyst	EMTAB3929	human
E6.7.729	Blastocyst	EMTAB3929	human
E6.7.737	Blastocyst	EMTAB3929	human
E6.7.738	Blastocyst	EMTAB3929	human
E6.7.739	Blastocyst	EMTAB3929	human
E6.7.741	Blastocyst	EMTAB3929	human
E6.7.742	Blastocyst	EMTAB3929	human
E6.7.743	Blastocyst	EMTAB3929	human
E6.7.744	Blastocyst	EMTAB3929	human
E6.8.769	Blastocyst	EMTAB3929	human
E6.8.771	Blastocyst	EMTAB3929	human
E6.8.772	Blastocyst	EMTAB3929	human
E6.8.773	Blastocyst	EMTAB3929	human
E6.8.774	Blastocyst	EMTAB3929	human
E6.8.775	Blastocyst	EMTAB3929	human
E6.8.776	Blastocyst	EMTAB3929	human
E6.8.777	Blastocyst	EMTAB3929	human
E6.8.778	Blastocyst	EMTAB3929	human
E6.8.779	Blastocyst	EMTAB3929	human
E6.8.780	Blastocyst	EMTAB3929	human
E6.8.781	Blastocyst	EMTAB3929	human
E6.8.782	Blastocyst	EMTAB3929	human
E6.8.783	Blastocyst	EMTAB3929	human
E6.8.784	Blastocyst	EMTAB3929	human
E6.8.785	Blastocyst	EMTAB3929	human
E6.8.786	Blastocyst	EMTAB3929	human
E6.8.787	Blastocyst	EMTAB3929	human
E6.8.789	Blastocyst	EMTAB3929	human
E6.8.790	Blastocyst	EMTAB3929	human
E6.8.791	Blastocyst	EMTAB3929	human
E6.8.792	Blastocyst	EMTAB3929	human
E6.8.793	Blastocyst	EMTAB3929	human
E6.8.794	Blastocyst	EMTAB3929	human
E6.8.795	Blastocyst	EMTAB3929	human
E6.8.796	Blastocyst	EMTAB3929	human
E6.8.797	Blastocyst	EMTAB3929	human
E6.8.798	Blastocyst	EMTAB3929	human
E6.8.799	Blastocyst	EMTAB3929	human
E6.8.800	Blastocyst	EMTAB3929	human
E6.8.801	Blastocyst	EMTAB3929	human
E6.8.802	Blastocyst	EMTAB3929	human
E6.8.803	Blastocyst	EMTAB3929	human
E6.8.804	Blastocyst	EMTAB3929	human
E6.8.806	Blastocyst	EMTAB3929	human
E6.8.807	Blastocyst	EMTAB3929	human
E6.8.808	Blastocyst	EMTAB3929	human
E6.8.809	Blastocyst	EMTAB3929	human
E6.8.810	Blastocyst	EMTAB3929	human
E6.8.811	Blastocyst	EMTAB3929	human
E6.8.812	Blastocyst	EMTAB3929	human
E6.8.813	Blastocyst	EMTAB3929	human
E6.8.814	Blastocyst	EMTAB3929	human
E6.8.815	Blastocyst	EMTAB3929	human
E6.8.816	Blastocyst	EMTAB3929	human
E6.8.817	Blastocyst	EMTAB3929	human
E6.8.818	Blastocyst	EMTAB3929	human
E6.8.819	Blastocyst	EMTAB3929	human
E6.8.820	Blastocyst	EMTAB3929	human
E6.8.821	Blastocyst	EMTAB3929	human
E6.8.822	Blastocyst	EMTAB3929	human
E6.8.823	Blastocyst	EMTAB3929	human
E6.8.824	Blastocyst	EMTAB3929	human
E6.8.825	Blastocyst	EMTAB3929	human
E6.8.826	Blastocyst	EMTAB3929	human
E6.8.827	Blastocyst	EMTAB3929	human
E6.8.828	Blastocyst	EMTAB3929	human
E6.8.829	Blastocyst	EMTAB3929	human
E6.8.831	Blastocyst	EMTAB3929	human
E6.8.832	Blastocyst	EMTAB3929	human
E6.9.1007	Blastocyst	EMTAB3929	human
E6.9.1008	Blastocyst	EMTAB3929	human
E6.9.1010	Blastocyst	EMTAB3929	human
E6.9.1011	Blastocyst	EMTAB3929	human
E6.9.1012	Blastocyst	EMTAB3929	human
E6.9.1013	Blastocyst	EMTAB3929	human
E6.9.1014	Blastocyst	EMTAB3929	human
E6.9.1015	Blastocyst	EMTAB3929	human
E6.9.1016	Blastocyst	EMTAB3929	human
E6.9.1017	Blastocyst	EMTAB3929	human
E6.9.1018	Blastocyst	EMTAB3929	human
E6.9.1020	Blastocyst	EMTAB3929	human
E6.9.1021	Blastocyst	EMTAB3929	human
E6.9.1022	Blastocyst	EMTAB3929	human
E6.9.1023	Blastocyst	EMTAB3929	human
E6.9.1024	Blastocyst	EMTAB3929	human
E6.9.1025	Blastocyst	EMTAB3929	human
E6.9.1026	Blastocyst	EMTAB3929	human
E7.10.745	Late blastocyst	EMTAB3929	human
E7.10.746	Late blastocyst	EMTAB3929	human
E7.10.747	Late blastocyst	EMTAB3929	human
E7.10.748	Late blastocyst	EMTAB3929	human
E7.10.749	Late blastocyst	EMTAB3929	human
E7.10.750	Late blastocyst	EMTAB3929	human
E7.10.753	Late blastocyst	EMTAB3929	human
E7.10.756	Late blastocyst	EMTAB3929	human
E7.10.760	Late blastocyst	EMTAB3929	human
E7.10.761	Late blastocyst	EMTAB3929	human
E7.10.762	Late blastocyst	EMTAB3929	human
E7.10.763	Late blastocyst	EMTAB3929	human
E7.10.764	Late blastocyst	EMTAB3929	human
E7.10.766	Late blastocyst	EMTAB3929	human
E7.10.767	Late blastocyst	EMTAB3929	human
E7.10.768	Late blastocyst	EMTAB3929	human
E7.11.833	Late blastocyst	EMTAB3929	human
E7.11.835	Late blastocyst	EMTAB3929	human
E7.11.836	Late blastocyst	EMTAB3929	human
E7.11.837	Late blastocyst	EMTAB3929	human
E7.11.838	Late blastocyst	EMTAB3929	human
E7.11.839	Late blastocyst	EMTAB3929	human
E7.11.840	Late blastocyst	EMTAB3929	human
E7.11.841	Late blastocyst	EMTAB3929	human
E7.11.842	Late blastocyst	EMTAB3929	human
E7.11.843	Late blastocyst	EMTAB3929	human
E7.11.844	Late blastocyst	EMTAB3929	human
E7.11.845	Late blastocyst	EMTAB3929	human
E7.11.846	Late blastocyst	EMTAB3929	human
E7.11.847	Late blastocyst	EMTAB3929	human
E7.11.848	Late blastocyst	EMTAB3929	human
E7.11.849	Late blastocyst	EMTAB3929	human
E7.11.850	Late blastocyst	EMTAB3929	human
E7.11.851	Late blastocyst	EMTAB3929	human
E7.11.852	Late blastocyst	EMTAB3929	human
E7.11.853	Late blastocyst	EMTAB3929	human
E7.11.854	Late blastocyst	EMTAB3929	human
E7.11.855	Late blastocyst	EMTAB3929	human
E7.11.856	Late blastocyst	EMTAB3929	human
E7.12.857	Late blastocyst	EMTAB3929	human
E7.12.858	Late blastocyst	EMTAB3929	human
E7.12.859	Late blastocyst	EMTAB3929	human
E7.12.860	Late blastocyst	EMTAB3929	human
E7.12.861	Late blastocyst	EMTAB3929	human
E7.12.862	Late blastocyst	EMTAB3929	human
E7.12.863	Late blastocyst	EMTAB3929	human
E7.12.864	Late blastocyst	EMTAB3929	human
E7.12.865	Late blastocyst	EMTAB3929	human
E7.12.866	Late blastocyst	EMTAB3929	human
E7.12.869	Late blastocyst	EMTAB3929	human
E7.12.870	Late blastocyst	EMTAB3929	human
E7.12.871	Late blastocyst	EMTAB3929	human
E7.12.872	Late blastocyst	EMTAB3929	human
E7.12.874	Late blastocyst	EMTAB3929	human
E7.12.875	Late blastocyst	EMTAB3929	human
E7.12.876	Late blastocyst	EMTAB3929	human
E7.12.877	Late blastocyst	EMTAB3929	human
E7.12.878	Late blastocyst	EMTAB3929	human
E7.12.879	Late blastocyst	EMTAB3929	human
E7.12.880	Late blastocyst	EMTAB3929	human
E7.13.881	Late blastocyst	EMTAB3929	human
E7.13.882	Late blastocyst	EMTAB3929	human
E7.13.883	Late blastocyst	EMTAB3929	human
E7.13.884	Late blastocyst	EMTAB3929	human
E7.13.885	Late blastocyst	EMTAB3929	human
E7.13.886	Late blastocyst	EMTAB3929	human
E7.13.887	Late blastocyst	EMTAB3929	human
E7.13.888	Late blastocyst	EMTAB3929	human
E7.13.889	Late blastocyst	EMTAB3929	human
E7.13.890	Late blastocyst	EMTAB3929	human
E7.13.891	Late blastocyst	EMTAB3929	human
E7.13.892	Late blastocyst	EMTAB3929	human
E7.14.893	Late blastocyst	EMTAB3929	human
E7.14.894	Late blastocyst	EMTAB3929	human
E7.14.895	Late blastocyst	EMTAB3929	human
E7.14.896	Late blastocyst	EMTAB3929	human
E7.14.897	Late blastocyst	EMTAB3929	human
E7.14.898	Late blastocyst	EMTAB3929	human
E7.14.899	Late blastocyst	EMTAB3929	human
E7.14.900	Late blastocyst	EMTAB3929	human
E7.14.901	Late blastocyst	EMTAB3929	human
E7.14.902	Late blastocyst	EMTAB3929	human
E7.14.903	Late blastocyst	EMTAB3929	human
E7.14.904	Late blastocyst	EMTAB3929	human
E7.14.905	Late blastocyst	EMTAB3929	human
E7.14.906	Late blastocyst	EMTAB3929	human
E7.14.907	Late blastocyst	EMTAB3929	human
E7.14.908	Late blastocyst	EMTAB3929	human
E7.14.909	Late blastocyst	EMTAB3929	human
E7.14.910	Late blastocyst	EMTAB3929	human
E7.14.911	Late blastocyst	EMTAB3929	human
E7.14.912	Late blastocyst	EMTAB3929	human
E7.14.913	Late blastocyst	EMTAB3929	human
E7.14.914	Late blastocyst	EMTAB3929	human
E7.15.1078	Late blastocyst	EMTAB3929	human
E7.15.1079	Late blastocyst	EMTAB3929	human
E7.15.1080	Late blastocyst	EMTAB3929	human
E7.15.1081	Late blastocyst	EMTAB3929	human
E7.15.1082	Late blastocyst	EMTAB3929	human
E7.15.1083	Late blastocyst	EMTAB3929	human
E7.15.1084	Late blastocyst	EMTAB3929	human
E7.15.1085	Late blastocyst	EMTAB3929	human
E7.15.1086	Late blastocyst	EMTAB3929	human
E7.15.1087	Late blastocyst	EMTAB3929	human
E7.15.1088	Late blastocyst	EMTAB3929	human
E7.15.1089	Late blastocyst	EMTAB3929	human
E7.15.1090	Late blastocyst	EMTAB3929	human
E7.15.1091	Late blastocyst	EMTAB3929	human
E7.15.1092	Late blastocyst	EMTAB3929	human
E7.15.1094	Late blastocyst	EMTAB3929	human
E7.15.1096	Late blastocyst	EMTAB3929	human
E7.15.1098	Late blastocyst	EMTAB3929	human
E7.15.1099	Late blastocyst	EMTAB3929	human
E7.15.1100	Late blastocyst	EMTAB3929	human
E7.15.1101	Late blastocyst	EMTAB3929	human
E7.16.1102	Late blastocyst	EMTAB3929	human
E7.16.1103	Late blastocyst	EMTAB3929	human
E7.16.1104	Late blastocyst	EMTAB3929	human
E7.16.1105	Late blastocyst	EMTAB3929	human
E7.16.1106	Late blastocyst	EMTAB3929	human
E7.16.1107	Late blastocyst	EMTAB3929	human
E7.16.1108	Late blastocyst	EMTAB3929	human
E7.16.1109	Late blastocyst	EMTAB3929	human
E7.16.1110	Late blastocyst	EMTAB3929	human
E7.16.1111	Late blastocyst	EMTAB3929	human
E7.16.1112	Late blastocyst	EMTAB3929	human
E7.16.1113	Late blastocyst	EMTAB3929	human
E7.16.1114	Late blastocyst	EMTAB3929	human
E7.16.1115	Late blastocyst	EMTAB3929	human
E7.16.1116	Late blastocyst	EMTAB3929	human
E7.16.1118	Late blastocyst	EMTAB3929	human
E7.16.1119	Late blastocyst	EMTAB3929	human
E7.16.1120	Late blastocyst	EMTAB3929	human
E7.16.1121	Late blastocyst	EMTAB3929	human
E7.16.1122	Late blastocyst	EMTAB3929	human
E7.16.1123	Late blastocyst	EMTAB3929	human
E7.16.1124	Late blastocyst	EMTAB3929	human
E7.16.1125	Late blastocyst	EMTAB3929	human
E7.16.1126	Late blastocyst	EMTAB3929	human
E7.16.1127	Late blastocyst	EMTAB3929	human
E7.16.1128	Late blastocyst	EMTAB3929	human
E7.16.1129	Late blastocyst	EMTAB3929	human
E7.16.1130	Late blastocyst	EMTAB3929	human
E7.16.1131	Late blastocyst	EMTAB3929	human
E7.16.1132	Late blastocyst	EMTAB3929	human
E7.16.1133	Late blastocyst	EMTAB3929	human
E7.16.1134	Late blastocyst	EMTAB3929	human
E7.16.1135	Late blastocyst	EMTAB3929	human
E7.16.1136	Late blastocyst	EMTAB3929	human
E7.16.1138	Late blastocyst	EMTAB3929	human
E7.16.1139	Late blastocyst	EMTAB3929	human
E7.16.1141	Late blastocyst	EMTAB3929	human
E7.16.1142	Late blastocyst	EMTAB3929	human
E7.16.1143	Late blastocyst	EMTAB3929	human
E7.16.1144	Late blastocyst	EMTAB3929	human
E7.16.1146	Late blastocyst	EMTAB3929	human
E7.16.1147	Late blastocyst	EMTAB3929	human
E7.16.1148	Late blastocyst	EMTAB3929	human
E7.16.1149	Late blastocyst	EMTAB3929	human
E7.16.1150	Late blastocyst	EMTAB3929	human
E7.16.1152	Late blastocyst	EMTAB3929	human
E7.16.1153	Late blastocyst	EMTAB3929	human
E7.16.1154	Late blastocyst	EMTAB3929	human
E7.16.1155	Late blastocyst	EMTAB3929	human
E7.16.1156	Late blastocyst	EMTAB3929	human
E7.16.1157	Late blastocyst	EMTAB3929	human
E7.16.1158	Late blastocyst	EMTAB3929	human
E7.16.1159	Late blastocyst	EMTAB3929	human
E7.16.1160	Late blastocyst	EMTAB3929	human
E7.16.1161	Late blastocyst	EMTAB3929	human
E7.16.1162	Late blastocyst	EMTAB3929	human
E7.16.1163	Late blastocyst	EMTAB3929	human
E7.16.1164	Late blastocyst	EMTAB3929	human
E7.16.1165	Late blastocyst	EMTAB3929	human
E7.16.1166	Late blastocyst	EMTAB3929	human
E7.16.1167	Late blastocyst	EMTAB3929	human
E7.16.1168	Late blastocyst	EMTAB3929	human
E7.16.1169	Late blastocyst	EMTAB3929	human
E7.16.1170	Late blastocyst	EMTAB3929	human
E7.17.1301	Late blastocyst	EMTAB3929	human
E7.17.1302	Late blastocyst	EMTAB3929	human
E7.17.1303	Late blastocyst	EMTAB3929	human
E7.17.1304	Late blastocyst	EMTAB3929	human
E7.17.1305	Late blastocyst	EMTAB3929	human
E7.17.1306	Late blastocyst	EMTAB3929	human
E7.17.1307	Late blastocyst	EMTAB3929	human
E7.17.1308	Late blastocyst	EMTAB3929	human
E7.17.1309	Late blastocyst	EMTAB3929	human
E7.17.1310	Late blastocyst	EMTAB3929	human
E7.17.1311	Late blastocyst	EMTAB3929	human
E7.17.1312	Late blastocyst	EMTAB3929	human
E7.17.1313	Late blastocyst	EMTAB3929	human
E7.17.1314	Late blastocyst	EMTAB3929	human
E7.17.1315	Late blastocyst	EMTAB3929	human
E7.17.1316	Late blastocyst	EMTAB3929	human
E7.17.1317	Late blastocyst	EMTAB3929	human
E7.17.1318	Late blastocyst	EMTAB3929	human
E7.17.1320	Late blastocyst	EMTAB3929	human
E7.17.1321	Late blastocyst	EMTAB3929	human
E7.17.1323	Late blastocyst	EMTAB3929	human
E7.17.1324	Late blastocyst	EMTAB3929	human
E7.17.1326	Late blastocyst	EMTAB3929	human
E7.17.1327	Late blastocyst	EMTAB3929	human
E7.17.1328	Late blastocyst	EMTAB3929	human
E7.17.1329	Late blastocyst	EMTAB3929	human
E7.17.1330	Late blastocyst	EMTAB3929	human
E7.17.1331	Late blastocyst	EMTAB3929	human
E7.17.1332	Late blastocyst	EMTAB3929	human
E7.17.1333	Late blastocyst	EMTAB3929	human
E7.17.1334	Late blastocyst	EMTAB3929	human
E7.17.1335	Late blastocyst	EMTAB3929	human
E7.17.1336	Late blastocyst	EMTAB3929	human
E7.17.1337	Late blastocyst	EMTAB3929	human
E7.17.1338	Late blastocyst	EMTAB3929	human
E7.17.1339	Late blastocyst	EMTAB3929	human
E7.17.1340	Late blastocyst	EMTAB3929	human
E7.17.1341	Late blastocyst	EMTAB3929	human
E7.17.1342	Late blastocyst	EMTAB3929	human
E7.17.1343	Late blastocyst	EMTAB3929	human
E7.17.1344	Late blastocyst	EMTAB3929	human
E7.17.1345	Late blastocyst	EMTAB3929	human
E7.17.1346	Late blastocyst	EMTAB3929	human
E7.17.1347	Late blastocyst	EMTAB3929	human
E7.17.1348	Late blastocyst	EMTAB3929	human
E7.17.1349	Late blastocyst	EMTAB3929	human
E7.17.1350	Late blastocyst	EMTAB3929	human
E7.17.1351	Late blastocyst	EMTAB3929	human
E7.17.1352	Late blastocyst	EMTAB3929	human
E7.17.1353	Late blastocyst	EMTAB3929	human
E7.19.1538	Late blastocyst	EMTAB3929	human
E7.19.1539	Late blastocyst	EMTAB3929	human
E7.19.1542	Late blastocyst	EMTAB3929	human
E7.19.1543	Late blastocyst	EMTAB3929	human
E7.19.1544	Late blastocyst	EMTAB3929	human
E7.19.1545	Late blastocyst	EMTAB3929	human
E7.19.1546	Late blastocyst	EMTAB3929	human
E7.19.1547	Late blastocyst	EMTAB3929	human
E7.19.1548	Late blastocyst	EMTAB3929	human
E7.19.1549	Late blastocyst	EMTAB3929	human
E7.19.1550	Late blastocyst	EMTAB3929	human
E7.19.1551	Late blastocyst	EMTAB3929	human
E7.19.1552	Late blastocyst	EMTAB3929	human
E7.19.1553	Late blastocyst	EMTAB3929	human
E7.19.1554	Late blastocyst	EMTAB3929	human
E7.19.1556	Late blastocyst	EMTAB3929	human
E7.19.1564	Late blastocyst	EMTAB3929	human
E7.19.1565	Late blastocyst	EMTAB3929	human
E7.19.1566	Late blastocyst	EMTAB3929	human
E7.19.1567	Late blastocyst	EMTAB3929	human
E7.19.1568	Late blastocyst	EMTAB3929	human
E7.19.1569	Late blastocyst	EMTAB3929	human
E7.2.138	Late blastocyst	EMTAB3929	human
E7.2.139	Late blastocyst	EMTAB3929	human
E7.2.141	Late blastocyst	EMTAB3929	human
E7.2.142	Late blastocyst	EMTAB3929	human
E7.2.144	Late blastocyst	EMTAB3929	human
E7.2.145	Late blastocyst	EMTAB3929	human
E7.2.146	Late blastocyst	EMTAB3929	human
E7.2.147	Late blastocyst	EMTAB3929	human
E7.2.148	Late blastocyst	EMTAB3929	human
E7.2.149	Late blastocyst	EMTAB3929	human
E7.2.150	Late blastocyst	EMTAB3929	human
E7.2.151	Late blastocyst	EMTAB3929	human
E7.2.152	Late blastocyst	EMTAB3929	human
E7.2.153	Late blastocyst	EMTAB3929	human
E7.2.154	Late blastocyst	EMTAB3929	human
E7.2.155	Late blastocyst	EMTAB3929	human
E7.2.156	Late blastocyst	EMTAB3929	human
E7.2.157	Late blastocyst	EMTAB3929	human
E7.2.158	Late blastocyst	EMTAB3929	human
E7.2.159	Late blastocyst	EMTAB3929	human
E7.2.160	Late blastocyst	EMTAB3929	human
E7.2.161	Late blastocyst	EMTAB3929	human
E7.2.162	Late blastocyst	EMTAB3929	human
E7.2.163	Late blastocyst	EMTAB3929	human
E7.2.164	Late blastocyst	EMTAB3929	human
E7.2.165	Late blastocyst	EMTAB3929	human
E7.2.166	Late blastocyst	EMTAB3929	human
E7.3.167	Late blastocyst	EMTAB3929	human
E7.3.168	Late blastocyst	EMTAB3929	human
E7.3.170	Late blastocyst	EMTAB3929	human
E7.3.171	Late blastocyst	EMTAB3929	human
E7.3.172	Late blastocyst	EMTAB3929	human
E7.3.173	Late blastocyst	EMTAB3929	human
E7.3.174	Late blastocyst	EMTAB3929	human
E7.3.175	Late blastocyst	EMTAB3929	human
E7.3.176	Late blastocyst	EMTAB3929	human
E7.3.177	Late blastocyst	EMTAB3929	human
E7.3.178	Late blastocyst	EMTAB3929	human
E7.3.179	Late blastocyst	EMTAB3929	human
E7.3.181	Late blastocyst	EMTAB3929	human
E7.3.182	Late blastocyst	EMTAB3929	human
E7.3.183	Late blastocyst	EMTAB3929	human
E7.3.184	Late blastocyst	EMTAB3929	human
E7.3.185	Late blastocyst	EMTAB3929	human
E7.3.186	Late blastocyst	EMTAB3929	human
E7.3.187	Late blastocyst	EMTAB3929	human
E7.3.188	Late blastocyst	EMTAB3929	human
E7.3.189	Late blastocyst	EMTAB3929	human
E7.3.190	Late blastocyst	EMTAB3929	human
E7.4.191	Late blastocyst	EMTAB3929	human
E7.4.192	Late blastocyst	EMTAB3929	human
E7.4.193.1	Late blastocyst	EMTAB3929	human
E7.4.193.2	Late blastocyst	EMTAB3929	human
E7.4.194	Late blastocyst	EMTAB3929	human
E7.4.195	Late blastocyst	EMTAB3929	human
E7.4.196	Late blastocyst	EMTAB3929	human
E7.4.197	Late blastocyst	EMTAB3929	human
E7.4.198	Late blastocyst	EMTAB3929	human
E7.4.200	Late blastocyst	EMTAB3929	human
E7.4.202	Late blastocyst	EMTAB3929	human
E7.4.203	Late blastocyst	EMTAB3929	human
E7.4.204	Late blastocyst	EMTAB3929	human
E7.4.205	Late blastocyst	EMTAB3929	human
E7.4.206	Late blastocyst	EMTAB3929	human
E7.4.207	Late blastocyst	EMTAB3929	human
E7.4.208	Late blastocyst	EMTAB3929	human
E7.4.209	Late blastocyst	EMTAB3929	human
E7.4.210	Late blastocyst	EMTAB3929	human
E7.4.211	Late blastocyst	EMTAB3929	human
E7.4.212	Late blastocyst	EMTAB3929	human
E7.4.213	Late blastocyst	EMTAB3929	human
E7.4.214	Late blastocyst	EMTAB3929	human
E7.4.216	Late blastocyst	EMTAB3929	human
E7.4.217	Late blastocyst	EMTAB3929	human
E7.4.218	Late blastocyst	EMTAB3929	human
E7.4.219	Late blastocyst	EMTAB3929	human
E7.4.220	Late blastocyst	EMTAB3929	human
E7.4.221	Late blastocyst	EMTAB3929	human
E7.4.222	Late blastocyst	EMTAB3929	human
E7.4.223	Late blastocyst	EMTAB3929	human
E7.4.224	Late blastocyst	EMTAB3929	human
E7.4.225	Late blastocyst	EMTAB3929	human
E7.4.226	Late blastocyst	EMTAB3929	human
E7.4.227	Late blastocyst	EMTAB3929	human
E7.4.228	Late blastocyst	EMTAB3929	human
E7.4.229	Late blastocyst	EMTAB3929	human
E7.4.230	Late blastocyst	EMTAB3929	human
E7.5.231	Late blastocyst	EMTAB3929	human
E7.5.232	Late blastocyst	EMTAB3929	human
E7.5.233	Late blastocyst	EMTAB3929	human
E7.5.235	Late blastocyst	EMTAB3929	human
E7.5.237	Late blastocyst	EMTAB3929	human
E7.5.240	Late blastocyst	EMTAB3929	human
E7.5.241	Late blastocyst	EMTAB3929	human
E7.5.243	Late blastocyst	EMTAB3929	human
E7.5.245	Late blastocyst	EMTAB3929	human
E7.5.246	Late blastocyst	EMTAB3929	human
E7.6.247	Late blastocyst	EMTAB3929	human
E7.6.248	Late blastocyst	EMTAB3929	human
E7.6.249	Late blastocyst	EMTAB3929	human
E7.6.250	Late blastocyst	EMTAB3929	human
E7.6.251	Late blastocyst	EMTAB3929	human
E7.6.252	Late blastocyst	EMTAB3929	human
E7.6.253	Late blastocyst	EMTAB3929	human
E7.6.254	Late blastocyst	EMTAB3929	human
E7.6.255	Late blastocyst	EMTAB3929	human
E7.6.256	Late blastocyst	EMTAB3929	human
E7.6.257	Late blastocyst	EMTAB3929	human
E7.6.258	Late blastocyst	EMTAB3929	human
E7.6.259	Late blastocyst	EMTAB3929	human
E7.6.260	Late blastocyst	EMTAB3929	human
E7.6.261	Late blastocyst	EMTAB3929	human
E7.6.262	Late blastocyst	EMTAB3929	human
E7.6.263	Late blastocyst	EMTAB3929	human
E7.6.264	Late blastocyst	EMTAB3929	human
E7.6.265	Late blastocyst	EMTAB3929	human
E7.6.266	Late blastocyst	EMTAB3929	human
E7.6.267	Late blastocyst	EMTAB3929	human
E7.6.273	Late blastocyst	EMTAB3929	human
E7.6.274	Late blastocyst	EMTAB3929	human
E7.6.275	Late blastocyst	EMTAB3929	human
E7.6.276	Late blastocyst	EMTAB3929	human
E7.6.278	Late blastocyst	EMTAB3929	human
E7.6.279	Late blastocyst	EMTAB3929	human
E7.7.280	Late blastocyst	EMTAB3929	human
E7.7.281	Late blastocyst	EMTAB3929	human
E7.7.282	Late blastocyst	EMTAB3929	human
E7.7.283	Late blastocyst	EMTAB3929	human
E7.7.284	Late blastocyst	EMTAB3929	human
E7.7.285	Late blastocyst	EMTAB3929	human
E7.7.286	Late blastocyst	EMTAB3929	human
E7.7.291	Late blastocyst	EMTAB3929	human
E7.7.292	Late blastocyst	EMTAB3929	human
E7.7.293	Late blastocyst	EMTAB3929	human
E7.7.294	Late blastocyst	EMTAB3929	human
E7.7.298	Late blastocyst	EMTAB3929	human
E7.7.299	Late blastocyst	EMTAB3929	human
E7.7.300	Late blastocyst	EMTAB3929	human
E7.7.301	Late blastocyst	EMTAB3929	human
E7.7.302	Late blastocyst	EMTAB3929	human
E7.7.303	Late blastocyst	EMTAB3929	human
E7.7.307	Late blastocyst	EMTAB3929	human
E7.7.308	Late blastocyst	EMTAB3929	human
E7.7.309	Late blastocyst	EMTAB3929	human
E7.7.310	Late blastocyst	EMTAB3929	human
E7.8.311	Late blastocyst	EMTAB3929	human
E7.8.312	Late blastocyst	EMTAB3929	human
E7.8.313	Late blastocyst	EMTAB3929	human
E7.8.314	Late blastocyst	EMTAB3929	human
E7.8.315	Late blastocyst	EMTAB3929	human
E7.8.316	Late blastocyst	EMTAB3929	human
E7.8.317	Late blastocyst	EMTAB3929	human
E7.8.318	Late blastocyst	EMTAB3929	human
E7.8.319	Late blastocyst	EMTAB3929	human
E7.8.320	Late blastocyst	EMTAB3929	human
E7.8.321	Late blastocyst	EMTAB3929	human
E7.8.322	Late blastocyst	EMTAB3929	human
E7.8.323	Late blastocyst	EMTAB3929	human
E7.8.324	Late blastocyst	EMTAB3929	human
E7.8.325	Late blastocyst	EMTAB3929	human
E7.8.327	Late blastocyst	EMTAB3929	human
E7.8.328	Late blastocyst	EMTAB3929	human
E7.8.329	Late blastocyst	EMTAB3929	human
E7.8.330	Late blastocyst	EMTAB3929	human
E7.8.331	Late blastocyst	EMTAB3929	human
E7.8.333	Late blastocyst	EMTAB3929	human
E7.8.335	Late blastocyst	EMTAB3929	human
E7.8.339	Late blastocyst	EMTAB3929	human
E7.8.340	Late blastocyst	EMTAB3929	human
E7.8.341	Late blastocyst	EMTAB3929	human
E7.8.342	Late blastocyst	EMTAB3929	human
E7.8.343	Late blastocyst	EMTAB3929	human
E7.8.344	Late blastocyst	EMTAB3929	human
E7.8.347	Late blastocyst	EMTAB3929	human
E7.8.348	Late blastocyst	EMTAB3929	human
E7.8.350	Late blastocyst	EMTAB3929	human
E7.9.531	Late blastocyst	EMTAB3929	human
E7.9.532	Late blastocyst	EMTAB3929	human
E7.9.534	Late blastocyst	EMTAB3929	human
E7.9.535	Late blastocyst	EMTAB3929	human
E7.9.536	Late blastocyst	EMTAB3929	human
E7.9.537	Late blastocyst	EMTAB3929	human
E7.9.538	Late blastocyst	EMTAB3929	human
E7.9.539	Late blastocyst	EMTAB3929	human
E7.9.540	Late blastocyst	EMTAB3929	human
E7.9.541	Late blastocyst	EMTAB3929	human
E7.9.542	Late blastocyst	EMTAB3929	human
E7.9.543	Late blastocyst	EMTAB3929	human
E7.9.544	Late blastocyst	EMTAB3929	human
E7.9.545	Late blastocyst	EMTAB3929	human
E7.9.546	Late blastocyst	EMTAB3929	human
E7.9.547	Late blastocyst	EMTAB3929	human
E7.9.548	Late blastocyst	EMTAB3929	human
E7.9.549	Late blastocyst	EMTAB3929	human
E7.9.550	Late blastocyst	EMTAB3929	human
E7.9.551	Late blastocyst	EMTAB3929	human
E7.9.554	Late blastocyst	EMTAB3929	human
E7.9.555	Late blastocyst	EMTAB3929	human
E7.9.556	Late blastocyst	EMTAB3929	human
E7.9.557	Late blastocyst	EMTAB3929	human
E7.9.558	Late blastocyst	EMTAB3929	human
E7.9.559	Late blastocyst	EMTAB3929	human
E7.9.560	Late blastocyst	EMTAB3929	human
E7.9.561	Late blastocyst	EMTAB3929	human
E7.9.562	Late blastocyst	EMTAB3929	human
E7.9.563	Late blastocyst	EMTAB3929	human
E7.9.564	Late blastocyst	EMTAB3929	human
E7.9.565	Late blastocyst	EMTAB3929	human
E7.9.567	Late blastocyst	EMTAB3929	human
E7.9.568	Late blastocyst	EMTAB3929	human
E7.9.569	Late blastocyst	EMTAB3929	human
E7.9.570	Late blastocyst	EMTAB3929	human
E7.9.571	Late blastocyst	EMTAB3929	human
E7.9.573	Late blastocyst	EMTAB3929	human
E7.9.574	Late blastocyst	EMTAB3929	human
ERR1147590	pre?streak stage	E-MTAB-4079	mouse
ERR1147591	pre?streak stage	E-MTAB-4079	mouse
ERR1147592	pre?streak stage	E-MTAB-4079	mouse
ERR1147593	pre?streak stage	E-MTAB-4079	mouse
ERR1147594	pre?streak stage	E-MTAB-4079	mouse
ERR1147595	pre?streak stage	E-MTAB-4079	mouse
ERR1147596	pre?streak stage	E-MTAB-4079	mouse
ERR1147597	pre?streak stage	E-MTAB-4079	mouse
ERR1147598	pre?streak stage	E-MTAB-4079	mouse
ERR1147599	pre?streak stage	E-MTAB-4079	mouse
ERR1147600	pre?streak stage	E-MTAB-4079	mouse
ERR1147601	pre?streak stage	E-MTAB-4079	mouse
ERR1147602	pre?streak stage	E-MTAB-4079	mouse
ERR1147603	pre?streak stage	E-MTAB-4079	mouse
ERR1147604	pre?streak stage	E-MTAB-4079	mouse
ERR1147605	pre?streak stage	E-MTAB-4079	mouse
ERR1147606	pre?streak stage	E-MTAB-4079	mouse
ERR1147607	pre?streak stage	E-MTAB-4079	mouse
ERR1147608	pre?streak stage	E-MTAB-4079	mouse
ERR1147609	pre?streak stage	E-MTAB-4079	mouse
ERR1147610	pre?streak stage	E-MTAB-4079	mouse
ERR1147611	pre?streak stage	E-MTAB-4079	mouse
ERR1147612	pre?streak stage	E-MTAB-4079	mouse
ERR1147613	pre?streak stage	E-MTAB-4079	mouse
ERR1147614	pre?streak stage	E-MTAB-4079	mouse
ERR1147615	pre?streak stage	E-MTAB-4079	mouse
ERR1147616	pre?streak stage	E-MTAB-4079	mouse
ERR1147617	pre?streak stage	E-MTAB-4079	mouse
ERR1147618	pre?streak stage	E-MTAB-4079	mouse
ERR1147619	pre?streak stage	E-MTAB-4079	mouse
ERR1147620	pre?streak stage	E-MTAB-4079	mouse
ERR1147621	pre?streak stage	E-MTAB-4079	mouse
ERR1147622	pre?streak stage	E-MTAB-4079	mouse
ERR1147623	pre?streak stage	E-MTAB-4079	mouse
ERR1147624	pre?streak stage	E-MTAB-4079	mouse
ERR1147625	pre?streak stage	E-MTAB-4079	mouse
ERR1147626	pre?streak stage	E-MTAB-4079	mouse
ERR1147627	pre?streak stage	E-MTAB-4079	mouse
ERR1147628	pre?streak stage	E-MTAB-4079	mouse
ERR1147629	pre?streak stage	E-MTAB-4079	mouse
ERR1147630	pre?streak stage	E-MTAB-4079	mouse
ERR1147631	pre?streak stage	E-MTAB-4079	mouse
ERR1147632	pre?streak stage	E-MTAB-4079	mouse
ERR1147633	pre?streak stage	E-MTAB-4079	mouse
ERR1147634	pre?streak stage	E-MTAB-4079	mouse
ERR1147635	pre?streak stage	E-MTAB-4079	mouse
ERR1147636	pre?streak stage	E-MTAB-4079	mouse
ERR1147637	pre?streak stage	E-MTAB-4079	mouse
ERR1147638	pre?streak stage	E-MTAB-4079	mouse
ERR1147639	pre?streak stage	E-MTAB-4079	mouse
ERR1147640	pre?streak stage	E-MTAB-4079	mouse
ERR1147641	pre?streak stage	E-MTAB-4079	mouse
ERR1147642	pre?streak stage	E-MTAB-4079	mouse
ERR1147643	pre?streak stage	E-MTAB-4079	mouse
ERR1147644	pre?streak stage	E-MTAB-4079	mouse
ERR1147645	pre?streak stage	E-MTAB-4079	mouse
ERR1147646	pre?streak stage	E-MTAB-4079	mouse
ERR1147647	pre?streak stage	E-MTAB-4079	mouse
ERR1147648	pre?streak stage	E-MTAB-4079	mouse
ERR1147649	pre?streak stage	E-MTAB-4079	mouse
ERR1147650	pre?streak stage	E-MTAB-4079	mouse
ERR1147651	pre?streak stage	E-MTAB-4079	mouse
ERR1147652	pre?streak stage	E-MTAB-4079	mouse
ERR1147653	pre?streak stage	E-MTAB-4079	mouse
ERR1147654	pre?streak stage	E-MTAB-4079	mouse
ERR1147655	pre?streak stage	E-MTAB-4079	mouse
ERR1147656	pre?streak stage	E-MTAB-4079	mouse
ERR1147657	pre?streak stage	E-MTAB-4079	mouse
ERR1147658	pre?streak stage	E-MTAB-4079	mouse
ERR1147659	pre?streak stage	E-MTAB-4079	mouse
ERR1147660	pre?streak stage	E-MTAB-4079	mouse
ERR1147661	pre?streak stage	E-MTAB-4079	mouse
ERR1147662	pre?streak stage	E-MTAB-4079	mouse
ERR1147663	pre?streak stage	E-MTAB-4079	mouse
ERR1147664	pre?streak stage	E-MTAB-4079	mouse
ERR1147665	pre?streak stage	E-MTAB-4079	mouse
ERR1147666	pre?streak stage	E-MTAB-4079	mouse
ERR1147667	pre?streak stage	E-MTAB-4079	mouse
ERR1147668	pre?streak stage	E-MTAB-4079	mouse
ERR1147669	pre?streak stage	E-MTAB-4079	mouse
ERR1147670	pre?streak stage	E-MTAB-4079	mouse
ERR1147671	pre?streak stage	E-MTAB-4079	mouse
ERR1147672	pre?streak stage	E-MTAB-4079	mouse
ERR1147673	pre?streak stage	E-MTAB-4079	mouse
ERR1147674	pre?streak stage	E-MTAB-4079	mouse
ERR1147675	pre?streak stage	E-MTAB-4079	mouse
ERR1147676	pre?streak stage	E-MTAB-4079	mouse
ERR1147677	pre?streak stage	E-MTAB-4079	mouse
ERR1147678	pre?streak stage	E-MTAB-4079	mouse
ERR1147679	pre?streak stage	E-MTAB-4079	mouse
ERR1147680	pre?streak stage	E-MTAB-4079	mouse
ERR1147681	pre?streak stage	E-MTAB-4079	mouse
ERR1147682	pre?streak stage	E-MTAB-4079	mouse
ERR1147683	pre?streak stage	E-MTAB-4079	mouse
ERR1147684	pre?streak stage	E-MTAB-4079	mouse
ERR1147685	pre?streak stage	E-MTAB-4079	mouse
ERR1147686	pre?streak stage	E-MTAB-4079	mouse
ERR1147687	pre?streak stage	E-MTAB-4079	mouse
ERR1147688	pre?streak stage	E-MTAB-4079	mouse
ERR1147689	pre?streak stage	E-MTAB-4079	mouse
ERR1147690	pre?streak stage	E-MTAB-4079	mouse
ERR1147691	pre?streak stage	E-MTAB-4079	mouse
ERR1147692	pre?streak stage	E-MTAB-4079	mouse
ERR1147693	pre?streak stage	E-MTAB-4079	mouse
ERR1147694	pre?streak stage	E-MTAB-4079	mouse
ERR1147695	pre?streak stage	E-MTAB-4079	mouse
ERR1147696	pre?streak stage	E-MTAB-4079	mouse
ERR1147697	pre?streak stage	E-MTAB-4079	mouse
ERR1147698	pre?streak stage	E-MTAB-4079	mouse
ERR1147699	pre?streak stage	E-MTAB-4079	mouse
ERR1147700	pre?streak stage	E-MTAB-4079	mouse
ERR1147701	pre?streak stage	E-MTAB-4079	mouse
ERR1147702	pre?streak stage	E-MTAB-4079	mouse
ERR1147703	pre?streak stage	E-MTAB-4079	mouse
ERR1147704	pre?streak stage	E-MTAB-4079	mouse
ERR1147705	pre?streak stage	E-MTAB-4079	mouse
ERR1147706	pre?streak stage	E-MTAB-4079	mouse
ERR1147707	pre?streak stage	E-MTAB-4079	mouse
ERR1147708	pre?streak stage	E-MTAB-4079	mouse
ERR1147709	pre?streak stage	E-MTAB-4079	mouse
ERR1147710	pre?streak stage	E-MTAB-4079	mouse
ERR1147711	pre?streak stage	E-MTAB-4079	mouse
ERR1147712	pre?streak stage	E-MTAB-4079	mouse
ERR1147713	pre?streak stage	E-MTAB-4079	mouse
ERR1147714	pre?streak stage	E-MTAB-4079	mouse
ERR1147715	pre?streak stage	E-MTAB-4079	mouse
ERR1147716	pre?streak stage	E-MTAB-4079	mouse
ERR1147717	pre?streak stage	E-MTAB-4079	mouse
ERR1147718	pre?streak stage	E-MTAB-4079	mouse
ERR1147719	pre?streak stage	E-MTAB-4079	mouse
ERR1147720	pre?streak stage	E-MTAB-4079	mouse
ERR1147721	pre?streak stage	E-MTAB-4079	mouse
ERR1147722	pre?streak stage	E-MTAB-4079	mouse
ERR1147723	pre?streak stage	E-MTAB-4079	mouse
ERR1147724	pre?streak stage	E-MTAB-4079	mouse
ERR1147725	pre?streak stage	E-MTAB-4079	mouse
ERR1147726	pre?streak stage	E-MTAB-4079	mouse
ERR1147727	pre?streak stage	E-MTAB-4079	mouse
ERR1147728	pre?streak stage	E-MTAB-4079	mouse
ERR1147729	pre?streak stage	E-MTAB-4079	mouse
ERR1147730	pre?streak stage	E-MTAB-4079	mouse
ERR1147731	pre?streak stage	E-MTAB-4079	mouse
ERR1147732	pre?streak stage	E-MTAB-4079	mouse
ERR1147733	pre?streak stage	E-MTAB-4079	mouse
ERR1147734	pre?streak stage	E-MTAB-4079	mouse
ERR1147735	pre?streak stage	E-MTAB-4079	mouse
ERR1147736	pre?streak stage	E-MTAB-4079	mouse
ERR1147737	pre?streak stage	E-MTAB-4079	mouse
ERR1147738	pre?streak stage	E-MTAB-4079	mouse
ERR1147739	pre?streak stage	E-MTAB-4079	mouse
ERR1148176	pre?streak stage	E-MTAB-4079	mouse
ERR1148177	pre?streak stage	E-MTAB-4079	mouse
ERR1148178	pre?streak stage	E-MTAB-4079	mouse
ERR1148179	pre?streak stage	E-MTAB-4079	mouse
ERR1148180	pre?streak stage	E-MTAB-4079	mouse
ERR1148181	pre?streak stage	E-MTAB-4079	mouse
ERR1148182	pre?streak stage	E-MTAB-4079	mouse
ERR1148183	pre?streak stage	E-MTAB-4079	mouse
ERR1148184	pre?streak stage	E-MTAB-4079	mouse
ERR1148185	pre?streak stage	E-MTAB-4079	mouse
ERR1148186	pre?streak stage	E-MTAB-4079	mouse
ERR1148187	pre?streak stage	E-MTAB-4079	mouse
ERR1148188	pre?streak stage	E-MTAB-4079	mouse
ERR1148189	pre?streak stage	E-MTAB-4079	mouse
ERR1148190	pre?streak stage	E-MTAB-4079	mouse
ERR1148191	pre?streak stage	E-MTAB-4079	mouse
ERR1148192	pre?streak stage	E-MTAB-4079	mouse
ERR1148193	pre?streak stage	E-MTAB-4079	mouse
ERR1148194	pre?streak stage	E-MTAB-4079	mouse
ERR1148195	pre?streak stage	E-MTAB-4079	mouse
ERR1148196	pre?streak stage	E-MTAB-4079	mouse
ERR1148197	pre?streak stage	E-MTAB-4079	mouse
ERR1148198	pre?streak stage	E-MTAB-4079	mouse
ERR1148199	pre?streak stage	E-MTAB-4079	mouse
ERR1148200	pre?streak stage	E-MTAB-4079	mouse
ERR1148201	pre?streak stage	E-MTAB-4079	mouse
ERR1148202	pre?streak stage	E-MTAB-4079	mouse
ERR1148203	pre?streak stage	E-MTAB-4079	mouse
ERR1148204	pre?streak stage	E-MTAB-4079	mouse
ERR1148205	pre?streak stage	E-MTAB-4079	mouse
ERR1148206	pre?streak stage	E-MTAB-4079	mouse
ERR1148207	pre?streak stage	E-MTAB-4079	mouse
ERR1148208	pre?streak stage	E-MTAB-4079	mouse
ERR1148209	pre?streak stage	E-MTAB-4079	mouse
ERR1148210	pre?streak stage	E-MTAB-4079	mouse
ERR1148211	pre?streak stage	E-MTAB-4079	mouse
ERR1148212	pre?streak stage	E-MTAB-4079	mouse
ERR1148213	pre?streak stage	E-MTAB-4079	mouse
ERR1148214	pre?streak stage	E-MTAB-4079	mouse
ERR1148215	pre?streak stage	E-MTAB-4079	mouse
ERR1148216	pre?streak stage	E-MTAB-4079	mouse
ERR1148217	pre?streak stage	E-MTAB-4079	mouse
ERR1148218	pre?streak stage	E-MTAB-4079	mouse
ERR1148219	pre?streak stage	E-MTAB-4079	mouse
ERR1148220	pre?streak stage	E-MTAB-4079	mouse
ERR1148221	pre?streak stage	E-MTAB-4079	mouse
ERR1148222	pre?streak stage	E-MTAB-4079	mouse
ERR1148223	pre?streak stage	E-MTAB-4079	mouse
ERR1148224	pre?streak stage	E-MTAB-4079	mouse
ERR1148225	pre?streak stage	E-MTAB-4079	mouse
ERR1148226	pre?streak stage	E-MTAB-4079	mouse
ERR1148227	pre?streak stage	E-MTAB-4079	mouse
ERR1148228	pre?streak stage	E-MTAB-4079	mouse
ERR1148229	pre?streak stage	E-MTAB-4079	mouse
ERR1148230	pre?streak stage	E-MTAB-4079	mouse
ERR1148231	pre?streak stage	E-MTAB-4079	mouse
ERR1148232	pre?streak stage	E-MTAB-4079	mouse
ERR1148233	pre?streak stage	E-MTAB-4079	mouse
ERR1148234	pre?streak stage	E-MTAB-4079	mouse
ERR1148235	pre?streak stage	E-MTAB-4079	mouse
ERR1148236	pre?streak stage	E-MTAB-4079	mouse
ERR1148237	pre?streak stage	E-MTAB-4079	mouse
ERR1148238	pre?streak stage	E-MTAB-4079	mouse
ERR1148239	pre?streak stage	E-MTAB-4079	mouse
ERR1148240	pre?streak stage	E-MTAB-4079	mouse
ERR1148241	pre?streak stage	E-MTAB-4079	mouse
ERR1148242	pre?streak stage	E-MTAB-4079	mouse
ERR1148243	pre?streak stage	E-MTAB-4079	mouse
ERR1148244	pre?streak stage	E-MTAB-4079	mouse
ERR1148245	pre?streak stage	E-MTAB-4079	mouse
ERR1148246	pre?streak stage	E-MTAB-4079	mouse
ERR1148247	pre?streak stage	E-MTAB-4079	mouse
ERR1148248	pre?streak stage	E-MTAB-4079	mouse
ERR1148249	pre?streak stage	E-MTAB-4079	mouse
ERR1148250	pre?streak stage	E-MTAB-4079	mouse
ERR1148251	pre?streak stage	E-MTAB-4079	mouse
ERR1148252	pre?streak stage	E-MTAB-4079	mouse
ERR1148253	pre?streak stage	E-MTAB-4079	mouse
ERR1148254	pre?streak stage	E-MTAB-4079	mouse
ERR1148255	pre?streak stage	E-MTAB-4079	mouse
ERR1148256	pre?streak stage	E-MTAB-4079	mouse
ERR1148257	pre?streak stage	E-MTAB-4079	mouse
ERR1148258	pre?streak stage	E-MTAB-4079	mouse
ERR1148259	pre?streak stage	E-MTAB-4079	mouse
ERR1148260	pre?streak stage	E-MTAB-4079	mouse
ERR1148261	pre?streak stage	E-MTAB-4079	mouse
ERR1148262	pre?streak stage	E-MTAB-4079	mouse
ERR1148263	pre?streak stage	E-MTAB-4079	mouse
ERR1148264	pre?streak stage	E-MTAB-4079	mouse
ERR1148265	pre?streak stage	E-MTAB-4079	mouse
ERR1148266	pre?streak stage	E-MTAB-4079	mouse
ERR1148267	pre?streak stage	E-MTAB-4079	mouse
ERR1148268	pre?streak stage	E-MTAB-4079	mouse
ERR1148269	pre?streak stage	E-MTAB-4079	mouse
ERR1148270	pre?streak stage	E-MTAB-4079	mouse
ERR1148271	pre?streak stage	E-MTAB-4079	mouse
ERR1148272	pre?streak stage	E-MTAB-4079	mouse
ERR1148273	pre?streak stage	E-MTAB-4079	mouse
ERR1148274	pre?streak stage	E-MTAB-4079	mouse
ERR1148275	pre?streak stage	E-MTAB-4079	mouse
ERR1148276	pre?streak stage	E-MTAB-4079	mouse
ERR1148277	pre?streak stage	E-MTAB-4079	mouse
ERR1148278	pre?streak stage	E-MTAB-4079	mouse
ERR1148279	pre?streak stage	E-MTAB-4079	mouse
ERR1148280	pre?streak stage	E-MTAB-4079	mouse
ERR1148281	pre?streak stage	E-MTAB-4079	mouse
ERR1148282	pre?streak stage	E-MTAB-4079	mouse
ERR1148283	pre?streak stage	E-MTAB-4079	mouse
ERR1148284	pre?streak stage	E-MTAB-4079	mouse
ERR1148285	pre?streak stage	E-MTAB-4079	mouse
ERR1148286	pre?streak stage	E-MTAB-4079	mouse
ERR1148287	pre?streak stage	E-MTAB-4079	mouse
ERR1148288	pre?streak stage	E-MTAB-4079	mouse
ERR1148289	pre?streak stage	E-MTAB-4079	mouse
ERR1148290	pre?streak stage	E-MTAB-4079	mouse
ERR1148291	pre?streak stage	E-MTAB-4079	mouse
ERR1148292	pre?streak stage	E-MTAB-4079	mouse
ERR1148293	pre?streak stage	E-MTAB-4079	mouse
ERR1148294	pre?streak stage	E-MTAB-4079	mouse
ERR1148295	pre?streak stage	E-MTAB-4079	mouse
ERR1148296	pre?streak stage	E-MTAB-4079	mouse
ERR1148297	pre?streak stage	E-MTAB-4079	mouse
ERR1148298	pre?streak stage	E-MTAB-4079	mouse
ERR1148299	pre?streak stage	E-MTAB-4079	mouse
ERR1148300	pre?streak stage	E-MTAB-4079	mouse
ERR1148301	pre?streak stage	E-MTAB-4079	mouse
ERR1148302	pre?streak stage	E-MTAB-4079	mouse
ERR1148303	pre?streak stage	E-MTAB-4079	mouse
ERR1148304	pre?streak stage	E-MTAB-4079	mouse
ERR1148305	pre?streak stage	E-MTAB-4079	mouse
ERR1148306	pre?streak stage	E-MTAB-4079	mouse
ERR1148307	pre?streak stage	E-MTAB-4079	mouse
ERR1148308	pre?streak stage	E-MTAB-4079	mouse
ERR1148309	pre?streak stage	E-MTAB-4079	mouse
ERR1148310	pre?streak stage	E-MTAB-4079	mouse
ERR1148311	pre?streak stage	E-MTAB-4079	mouse
ERR1148312	pre?streak stage	E-MTAB-4079	mouse
ERR1148313	pre?streak stage	E-MTAB-4079	mouse
ERR1148314	pre?streak stage	E-MTAB-4079	mouse
ERR1148315	pre?streak stage	E-MTAB-4079	mouse
ERR1148316	pre?streak stage	E-MTAB-4079	mouse
ERR1148317	pre?streak stage	E-MTAB-4079	mouse
ERR1148318	pre?streak stage	E-MTAB-4079	mouse
ERR1148319	pre?streak stage	E-MTAB-4079	mouse
ERR1148320	pre?streak stage	E-MTAB-4079	mouse
ERR1148321	pre?streak stage	E-MTAB-4079	mouse
ERR1148322	pre?streak stage	E-MTAB-4079	mouse
ERR1148323	pre?streak stage	E-MTAB-4079	mouse
ERR1148324	pre?streak stage	E-MTAB-4079	mouse
ERR1148325	pre?streak stage	E-MTAB-4079	mouse
ERR1148326	pre?streak stage	E-MTAB-4079	mouse
ERR1148327	pre?streak stage	E-MTAB-4079	mouse
ERR1148328	pre?streak stage	E-MTAB-4079	mouse
ERR1148329	pre?streak stage	E-MTAB-4079	mouse
ERR1148330	pre?streak stage	E-MTAB-4079	mouse
ERR1148331	pre?streak stage	E-MTAB-4079	mouse
ERR1148332	pre?streak stage	E-MTAB-4079	mouse
ERR1148333	pre?streak stage	E-MTAB-4079	mouse
ERR1148334	pre?streak stage	E-MTAB-4079	mouse
ERR1148335	pre?streak stage	E-MTAB-4079	mouse
ERR1148336	pre?streak stage	E-MTAB-4079	mouse
ERR1148337	pre?streak stage	E-MTAB-4079	mouse
ERR1148338	pre?streak stage	E-MTAB-4079	mouse
ERR1148339	pre?streak stage	E-MTAB-4079	mouse
ERR1148340	pre?streak stage	E-MTAB-4079	mouse
ERR1148341	pre?streak stage	E-MTAB-4079	mouse
ERR1148342	pre?streak stage	E-MTAB-4079	mouse
ERR1148343	pre?streak stage	E-MTAB-4079	mouse
ERR1148344	pre?streak stage	E-MTAB-4079	mouse
ERR1148345	pre?streak stage	E-MTAB-4079	mouse
ERR1148346	pre?streak stage	E-MTAB-4079	mouse
ERR1148347	pre?streak stage	E-MTAB-4079	mouse
ERR1148348	pre?streak stage	E-MTAB-4079	mouse
ERR1148349	pre?streak stage	E-MTAB-4079	mouse
ERR1148350	pre?streak stage	E-MTAB-4079	mouse
ERR1148351	pre?streak stage	E-MTAB-4079	mouse
ERR1148352	pre?streak stage	E-MTAB-4079	mouse
ERR1148353	pre?streak stage	E-MTAB-4079	mouse
ERR1148354	pre?streak stage	E-MTAB-4079	mouse
ERR1148355	pre?streak stage	E-MTAB-4079	mouse
ERR1148356	pre?streak stage	E-MTAB-4079	mouse
ERR1148357	pre?streak stage	E-MTAB-4079	mouse
ERR1148358	pre?streak stage	E-MTAB-4079	mouse
ERR1148359	pre?streak stage	E-MTAB-4079	mouse
ERR1148360	pre?streak stage	E-MTAB-4079	mouse
ERR1148361	pre?streak stage	E-MTAB-4079	mouse
ERR1148362	pre?streak stage	E-MTAB-4079	mouse
ERR1148363	pre?streak stage	E-MTAB-4079	mouse
ERR1148364	pre?streak stage	E-MTAB-4079	mouse
ERR1148365	pre?streak stage	E-MTAB-4079	mouse
ERR1148366	pre?streak stage	E-MTAB-4079	mouse
ERR1148367	pre?streak stage	E-MTAB-4079	mouse
ERR1148368	pre?streak stage	E-MTAB-4079	mouse
ERR1148369	pre?streak stage	E-MTAB-4079	mouse
ERR1148370	pre?streak stage	E-MTAB-4079	mouse
ERR1148371	pre?streak stage	E-MTAB-4079	mouse
[truncated: 2,249 more rows]

## Sheet: Fig.3b
Human
	oocyte	zygote	2-cell	4-cell	8-cell	Morula	early blastocsyt	Blastocyst	Late blastocyst	hESC
oocyte	1	0.538003	0.543289	0.544606	0.509604	0.440263	0.177903	0.222521	0.097932	0.108207
zygote	0.538003	1	0.67091	0.67067	0.627136	0.546261	0.216954	0.260991	0.110252	0.117675
2-cell	0.543289	0.67091	1	0.689561	0.644127	0.560053	0.204729	0.248776	0.105822	0.118454
4-cell	0.544606	0.67067	0.689561	1	0.692171	0.595513	0.22309	0.278288	0.121869	0.137319
8-cell	0.509604	0.627136	0.644127	0.692171	1	0.731994	0.358587	0.406052	0.237149	0.19496
Morula	0.440263	0.546261	0.560053	0.595513	0.731994	1	0.621103	0.582253	0.455294	0.214552
early blastocsyt	0.177903	0.216954	0.204729	0.22309	0.358587	0.621103	1	0.727028	0.693807	0.210196
Blastocyst	0.222521	0.260991	0.248776	0.278288	0.406052	0.582253	0.727028	1	0.594407	0.388371
Late blastocyst	0.097932	0.110252	0.105822	0.121869	0.237149	0.455294	0.693807	0.594407	1	0.241949
hESC	0.108207	0.117675	0.118454	0.137319	0.19496	0.214552	0.210196	0.388371	0.241949	1
Mouse
	oocyte	zygote	2-cell	4-cell	8-cell	Morula	Late Morula	early Blastocyst	Blastocyst	Late Blastocyst	implanted embryo	pre-streak stage	Mid-streak stage	Late-streak stage	early bud
oocyte	1	0.6706	0.620455	0.414914	0.372036	0.29495	0.0705875	0.0797186	0.101854	0.0363073	0.0402748	0.0564043	0.0660265	0.0658195	0.0683885
zygote	0.6706	1	0.703288	0.425641	0.391457	0.334348	0.0522228	0.079595	0.154315	0.0191324	0.00679939	0.0283138	0.0366229	0.0420638	0.0446797
2-cell	0.620455	0.703288	1	0.685414	0.619575	0.526831	0.117771	0.176794	0.169745	0.0725136	0.0723901	0.0973899	0.109235	0.113553	0.122582
4-cell	0.414914	0.425641	0.685414	1	0.699204	0.559489	0.229088	0.33403	0.173515	0.200727	0.243802	0.262561	0.254875	0.273429	0.274157
8-cell	0.372036	0.391457	0.619575	0.699204	1	0.678606	0.16569	0.373786	0.347935	0.223573	0.161061	0.205454	0.212406	0.217786	0.206155
Morula	0.29495	0.334348	0.526831	0.559489	0.678606	1	0.123482	0.412536	0.473937	0.216325	0.0827044	0.151328	0.170124	0.166516	0.143897
Late Morula	0.0705875	0.0522228	0.117771	0.229088	0.16569	0.123482	1	0.274324	0.0417183	0.237231	0.355664	0.369253	0.312598	0.357597	0.356826
early Blastocyst	0.0797186	0.079595	0.176794	0.33403	0.373786	0.412536	0.274324	1	0.533291	0.632337	0.553173	0.618535	0.568626	0.615515	0.592698
Blastocyst	0.101854	0.154315	0.169745	0.173515	0.347935	0.473937	0.0417183	0.533291	1	0.407099	0.026039	0.10345	0.125338	0.116406	0.0820713
Late Blastocyst	0.0363073	0.0191324	0.0725136	0.200727	0.223573	0.216325	0.237231	0.632337	0.407099	1	0.538312	0.565811	0.498236	0.549094	0.533218
implanted embryo	0.0402748	0.00679939	0.0723901	0.243802	0.161061	0.0827044	0.355664	0.553173	0.026039	0.538312	1	0.804803	0.709909	0.783797	0.768332
pre-streak stage	0.0564043	0.0283138	0.0973899	0.262561	0.205454	0.151328	0.369253	0.618535	0.10345	0.565811	0.804803	1	0.868439	0.93845	0.928309
Mid-streak stage	0.0660265	0.0366229	0.109235	0.254875	0.212406	0.170124	0.312598	0.568626	0.125338	0.498236	0.709909	0.868439	1	0.887746	0.879731
Late-streak stage	0.0658195	0.0420638	0.113553	0.273429	0.217786	0.166516	0.357597	0.615515	0.116406	0.549094	0.783797	0.93845	0.887746	1	0.965171
early bud	0.0683885	0.0446797	0.122582	0.274157	0.206155	0.143897	0.356826	0.592698	0.0820713	0.533218	0.768332	0.928309	0.879731	0.965171	1

## Sheet: Fig.3c
CPM	Developmental Stages	Species
0.0341814	Morula	Human
0.000646807	Morula	Human
0.00736776	Morula	Human
0.00059043	Morula	Human
0.0403354	Morula	Human
0.0403354	Morula	Human
0.00782206	Morula	Human
0.0155227	Morula	Human
0.0155227	Morula	Human
1	Morula	Human
0.410971	Morula	Human
0.0103063	Morula	Human
0.0204022	Morula	Human
0.0302943	Morula	Human
0.0307392	Morula	Human
0.000116462	Morula	Human
0.000260078	Morula	Human
7.86287e-06	Morula	Human
4.89398e-05	Morula	Human
3.82921e-05	Morula	Human
0.00817331	Morula	Human
0.00382941	Morula	Human
0.020705	Morula	Human
0.000873559	Morula	Human
0.000889144	Morula	Human
0.000686926	Morula	Human
0.00417296	Morula	Human
0.0308904	Morula	Human
0.00934044	Morula	Human
0.00714151	Morula	Human
0.000726253	Morula	Human
0.00197821	Morula	Human
0.00156053	Morula	Human
0.00909688	Morula	Human
0.0116874	Morula	Human
0.00921705	Morula	Human
0.0474706	Morula	Human
0.0586423	Morula	Human
0.00017297	Morula	Human
0.0230502	Morula	Human
0.0168222	Morula	Human
0.00189751	Morula	Human
0.00378783	Morula	Human
0.0906386	Morula	Human
0.0474706	Morula	Human
0.000177819	Morula	Human
0.0097087	Morula	Human
0.000647207	Morula	Human
0.0011882	Morula	Human
0.000240532	Morula	Human
0.00579264	Morula	Human
0.00324218	Morula	Human
0.0028987	Morula	Human
0.00203001	Morula	Human
0.0373152	Morula	Human
0.00164672	Morula	Human
0.0454109	Morula	Human
0.0906386	Morula	Human
0.166212	Morula	Human
0.0394237	Morula	Human
0.076902	Morula	Human
0.0103063	Morula	Human
0.0159667	Morula	Human
0.0316694	Morula	Human
0.0118865	Morula	Human
0.000355666	Morula	Human
0.0017758	Morula	Human
0.00951885	Morula	Human
0.00791075	Morula	Human
2.05027e-05	Morula	Human
0.000790877	Morula	Human
0.000565543	Morula	Human
0.0802176	Morula	Human
0.000338169	Morula	Human
0.00698949	Morula	Human
0.000232361	Morula	Human
0.00660099	Morula	Human
0.0480151	Morula	Human
0.0165343	Morula	Human
0.0104608	Morula	Human
0.21819	Morula	Human
0.00795585	Morula	Human
1	Morula	Human
0.0549477	Morula	Human
0.0430746	Morula	Human
0.00109411	Morula	Human
0.000310503	Morula	Human
0.059645	Morula	Human
0.00318302	Morula	Human
0.00318302	Morula	Human
0.000797658	Morula	Human
0.00329578	Morula	Human
0.0040874	Morula	Human
0.000402905	Morula	Human
0.145426	Morula	Human
8.11342e-05	Morula	Human
2.98323e-05	Morula	Human
0.00031362	Morula	Human
0.00143356	Morula	Human
0.052866	Morula	Human
0.000259112	Morula	Human
0.00373711	Morula	Human
0.0851103	Morula	Human
0.01062	Morula	Human
0.000205408	Morula	Human
0.148521	Morula	Human
0.00470796	Morula	Human
0.00235954	Morula	Human
0.176738	Morula	Human
0.00196521	Morula	Human
0.001311	Morula	Human
0.148521	Morula	Human
9.55806e-05	Morula	Human
0.0227284	Morula	Human
0.00100682	Morula	Human
0.000463226	Morula	Human
0.00986891	Morula	Human
0.0156095	Morula	Human
0.0906386	Morula	Human
0.0319456	Morula	Human
0.00934044	Morula	Human
0.000709994	Morula	Human
0.0299009	Morula	Human
0.00279422	Morula	Human
0.0454689	Morula	Human
0.00171134	Morula	Human
0.0045506	Morula	Human
0.0047561	Morula	Human
0.00653912	Morula	Human
0.0119886	Morula	Human
0.00051541	Morula	Human
0.148521	Morula	Human
0.00782206	Morula	Human
0.0121628	Morula	Human
0.00752672	Morula	Human
0.0405699	Morula	Human
0.00269007	Morula	Human
0.000834284	Morula	Human
0.00100097	Morula	Human
0.166212	Morula	Human
0.00161995	Morula	Human
0.000415626	Morula	Human
0.00499442	Morula	Human
4.74863e-06	Morula	Human
0.00303751	Morula	Human
0.00352505	8-cell	Human
0.00716566	8-cell	Human
0.0604701	8-cell	Human
0.00145955	8-cell	Human
0.000945443	8-cell	Human
0.00159849	8-cell	Human
0.00206252	8-cell	Human
0.0501055	8-cell	Human
0.00128077	8-cell	Human
0.00454961	8-cell	Human
0.000939113	8-cell	Human
0.00301508	8-cell	Human
0.00796942	8-cell	Human
0.00400065	8-cell	Human
0.0308263	8-cell	Human
0.00530386	8-cell	Human
0.00304021	8-cell	Human
0.0495224	8-cell	Human
0.000394618	8-cell	Human
0.00435616	8-cell	Human
0.000789722	8-cell	Human
0.185634	8-cell	Human
0.00471427	8-cell	Human
0.0383993	8-cell	Human
0.00121103	8-cell	Human
0.00271763	8-cell	Human
0.0115913	8-cell	Human
0.0855199	8-cell	Human
0.000970775	8-cell	Human
0.00531416	8-cell	Human
0.001826	8-cell	Human
0.00559687	8-cell	Human
5.2567e-05	8-cell	Human
0.00467799	8-cell	Human
0.00242987	8-cell	Human
0.0229893	8-cell	Human
0.0164549	8-cell	Human
0.004684	8-cell	Human
0.000427489	8-cell	Human
0.000163436	8-cell	Human
0.061146	8-cell	Human
0.00246047	8-cell	Human
0.0048913	8-cell	Human
0.0416121	8-cell	Human
0.010491	8-cell	Human
0.00238122	8-cell	Human
0.00282951	8-cell	Human
0.0048913	8-cell	Human
0.0573031	8-cell	Human
0.00943285	8-cell	Human
0.106289	8-cell	Human
0.00515396	8-cell	Human
0.0130421	8-cell	Human
0.0073733	8-cell	Human
0.00109778	8-cell	Human
0.00288117	8-cell	Human
0.000266692	8-cell	Human
1.15132e-06	8-cell	Human
1.72698e-06	8-cell	Human
0.107482	8-cell	Human
0.0156769	8-cell	Human
0.0700746	8-cell	Human
0.00151862	8-cell	Human
0.00139865	8-cell	Human
0.096878	8-cell	Human
0.000226313	8-cell	Human
0.000855414	8-cell	Human
0.00188756	8-cell	Human
0.00844946	8-cell	Human
0.00560547	8-cell	Human
0.00841049	8-cell	Human
0.00246891	8-cell	Human
0.0347955	8-cell	Human
0.00929252	8-cell	Human
0.0647091	8-cell	Human
0.00858496	8-cell	Human
0.00254868	8-cell	Human
0.0268806	8-cell	Human
0.0226861	8-cell	Human
0.00829818	8-cell	Human
0.00833296	8-cell	Human
0.00302633	8-cell	Human
0.000133389	8-cell	Human
0.0108427	8-cell	Human
0.00289826	8-cell	Human
0.00678543	8-cell	Human
0.00282485	8-cell	Human
0.0993612	8-cell	Human
0.0104503	8-cell	Human
0.000191293	8-cell	Human
0.000214338	8-cell	Human
0.01144	8-cell	Human
0.0264939	8-cell	Human
1.90013e-05	8-cell	Human
0.00591476	8-cell	Human
0.0377417	8-cell	Human
0.0128508	8-cell	Human
0.00550734	8-cell	Human
0.0316878	8-cell	Human
0.0201844	8-cell	Human
0.0126935	8-cell	Human
0.0103648	8-cell	Human
0.0137417	8-cell	Human
0.0655374	8-cell	Human
0.00822949	8-cell	Human
0.0212219	8-cell	Human
0.000270379	8-cell	Human
0.0181056	8-cell	Human
0.00743258	8-cell	Human
0.00330315	8-cell	Human
0.0108024	8-cell	Human
0.0271252	8-cell	Human
0.00116621	8-cell	Human
0.0296973	8-cell	Human
0.0134318	8-cell	Human
0.00121164	8-cell	Human
0.0304979	8-cell	Human
0.000982076	8-cell	Human
2.15983e-06	8-cell	Human
0.00286926	8-cell	Human
0.00017069	8-cell	Human
0.00881869	8-cell	Human
0.00170001	8-cell	Human
0.00652548	8-cell	Human
0.00170001	8-cell	Human
0.000256609	8-cell	Human
0.014651	8-cell	Human
0.000477648	8-cell	Human
0.0149251	8-cell	Human
0.00119086	8-cell	Human
0.000101744	8-cell	Human
0.0519757	8-cell	Human
0.0346252	8-cell	Human
0.0853134	8-cell	Human
0.000504028	8-cell	Human
0.00763093	8-cell	Human
0.0187194	8-cell	Human
0.0155136	8-cell	Human
0.0248784	8-cell	Human
0.0495668	8-cell	Human
0.0113638	8-cell	Human
0.0399613	8-cell	Human
0.014099	8-cell	Human
0.0259531	8-cell	Human
0.00421104	8-cell	Human
0.00680734	8-cell	Human
0.00410063	8-cell	Human
0.000379453	8-cell	Human
0.00203363	8-cell	Human
0.0011123	8-cell	Human
0.00881869	8-cell	Human
0.00682702	8-cell	Human
0.0532163	8-cell	Human
0.0289442	8-cell	Human
0.0729499	8-cell	Human
4.50669e-05	8-cell	Human
0.0116659	8-cell	Human
0.0173973	8-cell	Human
0.00734599	8-cell	Human
0.00543754	8-cell	Human
0.00174117	8-cell	Human
0.0323264	8-cell	Human
0.00010746	8-cell	Human
0.00525219	8-cell	Human
0.000586314	8-cell	Human
0.00538243	8-cell	Human
0.0155966	8-cell	Human
0.00270612	8-cell	Human
0.000628569	8-cell	Human
0.0579163	8-cell	Human
0.00187126	8-cell	Human
0.0450855	8-cell	Human
0.000189645	8-cell	Human
0.00160553	8-cell	Human
0.0103446	8-cell	Human
0.00664688	8-cell	Human
0.153685	8-cell	Human
0.000890481	8-cell	Human
0.00239944	8-cell	Human
0.000600941	8-cell	Human
0.000450773	8-cell	Human
0.00762146	8-cell	Human
0.168979	8-cell	Human
0.000147133	8-cell	Human
0.00415354	8-cell	Human
0.0035076	8-cell	Human
0.0234555	8-cell	Human
0.0195919	8-cell	Human
7.9191e-05	8-cell	Human
0.0895542	8-cell	Human
0.00187602	8-cell	Human
0.00927401	8-cell	Human
0.0216525	8-cell	Human
0.00858355	8-cell	Human
0.0014409	8-cell	Human
0.0579163	8-cell	Human
0.0523783	8-cell	Human
0.0221953	8-cell	Human
0.000595784	8-cell	Human
5.96104e-05	8-cell	Human
0.00017881	8-cell	Human
0.00765568	8-cell	Human
0.00153856	8-cell	Human
0.125479	8-cell	Human
0.0073111	8-cell	Human
0.0559489	8-cell	Human
0.00019563	8-cell	Human
0.00126127	8-cell	Human
0.0076403	8-cell	Human
0.0237902	8-cell	Human
0.00127673	8-cell	Human
0.00640869	8-cell	Human
0.000925154	8-cell	Human
0.00195422	8-cell	Human
0.00380948	8-cell	Human
0.0541422	8-cell	Human
0.200528	8-cell	Human
0.00263955	8-cell	Human
0.0181888	8-cell	Human
0.0807337	8-cell	Human
0.000727187	8-cell	Human
0.0291347	8-cell	Human
0.213516	8-cell	Human
0.0351883	8-cell	Human
0.000330708	8-cell	Human
0.00598617	8-cell	Human
0.000588067	8-cell	Human
0.000160611	8-cell	Human
0.00222278	8-cell	Human
0.0155024	8-cell	Human
0.00203223	8-cell	Human
0.00199256	8-cell	Human
0.00126895	8-cell	Human
0.0440754	8-cell	Human
0.0359681	8-cell	Human
0.15154	8-cell	Human
0.0462087	8-cell	Human
0.0295234	8-cell	Human
0.00992059	8-cell	Human
0.00154258	8-cell	Human
0.0052888	8-cell	Human
0.00154002	8-cell	Human
0.000894764	8-cell	Human
0.000109139	8-cell	Human
0.0327146	8-cell	Human
0.0165826	8-cell	Human
0.00441782	8-cell	Human
0.010911	8-cell	Human
0.000756066	8-cell	Human
0.000378176	8-cell	Human
0.00595597	8-cell	Human
0.00112149	8-cell	Human
0.0228949	8-cell	Human
0.0112222	8-cell	Human
0.0049488	8-cell	Human
0.115944	8-cell	Human
0.115075	8-cell	Human
1	8-cell	Human
0.000731695	8-cell	Human
0.00275883	8-cell	Human
1.53078e-05	8-cell	Human
0.00246843	8-cell	Human
0.000151328	8-cell	Human
0.00537714	8-cell	Human
0.00326805	8-cell	Human
0.0389134	8-cell	Human
0.00241293	8-cell	Human
0.00320592	8-cell	Human
0.000465866	8-cell	Human
0.0163529	8-cell	Human
0.00714586	8-cell	Human
0.00592606	8-cell	Human
0.0296222	8-cell	Human
0.00118162	8-cell	Human
0.127189	8-cell	Human
0.0244142	8-cell	Human
0.00413898	8-cell	Human
7.45215e-07	8-cell	Human
0.0397689	8-cell	Human
0.016032	8-cell	Human
0.0374645	8-cell	Human
3.94682e-05	8-cell	Human
0.0010857	8-cell	Human
0.0939676	8-cell	Human
0.0164179	8-cell	Human
0.013692	8-cell	Human
0.00966076	8-cell	Human
0.016966	8-cell	Human
0.00744796	8-cell	Human
0.0221953	8-cell	Human
0.0220956	8-cell	Human
0.0240005	8-cell	Human
0.106229	8-cell	Human
0.00408173	8-cell	Human
0.00401856	8-cell	Human
0.00158292	8-cell	Human
0.00194978	8-cell	Human
6.51152e-05	8-cell	Human
0.00606824	8-cell	Human
0.0179864	8-cell	Human
0.00272486	8-cell	Human
0.13538	8-cell	Human
0.0951046	8-cell	Human
0.0926793	8-cell	Human
0.00208343	8-cell	Human
0.00198892	8-cell	Human
0.000474271	8-cell	Human
0.130149	8-cell	Human
0.00915499	8-cell	Human
0.00688199	8-cell	Human
0.0154501	8-cell	Human
0.0102479	8-cell	Human
0.0724865	8-cell	Human
0.00109879	8-cell	Human
0.000321519	8-cell	Human
0.046876	8-cell	Human
0.0014961	8-cell	Human
0.00364679	8-cell	Human
0.000197806	8-cell	Human
0.000988247	8-cell	Human
0.000871746	8-cell	Human
0.0115428	8-cell	Human
0.0155748	8-cell	Human
0.000140933	8-cell	Human
0.00340709	8-cell	Human
0.0416832	8-cell	Human
0.0056459	8-cell	Human
0.00959621	8-cell	Human
0.000759234	8-cell	Human
0.051679	8-cell	Human
8.26175e-05	8-cell	Human
1.49953e-05	8-cell	Human
0.0677385	8-cell	Human
0.0737896	8-cell	Human
0.0522114	8-cell	Human
0.0875572	8-cell	Human
0.00351607	8-cell	Human
8.22158e-05	8-cell	Human
0.0347643	8-cell	Human
0.0231817	8-cell	Human
0.00825498	8-cell	Human
0.0212217	8-cell	Human
0.0354793	8-cell	Human
0.0021061	8-cell	Human
0.0422246	8-cell	Human
0.00202259	8-cell	Human
0.0114085	8-cell	Human
0.00283151	4-cell	Human
0.000116475	4-cell	Human
0.0139702	4-cell	Human
0.0011697	4-cell	Human
0.00366737	4-cell	Human
0.0234354	4-cell	Human
0.012918	4-cell	Human
0.0794665	4-cell	Human
0.0417232	4-cell	Human
0.0352074	4-cell	Human
0.00188946	4-cell	Human
0.000120108	4-cell	Human
0.000435209	4-cell	Human
0.0243281	4-cell	Human
0.0125135	4-cell	Human
0.0220655	4-cell	Human
0.00232388	4-cell	Human
0.00499958	4-cell	Human
0.0059644	4-cell	Human
0.00313468	4-cell	Human
0.000966616	4-cell	Human
0.000189585	4-cell	Human
0.000189585	4-cell	Human
0.00966873	4-cell	Human
4.13497e-05	4-cell	Human
0.00241648	4-cell	Human
0.0684752	4-cell	Human
0.000266129	4-cell	Human
0.0731981	4-cell	Human
0.00153417	4-cell	Human
0.00580626	4-cell	Human
0.00408482	4-cell	Human
0.0104049	4-cell	Human
0.00385874	4-cell	Human
0.00305004	4-cell	Human
0.0006115	4-cell	Human
0.0148101	4-cell	Human
0.00941645	4-cell	Human
0.00121649	4-cell	Human
0.0015841	4-cell	Human
0.00299045	4-cell	Human
0.0356931	4-cell	Human
0.0174519	4-cell	Human
0.000638526	4-cell	Human
0.00030754	4-cell	Human
0.000502033	4-cell	Human
0.00225082	4-cell	Human
0.00178427	4-cell	Human
0.00246705	4-cell	Human
0.00285104	4-cell	Human
0.013488	4-cell	Human
0.0501634	4-cell	Human
0.0227833	4-cell	Human
0.00830553	4-cell	Human
0.0322025	4-cell	Human
0.0109206	4-cell	Human
0.00390839	4-cell	Human
0.00231265	4-cell	Human
0.00610146	4-cell	Human
0.00685451	4-cell	Human
0.177128	4-cell	Human
0.00201088	4-cell	Human
0.00230966	4-cell	Human
0.000726755	4-cell	Human
0.00244633	4-cell	Human
0.00478937	4-cell	Human
0.00467253	4-cell	Human
0.0118572	4-cell	Human
0.000238832	4-cell	Human
0.0034426	4-cell	Human
0.00977637	4-cell	Human
0.00186776	4-cell	Human
0.1074	4-cell	Human
0.000273501	4-cell	Human
0.00278196	4-cell	Human
0.0198889	4-cell	Human
0.00301465	4-cell	Human
0.00652087	4-cell	Human
0.0126079	4-cell	Human
0.00446866	4-cell	Human
0.000268554	4-cell	Human
1.79945e-06	4-cell	Human
0.000595465	4-cell	Human
0.00270889	4-cell	Human
0.00158197	4-cell	Human
0.000226303	4-cell	Human
0.00777056	4-cell	Human
0.000171702	4-cell	Human
0.000566367	4-cell	Human
0.00244633	4-cell	Human
0.0352166	4-cell	Human
0.00719439	4-cell	Human
0.0349	4-cell	Human
0.00257666	4-cell	Human
0.142428	4-cell	Human
0.000260938	4-cell	Human
0.264713	4-cell	Human
0.00486232	4-cell	Human
0.0367923	4-cell	Human
0.00395808	4-cell	Human
0.00287625	4-cell	Human
0.030703	4-cell	Human
0.00572621	4-cell	Human
0.0305721	4-cell	Human
0.0994047	4-cell	Human
0.00330932	4-cell	Human
0.00270234	4-cell	Human
0.000676956	4-cell	Human
0.0210343	4-cell	Human
0.0605553	4-cell	Human
0.00294706	4-cell	Human
0.0205111	4-cell	Human
0.00240906	4-cell	Human
0.00453349	4-cell	Human
0.00151575	4-cell	Human
0.000303517	4-cell	Human
0.000310088	4-cell	Human
0.000943774	4-cell	Human
0.000160411	4-cell	Human
0.000150473	4-cell	Human
0.0050076	4-cell	Human
0.00334398	4-cell	Human
0.128169	4-cell	Human
0.0173869	4-cell	Human
0.0526591	4-cell	Human
0.000362046	4-cell	Human
0.00997339	4-cell	Human
0.00246616	4-cell	Human
0.00230735	4-cell	Human
0.00132466	4-cell	Human
0.00330507	4-cell	Human
0.00198567	4-cell	Human
0.0186887	4-cell	Human
0.00081132	4-cell	Human
7.73896e-05	4-cell	Human
0.00289447	4-cell	Human
0.00014249	4-cell	Human
0.000767679	4-cell	Human
0.00135409	4-cell	Human
1	4-cell	Human
0.000551168	4-cell	Human
0.00384546	4-cell	Human
0.00029961	4-cell	Human
0.000550408	4-cell	Human
0.000348376	4-cell	Human
0.00194739	4-cell	Human
0.00188277	4-cell	Human
0.00518288	4-cell	Human
0.0222047	4-cell	Human
0.00129248	4-cell	Human
0.000248499	4-cell	Human
0.141119	4-cell	Human
0.0018038	4-cell	Human
0.00589403	4-cell	Human
0.00908548	4-cell	Human
0.00242089	4-cell	Human
0.00301059	4-cell	Human
0.000396042	4-cell	Human
0.000184482	4-cell	Human
0.000350798	4-cell	Human
0.0104305	4-cell	Human
0.0322753	4-cell	Human
0.000174818	4-cell	Human
0.0111677	4-cell	Human
0.00217744	4-cell	Human
0.00129748	4-cell	Human
0.00012823	4-cell	Human
2.56486e-05	4-cell	Human
0.00159813	4-cell	Human
0.00331704	4-cell	Human
0.0118767	4-cell	Human
0.0031257	4-cell	Human
8.69326e-05	4-cell	Human
0.000457318	4-cell	Human
0.000354005	4-cell	Human
0.00150279	4-cell	Human
0.000708074	4-cell	Human
0.000141695	4-cell	Human
0.00315809	4-cell	Human
0.000559672	4-cell	Human
0.00190033	4-cell	Human
0.000335878	4-cell	Human
0.00165372	4-cell	Human
0.00426253	4-cell	Human
0.000449418	4-cell	Human
0.000614891	4-cell	Human
0.000543981	4-cell	Human
9.46479e-05	4-cell	Human
0.00132344	4-cell	Human
0.0016452	4-cell	Human
0.00803123	4-cell	Human
0.045946	4-cell	Human
0.00154296	4-cell	Human
0.000772074	4-cell	Human
0.00128613	4-cell	Human
0.000148711	4-cell	Human
0.000931754	4-cell	Human
0.000422235	4-cell	Human
0.00103154	4-cell	Human
0.00105558	4-cell	Human
0.0193355	4-cell	Human
0.00948586	4-cell	Human
0.011197	4-cell	Human
0.00456102	4-cell	Human
0.00597103	4-cell	Human
0.0069779	4-cell	Human
0.0199606	4-cell	Human
7.05216e-05	4-cell	Human
0.00342052	4-cell	Human
0.00102449	4-cell	Human
0.00918148	4-cell	Human
0.000149587	4-cell	Human
0.00163796	4-cell	Human
0.00204661	4-cell	Human
0.00128999	4-cell	Human
0.00140518	4-cell	Human
0.0285624	4-cell	Human
0.000714474	4-cell	Human
0.000357364	4-cell	Human
0.00592291	4-cell	Human
0.00172762	4-cell	Human
0.0155052	4-cell	Human
0.00695618	4-cell	Human
0.00401542	4-cell	Human
0.000900223	4-cell	Human
0.000900223	4-cell	Human
0.017158	4-cell	Human
0.00156238	4-cell	Human
0.0104521	4-cell	Human
0.00234173	4-cell	Human
0.00225843	4-cell	Human
0.00517917	4-cell	Human
0.00325228	4-cell	Human
0.000171702	4-cell	Human
0.000678326	4-cell	Human
1.56322e-05	4-cell	Human
0.000738398	4-cell	Human
0.0121289	4-cell	Human
1	4-cell	Human
0.0183162	4-cell	Human
0.0105536	4-cell	Human
0.0183238	4-cell	Human
0.00190516	4-cell	Human
0.0123981	4-cell	Human
0.0160578	4-cell	Human
0.000902404	4-cell	Human
0.000902404	4-cell	Human
0.00549256	4-cell	Human
0.00467253	4-cell	Human
0.00467253	4-cell	Human
0.000380056	4-cell	Human
0.00658061	4-cell	Human
0.00168999	4-cell	Human
0.0117818	4-cell	Human
0.0444826	4-cell	Human
0.0098772	4-cell	Human
0.00651845	4-cell	Human
0.00559245	4-cell	Human
0.0168985	4-cell	Human
0.0723131	4-cell	Human
3.11209e-06	4-cell	Human
0.000629981	4-cell	Human
2.29378e-05	4-cell	Human
0.000710584	4-cell	Human
0.00267987	4-cell	Human
0.000826932	4-cell	Human
0.000206861	4-cell	Human
0.00121001	4-cell	Human
0.001847	4-cell	Human
0.00656772	4-cell	Human
0.000276752	4-cell	Human
0.00208403	4-cell	Human
0.0333345	4-cell	Human
0.00932748	4-cell	Human
0.00114901	2-cell	Human
0.0047378	2-cell	Human
0.00498591	2-cell	Human
0.00366606	2-cell	Human
0.0060952	2-cell	Human
0.0217248	2-cell	Human
0.00193937	2-cell	Human
0.00199142	2-cell	Human
0.00780324	2-cell	Human
0.00306537	2-cell	Human
0.000509167	2-cell	Human
0.00117671	2-cell	Human
0.00251995	2-cell	Human
0.0012483	2-cell	Human
7.97721e-05	2-cell	Human
0.000372503	2-cell	Human
0.00125787	2-cell	Human
0.00251224	2-cell	Human
0.000433227	2-cell	Human
0.000329507	2-cell	Human
0.00442736	2-cell	Human
0.0389738	2-cell	Human
0.0408919	2-cell	Human
0.0122406	2-cell	Human
0.0426529	2-cell	Human
0.0106684	2-cell	Human
0.040312	2-cell	Human
0.00607078	2-cell	Human
0.00380289	2-cell	Human
0.00153727	2-cell	Human
0.00488413	2-cell	Human
0.00501613	2-cell	Human
0.000755101	2-cell	Human
0.000438878	2-cell	Human
0.00302914	2-cell	Human
0.0077173	2-cell	Human
0.00209367	2-cell	Human
0.00159824	2-cell	Human
0.00578266	2-cell	Human
0.000832079	2-cell	Human
0.00464292	2-cell	Human
0.00614655	2-cell	Human
0.00488144	2-cell	Human
0.00383547	2-cell	Human
0.00601225	2-cell	Human
0.00103163	2-cell	Human
0.00201416	2-cell	Human
0.00183355	2-cell	Human
0.00410642	2-cell	Human
0.072145	2-cell	Human
0.00721084	2-cell	Human
0.00456	2-cell	Human
0.00170836	2-cell	Human
0.0133671	2-cell	Human
0.000478442	2-cell	Human
0.00010636	2-cell	Human
0.000744045	2-cell	Human
0.000664379	2-cell	Human
0.0199029	2-cell	Human
0.00330887	2-cell	Human
0.000755101	2-cell	Human
0.00356625	2-cell	Human
0.00102559	2-cell	Human
0.000826956	2-cell	Human
0.000589761	2-cell	Human
0.010457	2-cell	Human
0.00142123	2-cell	Human
0.00554395	2-cell	Human
0.0182438	2-cell	Human
0.00109313	2-cell	Human
0.00800823	2-cell	Human
4.9326e-05	2-cell	Human
0.000627059	2-cell	Human
0.000104565	2-cell	Human
0.000313628	2-cell	Human
0.000104565	2-cell	Human
0.00104466	2-cell	Human
0.000698017	2-cell	Human
0.0289803	2-cell	Human
0.102045	2-cell	Human
0.00522377	2-cell	Human
0.00348859	2-cell	Human
0.00580082	2-cell	Human
0.00449753	2-cell	Human
0.000192266	2-cell	Human
0.00407567	2-cell	Human
0.00574331	2-cell	Human
0.00634833	2-cell	Human
0.0662457	2-cell	Human
0.0657256	2-cell	Human
0.00548902	2-cell	Human
0.0174737	2-cell	Human
6.72603e-05	2-cell	Human
0.0130599	2-cell	Human
0.00329412	2-cell	Human
0.00711833	2-cell	Human
0.000105994	2-cell	Human
0.0182438	2-cell	Human
0.00661068	2-cell	Human
0.0149714	2-cell	Human
0.0190926	2-cell	Human
0.105405	2-cell	Human
0.00652311	2-cell	Human
0.00121744	2-cell	Human
0.00412115	2-cell	Human
0.000815093	2-cell	Human
0.00835233	2-cell	Human
0.00510346	2-cell	Human
0.0441295	2-cell	Human
0.00535482	2-cell	Human
0.00110913	2-cell	Human
0.000747712	2-cell	Human
0.0028334	2-cell	Human
0.0263446	2-cell	Human
0.00161066	2-cell	Human
6.83241e-05	2-cell	Human
0.00129656	2-cell	Human
0.000424342	2-cell	Human
8.48972e-05	2-cell	Human
0.000678775	2-cell	Human
0.000899639	2-cell	Human
0.000609468	2-cell	Human
0.00133638	2-cell	Human
0.00185384	2-cell	Human
0.000530371	2-cell	Human
0.0212081	2-cell	Human
0.00352185	2-cell	Human
0.00176403	2-cell	Human
0.0274969	2-cell	Human
0.000588703	2-cell	Human
0.00988335	2-cell	Human
0.00289687	2-cell	Human
0.000137382	2-cell	Human
0.000137382	2-cell	Human
0.00133397	2-cell	Human
0.00104223	2-cell	Human
0.016419	2-cell	Human
0.00572662	2-cell	Human
0.00205192	2-cell	Human
0.0335585	2-cell	Human
0.000766462	2-cell	Human
0.00598773	2-cell	Human
0.0126293	2-cell	Human
0.000997879	2-cell	Human
0.0642954	2-cell	Human
0.00201416	2-cell	Human
0.0096605	2-cell	Human
4.31749e-05	2-cell	Human
0.0739507	2-cell	Human
0.000517732	2-cell	Human
0.000511902	2-cell	Human
0.0188938	2-cell	Human
0.00472631	2-cell	Human
0.000345618	2-cell	Human
0.00146347	2-cell	Human
0.167676	2-cell	Human
0.00936343	2-cell	Human
0.0120868	2-cell	Human
0.00240814	2-cell	Human
0.00510346	2-cell	Human
0.000176409	2-cell	Human
0.000728586	2-cell	Human
0.00415593	2-cell	Human
0.00412115	2-cell	Human
0.00136941	2-cell	Human
0.0443947	2-cell	Human
0.00308896	2-cell	Human
0.000752573	2-cell	Human
0.00167408	2-cell	Human
0.00638221	2-cell	Human
0.00745883	2-cell	Human
0.00121344	2-cell	Human
0.000501841	2-cell	Human
0.075849	2-cell	Human
0.00319046	2-cell	Human
0.000340509	2-cell	Human
0.00121744	2-cell	Human
0.00058152	2-cell	Human
0.0139073	2-cell	Human
0.00150906	2-cell	Human
0.00224839	2-cell	Human
0.00172576	2-cell	Human
0.00165254	2-cell	Human
0.00104889	2-cell	Human
0.00250618	2-cell	Human
0.0013585	2-cell	Human
0.000115516	2-cell	Human
0.00068396	2-cell	Human
0.00049356	2-cell	Human
0.00049356	2-cell	Human
0.00289687	2-cell	Human
0.0090219	2-cell	Human
5.05628e-05	2-cell	Human
0.00756432	2-cell	Human
0.0011948	2-cell	Human
0.00357584	2-cell	Human
0.000108014	2-cell	Human
0.00105564	2-cell	Human
0.000284817	2-cell	Human
5.49461e-06	2-cell	Human
1.16954e-05	2-cell	Human
4.17696e-06	2-cell	Human
0.00215756	2-cell	Human
0.000842519	2-cell	Human
0.00168362	2-cell	Human
0.000316636	2-cell	Human
0.0021458	2-cell	Human
0.000529231	2-cell	Human
7.81847e-05	2-cell	Human
0.000748976	2-cell	Human
0.00186892	2-cell	Human
0.00498087	2-cell	Human
0.00401693	2-cell	Human
0.0194642	2-cell	Human
0.00228521	2-cell	Human
1.5585e-05	2-cell	Human
0.000555082	2-cell	Human
0.00135663	2-cell	Human
0.0262744	2-cell	Human
0.00244323	2-cell	Human
0.000892933	2-cell	Human
0.000491712	2-cell	Human
0.0452098	2-cell	Human
0.00770652	2-cell	Human
0.00273796	zygote	Human
0.0101839	zygote	Human
7.97244e-05	zygote	Human
0.00638064	zygote	Human
0.000997796	zygote	Human
0.000551685	zygote	Human
0.00165323	zygote	Human
0.000315323	zygote	Human
0.001646	zygote	Human
0.0103036	zygote	Human
0.00882658	zygote	Human
0.00643482	zygote	Human
0.00803061	zygote	Human
0.0135415	zygote	Human
0.00355347	zygote	Human
3.24619e-05	zygote	Human
0.00495326	zygote	Human
0.044336	zygote	Human
0.00709152	zygote	Human
0.0153315	zygote	Human
0.000791116	zygote	Human
0.00314736	zygote	Human
0.00765989	zygote	Human
0.0100111	zygote	Human
0.00630105	zygote	Human
0.0218009	zygote	Human
0.415338	zygote	Human
0.0219816	zygote	Human
0.00473324	zygote	Human
0.0100111	zygote	Human
0.0171747	zygote	Human
0.00133875	zygote	Human
0.000551685	zygote	Human
0.000324089	zygote	Human
0.00673153	zygote	Human
0.0012951	zygote	Human
0.00165174	zygote	Human
0.00214402	zygote	Human
0.00288384	zygote	Human
0.00119001	zygote	Human
0.000170176	zygote	Human
0.00901107	zygote	Human
0.0323487	zygote	Human
0.0198931	zygote	Human
0.00112411	zygote	Human
0.00077	zygote	Human
0.00022547	zygote	Human
0.0121748	zygote	Human
1	zygote	Human
0.000272899	zygote	Human
0.000633169	zygote	Human
0.00126554	zygote	Human
0.00530795	zygote	Human
0.00783142	zygote	Human
0.000390172	zygote	Human
9.43795e-05	zygote	Human
0.0276305	zygote	Human
0.00212399	zygote	Human
0.00842652	zygote	Human
0.000319714	zygote	Human
0.00323147	zygote	Human
0.00323147	zygote	Human
0.00161651	zygote	Human
0.00013221	zygote	Human
0.00118753	zygote	Human
0.000187589	zygote	Human
0.000375107	zygote	Human
0.000296526	zygote	Human
0.00020235	zygote	Human
0.0112385	zygote	Human
0.0537752	zygote	Human
0.00117282	zygote	Human
0.001528	zygote	Human
0.0555265	zygote	Human
0.00300851	zygote	Human
0.0012436	zygote	Human
0.00248411	zygote	Human
0.0176857	zygote	Human
0.000242841	zygote	Human
0.00832263	zygote	Human
0.00417871	zygote	Human
0.00795016	zygote	Human
0.000226454	zygote	Human
0.0012825	zygote	Human
0.00162791	zygote	Human
0.00248797	zygote	Human
0.0433873	zygote	Human
0.0122138	zygote	Human
0.000598527	zygote	Human
0.000513067	zygote	Human
0.00038485	zygote	Human
0.00188433	zygote	Human
9.33554e-05	zygote	Human
0.000186693	zygote	Human
0.00822724	zygote	Human
0.015692	zygote	Human
0.0866512	zygote	Human
0.0404593	zygote	Human
0.0944014	zygote	Human
0.0048069	zygote	Human
0.00508193	zygote	Human
0.00111366	zygote	Human
0.0055436	zygote	Human
0.00285699	zygote	Human
0.00716084	zygote	Human
0.01153	zygote	Human
4.86552e-05	zygote	Human
0.00381114	zygote	Human
5.2418e-05	zygote	Human
0.00143874	zygote	Human
0.0108318	zygote	Human
0.00113743	zygote	Human
0.00111366	zygote	Human
0.0021883	zygote	Human
0.00167568	zygote	Human
0.000233002	zygote	Human
0.000559479	zygote	Human
0.00012843	zygote	Human
0.00367449	zygote	Human
0.00179961	zygote	Human
0.000828549	zygote	Human
0.000724539	zygote	Human
0.00361223	zygote	Human
0.000856055	zygote	Human
1	zygote	Human
0.000195688	zygote	Human
0.000598431	zygote	Human
0.011577	zygote	Human
0.00233704	zygote	Human
0.00691811	zygote	Human
0.000479233	zygote	Human
0.00111366	zygote	Human
0.00245832	zygote	Human
0.0012825	zygote	Human
0.00383767	zygote	Human
0.615202	zygote	Human
0.0393797	zygote	Human
0.00734732	zygote	Human
0.00101214	zygote	Human
0.000848333	zygote	Human
0.000282938	zygote	Human
0.000282938	zygote	Human
0.00147815	zygote	Human
0.000114115	zygote	Human
0.000838544	zygote	Human
0.00825815	zygote	Human
0.000217029	zygote	Human
0.000128275	zygote	Human
0.00163206	zygote	Human
3.81744e-05	zygote	Human
0.000752503	zygote	Human
0.000171081	zygote	Human
8.55478e-05	zygote	Human
0.000427592	zygote	Human
0.00150884	zygote	Human
0.00020568	zygote	Human
0.00363192	zygote	Human
0.00145594	zygote	Human
0.000269625	zygote	Human
0.000598431	zygote	Human
0.0104314	zygote	Human
0.0104314	zygote	Human
0.0125592	zygote	Human
0.00253733	zygote	Human
0.00047934	zygote	Human
0.00172728	zygote	Human
0.000257571	zygote	Human
0.00102059	zygote	Human
0.0157749	zygote	Human
0.0218035	zygote	Human
0.00152795	zygote	Human
0.000646856	zygote	Human
0.000847883	zygote	Human
0.0624549	zygote	Human
0.000754991	zygote	Human
0.000729831	zygote	Human
0.000539104	zygote	Human
0.0523717	zygote	Human
0.00227227	zygote	Human
0.000804371	zygote	Human
0.00320974	zygote	Human
0.00320974	zygote	Human
0.00340454	zygote	Human
0.00289243	zygote	Human
0.00216313	zygote	Human
0.00259288	zygote	Human
0.00466319	zygote	Human
0.0002846	zygote	Human
0.00232177	zygote	Human
0.253248	zygote	Human
0.00307102	zygote	Human
0.00343748	zygote	Human
0.00118748	zygote	Human
0.000935171	zygote	Human
0.000393001	zygote	Human
0.000656686	zygote	Human
0.0134805	zygote	Human
0.00902755	zygote	Human
0.00300182	zygote	Human
0.000651867	zygote	Human
0.000192215	zygote	Human
0.00044801	zygote	Human
0.00178963	zygote	Human
4.03973e-05	zygote	Human
2.01991e-05	zygote	Human
0.000550806	zygote	Human
0.00795016	zygote	Human
0.000627312	zygote	Human
0.00101214	zygote	Human
0.0108135	zygote	Human
0.00543616	zygote	Human
0.00041391	zygote	Human
0.00041391	zygote	Human
0.00411419	zygote	Human
0.0219464	zygote	Human
0.00156497	zygote	Human
0.515937	zygote	Human
0.00242753	zygote	Human
0.0013823	zygote	Human
0.00187297	zygote	Human
0.000408203	zygote	Human
5.95342e-05	zygote	Human
0.000256352	zygote	Human
0.00352852	zygote	Human
0.00184275	zygote	Human
0.0217227	zygote	Human
0.0134805	zygote	Human
0.000452319	zygote	Human
0.000452319	zygote	Human
0.000452319	zygote	Human
0.000246891	zygote	Human
0.00191745	zygote	Human
0.000767863	zygote	Human
0.000384079	zygote	Human
0.000384079	zygote	Human
0.00115135	zygote	Human
0.000333382	zygote	Human
0.0100679	zygote	Human
0.00405163	zygote	Human
0.00539034	zygote	Human
0.000985921	zygote	Human
0.00111366	zygote	Human
0.00111366	zygote	Human
0.000402348	zygote	Human
0.000195315	zygote	Human
0.000195315	zygote	Human
0.000195315	zygote	Human
0.00117375	zygote	Human
0.00182487	zygote	Human
0.00636075	zygote	Human
0.00153344	zygote	Human
1.27629e-05	zygote	Human
0.000311736	zygote	Human
0.00563743	zygote	Human
0.00167568	zygote	Human
7.76795e-05	zygote	Human
7.76795e-05	zygote	Human
9.05941e-05	zygote	Human
9.05941e-05	zygote	Human
0.000135885	zygote	Human
4.52991e-05	zygote	Human
4.52991e-05	zygote	Human
4.52991e-05	zygote	Human
9.05941e-05	zygote	Human
0.000540015	zygote	Human
0.000924357	zygote	Human
0.00461273	zygote	Human
0.00158829	zygote	Human
0.00902755	zygote	Human
0.0178936	zygote	Human
0.0222673	zygote	Human
0.00034706	zygote	Human
0.00356391	zygote	Human
0.000650805	zygote	Human
0.00202993	zygote	Human
0.00202993	zygote	Human
0.00202993	zygote	Human
0.000890381	zygote	Human
0.00036982	zygote	Human
0.000404792	zygote	Human
0.000536122	zygote	Human
0.000521689	zygote	Human
9.07329e-05	zygote	Human
0.010759	zygote	Human
0.00383767	zygote	Human
0.00852227	zygote	Human
0.0102915	zygote	Human
0.00653629	zygote	Human
5.81188e-05	zygote	Human
0.0012436	zygote	Human
3.69149e-05	zygote	Human
0.000935719	zygote	Human
0.00183051	zygote	Human
0.000421772	zygote	Human
0.0056977	zygote	Human
0.000449143	zygote	Human
0.00995504	zygote	Human
0.00183429	zygote	Human
0.00424528	zygote	Human
0.00301883	zygote	Human
0.0197138	zygote	Human
3.66181e-05	zygote	Human
0.0068735	zygote	Human
0.0236508	zygote	Human
0.00205339	zygote	Human
3.26688e-05	zygote	Human
2.17795e-05	zygote	Human
0.000692527	zygote	Human
0.000389412	zygote	Human
0.000318632	zygote	Human
1.5806e-05	zygote	Human
1.5806e-05	zygote	Human
0.000647904	zygote	Human
0.000130484	zygote	Human
1.52333e-06	zygote	Human
0.00180326	zygote	Human
0.016381	zygote	Human
0.00369573	zygote	Human
0.0226458	zygote	Human
0.515937	zygote	Human
0.0108687	zygote	Human
0.00101794	zygote	Human
0.00025096	zygote	Human
0.00402106	zygote	Human
0.000460793	zygote	Human
0.0253375	zygote	Human
0.0303955	zygote	Human
0.680684	zygote	Human
0.00670065	zygote	Human
0.00595225	zygote	Human
0.0034486	zygote	Human
0.0068735	zygote	Human
0.000424121	zygote	Human
0.000208333	zygote	Human
0.000942337	zygote	Human
0.000217961	zygote	Human
0.000268268	zygote	Human
0.000451425	zygote	Human
0.000451425	zygote	Human
0.000862149	zygote	Human
0.000758034	zygote	Human
0.0259545	zygote	Human
0.00335102	zygote	Human
0.000254374	zygote	Human
0.0010546	zygote	Human
0.000711481	zygote	Human
0.00109535	zygote	Human
0.00193591	zygote	Human
0.00123926	zygote	Human
0.000620014	zygote	Human
0.00139863	zygote	Human
0.000755615	zygote	Human
0.0138303	zygote	Human
0.00631927	zygote	Human
0.000572092	zygote	Human
0.000210847	zygote	Human
0.00132392	zygote	Human
6.76939e-05	zygote	Human
0.000365049	zygote	Human
3.18419e-05	zygote	Human
0.000952442	zygote	Human
0.00209785	zygote	Human
0.0004289	zygote	Human
0.000643212	zygote	Human
0.00021093	zygote	Human
3.91437e-05	zygote	Human
0.00110826	zygote	Human
0.0145875	zygote	Human
0.00139863	zygote	Human
0.00028422	zygote	Human
0.00524877	zygote	Human
0.00103173	zygote	Human
0.000265065	zygote	Human
0.00145594	zygote	Human
0.00145594	zygote	Human
0.000198294	zygote	Human
0.00392241	zygote	Human
0.00027259	zygote	Human
0.00263563	zygote	Human
0.010242	zygote	Human
0.0161331	zygote	Human
1.40886e-05	zygote	Human
9.95832e-05	zygote	Human
0.000294834	zygote	Human
0.010759	zygote	Human
0.0269385	zygote	Human
0.0125296	zygote	Human
0.0247492	zygote	Human
0.000295898	zygote	Human
0.000371625	zygote	Human
0.000278745	zygote	Human
0.262146	zygote	Human
0.00301883	zygote	Human
0.515937	zygote	Human
0.00404394	zygote	Human
0.00233704	zygote	Human
1.64464e-05	zygote	Human
3.28923e-05	zygote	Human
0.000239674	zygote	Human
0.000479233	zygote	Human
0.000849234	zygote	Human
0.00779891	zygote	Human
0.000767311	zygote	Human
0.00665879	zygote	Human
0.00124167	zygote	Human
0.000231149	zygote	Human
0.0249145	zygote	Human
1	zygote	Human
0.000119878	zygote	Human
6.75898e-06	zygote	Human
0.000290812	zygote	Human
0.000429938	zygote	Human
0.00273598	zygote	Human
0.00319052	zygote	Human
0.00275081	zygote	Human
0.0018963	zygote	Human
0.0883357	zygote	Human
0.0462088	zygote	Human
0.00111366	zygote	Human
0.00166956	zygote	Human
0.0119669	zygote	Human
2.05956e-05	zygote	Human
0.000112406	zygote	Human
0.000992038	zygote	Human
0.00126876	zygote	Human
0.000759534	zygote	Human
0.000206877	zygote	Human
0.000540746	zygote	Human
0.000161368	zygote	Human
0.03667	zygote	Human
0.00167305	zygote	Human
0.000293454	zygote	Human
0.000146749	zygote	Human
0.000162997	zygote	Human
0.000244475	zygote	Human
0.0010408	zygote	Human
0.0259545	zygote	Human
5.85081e-05	zygote	Human
5.85081e-05	zygote	Human
0.0131483	zygote	Human
0.00252717	zygote	Human
0.002845	zygote	Human
0.00303384	zygote	Human
0.00242854	zygote	Human
0.00363839	zygote	Human
0.00227385	zygote	Human
0.00267024	zygote	Human
0.00106981	zygote	Human
0.0130622	zygote	Human
0.000445404	zygote	Human
0.000242848	zygote	Human
0.00129786	zygote	Human
0.00289705	zygote	Human
0.00193239	zygote	Human
0.000418597	zygote	Human
0.0002512	zygote	Human
0.000113368	zygote	Human
7.47751e-05	zygote	Human
0.00131783	zygote	Human
0.00196025	zygote	Human
0.0135409	zygote	Human
0.0145639	zygote	Human
0.0131689	zygote	Human
0.0046489	zygote	Human
0.0123011	zygote	Human
0.00495705	zygote	Human
0.00105079	zygote	Human
0.0147646	zygote	Human
0.00581018	zygote	Human
0.0167394	zygote	Human
0.0387451	zygote	Human
0.000381089	zygote	Human
0.00142514	zygote	Human
0.053879	zygote	Human
0.000236537	zygote	Human
0.00295203	zygote	Human
5.73788e-05	zygote	Human
0.00116695	zygote	Human
0.000289514	zygote	Human
0.0737139	zygote	Human
0.0014782	zygote	Human
0.000797757	zygote	Human
0.00198873	zygote	Human
0.00575487	zygote	Human
0.00219554	zygote	Human
0.00029698	zygote	Human
0.0018732	zygote	Human
0.000292185	zygote	Human
0.000422486	zygote	Human
0.0016878	zygote	Human
0.00662808	zygote	Human
0.00332506	zygote	Human
0.000880335	zygote	Human
0.000306881	zygote	Human
0.00392564	zygote	Human
0.00129379	zygote	Human
0.000647316	zygote	Human
0.172629	zygote	Human
0.000292958	zygote	Human
0.00142973	zygote	Human
0.00620596	zygote	Human
0.00056521	zygote	Human
0.000639382	zygote	Human
0.000133851	zygote	Human
6.93972e-05	zygote	Human
0.000230272	zygote	Human
0.0089868	zygote	Human
0.0181389	zygote	Human
6.55752e-05	zygote	Human
0.0012335	zygote	Human
0.000104682	zygote	Human
0.000125616	zygote	Human
0.00031398	zygote	Human
4.26345e-05	zygote	Human
0.000637772	zygote	Human
5.66871e-05	zygote	Human
0.00546073	zygote	Human
1	zygote	Human
0.00157536	zygote	Human
0.0208816	zygote	Human
0.0814522	zygote	Human
0.00982874	zygote	Human
0.000382074	zygote	Human
0.000193028	zygote	Human
0.00048815	zygote	Human
0.000580757	zygote	Human
0.00405118	zygote	Human
7.30865e-05	zygote	Human
0.000133609	zygote	Human
0.000371821	zygote	Human
0.0013708	zygote	Human
0.0110847	zygote	Human
0.000176191	zygote	Human
0.000355427	zygote	Human
0.000600825	zygote	Human
0.000244134	zygote	Human
0.000877489	zygote	Human
0.0146602	zygote	Human
0.0160101	zygote	Human
0.00266382	zygote	Human
0.00103485	zygote	Human
0.000376771	zygote	Human
0.0063847	zygote	Human
1.73502e-05	zygote	Human
0.000247773	zygote	Human
0.176934	zygote	Human
0.000854792	zygote	Human
0.00196088	zygote	Human
0.0525116	zygote	Human
2.1066e-05	zygote	Human
0.00093834	zygote	Human
0.0202054	zygote	Human
0.00150071	zygote	Human
0.000189603	zygote	Human
0.0032416	zygote	Human
0.000590975	zygote	Human
0.000112863	zygote	Human
0.000627083	zygote	Human
0.00176683	zygote	Human
0.0186148	zygote	Human
0.0142138	zygote	Human
0.000207109	zygote	Human
0.00785522	zygote	Human
0.00264791	zygote	Human
2.33817e-05	zygote	Human
0.0117627	zygote	Human
0.000269456	zygote	Human
0.0143822	zygote	Human
0.000376238	zygote	Human
5.75778e-05	zygote	Human
0.000172714	zygote	Human
0.000116266	zygote	Human
0.00013989	zygote	Human
0.000554836	zygote	Human
0.000987597	zygote	Human
0.000829601	zygote	Human
0.000829601	zygote	Human
5.59362e-05	zygote	Human
0.000320486	zygote	Human
0.0170901	zygote	Human
1	zygote	Human
0.00887755	zygote	Human
0.0035543	zygote	Human
0.00337312	zygote	Human
0.00469461	zygote	Human
6.31863e-05	zygote	Human
0.000797518	zygote	Human
0.000797757	zygote	Human
0.689139	zygote	Human
0.00142209	zygote	Human
0.00208506	zygote	Human
0.000456095	zygote	Human
5.20488e-05	zygote	Human
0.000355142	zygote	Human
4.73618e-05	zygote	Human
0.000284104	zygote	Human
0.00294712	zygote	Human
0.00463463	zygote	Human
2.29782e-05	zygote	Human
0.0469509	zygote	Human
0.00224416	zygote	Human
2.67151e-05	zygote	Human
0.00161672	zygote	Human
0.000323763	zygote	Human
0.0068271	zygote	Human
0.00154069	zygote	Human
0.000917751	zygote	Human
0.000128016	zygote	Human
0.000733526	zygote	Human
0.000685691	zygote	Human
0.0269637	zygote	Human
3.94874e-05	zygote	Human
0.027636	zygote	Human
0.00387419	zygote	Human
0.00185686	zygote	Human
5.98472e-05	zygote	Human
0.000173028	zygote	Human
0.000178496	zygote	Human
0.00156563	zygote	Human
0.00278077	zygote	Human
0.00345191	zygote	Human
0.00387419	zygote	Human
0.0011778	zygote	Human
0.000367019	zygote	Human
0.0146845	zygote	Human
0.000539423	zygote	Human
0.000269784	zygote	Human
0.000181827	zygote	Human
0.000219227	zygote	Human
0.228147	zygote	Human
4.71829e-05	zygote	Human
0.00308377	zygote	Human
0.210126	zygote	Human
0.00317961	zygote	Human
0.000311481	zygote	Human
0.000469705	zygote	Human
0.00117344	zygote	Human
0.00595587	zygote	Human
0.000141205	zygote	Human
0.000294906	zygote	Human
4.31952e-05	zygote	Human
0.000170042	zygote	Human
0.000170042	zygote	Human
0.000970837	zygote	Human
0.00823453	zygote	Human
0.000922845	zygote	Human
0.00196959	zygote	Human
0.00856321	zygote	Human
0.000238488	zygote	Human
0.000735717	zygote	Human
0.00129097	zygote	Human
0.00127244	zygote	Human
0.00161554	zygote	Human
0.000539095	zygote	Human
0.0037615	zygote	Human
0.00247774	zygote	Human
0.00371201	zygote	Human
0.00232987	zygote	Human
0.000305682	zygote	Human
0.00248468	zygote	Human
0.00441418	zygote	Human
0.0495758	zygote	Human
0.0320279	zygote	Human
0.00067645	zygote	Human
0.00641549	zygote	Human
0.000590817	zygote	Human
0.000161967	zygote	Human
0.00105079	zygote	Human
0.00206275	zygote	Human
7.9186e-05	zygote	Human
0.0055951	zygote	Human
0.0424551	zygote	Human
0.00390834	zygote	Human
0.00013557	zygote	Human
0.00134176	zygote	Human
0.00139859	zygote	Human
0.00515892	zygote	Human
0.000984308	zygote	Human
0.000328854	zygote	Human
0.000128182	zygote	Human
0.00406511	zygote	Human
0.000177916	zygote	Human
0.00195923	zygote	Human
0.0997834	zygote	Human
0.00815634	oocyte	Human
2.58784e-06	oocyte	Human
0.0347053	oocyte	Human
2.0558e-06	Morula	Human
0.00200054	Morula	Human
0.00431443	Morula	Human
0.000991854	Morula	Human
2.32568e-05	Morula	Human
9.24498e-05	Morula	Human
6.39684e-05	Morula	Human
1.41916e-05	Morula	Human
2.64317e-05	Morula	Human
0.000746181	Morula	Human
0.0039931	Morula	Human
0.000245834	Morula	Human
0.000122932	Morula	Human
0.00864452	Morula	Human
0.000503958	Morula	Human
1.64745e-06	Morula	Human
0.000110388	Morula	Human
0.0453183	Morula	Human
0.000139689	Morula	Human
0.00595188	Morula	Human
1	Morula	Human
0.00148801	Morula	Human
0.00564642	Morula	Human
0.0108823	Morula	Human
0.00126756	8-cell	Human
0.00891194	8-cell	Human
5.04808e-06	8-cell	Human
0.00455303	8-cell	Human
0.000316123	8-cell	Human
0.0119834	8-cell	Human
0.0025332	8-cell	Human
0.0132988	8-cell	Human
0.00130674	8-cell	Human
0.00157999	8-cell	Human
0.00255079	8-cell	Human
9.79099e-06	8-cell	Human
0.0142338	8-cell	Human
0.00027356	8-cell	Human
0.00105869	8-cell	Human
0.00204262	8-cell	Human
0.00032876	8-cell	Human
0.00187289	8-cell	Human
0.00486941	8-cell	Human
0.0104351	8-cell	Human
0.00255118	8-cell	Human
0.00131855	8-cell	Human
0.0392383	8-cell	Human
7.72666e-06	8-cell	Human
0.0264564	8-cell	Human
0.0244984	8-cell	Human
0.00228481	8-cell	Human
0.0207558	8-cell	Human
0.00841891	8-cell	Human
0.00173545	8-cell	Human
0.00042526	8-cell	Human
0.00783691	8-cell	Human
0.00226293	8-cell	Human
0.00152815	8-cell	Human
0.0170806	8-cell	Human
0.00742335	8-cell	Human
0.000341359	8-cell	Human
0.0335153	8-cell	Human
0.000887321	8-cell	Human
0.0157344	8-cell	Human
0.00678938	8-cell	Human
0.00335371	8-cell	Human
0.00245842	8-cell	Human
0.0253461	8-cell	Human
0.000150491	8-cell	Human
0.0245111	8-cell	Human
0.00477164	8-cell	Human
0.00402579	8-cell	Human
0.015047	8-cell	Human
0.0166406	8-cell	Human
0.00813292	8-cell	Human
0.0127139	8-cell	Human
0.00492126	8-cell	Human
0.0114462	8-cell	Human
0.000190486	8-cell	Human
0.0194752	8-cell	Human
0.038552	8-cell	Human
0.00499095	8-cell	Human
0.013994	8-cell	Human
0.000286111	8-cell	Human
0.00244241	8-cell	Human
0.00452747	8-cell	Human
0.00019896	8-cell	Human
0.0346338	8-cell	Human
0.00832945	8-cell	Human
0.00132283	8-cell	Human
0.0335241	8-cell	Human
0.134436	8-cell	Human
0.0419757	8-cell	Human
0.00150802	8-cell	Human
0.098599	8-cell	Human
0.201379	8-cell	Human
0.136143	8-cell	Human
0.00261241	8-cell	Human
0.0181338	8-cell	Human
0.00114904	8-cell	Human
0.0252219	8-cell	Human
0.000872366	8-cell	Human
0.023094	8-cell	Human
0.0155356	8-cell	Human
0.0381963	8-cell	Human
0.00575021	8-cell	Human
0.0266457	8-cell	Human
0.00350942	8-cell	Human
0.000930985	8-cell	Human
0.0174417	8-cell	Human
0.00919378	8-cell	Human
0.00919378	8-cell	Human
0.0091263	8-cell	Human
0.000185445	8-cell	Human
0.0215441	8-cell	Human
1.194e-06	8-cell	Human
0.00280549	8-cell	Human
0.00892531	8-cell	Human
0.000223351	8-cell	Human
0.00420991	8-cell	Human
0.0406567	8-cell	Human
0.000532822	8-cell	Human
0.00862412	8-cell	Human
0.0203803	8-cell	Human
0.000249897	8-cell	Human
0.00534211	8-cell	Human
0.00140725	8-cell	Human
0.00923023	8-cell	Human
0.0708746	8-cell	Human
0.00354893	8-cell	Human
0.00553157	8-cell	Human
0.0129779	8-cell	Human
0.193647	8-cell	Human
0.000449867	8-cell	Human
0.000338575	8-cell	Human
0.0203958	8-cell	Human
0.000997555	8-cell	Human
0.00490085	8-cell	Human
0.0326681	8-cell	Human
0.0678061	8-cell	Human
0.0446129	8-cell	Human
0.00128662	8-cell	Human
0.108744	8-cell	Human
0.00324451	8-cell	Human
0.00798339	8-cell	Human
0.011828	8-cell	Human
0.0595561	8-cell	Human
0.0109795	8-cell	Human
0.00105424	8-cell	Human
0.00063894	8-cell	Human
0.00234042	8-cell	Human
0.0526924	8-cell	Human
0.00535389	8-cell	Human
0.00757413	8-cell	Human
0.0151883	8-cell	Human
1	8-cell	Human
0.111963	8-cell	Human
0.232849	8-cell	Human
0.148803	8-cell	Human
0.014339	8-cell	Human
0.00356398	8-cell	Human
0.0387383	8-cell	Human
0.0211944	8-cell	Human
0.00285902	8-cell	Human
0.335247	8-cell	Human
0.000385416	8-cell	Human
0.0687542	8-cell	Human
0.00536566	8-cell	Human
0.00733072	8-cell	Human
0.00733072	8-cell	Human
0.0359018	8-cell	Human
0.00105483	8-cell	Human
0.0114889	8-cell	Human
0.0131318	8-cell	Human
0.0117789	8-cell	Human
0.272853	8-cell	Human
0.000385416	8-cell	Human
0.0238713	8-cell	Human
0.0111318	8-cell	Human
0.0826167	8-cell	Human
0.00127966	8-cell	Human
0.419883	8-cell	Human
0.0462494	8-cell	Human
0.00268677	8-cell	Human
0.00110377	8-cell	Human
0.00862555	8-cell	Human
0.0169779	8-cell	Human
0.00265285	8-cell	Human
0.0172884	8-cell	Human
0.00342008	8-cell	Human
0.00122021	8-cell	Human
0.00122021	8-cell	Human
0.0360976	8-cell	Human
0.0237315	8-cell	Human
0.229946	8-cell	Human
0.00394911	8-cell	Human
0.0344535	8-cell	Human
0.0100508	8-cell	Human
0.0320114	8-cell	Human
0.00367507	8-cell	Human
0.0016276	8-cell	Human
0.000712727	8-cell	Human
0.0192631	8-cell	Human
0.00299348	8-cell	Human
0.10219	8-cell	Human
0.0678061	8-cell	Human
0.000429242	8-cell	Human
0.0139684	8-cell	Human
0.0241353	8-cell	Human
0.0282727	8-cell	Human
0.0236721	8-cell	Human
0.00282524	8-cell	Human
0.132565	8-cell	Human
0.153603	8-cell	Human
0.00534211	8-cell	Human
0.00153147	8-cell	Human
0.0271368	8-cell	Human
0.000424378	8-cell	Human
0.00131591	8-cell	Human
0.0118246	8-cell	Human
0.00655464	8-cell	Human
0.0237912	8-cell	Human
0.00802857	8-cell	Human
0.0461647	8-cell	Human
0.168488	8-cell	Human
0.00253039	8-cell	Human
0.026346	8-cell	Human
0.057151	8-cell	Human
0.00946112	8-cell	Human
0.00203378	8-cell	Human
0.00285497	8-cell	Human
8.42032e-05	8-cell	Human
0.000673228	8-cell	Human
0.00108571	8-cell	Human
0.0612211	8-cell	Human
0.0845726	8-cell	Human
0.00160558	8-cell	Human
0.0390814	8-cell	Human
0.0367285	8-cell	Human
0.0795503	8-cell	Human
0.0687927	8-cell	Human
0.00184939	8-cell	Human
0.000487309	8-cell	Human
0.000328054	8-cell	Human
0.000384926	8-cell	Human
0.0300027	8-cell	Human
0.0330312	8-cell	Human
0.0165018	8-cell	Human
0.000153682	8-cell	Human
0.0694665	8-cell	Human
0.00298013	8-cell	Human
0.00909231	8-cell	Human
0.0281325	8-cell	Human
0.128571	8-cell	Human
0.0066957	8-cell	Human
0.00309579	8-cell	Human
0.00318656	8-cell	Human
0.00748569	8-cell	Human
0.100594	8-cell	Human
0.012963	8-cell	Human
0.00160285	8-cell	Human
0.00289664	8-cell	Human
0.000740225	8-cell	Human
0.0017265	8-cell	Human
0.0480106	8-cell	Human
0.0737561	8-cell	Human
0.0475578	8-cell	Human
0.000450403	8-cell	Human
0.00348356	8-cell	Human
0.0634018	8-cell	Human
0.136143	8-cell	Human
0.00404844	8-cell	Human
0.00925281	8-cell	Human
0.00565333	8-cell	Human
0.0497917	8-cell	Human
0.0131685	8-cell	Human
0.000964161	8-cell	Human
0.0393252	8-cell	Human
0.00399752	8-cell	Human
0.00525856	8-cell	Human
0.0051951	8-cell	Human
0.000516876	8-cell	Human
0.0190689	8-cell	Human
0.0250851	8-cell	Human
0.00683627	8-cell	Human
0.0912539	8-cell	Human
0.44767	8-cell	Human
0.0988783	8-cell	Human
3.66071e-05	8-cell	Human
0.0155154	8-cell	Human
0.00772259	8-cell	Human
0.000405823	8-cell	Human
0.00152014	8-cell	Human
8.79507e-05	8-cell	Human
0.0320356	8-cell	Human
0.0147511	8-cell	Human
0.0113831	8-cell	Human
0.000133184	8-cell	Human
0.0274826	8-cell	Human
1	8-cell	Human
0.00264678	8-cell	Human
0.00665666	8-cell	Human
0.00286375	8-cell	Human
0.00599227	8-cell	Human
0.00217806	8-cell	Human
0.0128748	8-cell	Human
0.00329999	8-cell	Human
0.00147935	8-cell	Human
0.000685423	8-cell	Human
0.0121315	8-cell	Human
0.00190762	8-cell	Human
0.00191826	8-cell	Human
0.0168269	8-cell	Human
0.0056726	8-cell	Human
0.0169779	8-cell	Human
0.0147299	8-cell	Human
0.0203417	8-cell	Human
0.0940636	8-cell	Human
0.0338371	8-cell	Human
0.0161692	8-cell	Human
0.0894554	8-cell	Human
0.000271182	8-cell	Human
[truncated: 153,432 more rows]

## Sheet: Fig.3d
	oocyte	zygote	2-cell	4-cell	8-cell	Morula	Late Morula	early Blastocyst	Blastocyst	Late Blastocyst	implanted embryo	pre-streak stage	Mid-streak stage	Late-streak stage	early bud
circ1	0	0	0	1.94077	0	0	0	0	0	0	0	0	0	0	0
circ2	0	0	0	1.53244	0	0	0	0	0	0	0	0	0	0	0
circ3	0	0	0	1.53244	0	0	0	0	0	0	0	0	0	0	0
circ4	0	0	0	0.960786	0	0	0	0	0	0	0	0	0	0	0
circ5	0	0	0	0.960786	0	0	0	0	0	0	0	0	0	0	0
circ6	0	0	0	0.960786	0	0	0	0	0	0	0	0	0	0	0
circ7	0	0	1.53937	2.5594	0	0	0	0	0	0	0	0	0	0	0
circ8	0	0	0	0.960786	0	0	0	0	0	0	0	0	0	0	0
circ9	0	0	0	1.94077	0	0	0	0	0	0	0	0	0	0	0
circ10	0	0	0	0.960786	0	0	0	0	0	0	0	0	0	0	0
circ11	0	0	0	0.960786	0	0	0	0	0	0	0	0	0	0	0
circ12	0	0	0	0.966459	0	0	0	0	0	0	0	0	0	0	0
circ13	0	0	0	0.966459	0	0	0	0	0	0	0	0	0	0	0
circ14	0	0	0	0.966459	0	0	0	0	0	0	0	0	0	0	0
circ15	0	0	0	0.966459	0	0	0	0	0	0	0	0	0	0	0
circ16	1.63893	0	5.75875	2.74937	0	0	0	0	0	0	0	0	0	0	0
circ17	0	0	0	1.54007	0	0	0	0	0	0	0	0	0	0	0
circ18	0	1.08587	9.22344	1.54007	0	0	0	0	0	0	0	0	0	0	0
circ19	0	0	0	0.966459	0	0	0	0	0	0	0	0	0	0	0
circ20	0	0	0	2.79023	0	0	0	0	0	0	0	0	0	0	0
circ21	0	0	0	0.966459	0	0	0	0	0	0	0	0	0	0	0
circ22	0	0	7.81396	1.54007	0	0	0	0	0	0	0	0	0	0	0
circ23	0	0	0	1.89396	0	0	0	0	0	0	0	0	0	0	0
circ24	0	0	0	1.54007	0	0	0	0	0	0	0	0	0	0	0
circ25	0	0	0	1.54007	0	0	0	0	0	0	0	0	0	0	0
circ26	0	0	0	0.966459	0	0	0	0	0	0	0	0	0	0	0
circ27	0	0	0	0.966459	0	0	0	0	0	0	0	0	0	0	0
circ28	1.66743	0	2.41217	0.966459	0	0	0	0	0	0	0	0	0	0	0
circ29	0	0	1.01177	1.54007	0	0	0	0	0	0	0	0	0	0	0
circ30	0	0	1.59705	0.966459	0	0	0	0	0	0	0	0	0	0	0
circ31	0	0	0	2.94078	0	0	0	0	0	0	0	0	0	0	0
circ32	0	1.48333	0	1.54007	0	0	0	0	0	0	0	0	0	0	0
circ33	0	0	0	0.966459	0	0	0	0	0	0	0	0	0	0	0
circ34	0	0	0	0.916897	0	0	0	0	0	0	0	0	0	0	0
circ35	0	0	0	0.916897	0	0	0	0	0	0	0	0	0	0	0
circ36	0	0	0	0.916897	0	0	0	0	0	0	0	0	0	0	0
circ37	0	0	0	0.916897	0	0	0	0	0	0	0	0	0	0	0
circ38	0	0	0	0.916897	0	0	0	0	0	0	0	0	0	0	0
circ39	0	0	0	3.01871	0	0	0	0	0	0	0	0	0	0	0
circ40	0	0	0	0.916897	0	0	0	0	0	0	0	0	0	0	0
circ41	0	0	0	1.47306	0	0	0	0	0	0	0	0	0	0	0
circ42	0	0	0	0.916897	0	0	0	0	0	0	0	0	0	0	0
circ43	0	0	0	0.916897	0	0	0	0	0	0	0	0	0	0	0
circ44	2.25634	0	0	1.87348	0	0	0	0	0	0	0	0	0	0	0
circ45	0	3.50856	0	2.66182	0	0	0	0	0	0	0	0	0	0	0
circ46	0	0	0	0.916897	0	0	0	0	0	0	0	0	0	0	0
circ47	0	0	0	2.86795	0	0	0	0	0	0	0	0	0	0	0
circ48	0	0	0	0.937317	0	0	0	0	0	0	0	0	0	0	0
circ49	0	0	0	0.937317	0	0	0	0	0	0	0	0	0	0	0
circ50	0	0	5.66422	2.92963	0	0	0	0	0	0	0	0	0	0	0
circ51	0	0	0	1.50076	0	0	0	0	0	0	0	0	0	0	0
circ52	0	0	0	0.920285	0	0	0	0	0	0	0	0	0	0	0
circ53	0	0	0	0.920285	0	0	0	0	0	0	0	0	0	0	0
circ54	0	0	0	1.87871	0	0	0	0	0	0	0	0	0	0	0
circ55	0	0	0	0.920285	0	0	0	0	0	0	0	0	0	0	0
circ56	0	0	0	2.19218	0	0	0	0	0	0	0	0	0	0	0
circ57	0	0.976504	1.50244	5.07915	0	0	0	0	0	0	0	0	0	0	0
circ58	0	0	0	0.920285	0	0	0	0	0	0	0	0	0	0	0
circ59	0	0	0	0.920285	0	0	0	0	0	0	0	0	0	0	0
circ60	0	0	2.26103	1.91475	0	0	0	0	0	0	0	0	0	0	0
circ61	0	0	0	1.47767	0	0	0	0	0	0	0	0	0	0	0
circ62	0	0	0	0.920285	0	0	0	0	0	0	0	0	0	0	0
circ63	0	0	1.7749	0.920285	0	0	0	0	0	0	0	0	0	0	0
circ64	0	0	0	0.920285	0	0	0	0	0	0	0	0	0	0	0
circ65	0	0	0	0.920285	0	0	0	0	0	0	0	0	0	0	0
circ66	0	0	0	0.920285	0	0	0	0	0	0	0	0	0	0	0
circ67	2.18748	0	2.55936	1.96337	0	0	0	0	0	0	0	0	0	0	0
circ68	0	0	0	1.96337	0	0	0	0	0	0	0	0	0	0	0
circ69	0	0	0	1.55245	0	0	0	0	0	0	0	0	0	0	0
circ70	0	0	0	0.975681	0	0	0	0	0	0	0	0	0	0	0
circ71	0	0	0	0.975681	0	0	0	0	0	0	0	0	0	0	0
circ72	0	0	0	0.975681	0	0	0	0	0	0	0	0	0	0	0
circ73	0	0	0	0.975681	0	0	0	0	0	0	0	0	0	0	0
circ74	0	0	0	0.975681	0	0	0	0	0	0	0	0	0	0	0
circ75	0	0	0	0.975681	0	0	0	0	0	0	0	0	0	0	0
circ76	0	0	0	0.975681	0	0	0	0	0	0	0	0	0	0	0
circ77	0	0	1.62308	0.975681	0	0	0	0	0	0	0	0	0	0	0
circ78	0	0	0	1.87665	0	0	0	0	0	0	0	0	0	0	0
circ79	0	0	1.62602	1.55245	0	0	0	0	0	0	0	0	0	0	0
circ80	0	0	0	1.55245	0	0	0	0	0	0	0	0	0	0	0
circ81	1.875	0	0	0.975681	0	0	0	0	0	0	0	0	0	0	0
circ82	0	0	0	1.55245	0	0	0	0	0	0	0	0	0	0	0
circ83	0	0	0	0.973943	0	0	0	0	0	0	0	0	0	0	0
circ84	0	0	0	2.76239	0	0	0	0	0	0	0	0	0	0	0
circ85	0	0	1.5207	1.96074	0	0	0	0	0	0	0	0	0	0	0
circ86	0	0	7.77711	1.55011	0	0	0	0	0	0	0	0	0	0	0
circ87	0	0	0	2.28001	0	0	0	0	0	0	0	0	0	0	0
circ88	0	0	0	6.55479	0	0	0	0	0	0	0	0	0	0	0
circ89	0	0	0	0.973943	0	0	0	0	0	0	0	0	0	0	0
circ90	0	0	0	5.37492	0	0	0	0	0	0	0	0	0	0	0
circ91	0	0	0	1.55011	0	0	0	0	0	0	0	0	0	0	0
circ92	0	0	4.49709	0.973943	0	0	0	0	0	0	0	0	0	0	0
circ93	0	0	0	2.76239	0	0	0	0	0	0	0	0	0	0	0
circ94	0	0	0	1.55011	0	0	0	0	0	0	0	0	0	0	0
circ95	0	0	0	1.96074	0	0	0	0	0	0	0	0	0	0	0
circ96	0	0	0	0.973943	0	0	0	0	0	0	0	0	0	0	0
circ97	0	0	0	0.973943	0	0	0	0	0	0	0	0	0	0	0
circ98	0	3.41347	13.0306	1.96074	0	0	0	0	0	0	0	0	0	0	0
circ99	0	0	6.63445	0.973943	0	0	0	0	0	0	0	0	0	0	0
circ100	0	0	0	0.973943	0	0	0	0	0	0	0	0	0	0	0
circ101	0	0	0	2.52937	0	0	0	0	0	0	0	0	0	0	0
circ102	0	0	0	1.55011	0	0	0	0	0	0	0	0	0	0	0
circ103	0	0	0	0.973943	0	0	0	0	0	0	0	0	0	0	0
circ104	0	0	0	0.973943	0	0	0	0	0	0	0	0	0	0	0
circ105	0	0	0	3.75858	0	0	0	0	0	0	0	0	0	0	0
circ106	0	0	0	0.991742	0	0	0	0	0	0	0	0	0	0	0
circ107	0	0	0	6.88212	0	0	0	0	0	0	0	0	0	0	0
circ108	0	3.65666	7.69091	4.17696	0	0	0	0	0	0	0	0	0	0	0
circ109	0	0	0	1.57394	0	0	0	0	0	0	0	0	0	0	0
circ110	0	0	0	3.56899	0	0	0	0	0	0	0	0	0	0	0
circ111	0	0	0	0.971683	0	0	0	0	0	0	0	0	0	0	0
circ112	0	0	0	0.971683	0	0	0	0	0	0	0	0	0	0	0
circ113	0	0	0	0.971683	0	0	0	0	0	0	0	0	0	0	0
circ114	0	0	0	0.971683	0	0	0	0	0	0	0	0	0	0	0
circ115	0	0	0	0.971683	0	0	0	0	0	0	0	0	0	0	0
circ116	0	0	0	0.971683	0	0	0	0	0	0	0	0	0	0	0
circ117	0	0	0	0.971683	0	0	0	0	0	0	0	0	0	0	0
circ118	0	0	0	0.971683	0	0	0	0	0	0	0	0	0	0	0
circ119	0	0	0	0.971683	0	0	0	0	0	0	0	0	0	0	0
circ120	0	0	0	1.54708	0	0	0	0	0	0	0	0	0	0	0
circ121	0	0	3.77857	1.54708	0	0	0	0	0	0	0	0	0	0	0
circ122	0	0	0	1.95731	0	0	0	0	0	0	0	0	0	0	0
circ123	0	0	0	0.971683	0	0	0	0	0	0	0	0	0	0	0
circ124	0	0	0	0.891147	0	0	0	0	0	0	0	0	0	0	0
circ125	0	1.08587	0	1.83348	0	0	0	0	0	0	0	0	0	0	0
circ126	0	0	0	2.61539	0	0	0	0	0	0	0	0	0	0	0
circ127	0	0	0	0.891147	0	0	0	0	0	0	0	0	0	0	0
circ128	0	0	0	0.891147	0	0	0	0	0	0	0	0	0	0	0
circ129	0	0	0	1.43792	0	0	0	0	0	0	0	0	0	0	0
circ130	0	0	0	0.891147	0	0	0	0	0	0	0	0	0	0	0
circ131	0	0	0	0.891147	0	0	0	0	0	0	0	0	0	0	0
circ132	0	0	0.987762	0.891147	0	0	0	0	0	0	0	0	0	0	0
circ133	2.62964	1.48333	2.93097	4.96497	0	0	0	0	0	0	0	0	0	0	0
circ134	0	0	0	0.891147	0	0	0	0	0	0	0	0	0	0	0
circ135	0	0	6.25459	1.43792	0	0	0	0	0	0	0	0	0	0	0
circ136	0	0	0	2.39869	0	0	0	0	0	0	0	0	0	0	0
circ137	0	0	0	3.51728	0	0	0	0	0	0	0	0	0	0	0
circ138	0	0	0	0.891147	0	0	0	0	0	0	0	0	0	0	0
circ139	0	0	5.69898	2.43164	0	0	0	0	0	0	0	0	0	0	0
circ140	0	0	0	2.17506	0	0	0	0	0	0	0	0	0	0	0
circ141	0	0	0	4.46573	0	0	0	0	0	0	0	0	0	0	0
circ142	0	0	0	1.46363	0	0	0	0	0	0	0	0	0	0	0
circ143	0	0	0	0.909973	0	0	0	0	0	0	0	0	0	0	0
circ144	0	0	0	3.00577	0	0	0	0	0	0	0	0	0	0	0
circ145	0	0	0	0.909973	0	0	0	0	0	0	0	0	0	0	0
circ146	0	0	0	0.909973	0	0	0	0	0	0	0	0	0	0	0
circ147	0	0	0	1.46363	0	0	0	0	0	0	0	0	0	0	0
circ148	0	0	0	1.94421	0	0	0	0	0	0	0	0	0	0	0
circ149	0	0	0	0.909973	0	0	0	0	0	0	0	0	0	0	0
circ150	0	0	1.76273	0.909973	0	0	0	0	0	0	0	0	0	0	0
circ151	0	0	0	0.909973	0	0	0	0	0	0	0	0	0	0	0
circ152	0	0	0	0.909973	0	0	0	0	0	0	0	0	0	0	0
circ153	0	0	0	0.909973	0	0	0	0	0	0	0	0	0	0	0
circ154	0	0	0	6.18303	0	0	0	0	0	0	0	0	0	0	0
circ155	0	0	0	3.96955	0	0	0	0	0	0	0	0	0	0	0
circ156	0	0	0	1.00841	0	0	0	0	0	0	0	0	0	0	0
circ157	0	0	0	1.00841	0	0	0	0	0	0	0	0	0	0	0
circ158	0	0	0	1.00841	0	0	0	0	0	0	0	0	0	0	0
circ159	0	0	0	1.00841	0	0	0	0	0	0	0	0	0	0	0
circ160	0	0	0	1.00841	0	0	0	0	0	0	0	0	0	0	0
circ161	0	0	2.83934	5.72266	0	0	0	0	0	0	0	0	0	0	0
circ162	0	0	0	1.59617	0	0	0	0	0	0	0	0	0	0	0
circ163	0	0	0	1.00841	0	0	0	0	0	0	0	0	0	0	0
circ164	0	0	0	2.0126	0	0	0	0	0	0	0	0	0	0	0
circ165	0	0	5.27107	1.00841	0	0	0	0	0	0	0	0	0	0	0
circ166	0	0	0	1.59617	0	0	0	0	0	0	0	0	0	0	0
circ167	0	0	0	1.00841	0	0	0	0	0	0	0	0	0	0	0
circ168	0	0	2.3023	0	0	0	0	0	0	0	0	0	0	0	0
circ169	0	0	3.10071	0	0	0	0	0	0	0	0	0	0	0	0
circ170	0	0	2.56451	0	0	0	0	0	0	0	0	0	0	0	0
circ171	0	0	0.987762	0	0	0	0	0	0	0	0	0	0	0	0
circ172	0	0	14.2097	9.47758	0	0	0	0	0	0	0	0	0	0	0
circ173	0	0	0.987762	0	0	0	0	0	0	0	0	0	0	0	0
circ174	0	0	2.3023	0	0	0	0	0	0	0	0	0	0	0	0
circ175	0	0	1.56862	0	0	0	0	0	0	0	0	0	0	0	0
circ176	0.97023	0	18.6152	0	0	0	0	0	0	0	0	0	0	0	0
circ177	0	0	1.56862	0	0	0	0	0	0	0	0	0	0	0	0
circ178	0	0	2.70396	0	0	0	0	0	0	0	0	0	0	0	0
circ179	0	0	8.06866	3.50632	0	0	0	0	0	0	0	0	0	0	0
circ180	0	0	0.987762	0	0	0	0	0	0	0	0	0	0	0	0
circ181	0	0	1.9816	0	0	0	0	0	0	0	0	0	0	0	0
circ182	0	0	1.96688	0.996079	0	0	0	0	0	0	0	0	0	0	0
circ183	0	0	1.56862	0	0	0	0	0	0	0	0	0	0	0	0
circ184	0.917451	3.2086	12.1622	2.60302	0	0	0	0	0	0	0	0	0	0	0
circ185	0	0	0.987762	0	0	0	0	0	0	0	0	0	0	0	0
circ186	0	0	0.987762	0	0	0	0	0	0	0	0	0	0	0	0
circ187	0	3.14497	7.94099	0	0	0	0	0	0	0	0	0	0	0	0
circ188	0	0	0.987762	0	0	0	0	0	0	0	0	0	0	0	0
circ189	0	0	0.987762	0	0	0	0	0	0	0	0	0	0	0	0
circ190	0	0	0.987762	0	0	0	0	0	0	0	0	0	0	0	0
circ191	0	0	0.987762	0	0	0	0	0	0	0	0	0	0	0	0
circ192	0	0	1.56862	0	0	0	0	0	0	0	0	0	0	0	0
circ193	0	0	0.987762	0	0	0	0	0	0	0	0	0	0	0	0
circ194	0	0	4.76707	0	0	0	0	0	0	0	0	0	0	0	0
circ195	0	0	0.987762	0	0	0	0	0	0	0	0	0	0	0	0
circ196	0	0	0.987762	3.94255	0	0	0	0	0	0	0	0	0	0	0
circ197	0	0	1.56862	0	0	0	0	0	0	0	0	0	0	0	0
circ198	0	0	0.987762	0	0	0	0	0	0	0	0	0	0	0	0
circ199	0	0	0.987762	0	0	0	0	0	0	0	0	0	0	0	0
circ200	0	0	1.56862	0	0	0	0	0	0	0	0	0	0	0	0
circ201	0	0	1.56862	0	0	0	0	0	0	0	0	0	0	0	0
circ202	0	0	1.9816	2.52472	0	0	0	0	0	0	0	0	0	0	0
circ203	0	0	5.87868	0.977197	0	0	0	0	0	0	0	0	0	0	0
circ204	1.47439	0.939486	13.057	18.1944	0	0	0	0	0	0	0	0	0	0	0
circ205	53.7553	97.4645	137.151	5.54592	0	0	0	0	0	0	0	0	0	0	0
circ206	0	0	1.805	0	0	0	0	0	0	0	0	0	0	0	0
circ207	0	0	1.41298	0	0	0	0	0	0	0	0	0	0	0	0
circ208	0	0	2.83368	0	0	0	0	0	0	0	0	0	0	0	0
circ209	0	0	6.95007	4.15462	0	0	0	0	0	0	0	0	0	0	0
circ210	0	0	1.805	0	0	0	0	0	0	0	0	0	0	0	0
circ211	0	0	4.54605	0	0	0	0	0	0	0	0	0	0	0	0
circ212	0	0	1.41298	0	0	0	0	0	0	0	0	0	0	0	0
circ213	0	0	1.41298	0	0	0	0	0	0	0	0	0	0	0	0
circ214	0	0	3.70757	0	0	0	0	0	0	0	0	0	0	0	0
circ215	0	0	0.872974	0	0	0	0	0	0	0	0	0	0	0	0
circ216	0	0	0.872974	0	0	0	0	0	0	0	0	0	0	0	0
circ217	0	0	0.872974	0	0	0	0	0	0	0	0	0	0	0	0
circ218	0	0	0.872974	0	0	0	0	0	0	0	0	0	0	0	0
circ219	0	0	1.41298	0	0	0	0	0	0	0	0	0	0	0	0
circ220	0	0	0.872974	0	0	0	0	0	0	0	0	0	0	0	0
circ221	0	0	4.66329	0	0	0	0	0	0	0	0	0	0	0	0
circ222	0	0	1.41298	0	0	0	0	0	0	0	0	0	0	0	0
circ223	0	0	0.872974	0	0	0	0	0	0	0	0	0	0	0	0
circ224	0	0	0.872974	0	0	0	0	0	0	0	0	0	0	0	0
circ225	0	0	0.872974	0	0	0	0	0	0	0	0	0	0	0	0
circ226	0	0	0.872974	0	0	0	0	0	0	0	0	0	0	0	0
circ227	0	0	0.872974	0	0	0	0	0	0	0	0	0	0	0	0
circ228	0	0	2.36658	0	0	0	0	0	0	0	0	0	0	0	0
circ229	0	0	1.805	0	0	0	0	0	0	0	0	0	0	0	0
circ230	0	0	0.872974	2.25159	0	0	0	0	0	0	0	0	0	0	0
circ231	0	0	3.08612	0	0	0	0	0	0	0	0	0	0	0	0
circ232	0	0	0.872974	0.984116	0	0	0	0	0	0	0	0	0	0	0
circ233	0	0	1.805	0	0	0	0	0	0	0	0	0	0	0	0
circ234	0	0	2.58222	0	0	0	0	0	0	0	0	0	0	0	0
circ235	0	0	1.41298	0	0	0	0	0	0	0	0	0	0	0	0
circ236	0	0	1.805	0	0	0	0	0	0	0	0	0	0	0	0
circ237	0	0	1.805	0	0	0	0	0	0	0	0	0	0	0	0
circ238	0	0	1.41298	0	0	0	0	0	0	0	0	0	0	0	0
circ239	0	0	0.872974	0	0	0	0	0	0	0	0	0	0	0	0
circ240	0	0	1.41298	0	0	0	0	0	0	0	0	0	0	0	0
circ241	0.917451	0	3.40528	0	0	0	0	0	0	0	0	0	0	0	0
circ242	0	0	0.872974	0	0	0	0	0	0	0	0	0	0	0	0
circ243	0	0	0.872974	0	0	0	0	0	0	0	0	0	0	0	0
circ244	0	0	1.41298	0	0	0	0	0	0	0	0	0	0	0	0
circ245	0	0	2.11295	0	0	0	0	0	0	0	0	0	0	0	0
circ246	2.60742	2.01389	2.51861	0	0	0	0	0	0	0	0	0	0	0	0
circ247	0	0	2.36658	0	0	0	0	0	0	0	0	0	0	0	0
circ248	0	0	16.3784	2.7758	0	0	0	0	0	0	0	0	0	0	0
circ249	0	0	0.843478	0	0	0	0	0	0	0	0	0	0	0	0
circ250	0	0	0.843478	0	0	0	0	0	0	0	0	0	0	0	0
circ251	0	3.21904	12.6567	0	0	0	0	0	0	0	0	0	0	0	0
circ252	0	0	1.69738	12.5608	0	0	0	0	0	0	0	0	0	0	0
circ253	1.58362	0	1.75835	2.54355	0	0	0	0	0	0	0	0	0	0	0
circ254	0	0	0.843478	0	0	0	0	0	0	0	0	0	0	0	0
circ255	0	0	0.843478	0	0	0	0	0	0	0	0	0	0	0	0
circ256	0	0	2.52763	3.92193	0	0	0	0	0	0	0	0	0	0	0
circ257	0	0	0.843478	2.05105	0	0	0	0	0	0	0	0	0	0	0
circ258	0	0	3.33988	0	0	0	0	0	0	0	0	0	0	0	0
circ259	0	0	1.37225	6.9673	0	0	0	0	0	0	0	0	0	0	0
circ260	3.01974	0	8.36249	0	0	0	0	0	0	0	0	0	0	0	0
circ261	0	0	0.843478	0	0	0	0	0	0	0	0	0	0	0	0
circ262	0	0	2.06263	0	0	0	0	0	0	0	0	0	0	0	0
circ263	0	0	1.37225	0	0	0	0	0	0	0	0	0	0	0	0
circ264	0	0	0.843478	0	0	0	0	0	0	0	0	0	0	0	0
circ265	0	0	1.75835	0	0	0	0	0	0	0	0	0	0	0	0
circ266	0	0	0.843478	0	0	0	0	0	0	0	0	0	0	0	0
circ267	0	0	0.843478	0	0	0	0	0	0	0	0	0	0	0	0
circ268	0	0	4.76307	0	0	0	0	0	0	0	0	0	0	0	0
circ269	0	0	2.06263	5.16683	0	0	0	0	0	0	0	0	0	0	0
circ270	0	5.51331	6.6108	4.66078	0	0	0	0	0	0	0	0	0	0	0
circ271	0	0	1.37225	0	0	0	0	0	0	0	0	0	0	0	0
circ272	0	0	0.843478	0	0	0	0	0	0	0	0	0	0	0	0
circ273	0	0	2.31378	12.0731	0	0	0	0	0	0	0	0	0	0	0
circ274	0	0	0.843478	0	0	0	0	0	0	0	0	0	0	0	0
circ275	0	0	1.37225	0	0	0	0	0	0	0	0	0	0	0	0
circ276	0	0	0.843478	0	0	0	0	0	0	0	0	0	0	0	0
circ277	0	0	1.37225	0	0	0	0	0	0	0	0	0	0	0	0
circ278	0	0	29.0747	0	0	0	0	0	0	0	0	0	0	0	0
circ279	0	0	1.37225	0	0	0	0	0	0	0	0	0	0	0	0
circ280	3.71871	3.58812	15.8959	0.948324	0	0	0	0	0	0	0	0	0	0	0
circ281	0	0	3.50534	1.52729	0	0	0	0	0	0	0	0	0	0	0
circ282	0	0	2.31378	0	0	0	0	0	0	0	0	0	0	0	0
circ283	0	0	0.843478	0	0	0	0	0	0	0	0	0	0	0	0
circ284	0	0	1.75835	0	0	0	0	0	0	0	0	0	0	0	0
circ285	0	0	1.75835	0	0	0	0	0	0	0	0	0	0	0	0
circ286	0	0	1.75835	0	0	0	0	0	0	0	0	0	0	0	0
circ287	0	0	1.75835	0	0	0	0	0	0	0	0	0	0	0	0
circ288	0	0	1.85525	0	0	0	0	0	0	0	0	0	0	0	0
circ289	0	0	2.31378	0	0	0	0	0	0	0	0	0	0	0	0
circ290	0	0	1.37225	0	0	0	0	0	0	0	0	0	0	0	0
circ291	0	0	2.06263	0	0	0	0	0	0	0	0	0	0	0	0
circ292	0	0	4.15326	3.47409	0	0	0	0	0	0	0	0	0	0	0
circ293	0	11.3808	13.5369	0.956962	0	0	0	0	0	0	0	0	0	0	0
circ294	0	7.22462	14.3051	1.10359	0	0	0	0	0	0	0	0	0	0	0
circ295	1.87434	11.6724	5.93089	1.0278	0	0	0	0	0	0	0	0	0	0	0
circ296	0	0	0.843478	0	0	0	0	0	0	0	0	0	0	0	0
circ297	0	0	1.37225	0	0	0	0	0	0	0	0	0	0	0	0
circ298	0	0	1.01177	0	0	0	0	0	0	0	0	0	0	0	0
circ299	0	0	1.01177	0	0	0	0	0	0	0	0	0	0	0	0
circ300	0	0	1.60064	0	0	0	0	0	0	0	0	0	0	0	0
circ301	0	0	1.60064	0	0	0	0	0	0	0	0	0	0	0	0
circ302	0	0	1.01177	0	0	0	0	0	0	0	0	0	0	0	0
circ303	0	0	1.01177	0	0	0	0	0	0	0	0	0	0	0	0
circ304	0	0	2.01762	0	0	0	0	0	0	0	0	0	0	0	0
circ305	0	0	5.7935	0	0	0	0	0	0	0	0	0	0	0	0
circ306	2.04027	0	1.01177	0	0	0	0	0	0	0	0	0	0	0	0
circ307	0	0	1.01177	0	0	0	0	0	0	0	0	0	0	0	0
circ308	0	0	1.01177	0	0	0	0	0	0	0	0	0	0	0	0
circ309	0	0	1.60064	0	0	0	0	0	0	0	0	0	0	0	0
circ310	0	0	1.01177	0	0	0	0	0	0	0	0	0	0	0	0
circ311	0	0	1.60064	0	0	0	0	0	0	0	0	0	0	0	0
circ312	0	0	1.01177	0	0	0	0	0	0	0	0	0	0	0	0
circ313	0	0	1.01177	0	0	0	0	0	0	0	0	0	0	0	0
circ314	0	0	1.60064	0	0	0	0	0	0	0	0	0	0	0	0
circ315	0	0	1.60064	0	0	0	0	0	0	0	0	0	0	0	0
circ316	0	3.125	7.12125	1.57532	0	0	0	0	0	0	0	0	0	0	0
circ317	0	0	3.37554	0	0	0	0	0	0	0	0	0	0	0	0
circ318	0	0	3.34305	0	0	0	0	0	0	0	0	0	0	0	0
circ319	0	0	1.01177	0	0	0	0	0	0	0	0	0	0	0	0
circ320	0	0	1.01177	0	0	0	0	0	0	0	0	0	0	0	0
circ321	0	0	1.01177	0	0	0	0	0	0	0	0	0	0	0	0
circ322	0	0	1.60064	0	0	0	0	0	0	0	0	0	0	0	0
circ323	0	0	1.01177	0	0	0	0	0	0	0	0	0	0	0	0
circ324	0	0	1.7749	0	0	0	0	0	0	0	0	0	0	0	0
circ325	0	0	0.853901	4.30819	0	0	0	0	0	0	0	0	0	0	0
circ326	0	0	3.21115	0.992333	0	0	0	0	0	0	0	0	0	0	0
circ327	1.04066	0	1.38668	0	0	0	0	0	0	0	0	0	0	0	0
circ328	0	0	3.18171	0	0	0	0	0	0	0	0	0	0	0	0
circ329	0	0	2.54703	0	0	0	0	0	0	0	0	0	0	0	0
circ330	0	0	2.0805	0	0	0	0	0	0	0	0	0	0	0	0
circ331	0	0	1.38668	0	0	0	0	0	0	0	0	0	0	0	0
circ332	0	0	9.73795	0	0	0	0	0	0	0	0	0	0	0	0
circ333	0	0	0.853901	0	0	0	0	0	0	0	0	0	0	0	0
circ334	0	0	1.7749	0	0	0	0	0	0	0	0	0	0	0	0
circ335	0	0	2.54703	0	0	0	0	0	0	0	0	0	0	0	0
circ336	0	0	0.853901	0	0	0	0	0	0	0	0	0	0	0	0
circ337	0	0	3.04727	0	0	0	0	0	0	0	0	0	0	0	0
circ338	0	0	1.38668	0	0	0	0	0	0	0	0	0	0	0	0
circ339	0	0	0.853901	0	0	0	0	0	0	0	0	0	0	0	0
circ340	0	0	0.853901	0	0	0	0	0	0	0	0	0	0	0	0
circ341	0	0	0.853901	0	0	0	0	0	0	0	0	0	0	0	0
circ342	0	0	0.853901	0	0	0	0	0	0	0	0	0	0	0	0
circ343	0	0	1.38668	0	0	0	0	0	0	0	0	0	0	0	0
circ344	0	0	1.7749	0	0	0	0	0	0	0	0	0	0	0	0
circ345	0	0	2.33254	0	0	0	0	0	0	0	0	0	0	0	0
circ346	0	0	2.33254	0	0	0	0	0	0	0	0	0	0	0	0
circ347	0	0	0.853901	0	0	0	0	0	0	0	0	0	0	0	0
circ348	0	0	8.55867	0	0	0	0	0	0	0	0	0	0	0	0
circ349	0	0	2.0805	0	0	0	0	0	0	0	0	0	0	0	0
circ350	0	0	2.0805	0	0	0	0	0	0	0	0	0	0	0	0
circ351	0	0	2.0805	0	0	0	0	0	0	0	0	0	0	0	0
circ352	0	0	0.853901	0	0	0	0	0	0	0	0	0	0	0	0
circ353	0	0	1.38668	0	0	0	0	0	0	0	0	0	0	0	0
circ354	0	0	0.853901	0	0	0	0	0	0	0	0	0	0	0	0
circ355	0	0	0.853901	0	0	0	0	0	0	0	0	0	0	0	0
circ356	0	0	0.853901	0	0	0	0	0	0	0	0	0	0	0	0
circ357	0	0	0.853901	0	0	0	0	0	0	0	0	0	0	0	0
circ358	0	0	1.38668	0	0	0	0	0	0	0	0	0	0	0	0
circ359	0	0	0	1.00029	0	0	0	0	0	0	0	0	0	0	0
circ360	0	0	0	1.58534	0	0	0	0	0	0	0	0	0	0	0
circ361	0	0	4.40927	1.00029	0	0	0	0	0	0	0	0	0	0	0
circ362	0	0	0	1.00029	0	0	0	0	0	0	0	0	0	0	0
circ363	0	0	0	1.58534	0	0	0	0	0	0	0	0	0	0	0
circ364	0	0	0	1.00029	0	0	0	0	0	0	0	0	0	0	0
circ365	0	0	0	2.58544	0	0	0	0	0	0	0	0	0	0	0
circ366	3.05106	1.96218	3.02705	1.00029	0	0	0	0	0	0	0	0	0	0	0
circ367	0	0	0	1.58534	0	0	0	0	0	0	0	0	0	0	0
circ368	0	0	2.97037	5.34148	0	0	0	0	0	0	0	0	0	0	0
circ369	0	0	1.94557	1.00029	0	0	0	0	0	0	0	0	0	0	0
circ370	0	0	0	1.00029	0	0	0	0	0	0	0	0	0	0	0
circ371	0	0	0	1.58534	0	0	0	0	0	0	0	0	0	0	0
circ372	0	0	0	1.00029	0	0	0	0	0	0	0	0	0	0	0
circ373	0	0	0	1.00029	0	0	0	0	0	0	0	0	0	0	0
circ374	0	0	0	2.02363	0	0	0	0	0	0	0	0	0	0	0
circ375	0	0	0	1.58534	0	0	0	0	0	0	0	0	0	0	0
circ376	0	0	0	1.00029	0	0	0	0	0	0	0	0	0	0	0
circ377	0	0	0	1.00029	0	0	0	0	0	0	0	0	0	0	0
circ378	0	0	0	1.00029	0	0	0	0	0	0	0	0	0	0	0
circ379	0	0	1.02837	1.00029	0	0	0	0	0	0	0	0	0	0	0
circ380	0	0	0	1.00029	0	0	0	0	0	0	0	0	0	0	0
circ381	0	0	0	1.00029	0	0	0	0	0	0	0	0	0	0	0
circ382	0	0	0	1.00029	0	0	0	0	0	0	0	0	0	0	0
circ383	0	0	0	1.00029	0	0	0	0	0	0	0	0	0	0	0
circ384	0	0	8.65375	1.58534	0	0	0	0	0	0	0	0	0	0	0
circ385	0	0	0	0.996079	0	0	0	0	0	0	0	0	0	0	0
circ386	0	0	0	0.996079	0	0	0	0	0	0	0	0	0	0	0
circ387	0	0	0	1.57973	0	0	0	0	0	0	0	0	0	0	0
circ388	0	0	0	1.57973	0	0	0	0	0	0	0	0	0	0	0
circ389	0	0	0	1.57973	0	0	0	0	0	0	0	0	0	0	0
circ390	0	0	0	0.996079	0	0	0	0	0	0	0	0	0	0	0
circ391	0	0	1.55706	0.996079	0	0	0	0	0	0	0	0	0	0	0
circ392	0	0	0	1.57973	0	0	0	0	0	0	0	0	0	0	0
circ393	0	0	0	0.996079	0	0	0	0	0	0	0	0	0	0	0
circ394	0	0	0	0.996079	0	0	0	0	0	0	0	0	0	0	0
circ395	0	0	0	0.996079	0	0	0	0	0	0	0	0	0	0	0
circ396	0	0	0	1.57973	0	0	0	0	0	0	0	0	0	0	0
circ397	0	0	0	0.996079	0	0	0	0	0	0	0	0	0	0	0
circ398	0	0	0	0.996079	0	0	0	0	0	0	0	0	0	0	0
circ399	0	0	0	2.31565	0	0	0	0	0	0	0	0	0	0	0
circ400	0	0	0	0.996079	0	0	0	0	0	0	0	0	0	0	0
circ401	0	0	0	0.996079	0	0	0	0	0	0	0	0	0	0	0
circ402	0	0	7.03685	1.99411	0	0	0	0	0	0	0	0	0	0	0
circ403	0	0	0.978727	0.996079	0	0	0	0	0	0	0	0	0	0	0
circ404	0	0	0	0.996079	0	0	0	0	0	0	0	0	0	0	0
circ405	0	0	0	0.996079	0	0	0	0	0	0	0	0	0	0	0
circ406	0	0	0	0.996079	0	0	0	0	0	0	0	0	0	0	0
circ407	0	0	0	0.996079	0	0	0	0	0	0	0	0	0	0	0
circ408	1.47381	0	4.26965	4.91982	0	0	0	0	0	0	0	0	0	0	0
circ409	0	0	0	1.99411	0	0	0	0	0	0	0	0	0	0	0
circ410	0	0	0	0.996079	0	0	0	0	0	0	0	0	0	0	0
circ411	0	0	0	0.996079	0	0	0	0	0	0	0	0	0	0	0
circ412	0	0	0	0.996079	0	0	0	0	0	0	0	0	0	0	0
circ413	0	0	0	1.57973	0	0	0	0	0	0	0	0	0	0	0
circ414	0	0	0	0.996079	0	0	0	0	0	0	0	0	0	0	0
circ415	0	0	0	3.14348	0	0	0	0	0	0	0	0	0	0	0
circ416	0	0	0	0.996079	0	0	0	0	0	0	0	0	0	0	0
circ417	0	0	0	1.00569	0	0	0	0	0	0	0	0	0	0	0
circ418	0	0	0	1.00569	0	0	0	0	0	0	0	0	0	0	0
circ419	0	0	0	1.00569	0	0	0	0	0	0	0	0	0	0	0
circ420	0	0	0	1.00569	0	0	0	0	0	0	0	0	0	0	0
circ421	0	0	0	1.00569	0	0	0	0	0	0	0	0	0	0	0
circ422	0	0	0	1.00569	0	0	0	0	0	0	0	0	0	0	0
circ423	0	0	0	1.00569	0	0	0	0	0	0	0	0	0	0	0
circ424	0	0	0	1.00569	0	0	0	0	0	0	0	0	0	0	0
circ425	0	0	0	1.00569	0	0	0	0	0	0	0	0	0	0	0
circ426	0	0	1.0115	2.00852	0	0	0	0	0	0	0	0	0	0	0
circ427	0	0	0	1.59254	0	0	0	0	0	0	0	0	0	0	0
circ428	0	0	0	1.00569	0	0	0	0	0	0	0	0	0	0	0
circ429	0	0	0	1.00569	0	0	0	0	0	0	0	0	0	0	0
circ430	0	0	0	1.59254	0	0	0	0	0	0	0	0	0	0	0
circ431	0	0	0	2.75827	0	0	0	0	0	0	0	0	0	0	0
circ432	0	0	0	1.00569	0	0	0	0	0	0	0	0	0	0	0
circ433	0	0	0	1.59254	0	0	0	0	0	0	0	0	0	0	0
circ434	0	0	0	1.59254	0	0	0	0	0	0	0	0	0	0	0
circ435	0	0	0	1.00569	0	0	0	0	0	0	0	0	0	0	0
circ436	0	0	0	1.59254	0	0	0	0	0	0	0	0	0	0	0
circ437	0	0	0	4.5505	0	0	0	0	0	0	0	0	0	0	0
circ438	0	0	0	1.59254	0	0	0	0	0	0	0	0	0	0	0
circ439	0	0	1.6409	1.00569	0	0	0	0	0	0	0	0	0	0	0
circ440	0	0	0	2.33102	0	0	0	0	0	0	0	0	0	0	0
circ441	0	0	0	1.00569	0	0	0	0	0	0	0	0	0	0	0
circ442	0	0	2.98261	6.41102	0	0	0	0	0	0	0	0	0	0	0
circ443	0	0	0	2.33102	0	0	0	0	0	0	0	0	0	0	0
circ444	1.47439	0	4.26202	4.26389	0	0	0	0	0	0	0	0	0	0	0
circ445	0	0	0	1.00569	0	0	0	0	0	0	0	0	0	0	0
circ446	0	0	1.0115	14.0776	0	0	0	0	0	0	0	0	0	0	0
circ447	0	0	2.31781	1.00569	0	0	0	0	0	0	0	0	0	0	0
circ448	0	0	0	1.59254	0	0	0	0	0	0	0	0	0	0	0
circ449	0	0	0	1.00569	0	0	0	0	0	0	0	0	0	0	0
circ450	0	0	0	1.57758	0	0	0	0	0	0	0	0	0	0	0
circ451	0	0	0	1.99169	0	0	0	0	0	0	0	0	0	0	0
circ452	0	0	7.4698	2.50653	0	0	0	0	0	0	0	0	0	0	0
circ453	0	0	0	0.994467	0	0	0	0	0	0	0	0	0	0	0
circ454	0	0	0	1.9311	0	0	0	0	0	0	0	0	0	0	0
circ455	0	0	1.56403	0.994467	0	0	0	0	0	0	0	0	0	0	0
circ456	0	0	0	1.57758	0	0	0	0	0	0	0	0	0	0	0
circ457	0	0	3.84841	2.01781	0	0	0	0	0	0	0	0	0	0	0
circ458	0	0	0	0.994467	0	0	0	0	0	0	0	0	0	0	0
circ459	0	0	0	0.994467	0	0	0	0	0	0	0	0	0	0	0
circ460	0	0	0	0.994467	0	0	0	0	0	0	0	0	0	0	0
circ461	0	0	0	0.994467	0	0	0	0	0	0	0	0	0	0	0
circ462	0	0	0	3.79677	0	0	0	0	0	0	0	0	0	0	0
circ463	0	0	3.39003	5.96029	0	0	0	0	0	0	0	0	0	0	0
circ464	0	0	0	3.60167	0	0	0	0	0	0	0	0	0	0	0
circ465	0	0	0	1.57758	0	0	0	0	0	0	0	0	0	0	0
circ466	0	0	0	0.994467	0	0	0	0	0	0	0	0	0	0	0
circ467	0	0	0	0.994467	0	0	0	0	0	0	0	0	0	0	0
circ468	0	0	0	0.994467	0	0	0	0	0	0	0	0	0	0	0
circ469	0	0	0	6.1721	0	0	0	0	0	0	0	0	0	0	0
circ470	0	0	0	0.994467	0	0	0	0	0	0	0	0	0	0	0
circ471	0	0	0	4.89211	0	0	0	0	0	0	0	0	0	0	0
circ472	0	0	4.71783	0.994467	0	0	0	0	0	0	0	0	0	0	0
circ473	0	0	0	1.99169	0	0	0	0	0	0	0	0	0	0	0
circ474	0	0	0	0.994467	0	0	0	0	0	0	0	0	0	0	0
circ475	0	0	0	5.96773	0	0	0	0	0	0	0	0	0	0	0
circ476	0	1.60359	4.7865	10.2906	0	0	0	0	0	0	0	0	0	0	0
circ477	0	0	0	0.994467	0	0	0	0	0	0	0	0	0	0	0
circ478	0	0	0	0.994467	0	0	0	0	0	0	0	0	0	0	0
circ479	0	0	0	0.994467	0	0	0	0	0	0	0	0	0	0	0
circ480	0	2.12677	3.19845	0.994467	0	0	0	0	0	0	0	0	0	0	0
circ481	0	0	0	0.994467	0	0	0	0	0	0	0	0	0	0	0
circ482	0	0	0	3.55141	0	0	0	0	0	0	0	0	0	0	0
circ483	0	0	0	0.994467	0	0	0	0	0	0	0	0	0	0	0
circ484	0	0	0	0.994467	0	0	0	0	0	0	0	0	0	0	0
circ485	0	0	0	4.33589	0	0	0	0	0	0	0	0	0	0	0
circ486	0	0	0	1.99169	0	0	0	0	0	0	0	0	0	0	0
circ487	0	0	0	0.994467	0	0	0	0	0	0	0	0	0	0	0
circ488	0	0	0	0.927504	0	0	0	0	0	0	0	0	0	0	0
circ489	0	0	0	0.927504	0	0	0	0	0	0	0	0	0	0	0
circ490	0	0	0	1.88984	0	0	0	0	0	0	0	0	0	0	0
circ491	0	0	0	0.927504	0	0	0	0	0	0	0	0	0	0	0
circ492	0	0	0	0.927504	0	0	0	0	0	0	0	0	0	0	0
circ493	0	0	0	0.927504	0	0	0	0	0	0	0	0	0	0	0
circ494	0	0	0	1.48747	0	0	0	0	0	0	0	0	0	0	0
circ495	0	0	0	1.48747	0	0	0	0	0	0	0	0	0	0	0
circ496	0	0	0	1.48747	0	0	0	0	0	0	0	0	0	0	0
circ497	0	0	0	0.927504	0	0	0	0	0	0	0	0	0	0	0
circ498	0	0	0	0.927504	0	0	0	0	0	0	0	0	0	0	0
circ499	0.956108	0	19.4939	1.90676	0	0	0	0	0	0	0	0	0	0	0
circ500	0	0	0	2.46467	0	0	0	0	0	0	0	0	0	0	0
circ501	0	0	4.04145	0.927504	0	0	0	0	0	0	0	0	0	0	0
circ502	0	0	0	0.927504	0	0	0	0	0	0	0	0	0	0	0
circ503	0	0	9.22819	0.927504	0	0	0	0	0	0	0	0	0	0	0
circ504	0	0	0	0.927504	0	0	0	0	0	0	0	0	0	0	0
circ505	0	0	0.70968	3.87912	0	0	0	0	0	0	0	0	0	0	0
circ506	0	0	0	0.927504	0	0	0	0	0	0	0	0	0	0	0
circ507	0	0	0	1.48747	0	0	0	0	0	0	0	0	0	0	0
circ508	0	0	2.22331	0.927504	0	0	0	0	0	0	0	0	0	0	0
circ509	0	0	0	0.927504	0	0	0	0	0	0	0	0	0	0	0
circ510	0	0	1.51986	1.48747	0	0	0	0	0	0	0	0	0	0	0
circ511	0	0	0	0.927504	0	0	0	0	0	0	0	0	0	0	0
circ512	0	0	0	0.927504	0	0	0	0	0	0	0	0	0	0	0
circ513	0	0	0	1.88984	0	0	0	0	0	0	0	0	0	0	0
circ514	0	0	0	0.927504	0	0	0	0	0	0	0	0	0	0	0
circ515	0	0	0	1.84961	0	0	0	0	0	0	0	0	0	0	0
circ516	0	0	3.74031	4.82622	0	0	0	0	0	0	0	0	0	0	0
circ517	0	0	0	1.96408	0	0	0	0	0	0	0	0	0	0	0
circ518	0	0	0	2.5399	0	0	0	0	0	0	0	0	0	0	0
circ519	0	0	0	0.976156	0	0	0	0	0	0	0	0	0	0	0
circ520	0	0	0	0.976156	0	0	0	0	0	0	0	0	0	0	0
circ521	0	0	0	0.976156	0	0	0	0	0	0	0	0	0	0	0
circ522	0	0	0	0.976156	0	0	0	0	0	0	0	0	0	0	0
circ523	0.956108	3.43212	0	1.82067	0	0	0	0	0	0	0	0	0	0	0
circ524	0	0	0	0.976156	0	0	0	0	0	0	0	0	0	0	0
circ525	0	0	0	0.976156	0	0	0	0	0	0	0	0	0	0	0
circ526	0	0	0	0.976156	0	0	0	0	0	0	0	0	0	0	0
circ527	0	0	0	0.976156	0	0	0	0	0	0	0	0	0	0	0
circ528	0	0	0	0.976156	0	0	0	0	0	0	0	0	0	0	0
circ529	0	0	0	3.54339	0	0	0	0	0	0	0	0	0	0	0
circ530	0	0	0	0.976156	0	0	0	0	0	0	0	0	0	0	0
circ531	5.25941	0	14.3576	0.976156	0	0	0	0	0	0	0	0	0	0	0
circ532	0	0	0	0.976156	0	0	0	0	0	0	0	0	0	0	0
circ533	0	0	0	0.976156	0	0	0	0	0	0	0	0	0	0	0
circ534	0	0	0	3.00859	0	0	0	0	0	0	0	0	0	0	0
circ535	0	0	0	0.992333	0	0	0	0	0	0	0	0	0	0	0
circ536	0	0	0	0.992333	0	0	0	0	0	0	0	0	0	0	0
circ537	0	0	0	0.992333	0	0	0	0	0	0	0	0	0	0	0
circ538	0	0	0	1.98848	0	0	0	0	0	0	0	0	0	0	0
circ539	0	0	0.938557	4.97713	0	0	0	0	0	0	0	0	0	0	0
circ540	0	0	0.938557	0.992333	0	0	0	0	0	0	0	0	0	0	0
circ541	0	0	0	0.992333	0	0	0	0	0	0	0	0	0	0	0
circ542	0	0	0	0.992333	0	0	0	0	0	0	0	0	0	0	0
circ543	0	0	0	0.992333	0	0	0	0	0	0	0	0	0	0	0
circ544	0	0	0	0.992333	0	0	0	0	0	0	0	0	0	0	0
circ545	0	0	0	0.992333	0	0	0	0	0	0	0	0	0	0	0
circ546	0	0	0	0.992333	0	0	0	0	0	0	0	0	0	0	0
circ547	0	0	0	0.992333	0	0	0	0	0	0	0	0	0	0	0
circ548	0	0	0	1.57473	0	0	0	0	0	0	0	0	0	0	0
circ549	0	0	0	1.16871	0	0	0	0	0	0	0	0	0	0	0
circ550	0	0	0	1.80579	0	0	0	0	0	0	0	0	0	0	0
circ551	0	0	0	1.80579	0	0	0	0	0	0	0	0	0	0	0
circ552	1.875	0	7.0553	8.24224	0	0	0	0	0	0	0	0	0	0	0
circ553	0.975346	0	7.06899	1.16871	0	0	0	0	0	0	0	0	0	0	0
circ554	0	0	6.06125	1.16871	0	0	0	0	0	0	0	0	0	0	0
circ555	0	0	0	1.16871	0	0	0	0	0	0	0	0	0	0	0
circ556	0	0	0	1.80579	0	0	0	0	0	0	0	0	0	0	0
circ557	0	0	0	2.15752	0	0	0	0	0	0	0	0	0	0	0
circ558	0	0	0	1.16871	0	0	0	0	0	0	0	0	0	0	0
circ559	0	0	3.50349	10.1019	0	0	0	0	0	0	0	0	0	0	0
circ560	0	0	0	1.80579	0	0	0	0	0	0	0	0	0	0	0
circ561	0	0	0	2.69948	0	0	0	0	0	0	0	0	0	0	0
circ562	0	0	0	1.16871	0	0	0	0	0	0	0	0	0	0	0
circ563	0	0	0.939159	1.16871	0	0	0	0	0	0	0	0	0	0	0
circ564	0	0	0	1.80579	0	0	0	0	0	0	0	0	0	0	0
circ565	0	0	0	1.16871	0	0	0	0	0	0	0	0	0	0	0
circ566	0	0	0	1.70857	0	0	0	0	0	0	0	0	0	0	0
circ567	0	0	0	1.09368	0	0	0	0	0	0	0	0	0	0	0
circ568	0	0	0	1.09368	0	0	0	0	0	0	0	0	0	0	0
circ569	0	0	0	1.09368	0	0	0	0	0	0	0	0	0	0	0
circ570	0	0	0	1.09368	0	0	0	0	0	0	0	0	0	0	0
circ571	0	0	0	2.04201	0	0	0	0	0	0	0	0	0	0	0
circ572	0	0	0	1.09368	0	0	0	0	0	0	0	0	0	0	0
circ573	0	0	0	1.70857	0	0	0	0	0	0	0	0	0	0	0
circ574	0	0	0	1.09368	0	0	0	0	0	0	0	0	0	0	0
circ575	0	0	0	1.70857	0	0	0	0	0	0	0	0	0	0	0
circ576	0	0	0	1.09368	0	0	0	0	0	0	0	0	0	0	0
circ577	0	0	0	1.09368	0	0	0	0	0	0	0	0	0	0	0
circ578	0	0	3.3346	1.09368	0	0	0	0	0	0	0	0	0	0	0
circ579	0	0	0	1.09368	0	0	0	0	0	0	0	0	0	0	0
circ580	0	0	0	1.09368	0	0	0	0	0	0	0	0	0	0	0
circ581	0	0	0	1.09368	0	0	0	0	0	0	0	0	0	0	0
circ582	0	0	0	1.09368	0	0	0	0	0	0	0	0	0	0	0
circ583	0	0	0	1.09368	0	0	0	0	0	0	0	0	0	0	0
circ584	0	0	0	1.09368	0	0	0	0	0	0	0	0	0	0	0
circ585	0	0	0	1.09368	0	0	0	0	0	0	0	0	0	0	0
circ586	0	0	0	2.10455	0	0	0	0	0	0	0	0	0	0	0
circ587	0	0	0	0.997716	0	0	0	0	0	0	0	0	0	0	0
circ588	0	0	8.29795	0.997716	0	0	0	0	0	0	0	0	0	0	0
circ589	0	0	0	2.59724	0	0	0	0	0	0	0	0	0	0	0
circ590	0	0	0	0.997716	0	0	0	0	0	0	0	0	0	0	0
circ591	0	0	0	0.997716	0	0	0	0	0	0	0	0	0	0	0
circ592	0	0	0	0.997716	0	0	0	0	0	0	0	0	0	0	0
circ593	0	0	1.02837	1.58192	0	0	0	0	0	0	0	0	0	0	0
circ594	0	0	0	0.997716	0	0	0	0	0	0	0	0	0	0	0
circ595	0	0	0	1.58192	0	0	0	0	0	0	0	0	0	0	0
circ596	0	0	0	0.997716	0	0	0	0	0	0	0	0	0	0	0
circ597	0	0	0	0.997716	0	0	0	0	0	0	0	0	0	0	0
circ598	0	0	0	0.997716	0	0	0	0	0	0	0	0	0	0	0
circ599	0	0	0	0.997716	0	0	0	0	0	0	0	0	0	0	0
circ600	0	0	0	1.58192	0	0	0	0	0	0	0	0	0	0	0
circ601	0	0	0	0.997716	0	0	0	0	0	0	0	0	0	0	0
circ602	10.9596	13.064	4.73488	0.997716	0	0	0	0	0	0	0	0	0	0	0
circ603	0	1.74807	7.49639	1.93411	0	0	0	0	0	0	0	0	0	0	0
circ604	0	0	0	1.61205	0	0	0	0	0	0	0	0	0	0	0
circ605	0	0	0	1.02036	0	0	0	0	0	0	0	0	0	0	0
circ606	0	0	0.951454	2.00165	0	0	0	0	0	0	0	0	0	0	0
circ607	0	0	0	1.02036	0	0	0	0	0	0	0	0	0	0	0
circ608	0	0	0	1.02036	0	0	0	0	0	0	0	0	0	0	0
circ609	0	0	0	1.02036	0	0	0	0	0	0	0	0	0	0	0
circ610	0	0	0	1.02036	0	0	0	0	0	0	0	0	0	0	0
circ611	0	0	0	1.02036	0	0	0	0	0	0	0	0	0	0	0
circ612	0	1.5514	0	1.02036	0	0	0	0	0	0	0	0	0	0	0
circ613	0	0	0	1.61205	0	0	0	0	0	0	0	0	0	0	0
circ614	0	0	0	1.02036	0	0	0	0	0	0	0	0	0	0	0
circ615	0	0	0	1.02036	0	0	0	0	0	0	0	0	0	0	0
circ616	0	0	0	1.72149	0	0	0	0	0	0	0	0	0	0	0
circ617	0	0	0	1.10359	0	0	0	0	0	0	0	0	0	0	0
circ618	0	0	0	1.10359	0	0	0	0	0	0	0	0	0	0	0
circ619	0	0	0	5.06018	0	0	0	0	0	0	0	0	0	0	0
circ620	0	0	0	1.10359	0	0	0	0	0	0	0	0	0	0	0
circ621	0	0	0	1.10359	0	0	0	0	0	0	0	0	0	0	0
circ622	0	0	0	1.10359	0	0	0	0	0	0	0	0	0	0	0
circ623	0	0	7.63657	4.94509	0	0	0	0	0	0	0	0	0	0	0
circ624	0	0	0	1.10359	0	0	0	0	0	0	0	0	0	0	0
circ625	0	0	0	1.10359	0	0	0	0	0	0	0	0	0	0	0
circ626	0	0	0	1.10359	0	0	0	0	0	0	0	0	0	0	0
circ627	0	0	0	1.10359	0	0	0	0	0	0	0	0	0	0	0
circ628	0	0	0	1.10359	0	0	0	0	0	0	0	0	0	0	0
circ629	0	0	6.83644	2.91429	0	0	0	0	0	0	0	0	0	0	0
circ630	0	0	1.93704	0.844516	0	0	0	0	0	0	0	0	0	0	0
circ631	0	0	0	0.844516	0	0	0	0	0	0	0	0	0	0	0
circ632	0	0	0	0.844516	0	0	0	0	0	0	0	0	0	0	0
circ633	0	0	0	0.844516	0	0	0	0	0	0	0	0	0	0	0
circ634	0	0	3.42711	0.844516	0	0	0	0	0	0	0	0	0	0	0
circ635	0	0	0	0.844516	0	0	0	0	0	0	0	0	0	0	0
circ636	0	0	0	0.844516	0	0	0	0	0	0	0	0	0	0	0
circ637	0	0	0	0.844516	0	0	0	0	0	0	0	0	0	0	0
circ638	0	0	0	0.844516	0	0	0	0	0	0	0	0	0	0	0
circ639	0	0	0	1.37369	0	0	0	0	0	0	0	0	0	0	0
circ640	0	0	1.0115	1.37369	0	0	0	0	0	0	0	0	0	0	0
circ641	0	0	0	0.844516	0	0	0	0	0	0	0	0	0	0	0
circ642	0	0	0	0.844516	0	0	0	0	0	0	0	0	0	0	0
circ643	0	0	0	0.844516	0	0	0	0	0	0	0	0	0	0	0
circ644	0	0	0	0.844516	0	0	0	0	0	0	0	0	0	0	0
circ645	0	0	0	1.37369	0	0	0	0	0	0	0	0	0	0	0
circ646	0	0	0	1.37369	0	0	0	0	0	0	0	0	0	0	0
circ647	0	0	0	0.844516	0	0	0	0	0	0	0	0	0	0	0
circ648	0	0	0	1.37369	0	0	0	0	0	0	0	0	0	0	0
circ649	0	1.96461	0	0.844516	0	0	0	0	0	0	0	0	0	0	0
circ650	0	0	0	0.844516	0	0	0	0	0	0	0	0	0	0	0
circ651	0	0	1.51912	0.844516	0	0	0	0	0	0	0	0	0	0	0
circ652	0	0	0	1.76	0	0	0	0	0	0	0	0	0	0	0
circ653	0	0	0	0.844516	0	0	0	0	0	0	0	0	0	0	0
circ654	0	0	0	5.55884	0	0	0	0	0	0	0	0	0	0	0
circ655	0	0	0	0.844516	0	0	0	0	0	0	0	0	0	0	0
circ656	0	0	0	0.844516	0	0	0	0	0	0	0	0	0	0	0
circ657	0	0	0	1.37369	0	0	0	0	0	0	0	0	0	0	0
circ658	0	0.924452	6.55412	5.84551	0	0	0	0	0	0	0	0	0	0	0
circ659	0	0	0	0.844516	0	0	0	0	0	0	0	0	0	0	0
circ660	0	0	0	0.844516	0	0	0	0	0	0	0	0	0	0	0
circ661	0	0	0	2.31566	0	0	0	0	0	0	0	0	0	0	0
circ662	0	0	0	0.844516	0	0	0	0	0	0	0	0	0	0	0
circ663	0	0	0	0.844516	0	0	0	0	0	0	0	0	0	0	0
circ664	0	0	0	0.980703	0	0	0	0	0	0	0	0	0	0	0
circ665	2.44538	0	0	0.980703	0	0	0	0	0	0	0	0	0	0	0
circ666	0	0	0	1.55918	0	0	0	0	0	0	0	0	0	0	0
circ667	0	0	0	0.980703	0	0	0	0	0	0	0	0	0	0	0
circ668	0	0	0	0.980703	0	0	0	0	0	0	0	0	0	0	0
circ669	0	0	0	1.55918	0	0	0	0	0	0	0	0	0	0	0
circ670	0	0	0	2.29093	0	0	0	0	0	0	0	0	0	0	0
circ671	0	0	0	1.97096	0	0	0	0	0	0	0	0	0	0	0
circ672	0	0	0	0.980703	0	0	0	0	0	0	0	0	0	0	0
circ673	0	0	0	1.55918	0	0	0	0	0	0	0	0	0	0	0
circ674	0	0	3.67972	1.55918	0	0	0	0	0	0	0	0	0	0	0
circ675	0	0	0	0.980703	0	0	0	0	0	0	0	0	0	0	0
circ676	0	0	0	1.97096	0	0	0	0	0	0	0	0	0	0	0
circ677	0	0	0	0.980703	0	0	0	0	0	0	0	0	0	0	0
circ678	0	0	0	0.980703	0	0	0	0	0	0	0	0	0	0	0
circ679	0	0	0	0.980703	0	0	0	0	0	0	0	0	0	0	0
circ680	0	0	0	0.980703	0	0	0	0	0	0	0	0	0	0	0
circ681	0	0	3.582	0.980703	0	0	0	0	0	0	0	0	0	0	0
circ682	0	0	0	0.980703	0	0	0	0	0	0	0	0	0	0	0
circ683	0	0	0	0.980703	0	0	0	0	0	0	0	0	0	0	0
circ684	0	0	0	0.980703	0	0	0	0	0	0	0	0	0	0	0
circ685	0	0	0	0.980703	0	0	0	0	0	0	0	0	0	0	0
circ686	0	0	0	0.980703	0	0	0	0	0	0	0	0	0	0	0
circ687	0	0	0	0.980703	0	0	0	0	0	0	0	0	0	0	0
circ688	0	0	0	0.980703	0	0	0	0	0	0	0	0	0	0	0
circ689	0	0	0	0.980703	0	0	0	0	0	0	0	0	0	0	0
circ690	0	0	0	0.980703	0	0	0	0	0	0	0	0	0	0	0
circ691	0	0	1.04216	2.29093	0	0	0	0	0	0	0	0	0	0	0
circ692	0	0	0	0.980703	0	0	0	0	0	0	0	0	0	0	0
circ693	0	0	0	0.980703	0	0	0	0	0	0	0	0	0	0	0
circ694	0	0	0	0.980703	0	0	0	0	0	0	0	0	0	0	0
circ695	0	0	0	1.53456	0	0	0	0	0	0	0	0	0	0	0
circ696	0	0	0	0.962365	0	0	0	0	0	0	0	0	0	0	0
circ697	0	0	0	0.962365	0	0	0	0	0	0	0	0	0	0	0
circ698	0	0	0	2.01824	0	0	0	0	0	0	0	0	0	0	0
circ699	0	0	0	0.962365	0	0	0	0	0	0	0	0	0	0	0
circ700	0	0	0	0.962365	0	0	0	0	0	0	0	0	0	0	0
circ701	1.48644	0	0	0.962365	0	0	0	0	0	0	0	0	0	0	0
circ702	0	0	0	0.962365	0	0	0	0	0	0	0	0	0	0	0
circ703	0	0	0	0.962365	0	0	0	0	0	0	0	0	0	0	0
circ704	0	0	0	1.53456	0	0	0	0	0	0	0	0	0	0	0
circ705	0	0	0	0.962365	0	0	0	0	0	0	0	0	0	0	0
circ706	0	0	0	2.84348	0	0	0	0	0	0	0	0	0	0	0
circ707	0	0	0	0.962365	0	0	0	0	0	0	0	0	0	0	0
circ708	0	0	0	0.962365	0	0	0	0	0	0	0	0	0	0	0
circ709	0	0	0	0.962365	0	0	0	0	0	0	0	0	0	0	0
circ710	0	0	0	2.49357	0	0	0	0	0	0	0	0	0	0	0
circ711	0	0	0	0.962365	0	0	0	0	0	0	0	0	0	0	0
circ712	1.47381	0	0.99743	3.37828	0	0	0	0	0	0	0	0	0	0	0
circ713	0	0	0	1.53456	0	0	0	0	0	0	0	0	0	0	0
circ714	0	0	0	0.962365	0	0	0	0	0	0	0	0	0	0	0
circ715	0	0	0	0.962365	0	0	0	0	0	0	0	0	0	0	0
circ716	0	0	0	1.04967	0	0	0	0	0	0	0	0	0	0	0
circ717	0	0	0	1.04967	0	0	0	0	0	0	0	0	0	0	0
circ718	0	0	0	3.01305	0	0	0	0	0	0	0	0	0	0	0
circ719	0	0	0	1.04967	0	0	0	0	0	0	0	0	0	0	0
circ720	0	0	0	1.65082	0	0	0	0	0	0	0	0	0	0	0
circ721	1.02697	0	0	1.04967	0	0	0	0	0	0	0	0	0	0	0
circ722	0	2.13125	0.8192	1.04967	0	0	0	0	0	0	0	0	0	0	0
circ723	0	0	0	1.04967	0	0	0	0	0	0	0	0	0	0	0
circ724	0	0	0	1.04967	0	0	0	0	0	0	0	0	0	0	0
circ725	0	0	2.55875	6.46596	0	0	0	0	0	0	0	0	0	0	0
circ726	0	0	0	1.04967	0	0	0	0	0	0	0	0	0	0	0
circ727	0	0	1.04663	1.04967	0	0	0	0	0	0	0	0	0	0	0
circ728	0	0	1.02837	1.04967	0	0	0	0	0	0	0	0	0	0	0
circ729	0	0	0	1.04967	0	0	0	0	0	0	0	0	0	0	0
circ730	0	0	0	1.65082	0	0	0	0	0	0	0	0	0	0	0
circ731	0	0	0	1.04967	0	0	0	0	0	0	0	0	0	0	0
circ732	0	0	0	1.04967	0	0	0	0	0	0	0	0	0	0	0
circ733	0	0	0	1.04967	0	0	0	0	0	0	0	0	0	0	0
circ734	0	0	0	1.04967	0	0	0	0	0	0	0	0	0	0	0
circ735	0	0	0	1.03424	0	0	0	0	0	0	0	0	0	0	0
circ736	0	0	0	2.05105	0	0	0	0	0	0	0	0	0	0	0
circ737	0	0	5.04565	1.63043	0	0	0	0	0	0	0	0	0	0	0
circ738	0	0	0	1.03424	0	0	0	0	0	0	0	0	0	0	0
circ739	0	0	0	1.63043	0	0	0	0	0	0	0	0	0	0	0
circ740	0	0	0	1.03424	0	0	0	0	0	0	0	0	0	0	0
circ741	0	0	0	1.03424	0	0	0	0	0	0	0	0	0	0	0
circ742	0	0	0	2.05105	0	0	0	0	0	0	0	0	0	0	0
circ743	0	0	0	1.03424	0	0	0	0	0	0	0	0	0	0	0
circ744	0	0	0	1.03424	0	0	0	0	0	0	0	0	0	0	0
circ745	0	0	0	1.03424	0	0	0	0	0	0	0	0	0	0	0
circ746	0	0	0	1.63043	0	0	0	0	0	0	0	0	0	0	0
circ747	0	0	0	1.63043	0	0	0	0	0	0	0	0	0	0	0
circ748	0	0	0	1.03424	0	0	0	0	0	0	0	0	0	0	0
circ749	0	0	0	1.9352	0	0	0	0	0	0	0	0	0	0	0
circ750	0	0	0	1.03424	0	0	0	0	0	0	0	0	0	0	0
circ751	0	0	0	1.03424	0	0	0	0	0	0	0	0	0	0	0
circ752	0	0	0	1.03424	0	0	0	0	0	0	0	0	0	0	0
circ753	0	0	0	1.03424	0	0	0	0	0	0	0	0	0	0	0
circ754	0	0	0	0.936389	0	0	0	0	0	0	0	0	0	0	0
circ755	0	0	0	0.936389	0	0	0	0	0	0	0	0	0	0	0
circ756	2.85307	0	0	0.936389	0	0	0	0	0	0	0	0	0	0	0
circ757	0	0	0	0.936389	0	0	0	0	0	0	0	0	0	0	0
circ758	0	0	0	3.58606	0	0	0	0	0	0	0	0	0	0	0
circ759	0	0	0	0.936389	0	0	0	0	0	0	0	0	0	0	0
circ760	0	0	0	0.936389	0	0	0	0	0	0	0	0	0	0	0
circ761	0	0	0	0.936389	0	0	0	0	0	0	0	0	0	0	0
circ762	0.975346	0	0	2.49687	0	0	0	0	0	0	0	0	0	0	0
circ763	0	0	0	0.936389	0	0	0	0	0	0	0	0	0	0	0
circ764	0	0	0	1.9035	0	0	0	0	0	0	0	0	0	0	0
circ765	0	0	0	0.936389	0	0	0	0	0	0	0	0	0	0	0
circ766	0	0	0	1.49951	0	0	0	0	0	0	0	0	0	0	0
circ767	0	0	0	1.49951	0	0	0	0	0	0	0	0	0	0	0
circ768	0	0	0	5.21931	0	0	0	0	0	0	0	0	0	0	0
circ769	0	0	0	0.936389	0	0	0	0	0	0	0	0	0	0	0
circ770	0	0	0	0.936389	0	0	0	0	0	0	0	0	0	0	0
circ771	0	0	0	0.936389	0	0	0	0	0	0	0	0	0	0	0
circ772	0	0	0	1.54956	0	0	0	0	0	0	0	0	0	0	0
circ773	0	0	0	0.973532	0	0	0	0	0	0	0	0	0	0	0
circ774	0	0	1.98517	0.973532	0	0	0	0	0	0	0	0	0	0	0
circ775	0	0	0	2.56926	0	0	0	0	0	0	0	0	0	0	0
circ776	0	0	0	0.973532	0	0	0	0	0	0	0	0	0	0	0
circ777	0	0	0	2.95181	0	0	0	0	0	0	0	0	0	0	0
circ778	0	0	3.22211	0.973532	0	0	0	0	0	0	0	0	0	0	0
circ779	0	0	0	0.973532	0	0	0	0	0	0	0	0	0	0	0
circ780	0	0	3.75295	1.96011	0	0	0	0	0	0	0	0	0	0	0
circ781	0	0	0	0.973532	0	0	0	0	0	0	0	0	0	0	0
circ782	0	0	6.60982	0.973532	0	0	0	0	0	0	0	0	0	0	0
circ783	0	0	0	0.973532	0	0	0	0	0	0	0	0	0	0	0
circ784	0	0	0	2.54058	0	0	0	0	0	0	0	0	0	0	0
circ785	0	0	0	0.973532	0	0	0	0	0	0	0	0	0	0	0
circ786	0	0	0	5.00986	0	0	0	0	0	0	0	0	0	0	0
circ787	0	0	0	3.27104	0	0	0	0	0	0	0	0	0	0	0
circ788	0	0	0	0.973532	0	0	0	0	0	0	0	0	0	0	0
circ789	0	0	0	0.973532	0	0	0	0	0	0	0	0	0	0	0
circ790	0	0	1.52427	1.54956	0	0	0	0	0	0	0	0	0	0	0
circ791	0	0	0	0.973532	0	0	0	0	0	0	0	0	0	0	0
circ792	0	0	0	1.54956	0	0	0	0	0	0	0	0	0	0	0
circ793	0	0	1.02868	10.5398	0	0	0	0	0	0	0	0	0	0	0
circ794	0	0	3.20925	1.54956	0	0	0	0	0	0	0	0	0	0	0
circ795	0	0	0	0.973532	0	0	0	0	0	0	0	0	0	0	0
circ796	0	0	1.62267	4.37903	0	0	0	0	0	0	0	0	0	0	0
circ797	0	0	0	0.973532	0	0	0	0	0	0	0	0	0	0	0
circ798	0	0	0	0.973532	0	0	0	0	0	0	0	0	0	0	0
circ799	0	0	0	6.15682	0	0	0	0	0	0	0	0	0	0	0
circ800	0	0	0	0.973532	0	0	0	0	0	0	0	0	0	0	0
circ801	0	0	1.93637	0.973532	0	0	0	0	0	0	0	0	0	0	0
circ802	0	0	0	0.977197	0	0	0	0	0	0	0	0	0	0	0
circ803	0	0	1.8392	0.977197	0	0	0	0	0	0	0	0	0	0	0
circ804	0	0	0	0.977197	0	0	0	0	0	0	0	0	0	0	0
circ805	0	0	0	0.977197	0	0	0	0	0	0	0	0	0	0	0
circ806	0	0	0	0.977197	0	0	0	0	0	0	0	0	0	0	0
circ807	0	0	0	1.55448	0	0	0	0	0	0	0	0	0	0	0
circ808	0	0	4.29259	2.28527	0	0	0	0	0	0	0	0	0	0	0
circ809	0	0	0	0.977197	0	0	0	0	0	0	0	0	0	0	0
circ810	0	0	0	0.977197	0	0	0	0	0	0	0	0	0	0	0
circ811	0	0	0	1.55448	0	0	0	0	0	0	0	0	0	0	0
circ812	0	0	0	0.977197	0	0	0	0	0	0	0	0	0	0	0
circ813	0	0	0	0.977197	0	0	0	0	0	0	0	0	0	0	0
circ814	0	0	0	0.977197	0	0	0	0	0	0	0	0	0	0	0
circ815	0	0	0	0.977197	0	0	0	0	0	0	0	0	0	0	0
circ816	0	0	1.52355	2.28527	0	0	0	0	0	0	0	0	0	0	0
circ817	0	0	7.90909	21.0518	0	0	0	0	0	0	0	0	0	0	0
circ818	0	0	4.09865	5.56252	0	0	0	0	0	0	0	0	0	0	0
circ819	0	0	0	0.977197	0	0	0	0	0	0	0	0	0	0	0
circ820	0	0	0	0.977197	0	0	0	0	0	0	0	0	0	0	0
circ821	0	0	0	0.977197	0	0	0	0	0	0	0	0	0	0	0
circ822	0	0	0	1.55448	0	0	0	0	0	0	0	0	0	0	0
circ823	0	0	0	1.55448	0	0	0	0	0	0	0	0	0	0	0
circ824	0	0	0	0.977197	0	0	0	0	0	0	0	0	0	0	0
circ825	0	0	0	0.977197	0	0	0	0	0	0	0	0	0	0	0
circ826	0	0	0	0.977197	0	0	0	0	0	0	0	0	0	0	0
circ827	0	0	0	0.977197	0	0	0	0	0	0	0	0	0	0	0
circ828	0	0	0	1.55448	0	0	0	0	0	0	0	0	0	0	0
circ829	0	0	0	0.977197	0	0	0	0	0	0	0	0	0	0	0
circ830	0	0	0	1.96566	0	0	0	0	0	0	0	0	0	0	0
circ831	0	0	1.01289	0	0	0	0	0	0	0	0	0	0	0	0
circ832	0	0	1.01289	0	0	0	0	0	0	0	0	0	0	0	0
circ833	0	0	1.01289	0	0	0	0	0	0	0	0	0	0	0	0
circ834	0	0	1.01289	0	0	0	0	0	0	0	0	0	0	0	0
circ835	0	0	4.05419	1.06641	0	0	0	0	0	0	0	0	0	0	0
circ836	0	0	1.01289	0	0	0	0	0	0	0	0	0	0	0	0
circ837	0	0	1.01289	0	0	0	0	0	0	0	0	0	0	0	0
circ838	0	0	1.01289	0	0	0	0	0	0	0	0	0	0	0	0
circ839	0	1.25949	1.01289	0	0	0	0	0	0	0	0	0	0	0	0
circ840	0	0	1.01289	0	0	0	0	0	0	0	0	0	0	0	0
circ841	0	0	2.04379	0	0	0	0	0	0	0	0	0	0	0	0
circ842	0	0	1.01289	0	0	0	0	0	0	0	0	0	0	0	0
circ843	0	0	1.01289	0	0	0	0	0	0	0	0	0	0	0	0
circ844	0	0	1.01289	0	0	0	0	0	0	0	0	0	0	0	0
circ845	0	0	1.01289	0	0	0	0	0	0	0	0	0	0	0	0
circ846	0	0	5.18365	2.67113	0	0	0	0	0	0	0	0	0	0	0
circ847	0	0	1.01289	0	0	0	0	0	0	0	0	0	0	0	0
circ848	0	0	1.01289	0	0	0	0	0	0	0	0	0	0	0	0
circ849	0	0	1.01289	0	0	0	0	0	0	0	0	0	0	0	0
circ850	0	0	1.60212	0	0	0	0	0	0	0	0	0	0	0	0
circ851	0	0	1.01289	0	0	0	0	0	0	0	0	0	0	0	0
circ852	20.1345	36.5596	87.5591	0	0	0	0	0	0	0	0	0	0	0	0
circ853	0	0	1.94802	1.96278	0	0	0	0	0	0	0	0	0	0	0
circ854	0	0	6.57637	0	0	0	0	0	0	0	0	0	0	0	0
circ855	0	0	0.965555	0	0	0	0	0	0	0	0	0	0	0	0
circ856	0	0	0.965555	0	0	0	0	0	0	0	0	0	0	0	0
circ857	0	0	1.53885	0	0	0	0	0	0	0	0	0	0	0	0
circ858	0	0	4.24478	0	0	0	0	0	0	0	0	0	0	0	0
circ859	0	0	0.965555	0	0	0	0	0	0	0	0	0	0	0	0
circ860	0	0	0.965555	1.00609	0	0	0	0	0	0	0	0	0	0	0
circ861	0	0	0.965555	0	0	0	0	0	0	0	0	0	0	0	0
circ862	0	0	0.965555	0	0	0	0	0	0	0	0	0	0	0	0
circ863	0	0	0.965555	0	0	0	0	0	0	0	0	0	0	0	0
circ864	0	0	1.99393	0	0	0	0	0	0	0	0	0	0	0	0
circ865	0	0	0.965555	0	0	0	0	0	0	0	0	0	0	0	0
circ866	0	0	0.965555	0	0	0	0	0	0	0	0	0	0	0	0
circ867	0	0	0.965555	0	0	0	0	0	0	0	0	0	0	0	0
circ868	1.47439	0	0.965555	0	0	0	0	0	0	0	0	0	0	0	0
circ869	0	0	0.965555	0	0	0	0	0	0	0	0	0	0	0	0
circ870	0	0	0.965555	0	0	0	0	0	0	0	0	0	0	0	0
circ871	0	0	0.965555	0	0	0	0	0	0	0	0	0	0	0	0
circ872	0	0	0.965555	0	0	0	0	0	0	0	0	0	0	0	0
circ873	0	0	0.965555	0	0	0	0	0	0	0	0	0	0	0	0
circ874	0	0	1.94802	0	0	0	0	0	0	0	0	0	0	0	0
circ875	0	0	0.965555	0	0	0	0	0	0	0	0	0	0	0	0
circ876	0	0	1.53885	0	0	0	0	0	0	0	0	0	0	0	0
circ877	0	0	0.965555	0	0	0	0	0	0	0	0	0	0	0	0
circ878	12.8726	19.3319	25.5725	0	0	0	0	0	0	0	0	0	0	0	0
circ879	0	0	0.965555	0	0	0	0	0	0	0	0	0	0	0	0
circ880	0	0	1.02837	0	0	0	0	0	0	0	0	0	0	0	0
circ881	0	0	1.02837	0	0	0	0	0	0	0	0	0	0	0	0
circ882	0	0	1.02837	0	0	0	0	0	0	0	0	0	0	0	0
circ883	0	0	1.02837	0	0	0	0	0	0	0	0	0	0	0	0
circ884	0	0	1.02837	0	0	0	0	0	0	0	0	0	0	0	0
circ885	0	0	43.206	1.8844	0	0	0	0	0	0	0	0	0	0	0
circ886	0	0	7.44299	1.93897	0	0	0	0	0	0	0	0	0	0	0
circ887	0	0	1.02837	0	0	0	0	0	0	0	0	0	0	0	0
circ888	0	0	1.62267	0	0	0	0	0	0	0	0	0	0	0	0
circ889	0	0	1.02837	0	0	0	0	0	0	0	0	0	0	0	0
circ890	0	0	4.65636	1.95607	0	0	0	0	0	0	0	0	0	0	0
circ891	0	0	1.02837	1.02334	0	0	0	0	0	0	0	0	0	0	0
circ892	0	0	1.02837	0	0	0	0	0	0	0	0	0	0	0	0
circ893	0	0	1.02837	0	0	0	0	0	0	0	0	0	0	0	0
circ894	0	0	1.02837	0	0	0	0	0	0	0	0	0	0	0	0
circ895	0	0	1.02837	3.95989	0	0	0	0	0	0	0	0	0	0	0
circ896	0	0	1.02837	0	0	0	0	0	0	0	0	0	0	0	0
circ897	0	0	1.62267	0	0	0	0	0	0	0	0	0	0	0	0
circ898	0	0	1.02837	0	0	0	0	0	0	0	0	0	0	0	0
circ899	0	0	1.02837	0	0	0	0	0	0	0	0	0	0	0	0
circ900	0	0	1.02837	0	0	0	0	0	0	0	0	0	0	0	0
circ901	0	0	1.02837	0	0	0	0	0	0	0	0	0	0	0	0
circ902	0	0	1.02837	0	0	0	0	0	0	0	0	0	0	0	0
circ903	1.47439	0	1.02837	1.9671	0	0	0	0	0	0	0	0	0	0	0
circ904	0	0	1.62267	0	0	0	0	0	0	0	0	0	0	0	0
circ905	0	0	3.24616	0	0	0	0	0	0	0	0	0	0	0	0
circ906	0	0	1.02837	0	0	0	0	0	0	0	0	0	0	0	0
circ907	5.09709	1.91105	8.35539	1.16573	0	0	0	0	0	0	0	0	0	0	0
circ908	0	0	1.02837	0	0	0	0	0	0	0	0	0	0	0	0
circ909	0	0	0	1.01025	0	0	0	0	0	0	0	0	0	0	0
circ910	0	0	0	1.59861	0	0	0	0	0	0	0	0	0	0	0
circ911	0	0	0	1.01025	0	0	0	0	0	0	0	0	0	0	0
circ912	0	0	0	1.01025	0	0	0	0	0	0	0	0	0	0	0
circ913	0	0	0	1.01025	0	0	0	0	0	0	0	0	0	0	0
circ914	0	0	0	1.59861	0	0	0	0	0	0	0	0	0	0	0
circ915	0	0	0	1.01025	0	0	0	0	0	0	0	0	0	0	0
circ916	2.66723	1.5514	3.1717	1.01025	0	0	0	0	0	0	0	0	0	0	0
circ917	0	0	0	1.59861	0	0	0	0	0	0	0	0	0	0	0
circ918	0	0	0	1.59861	0	0	0	0	0	0	0	0	0	0	0
circ919	0	0	0	1.4414	0	0	0	0	0	0	0	0	0	0	0
circ920	0	0	0	0.893688	0	0	0	0	0	0	0	0	0	0	0
circ921	0	0	0	1.4414	0	0	0	0	0	0	0	0	0	0	0
circ922	0	0	0	2.49727	0	0	0	0	0	0	0	0	0	0	0
circ923	0	0	0	0.893688	0	0	0	0	0	0	0	0	0	0	0
circ924	0	0	0	0.893688	0	0	0	0	0	0	0	0	0	0	0
circ925	0	0	0	2.14785	0	0	0	0	0	0	0	0	0	0	0
circ926	0	0	0	0.893688	0	0	0	0	0	0	0	0	0	0	0
circ927	0	0	0	0.893688	0	0	0	0	0	0	0	0	0	0	0
circ928	2.99995	0	5.95344	6.85737	0	0	0	0	0	0	0	0	0	0	0
circ929	0	0	0	0.893688	0	0	0	0	0	0	0	0	0	0	0
circ930	0	0	0	1.4414	0	0	0	0	0	0	0	0	0	0	0
circ931	0	0	1.90775	0.893688	0	0	0	0	0	0	0	0	0	0	0
circ932	0	0	0	0.893688	0	0	0	0	0	0	0	0	0	0	0
circ933	0	0	0	0.900964	0	0	0	0	0	0	0	0	0	0	0
circ934	0	0	0	0.900964	0	0	0	0	0	0	0	0	0	0	0
circ935	0	0	0	0.900964	0	0	0	0	0	0	0	0	0	0	0
circ936	0	0	0	5.15123	0	0	0	0	0	0	0	0	0	0	0
circ937	0	0	0	1.84877	0	0	0	0	0	0	0	0	0	0	0
circ938	0	0	0	0.900964	0	0	0	0	0	0	0	0	0	0	0
circ939	0	0	0	2.16003	0	0	0	0	0	0	0	0	0	0	0
circ940	0	0	0	0.900964	0	0	0	0	0	0	0	0	0	0	0
circ941	0	0	0	1.96025	0	0	0	0	0	0	0	0	0	0	0
circ942	0	0	0	0.900964	0	0	0	0	0	0	0	0	0	0	0
circ943	0	0	0	0.900964	0	0	0	0	0	0	0	0	0	0	0
circ944	0	0	0	0.900964	0	0	0	0	0	0	0	0	0	0	0
circ945	0	0	0	1.84877	0	0	0	0	0	0	0	0	0	0	0
circ946	0	0	0	1.45134	0	0	0	0	0	0	0	0	0	0	0
circ947	0	0	0	4.26405	0	0	0	0	0	0	0	0	0	0	0
circ948	0	0	0	0.900964	0	0	0	0	0	0	0	0	0	0	0
circ949	0	0	0	0.98881	0	0	0	0	0	0	0	0	0	0	0
circ950	0	0	0	0.98881	0	0	0	0	0	0	0	0	0	0	0
circ951	0	0	0	0.98881	0	0	0	0	0	0	0	0	0	0	0
circ952	0	0	0	0.98881	0	0	0	0	0	0	0	0	0	0	0
circ953	0	0	0	1.57002	0	0	0	0	0	0	0	0	0	0	0
circ954	0	0	3.86872	0.97539	0	0	0	0	0	0	0	0	0	0	0
circ955	0	0	0	0.97539	0	0	0	0	0	0	0	0	0	0	0
circ956	0	0	0	0.97539	0	0	0	0	0	0	0	0	0	0	0
circ957	0	0	0	1.96293	0	0	0	0	0	0	0	0	0	0	0
circ958	0	0	0	0.97539	0	0	0	0	0	0	0	0	0	0	0
circ959	0	0	0	1.96293	0	0	0	0	0	0	0	0	0	0	0
circ960	0	2.12677	0	0.97539	0	0	0	0	0	0	0	0	0	0	0
circ961	0	0	0	0.97539	0	0	0	0	0	0	0	0	0	0	0
circ962	0	0	0	0.97539	0	0	0	0	0	0	0	0	0	0	0
circ963	0	0	0	4.23836	0	0	0	0	0	0	0	0	0	0	0
circ964	0	0	0	0.97539	0	0	0	0	0	0	0	0	0	0	0
circ965	0	0	0	0.902685	0	0	0	0	0	0	0	0	0	0	0
circ966	0	0	0	0.902685	0	0	0	0	0	0	0	0	0	0	0
circ967	0	0	0	1.85145	0	0	0	0	0	0	0	0	0	0	0
circ968	0	0	0	6.83334	0	0	0	0	0	0	0	0	0	0	0
circ969	0	0	0	0.902685	0	0	0	0	0	0	0	0	0	0	0
circ970	0	0	0	2.41892	0	0	0	0	0	0	0	0	0	0	0
circ971	0	0	0	2.63628	0	0	0	0	0	0	0	0	0	0	0
circ972	0	0	2.31781	2.82513	0	0	0	0	0	0	0	0	0	0	0
circ973	0	0	0	1.45369	0	0	0	0	0	0	0	0	0	0	0
circ974	0	0	0	0.902685	0	0	0	0	0	0	0	0	0	0	0
circ975	0	0	0	2.41892	0	0	0	0	0	0	0	0	0	0	0
circ976	1.95511	0	0	0.902685	0	0	0	0	0	0	0	0	0	0	0
circ977	0	0	0	1.85145	0	0	0	0	0	0	0	0	0	0	0
circ978	0	0	0	0.902685	0	0	0	0	0	0	0	0	0	0	0
circ979	0	0	0	2.16291	0	0	0	0	0	0	0	0	0	0	0
circ980	0	0	0	3.2773	0	0	0	0	0	0	0	0	0	0	0
circ981	0	0	0	1.49983	0	0	0	0	0	0	0	0	0	0	0
circ982	0	0	0	3.20578	0	0	0	0	0	0	0	0	0	0	0
circ983	0	0	0	0.936629	0	0	0	0	0	0	0	0	0	0	0
circ984	0	0	0	1.90387	0	0	0	0	0	0	0	0	0	0	0
circ985	0	0	4.7593	0.936629	0	0	0	0	0	0	0	0	0	0	0
circ986	0	0	0	0.936629	0	0	0	0	0	0	0	0	0	0	0
circ987	0	0	0	0.936629	0	0	0	0	0	0	0	0	0	0	0
circ988	0	0	0	0.936629	0	0	0	0	0	0	0	0	0	0	0
circ989	0	0	0	0.936629	0	0	0	0	0	0	0	0	0	0	0
circ990	0	0	0	2.21915	0	0	0	0	0	0	0	0	0	0	0
circ991	0	0	0	0.936629	0	0	0	0	0	0	0	0	0	0	0
circ992	0	0	0	0.936629	0	0	0	0	0	0	0	0	0	0	0
circ993	0	0	0	0.936629	0	0	0	0	0	0	0	0	0	0	0
circ994	0	0	0	0.936629	0	0	0	0	0	0	0	0	0	0	0
circ995	0	0	0	1.49983	0	0	0	0	0	0	0	0	0	0	0
circ996	0	0	0	1.49983	0	0	0	0	0	0	0	0	0	0	0
circ997	0	0	0	1.90387	0	0	0	0	0	0	0	0	0	0	0
circ998	0	0	0	0.936629	0	0	0	0	0	0	0	0	0	0	0
circ999	0	0	0	0.945346	0	0	0	0	0	0	0	0	0	0	0
circ1000	1.87434	0	0	0.945346	0	0	0	0	0	0	0	0	0	0	0
circ1001	0	0	0	0.945346	0	0	0	0	0	0	0	0	0	0	0
circ1002	0	0	0	1.51162	0	0	0	0	0	0	0	0	0	0	0
circ1003	0	0	0	8.14887	0	0	0	0	0	0	0	0	0	0	0
circ1004	0	0	0	0.945346	0	0	0	0	0	0	0	0	0	0	0
circ1005	0	0	0	1.51162	0	0	0	0	0	0	0	0	0	0	0
circ1006	0	0	0	0.945346	0	0	0	0	0	0	0	0	0	0	0
circ1007	0	0	0	0.945346	0	0	0	0	0	0	0	0	0	0	0
circ1008	0	0	0	0.945346	0	0	0	0	0	0	0	0	0	0	0
circ1009	0	0	0	1.51162	0	0	0	0	0	0	0	0	0	0	0
circ1010	0	0	0	0.945346	0	0	0	0	0	0	0	0	0	0	0
circ1011	0	0	0	0.945346	0	0	0	0	0	0	0	0	0	0	0
circ1012	0	0	0	1.51162	0	0	0	0	0	0	0	0	0	0	0
circ1013	0	0	0	1.51162	0	0	0	0	0	0	0	0	0	0	0
circ1014	0	0	0	0.945346	0	0	0	0	0	0	0	0	0	0	0
circ1015	0	0	0	1.51162	0	0	0	0	0	0	0	0	0	0	0
circ1016	0	0	0	1.51162	0	0	0	0	0	0	0	0	0	0	0
circ1017	0	0	0	0.945346	0	0	0	0	0	0	0	0	0	0	0
circ1018	0	0	0	1.91722	0	0	0	0	0	0	0	0	0	0	0
circ1019	0	0	0	0.884537	0	0	0	0	0	0	0	0	0	0	0
circ1020	0	0	0	0.884537	0	0	0	0	0	0	0	0	0	0	0
circ1021	0	0	0	0.884537	0	0	0	0	0	0	0	0	0	0	0
circ1022	0	0	1.50244	0.884537	0	0	0	0	0	0	0	0	0	0	0
circ1023	1.47381	0	0	6.69705	0	0	0	0	0	0	0	0	0	0	0
circ1024	0	0	0	0.884537	0	0	0	0	0	0	0	0	0	0	0
circ1025	0	0	0	0.884537	0	0	0	0	0	0	0	0	0	0	0
circ1026	0	0	0	0.884537	0	0	0	0	0	0	0	0	0	0	0
circ1027	0	0	0	1.42886	0	0	0	0	0	0	0	0	0	0	0
circ1028	0	0	0	0.884537	0	0	0	0	0	0	0	0	0	0	0
circ1029	0	0	0.963687	7.82171	0	0	0	0	0	0	0	0	0	0	0
circ1030	0	0	0	0.884537	0	0	0	0	0	0	0	0	0	0	0
circ1031	0	0	0	1.55241	0	0	0	0	0	0	0	0	0	0	0
circ1032	0	0	1.14685	0.975657	0	0	0	0	0	0	0	0	0	0	0
circ1033	0	1.08882	0	0.975657	0	0	0	0	0	0	0	0	0	0	0
circ1034	0	0	0	0.975657	0	0	0	0	0	0	0	0	0	0	0
circ1035	0.917879	0	1.53634	0.975657	0	0	0	0	0	0	0	0	0	0	0
circ1036	0	0	0	1.55241	0	0	0	0	0	0	0	0	0	0	0
circ1037	0	0	0	0.975657	0	0	0	0	0	0	0	0	0	0	0
circ1038	0	0	0	1.55241	0	0	0	0	0	0	0	0	0	0	0
circ1039	0	0	3.75214	1.55241	0	0	0	0	0	0	0	0	0	0	0
circ1040	0	0	0	1.55241	0	0	0	0	0	0	0	0	0	0	0
circ1041	0	1.12402	0	0.975657	0	0	0	0	0	0	0	0	0	0	0
circ1042	0	0	0	1.55241	0	0	0	0	0	0	0	0	0	0	0
circ1043	0	0	3.99361	4.1106	0	0	0	0	0	0	0	0	0	0	0
circ1044	0	0	0	0.992033	0	0	0	0	0	0	0	0	0	0	0
circ1045	0	0	0.935955	8.74443	0	0	0	0	0	0	0	0	0	0	0
circ1046	0	0	0	2.30916	0	0	0	0	0	0	0	0	0	0	0
circ1047	0	0	0	2.98603	0	0	0	0	0	0	0	0	0	0	0
circ1048	0	0	0	3.79252	0	0	0	0	0	0	0	0	0	0	0
circ1049	0	0	0	1.57433	0	0	0	0	0	0	0	0	0	0	0
circ1050	0	0	0	1.57433	0	0	0	0	0	0	0	0	0	0	0
circ1051	0	0	0	1.98803	0	0	0	0	0	0	0	0	0	0	0
circ1052	0	0	0	0.992033	0	0	0	0	0	0	0	0	0	0	0
circ1053	0	0	0	0.992033	0	0	0	0	0	0	0	0	0	0	0
circ1054	0	0	0	1.57433	0	0	0	0	0	0	0	0	0	0	0
circ1055	0	0	0	0.992033	0	0	0	0	0	0	0	0	0	0	0
circ1056	0	0	0	2.63286	0	0	0	0	0	0	0	0	0	0	0
circ1057	0	0	0	1.45111	0	0	0	0	0	0	0	0	0	0	0
circ1058	0	0	3.10293	0.900791	0	0	0	0	0	0	0	0	0	0	0
circ1059	0	0	0	0.900791	0	0	0	0	0	0	0	0	0	0	0
circ1060	0	0	10.2102	4.24967	0	0	0	0	0	0	0	0	0	0	0
circ1061	0	0	0	0.900791	0	0	0	0	0	0	0	0	0	0	0
circ1062	0	0	0	1.45111	0	0	0	0	0	0	0	0	0	0	0
circ1063	0	0	0	0.900791	0	0	0	0	0	0	0	0	0	0	0
circ1064	0	0	0	1.84851	0	0	0	0	0	0	0	0	0	0	0
circ1065	0	0	0	0.900791	0	0	0	0	0	0	0	0	0	0	0
circ1066	0	0	0	0.900791	0	0	0	0	0	0	0	0	0	0	0
circ1067	0	3.7804	2.40032	0.900791	0	0	0	0	0	0	0	0	0	0	0
circ1068	0	0	0	2.45655	0	0	0	0	0	0	0	0	0	0	0
circ1069	0	1.96218	0	0.900791	0	0	0	0	0	0	0	0	0	0	0
circ1070	0	0	0	3.27365	0	0	0	0	0	0	0	0	0	0	0
circ1071	0	0	0	0.900791	0	0	0	0	0	0	0	0	0	0	0
circ1072	0	0	0	1.84851	0	0	0	0	0	0	0	0	0	0	0
circ1073	0	0	1.52355	0	0	0	0	0	0	0	0	0	0	0	0
circ1074	0	0	2.50778	0	0	0	0	0	0	0	0	0	0	0	0
circ1075	0	0	1.52355	0	0	0	0	0	0	0	0	0	0	0	0
circ1076	0	0	0.954189	0	0	0	0	0	0	0	0	0	0	0	0
circ1077	0	0	0.954189	0	0	0	0	0	0	0	0	0	0	0	0
circ1078	0	0	0.954189	0	0	0	0	0	0	0	0	0	0	0	0
circ1079	0	0	1.93073	0	0	0	0	0	0	0	0	0	0	0	0
circ1080	0	0	0.954189	0	0	0	0	0	0	0	0	0	0	0	0
circ1081	0	0	1.52355	0	0	0	0	0	0	0	0	0	0	0	0
circ1082	0	0	0.954189	0	0	0	0	0	0	0	0	0	0	0	0
circ1083	0	0	1.52355	4.73638	0	0	0	0	0	0	0	0	0	0	0
circ1084	0	0	2.72791	0	0	0	0	0	0	0	0	0	0	0	0
circ1085	0	0	12.112	0	0	0	0	0	0	0	0	0	0	0	0
circ1086	0	0	3.47072	3.63864	0	0	0	0	0	0	0	0	0	0	0
circ1087	0	0	0.954189	0	0	0	0	0	0	0	0	0	0	0	0
circ1088	0	0	1.52355	0	0	0	0	0	0	0	0	0	0	0	0
circ1089	0	0	1.93073	0	0	0	0	0	0	0	0	0	0	0	0
circ1090	0	0	2.24792	0	0	0	0	0	0	0	0	0	0	0	0
circ1091	0	0	1.93073	0	0	0	0	0	0	0	0	0	0	0	0
circ1092	0	2.54559	2.24792	0	0	0	0	0	0	0	0	0	0	0	0
circ1093	0	0	1.52355	0	0	0	0	0	0	0	0	0	0	0	0
circ1094	0	0	1.93073	0	0	0	0	0	0	0	0	0	0	0	0
circ1095	0	0	1.93073	0	0	0	0	0	0	0	0	0	0	0	0
circ1096	0	0	0.954189	0	0	0	0	0	0	0	0	0	0	0	0
circ1097	0	0	1.52355	0	0	0	0	0	0	0	0	0	0	0	0
circ1098	0	0	1.52355	0	0	0	0	0	0	0	0	0	0	0	0
circ1099	0	0	1.52355	0	0	0	0	0	0	0	0	0	0	0	0
circ1100	0	0	1.52355	2.83944	0	0	0	0	0	0	0	0	0	0	0
circ1101	0	0	0.954189	0	0	0	0	0	0	0	0	0	0	0	0
circ1102	0	0	2.24792	0	0	0	0	0	0	0	0	0	0	0	0
circ1103	0	0	0.954189	0	0	0	0	0	0	0	0	0	0	0	0
circ1104	0	0	1.93073	3.56032	0	0	0	0	0	0	0	0	0	0	0
circ1105	0	0	2.24792	0	0	0	0	0	0	0	0	0	0	0	0
circ1106	1.552	0	1.52355	0	0	0	0	0	0	0	0	0	0	0	0
circ1107	0	0	1.93073	0	0	0	0	0	0	0	0	0	0	0	0
circ1108	0	0	11.7858	3.01965	0	0	0	0	0	0	0	0	0	0	0
circ1109	0	0	5.46362	1.55576	0	0	0	0	0	0	0	0	0	0	0
circ1110	0	0	0.954189	0	0	0	0	0	0	0	0	0	0	0	0
circ1111	0	0	2.72791	1.53572	0	0	0	0	0	0	0	0	0	0	0
circ1112	0	0	0.954189	0	0	0	0	0	0	0	0	0	0	0	0
circ1113	0	0	0.954189	0	0	0	0	0	0	0	0	0	0	0	0
circ1114	0	0	1.93073	0	0	0	0	0	0	0	0	0	0	0	0
circ1115	0	0	0.954189	0	0	0	0	0	0	0	0	0	0	0	0
circ1116	0	0	3.48653	0.981285	0	0	0	0	0	0	0	0	0	0	0
circ1117	0	0	1.93073	0	0	0	0	0	0	0	0	0	0	0	0
circ1118	0	0	0.954189	0	0	0	0	0	0	0	0	0	0	0	0
circ1119	0	0	0.954189	0	0	0	0	0	0	0	0	0	0	0	0
circ1120	0	0	1.52355	0	0	0	0	0	0	0	0	0	0	0	0
circ1121	1.875	0	0.951454	0	0	0	0	0	0	0	0	0	0	0	0
circ1122	0	0	4.51536	0	0	0	0	0	0	0	0	0	0	0	0
circ1123	0	0	1.92655	0	0	0	0	0	0	0	0	0	0	0	0
circ1124	0	0	2.91394	0	0	0	0	0	0	0	0	0	0	0	0
circ1125	0	0	1.51986	0	0	0	0	0	0	0	0	0	0	0	0
circ1126	0	0	1.92655	0	0	0	0	0	0	0	0	0	0	0	0
circ1127	0	0	1.92655	0	0	0	0	0	0	0	0	0	0	0	0
circ1128	0	0	1.51986	0	0	0	0	0	0	0	0	0	0	0	0
circ1129	0	0	2.72907	3.93722	0	0	0	0	0	0	0	0	0	0	0
circ1130	0	0	0.951454	0	0	0	0	0	0	0	0	0	0	0	0
circ1131	0	0	1.51986	0	0	0	0	0	0	0	0	0	0	0	0
circ1132	0	0	0.951454	0.933634	0	0	0	0	0	0	0	0	0	0	0
circ1133	0	0	2.24345	0	0	0	0	0	0	0	0	0	0	0	0
circ1134	0	0	1.92655	0	0	0	0	0	0	0	0	0	0	0	0
circ1135	0	0	1.51986	0	0	0	0	0	0	0	0	0	0	0	0
circ1136	0	0	0.951454	0	0	0	0	0	0	0	0	0	0	0	0
circ1137	0	0	1.51986	0	0	0	0	0	0	0	0	0	0	0	0
circ1138	0	0	1.51986	0	0	0	0	0	0	0	0	0	0	0	0
circ1139	0	0	0.951454	0	0	0	0	0	0	0	0	0	0	0	0
circ1140	0	0	2.24345	0	0	0	0	0	0	0	0	0	0	0	0
circ1141	0	0	4.62993	0	0	0	0	0	0	0	0	0	0	0	0
circ1142	0	0	2.24345	0	0	0	0	0	0	0	0	0	0	0	0
circ1143	0	0	0.951454	0	0	0	0	0	0	0	0	0	0	0	0
circ1144	0	0	1.88414	2.51162	0	0	0	0	0	0	0	0	0	0	0
circ1145	0	0	0.951454	0	0	0	0	0	0	0	0	0	0	0	0
circ1146	0	0	0.951454	0	0	0	0	0	0	0	0	0	0	0	0
circ1147	1.02697	0	10.5772	7.50943	0	0	0	0	0	0	0	0	0	0	0
circ1148	0	0	2.50312	0	0	0	0	0	0	0	0	0	0	0	0
circ1149	0	0	4.71578	0	0	0	0	0	0	0	0	0	0	0	0
circ1150	0	0	1.51986	0	0	0	0	0	0	0	0	0	0	0	0
circ1151	0	0	1.92655	0	0	0	0	0	0	0	0	0	0	0	0
circ1152	0	0	0.951454	0	0	0	0	0	0	0	0	0	0	0	0
circ1153	0	0	2.24345	0	0	0	0	0	0	0	0	0	0	0	0
circ1154	0	0	2.7231	0	0	0	0	0	0	0	0	0	0	0	0
circ1155	0	0	7.22134	1.68852	0	0	0	0	0	0	0	0	0	0	0
circ1156	0	0	1.51986	0	0	0	0	0	0	0	0	0	0	0	0
circ1157	0	0	1.51986	0	0	0	0	0	0	0	0	0	0	0	0
circ1158	0	0	1.51986	0	0	0	0	0	0	0	0	0	0	0	0
circ1159	0	0	2.24345	0	0	0	0	0	0	0	0	0	0	0	0
circ1160	0	0	1.51986	4.83948	0	0	0	0	0	0	0	0	0	0	0
circ1161	0	0	1.51986	0	0	0	0	0	0	0	0	0	0	0	0
circ1162	0	0	0.951454	0	0	0	0	0	0	0	0	0	0	0	0
circ1163	0	0	1.51986	0	0	0	0	0	0	0	0	0	0	0	0
circ1164	0	0	0.951454	0	0	0	0	0	0	0	0	0	0	0	0
circ1165	0	0	3.28561	0	0	0	0	0	0	0	0	0	0	0	0
circ1166	0	0	0.951454	0	0	0	0	0	0	0	0	0	0	0	0
circ1167	0	0	0.951454	0	0	0	0	0	0	0	0	0	0	0	0
circ1168	0	0	1.92655	0	0	0	0	0	0	0	0	0	0	0	0
circ1169	0	0	1.51986	3.97479	0	0	0	0	0	0	0	0	0	0	0
circ1170	0	0	1.51986	0	0	0	0	0	0	0	0	0	0	0	0
circ1171	0	0	0.909771	0	0	0	0	0	0	0	0	0	0	0	0
circ1172	0	0	1.86245	0	0	0	0	0	0	0	0	0	0	0	0
circ1173	0	0	2.17472	0	0	0	0	0	0	0	0	0	0	0	0
circ1174	0	0	0.909771	0	0	0	0	0	0	0	0	0	0	0	0
circ1175	0	0	1.89985	0	0	0	0	0	0	0	0	0	0	0	0
circ1176	0	0	1.46336	0	0	0	0	0	0	0	0	0	0	0	0
circ1177	0	0	1.46336	0	0	0	0	0	0	0	0	0	0	0	0
circ1178	0	0	0.909771	0	0	0	0	0	0	0	0	0	0	0	0
circ1179	0	0	2.17472	0	0	0	0	0	0	0	0	0	0	0	0
circ1180	0	0	0.909771	0	0	0	0	0	0	0	0	0	0	0	0
circ1181	0	0	0.909771	0	0	0	0	0	0	0	0	0	0	0	0
circ1182	0	0	1.46336	0	0	0	0	0	0	0	0	0	0	0	0
circ1183	0	0	2.43128	0	0	0	0	0	0	0	0	0	0	0	0
circ1184	0	0	2.43128	0	0	0	0	0	0	0	0	0	0	0	0
circ1185	0	0	4.44312	0	0	0	0	0	0	0	0	0	0	0	0
circ1186	0	0	0.909771	0	0	0	0	0	0	0	0	0	0	0	0
circ1187	0	0	0.909771	0	0	0	0	0	0	0	0	0	0	0	0
circ1188	0	0	3.32428	0	0	0	0	0	0	0	0	0	0	0	0
circ1189	0	0	0.909771	0	0	0	0	0	0	0	0	0	0	0	0
circ1190	0	1.69819	14.7464	11.7057	0	0	0	0	0	0	0	0	0	0	0
circ1191	0	0	1.88916	0.981679	0	0	0	0	0	0	0	0	0	0	0
circ1192	0	0	1.46336	0	0	0	0	0	0	0	0	0	0	0	0
circ1193	0	0	1.86245	0	0	0	0	0	0	0	0	0	0	0	0
circ1194	0	0	2.43128	0	0	0	0	0	0	0	0	0	0	0	0
circ1195	0	0	0.909771	0	0	0	0	0	0	0	0	0	0	0	0
circ1196	0	0	0.909771	0	0	0	0	0	0	0	0	0	0	0	0
circ1197	0	0	1.46336	0	0	0	0	0	0	0	0	0	0	0	0
circ1198	0	0	0.909771	0	0	0	0	0	0	0	0	0	0	0	0
circ1199	0	0	1.46336	0	0	0	0	0	0	0	0	0	0	0	0
circ1200	0	0	0.909771	0	0	0	0	0	0	0	0	0	0	0	0
circ1201	0	0	0.909771	0	0	0	0	0	0	0	0	0	0	0	0
circ1202	0	0	0.909771	0	0	0	0	0	0	0	0	0	0	0	0
circ1203	0	0	1.86245	0	0	0	0	0	0	0	0	0	0	0	0
circ1204	0	0	2.85618	0	0	0	0	0	0	0	0	0	0	0	0
circ1205	0	0	1.02868	0	0	0	0	0	0	0	0	0	0	0	0
circ1206	0	0	1.62308	0	0	0	0	0	0	0	0	0	0	0	0
circ1207	0	0	1.62308	0	0	0	0	0	0	0	0	0	0	0	0
circ1208	0	0	2.36755	0	0	0	0	0	0	0	0	0	0	0	0
circ1209	0	0	6.34426	0	0	0	0	0	0	0	0	0	0	0	0
circ1210	0	0	1.62308	0	0	0	0	0	0	0	0	0	0	0	0
circ1211	0	0	3.37315	0	0	0	0	0	0	0	0	0	0	0	0
circ1212	0	0	1.62308	0	0	0	0	0	0	0	0	0	0	0	0
circ1213	0	0	1.62308	0	0	0	0	0	0	0	0	0	0	0	0
circ1214	0	0	1.62308	0	0	0	0	0	0	0	0	0	0	0	0
circ1215	0	0	2.36755	0	0	0	0	0	0	0	0	0	0	0	0
circ1216	0	0	1.62308	0	0	0	0	0	0	0	0	0	0	0	0
circ1217	0	0	2.36755	0	0	0	0	0	0	0	0	0	0	0	0
circ1218	0	0	1.02868	0	0	0	0	0	0	0	0	0	0	0	0
circ1219	0	0	1.62308	0	0	0	0	0	0	0	0	0	0	0	0
circ1220	0	1.06226	6.33075	0	0	0	0	0	0	0	0	0	0	0	0
circ1221	1.47381	0	1.62308	0	0	0	0	0	0	0	0	0	0	0	0
circ1222	0	0	1.02868	0	0	0	0	0	0	0	0	0	0	0	0
circ1223	0	0	2.04281	0	0	0	0	0	0	0	0	0	0	0	0
circ1224	1.875	0	2.63245	0	0	0	0	0	0	0	0	0	0	0	0
circ1225	0	0	2.04281	0	0	0	0	0	0	0	0	0	0	0	0
circ1226	0	0	1.62308	0	0	0	0	0	0	0	0	0	0	0	0
circ1227	0	0	2.63245	0	0	0	0	0	0	0	0	0	0	0	0
circ1228	0	0	1.02868	0	0	0	0	0	0	0	0	0	0	0	0
circ1229	0	0	1.62308	0	0	0	0	0	0	0	0	0	0	0	0
circ1230	0	0	1.02868	0	0	0	0	0	0	0	0	0	0	0	0
circ1231	0	3.21798	1.02868	0	0	0	0	0	0	0	0	0	0	0	0
circ1232	0	0	2.04281	0	0	0	0	0	0	0	0	0	0	0	0
circ1233	0	0	1.02868	0	0	0	0	0	0	0	0	0	0	0	0
circ1234	0	0	2.04281	0	0	0	0	0	0	0	0	0	0	0	0
circ1235	0	0	1.62308	0	0	0	0	0	0	0	0	0	0	0	0
circ1236	0	0	1.62308	0	0	0	0	0	0	0	0	0	0	0	0
circ1237	0	0	1.62308	0	0	0	0	0	0	0	0	0	0	0	0
circ1238	0	0	2.04281	4.49801	0	0	0	0	0	0	0	0	0	0	0
circ1239	0	0	1.62308	0	0	0	0	0	0	0	0	0	0	0	0
circ1240	0	0	1.02868	0	0	0	0	0	0	0	0	0	0	0	0
circ1241	0	0	1.02868	0	0	0	0	0	0	0	0	0	0	0	0
circ1242	2.58328	1.5514	2.36755	0.991696	0	0	0	0	0	0	0	0	0	0	0
circ1243	0	0	1.62308	0	0	0	0	0	0	0	0	0	0	0	0
circ1244	0	0	10.0077	0	0	0	0	0	0	0	0	0	0	0	0
circ1245	0	0	2.36755	0	0	0	0	0	0	0	0	0	0	0	0
circ1246	0	0	1.62308	0	0	0	0	0	0	0	0	0	0	0	0
circ1247	0	0	1.62308	0	0	0	0	0	0	0	0	0	0	0	0
circ1248	0	3.66958	1.82447	0	0	0	0	0	0	0	0	0	0	0	0
circ1249	0	0	9.54614	0	0	0	0	0	0	0	0	0	0	0	0
circ1250	0	0	1.5392	0	0	0	0	0	0	0	0	0	0	0	0
circ1251	0	0	2.87861	0	0	0	0	0	0	0	0	0	0	0	0
circ1252	0	0	0.70968	0	0	0	0	0	0	0	0	0	0	0	0
circ1253	0.917879	0	6.00994	2.33927	0	0	0	0	0	0	0	0	0	0	0
circ1254	0	0	2.06254	0	0	0	0	0	0	0	0	0	0	0	0
circ1255	0	0	1.18325	0	0	0	0	0	0	0	0	0	0	0	0
circ1256	0	0	1.82447	0	0	0	0	0	0	0	0	0	0	0	0
circ1257	0	0	1.5392	0	0	0	0	0	0	0	0	0	0	0	0
circ1258	0	0	3.20279	3.61546	0	0	0	0	0	0	0	0	0	0	0
circ1259	0	0	0.70968	0	0	0	0	0	0	0	0	0	0	0	0
circ1260	0	0	0.70968	0	0	0	0	0	0	0	0	0	0	0	0
circ1261	0	0	1.82447	0	0	0	0	0	0	0	0	0	0	0	0
circ1262	0	0	1.18325	0	0	0	0	0	0	0	0	0	0	0	0
circ1263	0	0	0.70968	0	0	0	0	0	0	0	0	0	0	0	0
circ1264	0	0	1.18325	0	0	0	0	0	0	0	0	0	0	0	0
circ1265	0	0	1.18325	0	0	0	0	0	0	0	0	0	0	0	0
circ1266	0	0	1.5392	0	0	0	0	0	0	0	0	0	0	0	0
circ1267	0	0	3.00923	0	0	0	0	0	0	0	0	0	0	0	0
circ1268	0	0	3.50107	0	0	0	0	0	0	0	0	0	0	0	0
circ1269	0	0	1.5392	0	0	0	0	0	0	0	0	0	0	0	0
circ1270	0	0	0.70968	0	0	0	0	0	0	0	0	0	0	0	0
circ1271	0	0	2.06254	0	0	0	0	0	0	0	0	0	0	0	0
circ1272	0	0	0.70968	0	0	0	0	0	0	0	0	0	0	0	0
circ1273	0	0	1.5392	0	0	0	0	0	0	0	0	0	0	0	0
circ1274	0	0	1.5392	0	0	0	0	0	0	0	0	0	0	0	0
circ1275	0	0	1.5392	0	0	0	0	0	0	0	0	0	0	0	0
circ1276	0	0	1.82447	0	0	0	0	0	0	0	0	0	0	0	0
circ1277	0	0	1.5392	0	0	0	0	0	0	0	0	0	0	0	0
circ1278	0	1.62115	2.06254	0	0	0	0	0	0	0	0	0	0	0	0
circ1279	0	0	1.18325	0	0	0	0	0	0	0	0	0	0	0	0
circ1280	0	0	1.5392	0	0	0	0	0	0	0	0	0	0	0	0
circ1281	0	0	1.5392	2.37933	0	0	0	0	0	0	0	0	0	0	0
circ1282	0	0	1.5392	0	0	0	0	0	0	0	0	0	0	0	0
circ1283	0	0	1.82447	0	0	0	0	0	0	0	0	0	0	0	0
circ1284	0	0	2.06254	0	0	0	0	0	0	0	0	0	0	0	0
circ1285	0	2.34523	0.70968	0	0	0	0	0	0	0	0	0	0	0	0
circ1286	0	0	1.82447	0	0	0	0	0	0	0	0	0	0	0	0
circ1287	4.79819	2.01389	9.70368	2.8608	0	0	0	0	0	0	0	0	0	0	0
circ1288	0	0	1.5392	0	0	0	0	0	0	0	0	0	0	0	0
circ1289	0	0	0	1.00609	0	0	0	0	0	0	0	0	0	0	0
circ1290	0	0	0	1.59307	0	0	0	0	0	0	0	0	0	0	0
circ1291	0	0	0	1.00609	0	0	0	0	0	0	0	0	0	0	0
circ1292	0	0	0	1.59307	0	0	0	0	0	0	0	0	0	0	0
circ1293	0	0	0	1.59307	0	0	0	0	0	0	0	0	0	0	0
circ1294	0	0	0	1.00609	0	0	0	0	0	0	0	0	0	0	0
circ1295	0	0	0	1.59307	0	0	0	0	0	0	0	0	0	0	0
circ1296	0	0	0	1.00609	0	0	0	0	0	0	0	0	0	0	0
circ1297	0	2.0924	0	1.00609	0	0	0	0	0	0	0	0	0	0	0
circ1298	0	0	0	1.59307	0	0	0	0	0	0	0	0	0	0	0
circ1299	0	0	0	1.00609	0	0	0	0	0	0	0	0	0	0	0
circ1300	0	0	0	1.00609	0	0	0	0	0	0	0	0	0	0	0
circ1301	0	0	0	1.59307	0	0	0	0	0	0	0	0	0	0	0
circ1302	0	0	0	1.00609	0	0	0	0	0	0	0	0	0	0	0
circ1303	0	0	0	1.59307	0	0	0	0	0	0	0	0	0	0	0
circ1304	0	0	0	1.00609	0	0	0	0	0	0	0	0	0	0	0
circ1305	0	0	0	1.00609	0	0	0	0	0	0	0	0	0	0	0
circ1306	0	0	0	1.59307	0	0	0	0	0	0	0	0	0	0	0
circ1307	0	0	0	1.00609	0	0	0	0	0	0	0	0	0	0	0
circ1308	0	0	0	1.59307	0	0	0	0	0	0	0	0	0	0	0
circ1309	0	0	0	1.00609	0	0	0	0	0	0	0	0	0	0	0
circ1310	0	0	0	1.00609	0	0	0	0	0	0	0	0	0	0	0
circ1311	0	0	0	1.59307	0	0	0	0	0	0	0	0	0	0	0
circ1312	0	0	0	1.00609	0	0	0	0	0	0	0	0	0	0	0
circ1313	0	0	0	1.00609	0	0	0	0	0	0	0	0	0	0	0
circ1314	0	0	0	1.00609	0	0	0	0	0	0	0	0	0	0	0
circ1315	0	0	0	1.00609	0	0	0	0	0	0	0	0	0	0	0
circ1316	0	0	0	1.59307	0	0	0	0	0	0	0	0	0	0	0
circ1317	0	0	0	1.01094	0	0	0	0	0	0	0	0	0	0	0
circ1318	0	0	0	1.01094	0	0	0	0	0	0	0	0	0	0	0
circ1319	0	0	0	1.59953	0	0	0	0	0	0	0	0	0	0	0
circ1320	0	0	0	1.01094	0	0	0	0	0	0	0	0	0	0	0
circ1321	0	0	0	1.59953	0	0	0	0	0	0	0	0	0	0	0
circ1322	0	0	0	1.01094	0	0	0	0	0	0	0	0	0	0	0
circ1323	0	0	0	1.01094	0	0	0	0	0	0	0	0	0	0	0
circ1324	0	0	3.43148	1.01094	0	0	0	0	0	0	0	0	0	0	0
circ1325	0	1.5037	0	1.59953	0	0	0	0	0	0	0	0	0	0	0
circ1326	0	0	0	1.01094	0	0	0	0	0	0	0	0	0	0	0
circ1327	0	0	0	1.01094	0	0	0	0	0	0	0	0	0	0	0
circ1328	0	0	1.99614	1.01094	0	0	0	0	0	0	0	0	0	0	0
circ1329	0	0	2.28246	1.01094	0	0	0	0	0	0	0	0	0	0	0
circ1330	1.47439	2.85372	1.94045	1.01094	0	0	0	0	0	0	0	0	0	0	0
circ1331	0	0	0	1.01094	0	0	0	0	0	0	0	0	0	0	0
circ1332	0	0	0	1.59953	0	0	0	0	0	0	0	0	0	0	0
circ1333	0	0	0	1.59953	0	0	0	0	0	0	0	0	0	0	0
circ1334	0	0	0	1.59953	0	0	0	0	0	0	0	0	0	0	0
circ1335	0	0	0	1.59953	0	0	0	0	0	0	0	0	0	0	0
circ1336	0	0	0	2.06681	0	0	0	0	0	0	0	0	0	0	0
circ1337	0.917451	0	3.31395	1.01094	0	0	0	0	0	0	0	0	0	0	0
circ1338	0	0	0	1.01094	0	0	0	0	0	0	0	0	0	0	0
circ1339	0	0	4.20294	5.43397	0	0	0	0	0	0	0	0	0	0	0
circ1340	0	0	0	6.07716	0	0	0	0	0	0	0	0	0	0	0
circ1341	0	0	0	1.01094	0	0	0	0	0	0	0	0	0	0	0
circ1342	0	0	0.967932	2.6554	0	0	0	0	0	0	0	0	0	0	0
circ1343	0	0	0	1.01094	0	0	0	0	0	0	0	0	0	0	0
circ1344	0	0	6.26189	1.01094	0	0	0	0	0	0	0	0	0	0	0
circ1345	0	0	0	1.01094	0	0	0	0	0	0	0	0	0	0	0
circ1346	0	0	0	1.01094	0	0	0	0	0	0	0	0	0	0	0
circ1347	0	0	2.89118	1.59953	0	0	0	0	0	0	0	0	0	0	0
circ1348	0	0	0	2.33939	0	0	0	0	0	0	0	0	0	0	0
circ1349	0	0	0	3.30717	0	0	0	0	0	0	0	0	0	0	0
circ1350	0	0	0	1.01094	0	0	0	0	0	0	0	0	0	0	0
circ1351	0	0	0	2.01637	0	0	0	0	0	0	0	0	0	0	0
circ1352	0	0	0	0.981285	0	0	0	0	0	0	0	0	0	0	0
circ1353	0	0	0	0.981285	0	0	0	0	0	0	0	0	0	0	0
circ1354	0	0	0	1.55996	0	0	0	0	0	0	0	0	0	0	0
circ1355	0	0	0	0.981285	0	0	0	0	0	0	0	0	0	0	0
circ1356	0	0	0	0.981285	0	0	0	0	0	0	0	0	0	0	0
circ1357	0	0	0	0.981285	0	0	0	0	0	0	0	0	0	0	0
circ1358	0	0	0	0.981285	0	0	0	0	0	0	0	0	0	0	0
circ1359	0	0	0	0.981285	0	0	0	0	0	0	0	0	0	0	0
circ1360	0	0	0	0.981285	0	0	0	0	0	0	0	0	0	0	0
circ1361	0	0	0	0.981285	0	0	0	0	0	0	0	0	0	0	0
circ1362	0	0	0	1.55996	0	0	0	0	0	0	0	0	0	0	0
circ1363	0	0	0	0.981285	0	0	0	0	0	0	0	0	0	0	0
circ1364	0	0	0	0.981285	0	0	0	0	0	0	0	0	0	0	0
circ1365	0	0	0	2.98961	0	0	0	0	0	0	0	0	0	0	0
circ1366	0	0	0	0.981285	0	0	0	0	0	0	0	0	0	0	0
circ1367	0	3.38354	11.2972	0.981285	0	0	0	0	0	0	0	0	0	0	0
circ1368	0	0	0	0.981285	0	0	0	0	0	0	0	0	0	0	0
circ1369	0	0	0	0.981285	0	0	0	0	0	0	0	0	0	0	0
circ1370	0	0	0	0.981285	0	0	0	0	0	0	0	0	0	0	0
circ1371	0	0	0	0.981285	0	0	0	0	0	0	0	0	0	0	0
circ1372	0	0	0	1.97184	0	0	0	0	0	0	0	0	0	0	0
circ1373	0	0	0	1.94029	0	0	0	0	0	0	0	0	0	0	0
circ1374	0	0	3.04523	0.981285	0	0	0	0	0	0	0	0	0	0	0
circ1375	0	0	0	0.981285	0	0	0	0	0	0	0	0	0	0	0
circ1376	0	0	0	0.981285	0	0	0	0	0	0	0	0	0	0	0
circ1377	0	0	0	0.981285	0	0	0	0	0	0	0	0	0	0	0
circ1378	0	0	0	1.97184	0	0	0	0	0	0	0	0	0	0	0
circ1379	0	0	0	0.981285	0	0	0	0	0	0	0	0	0	0	0
circ1380	0	0	0	0.981285	0	0	0	0	0	0	0	0	0	0	0
circ1381	0	0	0	0.981285	0	0	0	0	0	0	0	0	0	0	0
circ1382	0	0	5.95493	0.981285	0	0	0	0	0	0	0	0	0	0	0
circ1383	0	0	0	0.981285	0	0	0	0	0	0	0	0	0	0	0
circ1384	0	0	0	0.990699	0	0	0	0	0	0	0	0	0	0	0
circ1385	0	0	0	0.990699	0	0	0	0	0	0	0	0	0	0	0
circ1386	0	0	0	2.50276	0	0	0	0	0	0	0	0	0	0	0
circ1387	0	0	0	1.98603	0	0	0	0	0	0	0	0	0	0	0
circ1388	0	0	3.20386	1.57255	0	0	0	0	0	0	0	0	0	0	0
circ1389	0	0	0	0.990699	0	0	0	0	0	0	0	0	0	0	0
circ1390	0	0	0	0.990699	0	0	0	0	0	0	0	0	0	0	0
circ1391	0	0	0	0.990699	0	0	0	0	0	0	0	0	0	0	0
circ1392	0	0	7.04858	0.990699	0	0	0	0	0	0	0	0	0	0	0
circ1393	0	0	0	1.98603	0	0	0	0	0	0	0	0	0	0	0
circ1394	0	0	0	5.5682	0	0	0	0	0	0	0	0	0	0	0
circ1395	0	2.45698	5.09439	0.990699	0	0	0	0	0	0	0	0	0	0	0
circ1396	0	0	0	0.990699	0	0	0	0	0	0	0	0	0	0	0
circ1397	0	0	0	0.990699	0	0	0	0	0	0	0	0	0	0	0
circ1398	0	0	4.60448	0.990699	0	0	0	0	0	0	0	0	0	0	0
circ1399	0	0.9749	0	0.990699	0	0	0	0	0	0	0	0	0	0	0
circ1400	0	0	0	0.990699	0	0	0	0	0	0	0	0	0	0	0
circ1401	0	0	0	0.990699	0	0	0	0	0	0	0	0	0	0	0
circ1402	0	0	0	0.990699	0	0	0	0	0	0	0	0	0	0	0
circ1403	0	0	0	1.57255	0	0	0	0	0	0	0	0	0	0	0
circ1404	0	1.59732	0	0.990699	0	0	0	0	0	0	0	0	0	0	0
circ1405	0	0	0	4.22569	0	0	0	0	0	0	0	0	0	0	0
circ1406	0	0	0	0.993298	0	0	0	0	0	0	0	0	0	0	0
circ1407	0	0	0	0.993298	0	0	0	0	0	0	0	0	0	0	0
circ1408	0	0	0	0.993298	0	0	0	0	0	0	0	0	0	0	0
circ1409	0	0	0	5.0136	0	0	0	0	0	0	0	0	0	0	0
circ1410	0	0	2.25832	0.993298	0	0	0	0	0	0	0	0	0	0	0
circ1411	0	0	0	0.993298	0	0	0	0	0	0	0	0	0	0	0
circ1412	0	0	0	0.993298	0	0	0	0	0	0	0	0	0	0	0
circ1413	0	0	0	1.57602	0	0	0	0	0	0	0	0	0	0	0
circ1414	0	0	0.954145	4.93634	0	0	0	0	0	0	0	0	0	0	0
circ1415	0	0	0	0.993298	0	0	0	0	0	0	0	0	0	0	0
circ1416	0	0	0	1.57602	0	0	0	0	0	0	0	0	0	0	0
circ1417	1.47439	0	0	0.993298	0	0	0	0	0	0	0	0	0	0	0
circ1418	0	0	1.53215	0.993298	0	0	0	0	0	0	0	0	0	0	0
circ1419	0	0	0	1.57602	0	0	0	0	0	0	0	0	0	0	0
circ1420	0	0	0	0.993298	0	0	0	0	0	0	0	0	0	0	0
circ1421	0	0	0	1.57602	0	0	0	0	0	0	0	0	0	0	0
circ1422	0	0	0	0.993298	0	0	0	0	0	0	0	0	0	0	0
circ1423	0	0	0	1.57602	0	0	0	0	0	0	0	0	0	0	0
circ1424	0	0	0	0.993298	0	0	0	0	0	0	0	0	0	0	0
circ1425	0	0	8.07192	2.29941	0	0	0	0	0	0	0	0	0	0	0
circ1426	0	0	0	0.979258	0	0	0	0	0	0	0	0	0	0	0
circ1427	0	0	0	0.979258	0	0	0	0	0	0	0	0	0	0	0
circ1428	0	0	4.53409	0.979258	0	0	0	0	0	0	0	0	0	0	0
circ1429	0	0	0	0.979258	0	0	0	0	0	0	0	0	0	0	0
circ1430	0	0	0	1.55724	0	0	0	0	0	0	0	0	0	0	0
circ1431	0	0	0	0.979258	0	0	0	0	0	0	0	0	0	0	0
circ1432	0	0	0	1.96877	0	0	0	0	0	0	0	0	0	0	0
circ1433	0	0	0	0.979258	0	0	0	0	0	0	0	0	0	0	0
circ1434	0	0	0	0.979258	0	0	0	0	0	0	0	0	0	0	0
circ1435	0	0	0	0.979258	0	0	0	0	0	0	0	0	0	0	0
circ1436	0	0	0	0.979258	0	0	0	0	0	0	0	0	0	0	0
circ1437	0	0	0	0.979258	0	0	0	0	0	0	0	0	0	0	0
circ1438	0	0	0	0.979258	0	0	0	0	0	0	0	0	0	0	0
circ1439	0	0	0	0.979258	0	0	0	0	0	0	0	0	0	0	0
circ1440	0	0	0	1.55724	0	0	0	0	0	0	0	0	0	0	0
circ1441	0	0.9749	3.19756	1.55724	0	0	0	0	0	0	0	0	0	0	0
circ1442	0	0	0	0.979258	0	0	0	0	0	0	0	0	0	0	0
circ1443	0	0	0	1.55724	0	0	0	0	0	0	0	0	0	0	0
circ1444	0	0	0	0.979258	0	0	0	0	0	0	0	0	0	0	0
circ1445	0	0	0	0.979258	0	0	0	0	0	0	0	0	0	0	0
circ1446	0	0	1.53215	0.979258	0	0	0	0	0	0	0	0	0	0	0
circ1447	0	0	0	7.4749	0	0	0	0	0	0	0	0	0	0	0
circ1448	0	0	0	1.56194	0	0	0	0	0	0	0	0	0	0	0
circ1449	0	0	2.61089	0.98277	0	0	0	0	0	0	0	0	0	0	0
circ1450	0	0	0	0.98277	0	0	0	0	0	0	0	0	0	0	0
circ1451	0	0	0	0.98277	0	0	0	0	0	0	0	0	0	0	0
circ1452	0	0	0	0.98277	0	0	0	0	0	0	0	0	0	0	0
circ1453	0	0	0	0.98277	0	0	0	0	0	0	0	0	0	0	0
circ1454	0	0	0	0.98277	0	0	0	0	0	0	0	0	0	0	0
circ1455	0.951958	2.78795	2.62619	0.98277	0	0	0	0	0	0	0	0	0	0	0
circ1456	0	0	0	0.98277	0	0	0	0	0	0	0	0	0	0	0
circ1457	0	0	0	0.98277	0	0	0	0	0	0	0	0	0	0	0
circ1458	2.88031	5.27704	4.35201	0.98277	0	0	0	0	0	0	0	0	0	0	0
circ1459	0	0	0	0.98277	0	0	0	0	0	0	0	0	0	0	0
circ1460	0	0	0	1.56194	0	0	0	0	0	0	0	0	0	0	0
circ1461	0	0	0	0.98277	0	0	0	0	0	0	0	0	0	0	0
circ1462	0	0	0	1.56194	0	0	0	0	0	0	0	0	0	0	0
circ1463	0	0	0	0.98277	0	0	0	0	0	0	0	0	0	0	0
circ1464	0	0	0	0.98277	0	0	0	0	0	0	0	0	0	0	0
circ1465	0	0	0	1.07836	0	0	0	0	0	0	0	0	0	0	0
circ1466	0	0	0	1.07836	0	0	0	0	0	0	0	0	0	0	0
circ1467	0	0	0	5.62898	0	0	0	0	0	0	0	0	0	0	0
circ1468	0	0	0	1.07836	0	0	0	0	0	0	0	0	0	0	0
circ1469	0	0	0	1.07836	0	0	0	0	0	0	0	0	0	0	0
circ1470	0	0	0	2.1145	0	0	0	0	0	0	0	0	0	0	0
circ1471	0	0	0	1.68852	0	0	0	0	0	0	0	0	0	0	0
circ1472	0	0	0	1.07836	0	0	0	0	0	0	0	0	0	0	0
circ1473	0	0	0	1.68852	0	0	0	0	0	0	0	0	0	0	0
circ1474	0	0	0	1.07836	0	0	0	0	0	0	0	0	0	0	0
circ1475	0	0	0	1.07836	0	0	0	0	0	0	0	0	0	0	0
circ1476	0	0	0	1.68852	0	0	0	0	0	0	0	0	0	0	0
circ1477	0	0	0	1.07836	0	0	0	0	0	0	0	0	0	0	0
circ1478	0	0	0	1.07836	0	0	0	0	0	0	0	0	0	0	0
circ1479	0	0	0	1.07836	0	0	0	0	0	0	0	0	0	0	0
circ1480	0	0	0	1.07836	0	0	0	0	0	0	0	0	0	0	0
circ1481	0	0	0	1.68852	0	0	0	0	0	0	0	0	0	0	0
circ1482	0	0	0	1.07836	0	0	0	0	0	0	0	0	0	0	0
circ1483	0	0	3.2105	0.991696	0	0	0	0	0	0	0	0	0	0	0
circ1484	0	0	0	0.991696	0	0	0	0	0	0	0	0	0	0	0
circ1485	0	0	0	0.991696	0	0	0	0	0	0	0	0	0	0	0
circ1486	0	0	0	0.991696	0	0	0	0	0	0	0	0	0	0	0
circ1487	0	0	0	0.991696	0	0	0	0	0	0	0	0	0	0	0
circ1488	0	0	0	0.991696	0	0	0	0	0	0	0	0	0	0	0
circ1489	0	0	0	0.991696	0	0	0	0	0	0	0	0	0	0	0
circ1490	0	0	0	0.991696	0	0	0	0	0	0	0	0	0	0	0
circ1491	0	0	0	1.05733	0	0	0	0	0	0	0	0	0	0	0
circ1492	0.917451	0	0	1.05733	0	0	0	0	0	0	0	0	0	0	0
circ1493	0	0	0	1.05733	0	0	0	0	0	0	0	0	0	0	0
circ1494	0	0	0	1.05733	0	0	0	0	0	0	0	0	0	0	0
circ1495	0	0	0	1.66091	0	0	0	0	0	0	0	0	0	0	0
circ1496	0	0	0	1.66091	0	0	0	0	0	0	0	0	0	0	0
circ1497	0	0	0	1.66091	0	0	0	0	0	0	0	0	0	0	0
circ1498	0	0	0	1.05733	0	0	0	0	0	0	0	0	0	0	0
circ1499	0	0	0	1.05733	0	0	0	0	0	0	0	0	0	0	0
circ1500	0	0	0	1.05733	0	0	0	0	0	0	0	0	0	0	0
circ1501	0	0	10.4524	5.25045	0	0	0	0	0	0	0	0	0	0	0
circ1502	0	0	0	1.05733	0	0	0	0	0	0	0	0	0	0	0
circ1503	0	0	0	1.05733	0	0	0	0	0	0	0	0	0	0	0
circ1504	0	0	0	1.05733	0	0	0	0	0	0	0	0	0	0	0
circ1505	0	0	0	1.05733	0	0	0	0	0	0	0	0	0	0	0
circ1506	0	0	0	1.05587	0	0	0	0	0	0	0	0	0	0	0
circ1507	0	0	0	1.05587	0	0	0	0	0	0	0	0	0	0	0
circ1508	0	0	0	1.65899	0	0	0	0	0	0	0	0	0	0	0
circ1509	0	0	0	1.05587	0	0	0	0	0	0	0	0	0	0	0
circ1510	0	0.9749	2.66653	1.05587	0	0	0	0	0	0	0	0	0	0	0
circ1511	0	0	1.6409	1.05587	0	0	0	0	0	0	0	0	0	0	0
circ1512	0	0	0	1.05587	0	0	0	0	0	0	0	0	0	0	0
circ1513	0	0	8.62893	1.05587	0	0	0	0	0	0	0	0	0	0	0
circ1514	0	0	0	1.05587	0	0	0	0	0	0	0	0	0	0	0
circ1515	0	0	0	1.65899	0	0	0	0	0	0	0	0	0	0	0
circ1516	0	1.59732	0	11.3838	0	0	0	0	0	0	0	0	0	0	0
circ1517	0	0	0	1.05587	0	0	0	0	0	0	0	0	0	0	0
circ1518	0	0	0	2.03999	0	0	0	0	0	0	0	0	0	0	0
circ1519	0	0	0	1.05587	0	0	0	0	0	0	0	0	0	0	0
circ1520	0	0	0	1.05587	0	0	0	0	0	0	0	0	0	0	0
circ1521	0	0	0	1.05587	0	0	0	0	0	0	0	0	0	0	0
circ1522	0	0	0	1.05587	0	0	0	0	0	0	0	0	0	0	0
circ1523	0	0	0	1.16573	0	0	0	0	0	0	0	0	0	0	0
circ1524	0	0	0	1.80196	0	0	0	0	0	0	0	0	0	0	0
circ1525	0	0	0	3.8154	0	0	0	0	0	0	0	0	0	0	0
circ1526	0	0	0	1.16573	0	0	0	0	0	0	0	0	0	0	0
circ1527	0	0	0	2.17071	0	0	0	0	0	0	0	0	0	0	0
circ1528	0	0	0	1.16573	0	0	0	0	0	0	0	0	0	0	0
circ1529	0	0	0.964992	1.16573	0	0	0	0	0	0	0	0	0	0	0
circ1530	0	1.19066	21.8574	3.18915	0	0	0	0	0	0	0	0	0	0	0
circ1531	0	0	0	1.16573	0	0	0	0	0	0	0	0	0	0	0
circ1532	0	0	0	0.956962	0	0	0	0	0	0	0	0	0	0	0
circ1533	0	0	0	1.52729	0	0	0	0	0	0	0	0	0	0	0
circ1534	0	0	0	0.956962	0	0	0	0	0	0	0	0	0	0	0
circ1535	0	0	0	0.956962	0	0	0	0	0	0	0	0	0	0	0
circ1536	0	0	0	0.956962	0	0	0	0	0	0	0	0	0	0	0
circ1537	0	0	0	0.956962	0	0	0	0	0	0	0	0	0	0	0
circ1538	0	0	0	0.956962	0	0	0	0	0	0	0	0	0	0	0
circ1539	0	0	0	1.93495	0	0	0	0	0	0	0	0	0	0	0
circ1540	0	0	0	0.956962	0	0	0	0	0	0	0	0	0	0	0
circ1541	0	0	0	0.956962	0	0	0	0	0	0	0	0	0	0	0
circ1542	0	0	0	1.52729	0	0	0	0	0	0	0	0	0	0	0
circ1543	0	0	0	1.52729	0	0	0	0	0	0	0	0	0	0	0
circ1544	0	0	0	5.29974	0	0	0	0	0	0	0	0	0	0	0
circ1545	0	0	0	0.956962	0	0	0	0	0	0	0	0	0	0	0
circ1546	0	0	0	1.52729	0	0	0	0	0	0	0	0	0	0	0
circ1547	0	0	0	0.956962	0	0	0	0	0	0	0	0	0	0	0
circ1548	0	0	0	1.52729	0	0	0	0	0	0	0	0	0	0	0
circ1549	0	0	0	0.956962	0	0	0	0	0	0	0	0	0	0	0
circ1550	0	0	0	1.93495	0	0	0	0	0	0	0	0	0	0	0
circ1551	0	0	0	0.956962	0	0	0	0	0	0	0	0	0	0	0
circ1552	0	0	0	0.956962	0	0	0	0	0	0	0	0	0	0	0
circ1553	0	0	0	0.956962	0	0	0	0	0	0	0	0	0	0	0
circ1554	0	0	0	1.93495	0	0	0	0	0	0	0	0	0	0	0
circ1555	0	0	0	1.52729	0	0	0	0	0	0	0	0	0	0	0
circ1556	0	0	0	0.956962	0	0	0	0	0	0	0	0	0	0	0
circ1557	0	0	0	0.959009	0	0	0	0	0	0	0	0	0	0	0
circ1558	0	0	0	0.959009	0	0	0	0	0	0	0	0	0	0	0
circ1559	0	0	0	1.53004	0	0	0	0	0	0	0	0	0	0	0
circ1560	5.10411	0	16.7346	4.88611	0	0	0	0	0	0	0	0	0	0	0
circ1561	0	0	0	0.959009	0	0	0	0	0	0	0	0	0	0	0
circ1562	0	0	0	0.959009	0	0	0	0	0	0	0	0	0	0	0
circ1563	0	0	0	0.959009	0	0	0	0	0	0	0	0	0	0	0
circ1564	0	0	0	0.959009	0	0	0	0	0	0	0	0	0	0	0
circ1565	0	0	0	1.93807	0	0	0	0	0	0	0	0	0	0	0
circ1566	0	0	0	1.53004	0	0	0	0	0	0	0	0	0	0	0
circ1567	0	0	0	1.53004	0	0	0	0	0	0	0	0	0	0	0
circ1568	2.06057	0	0	0.959009	0	0	0	0	0	0	0	0	0	0	0
circ1569	0	1.08587	0	0.959009	0	0	0	0	0	0	0	0	0	0	0
circ1570	0	0	0	2.25577	0	0	0	0	0	0	0	0	0	0	0
circ1571	0	0	0	0.959009	0	0	0	0	0	0	0	0	0	0	0
circ1572	0	0	0	0.959009	0	0	0	0	0	0	0	0	0	0	0
circ1573	0	0	0	0.959009	0	0	0	0	0	0	0	0	0	0	0
circ1574	0	0	0	0.959009	0	0	0	0	0	0	0	0	0	0	0
circ1575	0	0	0	0.959009	0	0	0	0	0	0	0	0	0	0	0
circ1576	0	0	0	0.959009	0	0	0	0	0	0	0	0	0	0	0
circ1577	0	0	1.53215	0.959009	0	0	0	0	0	0	0	0	0	0	0
circ1578	0	0	0	0.959009	0	0	0	0	0	0	0	0	0	0	0
circ1579	0	0	0	0.959009	0	0	0	0	0	0	0	0	0	0	0
circ1580	0	0	0	0.953427	0	0	0	0	0	0	0	0	0	0	0
circ1581	0	0	0	0.953427	0	0	0	0	0	0	0	0	0	0	0
circ1582	0	0	0	0.953427	0	0	0	0	0	0	0	0	0	0	0
circ1583	0	0	2.91295	0.953427	0	0	0	0	0	0	0	0	0	0	0
circ1584	0	0	0	0.953427	0	0	0	0	0	0	0	0	0	0	0
circ1585	0	0	0	0.953427	0	0	0	0	0	0	0	0	0	0	0
circ1586	0	0	5.67807	3.77935	0	0	0	0	0	0	0	0	0	0	0
circ1587	0	0	0	0.953427	0	0	0	0	0	0	0	0	0	0	0
circ1588	0	0	0	0.953427	0	0	0	0	0	0	0	0	0	0	0
circ1589	0	0	0	0.953427	0	0	0	0	0	0	0	0	0	0	0
circ1590	0	0	0	1.52252	0	0	0	0	0	0	0	0	0	0	0
circ1591	0	0	0	0.953427	0	0	0	0	0	0	0	0	0	0	0
circ1592	0	0	2.53277	0.953427	0	0	0	0	0	0	0	0	0	0	0
circ1593	0	0	0	1.52252	0	0	0	0	0	0	0	0	0	0	0
circ1594	0	0	0	1.52252	0	0	0	0	0	0	0	0	0	0	0
circ1595	0	0	0	0.953427	0	0	0	0	0	0	0	0	0	0	0
circ1596	0	0	0	0.953427	0	0	0	0	0	0	0	0	0	0	0
circ1597	0	0	2.06812	4.8352	0	0	0	0	0	0	0	0	0	0	0
circ1598	0	0	0	0.953427	0	0	0	0	0	0	0	0	0	0	0
circ1599	0	0	0	2.41726	0	0	0	0	0	0	0	0	0	0	0
circ1600	0	0	0	0.984116	0	0	0	0	0	0	0	0	0	0	0
circ1601	0	0	0	0.984116	0	0	0	0	0	0	0	0	0	0	0
circ1602	0	0	0	1.56374	0	0	0	0	0	0	0	0	0	0	0
circ1603	0	0	0	0.984116	0	0	0	0	0	0	0	0	0	0	0
circ1604	0	0	0	0.984116	0	0	0	0	0	0	0	0	0	0	0
circ1605	0	0	0	0.984116	0	0	0	0	0	0	0	0	0	0	0
circ1606	0	0	0	4.94668	0	0	0	0	0	0	0	0	0	0	0
circ1607	0	0	0	0.984116	0	0	0	0	0	0	0	0	0	0	0
circ1608	0	0	0	1.56374	0	0	0	0	0	0	0	0	0	0	0
circ1609	0	0	0	1.56374	0	0	0	0	0	0	0	0	0	0	0
circ1610	0	0	0	1.56374	0	0	0	0	0	0	0	0	0	0	0
circ1611	0	0	0	0.984116	0	0	0	0	0	0	0	0	0	0	0
circ1612	0	0	0	0.984116	0	0	0	0	0	0	0	0	0	0	0
circ1613	0	0	0	0.984116	0	0	0	0	0	0	0	0	0	0	0
circ1614	0	0	0	1.56374	0	0	0	0	0	0	0	0	0	0	0
circ1615	0	0	0	0.984116	0	0	0	0	0	0	0	0	0	0	0
circ1616	0	0	0	1.56374	0	0	0	0	0	0	0	0	0	0	0
circ1617	0	0	0	0.984116	0	0	0	0	0	0	0	0	0	0	0
circ1618	0	0	0	0.984116	0	0	0	0	0	0	0	0	0	0	0
circ1619	0	0	0	0.984116	0	0	0	0	0	0	0	0	0	0	0
circ1620	0	0	0	0.984116	0	0	0	0	0	0	0	0	0	0	0
circ1621	0	0	0	0.984116	0	0	0	0	0	0	0	0	0	0	0
circ1622	0	0	0	0.984116	0	0	0	0	0	0	0	0	0	0	0
circ1623	0	0	0	1.56374	0	0	0	0	0	0	0	0	0	0	0
circ1624	0	0	0	0.984116	0	0	0	0	0	0	0	0	0	0	0
circ1625	0	0	0	0.984116	0	0	0	0	0	0	0	0	0	0	0
circ1626	0	0	0	0.984116	0	0	0	0	0	0	0	0	0	0	0
circ1627	0	0	0	0.984116	0	0	0	0	0	0	0	0	0	0	0
circ1628	0	0	0	1.06641	0	0	0	0	0	0	0	0	0	0	0
circ1629	0	0	0	1.67284	0	0	0	0	0	0	0	0	0	0	0
circ1630	0	0	0	1.67284	0	0	0	0	0	0	0	0	0	0	0
circ1631	0	0	0	1.06641	0	0	0	0	0	0	0	0	0	0	0
circ1632	0	0	0	1.67284	0	0	0	0	0	0	0	0	0	0	0
circ1633	0	0	0	1.06641	0	0	0	0	0	0	0	0	0	0	0
circ1634	0	0	0	1.06641	0	0	0	0	0	0	0	0	0	0	0
circ1635	0	0	0	1.06641	0	0	0	0	0	0	0	0	0	0	0
circ1636	0	0	0	1.06641	0	0	0	0	0	0	0	0	0	0	0
circ1637	0	0	0	1.06641	0	0	0	0	0	0	0	0	0	0	0
circ1638	0	0	0	1.06641	0	0	0	0	0	0	0	0	0	0	0
circ1639	0	0	0	1.67284	0	0	0	0	0	0	0	0	0	0	0
circ1640	0	0	0	1.06641	0	0	0	0	0	0	0	0	0	0	0
circ1641	0	0	0	1.06641	0	0	0	0	0	0	0	0	0	0	0
circ1642	0	0	0	1.06641	0	0	0	0	0	0	0	0	0	0	0
circ1643	0	0	0	1.06641	0	0	0	0	0	0	0	0	0	0	0
circ1644	0	0	0	1.06641	0	0	0	0	0	0	0	0	0	0	0
circ1645	0	0	0	1.06641	0	0	0	0	0	0	0	0	0	0	0
circ1646	0	0	0	1.06641	0	0	0	0	0	0	0	0	0	0	0
circ1647	0	0	0	1.06641	0	0	0	0	0	0	0	0	0	0	0
circ1648	0	0	0	1.06641	0	0	0	0	0	0	0	0	0	0	0
circ1649	0	0	0	1.616	0	0	0	0	0	0	0	0	0	0	0
circ1650	0	0	0	1.02334	0	0	0	0	0	0	0	0	0	0	0
circ1651	0	0	0	1.02334	0	0	0	0	0	0	0	0	0	0	0
circ1652	0	0	0	1.02334	0	0	0	0	0	0	0	0	0	0	0
circ1653	0	0	0	1.02334	0	0	0	0	0	0	0	0	0	0	0
circ1654	0	0	0	1.02334	0	0	0	0	0	0	0	0	0	0	0
circ1655	0	0	7.61672	1.616	0	0	0	0	0	0	0	0	0	0	0
circ1656	0	0	0	1.02334	0	0	0	0	0	0	0	0	0	0	0
circ1657	0	0	0	1.02334	0	0	0	0	0	0	0	0	0	0	0
circ1658	0	0	0	1.02334	0	0	0	0	0	0	0	0	0	0	0
circ1659	0	0	0	1.02334	0	0	0	0	0	0	0	0	0	0	0
circ1660	0	0	0	2.03487	0	0	0	0	0	0	0	0	0	0	0
circ1661	0	0	0	1.02334	0	0	0	0	0	0	0	0	0	0	0
circ1662	0	0	0	2.03487	0	0	0	0	0	0	0	0	0	0	0
circ1663	0	0	0	1.02334	0	0	0	0	0	0	0	0	0	0	0
circ1664	0	0	0	1.02334	0	0	0	0	0	0	0	0	0	0	0
circ1665	0	0	0	1.02334	0	0	0	0	0	0	0	0	0	0	0
circ1666	0	0	0	1.02334	0	0	0	0	0	0	0	0	0	0	0
circ1667	0	0	0	1.02334	0	0	0	0	0	0	0	0	0	0	0
circ1668	0	0	0	1.96902	0	0	0	0	0	0	0	0	0	0	0
circ1669	0	0	0	1.02334	0	0	0	0	0	0	0	0	0	0	0
circ1670	0	0	0	1.02334	0	0	0	0	0	0	0	0	0	0	0
circ1671	0	0	4.94509	1.02334	0	0	0	0	0	0	0	0	0	0	0
circ1672	0	0	0	1.02334	0	0	0	0	0	0	0	0	0	0	0
circ1673	0	1.74807	6.35972	1.616	0	0	0	0	0	0	0	0	0	0	0
circ1674	0	0	0	1.02334	0	0	0	0	0	0	0	0	0	0	0
circ1675	0	0	0	0.945672	0	0	0	0	0	0	0	0	0	0	0
circ1676	0	0	0	0.945672	0	0	0	0	0	0	0	0	0	0	0
circ1677	0	0	0	0.945672	0	0	0	0	0	0	0	0	0	0	0
circ1678	0	0	0	0.945672	0	0	0	0	0	0	0	0	0	0	0
circ1679	0	0	0	1.51206	0	0	0	0	0	0	0	0	0	0	0
circ1680	0	0	0	0.945672	0	0	0	0	0	0	0	0	0	0	0
circ1681	0	0	0	0.945672	0	0	0	0	0	0	0	0	0	0	0
circ1682	0	0	0	0.945672	0	0	0	0	0	0	0	0	0	0	0
circ1683	0	0	0	1.91772	0	0	0	0	0	0	0	0	0	0	0
circ1684	0	0	0	1.51206	0	0	0	0	0	0	0	0	0	0	0
circ1685	0	0	0	0.945672	0	0	0	0	0	0	0	0	0	0	0
circ1686	0	0	0	0.945672	0	0	0	0	0	0	0	0	0	0	0
circ1687	0	0.9749	2.24879	0.945672	0	0	0	0	0	0	0	0	0	0	0
circ1688	0	0	0	0.945672	0	0	0	0	0	0	0	0	0	0	0
circ1689	0	0	0	0.945672	0	0	0	0	0	0	0	0	0	0	0
circ1690	0	0	0	0.945672	0	0	0	0	0	0	0	0	0	0	0
circ1691	0	0	0	0.945672	0	0	0	0	0	0	0	0	0	0	0
circ1692	0	0	0	0.945672	0	0	0	0	0	0	0	0	0	0	0
circ1693	0	0	0	0.945672	0	0	0	0	0	0	0	0	0	0	0
circ1694	0	0	5.33958	6.70225	0	0	0	0	0	0	0	0	0	0	0
circ1695	0	0	0	0.945672	0	0	0	0	0	0	0	0	0	0	0
circ1696	0	0	0	0.945672	0	0	0	0	0	0	0	0	0	0	0
circ1697	1.47439	0	0	0.945672	0	0	0	0	0	0	0	0	0	0	0
circ1698	0	0	0	0.945672	0	0	0	0	0	0	0	0	0	0	0
circ1699	0	1.5514	4.18747	0.945672	0	0	0	0	0	0	0	0	0	0	0
circ1700	0	0	0	0.945672	0	0	0	0	0	0	0	0	0	0	0
circ1701	0	0	0	0.945672	0	0	0	0	0	0	0	0	0	0	0
circ1702	0	0	0	0.945672	0	0	0	0	0	0	0	0	0	0	0
circ1703	0	0	0	0.945672	0	0	0	0	0	0	0	0	0	0	0
circ1704	0	0	0	1.91772	0	0	0	0	0	0	0	0	0	0	0
circ1705	0	0	0	0.945672	0	0	0	0	0	0	0	0	0	0	0
circ1706	0	0	0	0.945672	0	0	0	0	0	0	0	0	0	0	0
circ1707	0	0	0	0.945672	0	0	0	0	0	0	0	0	0	0	0
circ1708	0	0	0	0.945672	0	0	0	0	0	0	0	0	0	0	0
circ1709	0	0	0	0.945672	0	0	0	0	0	0	0	0	0	0	0
circ1710	0	0	0	0.945672	0	0	0	0	0	0	0	0	0	0	0
circ1711	0	0	0	0.945672	0	0	0	0	0	0	0	0	0	0	0
circ1712	0	0	0	0.945672	0	0	0	0	0	0	0	0	0	0	0
circ1713	0	0	0	0.945672	0	0	0	0	0	0	0	0	0	0	0
circ1714	0	0	0	0.945672	0	0	0	0	0	0	0	0	0	0	0
circ1715	0	0	0	1.51206	0	0	0	0	0	0	0	0	0	0	0
circ1716	0	0	0	0.945672	0	0	0	0	0	0	0	0	0	0	0
circ1717	0	0	0	1.91772	0	0	0	0	0	0	0	0	0	0	0
circ1718	0	0	0.935799	0.945672	0	0	0	0	0	0	0	0	0	0	0
circ1719	0	0	0	0.945672	0	0	0	0	0	0	0	0	0	0	0
circ1720	0	0	0	0.945672	0	0	0	0	0	0	0	0	0	0	0
circ1721	0	0	1.0309	0.945672	0	0	0	0	0	0	0	0	0	0	0
circ1722	0	0	0	0.945672	0	0	0	0	0	0	0	0	0	0	0
circ1723	0	0	0	1.05929	0	0	0	0	0	0	0	0	0	0	0
circ1724	0	0	0	1.05929	0	0	0	0	0	0	0	0	0	0	0
circ1725	0	0	0	1.05929	0	0	0	0	0	0	0	0	0	0	0
circ1726	0	0	0	2.08805	0	0	0	0	0	0	0	0	0	0	0
circ1727	0	0	0	1.05929	0	0	0	0	0	0	0	0	0	0	0
circ1728	0	0	0	1.05929	0	0	0	0	0	0	0	0	0	0	0
circ1729	0	0	0	1.05929	0	0	0	0	0	0	0	0	0	0	0
circ1730	0	0	0	1.66349	0	0	0	0	0	0	0	0	0	0	0
circ1731	0	0	0	2.68247	0	0	0	0	0	0	0	0	0	0	0
circ1732	0	0	0	1.05929	0	0	0	0	0	0	0	0	0	0	0
circ1733	0	0	2.88639	5.4224	0	0	0	0	0	0	0	0	0	0	0
circ1734	0	0	0	1.66349	0	0	0	0	0	0	0	0	0	0	0
circ1735	0	0	0	1.05929	0	0	0	0	0	0	0	0	0	0	0
circ1736	0	0	8.94586	1.05929	0	0	0	0	0	0	0	0	0	0	0
circ1737	0	0	0	1.05929	0	0	0	0	0	0	0	0	0	0	0
circ1738	0	0	0	1.05929	0	0	0	0	0	0	0	0	0	0	0
circ1739	0	0	0	1.05929	0	0	0	0	0	0	0	0	0	0	0
circ1740	2.85034	1.08587	9.13644	1.05929	0	0	0	0	0	0	0	0	0	0	0
circ1741	0	0	0	1.05929	0	0	0	0	0	0	0	0	0	0	0
circ1742	0	0	1.04216	0	0	0	0	0	0	0	0	0	0	0	0
circ1743	0	0	1.04216	0	0	0	0	0	0	0	0	0	0	0	0
circ1744	0	0	1.6409	0	0	0	0	0	0	0	0	0	0	0	0
circ1745	0	0	1.6409	0	0	0	0	0	0	0	0	0	0	0	0
circ1746	1.47439	1.70221	1.04216	0	0	0	0	0	0	0	0	0	0	0	0
circ1747	0	0	1.04216	0	0	0	0	0	0	0	0	0	0	0	0
circ1748	0	0	1.04216	0	0	0	0	0	0	0	0	0	0	0	0
circ1749	0	0	1.04216	0	0	0	0	0	0	0	0	0	0	0	0
circ1750	0	0	1.6409	0	0	0	0	0	0	0	0	0	0	0	0
circ1751	0	0	1.6409	0.997057	0	0	0	0	0	0	0	0	0	0	0
circ1752	4.80887	2.28156	1.04216	0	0	0	0	0	0	0	0	0	0	0	0
circ1753	0	0	1.04216	0	0	0	0	0	0	0	0	0	0	0	0
circ1754	0	0	1.04216	0	0	0	0	0	0	0	0	0	0	0	0
circ1755	0	0	6.19865	2.99485	0	0	0	0	0	0	0	0	0	0	0
circ1756	0	0	1.04216	0	0	0	0	0	0	0	0	0	0	0	0
circ1757	0	0	1.04216	0	0	0	0	0	0	0	0	0	0	0	0
circ1758	0	0	1.04216	0	0	0	0	0	0	0	0	0	0	0	0
circ1759	0	0	1.04216	0	0	0	0	0	0	0	0	0	0	0	0
circ1760	0	6.9213	13.1446	0	0	0	0	0	0	0	0	0	0	0	0
circ1761	0	0	1.04216	0	0	0	0	0	0	0	0	0	0	0	0
circ1762	0	0	1.04216	0	0	0	0	0	0	0	0	0	0	0	0
circ1763	0	0	1.04216	0	0	0	0	0	0	0	0	0	0	0	0
circ1764	0	0	1.04216	0	0	0	0	0	0	0	0	0	0	0	0
circ1765	0	0	1.04216	0	0	0	0	0	0	0	0	0	0	0	0
circ1766	0	0	1.6409	0	0	0	0	0	0	0	0	0	0	0	0
circ1767	0	0	1.6409	0	0	0	0	0	0	0	0	0	0	0	0
circ1768	0	0	1.04216	0	0	0	0	0	0	0	0	0	0	0	0
circ1769	0	0	1.04216	0	0	0	0	0	0	0	0	0	0	0	0
circ1770	0	0	1.04216	4.65317	0	0	0	0	0	0	0	0	0	0	0
circ1771	0	0	1.04216	0	0	0	0	0	0	0	0	0	0	0	0
circ1772	0	0	2.06278	0	0	0	0	0	0	0	0	0	0	0	0
circ1773	0	0	1.04216	0	0	0	0	0	0	0	0	0	0	0	0
circ1774	0	0	1.04216	0	0	0	0	0	0	0	0	0	0	0	0
circ1775	0	0	1.6409	0	0	0	0	0	0	0	0	0	0	0	0
circ1776	0	0	1.04216	0	0	0	0	0	0	0	0	0	0	0	0
circ1777	0	0	1.04216	0	0	0	0	0	0	0	0	0	0	0	0
circ1778	0	0	1.04216	0	0	0	0	0	0	0	0	0	0	0	0
circ1779	0	0	1.6409	0	0	0	0	0	0	0	0	0	0	0	0
circ1780	0	0	1.04216	0	0	0	0	0	0	0	0	0	0	0	0
circ1781	0	0	1.6409	0	0	0	0	0	0	0	0	0	0	0	0
circ1782	0	0	1.04216	0	0	0	0	0	0	0	0	0	0	0	0
circ1783	0	0	1.04216	0	0	0	0	0	0	0	0	0	0	0	0
circ1784	0	0	1.04216	0	0	0	0	0	0	0	0	0	0	0	0
circ1785	0	0	1.04216	0	0	0	0	0	0	0	0	0	0	0	0
circ1786	0	0	3.33893	2.93336	0	0	0	0	0	0	0	0	0	0	0
circ1787	0	0	1.04216	0	0	0	0	0	0	0	0	0	0	0	0
circ1788	0	0	1.04216	0	0	0	0	0	0	0	0	0	0	0	0
circ1789	0	0	1.04216	0	0	0	0	0	0	0	0	0	0	0	0
circ1790	0	0	1.04216	0	0	0	0	0	0	0	0	0	0	0	0
circ1791	0	0.976504	1.04216	0	0	0	0	0	0	0	0	0	0	0	0
circ1792	0	0	1.6409	0	0	0	0	0	0	0	0	0	0	0	0
circ1793	0	0	1.6409	0	0	0	0	0	0	0	0	0	0	0	0
circ1794	0	0	1.0309	0	0	0	0	0	0	0	0	0	0	0	0
circ1795	0	0	1.0309	0	0	0	0	0	0	0	0	0	0	0	0
circ1796	0	0	1.0309	0	0	0	0	0	0	0	0	0	0	0	0
circ1797	0	0	1.0309	0	0	0	0	0	0	0	0	0	0	0	0
circ1798	0	0	1.0309	0	0	0	0	0	0	0	0	0	0	0	0
circ1799	0	0	1.0309	0	0	0	0	0	0	0	0	0	0	0	0
circ1800	0	0	1.0309	0	0	0	0	0	0	0	0	0	0	0	0
circ1801	0	0	1.0309	0	0	0	0	0	0	0	0	0	0	0	0
circ1802	0	0	1.0309	0	0	0	0	0	0	0	0	0	0	0	0
circ1803	0	0	1.0309	0	0	0	0	0	0	0	0	0	0	0	0
circ1804	0	0	1.62602	0	0	0	0	0	0	0	0	0	0	0	0
circ1805	0	0	10.0847	4.89717	0	0	0	0	0	0	0	0	0	0	0
circ1806	0	0	1.0309	4.96429	0	0	0	0	0	0	0	0	0	0	0
circ1807	0	0	1.0309	0	0	0	0	0	0	0	0	0	0	0	0
circ1808	0	0	1.0309	0	0	0	0	0	0	0	0	0	0	0	0
circ1809	0	0	3.25323	0	0	0	0	0	0	0	0	0	0	0	0
circ1810	0	0	1.0309	0	0	0	0	0	0	0	0	0	0	0	0
circ1811	0	0	1.0309	0	0	0	0	0	0	0	0	0	0	0	0
circ1812	2.24427	0	1.0309	0	0	0	0	0	0	0	0	0	0	0	0
circ1813	0	0	1.62602	0	0	0	0	0	0	0	0	0	0	0	0
circ1814	1.87399	0	2.08039	0	0	0	0	0	0	0	0	0	0	0	0
circ1815	0	0	2.04611	0	0	0	0	0	0	0	0	0	0	0	0
circ1816	0	0	1.0309	0	0	0	0	0	0	0	0	0	0	0	0
circ1817	0	0	1.62602	0	0	0	0	0	0	0	0	0	0	0	0
circ1818	0	0	1.0309	0	0	0	0	0	0	0	0	0	0	0	0
circ1819	0	0	1.0309	0	0	0	0	0	0	0	0	0	0	0	0
circ1820	0	0	1.0309	0	0	0	0	0	0	0	0	0	0	0	0
circ1821	0	0	1.0309	0	0	0	0	0	0	0	0	0	0	0	0
circ1822	0	0	2.5624	0	0	0	0	0	0	0	0	0	0	0	0
circ1823	0	0	1.0309	0	0	0	0	0	0	0	0	0	0	0	0
circ1824	0	0	8.96669	0	0	0	0	0	0	0	0	0	0	0	0
circ1825	0	0	1.60027	0	0	0	0	0	0	0	0	0	0	0	0
circ1826	0	0	1.0115	0	0	0	0	0	0	0	0	0	0	0	0
circ1827	0	0	1.0115	0	0	0	0	0	0	0	0	0	0	0	0
circ1828	0	0	5.18226	0	0	0	0	0	0	0	0	0	0	0	0
circ1829	0	0	1.0115	0	0	0	0	0	0	0	0	0	0	0	0
circ1830	0	0	1.0115	0	0	0	0	0	0	0	0	0	0	0	0
circ1831	0	0	1.0115	0	0	0	0	0	0	0	0	0	0	0	0
circ1832	0	0	1.0115	0	0	0	0	0	0	0	0	0	0	0	0
circ1833	0	0	1.0115	0	0	0	0	0	0	0	0	0	0	0	0
circ1834	0	0	1.0115	0	0	0	0	0	0	0	0	0	0	0	0
circ1835	0	0	1.0115	0	0	0	0	0	0	0	0	0	0	0	0
circ1836	0	0	5.57701	0	0	0	0	0	0	0	0	0	0	0	0
circ1837	0	0	2.56855	0	0	0	0	0	0	0	0	0	0	0	0
circ1838	0	0	1.0115	0	0	0	0	0	0	0	0	0	0	0	0
circ1839	0	0	1.0115	0	0	0	0	0	0	0	0	0	0	0	0
circ1840	0	0	5.83242	0	0	0	0	0	0	0	0	0	0	0	0
circ1841	0	0	1.0115	0	0	0	0	0	0	0	0	0	0	0	0
circ1842	0	33.8348	31.2775	0	0	0	0	0	0	0	0	0	0	0	0
circ1843	0	0	1.0115	0	0	0	0	0	0	0	0	0	0	0	0
circ1844	0	0	1.60027	0	0	0	0	0	0	0	0	0	0	0	0
circ1845	0	0	1.0115	0	0	0	0	0	0	0	0	0	0	0	0
circ1846	0	0	1.0115	0	0	0	0	0	0	0	0	0	0	0	0
circ1847	0	0	1.0115	0	0	0	0	0	0	0	0	0	0	0	0
circ1848	0	0	1.0115	0	0	0	0	0	0	0	0	0	0	0	0
circ1849	0	0	1.0115	0	0	0	0	0	0	0	0	0	0	0	0
circ1850	0	0	1.0115	0	0	0	0	0	0	0	0	0	0	0	0
circ1851	0	0	2.01721	0	0	0	0	0	0	0	0	0	0	0	0
circ1852	0	0	1.60027	0	0	0	0	0	0	0	0	0	0	0	0
circ1853	0	0	1.0115	0	0	0	0	0	0	0	0	0	0	0	0
circ1854	0	0	1.0115	0	0	0	0	0	0	0	0	0	0	0	0
circ1855	0	1.69836	1.0115	0	0	0	0	0	0	0	0	0	0	0	0
circ1856	0	0	1.0115	2.82592	0	0	0	0	0	0	0	0	0	0	0
circ1857	0	0	1.0115	0	0	0	0	0	0	0	0	0	0	0	0
circ1858	0	0	1.0115	0	0	0	0	0	0	0	0	0	0	0	0
circ1859	0	0	1.0115	0	0	0	0	0	0	0	0	0	0	0	0
circ1860	0	0	1.0115	0	0	0	0	0	0	0	0	0	0	0	0
circ1861	0	0	1.60027	0	0	0	0	0	0	0	0	0	0	0	0
circ1862	0	0	1.0115	0	0	0	0	0	0	0	0	0	0	0	0
circ1863	0	0	1.0115	0	0	0	0	0	0	0	0	0	0	0	0
circ1864	0	0	1.0115	0	0	0	0	0	0	0	0	0	0	0	0
circ1865	0	0	1.0115	0	0	0	0	0	0	0	0	0	0	0	0
circ1866	0	0	1.0115	0	0	0	0	0	0	0	0	0	0	0	0
circ1867	0	0	1.0115	0	0	0	0	0	0	0	0	0	0	0	0
circ1868	0	0	1.0115	0	0	0	0	0	0	0	0	0	0	0	0
circ1869	0	0	1.60027	0	0	0	0	0	0	0	0	0	0	0	0
circ1870	0	0	1.0115	0	0	0	0	0	0	0	0	0	0	0	0
circ1871	0	0	1.0115	0	0	0	0	0	0	0	0	0	0	0	0
circ1872	0	0	1.0115	0	0	0	0	0	0	0	0	0	0	0	0
circ1873	0	0	1.0115	0	0	0	0	0	0	0	0	0	0	0	0
circ1874	0	0	1.60027	0	0	0	0	0	0	0	0	0	0	0	0
circ1875	0	43.5633	36.6349	6.47073	0	0	0	0	0	0	0	0	0	0	0
circ1876	0	0	1.0115	0	0	0	0	0	0	0	0	0	0	0	0
circ1877	0	0	6.57515	4.40788	0	0	0	0	0	0	0	0	0	0	0
circ1878	0	0	0	0.954792	0	0	0	0	0	0	0	0	0	0	0
circ1879	0	0	1.50244	0.954792	0	0	0	0	0	0	0	0	0	0	0
circ1880	0	0	3.71704	1.95414	0	0	0	0	0	0	0	0	0	0	0
circ1881	0	0	0	0.954792	0	0	0	0	0	0	0	0	0	0	0
circ1882	0	0	1.50244	1.95131	0	0	0	0	0	0	0	0	0	0	0
circ1883	0	0	0	1.93165	0	0	0	0	0	0	0	0	0	0	0
circ1884	0	0	0	1.52437	0	0	0	0	0	0	0	0	0	0	0
circ1885	0	0	0	0.954792	0	0	0	0	0	0	0	0	0	0	0
circ1886	0	0	0	0.954792	0	0	0	0	0	0	0	0	0	0	0
circ1887	0	0	2.26705	0.954792	0	0	0	0	0	0	0	0	0	0	0
circ1888	0	0	0	0.954792	0	0	0	0	0	0	0	0	0	0	0
circ1889	3.51393	3.46552	9.14792	2.59877	0	0	0	0	0	0	0	0	0	0	0
circ1890	0	0	0	1.99902	0	0	0	0	0	0	0	0	0	0	0
circ1891	0	0	0	2.99412	0	0	0	0	0	0	0	0	0	0	0
circ1892	0	0	0	3.43188	0	0	0	0	0	0	0	0	0	0	0
circ1893	0	0	4.04007	1.99902	0	0	0	0	0	0	0	0	0	0	0
circ1894	0	0	0	0.999349	0	0	0	0	0	0	0	0	0	0	0
circ1895	0.917451	0	4.35228	6.40374	0	0	0	0	0	0	0	0	0	0	0
circ1896	0	0	0	1.58409	0	0	0	0	0	0	0	0	0	0	0
circ1897	0	0	0	5.94694	0	0	0	0	0	0	0	0	0	0	0
circ1898	0	0	0	2.58061	0	0	0	0	0	0	0	0	0	0	0
circ1899	0	0	0	2.58388	0	0	0	0	0	0	0	0	0	0	0
circ1900	0	0	0	3.16877	0	0	0	0	0	0	0	0	0	0	0
circ1901	0	0	0	2.32089	0	0	0	0	0	0	0	0	0	0	0
circ1902	0	0	1.6468	0.999349	0	0	0	0	0	0	0	0	0	0	0
circ1903	0	0	0	0.999349	0	0	0	0	0	0	0	0	0	0	0
circ1904	0	0	0	0.999349	0	0	0	0	0	0	0	0	0	0	0
circ1905	0	0	0	0.963226	0	0	0	0	0	0	0	0	0	0	0
circ1906	0	0	0	0.963226	0	0	0	0	0	0	0	0	0	0	0
circ1907	0	0	0	5.1082	0	0	0	0	0	0	0	0	0	0	0
circ1908	0	0	0	0.963226	0	0	0	0	0	0	0	0	0	0	0
circ1909	0	0	0	0.963226	0	0	0	0	0	0	0	0	0	0	0
circ1910	0	0	0	1.53572	0	0	0	0	0	0	0	0	0	0	0
circ1911	0	0	0	2.74373	0	0	0	0	0	0	0	0	0	0	0
circ1912	0	0	0	0.963226	0	0	0	0	0	0	0	0	0	0	0
circ1913	0	0	0	1.53572	0	0	0	0	0	0	0	0	0	0	0
circ1914	0	0	2.77833	1.53572	0	0	0	0	0	0	0	0	0	0	0
circ1915	0	0	0	2.52314	0	0	0	0	0	0	0	0	0	0	0
circ1916	0	0	0.935799	0.963226	0	0	0	0	0	0	0	0	0	0	0
circ1917	0	0	0	0.963226	0	0	0	0	0	0	0	0	0	0	0
circ1918	0	0	0	4.51364	0	0	0	0	0	0	0	0	0	0	0
circ1919	0	0	0.991338	0.963226	0	0	0	0	0	0	0	0	0	0	0
circ1920	0	0	0	1.53572	0	0	0	0	0	0	0	0	0	0	0
circ1921	0	0	0	1.94448	0	0	0	0	0	0	0	0	0	0	0
circ1922	0	0	0	0.963226	0	0	0	0	0	0	0	0	0	0	0
circ1923	0	0	0	2.95799	0	0	0	0	0	0	0	0	0	0	0
circ1924	0	2.42029	10.3502	0	0	0	0	0	0	0	0	0	0	0	0
circ1925	0	0	1.51707	0	0	0	0	0	0	0	0	0	0	0	0
circ1926	0	0	3.07867	0	0	0	0	0	0	0	0	0	0	0	0
circ1927	0	0	2.85621	10.6232	0	0	0	0	0	0	0	0	0	0	0
circ1928	0	0	4.14143	0	0	0	0	0	0	0	0	0	0	0	0
circ1929	0	1.08882	5.30083	3.06492	0	0	0	0	0	0	0	0	0	0	0
circ1930	0	0	1.85803	0	0	0	0	0	0	0	0	0	0	0	0
circ1931	18.855	21.7447	22.51	0	0	0	0	0	0	0	0	0	0	0	0
circ1932	0	0	0.949381	0	0	0	0	0	0	0	0	0	0	0	0
circ1933	0	0	2.66868	0	0	0	0	0	0	0	0	0	0	0	0
circ1934	0	0	0.920733	0	0	0	0	0	0	0	0	0	0	0	0
circ1935	0	0	0.920733	0	0	0	0	0	0	0	0	0	0	0	0
circ1936	0	0	1.47827	0	0	0	0	0	0	0	0	0	0	0	0
circ1937	0	0	1.8794	0	0	0	0	0	0	0	0	0	0	0	0
circ1938	0	0	0.920733	0	0	0	0	0	0	0	0	0	0	0	0
circ1939	0	0	0.920733	0	0	0	0	0	0	0	0	0	0	0	0
circ1940	0	0	2.82357	0	0	0	0	0	0	0	0	0	0	0	0
circ1941	7.84746	1.25949	6.66877	0	0	0	0	0	0	0	0	0	0	0	0
circ1942	1.06229	0	5.4904	0	0	0	0	0	0	0	0	0	0	0	0
circ1943	0	0	0.920733	0	0	0	0	0	0	0	0	0	0	0	0
circ1944	7.45984	1.47839	19.9114	0	0	0	0	0	0	0	0	0	0	0	0
circ1945	0	2.0924	1.88761	0	0	0	0	0	0	0	0	0	0	0	0
circ1946	0	0	0.926056	9.49892	0	0	0	0	0	0	0	0	0	0	0
circ1947	0	8.05052	16.2096	0	0	0	0	0	0	0	0	0	0	0	0
circ1948	0.917879	5.90936	12.473	0	0	0	0	0	0	0	0	0	0	0	0
circ1949	0	0	2.45953	0	0	0	0	0	0	0	0	0	0	0	0
circ1950	0	0	6.10965	10.0284	0	0	0	0	0	0	0	0	0	0	0
circ1951	0	0	1.4855	0	0	0	0	0	0	0	0	0	0	0	0
circ1952	0	0	1.88761	3.29299	0	0	0	0	0	0	0	0	0	0	0
circ1953	0.951958	0	4.96698	0	0	0	0	0	0	0	0	0	0	0	0
circ1954	0	0	0.926056	0	0	0	0	0	0	0	0	0	0	0	0
circ1955	0	0	2.20173	0	0	0	0	0	0	0	0	0	0	0	0
circ1956	2.80563	0	2.45953	1.56358	0	0	0	0	0	0	0	0	0	0	0
circ1957	0	0	0.926056	0	0	0	0	0	0	0	0	0	0	0	0
circ1958	0	0	1.88761	0	0	0	0	0	0	0	0	0	0	0	0
circ1959	0	0	1.4855	0	0	0	0	0	0	0	0	0	0	0	0
circ1960	0	3.21643	5.9252	0	0	0	0	0	0	0	0	0	0	0	0
circ1961	0	0	0.925154	0	0	0	0	0	0	0	0	0	0	0	0
circ1962	0	0	0.925154	0	0	0	0	0	0	0	0	0	0	0	0
circ1963	0	1.96461	1.48428	0	0	0	0	0	0	0	0	0	0	0	0
circ1964	0	0	3.17394	0	0	0	0	0	0	0	0	0	0	0	0
circ1965	0	0	0.925154	0	0	0	0	0	0	0	0	0	0	0	0
circ1966	0	0	0.925154	0	0	0	0	0	0	0	0	0	0	0	0
circ1967	0	0	3.50583	2.1952	0	0	0	0	0	0	0	0	0	0	0
circ1968	0	0	0.925154	0	0	0	0	0	0	0	0	0	0	0	0
circ1969	0	0	2.44943	0	0	0	0	0	0	0	0	0	0	0	0
circ1970	0	2.68728	1.48428	0	0	0	0	0	0	0	0	0	0	0	0
circ1971	0	0	1.48428	0	0	0	0	0	0	0	0	0	0	0	0
circ1972	1.06229	0	0	0	0	0	0	0	0	0	0	0	0	0	0
circ1973	1.06229	0	0	0	0	0	0	0	0	0	0	0	0	0	0
circ1974	1.06229	0.9749	0	0	0	0	0	0	0	0	0	0	0	0	0
circ1975	2.09245	0	0	0	0	0	0	0	0	0	0	0	0	0	0
circ1976	1.06229	0	0	0	0	0	0	0	0	0	0	0	0	0	0
circ1977	1.06229	0	0	0	0	0	0	0	0	0	0	0	0	0	0
circ1978	1.66743	0	0	0	0	0	0	0	0	0	0	0	0	0	0
circ1979	1.66743	0	0	0	0	0	0	0	0	0	0	0	0	0	0
circ1980	1.06229	0	0	0	0	0	0	0	0	0	0	0	0	0	0
circ1981	1.06229	0	0	0	0	0	0	0	0	0	0	0	0	0	0
circ1982	8.57939	0	9.81904	0	0	0	0	0	0	0	0	0	0	0	0
circ1983	3.57076	2.90445	12.6802	0	0	0	0	0	0	0	0	0	0	0	0
circ1984	0	0	0	1.46434	0	0	0	0	0	0	0	0	0	0	0
circ1985	0	0	0	1.46434	0	0	0	0	0	0	0	0	0	0	0
circ1986	0	0	0	0.910489	0	0	0	0	0	0	0	0	0	0	0
circ1987	0	0	0	4.28343	0	0	0	0	0	0	0	0	0	0	0
circ1988	0	0	0	1.46434	0	0	0	0	0	0	0	0	0	0	0
circ1989	0	0	0	1.86356	0	0	0	0	0	0	0	0	0	0	0
circ1990	0	0	0	0.910489	0	0	0	0	0	0	0	0	0	0	0
circ1991	0	0	0	0.910489	0	0	0	0	0	0	0	0	0	0	0
circ1992	0	0	0	2.17592	0	0	0	0	0	0	0	0	0	0	0
circ1993	0	0	0	2.17592	0	0	0	0	0	0	0	0	0	0	0
circ1994	0	0	0	0.910489	0	0	0	0	0	0	0	0	0	0	0
circ1995	0	0	0	0.910489	0	0	0	0	0	0	0	0	0	0	0
circ1996	0	0	0	3.79226	0	0	0	0	0	0	0	0	0	0	0
circ1997	0	0	0	0.910489	0	0	0	0	0	0	0	0	0	0	0
circ1998	0	0	0	2.17592	0	0	0	0	0	0	0	0	0	0	0
circ1999	0	0	0	1.86356	0	0	0	0	0	0	0	0	0	0	0
[truncated: 7,846 more rows]

## Sheet: Fig.3e
circRNA							Gene
	Totipotent.blastmeres	First.lineage.TE.ICM.	Second.lineage.EPI.PE.	Embryo.implanted	Cluster			Totipotent.blastmeres	First.lineage.TE.ICM.	Second.lineage.EPI.PE.	Embryo.implanted	Cluster
circ1	-1.01489	0.828924	0.888468	-0.702502	Cluster5		gene1	-0.0414829	-0.922789	-0.434878	1.39915	Cluster4
circ2	-0.466966	0.489149	1.11639	-1.13857	Cluster5		gene2	-0.465823	-0.357835	-0.664219	1.48788	Cluster4
circ3	0.465315	0.149712	0.826492	-1.44152	Cluster5		gene3	-0.501877	-0.759704	-0.198419	1.46	Cluster4
circ4	-0.239185	-0.556419	1.47407	-0.678464	Cluster5		gene4	-0.489507	-0.512721	-0.497702	1.49993	Cluster4
circ5	0.265483	-0.197196	1.16758	-1.23587	Cluster5		gene5	-1.04488	-0.583659	0.466788	1.16175	Cluster4
circ6	-0.69939	0.0140858	1.40938	-0.72408	Cluster5		gene6	-0.515767	-0.447358	-0.5358	1.49892	Cluster4
circ7	-0.132528	-0.0578445	1.31194	-1.12157	Cluster5		gene7	-0.483364	-1.15553	0.609552	1.02934	Cluster4
circ8	-0.451977	-0.201278	1.45398	-0.800721	Cluster5		gene8	-0.684053	1.35476	-0.821036	0.15033	Cluster4
circ9	-0.600575	-0.121716	1.44826	-0.725971	Cluster5		gene9	-0.430337	-0.905037	-0.0753159	1.41069	Cluster4
circ10	0.619283	-0.204885	0.908294	-1.32269	Cluster5		gene10	-0.269368	1.35613	-1.04229	-0.0444682	Cluster4
circ11	-0.633681	0.271878	1.28975	-0.927945	Cluster5		gene11	-0.215749	-0.585717	-0.66913	1.4706	Cluster4
circ12	-0.5	-0.5	1.5	-0.5	Cluster5		gene12	-0.810991	-0.830132	0.429072	1.21205	Cluster4
circ13	-0.673058	-0.673058	1.44376	-0.0976477	Cluster5		gene13	-0.170651	-0.669958	-0.621023	1.46163	Cluster4
circ14	0.12167	-0.858553	1.36257	-0.625687	Cluster5		gene14	0.0575765	-0.877312	-0.562507	1.38224	Cluster4
circ15	-0.566179	0.117855	1.35665	-0.908325	Cluster5		gene15	-0.0716928	-0.654186	-0.710246	1.43612	Cluster4
circ16	-0.483606	-0.487025	1.49968	-0.529049	Cluster5		gene16	-0.356464	-0.948534	-0.0964015	1.4014	Cluster4
circ17	-0.684008	0.815333	0.898377	-1.0297	Cluster5		gene17	-0.530061	-0.565446	-0.400729	1.49624	Cluster4
circ18	-0.14324	-0.285295	1.39881	-0.970272	Cluster5		gene18	-0.145215	-0.776714	-0.526621	1.44855	Cluster4
circ19	-0.855339	-0.855339	1.04714	0.663534	Cluster5		gene19	-0.504771	-0.550285	-0.443508	1.49856	Cluster4
circ20	-0.5	-0.5	1.5	-0.5	Cluster5		gene20	-0.530279	-0.650882	-0.303172	1.48433	Cluster4
circ21	-0.5	-0.5	1.5	-0.5	Cluster5		gene21	-0.788819	0.45946	-0.863042	1.1924	Cluster4
circ22	-0.683301	-0.683301	1.43576	-0.0691623	Cluster5		gene22	-0.0809937	-0.586673	-0.767613	1.43528	Cluster4
circ23	-0.763592	0.165193	1.35053	-0.752133	Cluster5		gene23	-0.507033	-0.520675	-0.471977	1.49968	Cluster4
circ24	-0.440299	-0.489676	1.49793	-0.567951	Cluster5		gene24	-0.83371	0.73381	-0.888522	0.988423	Cluster4
circ25	-0.310067	0.222587	1.23758	-1.1501	Cluster5		gene25	-0.102563	-0.425507	-0.89117	1.41924	Cluster4
circ26	-0.598093	-0.287667	1.48385	-0.598093	Cluster5		gene26	-0.569812	-0.571477	-0.35062	1.49191	Cluster4
circ27	-0.358767	-0.566995	1.49276	-0.566995	Cluster5		gene27	-0.273572	-0.642256	-0.565143	1.48097	Cluster4
circ28	-0.489171	0.483577	1.12682	-1.12122	Cluster5		gene28	-0.504379	-0.641112	-0.343362	1.48885	Cluster4
circ29	-0.686056	-0.0613754	1.43349	-0.686056	Cluster5		gene29	-0.773813	-0.139735	-0.534286	1.44783	Cluster4
circ30	-0.5	-0.5	1.5	-0.5	Cluster5		gene30	-0.0182769	-0.728303	-0.673264	1.41984	Cluster4
circ31	-0.79021	-0.79021	1.29134	0.289077	Cluster5		gene31	-0.375985	-0.618022	-0.498651	1.49266	Cluster4
circ32	-0.5	-0.5	1.5	-0.5	Cluster5		gene32	-0.112169	-0.781736	-0.547223	1.44113	Cluster4
circ33	-0.783161	-0.783161	1.30596	0.260364	Cluster5		gene33	-0.678479	-0.91556	0.332833	1.26121	Cluster4
circ34	-0.594044	-1.08496	1.01336	0.66564	Cluster5		gene34	-0.0386109	-0.986587	-0.353322	1.37852	Cluster4
circ35	-0.600764	-0.600764	1.4829	-0.281372	Cluster5		gene35	-0.582594	-0.596705	-0.307333	1.48663	Cluster4
circ36	-0.862046	-0.862046	0.979317	0.744776	Cluster5		gene36	-0.262243	-0.581635	-0.635621	1.4795	Cluster4
circ37	-0.628591	-0.257637	1.47892	-0.592694	Cluster5		gene37	-0.544166	-0.550652	-0.40163	1.49645	Cluster4
circ38	0.294118	-0.955613	1.27455	-0.613051	Cluster5		gene38	-0.16143	-0.673495	-0.624602	1.45953	Cluster4
circ39	0.684265	-0.482568	0.966524	-1.16822	Cluster5		gene39	-0.0941931	-0.669455	-0.679161	1.44281	Cluster4
circ40	-0.803307	-0.803307	1.2609	0.34571	Cluster5		gene40	-0.218475	-0.636116	-0.617324	1.47192	Cluster4
circ41	-0.403784	0.286127	1.23104	-1.11338	Cluster5		gene41	-0.260016	-0.777241	-0.427505	1.46476	Cluster4
circ42	-0.741697	-0.741697	1.37397	0.109422	Cluster5		gene42	-0.504075	-0.706683	-0.264546	1.4753	Cluster4
circ43	-0.470288	-0.0885669	1.42285	-0.863994	Cluster5		gene43	-0.577464	-0.58993	-0.321044	1.48844	Cluster4
circ44	-0.5	-0.5	1.5	-0.5	Cluster5		gene44	-0.215115	-0.698003	-0.555772	1.46889	Cluster4
circ45	-0.657541	-0.657541	1.45459	-0.139505	Cluster5		gene45	0.0529012	-0.782175	-0.664801	1.39407	Cluster4
circ46	-0.735015	-0.735015	1.38271	0.0873208	Cluster5		gene46	-0.416745	-0.613169	-0.464836	1.49475	Cluster4
circ47	-0.737225	-0.737225	1.37987	0.0945764	Cluster5		gene47	-0.18268	-1.16712	0.0860637	1.26374	Cluster4
circ48	-0.736357	-0.736357	1.38099	0.0917208	Cluster5		gene48	0.106469	-0.800079	-0.679837	1.37345	Cluster4
circ49	-0.860727	-0.860727	0.995992	0.725463	Cluster5		gene49	-0.13347	-0.722261	-0.59546	1.45119	Cluster4
circ50	-0.738643	-0.738643	1.37803	0.0992586	Cluster5		gene50	-0.0742121	-0.630066	-0.731721	1.436	Cluster4
circ51	-0.689462	-0.689462	1.4306	-0.0516747	Cluster5		gene51	-0.260574	-0.605286	-0.613701	1.47956	Cluster4
circ52	0.312533	-0.795766	1.279	-0.795766	Cluster5		gene52	0.00874376	-0.869831	-0.537078	1.39816	Cluster4
circ53	0.0193912	-0.805693	1.40343	-0.617133	Cluster5		gene53	-0.0873996	-0.755408	-0.5951	1.43791	Cluster4
circ54	-0.706528	-0.706528	1.41479	-0.00173498	Cluster5		gene54	-0.458072	-0.525778	-0.515484	1.49933	Cluster4
circ55	0.825023	-1.13319	0.856841	-0.548676	Cluster5		gene55	0.0492518	-0.788828	-0.655356	1.39493	Cluster4
circ56	0.314927	-0.796322	1.27772	-0.796322	Cluster5		gene56	-0.518136	-0.534888	-0.445856	1.49888	Cluster4
circ57	-0.5	-0.5	1.5	-0.5	Cluster5		gene57	-0.428364	-0.538572	-0.531165	1.4981	Cluster4
circ58	0.0318743	-0.787239	1.4009	-0.645535	Cluster5		gene58	-0.52519	-0.626223	-0.337843	1.48926	Cluster4
circ59	0.200611	-0.913793	1.32365	-0.610473	Cluster5		gene59	-0.493243	-0.557616	-0.447613	1.49847	Cluster4
circ60	-1.0092	0.860035	0.859034	-0.709871	Cluster5		gene60	-0.412705	-0.538702	-0.545787	1.49719	Cluster4
circ61	-0.754759	-0.754759	1.35532	0.154194	Cluster5		gene61	-0.249027	-0.699798	-0.525122	1.47395	Cluster4
circ62	0.830562	-0.639661	0.874802	-1.0657	Cluster5		gene62	-0.61295	0.0845662	-0.84881	1.37719	Cluster4
circ63	-0.619659	-0.619659	1.47526	-0.235937	Cluster5		gene63	-0.129879	-0.632529	-0.689404	1.45181	Cluster4
circ64	-0.70405	-0.70405	1.41723	-0.00913108	Cluster5		gene64	-0.336524	-0.830885	-0.286629	1.45404	Cluster4
circ65	-0.821017	-0.821017	1.21071	0.43132	Cluster5		gene65	-0.546744	-0.52522	-0.425959	1.49792	Cluster4
circ66	-0.825135	-0.825135	1.19703	0.45324	Cluster5		gene66	-0.235282	-0.662886	-0.576068	1.47424	Cluster4
circ67	-0.833257	-0.833257	1.16697	0.499544	Cluster5		gene67	0.0269557	-0.822619	-0.603675	1.39934	Cluster4
circ68	-0.642594	-0.642594	1.46366	-0.17847	Cluster5		gene68	-0.345264	-1.04881	0.0610048	1.33307	Cluster4
circ69	-0.690901	-0.690901	1.42935	-0.0475523	Cluster5		gene69	-0.0606686	-0.610024	-0.759934	1.43063	Cluster4
circ70	-0.717066	0.0303116	1.40382	-0.717066	Cluster5		gene70	-0.196255	-0.646312	-0.624853	1.46742	Cluster4
circ71	-0.820258	-0.820258	1.21314	0.42738	Cluster5		gene71	-0.539399	-0.591237	-0.362129	1.49277	Cluster4
circ72	-0.227137	-0.680196	1.47203	-0.564693	Cluster5		gene72	0.0584671	-0.763761	-0.687673	1.39297	Cluster4
circ73	-0.840985	-0.840985	1.13337	0.548601	Cluster5		gene73	-0.472609	-0.577302	-0.447723	1.49763	Cluster4
circ74	-0.584151	-0.584151	1.48833	-0.320025	Cluster5		gene74	-0.0610847	-0.736252	-0.634852	1.43219	Cluster4
circ75	0.656687	0.0109088	0.749207	-1.4168	Cluster5		gene75	-0.0944888	-0.721073	-0.626277	1.44184	Cluster4
circ76	-0.660816	-0.660816	1.45242	-0.130792	Cluster5		gene76	-0.213227	-0.686846	-0.569206	1.46928	Cluster4
circ77	-0.72347	-0.72347	1.39666	0.0502833	Cluster5		gene77	-0.0375007	-0.861069	-0.513378	1.41195	Cluster4
circ78	-0.86596	-0.86596	0.880976	0.850945	Cluster5		gene78	-0.514203	-0.63749	-0.336843	1.48854	Cluster4
circ79	-0.804081	-0.804081	1.25895	0.34921	Cluster5		gene79	-0.0636232	-0.697316	-0.67314	1.43408	Cluster4
circ80	-0.556722	-0.556722	1.49487	-0.381426	Cluster5		gene80	-0.401655	-0.599405	-0.494036	1.4951	Cluster4
circ81	0.40385	-0.815614	1.22738	-0.815614	Cluster5		gene81	-0.251827	-0.534572	-0.688837	1.47524	Cluster4
circ82	-0.661707	-0.661707	1.45183	-0.128412	Cluster5		gene82	-0.121015	-0.647835	-0.680962	1.44981	Cluster4
circ83	-0.76444	-0.76444	1.33999	0.188885	Cluster5		gene83	0.0708699	-0.818004	-0.638051	1.38519	Cluster4
circ84	0.851578	-0.865966	0.880353	-0.865966	Cluster5		gene84	-0.440797	-0.523104	-0.534786	1.49869	Cluster4
circ85	-0.810132	-0.810132	1.243	0.377265	Cluster5		gene85	-0.0595198	-0.648595	-0.724151	1.43227	Cluster4
circ86	0.831663	-0.51238	0.839065	-1.15835	Cluster5		gene86	0.0726201	-0.319357	-1.07294	1.31967	Cluster4
circ87	-0.628878	-0.628878	1.47091	-0.213158	Cluster5		gene87	-0.527415	-0.544548	-0.425982	1.49795	Cluster4
circ88	-0.514418	-0.514418	1.49968	-0.470848	Cluster5		gene88	-0.304817	-0.75722	-0.409658	1.47169	Cluster4
circ89	-0.85537	-0.85537	1.0469	0.66384	Cluster5		gene89	-0.135246	-0.652797	-0.665473	1.45352	Cluster4
circ90	-0.648778	-0.648778	1.46006	-0.162502	Cluster5		gene90	-0.0492036	-0.540501	-0.830217	1.41992	Cluster4
circ91	-0.5	-0.5	1.5	-0.5	Cluster5		gene91	0.0135063	-0.72891	-0.694107	1.40951	Cluster4
circ92	-0.553069	-0.0353249	1.41664	-0.828248	Cluster5		gene92	-0.521826	-0.325357	-0.640123	1.48731	Cluster4
circ93	0.727029	-0.860841	0.994653	-0.860841	Cluster5		gene93	-0.156463	-0.539545	-0.75703	1.45304	Cluster4
circ94	-0.812748	-0.812748	1.23569	0.389806	Cluster5		gene94	-0.0293277	-0.856774	-0.524547	1.41065	Cluster4
circ95	0.207697	-0.912287	1.32089	-0.616304	Cluster5		gene95	-0.454436	-0.604778	-0.43651	1.49572	Cluster4
circ96	-0.231911	-0.303456	1.43191	-0.896537	Cluster5		gene96	-0.396171	-0.539281	-0.560547	1.496	Cluster4
circ97	-0.839135	-0.839135	1.14196	0.536306	Cluster5		gene97	-0.366011	-0.577832	-0.549531	1.49337	Cluster4
circ98	-0.776717	-0.776717	1.3184	0.235032	Cluster5		gene98	-0.0244225	-0.4735	-0.902394	1.40032	Cluster4
circ99	-0.279329	-0.841005	1.45098	-0.330651	Cluster5		gene99	0.0596029	-0.575153	-0.867559	1.38311	Cluster4
circ100	-0.663518	-0.663518	1.45059	-0.123557	Cluster5		gene100	-0.234164	-0.609414	-0.631294	1.47487	Cluster4
circ101	0.0524302	-0.724151	1.39587	-0.724151	Cluster5		gene101	-0.165993	-0.682544	-0.611727	1.46026	Cluster4
circ102	-0.569739	-0.569739	1.49212	-0.352646	Cluster5		gene102	-0.456187	-0.663682	-0.368603	1.48847	Cluster4
circ103	-0.5	-0.5	1.5	-0.5	Cluster5		gene103	-0.381266	-0.587738	-0.525378	1.49438	Cluster4
circ104	0.131441	-0.349755	1.30007	-1.08176	Cluster5		gene104	-0.0304555	0.241628	-1.31356	1.10239	Cluster4
circ105	-0.5	-0.5	1.5	-0.5	Cluster5		gene105	-0.903743	-0.278597	-0.247481	1.42982	Cluster4
circ106	-0.685798	-0.685798	1.4337	-0.062106	Cluster5		gene106	-0.495479	-0.479442	-0.524815	1.49974	Cluster4
circ107	0.206925	-0.769321	1.33172	-0.769321	Cluster5		gene107	-0.571636	1.02755	-1.09785	0.641941	Cluster4
circ108	-0.5	-0.5	1.5	-0.5	Cluster5		gene108	-0.495971	-0.774293	-0.185751	1.45601	Cluster4
circ109	-0.574693	0.332887	1.24555	-1.00375	Cluster5		gene109	-0.146929	-0.673177	-0.63612	1.45623	Cluster4
circ110	-0.55486	-0.55486	1.49521	-0.385492	Cluster5		gene110	-0.291508	-0.689722	-0.498804	1.48003	Cluster4
circ111	0.527427	-0.837762	1.1481	-0.837762	Cluster5		gene111	-0.289379	-0.765502	-0.414335	1.46922	Cluster4
circ112	-0.67293	-0.67293	1.44386	-0.097998	Cluster5		gene112	-0.166113	-0.630761	-0.663883	1.46076	Cluster4
circ113	-0.801971	-0.801971	1.26423	0.339712	Cluster5		gene113	-0.514932	-0.570847	-0.410924	1.4967	Cluster4
circ114	-0.669027	-0.669027	1.44672	-0.108665	Cluster5		gene114	-0.258874	-0.545028	-0.673409	1.47731	Cluster4
circ115	-0.696166	-0.696166	1.42466	-0.0323285	Cluster5		gene115	-0.840811	-0.689536	0.196581	1.33377	Cluster4
circ116	-0.5	-0.5	1.5	-0.5	Cluster5		gene116	-0.285231	-0.677739	-0.517429	1.4804	Cluster4
circ117	-0.810925	-0.810925	1.24081	0.38104	Cluster5		gene117	-0.0576128	-0.735817	-0.637812	1.43124	Cluster4
circ118	-0.5	-0.5	1.5	-0.5	Cluster5		gene118	-0.275612	-0.681135	-0.52223	1.47898	Cluster4
circ119	-0.5	-0.5	1.5	-0.5	Cluster5		gene119	-0.700728	0.671776	-0.999742	1.02869	Cluster4
circ120	0.516627	0.219625	0.730471	-1.46672	Cluster5		gene120	-0.364256	-0.50459	-0.622757	1.4916	Cluster4
circ121	0.290875	-0.790643	1.29041	-0.790643	Cluster5		gene121	-0.070472	-0.872044	-0.474894	1.41741	Cluster4
circ122	0.485062	-0.830802	1.17654	-0.830802	Cluster5		gene122	-0.545876	-0.583248	-0.363979	1.4931	Cluster4
circ123	0.566894	-0.91516	1.11766	-0.769389	Cluster5		gene123	-0.539559	-0.553355	-0.40366	1.49657	Cluster4
circ124	-0.622239	-0.622239	1.47408	-0.229604	Cluster5		gene124	-0.401342	-0.589682	-0.504522	1.49555	Cluster4
circ125	0.606042	-0.848838	1.09163	-0.848838	Cluster5		gene125	-0.0930938	-0.823661	-0.514427	1.43118	Cluster4
circ126	-0.659864	-0.659864	1.45306	-0.133332	Cluster5		gene126	-0.442169	-0.601159	-0.452714	1.49604	Cluster4
circ127	-0.278895	-0.601812	1.48252	-0.601812	Cluster5		gene127	-0.504356	-0.39524	-0.595375	1.49497	Cluster4
circ128	-0.863052	-0.863052	0.964449	0.761656	Cluster5		gene128	-0.296408	-0.605579	-0.583082	1.48507	Cluster4
circ129	-0.806765	0.361498	1.25203	-0.806765	Cluster5		gene129	-0.65024	-0.611506	-0.207949	1.4697	Cluster4
circ130	-0.57121	-0.57121	1.49177	-0.349354	Cluster5		gene130	-0.345863	-0.550904	-0.594398	1.49117	Cluster4
circ131	-0.5	-0.5	1.5	-0.5	Cluster5		gene131	-0.423021	-0.57458	-0.499525	1.49713	Cluster4
circ132	-0.74122	0.107829	1.37461	-0.74122	Cluster5		gene132	-0.421942	-0.664753	-0.402596	1.48929	Cluster4
circ133	-0.292885	-0.205109	1.42121	-0.923213	Cluster5		gene133	-0.42314	0.245493	-1.08269	1.26034	Cluster4
circ134	-0.521054	-0.521054	1.49932	-0.457212	Cluster5		gene134	-0.291562	-0.621314	-0.571251	1.48413	Cluster4
circ135	-0.0615723	-0.685987	1.43355	-0.685987	Cluster5		gene135	-0.102068	-0.888844	-0.428823	1.41974	Cluster4
circ136	-0.662062	-0.662062	1.45159	-0.127461	Cluster5		gene136	-0.144838	-0.720597	-0.588379	1.45381	Cluster4
circ137	-0.787625	-0.787625	1.29683	0.278415	Cluster5		gene137	-0.754957	1.08724	-0.938393	0.606114	Cluster4
circ138	-0.5	-0.5	1.5	-0.5	Cluster5		gene138	-0.00900244	-0.690488	-0.717612	1.4171	Cluster4
circ139	-0.723184	-0.723184	1.39699	0.0493827	Cluster5		gene139	-0.416055	-0.549258	-0.53206	1.49737	Cluster4
circ140	-0.5	-0.5	1.5	-0.5	Cluster5		gene140	-0.351233	-0.569866	-0.570876	1.49197	Cluster4
circ141	-0.860901	-0.860901	0.993939	0.727863	Cluster5		gene141	-0.471432	-0.722841	-0.28096	1.47523	Cluster4
circ142	-0.804076	-0.804076	1.25896	0.349189	Cluster5		gene142	-0.114118	-0.830451	-0.489803	1.43437	Cluster4
circ143	0.186675	-0.763835	1.34099	-0.763835	Cluster5		gene143	-0.236054	-0.613856	-0.625352	1.47526	Cluster4
circ144	-0.254455	-0.652954	1.47772	-0.570309	Cluster5		gene144	-0.064767	-0.761677	-0.605147	1.43159	Cluster4
circ145	0.108139	-0.741313	1.37449	-0.741313	Cluster5		gene145	-0.0925768	-0.584098	-0.761962	1.43864	Cluster4
circ146	-1.28881	0.605922	0.949173	-0.26629	Cluster5		gene146	-0.446788	-0.655025	-0.388329	1.49014	Cluster4
circ147	-0.5	-0.5	1.5	-0.5	Cluster5		gene147	-0.0211078	-0.214329	-1.09181	1.32724	Cluster4
circ148	-0.186378	-0.683312	1.46445	-0.594759	Cluster5		gene148	-0.569071	-0.56293	-0.360971	1.49297	Cluster4
circ149	-0.681001	-0.0756192	1.43762	-0.681001	Cluster5		gene149	-0.708944	-0.756207	0.0798062	1.38534	Cluster4
circ150	-0.5	-0.5	1.5	-0.5	Cluster5		gene150	-0.00213265	-0.759232	-0.652208	1.41357	Cluster4
circ151	-0.844173	0.570778	1.11757	-0.844173	Cluster5		gene151	-0.17819	-1.32167	0.530128	0.969736	Cluster4
circ152	-0.864361	0.788474	0.940249	-0.864361	Cluster5		gene152	0.0801029	-0.697456	-0.767562	1.38491	Cluster4
circ153	-0.5	-0.5	1.5	-0.5	Cluster5		gene153	-0.797734	0.0859718	-0.669528	1.38129	Cluster4
circ154	-0.593449	-0.593449	1.48543	-0.298537	Cluster5		gene154	0.109517	-0.791432	-0.690822	1.37274	Cluster4
circ155	-0.571204	-0.571204	1.49178	-0.349367	Cluster5		gene155	-0.282096	-0.625251	-0.575365	1.48271	Cluster4
circ156	-0.539998	-0.539998	1.4975	-0.4175	Cluster5		gene156	-0.473862	-0.603743	-0.417841	1.49545	Cluster4
circ157	0.836573	-0.865779	0.894985	-0.865779	Cluster5		gene157	-0.260106	-0.615335	-0.604035	1.47948	Cluster4
circ158	-0.839293	0.537343	1.14124	-0.839293	Cluster5		gene158	-0.568618	-0.493075	-0.436096	1.49779	Cluster4
circ159	-0.573909	-0.573909	1.49111	-0.343291	Cluster5		gene159	-0.859383	-0.247877	-0.337158	1.44442	Cluster4
circ160	-1.00789	0.281538	1.26902	-0.542665	Cluster5		gene160	-0.241676	-0.850499	-0.354418	1.44659	Cluster4
circ161	-0.76332	0.1848	1.34184	-0.76332	Cluster5		gene161	-0.614423	-1.08473	0.815778	0.883375	Cluster4
circ162	-0.5	-0.5	1.5	-0.5	Cluster5		gene162	-0.442633	-0.534401	-0.521729	1.49876	Cluster4
circ163	-0.845526	-0.845526	1.11042	0.58063	Cluster5		gene163	-0.299586	-0.642525	-0.542262	1.48437	Cluster4
circ164	-0.0199037	-0.70041	1.42072	-0.70041	Cluster5		gene164	-0.0612025	-0.629592	-0.741173	1.43197	Cluster4
circ165	-0.246757	-0.615221	1.4772	-0.615221	Cluster5		gene165	-0.351476	-0.58624	-0.554161	1.49188	Cluster4
circ166	0.761586	-0.863048	0.964511	-0.863048	Cluster5		gene166	-0.450731	-0.544717	-0.503442	1.49889	Cluster4
circ167	-0.0448512	0.658802	0.782864	-1.39681	Cluster5		gene167	-0.269186	-0.537776	-0.671866	1.47883	Cluster4
circ168	-0.5	-0.5	1.5	-0.5	Cluster5		gene168	-0.926726	-0.497226	0.0486029	1.37535	Cluster4
circ169	-0.5	-0.5	1.5	-0.5	Cluster5		gene169	-0.922213	0.699501	-0.792917	1.01563	Cluster4
circ170	0.763798	-0.86317	0.962543	-0.86317	Cluster5		gene170	-0.574172	-0.459385	-0.464337	1.49789	Cluster4
circ171	0.747011	-1.06455	0.951956	-0.634416	Cluster5		gene171	-0.0662788	-0.708053	-0.660325	1.43466	Cluster4
circ172	0.524662	-0.837329	1.15	-0.837329	Cluster5		gene172	0.00257235	-0.730392	-0.685295	1.41311	Cluster4
circ173	-0.634884	-0.634884	1.46786	-0.19809	Cluster5		gene173	-0.224717	-0.816216	-0.41268	1.45361	Cluster4
circ174	-0.629066	-0.629066	1.47082	-0.21269	Cluster5		gene174	-0.650617	-0.74033	-0.0329641	1.42391	Cluster4
circ175	-0.595135	-0.595135	1.48487	-0.294599	Cluster5		gene175	-0.159822	-0.643995	-0.655605	1.45942	Cluster4
circ176	0.521751	-0.836869	1.15199	-0.836869	Cluster5		gene176	-0.354936	-0.383863	-0.738245	1.47705	Cluster4
circ177	-0.693043	-0.693043	1.42747	-0.0413825	Cluster5		gene177	-0.458048	-0.204165	-0.793448	1.45566	Cluster4
circ178	-0.5	-0.5	1.5	-0.5	Cluster5		gene178	-0.624503	0.261174	-0.930941	1.29427	Cluster4
circ179	-0.863455	0.76917	0.957741	-0.863455	Cluster5		gene179	-0.303449	-0.707719	-0.468023	1.47919	Cluster4
circ180	-0.863328	0.766744	0.959913	-0.863328	Cluster5		gene180	-0.35494	-0.42894	-0.699572	1.48345	Cluster4
circ181	-0.779976	-0.779976	1.31221	0.24774	Cluster5		gene181	-0.165827	-0.337377	-0.917174	1.42038	Cluster4
circ182	-0.561608	-0.561608	1.49391	-0.370697	Cluster5		gene182	-0.199353	-0.317142	-0.909292	1.42579	Cluster4
circ183	0.300843	-0.79302	1.2852	-0.79302	Cluster5		gene183	-0.623147	-0.609325	-0.244263	1.47674	Cluster4
circ184	-0.843093	0.563111	1.12307	-0.843093	Cluster5		gene184	-0.0724283	-0.413268	-0.92034	1.40604	Cluster4
circ185	-0.573359	-0.573359	1.49125	-0.344529	Cluster5		gene185	-0.261548	-0.611373	-0.606809	1.47973	Cluster4
circ186	-0.583179	-0.583179	1.48861	-0.322251	Cluster5		gene186	-0.208763	-1.15171	0.0867121	1.27376	Cluster4
circ187	-0.607033	-0.607033	1.48054	-0.266479	Cluster5		gene187	-0.590233	-0.516359	-0.388172	1.49476	Cluster4
circ188	-0.5	-0.5	1.5	-0.5	Cluster5		gene188	-0.331673	-0.551671	-0.606064	1.48941	Cluster4
circ189	-0.5	-0.5	1.5	-0.5	Cluster5		gene189	-0.520342	0.35835	-1.05648	1.21847	Cluster4
circ190	-0.834214	0.505316	1.16311	-0.834214	Cluster5		gene190	-0.0230425	-0.80777	-0.585056	1.41587	Cluster4
circ191	-0.754987	-0.754987	1.35498	0.154998	Cluster5		gene191	-0.685796	-0.730895	0.00408426	1.41261	Cluster4
circ192	-0.629596	-0.629596	1.47056	-0.211367	Cluster5		gene192	-0.315416	-0.556066	-0.61582	1.4873	Cluster4
circ193	-0.842532	-0.842532	1.12587	0.559198	Cluster5		gene193	-1.01862	-0.242857	-0.113498	1.37497	Cluster4
circ194	-0.855628	0.666419	1.04484	-0.855628	Cluster5		gene194	-0.114052	-0.671286	-0.66279	1.44813	Cluster4
circ195	-0.5	-0.5	1.5	-0.5	Cluster5		gene195	-0.201176	-0.827292	-0.420176	1.44864	Cluster4
circ196	-0.5	-0.5	1.5	-0.5	Cluster5		gene196	-0.142888	-0.123348	-1.07703	1.34327	Cluster4
circ197	-0.608019	-0.608019	1.48016	-0.264118	Cluster5		gene197	-0.435472	-0.572747	-0.489387	1.49761	Cluster4
circ198	0.662784	-0.855264	1.04774	-0.855264	Cluster5		gene198	-0.413253	-0.573522	-0.509965	1.49674	Cluster4
circ199	-0.531479	-0.531479	1.49846	-0.435506	Cluster5		gene199	-0.437423	-0.527738	-0.533388	1.49855	Cluster4
circ200	-0.527308	-0.527308	1.49885	-0.444233	Cluster5		gene200	-0.0213178	-0.68747	-0.712316	1.4211	Cluster4
circ201	-0.681726	-0.681726	1.43704	-0.0735876	Cluster5		gene201	-0.316201	-0.688557	-0.477707	1.48246	Cluster4
circ202	-0.5	-0.5	1.5	-0.5	Cluster5		gene202	-0.672673	-0.747037	0.00926282	1.41045	Cluster4
circ203	-0.5	-0.5	1.5	-0.5	Cluster5		gene203	-0.456238	-0.672144	-0.358697	1.48708	Cluster4
circ204	0.693661	-0.858177	1.02269	-0.858177	Cluster5		gene204	-0.388356	-0.400039	-0.696299	1.48469	Cluster4
circ205	-0.704211	-0.00865147	1.41707	-0.704211	Cluster5		gene205	-0.42159	-0.489711	-0.585313	1.49661	Cluster4
circ206	-0.5	-0.5	1.5	-0.5	Cluster5		gene206	-0.318809	-0.627384	-0.541081	1.48727	Cluster4
circ207	-0.5	-0.5	1.5	-0.5	Cluster5		gene207	-0.413356	-0.652698	-0.424806	1.49086	Cluster4
circ208	0.0984508	-0.738399	1.37835	-0.738399	Cluster5		gene208	-0.424798	-0.573944	-0.498475	1.49722	Cluster4
circ209	-0.5	-0.5	1.5	-0.5	Cluster5		gene209	-0.326856	-0.571047	-0.59123	1.48913	Cluster4
circ210	0.0124295	-0.882209	1.39491	-0.525135	Cluster5		gene210	0.0207424	-1.33288	0.23054	1.0816	Cluster4
circ211	0.764002	-0.863181	0.96236	-0.863181	Cluster5		gene211	-0.20806	-0.64774	-0.613961	1.46976	Cluster4
circ212	-0.839206	-0.839206	1.14164	0.536772	Cluster5		gene212	-0.540958	-0.608251	-0.341107	1.49032	Cluster4
circ213	-0.5	-0.5	1.5	-0.5	Cluster5		gene213	-0.346657	-0.689396	-0.448373	1.48443	Cluster4
circ214	-0.868975	0.178896	1.33871	-0.648634	Cluster5		gene214	-0.419421	-0.539407	-0.538783	1.49761	Cluster4
circ215	-0.288456	0.0375123	1.32628	-1.07534	Cluster5		gene215	-0.236194	-0.552802	-0.684243	1.47324	Cluster4
circ216	-0.556251	-0.556251	1.49496	-0.382456	Cluster5		gene216	-0.406026	-0.544167	-0.546566	1.49676	Cluster4
circ217	-0.5627	-0.5627	1.49369	-0.368287	Cluster5		gene217	-0.114725	-0.695339	-0.637859	1.44792	Cluster4
circ218	-0.5	-0.5	1.5	-0.5	Cluster5		gene218	-0.191221	-0.548098	-0.723439	1.46276	Cluster4
circ219	-0.576181	-0.576181	1.49053	-0.338167	Cluster5		gene219	-0.512856	-0.59611	-0.385392	1.49436	Cluster4
circ220	-0.359828	-0.0168143	1.37139	-0.99475	Cluster5		gene220	-0.499636	-0.577642	-0.419596	1.49687	Cluster4
circ221	-0.5	-0.5	1.5	-0.5	Cluster5		gene221	-0.23834	-0.61857	-0.618785	1.47569	Cluster4
circ222	-0.530098	-0.530098	1.4986	-0.438401	Cluster5		gene222	-0.132759	-0.7727	-0.541097	1.44656	Cluster4
circ223	-0.528776	-0.528776	1.49872	-0.441167	Cluster5		gene223	-0.491368	-0.527462	-0.480871	1.4997	Cluster4
circ224	-0.677701	-0.677701	1.44023	-0.0848241	Cluster5		gene224	0.0567816	-0.352359	-1.04153	1.3371	Cluster4
circ225	0.641319	-0.852993	1.06467	-0.852993	Cluster5		gene225	-0.254932	-0.700297	-0.519472	1.4747	Cluster4
circ226	-0.5	-0.5	1.5	-0.5	Cluster5		gene226	-0.509911	-0.580635	-0.405571	1.49612	Cluster4
circ227	-0.663141	-0.663141	1.45085	-0.124569	Cluster5		gene227	-0.358012	-0.659407	-0.470943	1.48836	Cluster4
circ228	-0.5	-0.5	1.5	-0.5	Cluster5		gene228	-0.294039	-0.623355	-0.567013	1.48441	Cluster4
circ229	-0.5	-0.5	1.5	-0.5	Cluster5		gene229	-0.0769523	-0.829031	-0.520759	1.42674	Cluster4
circ230	-0.620319	-0.620319	1.47496	-0.234321	Cluster5		gene230	-0.821376	-0.806092	0.394669	1.2328	Cluster4
circ231	-0.5	-0.5	1.5	-0.5	Cluster5		gene231	-0.496628	-0.488121	-0.515156	1.4999	Cluster4
circ232	0.225116	-0.774137	1.32316	-0.774137	Cluster5		gene232	-0.245073	-0.686524	-0.542836	1.47443	Cluster4
circ233	-0.5	-0.5	1.5	-0.5	Cluster5		gene233	-0.489425	-0.506084	-0.504449	1.49996	Cluster4
circ234	-0.5	-0.5	1.5	-0.5	Cluster5		gene234	-0.376961	-0.599194	-0.517513	1.49367	Cluster4
circ235	-0.783215	-0.783215	1.30585	0.26058	Cluster5		gene235	-0.753526	-0.779513	0.196671	1.33637	Cluster4
circ236	-0.5	-0.5	1.5	-0.5	Cluster5		gene236	0.0792179	-0.604097	-0.85359	1.37847	Cluster4
circ237	-0.5	-0.5	1.5	-0.5	Cluster5		gene237	-0.151803	-0.656088	-0.649658	1.45755	Cluster4
circ238	-0.5	-0.5	1.5	-0.5	Cluster5		gene238	-0.480173	-0.541181	-0.478003	1.49936	Cluster4
circ239	-0.629071	-0.629071	1.47082	-0.212676	Cluster5		gene239	-0.695085	-1.01432	0.738585	0.970823	Cluster4
circ240	-0.5	-0.5	1.5	-0.5	Cluster5		gene240	-0.474446	-0.488039	-0.536974	1.49946	Cluster4
circ241	-0.5	-0.5	1.5	-0.5	Cluster5		gene241	0.0266172	-0.728301	-0.703361	1.40505	Cluster4
circ242	-0.5	-0.5	1.5	-0.5	Cluster5		gene242	-0.471391	-0.320057	-0.691051	1.4825	Cluster4
circ243	-0.5	-0.5	1.5	-0.5	Cluster5		gene243	-0.414667	-0.804596	-0.238123	1.45739	Cluster4
circ244	0.157766	-0.755774	1.35378	-0.755774	Cluster5		gene244	-0.386392	-0.607012	-0.500497	1.4939	Cluster4
circ245	0.612024	-0.849579	1.08713	-0.849579	Cluster5		gene245	-0.434089	-0.632294	-0.426804	1.49319	Cluster4
circ246	-0.534365	-0.534365	1.49816	-0.429434	Cluster5		gene246	-0.317402	-0.662408	-0.505198	1.48501	Cluster4
circ247	-0.652121	-0.652121	1.45802	-0.15378	Cluster5		gene247	-0.500917	-0.552971	-0.444644	1.49853	Cluster4
circ248	-0.5	-0.5	1.5	-0.5	Cluster5		gene248	-0.313521	-0.609042	-0.564684	1.48725	Cluster4
circ249	-0.5	-0.5	1.5	-0.5	Cluster5		gene249	-0.111064	-0.730254	-0.604155	1.44547	Cluster4
circ250	-0.5	-0.5	1.5	-0.5	Cluster5		gene250	0.00737883	-0.826873	-0.585351	1.40485	Cluster4
circ251	-0.5	-0.5	1.5	-0.5	Cluster5		gene251	-0.29978	-0.642619	-0.541992	1.48439	Cluster4
circ252	-0.5	-0.5	1.5	-0.5	Cluster5		gene252	-0.385171	-0.477689	-0.629511	1.49237	Cluster4
circ253	0.455621	-0.825572	1.19552	-0.825572	Cluster5		gene253	-0.182296	-0.661793	-0.620202	1.46429	Cluster4
circ254	-0.5	-0.5	1.5	-0.5	Cluster5		gene254	-0.0226124	-0.714313	-0.68456	1.42149	Cluster4
circ255	-0.710796	-0.710796	1.41047	0.0111263	Cluster5		gene255	-0.370797	-0.47521	-0.644428	1.49044	Cluster4
circ256	-0.5	-0.5	1.5	-0.5	Cluster5		gene256	-0.0257559	-0.886709	-0.491604	1.40407	Cluster4
circ257	-0.5	-0.5	1.5	-0.5	Cluster5		gene257	-0.393312	-0.667896	-0.427555	1.48876	Cluster4
circ258	-0.5	-0.5	1.5	-0.5	Cluster5		gene258	0.0111118	-0.683292	-0.737938	1.41012	Cluster4
circ259	0.751837	-0.862484	0.973131	-0.862484	Cluster5		gene259	0.109093	-0.750105	-0.733058	1.37407	Cluster4
circ260	-0.73099	-0.73099	1.38773	0.0742497	Cluster5		gene260	-0.40435	-0.613024	-0.477005	1.49438	Cluster4
circ261	-0.709671	0.00772207	1.41162	-0.709671	Cluster5		gene261	-0.362149	-0.584003	-0.546774	1.49293	Cluster4
circ262	-0.584293	-0.584293	1.48829	-0.3197	Cluster5		gene262	-0.40051	-0.767037	-0.302134	1.46968	Cluster4
circ263	-0.5	-0.5	1.5	-0.5	Cluster5		gene263	-0.397808	-0.499049	-0.598119	1.49498	Cluster4
circ264	-0.5	-0.5	1.5	-0.5	Cluster5		gene264	0.00426957	-0.834581	-0.574477	1.40479	Cluster4
circ265	-0.5	-0.5	1.5	-0.5	Cluster5		gene265	-0.557158	-0.590296	-0.343552	1.49101	Cluster4
circ266	-0.5	-0.5	1.5	-0.5	Cluster5		gene266	-0.365179	-0.657584	-0.466168	1.48893	Cluster4
circ267	-0.715283	-0.715283	1.40575	0.0248206	Cluster5		gene267	-0.634624	-0.256131	-0.587804	1.47856	Cluster4
circ268	-0.725064	0.0553159	1.39481	-0.725064	Cluster5		gene268	0.102373	-0.817551	-0.658627	1.3738	Cluster4
circ269	-0.5	-0.5	1.5	-0.5	Cluster5		gene269	-0.496209	-0.36305	-0.631693	1.49095	Cluster4
circ270	-0.5	-0.5	1.5	-0.5	Cluster5		gene270	-0.290383	-0.359847	-0.809518	1.45975	Cluster4
circ271	-0.5	-0.5	1.5	-0.5	Cluster5		gene271	-0.447612	-0.545804	-0.505366	1.49878	Cluster4
circ272	-0.5	-0.5	1.5	-0.5	Cluster5		gene272	-0.47125	-0.554234	-0.473397	1.49888	Cluster4
circ273	-0.5	-0.5	1.5	-0.5	Cluster5		gene273	-0.541027	-0.462955	-0.495248	1.49923	Cluster4
circ274	-0.5	-0.5	1.5	-0.5	Cluster5		gene274	0.0199984	-0.645176	-0.780097	1.40527	Cluster4
circ275	-0.5	-0.5	1.5	-0.5	Cluster5		gene275	-0.517741	-0.643584	-0.325816	1.48714	Cluster4
circ276	-0.5	-0.5	1.5	-0.5	Cluster5		gene276	-0.232307	-0.485114	-0.748843	1.46626	Cluster4
circ277	-0.543552	-0.543552	1.49702	-0.409916	Cluster5		gene277	-0.40792	-0.549237	-0.53972	1.49688	Cluster4
circ278	-0.658867	-0.658867	1.45372	-0.135984	Cluster5		gene278	-0.4549	-0.497126	-0.546913	1.49894	Cluster4
circ279	-0.5	-0.5	1.5	-0.5	Cluster5		gene279	-0.434928	-0.740235	-0.299093	1.47426	Cluster4
circ280	0.20482	-0.768757	1.33269	-0.768757	Cluster5		gene280	-0.121389	-0.889061	-0.41247	1.42292	Cluster4
circ281	-0.5	-0.5	1.5	-0.5	Cluster5		gene281	-0.299735	-0.577293	-0.608459	1.48549	Cluster4
circ282	-0.5	-0.5	1.5	-0.5	Cluster5		gene282	-0.811039	0.00308902	-0.59997	1.40792	Cluster4
circ283	-0.5	-0.5	1.5	-0.5	Cluster5		gene283	-0.651603	-0.80298	0.066712	1.38787	Cluster4
circ284	0.508758	-0.834779	1.1608	-0.834779	Cluster5		gene284	-0.125181	-0.651706	-0.674061	1.45095	Cluster4
circ285	-0.5	-0.5	1.5	-0.5	Cluster5		gene285	-0.287133	-0.695745	-0.496101	1.47898	Cluster4
circ286	-0.5	-0.5	1.5	-0.5	Cluster5		gene286	-0.351777	-0.542991	-0.596912	1.49168	Cluster4
circ287	-0.623383	-0.623383	1.47355	-0.226785	Cluster5		gene287	-0.814204	0.104987	-0.663859	1.37308	Cluster4
circ288	-0.564656	-0.564656	1.49327	-0.363959	Cluster5		gene288	-0.482096	-0.520564	-0.497152	1.49981	Cluster4
circ289	-0.5	-0.5	1.5	-0.5	Cluster5		gene289	-0.494102	-0.626925	-0.370743	1.49177	Cluster4
circ290	-0.5	-0.5	1.5	-0.5	Cluster5		gene290	-0.184447	-0.703628	-0.57492	1.46299	Cluster4
circ291	-0.148252	-0.654227	1.45671	-0.654227	Cluster5		gene291	-0.207409	-0.872358	-0.358177	1.43794	Cluster4
circ292	-0.766547	-0.766547	1.33647	0.196623	Cluster5		gene292	-0.215628	-0.656742	-0.598629	1.471	Cluster4
circ293	-0.0443241	-0.692023	1.42837	-0.692023	Cluster5		gene293	-0.375172	-0.624511	-0.492516	1.4922	Cluster4
circ294	-0.782494	-0.782494	1.30729	0.257702	Cluster5		gene294	-0.0593	-0.577255	-0.790925	1.42748	Cluster4
circ295	0.372392	0.0433754	0.969616	-1.38538	Cluster5		gene295	-0.85683	0.312404	-0.732786	1.27721	Cluster4
circ296	-0.153258	-0.65232	1.4579	-0.65232	Cluster5		gene296	-0.287957	-0.642463	-0.552503	1.48292	Cluster4
circ297	-0.5	-0.5	1.5	-0.5	Cluster5		gene297	0.0799846	-0.559305	-0.893015	1.37234	Cluster4
circ298	-0.5	-0.5	1.5	-0.5	Cluster5		gene298	0.0355765	-0.666761	-0.769527	1.40071	Cluster4
circ299	-0.5	-0.5	1.5	-0.5	Cluster5		gene299	-0.0740873	-0.670042	-0.692992	1.43712	Cluster4
circ300	-0.5	-0.5	1.5	-0.5	Cluster5		gene300	-0.463752	-0.432081	-0.600173	1.49601	Cluster4
circ301	-0.5	-0.5	1.5	-0.5	Cluster5		gene301	-0.309455	-0.65468	-0.520641	1.48478	Cluster4
circ302	-0.5	-0.5	1.5	-0.5	Cluster5		gene302	-0.345523	-0.590956	-0.554719	1.4912	Cluster4
circ303	-0.5	-0.5	1.5	-0.5	Cluster5		gene303	-0.30515	-1.08121	0.0699406	1.31642	Cluster4
circ304	-0.5	-0.5	1.5	-0.5	Cluster5		gene304	0.0932352	-0.613738	-0.853116	1.37362	Cluster4
circ305	-0.5	-0.5	1.5	-0.5	Cluster5		gene305	-0.379859	-0.585468	-0.52902	1.49435	Cluster4
circ306	-0.5	-0.5	1.5	-0.5	Cluster5		gene306	-0.433995	-0.762598	-0.271812	1.4684	Cluster4
circ307	-0.5	-0.5	1.5	-0.5	Cluster5		gene307	-0.272474	-0.696961	-0.50778	1.47721	Cluster4
circ308	-0.5	-0.5	1.5	-0.5	Cluster5		gene308	-0.0985262	-0.72667	-0.617395	1.44259	Cluster4
circ309	-0.592905	-0.592905	1.48561	-0.299803	Cluster5		gene309	-0.54897	-0.1721	-0.736972	1.45804	Cluster4
circ310	-0.5	-0.5	1.5	-0.5	Cluster5		gene310	-0.272757	1.30638	-1.10195	0.068331	Cluster4
circ311	-0.5	-0.5	1.5	-0.5	Cluster5		gene311	-0.526128	-0.261442	-0.688967	1.47654	Cluster4
circ312	-0.096754	-0.673383	1.44352	-0.673383	Cluster5		gene312	-0.257391	0.138105	-1.14609	1.26537	Cluster4
circ313	-0.5	-0.5	1.5	-0.5	Cluster5		gene313	-0.452092	-0.50524	-0.541653	1.49899	Cluster4
circ314	-0.655978	-0.655978	1.45559	-0.143639	Cluster5		gene314	-0.344145	-0.76668	-0.360229	1.47105	Cluster4
circ315	-0.5	-0.5	1.5	-0.5	Cluster5		gene315	-0.51955	-0.574814	-0.401723	1.49609	Cluster4
circ316	-0.5	-0.5	1.5	-0.5	Cluster5		gene316	-0.263428	-0.466266	-0.741267	1.47096	Cluster4
circ317	-0.838102	0.529607	1.1466	-0.838102	Cluster5		gene317	-0.405599	-0.666742	-0.416716	1.48906	Cluster4
circ318	-0.5	-0.5	1.5	-0.5	Cluster5		gene318	-0.302767	-0.618942	-0.563955	1.48566	Cluster4
circ319	-0.5	-0.5	1.5	-0.5	Cluster5		gene319	0.0149985	-0.491047	-0.912049	1.3881	Cluster4
circ320	-0.5	-0.5	1.5	-0.5	Cluster5		gene320	-0.211554	-0.870178	-0.357177	1.43891	Cluster4
circ321	-0.5	-0.5	1.5	-0.5	Cluster5		gene321	-0.446951	-0.528269	-0.523736	1.49896	Cluster4
circ322	-0.5	-0.5	1.5	-0.5	Cluster5		gene322	-0.0341638	-0.873251	-0.501428	1.40884	Cluster4
circ323	-0.5	-0.5	1.5	-0.5	Cluster5		gene323	-0.357487	-0.303969	-0.800874	1.46233	Cluster4
circ324	-0.600786	-0.600786	1.48289	-0.28132	Cluster5		gene324	-0.429721	-0.563395	-0.504638	1.49775	Cluster4
circ325	-0.5	-0.5	1.5	-0.5	Cluster5		gene325	-0.530697	-0.626855	-0.331018	1.48857	Cluster4
circ326	-0.5	-0.5	1.5	-0.5	Cluster5		gene326	-0.542512	-0.591337	-0.358601	1.49245	Cluster4
circ327	-0.532878	-0.532878	1.49832	-0.432567	Cluster5		gene327	-0.269997	-0.623503	-0.587458	1.48096	Cluster4
circ328	-0.5	-0.5	1.5	-0.5	Cluster5		gene328	-0.869627	-0.719609	0.313435	1.2758	Cluster4
circ329	-0.5	-0.5	1.5	-0.5	Cluster5		gene329	-0.238881	1.27802	-1.13993	0.100791	Cluster4
circ330	-0.5	-0.5	1.5	-0.5	Cluster5		gene330	-0.0675171	-0.725039	-0.641914	1.43447	Cluster4
circ331	-0.533133	-0.533133	1.4983	-0.43203	Cluster5		gene331	-0.308867	-0.497802	-0.67635	1.48302	Cluster4
circ332	-0.5	-0.5	1.5	-0.5	Cluster5		gene332	-0.108768	-0.844514	-0.477454	1.43074	Cluster4
circ333	-0.686759	-0.686759	1.4329	-0.0593794	Cluster5		gene333	-0.632911	-0.606545	-0.235667	1.47512	Cluster4
circ334	-0.5	-0.5	1.5	-0.5	Cluster5		gene334	-0.245186	-0.576976	-0.65405	1.47621	Cluster4
circ335	-0.5	-0.5	1.5	-0.5	Cluster5		gene335	0.093803	-0.820972	-0.649534	1.3767	Cluster4
circ336	-0.725894	-0.725894	1.39384	0.0579452	Cluster5		gene336	-0.461089	-0.51547	-0.522872	1.49943	Cluster4
circ337	-0.5	-0.5	1.5	-0.5	Cluster5		gene337	-0.451858	1.42313	-0.872189	-0.0990821	Cluster4
circ338	-0.5	-0.5	1.5	-0.5	Cluster5		gene338	-0.099107	-0.772616	-0.567456	1.43918	Cluster4
circ339	-0.601932	-0.601932	1.48247	-0.27861	Cluster5		gene339	-0.317859	-0.58872	-0.581465	1.48804	Cluster4
circ340	-0.5	-0.5	1.5	-0.5	Cluster5		gene340	-0.476452	-0.668169	-0.341874	1.48649	Cluster4
circ341	-0.5	-0.5	1.5	-0.5	Cluster5		gene341	-0.275404	-0.705082	-0.49625	1.47674	Cluster4
circ342	-0.0952816	-0.673918	1.44312	-0.673918	Cluster5		gene342	-0.0895897	-1.04601	-0.223733	1.35933	Cluster4
circ343	-0.5	-0.5	1.5	-0.5	Cluster5		gene343	-0.38697	-0.577479	-0.530617	1.49506	Cluster4
circ344	-0.5	-0.5	1.5	-0.5	Cluster5		gene344	-0.377539	-0.648234	-0.464649	1.49042	Cluster4
circ345	-0.538248	-0.538248	1.49772	-0.421219	Cluster5		gene345	-0.570109	-0.571612	-0.350137	1.49186	Cluster4
circ346	-0.860418	-0.860418	0.99956	0.721277	Cluster5		gene346	-0.478622	-0.616687	-0.398592	1.4939	Cluster4
circ347	-0.599196	-0.599196	1.48346	-0.285071	Cluster5		gene347	-0.597553	0.164862	-0.906629	1.33932	Cluster4
circ348	-0.5	-0.5	1.5	-0.5	Cluster5		gene348	-0.484241	-0.531633	-0.483747	1.49962	Cluster4
circ349	-0.5	-0.5	1.5	-0.5	Cluster5		gene349	-0.526923	-0.540245	-0.431057	1.49822	Cluster4
circ350	-0.5	-0.5	1.5	-0.5	Cluster5		gene350	-0.250812	-0.606861	-0.620214	1.47789	Cluster4
circ351	-0.5	-0.5	1.5	-0.5	Cluster5		gene351	0.0843999	-0.795826	-0.67056	1.38199	Cluster4
circ352	-0.5	-0.5	1.5	-0.5	Cluster5		gene352	-0.0860779	-0.884101	-0.447737	1.41792	Cluster4
circ353	-0.5	-0.5	1.5	-0.5	Cluster5		gene353	0.0868733	-0.711493	-0.758007	1.38263	Cluster4
circ354	-0.5	-0.5	1.5	-0.5	Cluster5		gene354	-0.54031	-0.541995	-0.415042	1.49735	Cluster4
circ355	-0.5	-0.5	1.5	-0.5	Cluster5		gene355	-0.2913	-0.657035	-0.534243	1.48258	Cluster4
circ356	-0.5	-0.5	1.5	-0.5	Cluster5		gene356	0.0368655	-1.02791	-0.356224	1.34727	Cluster4
circ357	-0.860365	-0.860365	1.00017	0.720562	Cluster5		gene357	-0.616251	-0.53009	-0.343942	1.49028	Cluster4
circ358	-0.5	-0.5	1.5	-0.5	Cluster5		gene358	-0.464043	-0.400292	-0.628704	1.49304	Cluster4
circ359	-0.5	-0.5	1.5	-0.5	Cluster5		gene359	-0.266994	-0.626062	-0.587393	1.48045	Cluster4
circ360	-0.5	-0.5	1.5	-0.5	Cluster5		gene360	-0.718795	-0.292584	-0.465466	1.47684	Cluster4
circ361	-0.5	-0.5	1.5	-0.5	Cluster5		gene361	-0.430227	-0.67631	-0.380888	1.48743	Cluster4
circ362	-0.5	-0.5	1.5	-0.5	Cluster5		gene362	-0.307754	-0.536492	-0.641147	1.48539	Cluster4
circ363	-0.5	-0.5	1.5	-0.5	Cluster5		gene363	-0.479937	-0.543863	-0.475468	1.49927	Cluster4
circ364	-0.789687	-0.789687	1.29247	0.286907	Cluster5		gene364	-0.233813	-0.62716	-0.613871	1.47484	Cluster4
circ365	-0.5	-0.5	1.5	-0.5	Cluster5		gene365	0.11043	-0.808483	-0.673354	1.37141	Cluster4
circ366	-0.5	-0.5	1.5	-0.5	Cluster5		gene366	-0.502525	-0.517425	-0.479871	1.49982	Cluster4
circ367	-0.844904	-0.844904	1.11374	0.576066	Cluster5		gene367	-0.501398	-0.531807	-0.466257	1.49946	Cluster4
circ368	-0.828093	-0.828093	1.1866	0.469588	Cluster5		gene368	-0.418003	-0.645248	-0.428498	1.49175	Cluster4
circ369	-0.5	-0.5	1.5	-0.5	Cluster5		gene369	-0.216985	-0.358241	-0.865456	1.44068	Cluster4
circ370	-0.5	-0.5	1.5	-0.5	Cluster5		gene370	-0.771918	0.669573	-0.936394	1.03874	Cluster4
circ371	-0.5	-0.5	1.5	-0.5	Cluster5		gene371	-0.0896492	-0.606218	-0.743475	1.43934	Cluster4
circ372	-0.5	-0.5	1.5	-0.5	Cluster5		gene372	-0.563647	-0.634952	-0.284108	1.48271	Cluster4
circ373	-0.674671	-0.674671	1.44255	-0.0932081	Cluster5		gene373	-0.094758	-0.699766	-0.648136	1.44266	Cluster4
circ374	-0.5	-0.5	1.5	-0.5	Cluster5		gene374	-0.311948	-0.593781	-0.58153	1.48726	Cluster4
circ375	-0.5	-0.5	1.5	-0.5	Cluster5		gene375	-0.273837	-0.709457	-0.492794	1.47609	Cluster4
circ376	-0.865778	-0.865778	0.895045	0.836511	Cluster5		gene376	0.0401804	-0.829753	-0.604759	1.39433	Cluster4
circ377	-0.5	-0.5	1.5	-0.5	Cluster5		gene377	-0.214212	-0.662789	-0.59355	1.47055	Cluster4
circ378	-0.738635	-0.738635	1.37804	0.0992311	Cluster5		gene378	-0.801014	-0.899222	0.621673	1.07856	Cluster4
circ379	-0.5	-0.5	1.5	-0.5	Cluster5		gene379	0.0716355	-0.711624	-0.748572	1.38856	Cluster4
circ380	-0.576329	-0.576329	1.49049	-0.337832	Cluster5		gene380	-0.00834549	-0.741492	-0.666473	1.41631	Cluster4
circ381	-0.5	-0.5	1.5	-0.5	Cluster5		gene381	-0.215197	-0.711827	-0.540805	1.46783	Cluster4
circ382	-0.5	-0.5	1.5	-0.5	Cluster5		gene382	-0.468096	-0.746106	-0.255184	1.46939	Cluster4
circ383	-0.5	-0.5	1.5	-0.5	Cluster5		gene383	-0.240625	-0.660036	-0.574574	1.47523	Cluster4
circ384	-0.5	-0.5	1.5	-0.5	Cluster5		gene384	-0.446749	-0.502512	-0.549418	1.49868	Cluster4
circ385	-0.537987	-0.537987	1.49775	-0.421774	Cluster5		gene385	-0.210469	-0.479192	-0.770576	1.46024	Cluster4
circ386	-0.612597	-0.612597	1.4783	-0.253111	Cluster5		gene386	-0.125823	-0.648602	-0.676652	1.45108	Cluster4
circ387	-0.0653341	-0.684658	1.43465	-0.684658	Cluster5		gene387	-0.881694	1.39552	-0.52443	0.0106035	Cluster4
circ388	-0.133988	-0.659617	1.45322	-0.659617	Cluster5		gene388	-0.289707	-0.621601	-0.572558	1.48387	Cluster4
circ389	-0.5	-0.5	1.5	-0.5	Cluster5		gene389	0.0494933	-0.686205	-0.759599	1.39631	Cluster4
circ390	-0.5	-0.5	1.5	-0.5	Cluster5		gene390	-0.336536	-0.676765	-0.471957	1.48526	Cluster4
circ391	-0.621583	-0.621583	1.47438	-0.231217	Cluster5		gene391	-0.604083	-0.327441	-0.557468	1.48899	Cluster4
circ392	-0.5	-0.5	1.5	-0.5	Cluster5		gene392	0.0323922	-0.427127	-0.972805	1.36754	Cluster4
circ393	-0.610518	-0.610518	1.47916	-0.258123	Cluster5		gene393	-0.388098	-0.603386	-0.502704	1.49419	Cluster4
circ394	-0.723375	-0.723375	1.39677	0.0499818	Cluster5		gene394	-0.351409	-0.487378	-0.649998	1.48878	Cluster4
circ395	-0.5	-0.5	1.5	-0.5	Cluster5		gene395	-0.383764	-0.59842	-0.511972	1.49416	Cluster4
circ396	-0.575382	-0.575382	1.49074	-0.339971	Cluster5		gene396	-0.670433	-0.65181	-0.129921	1.45216	Cluster4
circ397	-0.746898	-0.746898	1.36681	0.126991	Cluster5		gene397	-0.572081	-0.556354	-0.364899	1.49333	Cluster4
circ398	-0.5	-0.5	1.5	-0.5	Cluster5		gene398	-0.827429	-0.89971	0.778781	0.948358	Cluster4
circ399	-0.5	-0.5	1.5	-0.5	Cluster5		gene399	-0.0917256	-0.936346	-0.376575	1.40465	Cluster4
circ400	-0.794598	0.307539	1.28166	-0.794598	Cluster5		gene400	-0.439655	-0.432074	-0.62245	1.49418	Cluster4
circ401	-0.5	-0.5	1.5	-0.5	Cluster5		gene401	-0.466303	-0.540415	-0.492576	1.49929	Cluster4
circ402	-0.62621	-0.62621	1.47221	-0.219793	Cluster5		gene402	-0.522101	-0.596531	-0.375	1.49363	Cluster4
circ403	-0.5	-0.5	1.5	-0.5	Cluster5		gene403	0.0799636	-0.815433	-0.646715	1.38218	Cluster4
circ404	-0.5	-0.5	1.5	-0.5	Cluster5		gene404	-0.288288	-0.707217	-0.482354	1.47786	Cluster4
circ405	-0.5	-0.5	1.5	-0.5	Cluster5		gene405	-0.477415	-0.525145	-0.497153	1.49971	Cluster4
circ406	-0.538159	-0.538159	1.49773	-0.421408	Cluster5		gene406	-0.291909	-0.595111	-0.597459	1.48448	Cluster4
circ407	-0.5	-0.5	1.5	-0.5	Cluster5		gene407	-0.24563	0.795228	-1.31313	0.763529	Cluster4
circ408	-0.5	-0.5	1.5	-0.5	Cluster5		gene408	-0.469414	-0.529833	-0.500296	1.49954	Cluster4
circ409	-0.540903	-0.540903	1.49738	-0.415575	Cluster5		gene409	0.0103084	-1.38989	0.448483	0.931103	Cluster4
circ410	-0.54048	-0.54048	1.49743	-0.416474	Cluster5		gene410	-0.380034	-0.666445	-0.442127	1.48861	Cluster4
circ411	-0.5	-0.5	1.5	-0.5	Cluster5		gene411	-0.546333	-0.492595	-0.460124	1.49905	Cluster4
circ412	-0.5	-0.5	1.5	-0.5	Cluster5		gene412	-0.747908	-0.50918	-0.205493	1.46258	Cluster4
circ413	-0.5	-0.5	1.5	-0.5	Cluster5		gene413	-0.279803	-0.858727	-0.307141	1.44567	Cluster4
circ414	-0.720049	-0.720049	1.40053	0.0395647	Cluster5		gene414	0.0205902	-0.778691	-0.647072	1.40517	Cluster4
circ415	-0.5	-0.5	1.5	-0.5	Cluster5		gene415	-0.438663	-1.0261	0.148469	1.3163	Cluster4
circ416	-0.5	-0.5	1.5	-0.5	Cluster5		gene416	-0.517409	-0.531932	-0.449695	1.49904	Cluster4
circ417	-0.5	-0.5	1.5	-0.5	Cluster5		gene417	0.0830096	-0.727955	-0.739415	1.38436	Cluster4
circ418	-0.5	-0.5	1.5	-0.5	Cluster5		gene418	-0.142844	-0.658959	-0.653595	1.4554	Cluster4
circ419	-0.5	-0.5	1.5	-0.5	Cluster5		gene419	-0.452842	-0.674925	-0.359014	1.48678	Cluster4
circ420	-0.5	-0.5	1.5	-0.5	Cluster5		gene420	-0.227439	-0.802771	-0.426479	1.45669	Cluster4
circ421	-0.5	-0.5	1.5	-0.5	Cluster5		gene421	-0.49753	-0.605222	-0.391529	1.49428	Cluster4
circ422	-0.5	-0.5	1.5	-0.5	Cluster5		gene422	-0.142851	-0.639553	-0.672868	1.45527	Cluster4
circ423	-0.5	-0.5	1.5	-0.5	Cluster5		gene423	-0.474145	-0.569622	-0.454331	1.4981	Cluster4
circ424	0.422228	-0.819258	1.21629	-0.819258	Cluster5		gene424	-0.0673462	-0.607976	-0.757281	1.4326	Cluster4
circ425	-0.5	-0.5	1.5	-0.5	Cluster5		gene425	-0.592638	-0.130508	-0.727067	1.45021	Cluster4
circ426	-0.5	-0.5	1.5	-0.5	Cluster5		gene426	-0.465009	-0.436267	-0.595137	1.49641	Cluster4
circ427	-0.5	-0.5	1.5	-0.5	Cluster5		gene427	-0.21671	-0.617821	-0.637038	1.47157	Cluster4
circ428	-0.5	-0.5	1.5	-0.5	Cluster5		gene428	-0.541562	-0.667658	-0.269986	1.47921	Cluster4
circ429	0.366823	-0.807911	1.249	-0.807911	Cluster5		gene429	-0.486138	1.39904	-0.89784	-0.0150655	Cluster4
circ430	-0.5	-0.5	1.5	-0.5	Cluster5		gene430	-0.409616	-0.348415	-0.721783	1.47981	Cluster4
circ431	-0.5	-0.5	1.5	-0.5	Cluster5		gene431	-0.155548	-0.626936	-0.675673	1.45816	Cluster4
circ432	-0.5	-0.5	1.5	-0.5	Cluster5		gene432	-0.501708	-0.553886	-0.442863	1.49846	Cluster4
circ433	-0.665119	-0.665119	1.44949	-0.119248	Cluster5		gene433	-0.478238	-0.545441	-0.475536	1.49922	Cluster4
circ434	0.459097	-0.826206	1.19331	-0.826206	Cluster5		gene434	-0.774277	1.15562	-0.89506	0.513719	Cluster4
circ435	-0.5	-0.5	1.5	-0.5	Cluster5		gene435	-0.226525	-0.699364	-0.54476	1.47065	Cluster4
circ436	-0.5	-0.5	1.5	-0.5	Cluster5		gene436	-0.308681	-0.678857	-0.495234	1.48277	Cluster4
circ437	-0.547408	-0.547408	1.49645	-0.401639	Cluster5		gene437	0.022108	-0.755145	-0.672855	1.40589	Cluster4
circ438	-0.5	-0.5	1.5	-0.5	Cluster5		gene438	0.0840001	-0.821173	-0.643073	1.38025	Cluster4
circ439	-0.597566	-0.597566	1.48404	-0.288905	Cluster5		gene439	-0.959077	0.534517	-0.71085	1.13541	Cluster4
circ440	-0.5	-0.5	1.5	-0.5	Cluster5		gene440	-0.513335	-0.532268	-0.453552	1.49916	Cluster4
circ441	-0.85289	-0.85289	1.06539	0.640384	Cluster5		gene441	-0.0500371	-0.898671	-0.458347	1.40706	Cluster4
circ442	-0.5	-0.5	1.5	-0.5	Cluster5		gene442	0.0969442	-0.774733	-0.700503	1.37829	Cluster4
circ443	-0.5	-0.5	1.5	-0.5	Cluster5		gene443	-0.329633	-0.614738	-0.544555	1.48893	Cluster4
circ444	-0.5	-0.5	1.5	-0.5	Cluster5		gene444	-0.0160683	-0.824719	-0.571099	1.41189	Cluster4
circ445	-0.5	-0.5	1.5	-0.5	Cluster5		gene445	0.0298888	-0.75639	-0.676721	1.40322	Cluster4
circ446	-0.5	-0.5	1.5	-0.5	Cluster5		gene446	-0.228581	0.797631	-1.32126	0.752207	Cluster4
circ447	-0.5	-0.5	1.5	-0.5	Cluster5		gene447	-0.447524	-0.387169	-0.655377	1.49007	Cluster4
circ448	-0.5	-0.5	1.5	-0.5	Cluster5		gene448	-0.199242	-0.646808	-0.621973	1.46802	Cluster4
circ449	-0.5	-0.5	1.5	-0.5	Cluster5		gene449	-0.277786	-0.616301	-0.588165	1.48225	Cluster4
circ450	-0.5	-0.5	1.5	-0.5	Cluster5		gene450	-0.326855	-0.65246	-0.507321	1.48664	Cluster4
circ451	-0.5	-0.5	1.5	-0.5	Cluster5		gene451	-0.358452	-0.667788	-0.4613	1.48754	Cluster4
circ452	-0.5	-0.5	1.5	-0.5	Cluster5		gene452	-0.043916	-0.783761	-0.596425	1.4241	Cluster4
circ453	-0.5	-0.5	1.5	-0.5	Cluster5		gene453	-0.460739	-0.557462	-0.480493	1.49869	Cluster4
circ454	-0.5	-0.5	1.5	-0.5	Cluster5		gene454	-0.598298	-0.373585	-0.521579	1.49346	Cluster4
circ455	-0.5	-0.5	1.5	-0.5	Cluster5		gene455	0.0117029	-0.761187	-0.659568	1.40905	Cluster4
circ456	-0.5	-0.5	1.5	-0.5	Cluster5		gene456	-0.061176	-0.556763	-0.808023	1.42596	Cluster4
circ457	-0.5	-0.5	1.5	-0.5	Cluster5		gene457	-0.432251	-0.514029	-0.55185	1.49813	Cluster4
circ458	-0.5	-0.5	1.5	-0.5	Cluster5		gene458	-0.524625	-0.667981	-0.288969	1.48158	Cluster4
circ459	-0.689786	-0.689786	1.43032	-0.0507474	Cluster5		gene459	-0.48496	-0.526031	-0.488751	1.49974	Cluster4
circ460	0.0382032	-0.719612	1.40102	-0.719612	Cluster5		gene460	-0.549926	-0.60694	-0.33262	1.48949	Cluster4
circ461	-0.5	-0.5	1.5	-0.5	Cluster5		gene461	-0.0145051	-0.838519	-0.556558	1.40958	Cluster4
circ462	-0.5	-0.5	1.5	-0.5	Cluster5		gene462	-0.383172	-0.591767	-0.519441	1.49438	Cluster4
circ463	-0.5	-0.5	1.5	-0.5	Cluster5		gene463	-0.0421062	-0.717425	-0.667871	1.4274	Cluster4
circ464	-0.5	-0.5	1.5	-0.5	Cluster5		gene464	-0.230295	-0.725439	-0.513089	1.46882	Cluster4
circ465	-0.5	-0.5	1.5	-0.5	Cluster5		gene465	-0.0978532	-0.610426	-0.733742	1.44202	Cluster4
circ466	-0.5	-0.5	1.5	-0.5	Cluster5		gene466	-0.298653	-0.679312	-0.503775	1.48174	Cluster4
circ467	-0.5	-0.5	1.5	-0.5	Cluster5		gene467	-0.359951	-0.54937	-0.583413	1.49273	Cluster4
circ468	-0.72256	-0.72256	1.3977	0.0474197	Cluster5		gene468	-0.732175	-0.609438	-0.101379	1.44299	Cluster4
circ469	-0.5	-0.5	1.5	-0.5	Cluster5		gene469	-0.446385	-0.799594	-0.209223	1.4552	Cluster4
circ470	-0.0428996	-0.692518	1.42793	-0.692518	Cluster5		gene470	-0.389266	-0.518536	-0.587142	1.49494	Cluster4
circ471	-0.5	-0.5	1.5	-0.5	Cluster5		gene471	-0.566288	-0.77047	-0.103707	1.44046	Cluster4
circ472	-0.5	-0.5	1.5	-0.5	Cluster5		gene472	-0.922128	-0.743345	0.508531	1.15694	Cluster4
circ473	-0.5	-0.5	1.5	-0.5	Cluster5		gene473	-0.308884	-0.638364	-0.538414	1.48566	Cluster4
circ474	-0.5	-0.5	1.5	-0.5	Cluster5		gene474	0.00667735	-0.594175	-0.818532	1.40603	Cluster4
circ475	-0.5	-0.5	1.5	-0.5	Cluster5		gene475	-0.32909	-0.568504	-0.591796	1.48939	Cluster4
circ476	-0.5	-0.5	1.5	-0.5	Cluster5		gene476	0.00979009	-0.746698	-0.673379	1.41029	Cluster4
circ477	-0.708523	-0.708523	1.41279	0.00425667	Cluster5		gene477	0.0378306	-0.716684	-0.722297	1.40115	Cluster4
circ478	-0.5	-0.5	1.5	-0.5	Cluster5		gene478	-1.03679	-0.64589	0.626664	1.05602	Cluster4
circ479	-0.5	-0.5	1.5	-0.5	Cluster5		gene479	-0.646751	-0.205198	-0.617265	1.46921	Cluster4
circ480	-0.828459	-0.828459	1.18527	0.471653	Cluster5		gene480	0.0988627	-0.879779	-0.587116	1.36803	Cluster4
circ481	-0.5	-0.5	1.5	-0.5	Cluster5		gene481	-0.0629463	-0.77172	-0.595621	1.43029	Cluster4
circ482	0.818003	-0.865377	0.912751	-0.865377	Cluster5		gene482	-0.4771	-0.537691	-0.484664	1.49945	Cluster4
circ483	-0.5	-0.5	1.5	-0.5	Cluster5		gene483	-0.36762	-1.01036	0.0201874	1.3578	Cluster4
circ484	0.330803	-0.799965	1.26913	-0.799965	Cluster5		gene484	-0.366619	-0.491157	-0.633295	1.49107	Cluster4
circ485	-0.5	-0.5	1.5	-0.5	Cluster5		gene485	-0.385508	-0.632083	-0.474593	1.49218	Cluster4
circ486	-0.5	-0.5	1.5	-0.5	Cluster5		gene486	-0.200341	-0.908371	-0.317454	1.42617	Cluster4
circ487	-0.5	-0.5	1.5	-0.5	Cluster5		gene487	-0.395515	-0.718107	-0.36726	1.48088	Cluster4
circ488	-0.5	-0.5	1.5	-0.5	Cluster5		gene488	-0.531969	-0.882906	0.0231307	1.39174	Cluster4
circ489	-0.5	-0.5	1.5	-0.5	Cluster5		gene489	-0.0795077	-0.64076	-0.717761	1.43803	Cluster4
circ490	-0.5	-0.5	1.5	-0.5	Cluster5		gene490	-0.315339	-0.637504	-0.533578	1.48642	Cluster4
circ491	-0.5	-0.5	1.5	-0.5	Cluster5		gene491	-0.462879	-0.531891	-0.504626	1.4994	Cluster4
circ492	-0.5	-0.5	1.5	-0.5	Cluster5		gene492	-0.119357	-0.707452	-0.62184	1.44865	Cluster4
circ493	-0.5	-0.5	1.5	-0.5	Cluster5		gene493	-1.0855	-0.613662	0.877334	0.821826	Cluster4
circ494	-0.5	-0.5	1.5	-0.5	Cluster5		gene494	-0.201297	-0.785355	-0.46999	1.45664	Cluster4
circ495	-0.5	-0.5	1.5	-0.5	Cluster5		gene495	0.0485142	-0.682732	-0.762337	1.39655	Cluster4
circ496	-0.5	-0.5	1.5	-0.5	Cluster5		gene496	-0.571476	-0.664848	-0.238327	1.47465	Cluster4
circ497	-0.5	-0.5	1.5	-0.5	Cluster5		gene497	-0.609383	0.224125	-0.926346	1.3116	Cluster4
circ498	-0.5	-0.5	1.5	-0.5	Cluster5		gene498	-0.491682	-0.532925	-0.474948	1.49955	Cluster4
circ499	-0.5	-0.5	1.5	-0.5	Cluster5		gene499	-0.478669	-0.570151	-0.449189	1.49801	Cluster4
circ500	-0.5	-0.5	1.5	-0.5	Cluster5		gene500	-0.691357	-0.690956	-0.0468182	1.42913	Cluster4
circ501	0.394691	-0.813753	1.23281	-0.813753	Cluster5		gene501	-0.445185	-0.461452	-0.590203	1.49684	Cluster4
circ502	-0.5	-0.5	1.5	-0.5	Cluster5		gene502	-0.385441	-0.391594	-0.70606	1.48309	Cluster4
circ503	-0.184718	0.747706	0.778774	-1.34176	Cluster5		gene503	0.0265988	-0.790464	-0.638536	1.4024	Cluster4
circ504	-0.5	-0.5	1.5	-0.5	Cluster5		gene504	0.106504	-0.979823	-0.470881	1.3442	Cluster4
circ505	-0.5	-0.5	1.5	-0.5	Cluster5		gene505	-0.116452	-0.760796	-0.567071	1.44432	Cluster4
circ506	-0.5	-0.5	1.5	-0.5	Cluster5		gene506	-0.302934	-0.664648	-0.515801	1.48338	Cluster4
circ507	-0.5	-0.5	1.5	-0.5	Cluster5		gene507	-0.202176	-0.743219	-0.517218	1.46261	Cluster4
circ508	-0.5	-0.5	1.5	-0.5	Cluster5		gene508	-0.168969	-0.41291	-0.856158	1.43804	Cluster4
circ509	-0.5	-0.5	1.5	-0.5	Cluster5		gene509	0.0316278	-0.508012	-0.907987	1.38437	Cluster4
circ510	-0.5	-0.5	1.5	-0.5	Cluster5		gene510	0.032032	-0.653051	-0.780285	1.4013	Cluster4
circ511	-0.5	-0.5	1.5	-0.5	Cluster5		gene511	-0.134697	-0.633606	-0.684786	1.45309	Cluster4
circ512	0.32136	-0.919661	1.26661	-0.668312	Cluster5		gene512	-0.303732	-0.533817	-0.647069	1.48462	Cluster4
circ513	-0.5	-0.5	1.5	-0.5	Cluster5		gene513	-0.401814	-0.58568	-0.508239	1.49573	Cluster4
circ514	-0.5	-0.5	1.5	-0.5	Cluster5		gene514	-0.237248	-0.561285	-0.675406	1.47394	Cluster4
circ515	-0.5	-0.5	1.5	-0.5	Cluster5		gene515	-0.355795	-0.603846	-0.532188	1.49183	Cluster4
circ516	0.65888	-0.854865	1.05085	-0.854865	Cluster5		gene516	-0.352717	-0.702136	-0.428146	1.483	Cluster4
circ517	-0.828048	-0.828048	1.18676	0.469337	Cluster5		gene517	-0.156228	-0.78938	-0.503255	1.44886	Cluster4
circ518	-0.5	-0.5	1.5	-0.5	Cluster5		gene518	-0.0347164	-0.681208	-0.709389	1.42531	Cluster4
circ519	0.0910121	-0.736141	1.38127	-0.736141	Cluster5		gene519	-0.862294	-0.869715	0.873585	0.858424	Cluster4
circ520	-0.5	-0.5	1.5	-0.5	Cluster5		gene520	-0.0377975	-0.610519	-0.77486	1.42318	Cluster4
circ521	-0.5	-0.5	1.5	-0.5	Cluster5		gene521	-0.139785	-0.529091	-0.778402	1.44728	Cluster4
circ522	-0.5	-0.5	1.5	-0.5	Cluster5		gene522	-0.390601	-0.679362	-0.41725	1.48721	Cluster4
circ523	-0.5	-0.5	1.5	-0.5	Cluster5		gene523	-0.406603	-0.583141	-0.506333	1.49608	Cluster4
circ524	-0.5	-0.5	1.5	-0.5	Cluster5		gene524	-0.535482	-0.418507	-0.54356	1.49755	Cluster4
circ525	-0.545122	-0.545122	1.4968	-0.406552	Cluster5		gene525	-0.408234	-0.57449	-0.513733	1.49646	Cluster4
circ526	-0.5	-0.5	1.5	-0.5	Cluster5		gene526	-0.0318292	-0.826649	-0.557459	1.41594	Cluster4
circ527	-0.5	-0.5	1.5	-0.5	Cluster5		gene527	-0.33682	-1.12412	0.20334	1.2576	Cluster4
circ528	-0.5	-0.5	1.5	-0.5	Cluster5		gene528	-0.400105	-0.720777	-0.359398	1.48028	Cluster4
circ529	-0.5	-0.5	1.5	-0.5	Cluster5		gene529	-0.351116	-0.620831	-0.518752	1.4907	Cluster4
circ530	-0.5	-0.5	1.5	-0.5	Cluster5		gene530	-0.243038	-0.682069	-0.549327	1.47443	Cluster4
circ531	-0.5	-0.5	1.5	-0.5	Cluster5		gene531	-0.791701	0.427615	-0.848509	1.2126	Cluster4
circ532	-0.5	-0.5	1.5	-0.5	Cluster5		gene532	0.0722822	-0.839096	-0.615766	1.38258	Cluster4
circ533	-0.704673	-0.704673	1.41662	-0.00727597	Cluster5		gene533	-0.592063	-0.72408	-0.135356	1.4515	Cluster4
circ534	-0.5	-0.5	1.5	-0.5	Cluster5		gene534	-0.405076	-0.601037	-0.489047	1.49516	Cluster4
circ535	-0.829924	-0.829924	1.17985	0.479994	Cluster5		gene535	-0.381314	-0.597879	-0.514826	1.49402	Cluster4
circ536	-0.5	-0.5	1.5	-0.5	Cluster5		gene536	-0.819535	-0.896365	0.69557	1.02033	Cluster4
circ537	-0.5	-0.5	1.5	-0.5	Cluster5		gene537	-0.481418	-0.591444	-0.423495	1.49636	Cluster4
circ538	-0.5	-0.5	1.5	-0.5	Cluster5		gene538	-0.714999	0.675948	-0.988221	1.02727	Cluster4
circ539	-0.5	-0.5	1.5	-0.5	Cluster5		gene539	-0.459521	-0.797085	-0.19752	1.45413	Cluster4
circ540	-0.575976	-0.575976	1.49058	-0.33863	Cluster5		gene540	-0.0492425	-0.479734	-0.881706	1.41068	Cluster4
circ541	-0.5	-0.5	1.5	-0.5	Cluster5		gene541	-0.425592	-0.744302	-0.30403	1.47392	Cluster4
circ542	-0.5	-0.5	1.5	-0.5	Cluster5		gene542	-0.171595	-0.621446	-0.668821	1.46186	Cluster4
circ543	-0.5	-0.5	1.5	-0.5	Cluster5		gene543	0.0309066	-0.537121	-0.883207	1.38942	Cluster4
circ544	-0.5	-0.5	1.5	-0.5	Cluster5		gene544	-0.470763	-0.642101	-0.378141	1.49101	Cluster4
circ545	-0.5	-0.5	1.5	-0.5	Cluster5		gene545	-0.216154	-0.620857	-0.634471	1.47148	Cluster4
circ546	-0.5	-0.5	1.5	-0.5	Cluster5		gene546	-0.378661	-0.565422	-0.550521	1.4946	Cluster4
circ547	-0.5	-0.5	1.5	-0.5	Cluster5		gene547	-0.255805	-0.663724	-0.557897	1.47743	Cluster4
circ548	-0.5	-0.5	1.5	-0.5	Cluster5		gene548	-0.18956	-0.434043	-0.824252	1.44785	Cluster4
circ549	-0.5	-0.5	1.5	-0.5	Cluster5		gene549	0.107962	-0.760258	-0.72209	1.37439	Cluster4
circ550	-0.5	-0.5	1.5	-0.5	Cluster5		gene550	-0.143644	-0.565679	-0.742564	1.45189	Cluster4
circ551	-0.5	-0.5	1.5	-0.5	Cluster5		gene551	0.0599308	-0.656681	-0.794128	1.39088	Cluster4
circ552	-0.5	-0.5	1.5	-0.5	Cluster5		gene552	-0.515984	-0.739691	-0.208301	1.46398	Cluster4
circ553	-0.724912	-0.724912	1.39499	0.0548337	Cluster5		gene553	-0.519237	-0.647683	-0.319327	1.48625	Cluster4
circ554	-0.5	-0.5	1.5	-0.5	Cluster5		gene554	-0.406533	-0.542853	-0.547406	1.49679	Cluster4
circ555	-0.5	-0.5	1.5	-0.5	Cluster5		gene555	-0.551604	-1.04286	0.386723	1.20774	Cluster4
circ556	-0.5	-0.5	1.5	-0.5	Cluster5		gene556	-0.205382	-0.716653	-0.543759	1.46579	Cluster4
circ557	-0.649674	-0.649674	1.45952	-0.160169	Cluster5		gene557	-0.272517	-0.612203	-0.596769	1.48149	Cluster4
circ558	-0.5	-0.5	1.5	-0.5	Cluster5		gene558	-1.13237	0.843002	-0.550023	0.839386	Cluster4
circ559	-0.5	-0.5	1.5	-0.5	Cluster5		gene559	-0.474199	-0.487442	-0.537796	1.49944	Cluster4
circ560	-0.5	-0.5	1.5	-0.5	Cluster5		gene560	-0.175364	-0.563831	-0.720847	1.46004	Cluster4
circ561	-0.5	-0.5	1.5	-0.5	Cluster5		gene561	-0.207953	-0.638812	-0.623081	1.46985	Cluster4
circ562	-0.5	-0.5	1.5	-0.5	Cluster5		gene562	-0.492464	-0.403066	-0.599619	1.49515	Cluster4
circ563	-0.5	-0.5	1.5	-0.5	Cluster5		gene563	-0.698293	0.433273	-0.93743	1.20245	Cluster4
circ564	-0.5	-0.5	1.5	-0.5	Cluster5		gene564	-0.429765	-0.52062	-0.547706	1.49809	Cluster4
circ565	-0.5	-0.5	1.5	-0.5	Cluster5		gene565	-0.319353	-0.943319	-0.146801	1.40947	Cluster4
circ566	-0.5	-0.5	1.5	-0.5	Cluster5		gene566	-0.497528	-0.523788	-0.478424	1.49974	Cluster4
circ567	-0.5	-0.5	1.5	-0.5	Cluster5		gene567	-0.435038	-0.53394	-0.529461	1.49844	Cluster4
circ568	-0.5	-0.5	1.5	-0.5	Cluster5		gene568	-0.748246	-0.386198	-0.340385	1.47483	Cluster4
circ569	-0.5	-0.5	1.5	-0.5	Cluster5		gene569	0.0524764	-0.747344	-0.700732	1.3956	Cluster4
circ570	-0.5	-0.5	1.5	-0.5	Cluster5		gene570	-0.651485	0.574223	-1.02034	1.0976	Cluster4
circ571	-0.5	-0.5	1.5	-0.5	Cluster5		gene571	-0.531077	-0.43635	-0.531077	1.4985	Cluster4
circ572	-0.5	-0.5	1.5	-0.5	Cluster5		gene572	-0.0933652	-1.03238	-0.240821	1.36656	Cluster4
circ573	-0.5	-0.5	1.5	-0.5	Cluster5		gene573	0.0960473	-0.957624	-0.491864	1.35344	Cluster4
circ574	-0.646009	-0.646009	1.4617	-0.169677	Cluster5		gene574	-0.278069	-0.633243	-0.570608	1.48192	Cluster4
circ575	-0.5	-0.5	1.5	-0.5	Cluster5		gene575	-0.218695	-0.739449	-0.507428	1.46557	Cluster4
circ576	-0.5	-0.5	1.5	-0.5	Cluster5		gene576	-0.00133926	-0.713473	-0.699825	1.41464	Cluster4
circ577	-0.5	-0.5	1.5	-0.5	Cluster5		gene577	-0.285672	-0.535374	-0.660623	1.48167	Cluster4
circ578	-0.5	-0.5	1.5	-0.5	Cluster5		gene578	-0.415666	-0.657238	-0.417408	1.49031	Cluster4
circ579	-0.5	-0.5	1.5	-0.5	Cluster5		gene579	-0.420034	-0.52931	-0.548258	1.4976	Cluster4
circ580	-0.5	-0.5	1.5	-0.5	Cluster5		gene580	-0.10854	0.124781	-1.22724	1.211	Cluster4
circ581	-0.5	-0.5	1.5	-0.5	Cluster5		gene581	-0.194661	-0.539082	-0.729101	1.46284	Cluster4
circ582	-0.5	-0.5	1.5	-0.5	Cluster5		gene582	-0.477747	-0.607179	-0.410049	1.49498	Cluster4
circ583	-0.5	-0.5	1.5	-0.5	Cluster5		gene583	-0.348512	-0.602933	-0.539755	1.4912	Cluster4
circ584	-0.5	-0.5	1.5	-0.5	Cluster5		gene584	-0.585815	-0.625718	-0.269274	1.48081	Cluster4
circ585	-0.5	-0.5	1.5	-0.5	Cluster5		gene585	-0.211294	-0.677107	-0.581044	1.46945	Cluster4
circ586	-0.5	-0.5	1.5	-0.5	Cluster5		gene586	-0.278069	-0.614353	-0.589897	1.48232	Cluster4
circ587	-0.59607	-0.59607	1.48455	-0.292413	Cluster5		gene587	-0.147707	-0.668996	-0.639772	1.45647	Cluster4
circ588	-0.5	-0.5	1.5	-0.5	Cluster5		gene588	-0.448499	-0.053915	-0.904157	1.40657	Cluster4
circ589	-0.5	-0.5	1.5	-0.5	Cluster5		gene589	-0.1352	-0.818622	-0.486596	1.44042	Cluster4
circ590	-0.5	-0.5	1.5	-0.5	Cluster5		gene590	-0.500133	-0.750728	-0.212408	1.46327	Cluster4
circ591	-0.5	-0.5	1.5	-0.5	Cluster5		gene591	-0.368176	-0.125349	-0.920917	1.41444	Cluster4
circ592	-0.5	-0.5	1.5	-0.5	Cluster5		gene592	-0.403843	-0.441464	-0.646165	1.49147	Cluster4
circ593	-0.5	-0.5	1.5	-0.5	Cluster5		gene593	-0.558322	-0.52697	-0.411725	1.49702	Cluster4
circ594	-0.5	-0.5	1.5	-0.5	Cluster5		gene594	-0.531875	-0.570862	-0.39288	1.49562	Cluster4
circ595	-0.5	-0.5	1.5	-0.5	Cluster5		gene595	-0.33969	-0.646696	-0.501773	1.48816	Cluster4
circ596	-0.5	-0.5	1.5	-0.5	Cluster5		gene596	-0.187078	-0.664674	-0.613467	1.46522	Cluster4
circ597	-0.5	-0.5	1.5	-0.5	Cluster5		gene597	-0.399784	-0.508191	-0.587575	1.49555	Cluster4
circ598	-0.5	-0.5	1.5	-0.5	Cluster5		gene598	-0.0722942	-0.769165	-0.591479	1.43294	Cluster4
circ599	-0.5	-0.5	1.5	-0.5	Cluster5		gene599	-0.161147	-0.617622	-0.680506	1.45928	Cluster4
circ600	-0.5	-0.5	1.5	-0.5	Cluster5		gene600	-0.68159	-0.729848	-0.00374604	1.41518	Cluster4
circ601	-0.5	-0.5	1.5	-0.5	Cluster5		gene601	-0.388639	-0.589521	-0.51666	1.49482	Cluster4
circ602	-0.5	-0.5	1.5	-0.5	Cluster5		gene602	-0.257836	-0.623037	-0.598163	1.47904	Cluster4
circ603	-0.5	-0.5	1.5	-0.5	Cluster5		gene603	-0.188527	-0.65961	-0.617494	1.46563	Cluster4
circ604	-0.5	-0.5	1.5	-0.5	Cluster5		gene604	-0.130561	-0.726153	-0.593572	1.45029	Cluster4
circ605	-0.5	-0.5	1.5	-0.5	Cluster5		gene605	-0.0247033	-0.688022	-0.709476	1.4222	Cluster4
circ606	-0.5	-0.5	1.5	-0.5	Cluster5		gene606	-0.210352	-0.762074	-0.489028	1.46145	Cluster4
circ607	-0.5	-0.5	1.5	-0.5	Cluster5		gene607	-0.349817	-0.580873	-0.561086	1.49178	Cluster4
circ608	-0.716317	-0.716317	1.40463	0.0280018	Cluster5		gene608	-0.306137	-0.618276	-0.561694	1.48611	Cluster4
circ609	-0.5	-0.5	1.5	-0.5	Cluster5		gene609	-0.169942	-0.626633	-0.665005	1.46158	Cluster4
circ610	-0.5	-0.5	1.5	-0.5	Cluster5		gene610	-0.494194	-0.029153	-0.882437	1.40578	Cluster4
circ611	-0.5	-0.5	1.5	-0.5	Cluster5		gene611	-0.520776	-0.616874	-0.353437	1.49109	Cluster4
circ612	-0.5	-0.5	1.5	-0.5	Cluster5		gene612	-0.404181	-0.794445	-0.262993	1.46162	Cluster4
circ613	-0.5	-0.5	1.5	-0.5	Cluster5		gene613	-0.37887	-0.606726	-0.507861	1.49346	Cluster4
circ614	-0.603603	-0.603603	1.48186	-0.274649	Cluster5		gene614	-0.0158111	-0.954287	-0.414546	1.38464	Cluster4
circ615	-0.5	-0.5	1.5	-0.5	Cluster5		gene615	-0.535136	-0.618868	-0.335349	1.48935	Cluster4
circ616	-0.5	-0.5	1.5	-0.5	Cluster5		gene616	-0.667203	-0.650262	-0.136297	1.45376	Cluster4
circ617	-0.5	-0.5	1.5	-0.5	Cluster5		gene617	-0.442407	-0.630159	-0.420789	1.49336	Cluster4
circ618	-0.5	-0.5	1.5	-0.5	Cluster5		gene618	-0.383555	-0.566649	-0.544788	1.49499	Cluster4
circ619	-0.5	-0.5	1.5	-0.5	Cluster5		gene619	-0.550408	-0.576153	-0.366915	1.49348	Cluster4
circ620	-0.5	-0.5	1.5	-0.5	Cluster5		gene620	-0.145444	-0.614857	-0.69497	1.45527	Cluster4
circ621	-0.5	-0.5	1.5	-0.5	Cluster5		gene621	-0.334307	-0.611105	-0.544125	1.48954	Cluster4
circ622	-0.5	-0.5	1.5	-0.5	Cluster5		gene622	-0.603818	-0.625424	-0.248145	1.47739	Cluster4
circ623	-0.5	-0.5	1.5	-0.5	Cluster5		gene623	-0.0803211	-0.633943	-0.723742	1.43801	Cluster4
circ624	-0.5	-0.5	1.5	-0.5	Cluster5		gene624	-0.331864	-0.676327	-0.476777	1.48497	Cluster4
circ625	-0.713545	-0.713545	1.4076	0.0194933	Cluster5		gene625	-0.446141	-0.554122	-0.498279	1.49854	Cluster4
circ626	-0.5	-0.5	1.5	-0.5	Cluster5		gene626	-0.0875751	-0.853902	-0.483199	1.42468	Cluster4
circ627	-0.5	-0.5	1.5	-0.5	Cluster5		gene627	-0.0896163	-0.70101	-0.650633	1.44126	Cluster4
circ628	-0.0468907	0.479725	0.939868	-1.3727	Cluster5		gene628	-0.341143	-1.19595	0.399762	1.13733	Cluster4
circ629	-0.5	-0.5	1.5	-0.5	Cluster5		gene629	-0.490163	-0.549082	-0.459722	1.49897	Cluster4
circ630	-0.5	-0.5	1.5	-0.5	Cluster5		gene630	-0.924918	0.0403728	-0.493592	1.37814	Cluster4
circ631	-0.785615	-0.785615	1.301	0.270235	Cluster5		gene631	-0.435219	-0.316166	-0.726201	1.47758	Cluster4
circ632	-0.792228	-0.792228	1.28695	0.297505	Cluster5		gene632	-0.515885	-0.403348	-0.576887	1.49612	Cluster4
circ633	-0.5	-0.5	1.5	-0.5	Cluster5		gene633	-0.527787	-0.316287	-0.642193	1.48627	Cluster4
circ634	-0.5	-0.5	1.5	-0.5	Cluster5		gene634	-0.16636	-0.736136	-0.554531	1.45703	Cluster4
circ635	-0.600063	-0.600063	1.48315	-0.283028	Cluster5		gene635	-0.288514	-0.593093	-0.60236	1.48397	Cluster4
circ636	-0.5	-0.5	1.5	-0.5	Cluster5		gene636	-0.6449	-0.663886	-0.147761	1.45655	Cluster4
circ637	-0.5	-0.5	1.5	-0.5	Cluster5		gene637	-0.163908	-0.776969	-0.511098	1.45198	Cluster4
circ638	-0.5	-0.5	1.5	-0.5	Cluster5		gene638	-0.372	-0.669395	-0.446586	1.48798	Cluster4
circ639	-0.5	-0.5	1.5	-0.5	Cluster5		gene639	-0.451211	-0.698879	-0.33232	1.48241	Cluster4
circ640	-0.5	-0.5	1.5	-0.5	Cluster5		gene640	-0.20481	-0.538101	-0.722286	1.4652	Cluster4
circ641	-0.5	-0.5	1.5	-0.5	Cluster5		gene641	-0.721965	-0.610614	-0.114105	1.44668	Cluster4
circ642	-0.5	-0.5	1.5	-0.5	Cluster5		gene642	-0.34277	-0.58539	-0.56283	1.49099	Cluster4
circ643	-0.5	-0.5	1.5	-0.5	Cluster5		gene643	-0.61922	-0.218364	-0.634325	1.47191	Cluster4
circ644	-0.5	-0.5	1.5	-0.5	Cluster5		gene644	-0.0427364	-0.114324	-1.14064	1.2977	Cluster4
circ645	-0.5	-0.5	1.5	-0.5	Cluster5		gene645	-0.502687	-0.871998	-0.0344762	1.40916	Cluster4
circ646	-0.558744	-0.558744	1.49448	-0.376996	Cluster5		gene646	-0.173892	-0.719126	-0.566871	1.45989	Cluster4
circ647	-0.5	-0.5	1.5	-0.5	Cluster5		gene647	-0.447189	-0.436205	-0.611763	1.49516	Cluster4
circ648	-0.5	-0.5	1.5	-0.5	Cluster5		gene648	-0.282225	-0.870769	-0.288781	1.44178	Cluster4
circ649	-0.5	-0.5	1.5	-0.5	Cluster5		gene649	-0.0926894	-0.76858	-0.576788	1.43806	Cluster4
circ650	-0.5	-0.5	1.5	-0.5	Cluster5		gene650	-0.54606	-0.39981	-0.55045	1.49632	Cluster4
circ651	-0.5	-0.5	1.5	-0.5	Cluster5		gene651	-0.522225	-0.560603	-0.414292	1.49712	Cluster4
circ652	-0.5	-0.5	1.5	-0.5	Cluster5		gene652	-0.652476	-0.677913	-0.118943	1.44933	Cluster4
circ653	-0.5	-0.5	1.5	-0.5	Cluster5		gene653	0.0388194	-0.564287	-0.864656	1.39012	Cluster4
circ654	-0.5	-0.5	1.5	-0.5	Cluster5		gene654	-0.271061	-0.757116	-0.441089	1.46927	Cluster4
circ655	-0.674454	-0.674454	1.44271	-0.0938052	Cluster5		gene655	-0.511544	-0.546676	-0.44031	1.49853	Cluster4
circ656	-0.5	-0.5	1.5	-0.5	Cluster5		gene656	-0.435426	-0.58226	-0.479473	1.49716	Cluster4
circ657	-0.5	-0.5	1.5	-0.5	Cluster5		gene657	-0.0779777	-0.932316	-0.393285	1.40358	Cluster4
circ658	-0.5	-0.5	1.5	-0.5	Cluster5		gene658	-0.476637	-0.516378	-0.50677	1.49979	Cluster4
circ659	-0.5	-0.5	1.5	-0.5	Cluster5		gene659	-0.783246	-0.808093	0.312278	1.27906	Cluster4
circ660	-0.5	-0.5	1.5	-0.5	Cluster5		gene660	-0.231855	-0.598648	-0.643757	1.47426	Cluster4
circ661	-0.5	-0.5	1.5	-0.5	Cluster5		gene661	-0.441341	-0.44106	-0.612689	1.49509	Cluster4
circ662	-0.554076	-0.554076	1.49535	-0.387199	Cluster5		gene662	-0.479863	-0.409242	-0.605923	1.49503	Cluster4
circ663	-0.5	-0.5	1.5	-0.5	Cluster5		gene663	0.0913017	-0.825658	-0.64285	1.37721	Cluster4
circ664	-0.5	-0.5	1.5	-0.5	Cluster5		gene664	-0.490136	-0.579164	-0.427804	1.4971	Cluster4
circ665	-0.5	-0.5	1.5	-0.5	Cluster5		gene665	-0.232329	-0.60002	-0.642031	1.47438	Cluster4
circ666	-0.5	-0.5	1.5	-0.5	Cluster5		gene666	-0.337279	-0.557677	-0.595299	1.49025	Cluster4
circ667	-0.5	-0.5	1.5	-0.5	Cluster5		gene667	-0.343427	-0.423548	-0.713905	1.48088	Cluster4
circ668	0.0518764	-0.723976	1.39608	-0.723976	Cluster5		gene668	-0.738633	-0.975134	0.724528	0.989239	Cluster4
circ669	-0.5	-0.5	1.5	-0.5	Cluster5		gene669	-0.0650993	-0.727792	-0.640797	1.43369	Cluster4
circ670	-0.5	-0.5	1.5	-0.5	Cluster5		gene670	-0.00600834	-0.741218	-0.668353	1.41558	Cluster4
circ671	-0.676139	-0.676139	1.44143	-0.0891527	Cluster5		gene671	-0.10768	-0.644519	-0.69397	1.44617	Cluster4
circ672	-0.5	-0.5	1.5	-0.5	Cluster5		gene672	-0.481463	0.141368	-0.989776	1.32987	Cluster4
circ673	-0.5	-0.5	1.5	-0.5	Cluster5		gene673	-0.149675	-0.69897	-0.607408	1.45605	Cluster4
circ674	-0.5	-0.5	1.5	-0.5	Cluster5		gene674	0.092803	-1.07232	-0.335412	1.31492	Cluster4
circ675	-0.796508	-0.796508	1.27729	0.315726	Cluster5		gene675	-0.659821	-0.514558	-0.310108	1.48449	Cluster4
circ676	-0.5	-0.5	1.5	-0.5	Cluster5		gene676	-1.15772	-0.513309	0.839016	0.832014	Cluster4
circ677	-0.5	-0.5	1.5	-0.5	Cluster5		gene677	-0.424335	-0.550605	-0.522857	1.4978	Cluster4
circ678	-0.5	-0.5	1.5	-0.5	Cluster5		gene678	0.0630628	-0.743902	-0.710975	1.39181	Cluster4
circ679	-0.5	-0.5	1.5	-0.5	Cluster5		gene679	-0.0471799	-0.767654	-0.61153	1.42636	Cluster4
circ680	-0.5	-0.5	1.5	-0.5	Cluster5		gene680	-0.0513043	-0.690455	-0.688728	1.43049	Cluster4
circ681	-0.5	-0.5	1.5	-0.5	Cluster5		gene681	-0.490007	-0.630808	-0.370684	1.4915	Cluster4
circ682	-0.5	-0.5	1.5	-0.5	Cluster5		gene682	-0.00299488	-0.912445	-0.477271	1.39271	Cluster4
circ683	-0.679375	-0.679375	1.43891	-0.080164	Cluster5		gene683	-0.467996	-0.551686	-0.479287	1.49897	Cluster4
circ684	-0.5	-0.5	1.5	-0.5	Cluster5		gene684	-0.310546	-0.556164	-0.61989	1.4866	Cluster4
circ685	-0.5	-0.5	1.5	-0.5	Cluster5		gene685	-0.468725	-0.681049	-0.334915	1.48469	Cluster4
circ686	-0.687891	-0.687891	1.43194	-0.0561599	Cluster5		gene686	-0.126461	-0.689201	-0.635327	1.45099	Cluster4
circ687	0.707479	-0.859342	1.0112	-0.859342	Cluster5		gene687	-0.272671	-0.600466	-0.608397	1.48153	Cluster4
circ688	-0.5	-0.5	1.5	-0.5	Cluster5		gene688	-0.533959	-0.395884	-0.566063	1.49591	Cluster4
circ689	-0.623914	-0.623914	1.4733	-0.225475	Cluster5		gene689	-0.471887	-0.595769	-0.428574	1.49623	Cluster4
circ690	-0.5	-0.5	1.5	-0.5	Cluster5		gene690	-0.0382724	-0.667198	-0.720703	1.42617	Cluster4
circ691	-0.5	-0.5	1.5	-0.5	Cluster5		gene691	-0.232658	-0.628738	-0.613226	1.47462	Cluster4
circ692	-0.715762	-0.715762	1.40523	0.0262926	Cluster5		gene692	-0.262727	-0.761684	-0.443332	1.46774	Cluster4
circ693	-0.5	-0.5	1.5	-0.5	Cluster5		gene693	-0.48387	-0.564393	-0.45001	1.49827	Cluster4
circ694	-0.5	-0.5	1.5	-0.5	Cluster5		gene694	-0.0396803	-0.761706	-0.623299	1.42469	Cluster4
circ695	-0.5	-0.5	1.5	-0.5	Cluster5		gene695	-0.169399	-0.520557	-0.764595	1.45455	Cluster4
circ696	-0.5	-0.5	1.5	-0.5	Cluster5		gene696	-0.137146	-0.693936	-0.622316	1.4534	Cluster4
circ697	-0.5	-0.5	1.5	-0.5	Cluster5		gene697	-0.57107	-0.54441	-0.379103	1.49458	Cluster4
circ698	-0.5	-0.5	1.5	-0.5	Cluster5		gene698	-0.502935	-0.425716	-0.568783	1.49743	Cluster4
circ699	-0.5	-0.5	1.5	-0.5	Cluster5		gene699	0.0323909	-0.491011	-0.922361	1.38098	Cluster4
circ700	-0.549832	-0.549832	1.49607	-0.396408	Cluster5		gene700	-0.606396	-0.56448	-0.316828	1.4877	Cluster4
circ701	-0.5	-0.5	1.5	-0.5	Cluster5		gene701	-0.72076	0.0520892	-0.727322	1.39599	Cluster4
circ702	-0.5	-0.5	1.5	-0.5	Cluster5		gene702	-0.0605068	-0.495939	-0.86098	1.41743	Cluster4
circ703	-0.5	-0.5	1.5	-0.5	Cluster5		gene703	0.092436	-0.53625	-0.919453	1.36327	Cluster4
circ704	-0.550026	-0.550026	1.49604	-0.395987	Cluster5		gene704	-0.329832	1.10986	-1.21318	0.433148	Cluster4
circ705	-0.5	-0.5	1.5	-0.5	Cluster5		gene705	-0.0515346	-0.530471	-0.837399	1.4194	Cluster4
circ706	-0.552767	-0.552767	1.49558	-0.390045	Cluster5		gene706	-0.575856	-0.421481	-0.499681	1.49702	Cluster4
circ707	-0.5	-0.5	1.5	-0.5	Cluster5		gene707	-0.49754	-0.50873	-0.4937	1.49997	Cluster4
circ708	-0.5	-0.5	1.5	-0.5	Cluster5		gene708	0.0194167	-0.325686	-1.0399	1.34617	Cluster4
circ709	-0.5	-0.5	1.5	-0.5	Cluster5		gene709	0.0562954	-0.887683	-0.549513	1.3809	Cluster4
circ710	-0.654739	-0.654739	1.45638	-0.146906	Cluster5		gene710	-0.365913	-0.465822	-0.657265	1.489	Cluster4
circ711	-0.5	-0.5	1.5	-0.5	Cluster5		gene711	-0.585676	-0.508419	-0.401628	1.49572	Cluster4
circ712	-0.5	-0.5	1.5	-0.5	Cluster5		gene712	-0.299391	-0.478663	-0.701515	1.47957	Cluster4
circ713	-0.5	-0.5	1.5	-0.5	Cluster5		gene713	-0.451651	-0.524676	-0.522806	1.49913	Cluster4
circ714	-0.5	-0.5	1.5	-0.5	Cluster5		gene714	-0.361841	-0.569662	-0.561553	1.49306	Cluster4
circ715	-0.5	-0.5	1.5	-0.5	Cluster5		gene715	-0.107893	-0.293472	-0.987106	1.38847	Cluster4
circ716	-0.5	-0.5	1.5	-0.5	Cluster5		gene716	-0.413276	-0.54613	-0.537821	1.49723	Cluster4
circ717	-0.5	-0.5	1.5	-0.5	Cluster5		gene717	-0.533112	-0.560649	-0.402673	1.49643	Cluster4
circ718	-0.5	-0.5	1.5	-0.5	Cluster5		gene718	-0.0433411	-0.607334	-0.774112	1.42479	Cluster4
circ719	-0.545456	-0.545456	1.49675	-0.405835	Cluster5		gene719	-0.138954	-0.695748	-0.619052	1.45375	Cluster4
circ720	-0.5	-0.5	1.5	-0.5	Cluster5		gene720	-0.4705	-0.531201	-0.497837	1.49954	Cluster4
circ721	-0.5	-0.5	1.5	-0.5	Cluster5		gene721	-0.454406	-0.537886	-0.506817	1.49911	Cluster4
circ722	-0.5	-0.5	1.5	-0.5	Cluster5		gene722	-0.449251	-0.555998	-0.493312	1.49856	Cluster4
circ723	-0.5	-0.5	1.5	-0.5	Cluster5		gene723	-0.282459	-0.670795	-0.527341	1.4806	Cluster4
circ724	-0.823111	-0.823111	1.20387	0.442352	Cluster5		gene724	-0.368366	-0.62822	-0.494948	1.49153	Cluster4
circ725	-0.5	-0.5	1.5	-0.5	Cluster5		gene725	-0.597187	-0.475166	-0.42367	1.49602	Cluster4
circ726	-0.5	-0.5	1.5	-0.5	Cluster5		gene726	-0.83983	0.926083	-0.889689	0.803436	Cluster4
circ727	-0.5	-0.5	1.5	-0.5	Cluster5		gene727	-0.430435	-0.430353	-0.632395	1.49318	Cluster4
circ728	-0.5	-0.5	1.5	-0.5	Cluster5		gene728	-0.614771	-0.297211	-0.573054	1.48504	Cluster4
circ729	-0.5	-0.5	1.5	-0.5	Cluster5		gene729	-0.505985	-0.547363	-0.445335	1.49868	Cluster4
circ730	-0.689397	-0.689397	1.43066	-0.0518611	Cluster5		gene730	-0.382473	-0.457028	-0.650871	1.49037	Cluster4
circ731	-0.5	-0.5	1.5	-0.5	Cluster5		gene731	-0.549503	0.119693	-0.923373	1.35318	Cluster4
circ732	-0.5	-0.5	1.5	-0.5	Cluster5		gene732	0.090673	-0.86904	-0.594082	1.37245	Cluster4
circ733	-0.5	-0.5	1.5	-0.5	Cluster5		gene733	-0.517135	-0.53323	-0.448625	1.49899	Cluster4
circ734	-0.820252	-0.820252	1.21316	0.427348	Cluster5		gene734	-0.486487	-0.59831	-0.410744	1.49554	Cluster4
circ735	-0.5	-0.5	1.5	-0.5	Cluster5		gene735	-0.240435	-0.329217	-0.870932	1.44058	Cluster4
circ736	-0.5	-0.5	1.5	-0.5	Cluster5		gene736	-0.526831	-0.475363	-0.497473	1.49967	Cluster4
circ737	-0.5	-0.5	1.5	-0.5	Cluster5		gene737	-0.0520319	-0.749887	-0.627006	1.42892	Cluster4
circ738	-0.5	-0.5	1.5	-0.5	Cluster5		gene738	-0.331637	-0.680172	-0.472743	1.48455	Cluster4
circ739	-0.5	-0.5	1.5	-0.5	Cluster5		gene739	-0.463946	-0.585106	-0.448138	1.49719	Cluster4
circ740	-0.5	-0.5	1.5	-0.5	Cluster5		gene740	-0.567903	-0.543875	-0.383169	1.49495	Cluster4
circ741	-0.5	-0.5	1.5	-0.5	Cluster5		gene741	0.0772609	-0.674467	-0.787859	1.38506	Cluster4
circ742	-0.5	-0.5	1.5	-0.5	Cluster5		gene742	-0.773341	-0.323335	-0.372544	1.46922	Cluster4
circ743	-0.5	-0.5	1.5	-0.5	Cluster5		gene743	-0.240935	-0.470331	-0.755175	1.46644	Cluster4
circ744	-0.831209	0.487433	1.17499	-0.831209	Cluster5		gene744	-0.0175333	-1.06216	-0.26285	1.34254	Cluster4
circ745	-0.5	-0.5	1.5	-0.5	Cluster5		gene745	-0.0166586	-0.793238	-0.605629	1.41552	Cluster4
circ746	-0.5	-0.5	1.5	-0.5	Cluster5		gene746	-0.471981	-0.551375	-0.475639	1.499	Cluster4
circ747	-0.5	-0.5	1.5	-0.5	Cluster5		gene747	-0.480516	-0.516201	-0.503121	1.49984	Cluster4
circ748	-0.5	-0.5	1.5	-0.5	Cluster5		gene748	-0.429782	-0.608395	-0.45719	1.49537	Cluster4
circ749	-0.5	-0.5	1.5	-0.5	Cluster5		gene749	0.0133126	-0.964947	-0.423042	1.37468	Cluster4
circ750	-0.5	-0.5	1.5	-0.5	Cluster5		gene750	-0.0361991	-0.694548	-0.695121	1.42587	Cluster4
circ751	-0.5	-0.5	1.5	-0.5	Cluster5		gene751	-0.421382	-0.418247	-0.651403	1.49103	Cluster4
circ752	-0.5	-0.5	1.5	-0.5	Cluster5		gene752	-0.331695	-0.678841	-0.474161	1.4847	Cluster4
circ753	-0.5	-0.5	1.5	-0.5	Cluster5		gene753	-0.39617	-0.603904	-0.494517	1.49459	Cluster4
circ754	-0.5	-0.5	1.5	-0.5	Cluster5		gene754	-0.413798	-0.509071	-0.573885	1.49675	Cluster4
circ755	-0.5	-0.5	1.5	-0.5	Cluster5		gene755	-0.290196	-0.662692	-0.529198	1.48209	Cluster4
circ756	-0.5	-0.5	1.5	-0.5	Cluster5		gene756	-0.543528	-0.535796	-0.418208	1.49753	Cluster4
circ757	-0.5	-0.5	1.5	-0.5	Cluster5		gene757	-0.621208	-0.324158	-0.542739	1.48811	Cluster4
circ758	0.0949402	-0.737336	1.37973	-0.737336	Cluster5		gene758	-0.187322	-0.696405	-0.580252	1.46398	Cluster4
circ759	-0.5	-0.5	1.5	-0.5	Cluster5		gene759	-0.503482	-0.520954	-0.475298	1.49973	Cluster4
circ760	-0.5	-0.5	1.5	-0.5	Cluster5		gene760	0.0121463	-0.723153	-0.699044	1.41005	Cluster4
circ761	-0.5	-0.5	1.5	-0.5	Cluster5		gene761	-0.262243	-0.573429	-0.643586	1.47926	Cluster4
circ762	-0.5	-0.5	1.5	-0.5	Cluster5		gene762	0.0010701	-0.759964	-0.653629	1.41252	Cluster4
circ763	-0.5	-0.5	1.5	-0.5	Cluster5		gene763	-0.704159	-0.41192	-0.367072	1.48315	Cluster4
circ764	-0.784521	-0.784521	1.30323	0.265815	Cluster5		gene764	-0.223688	-0.636673	-0.612532	1.47289	Cluster4
circ765	-0.5	-0.5	1.5	-0.5	Cluster5		gene765	0.0490492	-0.693351	-0.752395	1.3967	Cluster4
circ766	-0.5	-0.5	1.5	-0.5	Cluster5		gene766	-0.450184	-0.613476	-0.431315	1.49497	Cluster4
circ767	-0.5598	-0.5598	1.49428	-0.374678	Cluster5		gene767	0.0303985	-0.809218	-0.620779	1.3996	Cluster4
circ768	-0.5	-0.5	1.5	-0.5	Cluster5		gene768	-0.424383	-0.656692	-0.409276	1.49035	Cluster4
circ769	-0.5	-0.5	1.5	-0.5	Cluster5		gene769	-0.490938	-0.542301	-0.466004	1.49924	Cluster4
circ770	-0.5	-0.5	1.5	-0.5	Cluster5		gene770	-0.757429	-0.941268	0.628517	1.07018	Cluster4
circ771	-0.5	-0.5	1.5	-0.5	Cluster5		gene771	-0.372556	-0.583158	-0.538124	1.49384	Cluster4
circ772	-0.5	-0.5	1.5	-0.5	Cluster5		gene772	-0.299795	-0.601902	-0.583876	1.48557	Cluster4
circ773	-0.5	-0.5	1.5	-0.5	Cluster5		gene773	-0.188836	-0.543171	-0.729759	1.46177	Cluster4
circ774	-0.5	-0.5	1.5	-0.5	Cluster5		gene774	-0.251887	0.764738	-1.31004	0.797192	Cluster4
circ775	-0.5	-0.5	1.5	-0.5	Cluster5		gene775	-1.1886	1.13721	-0.356836	0.408229	Cluster4
circ776	-0.5	-0.5	1.5	-0.5	Cluster5		gene776	-0.215485	-0.63519	-0.620673	1.47135	Cluster4
circ777	-0.5	-0.5	1.5	-0.5	Cluster5		gene777	-0.104082	-0.720914	-0.619283	1.44428	Cluster4
circ778	-0.5	-0.5	1.5	-0.5	Cluster5		gene778	-0.74741	-0.529234	-0.18216	1.4588	Cluster4
circ779	-0.5	-0.5	1.5	-0.5	Cluster5		gene779	0.0233194	-0.448212	-0.951233	1.37612	Cluster4
circ780	-0.5	-0.5	1.5	-0.5	Cluster5		gene780	-0.354745	-0.592438	-0.544887	1.49207	Cluster4
circ781	-0.5	-0.5	1.5	-0.5	Cluster5		gene781	-0.240225	-0.633518	-0.602174	1.47592	Cluster4
circ782	-0.5	-0.5	1.5	-0.5	Cluster5		gene782	-0.455312	-0.572846	-0.469787	1.49794	Cluster4
circ783	-0.5	-0.5	1.5	-0.5	Cluster5		gene783	-0.296557	-0.504519	-0.680354	1.48143	Cluster4
circ784	-0.5	-0.5	1.5	-0.5	Cluster5		gene784	-0.465177	-0.513746	-0.52062	1.49954	Cluster4
circ785	-0.803639	-0.803639	1.26007	0.347209	Cluster5		gene785	-0.739722	1.3331	-0.796498	0.203124	Cluster4
circ786	0.169731	-0.759142	1.34855	-0.759142	Cluster5		gene786	-0.245308	-0.714298	-0.512462	1.47207	Cluster4
circ787	-0.5	-0.5	1.5	-0.5	Cluster5		gene787	-0.521249	-0.522331	-0.455692	1.49927	Cluster4
circ788	-0.5	-0.5	1.5	-0.5	Cluster5		gene788	-0.155283	-0.668028	-0.634935	1.45825	Cluster4
circ789	-0.5	-0.5	1.5	-0.5	Cluster5		gene789	-0.501887	-0.308891	-0.672575	1.48335	Cluster4
circ790	-0.5	-0.5	1.5	-0.5	Cluster5		gene790	-0.607363	-0.15855	-0.692371	1.45828	Cluster4
circ791	-0.5	-0.5	1.5	-0.5	Cluster5		gene791	-0.552301	-0.589672	-0.349664	1.49164	Cluster4
circ792	-0.5	-0.5	1.5	-0.5	Cluster5		gene792	0.0395417	-0.752337	-0.687246	1.40004	Cluster4
circ793	-0.5	-0.5	1.5	-0.5	Cluster5		gene793	-1.43703	0.236982	0.318298	0.881747	Cluster4
circ794	-0.788178	-0.788178	1.29567	0.280683	Cluster5		gene794	-0.535709	-0.757748	-0.160215	1.45367	Cluster4
circ795	-0.5	-0.5	1.5	-0.5	Cluster5		gene795	-0.224586	0.188173	-1.18875	1.22516	Cluster4
circ796	-0.5	-0.5	1.5	-0.5	Cluster5		gene796	-0.355733	-0.977008	-0.051546	1.38429	Cluster4
circ797	-0.5	-0.5	1.5	-0.5	Cluster5		gene797	-0.536697	-0.474945	-0.487827	1.49947	Cluster4
circ798	-0.5	-0.5	1.5	-0.5	Cluster5		gene798	-0.484107	0.0453822	-0.935484	1.37421	Cluster4
circ799	-0.793228	-0.793228	1.28474	0.30172	Cluster5		gene799	-0.359908	0.338567	-1.16313	1.18447	Cluster4
circ800	-0.5	-0.5	1.5	-0.5	Cluster5		gene800	-0.0759287	-0.726558	-0.634217	1.4367	Cluster4
circ801	-0.5	-0.5	1.5	-0.5	Cluster5		gene801	-1.29377	0.33104	-0.132281	1.09502	Cluster4
circ802	-0.5	-0.5	1.5	-0.5	Cluster5		gene802	-0.484049	-0.588444	-0.424043	1.49654	Cluster4
circ803	-0.5	-0.5	1.5	-0.5	Cluster5		gene803	0.0886367	-0.780942	-0.688891	1.3812	Cluster4
circ804	-0.5	-0.5	1.5	-0.5	Cluster5		gene804	-0.178327	-0.639024	-0.646269	1.46362	Cluster4
circ805	-0.5	-0.5	1.5	-0.5	Cluster5		gene805	-0.368492	-0.566659	-0.558547	1.4937	Cluster4
circ806	-0.5	-0.5	1.5	-0.5	Cluster5		gene806	-0.2291	-0.622563	-0.622325	1.47399	Cluster4
circ807	-0.5	-0.5	1.5	-0.5	Cluster5		gene807	-0.753541	-0.466248	-0.247673	1.46746	Cluster4
circ808	-0.5	-0.5	1.5	-0.5	Cluster5		gene808	-0.187145	-0.642136	-0.636261	1.46554	Cluster4
circ809	-0.808406	-0.808406	1.24768	0.369132	Cluster5		gene809	-0.382687	-0.606751	-0.504259	1.4937	Cluster4
circ810	-0.5	-0.5	1.5	-0.5	Cluster5		gene810	-0.0458704	-0.642314	-0.739543	1.42773	Cluster4
circ811	-0.5	-0.5	1.5	-0.5	Cluster5		gene811	0.0796213	-0.738653	-0.726631	1.38566	Cluster4
circ812	-0.5	-0.5	1.5	-0.5	Cluster5		gene812	0.108732	-0.738532	-0.744445	1.37425	Cluster4
circ813	-0.5	-0.5	1.5	-0.5	Cluster5		gene813	-0.052982	-0.780391	-0.593494	1.42687	Cluster4
circ814	-0.5	-0.5	1.5	-0.5	Cluster5		gene814	-0.602506	-0.616985	-0.259948	1.47944	Cluster4
circ815	-0.5	-0.5	1.5	-0.5	Cluster5		gene815	-0.439774	-0.346259	-0.697345	1.48338	Cluster4
circ816	-0.5	-0.5	1.5	-0.5	Cluster5		gene816	-0.390879	-0.492493	-0.610571	1.49394	Cluster4
circ817	-0.5	-0.5	1.5	-0.5	Cluster5		gene817	-0.990599	0.847907	-0.731645	0.874336	Cluster4
circ818	-0.5	-0.5	1.5	-0.5	Cluster5		gene818	-0.381934	-0.866832	-0.18895	1.43772	Cluster4
circ819	-0.5	-0.5	1.5	-0.5	Cluster5		gene819	-0.632005	1.41176	-0.779432	-0.0003192	Cluster4
circ820	-0.5	-0.5	1.5	-0.5	Cluster5		gene820	-0.341653	-0.679753	-0.463867	1.48527	Cluster4
circ821	-0.5	-0.5	1.5	-0.5	Cluster5		gene821	-0.183598	-0.748202	-0.527166	1.45897	Cluster4
circ822	-0.5	-0.5	1.5	-0.5	Cluster5		gene822	-0.276298	-0.615101	-0.590644	1.48204	Cluster4
circ823	-0.5	-0.5	1.5	-0.5	Cluster5		gene823	-0.0224143	-0.716288	-0.682692	1.42139	Cluster4
circ824	-0.5	-0.5	1.5	-0.5	Cluster5		gene824	-0.601505	-1.06915	0.612184	1.05847	Cluster4
circ825	-0.775847	-0.775847	1.32002	0.231674	Cluster5		gene825	-0.61012	-0.809151	0.0147026	1.40457	Cluster4
circ826	-0.5	-0.5	1.5	-0.5	Cluster5		gene826	-0.426213	-0.628181	-0.439203	1.4936	Cluster4
circ827	-0.5	-0.5	1.5	-0.5	Cluster5		gene827	-0.177014	-0.727208	-0.555615	1.45984	Cluster4
circ828	-0.5	-0.5	1.5	-0.5	Cluster5		gene828	-0.337958	0.845113	-1.26426	0.757107	Cluster4
circ829	-0.564293	-0.564293	1.49335	-0.364765	Cluster5		gene829	-0.128111	-0.697078	-0.625963	1.45115	Cluster4
circ830	-0.5	-0.5	1.5	-0.5	Cluster5		gene830	-0.403057	-0.537252	-0.556202	1.49651	Cluster4
circ831	-0.5	-0.5	1.5	-0.5	Cluster5		gene831	-0.697035	-0.774203	0.0904512	1.38079	Cluster4
circ832	-0.5	-0.5	1.5	-0.5	Cluster5		gene832	0.0886033	-0.47796	-0.964611	1.35397	Cluster4
circ833	-0.5	-0.5	1.5	-0.5	Cluster5		gene833	-0.19411	-0.670775	-0.601571	1.46646	Cluster4
circ834	-0.5	-0.5	1.5	-0.5	Cluster5		gene834	-0.261618	-0.647214	-0.570202	1.47903	Cluster4
circ835	-0.5	-0.5	1.5	-0.5	Cluster5		gene835	-0.0847769	-0.722583	-0.631881	1.43924	Cluster4
circ836	-0.5	-0.5	1.5	-0.5	Cluster5		gene836	-0.468538	-0.491315	-0.539491	1.49934	Cluster4
circ837	-0.5	-0.5	1.5	-0.5	Cluster5		gene837	-0.628256	0.578771	-1.04041	1.08989	Cluster4
circ838	-0.5	-0.5	1.5	-0.5	Cluster5		gene838	-0.181743	-0.690108	-0.591367	1.46322	Cluster4
circ839	-0.5	-0.5	1.5	-0.5	Cluster5		gene839	-0.581279	-0.590934	-0.315523	1.48774	Cluster4
circ840	-0.56318	-0.56318	1.49359	-0.367227	Cluster5		gene840	-0.308906	-0.296705	-0.844618	1.45023	Cluster4
circ841	-0.5	-0.5	1.5	-0.5	Cluster5		gene841	-0.473655	-0.633552	-0.384828	1.49204	Cluster4
circ842	-0.5	-0.5	1.5	-0.5	Cluster5		gene842	0.0220417	-0.672184	-0.755748	1.40589	Cluster4
circ843	-0.5	-0.5	1.5	-0.5	Cluster5		gene843	-0.191112	-0.525194	-0.744367	1.46067	Cluster4
circ844	-0.5	-0.5	1.5	-0.5	Cluster5		gene844	0.0313475	-0.870827	-0.551937	1.39142	Cluster4
circ845	-0.5	-0.5	1.5	-0.5	Cluster5		gene845	-0.42631	-0.547051	-0.524575	1.49794	Cluster4
circ846	-0.5	-0.5	1.5	-0.5	Cluster5		gene846	0.0434729	-0.771162	-0.670238	1.39793	Cluster4
circ847	-0.5	-0.5	1.5	-0.5	Cluster5		gene847	-0.294316	-0.586823	-0.603655	1.4848	Cluster4
circ848	-0.5	-0.5	1.5	-0.5	Cluster5		gene848	-0.511395	-0.50741	-0.481059	1.49986	Cluster4
circ849	-0.5	-0.5	1.5	-0.5	Cluster5		gene849	-0.492047	-0.554866	-0.451735	1.49865	Cluster4
circ850	-0.5	-0.5	1.5	-0.5	Cluster5		gene850	-0.396174	-0.589817	-0.50927	1.49526	Cluster4
circ851	-0.5	-0.5	1.5	-0.5	Cluster5		gene851	-0.104642	-0.755332	-0.582126	1.4421	Cluster4
circ852	-0.5	-0.5	1.5	-0.5	Cluster5		gene852	-0.114056	-0.594525	-0.737151	1.44573	Cluster4
circ853	-0.5	-0.5	1.5	-0.5	Cluster5		gene853	-0.231231	-0.414085	-0.810225	1.45554	Cluster4
circ854	-0.5	-0.5	1.5	-0.5	Cluster5		gene854	-0.0204327	-0.754998	-0.64401	1.41944	Cluster4
circ855	-0.5	-0.5	1.5	-0.5	Cluster5		gene855	-0.44726	-0.70284	-0.33176	1.48186	Cluster4
circ856	-0.5	-0.5	1.5	-0.5	Cluster5		gene856	0.107537	-0.708598	-0.773175	1.37424	Cluster4
circ857	-0.5	-0.5	1.5	-0.5	Cluster5		gene857	-0.465832	-0.295664	-0.715984	1.47748	Cluster4
circ858	-0.5	-0.5	1.5	-0.5	Cluster5		gene858	-0.121115	-0.771676	-0.551429	1.44422	Cluster4
circ859	-0.5	-0.5	1.5	-0.5	Cluster5		gene859	-0.410545	-0.760333	-0.299961	1.47084	Cluster4
circ860	-0.5	-0.5	1.5	-0.5	Cluster5		gene860	-0.441025	-0.532928	-0.524752	1.49871	Cluster4
circ861	-0.5	-0.5	1.5	-0.5	Cluster5		gene861	-0.518602	-0.47935	-0.501854	1.49981	Cluster4
circ862	-0.5	-0.5	1.5	-0.5	Cluster5		gene862	-0.861767	-0.870225	0.856836	0.875156	Cluster4
circ863	-0.5	-0.5	1.5	-0.5	Cluster5		gene863	0.0502067	-0.757681	-0.68865	1.39612	Cluster4
circ864	-0.5	-0.5	1.5	-0.5	Cluster5		gene864	-0.17404	-0.655174	-0.633406	1.46262	Cluster4
circ865	-0.5	-0.5	1.5	-0.5	Cluster5		gene865	-0.633239	-0.430475	-0.429381	1.49309	Cluster4
circ866	-0.5	-0.5	1.5	-0.5	Cluster5		gene866	-0.286759	-0.50482	-0.688099	1.47968	Cluster4
circ867	-0.665353	-0.665353	1.44932	-0.118619	Cluster5		gene867	-0.596322	0.757343	-1.09487	0.933853	Cluster4
circ868	-0.5	-0.5	1.5	-0.5	Cluster5		gene868	-0.120022	-0.838887	-0.475038	1.43395	Cluster4
circ869	0.284568	-0.789122	1.29368	-0.789122	Cluster5		gene869	-0.820672	-0.663358	0.115405	1.36863	Cluster4
circ870	-0.5	-0.5	1.5	-0.5	Cluster5		gene870	-0.598454	-0.482646	-0.414572	1.49567	Cluster4
circ871	-0.5	-0.5	1.5	-0.5	Cluster5		gene871	-0.119394	-0.4326	-0.874276	1.42627	Cluster4
circ872	-0.5	-0.5	1.5	-0.5	Cluster5		gene872	-0.503608	-0.486399	-0.509919	1.49993	Cluster4
circ873	-0.5	-0.5	1.5	-0.5	Cluster5		gene873	-0.0214096	-0.671635	-0.72779	1.42083	Cluster4
circ874	-0.5	-0.5	1.5	-0.5	Cluster5		gene874	-0.394402	-0.603065	-0.49708	1.49455	Cluster4
circ875	-0.5	-0.5	1.5	-0.5	Cluster5		gene875	-0.523758	-0.475822	-0.500132	1.49971	Cluster4
circ876	-0.5	-0.5	1.5	-0.5	Cluster5		gene876	-0.228809	-0.736839	-0.501676	1.46732	Cluster4
circ877	-0.5	-0.5	1.5	-0.5	Cluster5		gene877	-0.474632	-0.575028	-0.448097	1.49776	Cluster4
circ878	-0.5	-0.5	1.5	-0.5	Cluster5		gene878	-0.259287	-0.733936	-0.478289	1.47151	Cluster4
circ879	-0.5	-0.5	1.5	-0.5	Cluster5		gene879	-0.105556	-0.681176	-0.659103	1.44584	Cluster4
circ880	-0.5	-0.5	1.5	-0.5	Cluster5		gene880	-0.430665	-0.710147	-0.340498	1.48131	Cluster4
circ881	-0.766338	-0.766338	1.33682	0.195853	Cluster5		gene881	-0.274677	-0.584775	-0.622238	1.48169	Cluster4
circ882	-0.5	-0.5	1.5	-0.5	Cluster5		gene882	0.076184	-0.329962	-1.0675	1.32128	Cluster4
circ883	-0.5	-0.5	1.5	-0.5	Cluster5		gene883	-0.229164	-0.673632	-0.569921	1.47272	Cluster4
circ884	-0.5	-0.5	1.5	-0.5	Cluster5		gene884	-0.371913	-0.486278	-0.633206	1.4914	Cluster4
circ885	-0.770574	-0.770574	1.32953	0.211618	Cluster5		gene885	0.00993376	-0.714973	-0.705822	1.41086	Cluster4
circ886	-0.637826	-0.637826	1.46629	-0.19064	Cluster5		gene886	-0.148678	-0.710494	-0.596085	1.45526	Cluster4
circ887	-0.5	-0.5	1.5	-0.5	Cluster5		gene887	-0.497248	-0.573548	-0.426497	1.49729	Cluster4
circ888	-0.5	-0.5	1.5	-0.5	Cluster5		gene888	-0.261083	-0.605649	-0.612916	1.47965	Cluster4
circ889	-0.5	-0.5	1.5	-0.5	Cluster5		gene889	-0.491159	-0.182908	-0.780581	1.45465	Cluster4
circ890	-0.5	-0.5	1.5	-0.5	Cluster5		gene890	-0.525659	-0.597759	-0.369777	1.4932	Cluster4
circ891	-0.5	-0.5	1.5	-0.5	Cluster5		gene891	-0.534851	-0.961154	0.168735	1.32727	Cluster4
circ892	-0.5	-0.5	1.5	-0.5	Cluster5		gene892	-0.0952937	-0.74935	-0.595686	1.44033	Cluster4
circ893	-0.5	-0.5	1.5	-0.5	Cluster5		gene893	-0.206128	-0.618033	-0.645257	1.46942	Cluster4
circ894	-0.5	-0.5	1.5	-0.5	Cluster5		gene894	-0.22957	-0.841606	-0.376905	1.44808	Cluster4
circ895	-0.551709	-0.551709	1.49576	-0.392343	Cluster5		gene895	-0.488191	-0.328237	-0.66897	1.4854	Cluster4
circ896	-0.5	-0.5	1.5	-0.5	Cluster5		gene896	-0.0263803	-0.724333	-0.671749	1.42246	Cluster4
circ897	-0.5	-0.5	1.5	-0.5	Cluster5		gene897	0.0170335	-0.84963	-0.566359	1.39896	Cluster4
circ898	-0.5	-0.5	1.5	-0.5	Cluster5		gene898	-0.487943	-0.445799	-0.564448	1.49819	Cluster4
circ899	-0.5	-0.5	1.5	-0.5	Cluster5		gene899	-0.358088	-0.393165	-0.727778	1.47903	Cluster4
circ900	-0.5	-0.5	1.5	-0.5	Cluster5		gene900	-0.178331	-0.416844	-0.84638	1.44155	Cluster4
circ901	-0.5	-0.5	1.5	-0.5	Cluster5		gene901	-0.345648	-0.439165	-0.698396	1.48321	Cluster4
circ902	-0.5	-0.5	1.5	-0.5	Cluster5		gene902	-0.692529	-0.617371	-0.145467	1.45537	Cluster4
circ903	-0.5	-0.5	1.5	-0.5	Cluster5		gene903	-0.149319	-0.652867	-0.654776	1.45696	Cluster4
circ904	-0.5	-0.5	1.5	-0.5	Cluster5		gene904	-0.42536	-0.528761	-0.543799	1.49792	Cluster4
circ905	-0.5	-0.5	1.5	-0.5	Cluster5		gene905	-0.335288	-0.687841	-0.460819	1.48395	Cluster4
circ906	-0.5	-0.5	1.5	-0.5	Cluster5		gene906	-0.0690084	-0.686667	-0.680039	1.43571	Cluster4
circ907	-0.5	-0.5	1.5	-0.5	Cluster5		gene907	-0.474989	-0.933366	0.0290918	1.37926	Cluster4
circ908	-0.5	-0.5	1.5	-0.5	Cluster5		gene908	-0.616407	-0.825935	0.0512082	1.39113	Cluster4
circ909	-0.5	-0.5	1.5	-0.5	Cluster5		gene909	-0.260204	-0.636369	-0.582589	1.47916	Cluster4
circ910	-0.5	-0.5	1.5	-0.5	Cluster5		gene910	-0.352165	-0.546433	-0.59321	1.49181	Cluster4
circ911	-0.5	-0.5	1.5	-0.5	Cluster5		gene911	-0.676661	-0.172935	-0.612342	1.46194	Cluster4
circ912	-0.5	-0.5	1.5	-0.5	Cluster5		gene912	-0.27723	-0.650057	-0.553862	1.48115	Cluster4
circ913	-0.5	-0.5	1.5	-0.5	Cluster5		gene913	-0.417738	-0.722768	-0.338792	1.4793	Cluster4
circ914	-0.640063	-0.640063	1.46507	-0.184946	Cluster5		gene914	-0.636826	-0.222789	-0.613109	1.47272	Cluster4
circ915	-0.5	-0.5	1.5	-0.5	Cluster5		gene915	-0.492358	-0.34486	-0.651015	1.48823	Cluster4
circ916	-0.5	-0.5	1.5	-0.5	Cluster5		gene916	-0.302376	-0.721032	-0.453956	1.47736	Cluster4
circ917	-0.5	-0.5	1.5	-0.5	Cluster5		gene917	-0.186773	-0.371383	-0.876652	1.43481	Cluster4
circ918	-0.5	-0.5	1.5	-0.5	Cluster5		gene918	-0.228114	-0.683618	-0.560255	1.47199	Cluster4
circ919	-0.5	-0.5	1.5	-0.5	Cluster5		gene919	-0.516133	-0.615907	-0.359589	1.49163	Cluster4
circ920	-0.5	-0.5	1.5	-0.5	Cluster5		gene920	-0.0715158	-0.738653	-0.624743	1.43491	Cluster4
circ921	-0.5	-0.5	1.5	-0.5	Cluster5		gene921	-0.438961	-0.594266	-0.46328	1.49651	Cluster4
circ922	-0.5	-0.5	1.5	-0.5	Cluster5		gene922	-0.508258	-0.565926	-0.423237	1.49742	Cluster4
circ923	-0.5	-0.5	1.5	-0.5	Cluster5		gene923	-0.551432	-1.01112	0.305474	1.25708	Cluster4
circ924	-0.5	-0.5	1.5	-0.5	Cluster5		gene924	-0.210913	-0.630438	-0.629117	1.47047	Cluster4
circ925	-0.5	-0.5	1.5	-0.5	Cluster5		gene925	-0.1348	-0.652611	-0.665992	1.4534	Cluster4
circ926	-0.5	-0.5	1.5	-0.5	Cluster5		gene926	-0.839405	-0.892223	0.859898	0.87173	Cluster4
circ927	-0.5	-0.5	1.5	-0.5	Cluster5		gene927	0.0515153	-0.10097	-1.19714	1.2466	Cluster4
circ928	-0.5	-0.5	1.5	-0.5	Cluster5		gene928	-0.0559675	-0.715498	-0.660056	1.43152	Cluster4
circ929	-0.5	-0.5	1.5	-0.5	Cluster5		gene929	-0.428099	-0.557361	-0.512386	1.49785	Cluster4
circ930	-0.5	-0.5	1.5	-0.5	Cluster5		gene930	-0.49158	-0.494129	-0.514215	1.49992	Cluster4
circ931	-0.5	-0.5	1.5	-0.5	Cluster5		gene931	-0.153377	-0.78623	-0.509198	1.4488	Cluster4
circ932	-0.5	-0.5	1.5	-0.5	Cluster5		gene932	-0.328765	-0.238317	-0.872817	1.4399	Cluster4
circ933	-0.5	-0.5	1.5	-0.5	Cluster5		gene933	-0.481543	-0.481646	-0.536312	1.4995	Cluster4
circ934	-0.5	-0.5	1.5	-0.5	Cluster5		gene934	-0.199612	-0.191463	-0.997573	1.38865	Cluster4
circ935	-0.5	-0.5	1.5	-0.5	Cluster5		gene935	-0.00805024	-0.712864	-0.695929	1.41684	Cluster4
circ936	-0.5	-0.5	1.5	-0.5	Cluster5		gene936	-0.039932	-0.484556	-0.883633	1.40812	Cluster4
circ937	-0.5	-0.5	1.5	-0.5	Cluster5		gene937	-0.490627	-0.521321	-0.487879	1.49983	Cluster4
circ938	-0.5	-0.5	1.5	-0.5	Cluster5		gene938	0.05559	-0.950153	-0.473044	1.36761	Cluster4
circ939	-0.80476	-0.80476	1.25722	0.352297	Cluster5		gene939	-0.0260138	-0.723736	-0.672614	1.42236	Cluster4
circ940	-0.5	-0.5	1.5	-0.5	Cluster5		gene940	-0.286345	-0.468249	-0.721349	1.47594	Cluster4
circ941	-0.5	-0.5	1.5	-0.5	Cluster5		gene941	-0.496661	-0.439999	-0.561491	1.49815	Cluster4
circ942	-0.5	-0.5	1.5	-0.5	Cluster5		gene942	0.0632335	-0.743795	-0.711192	1.39175	Cluster4
circ943	-0.560291	-0.560291	1.49418	-0.373599	Cluster5		gene943	-0.340064	-0.578709	-0.571968	1.49074	Cluster4
circ944	-0.5	-0.5	1.5	-0.5	Cluster5		gene944	-0.25988	-0.541118	-0.676268	1.47727	Cluster4
circ945	-0.5	-0.5	1.5	-0.5	Cluster5		gene945	-0.135286	-0.660146	-0.658112	1.45354	Cluster4
circ946	-0.5	-0.5	1.5	-0.5	Cluster5		gene946	-0.20401	-0.572614	-0.690789	1.46741	Cluster4
circ947	-0.5	-0.5	1.5	-0.5	Cluster5		gene947	-0.464977	-0.547508	-0.4866	1.49908	Cluster4
circ948	-0.5	-0.5	1.5	-0.5	Cluster5		gene948	0.00576143	-0.835373	-0.574637	1.40425	Cluster4
circ949	-0.5	-0.5	1.5	-0.5	Cluster5		gene949	-0.427605	-0.6569	-0.405788	1.49029	Cluster4
circ950	-0.5	-0.5	1.5	-0.5	Cluster5		gene950	-0.490617	-0.525056	-0.484085	1.49976	Cluster4
circ951	-0.5	-0.5	1.5	-0.5	Cluster5		gene951	0.0790491	-0.736595	-0.728345	1.38589	Cluster4
circ952	-0.5	-0.5	1.5	-0.5	Cluster5		gene952	-0.612205	1.38072	-0.844427	0.0759133	Cluster4
circ953	-0.5	-0.5	1.5	-0.5	Cluster5		gene953	-0.0419328	-0.722692	-0.662588	1.42721	Cluster4
circ954	-0.5	-0.5	1.5	-0.5	Cluster5		gene954	-0.206037	-0.671776	-0.590896	1.46871	Cluster4
circ955	-0.5	-0.5	1.5	-0.5	Cluster5		gene955	-0.632045	-0.11365	-0.701762	1.44746	Cluster4
circ956	-0.5	-0.5	1.5	-0.5	Cluster5		gene956	-1.01744	-0.409726	0.0896682	1.3375	Cluster4
circ957	-0.5	-0.5	1.5	-0.5	Cluster5		gene957	-0.568373	-0.588098	-0.33346	1.48993	Cluster4
circ958	-0.5	-0.5	1.5	-0.5	Cluster5		gene958	0.0252928	-0.68376	-0.746648	1.40512	Cluster4
circ959	-0.5	-0.5	1.5	-0.5	Cluster5		gene959	-0.127049	-0.0113619	-1.15025	1.28866	Cluster4
circ960	-0.5	-0.5	1.5	-0.5	Cluster5		gene960	-0.287212	-0.698919	-0.492529	1.47866	Cluster4
circ961	-0.5	-0.5	1.5	-0.5	Cluster5		gene961	-0.0689892	-0.85445	-0.497131	1.42057	Cluster4
circ962	-0.5	-0.5	1.5	-0.5	Cluster5		gene962	-0.00303768	-0.657864	-0.753249	1.41415	Cluster4
circ963	-0.5	-0.5	1.5	-0.5	Cluster5		gene963	-0.465748	-0.627569	-0.3998	1.49312	Cluster4
circ964	-0.5	-0.5	1.5	-0.5	Cluster5		gene964	-0.406822	-0.702617	-0.374097	1.48354	Cluster4
circ965	-0.5	-0.5	1.5	-0.5	Cluster5		gene965	-0.365954	-0.62194	-0.503875	1.49177	Cluster4
circ966	-0.5	-0.5	1.5	-0.5	Cluster5		gene966	-0.387967	-0.60768	-0.498306	1.49395	Cluster4
circ967	-0.5	-0.5	1.5	-0.5	Cluster5		gene967	-0.0890616	-1.05108	-0.21649	1.35663	Cluster4
circ968	-0.5	-0.5	1.5	-0.5	Cluster5		gene968	-0.592917	1.40921	-0.813978	-0.00231902	Cluster4
circ969	-0.5	-0.5	1.5	-0.5	Cluster5		gene969	-0.412882	-0.534915	-0.549389	1.49719	Cluster4
circ970	-0.643861	-0.643861	1.46294	-0.175216	Cluster5		gene970	-0.286606	-0.627134	-0.569556	1.4833	Cluster4
circ971	-0.5	-0.5	1.5	-0.5	Cluster5		gene971	-0.0881001	-0.71462	-0.637721	1.44044	Cluster4
circ972	-0.5	-0.5	1.5	-0.5	Cluster5		gene972	-0.0642979	-0.543776	-0.817412	1.42549	Cluster4
circ973	-0.5	-0.5	1.5	-0.5	Cluster5		gene973	-0.473215	-0.458635	-0.566439	1.49829	Cluster4
circ974	-0.5	-0.5	1.5	-0.5	Cluster5		gene974	-0.833357	-0.896883	0.911224	0.819017	Cluster4
circ975	-0.5	-0.5	1.5	-0.5	Cluster5		gene975	-0.572391	-0.433692	-0.491488	1.49757	Cluster4
circ976	-0.5	-0.5	1.5	-0.5	Cluster5		gene976	-0.569592	-0.835115	-0.0017586	1.40647	Cluster4
circ977	-0.5	-0.5	1.5	-0.5	Cluster5		gene977	-0.87255	-0.837447	0.660968	1.04903	Cluster4
circ978	-0.5	-0.5	1.5	-0.5	Cluster5		gene978	-0.0541826	-0.931395	-0.413822	1.3994	Cluster4
circ979	-0.5	-0.5	1.5	-0.5	Cluster5		gene979	-0.423866	-0.726206	-0.328189	1.47826	Cluster4
circ980	-0.5	-0.5	1.5	-0.5	Cluster5		gene980	-0.384874	0.00907273	-0.991331	1.36713	Cluster4
circ981	-0.5	-0.5	1.5	-0.5	Cluster5		gene981	-0.679071	-0.696779	-0.0560114	1.43186	Cluster4
circ982	-0.5	-0.5	1.5	-0.5	Cluster5		gene982	-0.340276	-0.914722	-0.166223	1.42122	Cluster4
circ983	-0.5	-0.5	1.5	-0.5	Cluster5		gene983	0.00339503	-0.602257	-0.809162	1.40802	Cluster4
circ984	-0.570368	-0.570368	1.49198	-0.351241	Cluster5		gene984	-0.381502	-0.384811	-0.715196	1.48151	Cluster4
circ985	-0.5	-0.5	1.5	-0.5	Cluster5		gene985	-0.922527	-0.0640062	-0.417289	1.40382	Cluster4
circ986	-0.5	-0.5	1.5	-0.5	Cluster5		gene986	-0.163644	-0.667902	-0.628591	1.46014	Cluster4
circ987	-0.5	-0.5	1.5	-0.5	Cluster5		gene987	-0.1222	-0.74299	-0.581987	1.44718	Cluster4
circ988	-0.5	-0.5	1.5	-0.5	Cluster5		gene988	-0.147233	-0.798808	-0.499793	1.44583	Cluster4
circ989	-0.631322	-0.631322	1.46969	-0.207049	Cluster5		gene989	-0.802696	0.117921	-0.684091	1.36887	Cluster4
circ990	-0.5	-0.5	1.5	-0.5	Cluster5		gene990	-0.645949	-0.911472	0.259485	1.29794	Cluster4
circ991	-0.5	-0.5	1.5	-0.5	Cluster5		gene991	-0.13367	-0.592268	-0.725116	1.45105	Cluster4
circ992	-0.5	-0.5	1.5	-0.5	Cluster5		gene992	-0.305353	-0.470701	-0.703776	1.47983	Cluster4
circ993	0.302067	-0.79331	1.28455	-0.79331	Cluster5		gene993	-0.184883	-0.677737	-0.601753	1.46437	Cluster4
circ994	-0.5	-0.5	1.5	-0.5	Cluster5		gene994	-0.479742	-0.70075	-0.29914	1.47963	Cluster4
circ995	-0.5	-0.5	1.5	-0.5	Cluster5		gene995	-0.666928	-0.494337	-0.323958	1.48522	Cluster4
circ996	-0.5	-0.5	1.5	-0.5	Cluster5		gene996	-0.505567	-0.523033	-0.47105	1.49965	Cluster4
circ997	-0.5	-0.5	1.5	-0.5	Cluster5		gene997	-0.219506	-0.567601	-0.683451	1.47056	Cluster4
circ998	-0.5	-0.5	1.5	-0.5	Cluster5		gene998	0.108532	-0.720183	-0.762467	1.37412	Cluster4
circ999	-0.5	-0.5	1.5	-0.5	Cluster5		gene999	0.0381955	-0.665627	-0.772251	1.39968	Cluster4
circ1000	-0.725865	-0.725865	1.39388	0.0578535	Cluster5		gene1000	-0.478867	-0.642538	-0.369098	1.4905	Cluster4
circ1001	-0.5	-0.5	1.5	-0.5	Cluster5		gene1001	-0.520905	-0.670134	-0.290565	1.4816	Cluster4
circ1002	-0.780427	-0.780427	1.31134	0.249515	Cluster5		gene1002	-0.576098	-0.656444	-0.243267	1.47581	Cluster4
circ1003	-0.5	-0.5	1.5	-0.5	Cluster5		gene1003	-0.0912372	-0.715135	-0.634874	1.44125	Cluster4
circ1004	-0.5	-0.5	1.5	-0.5	Cluster5		gene1004	-0.00442526	-0.668865	-0.741766	1.41506	Cluster4
circ1005	-0.5	-0.5	1.5	-0.5	Cluster5		gene1005	0.0731019	-0.655643	-0.803059	1.3856	Cluster4
circ1006	-0.5	-0.5	1.5	-0.5	Cluster5		gene1006	-0.684187	-0.668984	-0.0878799	1.44105	Cluster4
circ1007	-0.5	-0.5	1.5	-0.5	Cluster5		gene1007	-0.291289	-0.409139	-0.768369	1.4688	Cluster4
circ1008	-0.5	-0.5	1.5	-0.5	Cluster5		gene1008	-0.372587	-0.735587	-0.369511	1.47768	Cluster4
circ1009	0.314248	-0.796165	1.27808	-0.796165	Cluster5		gene1009	-0.865394	-0.791077	0.472326	1.18414	Cluster4
circ1010	-0.5	-0.5	1.5	-0.5	Cluster5		gene1010	-0.457455	-0.44571	-0.593459	1.49662	Cluster4
circ1011	-0.5	-0.5	1.5	-0.5	Cluster5		gene1011	-0.0159742	-0.723334	-0.679928	1.41924	Cluster4
circ1012	-0.5	-0.5	1.5	-0.5	Cluster5		gene1012	-0.58262	1.44556	-0.746582	-0.116354	Cluster4
circ1013	-0.5	-0.5	1.5	-0.5	Cluster5		gene1013	-0.201702	-0.656965	-0.60967	1.46834	Cluster4
circ1014	-0.5	-0.5	1.5	-0.5	Cluster5		gene1014	-0.305277	-0.616135	-0.564643	1.48606	Cluster4
circ1015	-0.5	-0.5	1.5	-0.5	Cluster5		gene1015	-0.0294471	-0.761391	-0.630911	1.42175	Cluster4
circ1016	0.290809	-0.790627	1.29044	-0.790627	Cluster5		gene1016	-0.682219	-0.59716	-0.184802	1.46418	Cluster4
circ1017	-0.5	-0.5	1.5	-0.5	Cluster5		gene1017	-0.590895	1.39851	-0.833286	0.025675	Cluster4
circ1018	0.394818	-0.813779	1.23274	-0.813779	Cluster5		gene1018	-0.313416	-0.561342	-0.612398	1.48716	Cluster4
circ1019	-0.5	-0.5	1.5	-0.5	Cluster5		gene1019	0.0134474	-0.426773	-0.962154	1.37548	Cluster4
circ1020	-0.5	-0.5	1.5	-0.5	Cluster5		gene1020	-0.556614	-0.410151	-0.530186	1.49695	Cluster4
circ1021	-0.5	-0.5	1.5	-0.5	Cluster5		gene1021	-0.142794	-0.509547	-0.793472	1.44581	Cluster4
circ1022	-0.5	-0.5	1.5	-0.5	Cluster5		gene1022	-0.401429	-0.637949	-0.452866	1.49224	Cluster4
circ1023	-0.5	-0.5	1.5	-0.5	Cluster5		gene1023	-0.487579	-0.403954	-0.603441	1.49497	Cluster4
circ1024	-0.5	-0.5	1.5	-0.5	Cluster5		gene1024	0.0406627	-0.540491	-0.886154	1.38598	Cluster4
circ1025	-0.855192	0.662073	1.04831	-0.855192	Cluster5		gene1025	-0.507804	-0.477213	-0.514783	1.4998	Cluster4
circ1026	-0.5	-0.5	1.5	-0.5	Cluster5		gene1026	-0.160538	-0.795668	-0.492457	1.44866	Cluster4
circ1027	-0.5	-0.5	1.5	-0.5	Cluster5		gene1027	-0.392939	-0.468212	-0.6314	1.49255	Cluster4
circ1028	-0.5	-0.5	1.5	-0.5	Cluster5		gene1028	-0.553191	1.34365	-0.931969	0.141512	Cluster4
circ1029	-0.5	-0.5	1.5	-0.5	Cluster5		gene1029	0.0711879	-0.838255	-0.615982	1.38305	Cluster4
circ1030	-0.5	-0.5	1.5	-0.5	Cluster5		gene1030	-0.532149	-0.552852	-0.412109	1.49711	Cluster4
circ1031	-0.5	-0.5	1.5	-0.5	Cluster5		gene1031	-0.250022	-0.371211	-0.831032	1.45227	Cluster4
circ1032	-0.5	-0.5	1.5	-0.5	Cluster5		gene1032	-0.382789	-0.673351	-0.431709	1.48785	Cluster4
circ1033	-0.5	-0.5	1.5	-0.5	Cluster5		gene1033	-0.959566	-0.31473	-0.127136	1.40143	Cluster4
circ1034	-0.5	-0.5	1.5	-0.5	Cluster5		gene1034	-0.566899	-0.609255	-0.310746	1.4869	Cluster4
circ1035	-0.5	-0.5	1.5	-0.5	Cluster5		gene1035	-0.1807	-0.612291	-0.670751	1.46374	Cluster4
circ1036	-0.5	-0.5	1.5	-0.5	Cluster5		gene1036	-0.377858	-0.579147	-0.537342	1.49435	Cluster4
circ1037	-0.5	-0.5	1.5	-0.5	Cluster5		gene1037	-0.431221	-0.525283	-0.541717	1.49822	Cluster4
circ1038	-0.5	-0.5	1.5	-0.5	Cluster5		gene1038	-0.54799	-0.564133	-0.382836	1.49496	Cluster4
circ1039	-0.5	-0.5	1.5	-0.5	Cluster5		gene1039	-0.348746	-0.573634	-0.569327	1.49171	Cluster4
circ1040	-0.5	-0.5	1.5	-0.5	Cluster5		gene1040	-0.432426	-0.535125	-0.530762	1.49831	Cluster4
circ1041	-0.5	-0.5	1.5	-0.5	Cluster5		gene1041	-0.227885	-0.453044	-0.780024	1.46095	Cluster4
circ1042	-0.5	-0.5	1.5	-0.5	Cluster5		gene1042	-0.357552	-0.55954	-0.57551	1.4926	Cluster4
circ1043	-0.5	-0.5	1.5	-0.5	Cluster5		gene1043	-0.36836	-0.563082	-0.562252	1.49369	Cluster4
circ1044	-0.5	-0.5	1.5	-0.5	Cluster5		gene1044	-0.713537	-0.907071	0.389054	1.23155	Cluster4
circ1045	-0.5	-0.5	1.5	-0.5	Cluster5		gene1045	-0.701895	-0.608239	-0.144671	1.45481	Cluster4
circ1046	-0.5	-0.5	1.5	-0.5	Cluster5		gene1046	-0.254625	-0.6645	-0.558084	1.47721	Cluster4
circ1047	-0.5	-0.5	1.5	-0.5	Cluster5		gene1047	-0.306433	-0.725832	-0.444721	1.47699	Cluster4
circ1048	-0.5	-0.5	1.5	-0.5	Cluster5		gene1048	-0.305512	-0.686069	-0.490201	1.48178	Cluster4
circ1049	-0.5	-0.5	1.5	-0.5	Cluster5		gene1049	-0.194198	-0.671883	-0.600355	1.46644	Cluster4
circ1050	-0.5	-0.5	1.5	-0.5	Cluster5		gene1050	-0.068974	0.450912	-1.35694	0.975003	Cluster4
circ1051	-0.5	-0.5	1.5	-0.5	Cluster5		gene1051	-0.277628	-1.08052	0.0336632	1.32449	Cluster4
circ1052	-0.5	-0.5	1.5	-0.5	Cluster5		gene1052	-0.133178	-0.801203	-0.508464	1.44285	Cluster4
circ1053	-0.78493	-0.78493	1.3024	0.267464	Cluster5		gene1053	-0.39719	-0.503957	-0.593992	1.49514	Cluster4
circ1054	-0.651539	-0.651539	1.45838	-0.155302	Cluster5		gene1054	-0.484752	-0.498761	-0.516361	1.49987	Cluster4
circ1055	-0.5	-0.5	1.5	-0.5	Cluster5		gene1055	-0.436992	-0.482604	-0.577821	1.49742	Cluster4
circ1056	-0.571273	-0.571273	1.49176	-0.349213	Cluster5		gene1056	-0.0998537	-0.824936	-0.507628	1.43242	Cluster4
circ1057	-0.5	-0.5	1.5	-0.5	Cluster5		gene1057	0.0307848	-0.718001	-0.716438	1.40365	Cluster4
circ1058	-0.5	-0.5	1.5	-0.5	Cluster5		gene1058	-0.197084	-0.631416	-0.639142	1.46764	Cluster4
circ1059	-0.5	-0.5	1.5	-0.5	Cluster5		gene1059	-0.469543	-0.455728	-0.572685	1.49796	Cluster4
circ1060	-0.5	-0.5	1.5	-0.5	Cluster5		gene1060	-0.628598	-0.256487	-0.59365	1.47874	Cluster4
circ1061	-0.5	-0.5	1.5	-0.5	Cluster5		gene1061	-0.464619	-0.519395	-0.515519	1.49953	Cluster4
circ1062	-0.5	-0.5	1.5	-0.5	Cluster5		gene1062	-0.501833	-0.647389	-0.338816	1.48804	Cluster4
circ1063	-0.5	-0.5	1.5	-0.5	Cluster5		gene1063	-0.0722242	-0.58447	-0.775636	1.43233	Cluster4
circ1064	-0.6989	-0.6989	1.42214	-0.0243422	Cluster5		gene1064	-0.266724	-0.654885	-0.557848	1.47946	Cluster4
circ1065	-0.5	-0.5	1.5	-0.5	Cluster5		gene1065	-0.304179	-0.448081	-0.724722	1.47698	Cluster4
circ1066	-0.5	-0.5	1.5	-0.5	Cluster5		gene1066	-0.356464	-0.518138	-0.616739	1.49134	Cluster4
circ1067	-0.5	-0.5	1.5	-0.5	Cluster5		gene1067	-0.370216	-0.628449	-0.492969	1.49163	Cluster4
circ1068	-0.5	-0.5	1.5	-0.5	Cluster5		gene1068	-0.455892	-0.316482	-0.707824	1.4802	Cluster4
circ1069	-0.5	-0.5	1.5	-0.5	Cluster5		gene1069	-0.258943	-0.664688	-0.554204	1.47783	Cluster4
circ1070	-0.5	-0.5	1.5	-0.5	Cluster5		gene1070	-0.395035	-0.707116	-0.380742	1.48289	Cluster4
circ1071	-0.5	-0.5	1.5	-0.5	Cluster5		gene1071	-0.53295	-0.195569	-0.733999	1.46252	Cluster4
circ1072	-0.5	-0.5	1.5	-0.5	Cluster5		gene1072	-0.896467	-0.6462	0.228719	1.31395	Cluster4
circ1073	-0.5	-0.5	1.5	-0.5	Cluster5		gene1073	-0.449451	-0.481097	-0.567582	1.49813	Cluster4
circ1074	-0.5	-0.5	1.5	-0.5	Cluster5		gene1074	-0.0779541	-0.785141	-0.569705	1.4328	Cluster4
circ1075	-0.5	-0.5	1.5	-0.5	Cluster5		gene1075	0.0295304	-0.678494	-0.754452	1.40342	Cluster4
circ1076	-0.5	-0.5	1.5	-0.5	Cluster5		gene1076	-1.05964	-0.605932	0.584872	1.08071	Cluster4
circ1077	-0.5	-0.5	1.5	-0.5	Cluster5		gene1077	-0.21682	-0.696224	-0.556255	1.4693	Cluster4
circ1078	-0.5	-0.5	1.5	-0.5	Cluster5		gene1078	-0.28272	-0.815401	-0.359855	1.45798	Cluster4
circ1079	-0.5	-0.5	1.5	-0.5	Cluster5		gene1079	-0.0393015	-0.710555	-0.676838	1.42669	Cluster4
circ1080	-0.5	-0.5	1.5	-0.5	Cluster5		gene1080	-0.532179	-0.527738	-0.438691	1.49861	Cluster4
circ1081	-0.5	-0.5	1.5	-0.5	Cluster5		gene1081	0.0913521	-0.713524	-0.758725	1.3809	Cluster4
circ1082	-0.5	-0.5	1.5	-0.5	Cluster5		gene1082	-0.471883	-0.520551	-0.50725	1.49968	Cluster4
circ1083	-0.5	-0.5	1.5	-0.5	Cluster5		gene1083	-0.317368	-0.579792	-0.590811	1.48797	Cluster4
circ1084	-0.5	-0.5	1.5	-0.5	Cluster5		gene1084	-0.268424	-0.105644	-1.00603	1.3801	Cluster4
circ1085	-0.5	-0.5	1.5	-0.5	Cluster5		gene1085	-0.136316	-0.312909	-0.954922	1.40415	Cluster4
circ1086	-0.5	-0.5	1.5	-0.5	Cluster5		gene1086	-0.167488	-0.669823	-0.623635	1.46095	Cluster4
circ1087	-0.5	-0.5	1.5	-0.5	Cluster5		gene1087	-0.350853	-0.528207	-0.612023	1.49108	Cluster4
circ1088	-0.5	-0.5	1.5	-0.5	Cluster5		gene1088	-0.410157	-0.55511	-0.531703	1.49697	Cluster4
circ1089	-0.5	-0.5	1.5	-0.5	Cluster5		gene1089	-0.321938	-0.595922	-0.570633	1.48849	Cluster4
circ1090	-0.5	-0.5	1.5	-0.5	Cluster5		gene1090	-0.404408	-0.579673	-0.512008	1.49609	Cluster4
circ1091	-0.5	-0.5	1.5	-0.5	Cluster5		gene1091	-0.203382	-0.627414	-0.638138	1.46893	Cluster4
circ1092	-0.5	-0.5	1.5	-0.5	Cluster5		gene1092	-0.203456	-0.575493	-0.688494	1.46744	Cluster4
circ1093	-0.5	-0.5	1.5	-0.5	Cluster5		gene1093	-0.612891	-0.417875	-0.464031	1.4948	Cluster4
circ1094	-0.57722	-0.57722	1.49026	-0.335815	Cluster5		gene1094	-0.288689	-0.72677	-0.45997	1.47543	Cluster4
circ1095	-0.5	-0.5	1.5	-0.5	Cluster5		gene1095	-0.399562	-0.578469	-0.517824	1.49585	Cluster4
circ1096	-0.5	-0.5	1.5	-0.5	Cluster5		gene1096	-0.42536	-0.575398	-0.496422	1.49718	Cluster4
circ1097	-0.5	-0.5	1.5	-0.5	Cluster5		gene1097	-0.288352	-0.641258	-0.553417	1.48303	Cluster4
circ1098	-0.5	-0.5	1.5	-0.5	Cluster5		gene1098	-0.0687609	-0.742035	-0.623183	1.43398	Cluster4
circ1099	-0.5	-0.5	1.5	-0.5	Cluster5		gene1099	-0.577883	-0.475701	-0.443966	1.49755	Cluster4
circ1100	-0.786347	-0.786347	1.29949	0.273202	Cluster5		gene1100	-0.346441	-0.902507	-0.177251	1.4262	Cluster4
circ1101	-0.5	-0.5	1.5	-0.5	Cluster5		gene1101	0.101361	-0.812276	-0.663668	1.37458	Cluster4
circ1102	-0.5	-0.5	1.5	-0.5	Cluster5		gene1102	-0.557206	-0.562475	-0.374584	1.49427	Cluster4
circ1103	-0.5	-0.5	1.5	-0.5	Cluster5		gene1103	-0.277983	-0.584218	-0.620023	1.48222	Cluster4
circ1104	-0.5	-0.5	1.5	-0.5	Cluster5		gene1104	-0.449457	-0.562744	-0.486127	1.49833	Cluster4
circ1105	-0.5	-0.5	1.5	-0.5	Cluster5		gene1105	-0.0967209	-0.731975	-0.613147	1.44184	Cluster4
circ1106	-0.5	-0.5	1.5	-0.5	Cluster5		gene1106	-0.355003	-0.606666	-0.529988	1.49166	Cluster4
circ1107	-0.768325	-0.768325	1.33344	0.20321	Cluster5		gene1107	-0.075777	-0.694549	-0.667253	1.43758	Cluster4
circ1108	-0.5	-0.5	1.5	-0.5	Cluster5		gene1108	-0.0321807	-0.925716	-0.438448	1.39634	Cluster4
circ1109	-0.5	-0.5	1.5	-0.5	Cluster5		gene1109	-0.769734	-0.705497	0.0966667	1.37856	Cluster4
circ1110	-0.5	-0.5	1.5	-0.5	Cluster5		gene1110	-0.0312609	-1.39402	0.571159	0.854118	Cluster4
circ1111	-0.5	-0.5	1.5	-0.5	Cluster5		gene1111	-0.313764	-0.0604876	-1.00196	1.37621	Cluster4
circ1112	-0.5	-0.5	1.5	-0.5	Cluster5		gene1112	-0.218493	-0.554982	-0.696111	1.46959	Cluster4
circ1113	-0.5	-0.5	1.5	-0.5	Cluster5		gene1113	-0.249219	-0.639271	-0.588837	1.47733	Cluster4
circ1114	-0.57382	-0.57382	1.49113	-0.343493	Cluster5		gene1114	-0.220859	-0.494004	-0.749742	1.46461	Cluster4
circ1115	-0.637795	-0.637795	1.46631	-0.190719	Cluster5		gene1115	-0.397718	-0.529216	-0.569041	1.49598	Cluster4
circ1116	-0.744732	-0.744732	1.36983	0.119633	Cluster5		gene1116	-0.0159026	-0.696742	-0.706779	1.41942	Cluster4
circ1117	-0.5	-0.5	1.5	-0.5	Cluster5		gene1117	-0.0621624	-0.892414	-0.456555	1.41113	Cluster4
circ1118	-0.5	-0.5	1.5	-0.5	Cluster5		gene1118	-0.359999	-0.570751	-0.562121	1.49287	Cluster4
circ1119	-0.5	-0.5	1.5	-0.5	Cluster5		gene1119	-0.165462	-0.634794	-0.660403	1.46066	Cluster4
circ1120	-0.5	-0.5	1.5	-0.5	Cluster5		gene1120	-0.375865	-0.557875	-0.560643	1.49438	Cluster4
circ1121	-0.5	-0.5	1.5	-0.5	Cluster5		gene1121	-0.0714399	-0.522034	-0.831596	1.42507	Cluster4
circ1122	-0.5	-0.5	1.5	-0.5	Cluster5		gene1122	-0.191371	-0.697655	-0.575651	1.46468	Cluster4
circ1123	-0.5	-0.5	1.5	-0.5	Cluster5		gene1123	-0.843671	-0.845108	0.572337	1.11644	Cluster4
circ1124	-0.5	-0.5	1.5	-0.5	Cluster5		gene1124	-0.267903	-0.355753	-0.829923	1.45358	Cluster4
circ1125	-0.5	-0.5	1.5	-0.5	Cluster5		gene1125	0.0427496	-0.758955	-0.682495	1.3987	Cluster4
circ1126	-0.5	-0.5	1.5	-0.5	Cluster5		gene1126	-0.294949	0.876616	-1.28466	0.702993	Cluster4
circ1127	-0.5	-0.5	1.5	-0.5	Cluster5		gene1127	-0.704988	-0.462366	-0.312943	1.4803	Cluster4
circ1128	-0.5	-0.5	1.5	-0.5	Cluster5		gene1128	-0.508358	-0.522568	-0.468684	1.49961	Cluster4
circ1129	-0.5	-0.5	1.5	-0.5	Cluster5		gene1129	-0.321586	-0.696666	-0.46371	1.48196	Cluster4
circ1130	-0.5	-0.5	1.5	-0.5	Cluster5		gene1130	-0.0780995	-0.779048	-0.576322	1.43347	Cluster4
circ1131	-0.744135	-0.744135	1.37065	0.117615	Cluster5		gene1131	-0.236896	-0.619004	-0.61953	1.47543	Cluster4
circ1132	-0.5	-0.5	1.5	-0.5	Cluster5		gene1132	-0.438577	-0.506694	-0.55307	1.49834	Cluster4
circ1133	-0.5	-0.5	1.5	-0.5	Cluster5		gene1133	-0.210581	-0.633979	-0.625834	1.47039	Cluster4
circ1134	-0.5	-0.5	1.5	-0.5	Cluster5		gene1134	-0.330628	-0.617803	-0.540487	1.48892	Cluster4
circ1135	-0.5	-0.5	1.5	-0.5	Cluster5		gene1135	-0.243158	-0.515834	-0.712923	1.47191	Cluster4
circ1136	-0.5	-0.5	1.5	-0.5	Cluster5		gene1136	-0.289721	-0.511798	-0.679266	1.48078	Cluster4
circ1137	-0.5	-0.5	1.5	-0.5	Cluster5		gene1137	-0.361436	-0.454883	-0.67102	1.48734	Cluster4
circ1138	-0.5	-0.5	1.5	-0.5	Cluster5		gene1138	0.0200178	-0.786052	-0.638824	1.40486	Cluster4
circ1139	-0.5	-0.5	1.5	-0.5	Cluster5		gene1139	-0.238816	-0.588462	-0.648078	1.47536	Cluster4
circ1140	-0.5	-0.5	1.5	-0.5	Cluster5		gene1140	-0.339289	-0.674934	-0.471414	1.48564	Cluster4
circ1141	-0.5	-0.5	1.5	-0.5	Cluster5		gene1141	-0.299573	-0.401153	-0.768526	1.46925	Cluster4
circ1142	-0.569042	-0.569042	1.49229	-0.354204	Cluster5		gene1142	-0.537241	-0.559713	-0.399267	1.49622	Cluster4
circ1143	-0.5	-0.5	1.5	-0.5	Cluster5		gene1143	-0.355239	-0.51134	-0.624269	1.49085	Cluster4
circ1144	-0.5	-0.5	1.5	-0.5	Cluster5		gene1144	-0.463498	-0.529156	-0.506788	1.49944	Cluster4
circ1145	-0.5	-0.5	1.5	-0.5	Cluster5		gene1145	-0.0655793	-0.834476	-0.523189	1.42324	Cluster4
circ1146	-0.5	-0.5	1.5	-0.5	Cluster5		gene1146	0.08325	-1.0637	-0.340735	1.32118	Cluster4
circ1147	-0.5	-0.5	1.5	-0.5	Cluster5		gene1147	-0.328282	-0.631672	-0.528107	1.48806	Cluster4
circ1148	-0.5	-0.5	1.5	-0.5	Cluster5		gene1148	-0.216146	-0.634525	-0.62081	1.47148	Cluster4
circ1149	-0.5	-0.5	1.5	-0.5	Cluster5		gene1149	-0.406855	-0.919504	-0.0815907	1.40795	Cluster4
circ1150	-0.5	-0.5	1.5	-0.5	Cluster5		gene1150	-0.593476	-0.282776	-0.606841	1.48309	Cluster4
circ1151	-0.5	-0.5	1.5	-0.5	Cluster5		gene1151	-0.451811	-0.569806	-0.476445	1.49806	Cluster4
circ1152	-0.5	-0.5	1.5	-0.5	Cluster5		gene1152	-0.0684721	-0.817296	-0.540743	1.42651	Cluster4
circ1153	-0.5	-0.5	1.5	-0.5	Cluster5		gene1153	-0.24778	-0.719306	-0.504783	1.47187	Cluster4
circ1154	-0.5	-0.5	1.5	-0.5	Cluster5		gene1154	-0.19091	-0.682972	-0.591472	1.46535	Cluster4
circ1155	-0.5	-0.5	1.5	-0.5	Cluster5		gene1155	-0.113496	-0.637243	-0.696833	1.44757	Cluster4
circ1156	-0.5	-0.5	1.5	-0.5	Cluster5		gene1156	-0.503635	-0.61735	-0.371421	1.49241	Cluster4
circ1157	-0.5	-0.5	1.5	-0.5	Cluster5		gene1157	-0.456341	-0.624008	-0.413447	1.4938	Cluster4
circ1158	-0.5	-0.5	1.5	-0.5	Cluster5		gene1158	-0.219194	-0.344604	-0.874446	1.43824	Cluster4
circ1159	-0.5	-0.5	1.5	-0.5	Cluster5		gene1159	-0.0989176	-0.722589	-0.621391	1.4429	Cluster4
circ1160	-0.5	-0.5	1.5	-0.5	Cluster5		gene1160	-0.557589	1.44292	-0.770667	-0.114664	Cluster4
circ1161	-0.5	-0.5	1.5	-0.5	Cluster5		gene1161	-0.277424	-0.693893	-0.506768	1.47808	Cluster4
circ1162	-0.858933	0.702514	1.01535	-0.858933	Cluster5		gene1162	0.0207091	-0.130252	-1.16519	1.27473	Cluster4
circ1163	-0.5	-0.5	1.5	-0.5	Cluster5		gene1163	-0.0847546	-0.694068	-0.661256	1.44008	Cluster4
circ1164	-0.769102	-0.769102	1.3321	0.206105	Cluster5		gene1164	-0.423014	-0.624528	-0.446371	1.49391	Cluster4
circ1165	-0.5	-0.5	1.5	-0.5	Cluster5		gene1165	-0.283439	-0.436055	-0.751712	1.47121	Cluster4
circ1166	-0.5	-0.5	1.5	-0.5	Cluster5		gene1166	-0.453463	-0.569192	-0.475455	1.49811	Cluster4
circ1167	-0.5	-0.5	1.5	-0.5	Cluster5		gene1167	-0.521624	-1.12135	0.575712	1.06726	Cluster4
circ1168	-0.5	-0.5	1.5	-0.5	Cluster5		gene1168	-0.477739	-0.477179	-0.544336	1.49925	Cluster4
circ1169	-0.5	-0.5	1.5	-0.5	Cluster5		gene1169	-0.435428	-0.43825	-0.620677	1.49436	Cluster4
circ1170	-0.5	-0.5	1.5	-0.5	Cluster5		gene1170	-0.0982256	-0.772013	-0.568795	1.43903	Cluster4
circ1171	-0.5	-0.5	1.5	-0.5	Cluster5		gene1171	-0.0188079	-0.722757	-0.678577	1.42014	Cluster4
circ1172	-0.5	-0.5	1.5	-0.5	Cluster5		gene1172	-0.298011	-0.62013	-0.566877	1.48502	Cluster4
circ1173	-0.5	-0.5	1.5	-0.5	Cluster5		gene1173	-0.369326	-0.59751	-0.526333	1.49317	Cluster4
circ1174	-0.5	-0.5	1.5	-0.5	Cluster5		gene1174	-0.380294	-0.657578	-0.451729	1.4896	Cluster4
circ1175	-0.5	-0.5	1.5	-0.5	Cluster5		gene1175	-0.49562	-0.40589	-0.594055	1.49556	Cluster4
circ1176	-0.5	-0.5	1.5	-0.5	Cluster5		gene1176	-0.149802	-0.463871	-0.827643	1.44132	Cluster4
circ1177	-0.5	-0.5	1.5	-0.5	Cluster5		gene1177	-0.335557	0.576146	-1.24424	1.00365	Cluster4
circ1178	-0.5	-0.5	1.5	-0.5	Cluster5		gene1178	-0.26083	-0.664051	-0.553262	1.47814	Cluster4
circ1179	-0.5	-0.5	1.5	-0.5	Cluster5		gene1179	0.0239868	-0.277676	-1.07527	1.32896	Cluster4
circ1180	-0.5	-0.5	1.5	-0.5	Cluster5		gene1180	-0.961798	-0.486513	0.0958845	1.35243	Cluster4
circ1181	-0.5	-0.5	1.5	-0.5	Cluster5		gene1181	-0.223595	-0.689369	-0.557921	1.47088	Cluster4
circ1182	-0.5	-0.5	1.5	-0.5	Cluster5		gene1182	-0.335971	-0.626991	-0.52608	1.48904	Cluster4
circ1183	-0.5	-0.5	1.5	-0.5	Cluster5		gene1183	-0.381868	-0.668955	-0.437543	1.48837	Cluster4
circ1184	-0.5	-0.5	1.5	-0.5	Cluster5		gene1184	-0.419557	-0.537168	-0.540893	1.49762	Cluster4
circ1185	-0.5	-0.5	1.5	-0.5	Cluster5		gene1185	-0.416452	-0.579685	-0.500527	1.49666	Cluster4
circ1186	-0.5	-0.5	1.5	-0.5	Cluster5		gene1186	0.0769218	-0.782215	-0.68019	1.38548	Cluster4
circ1187	-0.5	-0.5	1.5	-0.5	Cluster5		gene1187	-0.173966	-0.625138	-0.663382	1.46249	Cluster4
circ1188	-0.5	-0.5	1.5	-0.5	Cluster5		gene1188	-0.390037	-1.0642	0.153548	1.30068	Cluster4
circ1189	-0.5	-0.5	1.5	-0.5	Cluster5		gene1189	-0.682315	0.861039	-1.03199	0.853263	Cluster4
circ1190	-0.5	-0.5	1.5	-0.5	Cluster5		gene1190	-0.0497957	-0.947498	-0.396471	1.39376	Cluster4
circ1191	-0.5	-0.5	1.5	-0.5	Cluster5		gene1191	-0.645505	-0.591991	-0.237749	1.47524	Cluster4
circ1192	-0.5	-0.5	1.5	-0.5	Cluster5		gene1192	0.0492801	-0.711811	-0.734432	1.39696	Cluster4
circ1193	-0.5	-0.5	1.5	-0.5	Cluster5		gene1193	-0.236891	-0.663321	-0.574271	1.47448	Cluster4
circ1194	-0.5	-0.5	1.5	-0.5	Cluster5		gene1194	-0.408449	-0.557478	-0.53091	1.49684	Cluster4
circ1195	-0.5	-0.5	1.5	-0.5	Cluster5		gene1195	-0.238179	-0.645946	-0.591182	1.47531	Cluster4
circ1196	-0.5	-0.5	1.5	-0.5	Cluster5		gene1196	-0.449018	-0.54208	-0.507794	1.49889	Cluster4
circ1197	-0.5	-0.5	1.5	-0.5	Cluster5		gene1197	-0.280562	-0.455115	-0.7375	1.47318	Cluster4
circ1198	-0.5	-0.5	1.5	-0.5	Cluster5		gene1198	-0.374848	-0.552098	-0.567319	1.49426	Cluster4
circ1199	-0.5	-0.5	1.5	-0.5	Cluster5		gene1199	-0.340453	-1.25524	0.66493	0.930766	Cluster4
circ1200	-0.5	-0.5	1.5	-0.5	Cluster5		gene1200	-0.405872	-0.572677	-0.517833	1.49638	Cluster4
circ1201	-0.5	-0.5	1.5	-0.5	Cluster5		gene1201	-0.458912	-0.486976	-0.552946	1.49883	Cluster4
circ1202	-0.5	-0.5	1.5	-0.5	Cluster5		gene1202	0.0863608	-0.875307	-0.584087	1.37303	Cluster4
circ1203	-0.5	-0.5	1.5	-0.5	Cluster5		gene1203	-0.359944	-0.669267	-0.458247	1.48746	Cluster4
circ1204	-0.5	-0.5	1.5	-0.5	Cluster5		gene1204	-0.460202	-0.522809	-0.516396	1.49941	Cluster4
circ1205	-0.5	-0.5	1.5	-0.5	Cluster5		gene1205	-0.272556	-0.587535	-0.621295	1.48139	Cluster4
circ1206	-0.5	-0.5	1.5	-0.5	Cluster5		gene1206	-0.0397853	-0.709478	-0.677594	1.42686	Cluster4
circ1207	-0.5	-0.5	1.5	-0.5	Cluster5		gene1207	-0.350593	-0.864054	-0.227185	1.44183	Cluster4
circ1208	-0.5	-0.5	1.5	-0.5	Cluster5		gene1208	-0.443605	-0.475144	-0.57875	1.4975	Cluster4
circ1209	-0.5	-0.5	1.5	-0.5	Cluster5		gene1209	-0.139167	-0.653138	-0.662189	1.45449	Cluster4
circ1210	-0.5	-0.5	1.5	-0.5	Cluster5		gene1210	-0.228709	-0.428028	-0.800532	1.45727	Cluster4
circ1211	-0.5	-0.5	1.5	-0.5	Cluster5		gene1211	-0.355515	-0.437791	-0.691299	1.48461	Cluster4
circ1212	-0.5	-0.5	1.5	-0.5	Cluster5		gene1212	-0.487903	-0.499712	-0.512311	1.49993	Cluster4
circ1213	-0.5	-0.5	1.5	-0.5	Cluster5		gene1213	-0.111916	-0.790782	-0.537264	1.43996	Cluster4
circ1214	-0.5	-0.5	1.5	-0.5	Cluster5		gene1214	-0.435806	-0.567885	-0.494117	1.49781	Cluster4
circ1215	-0.5	-0.5	1.5	-0.5	Cluster5		gene1215	-0.501284	-0.558166	-0.438766	1.49822	Cluster4
circ1216	-0.565236	-0.565236	1.49315	-0.362674	Cluster5		gene1216	-0.234293	-0.653916	-0.586197	1.47441	Cluster4
circ1217	-0.5	-0.5	1.5	-0.5	Cluster5		gene1217	-0.352608	-0.579736	-0.559728	1.49207	Cluster4
circ1218	-0.5	-0.5	1.5	-0.5	Cluster5		gene1218	-0.57545	-0.572698	-0.342919	1.49107	Cluster4
circ1219	-0.5	-0.5	1.5	-0.5	Cluster5		gene1219	-0.331755	-0.704502	-0.445381	1.48164	Cluster4
circ1220	-0.5	-0.5	1.5	-0.5	Cluster5		gene1220	-0.249127	-0.34145	-0.855137	1.44571	Cluster4
circ1221	-0.5	-0.5	1.5	-0.5	Cluster5		gene1221	-0.0989951	-0.752593	-0.589392	1.44098	Cluster4
circ1222	-0.5	-0.5	1.5	-0.5	Cluster5		gene1222	-0.0468356	-1.15355	-0.0878061	1.28819	Cluster4
circ1223	-0.5	-0.5	1.5	-0.5	Cluster5		gene1223	-0.466735	-0.392644	-0.633024	1.4924	Cluster4
circ1224	-0.5	-0.5	1.5	-0.5	Cluster5		gene1224	-0.514105	-0.538305	-0.446457	1.49887	Cluster4
circ1225	-0.5	-0.5	1.5	-0.5	Cluster5		gene1225	-0.454013	-0.528433	-0.516753	1.4992	Cluster4
circ1226	-0.5	-0.5	1.5	-0.5	Cluster5		gene1226	-1.10476	-0.454538	0.357037	1.20226	Cluster4
circ1227	-0.5	-0.5	1.5	-0.5	Cluster5		gene1227	-0.908191	-0.774866	0.560078	1.12298	Cluster4
circ1228	-0.5	-0.5	1.5	-0.5	Cluster5		gene1228	-0.49314	-0.530412	-0.476062	1.49961	Cluster4
circ1229	-0.5	-0.5	1.5	-0.5	Cluster5		gene1229	-0.454845	-0.498853	-0.545279	1.49898	Cluster4
circ1230	-0.5	-0.5	1.5	-0.5	Cluster5		gene1230	-0.0755972	-0.695105	-0.666819	1.43752	Cluster4
circ1231	-0.5	-0.5	1.5	-0.5	Cluster5		gene1231	-0.288724	-0.580952	-0.614202	1.48388	Cluster4
circ1232	-0.5	-0.5	1.5	-0.5	Cluster5		gene1232	-0.73115	-0.844491	0.282384	1.29326	Cluster4
circ1233	-0.5	-0.5	1.5	-0.5	Cluster5		gene1233	-0.146953	-0.744247	-0.561223	1.45242	Cluster4
circ1234	-0.5	-0.5	1.5	-0.5	Cluster5		gene1234	-0.248056	-0.75655	-0.462447	1.46705	Cluster4
circ1235	-0.5	-0.5	1.5	-0.5	Cluster5		gene1235	-0.0608673	-0.939416	-0.398053	1.39834	Cluster4
circ1236	-0.5	-0.5	1.5	-0.5	Cluster5		gene1236	0.0261273	-0.7687	-0.661358	1.40393	Cluster4
circ1237	-0.5	-0.5	1.5	-0.5	Cluster5		gene1237	-0.00720452	-0.78292	-0.623474	1.4136	Cluster4
circ1238	-0.5	-0.5	1.5	-0.5	Cluster5		gene1238	-0.215982	-0.902843	-0.310167	1.42899	Cluster4
circ1239	-0.5	-0.5	1.5	-0.5	Cluster5		gene1239	-0.573931	-0.641126	-0.264646	1.4797	Cluster4
circ1240	-0.5	-0.5	1.5	-0.5	Cluster5		gene1240	-0.148042	-0.695779	-0.612004	1.45582	Cluster4
circ1241	-0.5	-0.5	1.5	-0.5	Cluster5		gene1241	-0.0465482	-0.591856	-0.786185	1.42459	Cluster4
circ1242	-0.5	-0.5	1.5	-0.5	Cluster5		gene1242	-0.730361	-0.173271	-0.555228	1.45886	Cluster4
circ1243	-0.5	-0.5	1.5	-0.5	Cluster5		gene1243	-0.251711	-0.623887	-0.602411	1.47801	Cluster4
circ1244	-0.582781	-0.582781	1.48872	-0.323161	Cluster5		gene1244	-0.0257709	-1.30383	0.209045	1.12056	Cluster4
circ1245	-0.5	-0.5	1.5	-0.5	Cluster5		gene1245	-0.093229	-0.651366	-0.697707	1.4423	Cluster4
circ1246	-0.5	-0.5	1.5	-0.5	Cluster5		gene1246	-0.556793	-0.519957	-0.420774	1.49752	Cluster4
circ1247	-0.5	-0.5	1.5	-0.5	Cluster5		gene1247	-0.266273	-0.569052	-0.644504	1.47983	Cluster4
circ1248	-0.5	-0.5	1.5	-0.5	Cluster5		gene1248	-0.433655	-0.516503	-0.548094	1.49825	Cluster4
circ1249	-0.5	-0.5	1.5	-0.5	Cluster5		gene1249	-0.335853	-0.974075	-0.0800272	1.38996	Cluster4
circ1250	-0.5	-0.5	1.5	-0.5	Cluster5		gene1250	-0.483091	-0.510892	-0.505907	1.49989	Cluster4
circ1251	-0.5	-0.5	1.5	-0.5	Cluster5		gene1251	-0.769816	1.29107	-0.810472	0.289214	Cluster4
circ1252	-0.5	-0.5	1.5	-0.5	Cluster5		gene1252	-0.388018	-0.596837	-0.509635	1.49449	Cluster4
circ1253	-0.5	-0.5	1.5	-0.5	Cluster5		gene1253	-0.168228	-0.671794	-0.62104	1.46106	Cluster4
circ1254	-0.5	-0.5	1.5	-0.5	Cluster5		gene1254	-0.432546	-0.543214	-0.522508	1.49827	Cluster4
circ1255	-0.5	-0.5	1.5	-0.5	Cluster5		gene1255	0.0529466	-0.941279	-0.482285	1.37062	Cluster4
circ1256	-0.5	-0.5	1.5	-0.5	Cluster5		gene1256	0.045838	-0.628277	-0.811856	1.39429	Cluster4
circ1257	-0.5	-0.5	1.5	-0.5	Cluster5		gene1257	-0.658494	-0.414948	-0.416711	1.49015	Cluster4
circ1258	-0.5	-0.5	1.5	-0.5	Cluster5		gene1258	-0.276505	0.0659691	-1.09827	1.30881	Cluster4
circ1259	-0.5	-0.5	1.5	-0.5	Cluster5		gene1259	-0.404032	-0.562467	-0.529995	1.49649	Cluster4
circ1260	-0.5	-0.5	1.5	-0.5	Cluster5		gene1260	-0.322524	-0.724934	-0.430699	1.47816	Cluster4
circ1261	-0.5	-0.5	1.5	-0.5	Cluster5		gene1261	-0.463516	-0.193796	-0.796415	1.45373	Cluster4
circ1262	-0.5	-0.5	1.5	-0.5	Cluster5		gene1262	-0.512987	-0.481596	-0.505283	1.49987	Cluster4
circ1263	-0.5	-0.5	1.5	-0.5	Cluster5		gene1263	-0.206045	-0.586007	-0.676463	1.46852	Cluster4
circ1264	-0.5	-0.5	1.5	-0.5	Cluster5		gene1264	-0.318658	-0.703917	-0.458282	1.48086	Cluster4
circ1265	-0.5	-0.5	1.5	-0.5	Cluster5		gene1265	-0.435331	-0.747577	-0.28945	1.47236	Cluster4
circ1266	-0.5	-0.5	1.5	-0.5	Cluster5		gene1266	-0.0429122	-0.291484	-1.02806	1.36246	Cluster4
circ1267	-0.5	-0.5	1.5	-0.5	Cluster5		gene1267	-0.08921	-0.786522	-0.559623	1.43536	Cluster4
circ1268	-0.5	-0.5	1.5	-0.5	Cluster5		gene1268	-0.276251	-0.678889	-0.52409	1.47923	Cluster4
circ1269	-0.5	-0.5	1.5	-0.5	Cluster5		gene1269	-0.295049	-0.60653	-0.58329	1.48487	Cluster4
circ1270	-0.5	-0.5	1.5	-0.5	Cluster5		gene1270	-0.276962	-0.662097	-0.541412	1.48047	Cluster4
circ1271	-0.5	-0.5	1.5	-0.5	Cluster5		gene1271	-0.383194	-0.638723	-0.469612	1.49153	Cluster4
circ1272	-0.5	-0.5	1.5	-0.5	Cluster5		gene1272	-0.578373	-0.555417	-0.358917	1.49271	Cluster4
circ1273	-0.5	-0.5	1.5	-0.5	Cluster5		gene1273	-0.349831	-0.679916	-0.455988	1.48573	Cluster4
circ1274	-0.5	-0.5	1.5	-0.5	Cluster5		gene1274	-0.198601	-0.596169	-0.672501	1.46727	Cluster4
circ1275	-0.5	-0.5	1.5	-0.5	Cluster5		gene1275	-0.264361	-0.801618	-0.394201	1.46018	Cluster4
circ1276	-0.5	-0.5	1.5	-0.5	Cluster5		gene1276	-0.341206	-0.414327	-0.723708	1.47924	Cluster4
circ1277	-0.5	-0.5	1.5	-0.5	Cluster5		gene1277	-0.227641	-0.634295	-0.611717	1.47365	Cluster4
circ1278	-0.5	-0.5	1.5	-0.5	Cluster5		gene1278	-0.513115	-0.550596	-0.434534	1.49824	Cluster4
circ1279	-0.5	-0.5	1.5	-0.5	Cluster5		gene1279	-0.205122	-0.695333	-0.566883	1.46734	Cluster4
circ1280	-0.700738	-0.700738	1.42041	-0.0189367	Cluster5		gene1280	-0.522379	-0.4791	-0.498286	1.49976	Cluster4
circ1281	-0.5	-0.5	1.5	-0.5	Cluster5		gene1281	-0.458052	-0.528	-0.513268	1.49932	Cluster4
circ1282	-0.5	-0.5	1.5	-0.5	Cluster5		gene1282	0.101121	-1.05346	-0.36838	1.32072	Cluster4
circ1283	-0.5	-0.5	1.5	-0.5	Cluster5		gene1283	-0.319503	-0.619313	-0.548845	1.48766	Cluster4
circ1284	-0.5	-0.5	1.5	-0.5	Cluster5		gene1284	-0.00127102	-0.512033	-0.884856	1.39816	Cluster4
circ1285	-0.5	-0.5	1.5	-0.5	Cluster5		gene1285	-0.019306	-0.710774	-0.690402	1.42048	Cluster4
circ1286	-0.5	-0.5	1.5	-0.5	Cluster5		gene1286	0.0544242	-0.852981	-0.588298	1.38685	Cluster4
circ1287	-0.5	-0.5	1.5	-0.5	Cluster5		gene1287	-0.495484	-0.419842	-0.581403	1.49673	Cluster4
circ1288	-0.5	-0.5	1.5	-0.5	Cluster5		gene1288	-0.251998	1.13735	-1.23356	0.348215	Cluster4
circ1289	-0.5	-0.5	1.5	-0.5	Cluster5		gene1289	0.0124798	-0.639849	-0.780308	1.40768	Cluster4
circ1290	-0.5	-0.5	1.5	-0.5	Cluster5		gene1290	-0.147509	-0.497023	-0.801011	1.44554	Cluster4
circ1291	-0.5	-0.5	1.5	-0.5	Cluster5		gene1291	-0.52015	-1.148	0.733654	0.934498	Cluster4
circ1292	-0.5	-0.5	1.5	-0.5	Cluster5		gene1292	-0.582375	-0.636456	-0.260351	1.47918	Cluster4
circ1293	-0.5	-0.5	1.5	-0.5	Cluster5		gene1293	-0.700736	-0.239186	-0.532543	1.47247	Cluster4
circ1294	-0.5	-0.5	1.5	-0.5	Cluster5		gene1294	-0.158256	-0.798082	-0.491556	1.44789	Cluster4
circ1295	-0.5	-0.5	1.5	-0.5	Cluster5		gene1295	-0.160946	-0.41832	-0.857392	1.43666	Cluster4
circ1296	-0.5	-0.5	1.5	-0.5	Cluster5		gene1296	-0.225027	-0.568415	-0.678335	1.47178	Cluster4
circ1297	-0.5	-0.5	1.5	-0.5	Cluster5		gene1297	-0.206896	-0.778459	-0.473173	1.45853	Cluster4
circ1298	-0.5	-0.5	1.5	-0.5	Cluster5		gene1298	-0.144239	-0.743232	-0.564481	1.45195	Cluster4
circ1299	-0.5	-0.5	1.5	-0.5	Cluster5		gene1299	-1.35647	0.926653	-0.108292	0.538113	Cluster4
circ1300	-0.5	-0.5	1.5	-0.5	Cluster5		gene1300	-0.277385	-0.723454	-0.473961	1.4748	Cluster4
circ1301	-0.5	-0.5	1.5	-0.5	Cluster5		gene1301	-0.515749	-0.410687	-0.570271	1.49671	Cluster4
circ1302	-0.5	-0.5	1.5	-0.5	Cluster5		gene1302	-0.497963	-0.589014	-0.408965	1.49594	Cluster4
circ1303	-0.5	-0.5	1.5	-0.5	Cluster5		gene1303	-0.281086	-0.763934	-0.423894	1.46891	Cluster4
circ1304	-0.687241	-0.687241	1.43249	-0.0580114	Cluster5		gene1304	-0.380744	1.44183	-0.857052	-0.204031	Cluster4
circ1305	-0.5	-0.5	1.5	-0.5	Cluster5		gene1305	0.0242118	-0.771851	-0.656757	1.4044	Cluster4
circ1306	-0.5	-0.5	1.5	-0.5	Cluster5		gene1306	-0.107051	-0.633242	-0.705384	1.44568	Cluster4
circ1307	-0.5	-0.5	1.5	-0.5	Cluster5		gene1307	-0.275804	-0.796804	-0.389383	1.46199	Cluster4
circ1308	-0.5	-0.5	1.5	-0.5	Cluster5		gene1308	-0.569526	1.19881	-1.03592	0.406634	Cluster4
circ1309	-0.5	-0.5	1.5	-0.5	Cluster5		gene1309	-0.403852	0.753063	-1.22552	0.876304	Cluster4
circ1310	-0.5	-0.5	1.5	-0.5	Cluster5		gene1310	-0.604118	-0.35648	-0.53128	1.49188	Cluster4
circ1311	-0.5	-0.5	1.5	-0.5	Cluster5		gene1311	0.0486343	-0.716718	-0.729156	1.39724	Cluster4
circ1312	-0.5	-0.5	1.5	-0.5	Cluster5		gene1312	-0.384805	-0.632571	-0.474737	1.49211	Cluster4
circ1313	-0.5	-0.5	1.5	-0.5	Cluster5		gene1313	-0.372978	-0.621376	-0.497914	1.49227	Cluster4
circ1314	-0.5	-0.5	1.5	-0.5	Cluster5		gene1314	-0.465083	1.45038	-0.804649	-0.180648	Cluster4
circ1315	-0.5	-0.5	1.5	-0.5	Cluster5		gene1315	-0.524297	-0.579192	-0.391867	1.49536	Cluster4
circ1316	-0.5	-0.5	1.5	-0.5	Cluster5		gene1316	-0.104915	-0.697924	-0.64252	1.44536	Cluster4
circ1317	-0.5	-0.5	1.5	-0.5	Cluster5		gene1317	-0.301776	-0.621194	-0.562505	1.48548	Cluster4
circ1318	-0.5	-0.5	1.5	-0.5	Cluster5		gene1318	-0.812983	-0.173754	-0.461106	1.44784	Cluster4
circ1319	-0.5	-0.5	1.5	-0.5	Cluster5		gene1319	-0.350483	-0.598793	-0.542231	1.49151	Cluster4
circ1320	-0.5	-0.5	1.5	-0.5	Cluster5		gene1320	-0.90681	-0.254203	-0.267757	1.42877	Cluster4
circ1321	-0.5	-0.5	1.5	-0.5	Cluster5		gene1321	-0.427429	-0.734823	-0.313839	1.47609	Cluster4
circ1322	-0.5	-0.5	1.5	-0.5	Cluster5		gene1322	-0.428986	-0.626695	-0.438077	1.49376	Cluster4
circ1323	-0.5	-0.5	1.5	-0.5	Cluster5		gene1323	-0.129313	-0.645404	-0.677216	1.45193	Cluster4
circ1324	-0.5	-0.5	1.5	-0.5	Cluster5		gene1324	-0.115383	-0.655675	-0.677371	1.44843	Cluster4
circ1325	-0.5	-0.5	1.5	-0.5	Cluster5		gene1325	-0.277239	-0.640053	-0.564281	1.48157	Cluster4
circ1326	-0.5	-0.5	1.5	-0.5	Cluster5		gene1326	0.0951397	-0.869549	-0.596406	1.37081	Cluster4
circ1327	-0.5	-0.5	1.5	-0.5	Cluster5		gene1327	-0.293659	-0.683934	-0.50321	1.4808	Cluster4
circ1328	0.598738	-0.847913	1.09709	-0.847913	Cluster5		gene1328	0.0964971	-0.670518	-0.803023	1.37704	Cluster4
circ1329	-0.5	-0.5	1.5	-0.5	Cluster5		gene1329	-0.534991	-0.557363	-0.404221	1.49657	Cluster4
circ1330	-0.5	-0.5	1.5	-0.5	Cluster5		gene1330	-0.0686553	-0.798898	-0.561392	1.42895	Cluster4
circ1331	-0.5	-0.5	1.5	-0.5	Cluster5		gene1331	0.0277722	-0.701755	-0.730633	1.40462	Cluster4
circ1332	-0.5	-0.5	1.5	-0.5	Cluster5		gene1332	-0.452056	-0.517908	-0.529168	1.49913	Cluster4
circ1333	-0.5	-0.5	1.5	-0.5	Cluster5		gene1333	-0.540951	-0.467404	-0.49094	1.49929	Cluster4
circ1334	-0.5	-0.5	1.5	-0.5	Cluster5		gene1334	-0.129307	-0.764137	-0.553342	1.44679	Cluster4
circ1335	-0.5	-0.5	1.5	-0.5	Cluster5		gene1335	-0.710796	0.300078	-0.871761	1.28248	Cluster4
circ1336	-0.5	-0.5	1.5	-0.5	Cluster5		gene1336	-0.409922	-1.16985	0.461571	1.1182	Cluster4
circ1337	-0.5	-0.5	1.5	-0.5	Cluster5		gene1337	-0.551271	-0.554194	-0.390121	1.49559	Cluster4
circ1338	-0.5	-0.5	1.5	-0.5	Cluster5		gene1338	-0.272786	-0.679472	-0.526494	1.47875	Cluster4
circ1339	-0.5	-0.5	1.5	-0.5	Cluster5		gene1339	-0.14846	-0.565918	-0.738833	1.45321	Cluster4
circ1340	-0.5	-0.5	1.5	-0.5	Cluster5		gene1340	-0.618466	-0.593475	-0.268926	1.48087	Cluster4
circ1341	-0.5	-0.5	1.5	-0.5	Cluster5		gene1341	-0.16576	-0.569385	-0.722864	1.45801	Cluster4
circ1342	-0.5	-0.5	1.5	-0.5	Cluster5		gene1342	-0.280181	-1.25911	0.494469	1.04482	Cluster4
circ1343	-0.5	-0.5	1.5	-0.5	Cluster5		gene1343	-0.829267	-0.53857	-0.053228	1.42106	Cluster4
circ1344	-0.720262	-0.720262	1.40029	0.04023	Cluster5		gene1344	-0.815097	-0.337312	-0.306354	1.45876	Cluster4
circ1345	-0.5	-0.5	1.5	-0.5	Cluster5		gene1345	-0.646661	-0.650769	-0.162662	1.46009	Cluster4
circ1346	-0.720411	-0.720411	1.40013	0.0406937	Cluster5		gene1346	-0.0315309	-0.752139	-0.639238	1.42291	Cluster4
circ1347	-0.5	-0.5	1.5	-0.5	Cluster5		gene1347	-0.478682	-0.0593963	-0.876074	1.41415	Cluster4
circ1348	-0.591725	-0.591725	1.486	-0.302547	Cluster5		gene1348	-0.468601	-0.551669	-0.478702	1.49897	Cluster4
circ1349	-0.5	-0.5	1.5	-0.5	Cluster5		gene1349	-0.695468	-0.36685	-0.422122	1.48444	Cluster4
circ1350	-0.5	-0.5	1.5	-0.5	Cluster5		gene1350	-0.265208	-0.601107	-0.614002	1.48032	Cluster4
circ1351	-0.5	-0.5	1.5	-0.5	Cluster5		gene1351	-0.23933	-0.763519	-0.462138	1.46499	Cluster4
circ1352	-0.5	-0.5	1.5	-0.5	Cluster5		gene1352	-0.331776	-0.896902	-0.20134	1.43002	Cluster4
circ1353	-0.5	-0.5	1.5	-0.5	Cluster5		gene1353	0.0823617	-1.06411	-0.339475	1.32123	Cluster4
circ1354	-0.5	-0.5	1.5	-0.5	Cluster5		gene1354	-0.149569	-0.714386	-0.591271	1.45523	Cluster4
circ1355	-0.5	-0.5	1.5	-0.5	Cluster5		gene1355	-0.519003	-0.556569	-0.422017	1.49759	Cluster4
circ1356	-0.5	-0.5	1.5	-0.5	Cluster5		gene1356	-0.167166	-0.686389	-0.60682	1.46037	Cluster4
circ1357	-0.5	-0.5	1.5	-0.5	Cluster5		gene1357	-0.111228	-1.36755	0.629769	0.849011	Cluster4
circ1358	-0.5	-0.5	1.5	-0.5	Cluster5		gene1358	-0.36284	-0.658353	-0.46754	1.48873	Cluster4
circ1359	-0.5	-0.5	1.5	-0.5	Cluster5		gene1359	-0.530564	-0.24579	-0.697348	1.4737	Cluster4
circ1360	-0.5	-0.5	1.5	-0.5	Cluster5		gene1360	-0.0168785	-0.68283	-0.71988	1.41959	Cluster4
circ1361	-0.5	-0.5	1.5	-0.5	Cluster5		gene1361	-0.308735	-0.598525	-0.579542	1.4868	Cluster4
circ1362	-0.722982	-0.722982	1.39722	0.0487466	Cluster5		gene1362	-0.508235	-0.561058	-0.428477	1.49777	Cluster4
circ1363	-0.69571	-0.69571	1.42508	-0.0336558	Cluster5		gene1363	-0.466403	-0.532158	-0.500898	1.49946	Cluster4
circ1364	-0.5	-0.5	1.5	-0.5	Cluster5		gene1364	-0.469282	-0.638991	-0.383235	1.49151	Cluster4
circ1365	-0.5	-0.5	1.5	-0.5	Cluster5		gene1365	-0.279387	-0.484942	-0.712064	1.47639	Cluster4
circ1366	-0.5	-0.5	1.5	-0.5	Cluster5		gene1366	0.0226766	-0.718907	-0.710253	1.40648	Cluster4
circ1367	-0.5	-0.5	1.5	-0.5	Cluster5		gene1367	-0.534088	-0.543929	-0.419592	1.49761	Cluster4
circ1368	-0.5	-0.5	1.5	-0.5	Cluster5		gene1368	-0.516468	-0.596817	-0.380739	1.49402	Cluster4
circ1369	-0.5	-0.5	1.5	-0.5	Cluster5		gene1369	-0.145533	-0.715592	-0.593152	1.45428	Cluster4
circ1370	-0.5	-0.5	1.5	-0.5	Cluster5		gene1370	-0.321056	-0.856938	-0.267959	1.44595	Cluster4
circ1371	-0.5	-0.5	1.5	-0.5	Cluster5		gene1371	-0.40241	-0.388187	-0.694393	1.48499	Cluster4
circ1372	-0.5	-0.5	1.5	-0.5	Cluster5		gene1372	-0.320729	-0.778957	-0.368227	1.46791	Cluster4
circ1373	-0.5	-0.5	1.5	-0.5	Cluster5		gene1373	-0.472657	-0.656118	-0.360014	1.48879	Cluster4
circ1374	-0.5	-0.5	1.5	-0.5	Cluster5		gene1374	-0.0969415	-0.745617	-0.598453	1.44101	Cluster4
circ1375	-0.598597	-0.598597	1.48368	-0.286481	Cluster5		gene1375	-0.583233	-0.788664	-0.0545904	1.42649	Cluster4
circ1376	-0.5	-0.5	1.5	-0.5	Cluster5		gene1376	-0.979564	0.0622219	-0.440169	1.35751	Cluster4
circ1377	-0.5	-0.5	1.5	-0.5	Cluster5		gene1377	-0.313754	-0.808074	-0.338899	1.46073	Cluster4
circ1378	-0.5	-0.5	1.5	-0.5	Cluster5		gene1378	-0.131405	-0.712821	-0.607027	1.45125	Cluster4
circ1379	-0.5	-0.5	1.5	-0.5	Cluster5		gene1379	-0.527487	-0.560965	-0.408327	1.49678	Cluster4
circ1380	-0.714669	-0.714669	1.4064	0.0229339	Cluster5		gene1380	0.0225789	-0.647983	-0.779096	1.4045	Cluster4
circ1381	-0.5	-0.5	1.5	-0.5	Cluster5		gene1381	-0.269662	-0.763385	-0.435037	1.46808	Cluster4
circ1382	-0.5	-0.5	1.5	-0.5	Cluster5		gene1382	0.0176977	-1.01899	-0.353775	1.35506	Cluster4
circ1383	-0.72192	-0.72192	1.39843	0.0454136	Cluster5		gene1383	-0.160942	0.427602	-1.30715	1.04049	Cluster4
circ1384	-0.704306	-0.704306	1.41698	-0.00836827	Cluster5		gene1384	-0.155031	-0.666095	-0.637091	1.45822	Cluster4
circ1385	-0.5	-0.5	1.5	-0.5	Cluster5		gene1385	-0.463488	-0.557114	-0.478129	1.49873	Cluster4
circ1386	-0.5	-0.5	1.5	-0.5	Cluster5		gene1386	-0.722556	-0.809604	0.196563	1.3356	Cluster4
circ1387	-0.5	-0.5	1.5	-0.5	Cluster5		gene1387	-0.345414	-0.533535	-0.611657	1.49061	Cluster4
circ1388	-0.5	-0.5	1.5	-0.5	Cluster5		gene1388	-0.0315692	-0.741729	-0.650136	1.42343	Cluster4
circ1389	-0.5	-0.5	1.5	-0.5	Cluster5		gene1389	0.0426366	-0.792534	-0.647034	1.39693	Cluster4
circ1390	-0.5	-0.5	1.5	-0.5	Cluster5		gene1390	-0.72581	-0.668722	-0.0285612	1.42309	Cluster4
circ1391	-0.5	-0.5	1.5	-0.5	Cluster5		gene1391	-0.688686	-0.616886	-0.151236	1.45681	Cluster4
circ1392	-0.5	-0.5	1.5	-0.5	Cluster5		gene1392	-0.243327	-0.649379	-0.583364	1.47607	Cluster4
circ1393	-0.5	-0.5	1.5	-0.5	Cluster5		gene1393	-0.31795	-0.52549	-0.642957	1.4864	Cluster4
circ1394	-0.5	-0.5	1.5	-0.5	Cluster5		gene1394	-0.545176	-0.576955	-0.371757	1.49389	Cluster4
circ1395	-0.5	-0.5	1.5	-0.5	Cluster5		gene1395	-0.166163	-0.486599	-0.796686	1.44945	Cluster4
circ1396	-0.5	-0.5	1.5	-0.5	Cluster5		gene1396	-0.375765	1.34309	-1.02545	0.0581265	Cluster4
circ1397	-0.5	-0.5	1.5	-0.5	Cluster5		gene1397	-0.444491	-0.538806	-0.515496	1.49879	Cluster4
circ1398	-0.5	-0.5	1.5	-0.5	Cluster5		gene1398	-0.188471	-0.686845	-0.589385	1.4647	Cluster4
circ1399	-0.5	-0.5	1.5	-0.5	Cluster5		gene1399	-0.408821	-0.486077	-0.600448	1.49535	Cluster4
circ1400	-0.5	-0.5	1.5	-0.5	Cluster5		gene1400	-0.942508	0.287388	-0.624935	1.28006	Cluster4
circ1401	-0.5	-0.5	1.5	-0.5	Cluster5		gene1401	-0.0219464	-0.875517	-0.507894	1.40536	Cluster4
circ1402	0.46882	-0.827956	1.18709	-0.827956	Cluster5		gene1402	-0.348932	-0.600036	-0.542357	1.49133	Cluster4
circ1403	-0.5	-0.5	1.5	-0.5	Cluster5		gene1403	-0.130346	-1.07679	-0.136353	1.34348	Cluster4
circ1404	-0.584546	-0.584546	1.48821	-0.31912	Cluster5		gene1404	-0.477071	-0.460572	-0.560908	1.49855	Cluster4
circ1405	-0.5	-0.5	1.5	-0.5	Cluster5		gene1405	0.0772557	-0.756922	-0.70662	1.38629	Cluster4
circ1406	-0.5	-0.5	1.5	-0.5	Cluster5		gene1406	-0.799568	-0.710929	0.157558	1.35294	Cluster4
circ1407	-0.5	-0.5	1.5	-0.5	Cluster5		gene1407	-0.432945	-1.18873	0.605222	1.01645	Cluster4
circ1408	-0.5	-0.5	1.5	-0.5	Cluster5		gene1408	-0.644826	-0.771468	0.00597586	1.41032	Cluster4
circ1409	-0.5	-0.5	1.5	-0.5	Cluster5		gene1409	-0.450216	-0.53572	-0.513082	1.49902	Cluster4
circ1410	-0.5	-0.5	1.5	-0.5	Cluster5		gene1410	-0.103645	-0.802989	-0.529911	1.43654	Cluster4
circ1411	-0.5	-0.5	1.5	-0.5	Cluster5		gene1411	0.0582345	-0.875084	-0.56554	1.38239	Cluster4
circ1412	-0.5	-0.5	1.5	-0.5	Cluster5		gene1412	-0.644324	-0.584784	-0.247861	1.47697	Cluster4
circ1413	-0.5	-0.5	1.5	-0.5	Cluster5		gene1413	-0.382132	-0.621414	-0.489254	1.4928	Cluster4
circ1414	-0.5	-0.5	1.5	-0.5	Cluster5		gene1414	0.0468877	-0.854839	-0.581077	1.38903	Cluster4
circ1415	-0.5	-0.5	1.5	-0.5	Cluster5		gene1415	0.0380018	-0.819065	-0.615117	1.39618	Cluster4
circ1416	-0.5	-0.5	1.5	-0.5	Cluster5		gene1416	-0.234733	-0.535641	-0.701379	1.47175	Cluster4
circ1417	-0.5	-0.5	1.5	-0.5	Cluster5		gene1417	-0.390877	-0.564877	-0.539815	1.49557	Cluster4
circ1418	-0.5	-0.5	1.5	-0.5	Cluster5		gene1418	-0.150621	-0.475583	-0.817179	1.44338	Cluster4
circ1419	-0.5	-0.5	1.5	-0.5	Cluster5		gene1419	-0.448595	-0.499022	-0.55107	1.49869	Cluster4
circ1420	-0.5	-0.5	1.5	-0.5	Cluster5		gene1420	-0.142177	-0.63524	-0.677609	1.45503	Cluster4
circ1421	-0.5	-0.5	1.5	-0.5	Cluster5		gene1421	-0.587617	-0.647794	-0.240184	1.47559	Cluster4
circ1422	-0.5	-0.5	1.5	-0.5	Cluster5		gene1422	-0.665088	-0.499763	-0.320198	1.48505	Cluster4
circ1423	-0.5	-0.5	1.5	-0.5	Cluster5		gene1423	0.0283233	-0.00109874	-1.23812	1.21089	Cluster4
circ1424	-0.5	-0.5	1.5	-0.5	Cluster5		gene1424	0.0770647	-0.724321	-0.739375	1.38663	Cluster4
circ1425	-0.597447	-0.597447	1.48408	-0.289184	Cluster5		gene1425	-0.393314	-0.534143	-0.568238	1.49569	Cluster4
circ1426	-0.5	-0.5	1.5	-0.5	Cluster5		gene1426	-0.440805	-0.341943	-0.700051	1.4828	Cluster4
circ1427	-0.5	-0.5	1.5	-0.5	Cluster5		gene1427	-0.0362246	-0.716217	-0.673217	1.42566	Cluster4
circ1428	-0.5	-0.5	1.5	-0.5	Cluster5		gene1428	-0.00266419	-0.744377	-0.667359	1.4144	Cluster4
circ1429	-0.5	-0.5	1.5	-0.5	Cluster5		gene1429	-0.213723	-0.590091	-0.666516	1.47033	Cluster4
circ1430	-0.5	-0.5	1.5	-0.5	Cluster5		gene1430	-0.448181	-0.54074	-0.509967	1.49889	Cluster4
circ1431	-0.5	-0.5	1.5	-0.5	Cluster5		gene1431	0.0131647	-0.75033	-0.67188	1.40905	Cluster4
circ1432	-0.5	-0.5	1.5	-0.5	Cluster5		gene1432	-0.0517902	-0.709311	-0.669344	1.43045	Cluster4
circ1433	-0.5	-0.5	1.5	-0.5	Cluster5		gene1433	-0.542576	-1.13714	0.80975	0.869963	Cluster4
circ1434	-0.5	-0.5	1.5	-0.5	Cluster5		gene1434	6.01645e-05	-0.794366	-0.616139	1.41044	Cluster4
circ1435	-0.5	-0.5	1.5	-0.5	Cluster5		gene1435	-0.177231	-0.671852	-0.613903	1.46299	Cluster4
circ1436	-0.690896	-0.690896	1.42936	-0.0475652	Cluster5		gene1436	-0.471108	-0.467626	-0.559897	1.49863	Cluster4
circ1437	-0.5	-0.5	1.5	-0.5	Cluster5		gene1437	-0.134829	-0.698225	-0.619647	1.4527	Cluster4
circ1438	-0.561574	-0.561574	1.49392	-0.370772	Cluster5		gene1438	0.0746604	-0.714816	-0.747294	1.38745	Cluster4
circ1439	-0.5	-0.5	1.5	-0.5	Cluster5		gene1439	-0.254065	-0.56691	-0.656533	1.47751	Cluster4
circ1440	-0.5	-0.5	1.5	-0.5	Cluster5		gene1440	-0.511209	-0.535593	-0.45228	1.49908	Cluster4
circ1441	-0.5	-0.5	1.5	-0.5	Cluster5		gene1441	-0.279432	-0.562817	-0.639645	1.48189	Cluster4
circ1442	-0.5	-0.5	1.5	-0.5	Cluster5		gene1442	-0.399255	-0.612479	-0.482481	1.49421	Cluster4
circ1443	-0.5	-0.5	1.5	-0.5	Cluster5		gene1443	-0.405027	-0.5411	-0.550554	1.49668	Cluster4
circ1444	-0.5	-0.5	1.5	-0.5	Cluster5		gene1444	-0.459519	-0.603471	-0.43279	1.49578	Cluster4
circ1445	-0.5	-0.5	1.5	-0.5	Cluster5		gene1445	-0.6452	0.503453	-1.00621	1.14795	Cluster4
circ1446	-0.5	-0.5	1.5	-0.5	Cluster5		gene1446	-0.0303649	-0.8914	-0.482425	1.40419	Cluster4
circ1447	-0.5	-0.5	1.5	-0.5	Cluster5		gene1447	-0.36311	-0.541498	-0.588314	1.49292	Cluster4
circ1448	-0.5	-0.5	1.5	-0.5	Cluster5		gene1448	0.104213	-0.844315	-0.630548	1.37065	Cluster4
circ1449	-0.5	-0.5	1.5	-0.5	Cluster5		gene1449	-0.467753	-0.508278	-0.523553	1.49958	Cluster4
circ1450	-0.5	-0.5	1.5	-0.5	Cluster5		gene1450	-0.171732	-0.617559	-0.672509	1.4618	Cluster4
circ1451	-0.5	-0.5	1.5	-0.5	Cluster5		gene1451	-0.338619	-0.773963	-0.35678	1.46936	Cluster4
circ1452	-0.5	-0.5	1.5	-0.5	Cluster5		gene1452	-0.2538	-0.755246	-0.458831	1.46788	Cluster4
circ1453	-0.5	-0.5	1.5	-0.5	Cluster5		gene1453	-0.459949	-0.605597	-0.430036	1.49558	Cluster4
circ1454	-0.5	-0.5	1.5	-0.5	Cluster5		gene1454	-0.436617	-0.600376	-0.459061	1.49605	Cluster4
circ1455	-0.5	-0.5	1.5	-0.5	Cluster5		gene1455	-0.223258	-0.91583	-0.285632	1.42472	Cluster4
circ1456	-0.5	-0.5	1.5	-0.5	Cluster5		gene1456	-0.75788	1.38338	-0.710399	0.0848977	Cluster4
circ1457	-0.5	-0.5	1.5	-0.5	Cluster5		gene1457	0.0787817	-0.796414	-0.666372	1.384	Cluster4
circ1458	-0.5	-0.5	1.5	-0.5	Cluster5		gene1458	-0.504655	-0.476356	-0.518756	1.49977	Cluster4
circ1459	-0.5	-0.5	1.5	-0.5	Cluster5		gene1459	-0.484059	-0.539795	-0.475536	1.49939	Cluster4
circ1460	-0.5	-0.5	1.5	-0.5	Cluster5		gene1460	-0.449599	-0.550611	-0.498513	1.49872	Cluster4
circ1461	-0.5	-0.5	1.5	-0.5	Cluster5		gene1461	-0.169187	-0.583385	-0.707193	1.45977	Cluster4
circ1462	-0.5	-0.5	1.5	-0.5	Cluster5		gene1462	-0.549881	-0.341842	-0.598933	1.49066	Cluster4
circ1463	-0.5	-0.5	1.5	-0.5	Cluster5		gene1463	-0.268269	-0.607448	-0.605118	1.48083	Cluster4
circ1464	-0.5	-0.5	1.5	-0.5	Cluster5		gene1464	-0.502078	-0.429036	-0.566519	1.49763	Cluster4
circ1465	-0.5	-0.5	1.5	-0.5	Cluster5		gene1465	-0.488002	1.38798	-0.913881	0.0139062	Cluster4
circ1466	-0.5	-0.5	1.5	-0.5	Cluster5		gene1466	0.0800848	-0.813853	-0.648503	1.38227	Cluster4
circ1467	-0.5	-0.5	1.5	-0.5	Cluster5		gene1467	0.0994545	-0.771045	-0.705857	1.37745	Cluster4
circ1468	-0.5	-0.5	1.5	-0.5	Cluster5		gene1468	-0.131396	-0.361163	-0.922264	1.41482	Cluster4
circ1469	-0.5	-0.5	1.5	-0.5	Cluster5		gene1469	-0.444835	-0.609241	-0.441314	1.49539	Cluster4
circ1470	-0.5	-0.5	1.5	-0.5	Cluster5		gene1470	0.0508434	-0.645654	-0.798871	1.39368	Cluster4
circ1471	-0.5	-0.5	1.5	-0.5	Cluster5		gene1471	-0.462308	-0.531504	-0.505577	1.49939	Cluster4
circ1472	-0.5	-0.5	1.5	-0.5	Cluster5		gene1472	-0.278973	-0.58586	-0.617577	1.48241	Cluster4
circ1473	-0.5	-0.5	1.5	-0.5	Cluster5		gene1473	-0.536149	-0.446412	-0.516327	1.49889	Cluster4
circ1474	-0.5	-0.5	1.5	-0.5	Cluster5		gene1474	-0.496155	-0.367542	-0.627812	1.49151	Cluster4
circ1475	-0.5	-0.5	1.5	-0.5	Cluster5		gene1475	-0.274478	-0.686026	-0.517933	1.47844	Cluster4
circ1476	-0.5	-0.5	1.5	-0.5	Cluster5		gene1476	-0.59336	-0.749513	-0.0981412	1.44101	Cluster4
circ1477	-0.5	-0.5	1.5	-0.5	Cluster5		gene1477	-0.152269	-0.749249	-0.551506	1.45302	Cluster4
circ1478	-0.5	-0.5	1.5	-0.5	Cluster5		gene1478	-0.599656	-0.585865	-0.300113	1.48563	Cluster4
circ1479	-0.600424	-0.600424	1.48302	-0.282175	Cluster5		gene1479	-0.236222	-0.782894	-0.442276	1.46139	Cluster4
circ1480	-0.5	-0.5	1.5	-0.5	Cluster5		gene1480	-0.272609	-0.60069	-0.608226	1.48153	Cluster4
circ1481	-0.5	-0.5	1.5	-0.5	Cluster5		gene1481	0.0136175	-0.668561	-0.753816	1.40876	Cluster4
circ1482	-0.5	-0.5	1.5	-0.5	Cluster5		gene1482	-0.176988	-0.652123	-0.634181	1.46329	Cluster4
circ1483	-0.5	-0.5	1.5	-0.5	Cluster5		gene1483	-0.291516	-0.731221	-0.452306	1.47504	Cluster4
circ1484	-0.5	-0.5	1.5	-0.5	Cluster5		gene1484	0.0459239	-0.83713	-0.600414	1.39162	Cluster4
circ1485	-0.5	-0.5	1.5	-0.5	Cluster5		gene1485	-0.177066	-0.679017	-0.606644	1.46273	Cluster4
circ1486	-0.5	-0.5	1.5	-0.5	Cluster5		gene1486	0.00678718	-0.783138	-0.632924	1.40927	Cluster4
circ1487	-0.5	-0.5	1.5	-0.5	Cluster5		gene1487	0.107674	-0.910607	-0.556878	1.35981	Cluster4
circ1488	-0.5	-0.5	1.5	-0.5	Cluster5		gene1488	-0.0820049	-0.65633	-0.700865	1.4392	Cluster4
circ1489	-0.5	-0.5	1.5	-0.5	Cluster5		gene1489	-0.443823	-0.591602	-0.461312	1.49674	Cluster4
circ1490	-0.5	-0.5	1.5	-0.5	Cluster5		gene1490	-0.324392	-0.630441	-0.532896	1.48773	Cluster4
circ1491	-0.5	-0.5	1.5	-0.5	Cluster5		gene1491	-0.535499	-0.539135	-0.423192	1.49783	Cluster4
circ1492	-0.5	-0.5	1.5	-0.5	Cluster5		gene1492	-0.723884	-0.567894	-0.166252	1.45803	Cluster4
circ1493	-0.5	-0.5	1.5	-0.5	Cluster5		gene1493	-0.437606	-0.527669	-0.533283	1.49856	Cluster4
circ1494	-0.5	-0.5	1.5	-0.5	Cluster5		gene1494	-0.300433	-0.581579	-0.603632	1.48564	Cluster4
circ1495	-0.5	-0.5	1.5	-0.5	Cluster5		gene1495	0.109203	-0.749827	-0.733404	1.37403	Cluster4
circ1496	-0.5	-0.5	1.5	-0.5	Cluster5		gene1496	-0.623957	-0.60114	-0.253153	1.47825	Cluster4
circ1497	-0.5	-0.5	1.5	-0.5	Cluster5		gene1497	-0.412402	-0.560386	-0.524233	1.49702	Cluster4
circ1498	-0.5	-0.5	1.5	-0.5	Cluster5		gene1498	-0.475492	-0.534641	-0.489389	1.49952	Cluster4
circ1499	-0.5	-0.5	1.5	-0.5	Cluster5		gene1499	-0.266617	-0.630231	-0.583457	1.4803	Cluster4
circ1500	-0.5	-0.5	1.5	-0.5	Cluster5		gene1500	-0.306514	-0.6138	-0.565955	1.48627	Cluster4
circ1501	-0.5	-0.5	1.5	-0.5	Cluster5		gene1501	-0.320678	-0.484163	-0.678983	1.48382	Cluster4
circ1502	-0.5	-0.5	1.5	-0.5	Cluster5		gene1502	-0.634142	-0.291214	-0.55833	1.48369	Cluster4
circ1503	-0.5	-0.5	1.5	-0.5	Cluster5		gene1503	-0.125054	-0.573441	-0.748837	1.44733	Cluster4
circ1504	-0.5	-0.5	1.5	-0.5	Cluster5		gene1504	-0.115949	-0.765515	-0.562276	1.44374	Cluster4
circ1505	-0.5	-0.5	1.5	-0.5	Cluster5		gene1505	-0.825566	-0.898649	0.751628	0.972587	Cluster4
circ1506	-0.5	-0.5	1.5	-0.5	Cluster5		gene1506	-0.262545	-0.574917	-0.641898	1.47936	Cluster4
circ1507	-0.5	-0.5	1.5	-0.5	Cluster5		gene1507	0.0424531	-0.783953	-0.656066	1.39757	Cluster4
circ1508	-0.5	-0.5	1.5	-0.5	Cluster5		gene1508	0.0504511	-0.738239	-0.708705	1.39649	Cluster4
circ1509	0.462534	-0.826828	1.19112	-0.826828	Cluster5		gene1509	-0.20103	-0.719433	-0.544353	1.46482	Cluster4
circ1510	-0.5	-0.5	1.5	-0.5	Cluster5		gene1510	-0.205068	-0.707266	-0.554166	1.4665	Cluster4
circ1511	-0.5	-0.5	1.5	-0.5	Cluster5		gene1511	-0.369234	-0.634092	-0.487847	1.49117	Cluster4
circ1512	-0.5	-0.5	1.5	-0.5	Cluster5		gene1512	-0.405773	-0.63659	-0.450117	1.49248	Cluster4
circ1513	-0.5	-0.5	1.5	-0.5	Cluster5		gene1513	-0.521542	-0.57882	-0.395219	1.49558	Cluster4
circ1514	-0.5	-0.5	1.5	-0.5	Cluster5		gene1514	-0.134067	-0.91243	-0.371716	1.41821	Cluster4
circ1515	-0.589114	-0.589114	1.48683	-0.3086	Cluster5		gene1515	-0.243427	-0.636447	-0.596545	1.47642	Cluster4
circ1516	-0.5	-0.5	1.5	-0.5	Cluster5		gene1516	-0.145197	-0.546947	-0.758517	1.45066	Cluster4
circ1517	0.685717	-0.857468	1.02922	-0.857468	Cluster5		gene1517	-0.0136527	-0.638447	-0.764725	1.41683	Cluster4
circ1518	-0.5	-0.5	1.5	-0.5	Cluster5		gene1518	-0.331467	-0.575387	-0.58288	1.48973	Cluster4
circ1519	-0.5	-0.5	1.5	-0.5	Cluster5		gene1519	-0.422855	-0.511111	-0.563505	1.49747	Cluster4
circ1520	-0.724442	-0.724442	1.39554	0.0533485	Cluster5		gene1520	-0.0613282	-0.691804	-0.680326	1.43346	Cluster4
circ1521	-0.5	-0.5	1.5	-0.5	Cluster5		gene1521	-0.359722	-0.671245	-0.456263	1.48723	Cluster4
circ1522	-0.5	-0.5	1.5	-0.5	Cluster5		gene1522	-0.705138	0.0431568	-0.737141	1.39912	Cluster4
circ1523	-0.5	-0.5	1.5	-0.5	Cluster5		gene1523	-0.00917139	-0.748947	-0.658154	1.41627	Cluster4
circ1524	-0.5	-0.5	1.5	-0.5	Cluster5		gene1524	-0.0206182	-0.757652	-0.64108	1.41935	Cluster4
circ1525	-0.5	-0.5	1.5	-0.5	Cluster5		gene1525	-0.0722475	-0.797424	-0.560335	1.43001	Cluster4
circ1526	-0.5	-0.5	1.5	-0.5	Cluster5		gene1526	-0.44747	-0.491538	-0.559402	1.49841	Cluster4
circ1527	-0.5	-0.5	1.5	-0.5	Cluster5		gene1527	-0.466554	-0.665908	-0.355089	1.48755	Cluster4
circ1528	-0.5	-0.5	1.5	-0.5	Cluster5		gene1528	-0.476654	-0.538767	-0.484002	1.49942	Cluster4
circ1529	-0.5	-0.5	1.5	-0.5	Cluster5		gene1529	0.067255	-0.737588	-0.720003	1.39034	Cluster4
circ1530	-0.5	-0.5	1.5	-0.5	Cluster5		gene1530	0.0574559	-0.844796	-0.599573	1.38691	Cluster4
circ1531	-0.5	-0.5	1.5	-0.5	Cluster5		gene1531	-0.345296	-0.609682	-0.535691	1.49067	Cluster4
circ1532	-0.5	-0.5	1.5	-0.5	Cluster5		gene1532	-0.253005	-0.620166	-0.605089	1.47826	Cluster4
circ1533	-0.5	-0.5	1.5	-0.5	Cluster5		gene1533	-0.485924	-0.557153	-0.455563	1.49864	Cluster4
circ1534	-0.5	-0.5	1.5	-0.5	Cluster5		gene1534	-0.528946	-0.455156	-0.515129	1.49923	Cluster4
circ1535	-0.5	-0.5	1.5	-0.5	Cluster5		gene1535	-0.0688726	-0.835298	-0.51971	1.42388	Cluster4
circ1536	-0.5	-0.5	1.5	-0.5	Cluster5		gene1536	-0.0687613	-0.739382	-0.625987	1.43413	Cluster4
circ1537	-0.5	-0.5	1.5	-0.5	Cluster5		gene1537	-0.51929	1.08771	-1.11658	0.548159	Cluster4
circ1538	-0.710905	-0.710905	1.41035	0.0114562	Cluster5		gene1538	-0.32557	-0.59465	-0.568722	1.48894	Cluster4
circ1539	0.539014	-0.839547	1.14008	-0.839547	Cluster5		gene1539	0.00196787	-0.902868	-0.492686	1.39359	Cluster4
circ1540	-0.5	-0.5	1.5	-0.5	Cluster5		gene1540	-0.455315	-0.519467	-0.524474	1.49926	Cluster4
circ1541	-0.5	-0.5	1.5	-0.5	Cluster5		gene1541	-0.160675	-0.6223	-0.676314	1.45929	Cluster4
circ1542	-0.5	-0.5	1.5	-0.5	Cluster5		gene1542	0.0307163	-0.700095	-0.734163	1.40354	Cluster4
circ1543	-0.5	-0.5	1.5	-0.5	Cluster5		gene1543	-0.0506471	-0.327994	-0.997728	1.37637	Cluster4
circ1544	-0.5	-0.5	1.5	-0.5	Cluster5		gene1544	-0.525783	-0.466824	-0.50694	1.49955	Cluster4
circ1545	-0.5	-0.5	1.5	-0.5	Cluster5		gene1545	-0.217306	-0.326694	-0.889482	1.43348	Cluster4
circ1546	-0.5	-0.5	1.5	-0.5	Cluster5		gene1546	-0.222198	-0.711711	-0.535044	1.46895	Cluster4
circ1547	-0.5	-0.5	1.5	-0.5	Cluster5		gene1547	0.101709	-0.68105	-0.796149	1.37549	Cluster4
circ1548	-0.5	-0.5	1.5	-0.5	Cluster5		gene1548	-0.0920666	-1.09399	-0.14567	1.33173	Cluster4
circ1549	-0.5	-0.5	1.5	-0.5	Cluster5		gene1549	-0.519499	-0.55203	-0.426342	1.49787	Cluster4
circ1550	-0.5	-0.5	1.5	-0.5	Cluster5		gene1550	0.0761398	-0.744473	-0.718598	1.38693	Cluster4
circ1551	-0.5	-0.5	1.5	-0.5	Cluster5		gene1551	-0.465803	-0.513373	-0.520383	1.49956	Cluster4
circ1552	-0.5	-0.5	1.5	-0.5	Cluster5		gene1552	0.103087	-0.7939	-0.684274	1.37509	Cluster4
circ1553	-0.5	-0.5	1.5	-0.5	Cluster5		gene1553	-0.0955671	-0.683121	-0.664467	1.44315	Cluster4
circ1554	-0.5	-0.5	1.5	-0.5	Cluster5		gene1554	-0.442116	-0.539685	-0.516896	1.4987	Cluster4
circ1555	-0.5	-0.5	1.5	-0.5	Cluster5		gene1555	-0.517593	-0.594688	-0.381905	1.49419	Cluster4
circ1556	-0.5	-0.5	1.5	-0.5	Cluster5		gene1556	-0.188209	-0.6983	-0.577531	1.46404	Cluster4
circ1557	-0.594924	-0.594924	1.48494	-0.295094	Cluster5		gene1557	-0.36417	-0.578901	-0.55012	1.49319	Cluster4
circ1558	-0.5	-0.5	1.5	-0.5	Cluster5		gene1558	-0.177118	-0.753412	-0.526717	1.45725	Cluster4
circ1559	0.448321	-0.824226	1.20013	-0.824226	Cluster5		gene1559	-0.367558	-0.554934	-0.571094	1.49359	Cluster4
circ1560	-0.5	-0.5	1.5	-0.5	Cluster5		gene1560	-0.511474	-0.584609	-0.399568	1.49565	Cluster4
circ1561	-0.5	-0.5	1.5	-0.5	Cluster5		gene1561	-0.384708	-0.546789	-0.563615	1.49511	Cluster4
circ1562	-0.5	-0.5	1.5	-0.5	Cluster5		gene1562	-0.304576	-0.852048	-0.291274	1.4479	Cluster4
circ1563	-0.5	-0.5	1.5	-0.5	Cluster5		gene1563	-0.460515	-0.850119	-0.121324	1.43196	Cluster4
circ1564	-0.5	-0.5	1.5	-0.5	Cluster5		gene1564	-0.109666	-0.705475	-0.631191	1.44633	Cluster4
circ1565	-0.5	-0.5	1.5	-0.5	Cluster5		gene1565	-0.23034	-0.747163	-0.488729	1.46623	Cluster4
circ1566	-0.5	-0.5	1.5	-0.5	Cluster5		gene1566	-0.183936	-0.754178	-0.520225	1.45834	Cluster4
circ1567	-0.5	-0.5	1.5	-0.5	Cluster5		gene1567	-0.626495	-0.749774	-0.0529067	1.42918	Cluster4
circ1568	-0.5	-0.5	1.5	-0.5	Cluster5		gene1568	-0.0638461	-0.840142	-0.517926	1.42191	Cluster4
circ1569	-0.5	-0.5	1.5	-0.5	Cluster5		gene1569	-0.187349	-0.746419	-0.52604	1.45981	Cluster4
circ1570	-0.5	-0.5	1.5	-0.5	Cluster5		gene1570	-0.206864	-0.171876	-1.00561	1.38435	Cluster4
circ1571	-0.5	-0.5	1.5	-0.5	Cluster5		gene1571	-0.401609	-0.651832	-0.437373	1.49081	Cluster4
circ1572	-0.5	-0.5	1.5	-0.5	Cluster5		gene1572	-0.723919	0.284947	-0.852521	1.29149	Cluster4
circ1573	-0.5	-0.5	1.5	-0.5	Cluster5		gene1573	-0.350377	-0.622044	-0.518154	1.49057	Cluster4
circ1574	-0.5	-0.5	1.5	-0.5	Cluster5		gene1574	-0.253085	-0.68762	-0.534801	1.47551	Cluster4
circ1575	-0.5	-0.5	1.5	-0.5	Cluster5		gene1575	-0.856828	1.12763	-0.827366	0.556568	Cluster4
circ1576	-0.5	-0.5	1.5	-0.5	Cluster5		gene1576	-0.157262	-0.686193	-0.614781	1.45824	Cluster4
circ1577	-0.5	-0.5	1.5	-0.5	Cluster5		gene1577	-0.3894	-0.568862	-0.537144	1.49541	Cluster4
circ1578	-0.5	-0.5	1.5	-0.5	Cluster5		gene1578	-0.132818	-0.738203	-0.578905	1.44993	Cluster4
circ1579	-0.583955	-0.583955	1.48838	-0.320475	Cluster5		gene1579	-1.22089	-0.0559336	0.0505599	1.22627	Cluster4
circ1580	-0.5	-0.5	1.5	-0.5	Cluster5		gene1580	-0.0619712	0.0177633	-1.20159	1.2458	Cluster4
circ1581	-0.5	-0.5	1.5	-0.5	Cluster5		gene1581	-0.667683	-0.562345	-0.24565	1.47568	Cluster4
circ1582	-0.5	-0.5	1.5	-0.5	Cluster5		gene1582	-0.0219912	-0.706122	-0.693259	1.42137	Cluster4
circ1583	-0.5	-0.5	1.5	-0.5	Cluster5		gene1583	-0.396532	-0.545523	-0.554017	1.49607	Cluster4
circ1584	-0.5	-0.5	1.5	-0.5	Cluster5		gene1584	0.0885987	-0.807672	-0.660582	1.37966	Cluster4
circ1585	-0.5	-0.5	1.5	-0.5	Cluster5		gene1585	0.00947558	-0.715137	-0.705354	1.41102	Cluster4
circ1586	-0.5	-0.5	1.5	-0.5	Cluster5		gene1586	-0.572441	-0.424887	-0.499948	1.49728	Cluster4
circ1587	-0.5	-0.5	1.5	-0.5	Cluster5		gene1587	-0.0916714	-0.672851	-0.677602	1.44212	Cluster4
circ1588	-0.5	-0.5	1.5	-0.5	Cluster5		gene1588	-0.4695	-0.624672	-0.399157	1.49333	Cluster4
circ1589	-0.704195	-0.704195	1.41709	-0.00870008	Cluster5		gene1589	-0.233618	-0.578712	-0.661677	1.47401	Cluster4
circ1590	-0.5	-0.5	1.5	-0.5	Cluster5		gene1590	-0.368112	-0.544921	-0.580484	1.49352	Cluster4
circ1591	-0.5	-0.5	1.5	-0.5	Cluster5		gene1591	-0.305895	-0.685057	-0.490966	1.48192	Cluster4
circ1592	-0.5	-0.5	1.5	-0.5	Cluster5		gene1592	-0.52813	-0.264341	-0.684782	1.47725	Cluster4
circ1593	-0.711427	-0.711427	1.40981	0.0130401	Cluster5		gene1593	0.0647558	-0.644011	-0.808846	1.3881	Cluster4
circ1594	-0.5	-0.5	1.5	-0.5	Cluster5		gene1594	-0.352617	-0.635858	-0.501454	1.48993	Cluster4
circ1595	-0.5	-0.5	1.5	-0.5	Cluster5		gene1595	-0.547202	-0.440497	-0.510829	1.49853	Cluster4
circ1596	-0.5	-0.5	1.5	-0.5	Cluster5		gene1596	-0.492653	-0.646861	-0.349377	1.48889	Cluster4
circ1597	-0.5	-0.5	1.5	-0.5	Cluster5		gene1597	-0.493282	-0.654158	-0.340184	1.48762	Cluster4
circ1598	-0.5	-0.5	1.5	-0.5	Cluster5		gene1598	-0.501177	-0.479805	-0.518827	1.49981	Cluster4
circ1599	-0.5	-0.5	1.5	-0.5	Cluster5		gene1599	0.0350439	-0.731019	-0.706098	1.40207	Cluster4
circ1600	-0.5	-0.5	1.5	-0.5	Cluster5		gene1600	-0.51809	-0.509565	-0.472045	1.4997	Cluster4
circ1601	-0.5	-0.5	1.5	-0.5	Cluster5		gene1601	-0.0958978	-0.612299	-0.733358	1.44155	Cluster4
circ1602	-0.5	-0.5	1.5	-0.5	Cluster5		gene1602	-0.605714	-0.504305	-0.383798	1.49382	Cluster4
circ1603	-0.5	-0.5	1.5	-0.5	Cluster5		gene1603	-0.322647	-0.448442	-0.709332	1.48042	Cluster4
circ1604	-0.5	-0.5	1.5	-0.5	Cluster5		gene1604	-0.637012	-0.342001	-0.509998	1.48901	Cluster4
circ1605	-0.5	-0.5	1.5	-0.5	Cluster5		gene1605	-0.175622	0.705037	-1.34451	0.815094	Cluster4
circ1606	-0.592204	-0.592204	1.48584	-0.301434	Cluster5		gene1606	-0.480662	-0.691988	-0.308819	1.48147	Cluster4
circ1607	-0.5	-0.5	1.5	-0.5	Cluster5		gene1607	-0.516701	-0.470117	-0.512848	1.49967	Cluster4
circ1608	-0.5	-0.5	1.5	-0.5	Cluster5		gene1608	-0.189447	-0.700018	-0.574706	1.46417	Cluster4
circ1609	-0.5	-0.5	1.5	-0.5	Cluster5		gene1609	-0.400304	-0.377374	-0.705453	1.48313	Cluster4
circ1610	-0.5	-0.5	1.5	-0.5	Cluster5		gene1610	-0.155964	-0.676034	-0.626244	1.45824	Cluster4
circ1611	-0.5	-0.5	1.5	-0.5	Cluster5		gene1611	-0.413505	-0.455694	-0.624552	1.49375	Cluster4
circ1612	-0.67089	-0.67089	1.44537	-0.103585	Cluster5		gene1612	-0.125959	-0.64574	-0.679373	1.45107	Cluster4
circ1613	-0.5	-0.5	1.5	-0.5	Cluster5		gene1613	-0.477374	-0.561038	-0.460131	1.49854	Cluster4
circ1614	-0.5	-0.5	1.5	-0.5	Cluster5		gene1614	-0.757562	0.759908	-0.962588	0.960242	Cluster4
circ1615	-0.5	-0.5	1.5	-0.5	Cluster5		gene1615	-0.478863	-0.485126	-0.535528	1.49952	Cluster4
circ1616	-0.5	-0.5	1.5	-0.5	Cluster5		gene1616	-0.430231	-0.552677	-0.515124	1.49803	Cluster4
circ1617	-0.5	-0.5	1.5	-0.5	Cluster5		gene1617	-0.401165	-0.432688	-0.656431	1.49028	Cluster4
circ1618	-0.5	-0.5	1.5	-0.5	Cluster5		gene1618	0.0357439	-1.17221	-0.131361	1.26783	Cluster4
circ1619	-0.5	-0.5	1.5	-0.5	Cluster5		gene1619	-0.472392	-0.47616	-0.550479	1.49903	Cluster4
circ1620	-0.5	-0.5	1.5	-0.5	Cluster5		gene1620	-0.126162	-0.670164	-0.654903	1.45123	Cluster4
circ1621	-0.5	-0.5	1.5	-0.5	Cluster5		gene1621	-0.508674	-0.542527	-0.447642	1.49884	Cluster4
circ1622	-0.5	-0.5	1.5	-0.5	Cluster5		gene1622	-0.390957	-0.648997	-0.450899	1.49085	Cluster4
circ1623	-0.5	-0.5	1.5	-0.5	Cluster5		gene1623	-0.0413578	-0.684996	-0.701078	1.42743	Cluster4
circ1624	-0.716098	-0.716098	1.40487	0.0273259	Cluster5		gene1624	-0.541865	-0.439295	-0.517405	1.49856	Cluster4
circ1625	-0.5	-0.5	1.5	-0.5	Cluster5		gene1625	-0.859429	1.13764	-0.820449	0.54224	Cluster4
circ1626	-0.5	-0.5	1.5	-0.5	Cluster5		gene1626	0.0323395	-0.466336	-0.942163	1.37616	Cluster4
circ1627	-0.5	-0.5	1.5	-0.5	Cluster5		gene1627	-0.311975	-0.610516	-0.564534	1.48703	Cluster4
circ1628	-0.5	-0.5	1.5	-0.5	Cluster5		gene1628	-0.440805	-0.906257	-0.0603299	1.40739	Cluster4
circ1629	-0.5	-0.5	1.5	-0.5	Cluster5		gene1629	-0.403787	-0.572512	-0.519969	1.49627	Cluster4
circ1630	-0.5	-0.5	1.5	-0.5	Cluster5		gene1630	-0.438304	-0.809251	-0.20532	1.45287	Cluster4
circ1631	-0.5	-0.5	1.5	-0.5	Cluster5		gene1631	-0.759731	-0.815446	0.279029	1.29615	Cluster4
circ1632	-0.5	-0.5	1.5	-0.5	Cluster5		gene1632	-0.496681	-0.540303	-0.462251	1.49923	Cluster4
circ1633	-0.5	-0.5	1.5	-0.5	Cluster5		gene1633	-0.193978	-0.897057	-0.338361	1.4294	Cluster4
circ1634	-0.5	-0.5	1.5	-0.5	Cluster5		gene1634	-0.0619824	0.445898	-1.35893	0.975012	Cluster4
circ1635	-0.5	-0.5	1.5	-0.5	Cluster5		gene1635	-0.412764	-0.55323	-0.53115	1.49714	Cluster4
circ1636	-0.5	-0.5	1.5	-0.5	Cluster5		gene1636	-0.447894	-0.762717	-0.25634	1.46695	Cluster4
circ1637	-0.5	-0.5	1.5	-0.5	Cluster5		gene1637	-0.0941627	-0.844121	-0.489608	1.42789	Cluster4
circ1638	-0.5	-0.5	1.5	-0.5	Cluster5		gene1638	0.00538889	-0.774694	-0.640994	1.4103	Cluster4
circ1639	-0.5	-0.5	1.5	-0.5	Cluster5		gene1639	-0.054327	-0.738194	-0.637682	1.4302	Cluster4
circ1640	-0.5	-0.5	1.5	-0.5	Cluster5		gene1640	-0.190709	-0.539121	-0.732048	1.46188	Cluster4
circ1641	-0.5	-0.5	1.5	-0.5	Cluster5		gene1641	-0.406171	-0.689235	-0.390387	1.48579	Cluster4
circ1642	-0.5	-0.5	1.5	-0.5	Cluster5		gene1642	-0.482041	-0.531541	-0.486039	1.49962	Cluster4
circ1643	-0.5	-0.5	1.5	-0.5	Cluster5		gene1643	-0.46909	-0.498267	-0.532145	1.4995	Cluster4
circ1644	-0.5	-0.5	1.5	-0.5	Cluster5		gene1644	0.0480657	-0.807488	-0.634511	1.39393	Cluster4
circ1645	-0.5	-0.5	1.5	-0.5	Cluster5		gene1645	-0.453372	-0.537503	-0.508213	1.49909	Cluster4
circ1646	-0.5	-0.5	1.5	-0.5	Cluster5		gene1646	-0.0368146	-0.661846	-0.7269	1.42556	Cluster4
circ1647	-0.5	-0.5	1.5	-0.5	Cluster5		gene1647	-0.314377	-0.592808	-0.580393	1.48758	Cluster4
circ1648	-0.5	-0.5	1.5	-0.5	Cluster5		gene1648	-0.323929	-0.403008	-0.747486	1.47442	Cluster4
circ1649	-0.5	-0.5	1.5	-0.5	Cluster5		gene1649	-0.0809146	-0.837916	-0.507338	1.42617	Cluster4
circ1650	-0.5	-0.5	1.5	-0.5	Cluster5		gene1650	-0.642862	-0.319917	-0.523825	1.4866	Cluster4
circ1651	-0.5	-0.5	1.5	-0.5	Cluster5		gene1651	-0.33309	-0.600571	-0.556034	1.4897	Cluster4
circ1652	-0.5	-0.5	1.5	-0.5	Cluster5		gene1652	-0.647719	-0.195039	-0.624398	1.46716	Cluster4
circ1653	-0.5	-0.5	1.5	-0.5	Cluster5		gene1653	-0.294071	-0.514386	-0.673299	1.48176	Cluster4
circ1654	-0.5	-0.5	1.5	-0.5	Cluster5		gene1654	-0.00210362	-0.373957	-0.992953	1.36901	Cluster4
circ1655	-0.5	-0.5	1.5	-0.5	Cluster5		gene1655	-0.0635283	-0.598437	-0.768731	1.4307	Cluster4
circ1656	-0.618947	-0.618947	1.47557	-0.237679	Cluster5		gene1656	-0.407096	-0.592663	-0.495927	1.49569	Cluster4
circ1657	-0.5	-0.5	1.5	-0.5	Cluster5		gene1657	-0.429593	-0.532352	-0.536225	1.49817	Cluster4
circ1658	-0.5	-0.5	1.5	-0.5	Cluster5		gene1658	-0.331415	-0.645088	-0.51106	1.48756	Cluster4
circ1659	-0.5	-0.5	1.5	-0.5	Cluster5		gene1659	-0.485939	-0.420338	-0.590057	1.49633	Cluster4
circ1660	-0.576393	-0.576393	1.49047	-0.337687	Cluster5		gene1660	-0.756799	-0.785462	0.213896	1.32837	Cluster4
circ1661	-0.5	-0.5	1.5	-0.5	Cluster5		gene1661	-0.326394	-0.526712	-0.634613	1.48772	Cluster4
circ1662	-0.5	-0.5	1.5	-0.5	Cluster5		gene1662	-0.827544	-0.80341	0.40335	1.2276	Cluster4
circ1663	-0.5	-0.5	1.5	-0.5	Cluster5		gene1663	-0.999585	-0.454074	0.119341	1.33432	Cluster4
circ1664	-0.5	-0.5	1.5	-0.5	Cluster5		gene1664	-0.194345	-0.776498	-0.486179	1.45702	Cluster4
circ1665	-0.5	-0.5	1.5	-0.5	Cluster5		gene1665	-0.327629	-0.586429	-0.575204	1.48926	Cluster4
circ1666	-0.5	-0.5	1.5	-0.5	Cluster5		gene1666	-0.570091	-1.01698	0.356864	1.2302	Cluster4
circ1667	-0.5	-0.5	1.5	-0.5	Cluster5		gene1667	-0.444202	-0.528015	-0.526631	1.49885	Cluster4
circ1668	-0.5	-0.5	1.5	-0.5	Cluster5		gene1668	-0.21226	-0.782888	-0.463381	1.45853	Cluster4
circ1669	-0.741903	-0.741903	1.37369	0.110111	Cluster5		gene1669	-0.572637	-0.167589	-0.718472	1.4587	Cluster4
circ1670	-0.5	-0.5	1.5	-0.5	Cluster5		gene1670	-0.20802	-0.662527	-0.598859	1.46941	Cluster4
circ1671	-0.5	-0.5	1.5	-0.5	Cluster5		gene1671	-0.107095	-0.615243	-0.722603	1.44494	Cluster4
circ1672	-0.5	-0.5	1.5	-0.5	Cluster5		gene1672	-0.470023	-0.55502	-0.473804	1.49885	Cluster4
circ1673	-0.5	-0.5	1.5	-0.5	Cluster5		gene1673	-0.530488	-0.479867	-0.489283	1.49964	Cluster4
circ1674	-0.607387	-0.607387	1.48041	-0.265631	Cluster5		gene1674	-0.14853	-0.637166	-0.670943	1.45664	Cluster4
circ1675	-0.5	-0.5	1.5	-0.5	Cluster5		gene1675	-0.227692	-0.424113	-0.804552	1.45636	Cluster4
circ1676	-0.5	-0.5	1.5	-0.5	Cluster5		gene1676	-0.542859	-0.647294	-0.293204	1.48336	Cluster4
circ1677	-0.5	-0.5	1.5	-0.5	Cluster5		gene1677	0.0730642	-0.765056	-0.695619	1.38761	Cluster4
circ1678	-0.5	-0.5	1.5	-0.5	Cluster5		gene1678	-0.255983	-0.632174	-0.590431	1.47859	Cluster4
circ1679	-0.5	-0.5	1.5	-0.5	Cluster5		gene1679	-0.329851	-0.641374	-0.516435	1.48766	Cluster4
circ1680	-0.5	-0.5	1.5	-0.5	Cluster5		gene1680	-0.128459	-0.647206	-0.676074	1.45174	Cluster4
circ1681	-0.585884	-0.585884	1.48782	-0.316048	Cluster5		gene1681	-0.285226	-0.641408	-0.555975	1.48261	Cluster4
circ1682	-0.577615	-0.577615	1.49015	-0.334921	Cluster5		gene1682	-0.729562	-0.81599	0.221626	1.32393	Cluster4
circ1683	-0.5	-0.5	1.5	-0.5	Cluster5		gene1683	-0.538428	-0.773642	-0.13479	1.44686	Cluster4
circ1684	-0.5	-0.5	1.5	-0.5	Cluster5		gene1684	-0.129438	-1.36579	0.747197	0.748033	Cluster4
circ1685	-0.5	-0.5	1.5	-0.5	Cluster5		gene1685	0.106618	-0.895232	-0.574258	1.36287	Cluster4
circ1686	-0.5	-0.5	1.5	-0.5	Cluster5		gene1686	-0.551788	-0.906756	0.0930156	1.36553	Cluster4
circ1687	-0.5	-0.5	1.5	-0.5	Cluster5		gene1687	-0.132913	0.342331	-1.29702	1.0876	Cluster4
circ1688	-0.5	-0.5	1.5	-0.5	Cluster5		gene1688	0.0829521	-0.868236	-0.589944	1.37523	Cluster4
circ1689	-0.5	-0.5	1.5	-0.5	Cluster5		gene1689	-0.266424	-0.923965	-0.231484	1.42187	Cluster4
circ1690	-0.5	-0.5	1.5	-0.5	Cluster5		gene1690	-0.48038	-0.500209	-0.519223	1.49981	Cluster4
circ1691	-0.5	-0.5	1.5	-0.5	Cluster5		gene1691	-0.040135	-0.668367	-0.71829	1.42679	Cluster4
circ1692	-0.5	-0.5	1.5	-0.5	Cluster5		gene1692	-0.511895	-0.536563	-0.450561	1.49902	Cluster4
circ1693	-0.5	-0.5	1.5	-0.5	Cluster5		gene1693	0.0161485	-0.663502	-0.76029	1.40764	Cluster4
circ1694	-0.5	-0.5	1.5	-0.5	Cluster5		gene1694	-0.478166	-0.525009	-0.496547	1.49972	Cluster4
circ1695	-0.5	-0.5	1.5	-0.5	Cluster5		gene1695	-0.508926	-0.72723	-0.23283	1.46899	Cluster4
circ1696	-0.5	-0.5	1.5	-0.5	Cluster5		gene1696	-0.372535	-0.633346	-0.485542	1.49142	Cluster4
circ1697	-0.5	-0.5	1.5	-0.5	Cluster5		gene1697	-0.487437	-0.523249	-0.489109	1.4998	Cluster4
circ1698	-0.5	-0.5	1.5	-0.5	Cluster5		gene1698	-0.324784	-0.598157	-0.56586	1.4888	Cluster4
circ1699	-0.5	-0.5	1.5	-0.5	Cluster5		gene1699	-0.119624	-0.688564	-0.64113	1.44932	Cluster4
circ1700	-0.5	-0.5	1.5	-0.5	Cluster5		gene1700	-0.797985	-0.93149	0.865971	0.863504	Cluster4
circ1701	-0.5	-0.5	1.5	-0.5	Cluster5		gene1701	-0.129275	-0.741008	-0.578639	1.44892	Cluster4
circ1702	-0.5	-0.5	1.5	-0.5	Cluster5		gene1702	-0.61982	-0.595778	-0.264563	1.48016	Cluster4
circ1703	-0.5	-0.5	1.5	-0.5	Cluster5		gene1703	-0.194405	-0.644128	-0.628526	1.46706	Cluster4
circ1704	-0.5	-0.5	1.5	-0.5	Cluster5		gene1704	-0.552447	-0.159821	-0.742865	1.45513	Cluster4
circ1705	-0.5	-0.5	1.5	-0.5	Cluster5		gene1705	-0.0974296	-0.704651	-0.641147	1.44323	Cluster4
circ1706	-0.604305	-0.604305	1.48159	-0.272982	Cluster5		gene1706	-0.421619	-0.288665	-0.759904	1.47019	Cluster4
circ1707	-0.5	-0.5	1.5	-0.5	Cluster5		gene1707	-0.118659	-0.704849	-0.625074	1.44858	Cluster4
circ1708	-0.5	-0.5	1.5	-0.5	Cluster5		gene1708	-0.338516	-0.629824	-0.520789	1.48913	Cluster4
circ1709	-0.5	-0.5	1.5	-0.5	Cluster5		gene1709	-0.234708	-0.745889	-0.486373	1.46697	Cluster4
circ1710	-0.5	-0.5	1.5	-0.5	Cluster5		gene1710	-0.685162	-0.702962	-0.0383834	1.42651	Cluster4
circ1711	-0.5	-0.5	1.5	-0.5	Cluster5		gene1711	-0.199095	-0.646545	-0.622356	1.468	Cluster4
circ1712	-0.5	-0.5	1.5	-0.5	Cluster5		gene1712	-0.0688182	-0.76567	-0.597849	1.43234	Cluster4
circ1713	-0.5	-0.5	1.5	-0.5	Cluster5		gene1713	-0.44254	-0.528918	-0.527321	1.49878	Cluster4
circ1714	-0.5	-0.5	1.5	-0.5	Cluster5		gene1714	-0.892586	0.0576937	-0.544697	1.37959	Cluster4
circ1715	-0.5	-0.5	1.5	-0.5	Cluster5		gene1715	-0.329985	-0.600408	-0.558963	1.48936	Cluster4
circ1716	-0.5	-0.5	1.5	-0.5	Cluster5		gene1716	-0.630237	-0.628214	-0.212291	1.47074	Cluster4
circ1717	-0.5	-0.5	1.5	-0.5	Cluster5		gene1717	-0.324488	-0.455323	-0.701731	1.48154	Cluster4
circ1718	-0.580667	-0.580667	1.48932	-0.327987	Cluster5		gene1718	0.0080053	-0.816752	-0.59708	1.40583	Cluster4
circ1719	-0.5	-0.5	1.5	-0.5	Cluster5		gene1719	-0.54093	-0.0745872	-0.813045	1.42856	Cluster4
circ1720	-0.5	-0.5	1.5	-0.5	Cluster5		gene1720	-0.0347584	-0.277241	-1.04259	1.35459	Cluster4
circ1721	-0.5	-0.5	1.5	-0.5	Cluster5		gene1721	-0.563053	-0.555982	-0.375292	1.49433	Cluster4
circ1722	-0.5	-0.5	1.5	-0.5	Cluster5		gene1722	-0.533037	-0.470541	-0.495929	1.49951	Cluster4
circ1723	-0.5	-0.5	1.5	-0.5	Cluster5		gene1723	0.0334463	-0.467364	-0.941987	1.3759	Cluster4
circ1724	-0.5	-0.5	1.5	-0.5	Cluster5		gene1724	-0.0285141	-0.709289	-0.685594	1.4234	Cluster4
circ1725	-0.5	-0.5	1.5	-0.5	Cluster5		gene1725	-0.290753	-0.737669	-0.445602	1.47402	Cluster4
circ1726	-0.5	-0.5	1.5	-0.5	Cluster5		gene1726	-0.475687	-0.77983	-0.202129	1.45765	Cluster4
circ1727	-0.5	-0.5	1.5	-0.5	Cluster5		gene1727	-0.580624	-0.508098	-0.407494	1.49622	Cluster4
circ1728	-0.5	-0.5	1.5	-0.5	Cluster5		gene1728	-0.510746	-0.599491	-0.38388	1.49412	Cluster4
circ1729	-0.5	-0.5	1.5	-0.5	Cluster5		gene1729	-0.545905	1.43531	-0.795666	-0.0937405	Cluster4
circ1730	-0.5	-0.5	1.5	-0.5	Cluster5		gene1730	-0.228284	-0.507924	-0.731646	1.46785	Cluster4
circ1731	-0.5	-0.5	1.5	-0.5	Cluster5		gene1731	-0.256801	-0.575361	-0.646172	1.47833	Cluster4
circ1732	-0.5	-0.5	1.5	-0.5	Cluster5		gene1732	-0.406841	-0.573117	-0.516464	1.49642	Cluster4
circ1733	-0.5	-0.5	1.5	-0.5	Cluster5		gene1733	0.0055629	-0.93237	-0.458868	1.38568	Cluster4
circ1734	-0.5	-0.5	1.5	-0.5	Cluster5		gene1734	0.0949906	-0.60952	-0.857879	1.37241	Cluster4
circ1735	-0.5	-0.5	1.5	-0.5	Cluster5		gene1735	-0.273092	-0.678314	-0.527473	1.47888	Cluster4
circ1736	-0.5	-0.5	1.5	-0.5	Cluster5		gene1736	-0.868577	-0.778217	0.446578	1.20022	Cluster4
circ1737	-0.5	-0.5	1.5	-0.5	Cluster5		gene1737	-0.212577	-0.634388	-0.623821	1.47079	Cluster4
circ1738	-0.5	-0.5	1.5	-0.5	Cluster5		gene1738	-0.290354	-0.600653	-0.593236	1.48424	Cluster4
circ1739	-0.5	-0.5	1.5	-0.5	Cluster5		gene1739	-0.306627	-0.223521	-0.900149	1.4303	Cluster4
circ1740	-0.5	-0.5	1.5	-0.5	Cluster5		gene1740	-0.777882	0.150237	-0.729097	1.35674	Cluster4
circ1741	-0.5	-0.5	1.5	-0.5	Cluster5		gene1741	-0.313219	-0.606622	-0.567418	1.48726	Cluster4
circ1742	-0.5	-0.5	1.5	-0.5	Cluster5		gene1742	-1.02567	-0.163921	-0.184164	1.37376	Cluster4
circ1743	-0.5	-0.5	1.5	-0.5	Cluster5		gene1743	0.0721661	-0.855523	-0.597273	1.38063	Cluster4
circ1744	-0.5	-0.5	1.5	-0.5	Cluster5		gene1744	-0.0507137	-1.0821	-0.203286	1.3361	Cluster4
circ1745	-0.5	-0.5	1.5	-0.5	Cluster5		gene1745	-0.331058	-0.652667	-0.503268	1.48699	Cluster4
circ1746	-0.5	-0.5	1.5	-0.5	Cluster5		gene1746	-0.119011	-0.732176	-0.596046	1.44723	Cluster4
circ1747	-0.5	-0.5	1.5	-0.5	Cluster5		gene1747	-0.0894384	-0.680533	-0.67153	1.4415	Cluster4
circ1748	-0.5	-0.5	1.5	-0.5	Cluster5		gene1748	-0.4612	-0.530178	-0.508001	1.49938	Cluster4
circ1749	-0.5	-0.5	1.5	-0.5	Cluster5		gene1749	0.0280985	-0.700009	-0.732564	1.40447	Cluster4
circ1750	-0.5	-0.5	1.5	-0.5	Cluster5		gene1750	-0.176491	-0.624579	-0.661985	1.46305	Cluster4
circ1751	-0.5	-0.5	1.5	-0.5	Cluster5		gene1751	-0.459699	-0.611427	-0.42391	1.49504	Cluster4
circ1752	-0.5	-0.5	1.5	-0.5	Cluster5		gene1752	-1.28934	0.433536	-0.197981	1.05378	Cluster4
circ1753	-0.5	-0.5	1.5	-0.5	Cluster5		gene1753	-0.302035	-0.393172	-0.77323	1.46844	Cluster4
circ1754	-0.5	-0.5	1.5	-0.5	Cluster5		gene1754	-0.0305551	-0.723154	-0.670064	1.42377	Cluster4
circ1755	-0.5	-0.5	1.5	-0.5	Cluster5		gene1755	-0.313253	-0.636098	-0.536912	1.48626	Cluster4
circ1756	-0.5	-0.5	1.5	-0.5	Cluster5		gene1756	-0.343161	-1.05028	0.0609817	1.33246	Cluster4
circ1757	-0.5	-0.5	1.5	-0.5	Cluster5		gene1757	-0.270728	-0.623829	-0.586507	1.48106	Cluster4
circ1758	-0.5	-0.5	1.5	-0.5	Cluster5		gene1758	-0.541942	-0.613083	-0.33446	1.48948	Cluster4
circ1759	-0.5	-0.5	1.5	-0.5	Cluster5		gene1759	-0.481067	-0.528488	-0.490128	1.49968	Cluster4
circ1760	-0.5	-0.5	1.5	-0.5	Cluster5		gene1760	-0.516839	-0.475366	-0.507558	1.49976	Cluster4
circ1761	-0.5	-0.5	1.5	-0.5	Cluster5		gene1761	-0.497365	-0.471379	-0.530812	1.49956	Cluster4
circ1762	-0.5	-0.5	1.5	-0.5	Cluster5		gene1762	-0.272775	0.494025	-1.26324	1.04199	Cluster4
circ1763	-0.5	-0.5	1.5	-0.5	Cluster5		gene1763	-0.0231066	-0.935686	-0.43283	1.39162	Cluster4
circ1764	-0.5	-0.5	1.5	-0.5	Cluster5		gene1764	0.0798513	-0.700592	-0.76437	1.38511	Cluster4
circ1765	-0.5	-0.5	1.5	-0.5	Cluster5		gene1765	-0.361624	-0.801494	-0.298899	1.46202	Cluster4
circ1766	-0.5	-0.5	1.5	-0.5	Cluster5		gene1766	-0.138751	-0.738913	-0.573494	1.45116	Cluster4
circ1767	-0.5	-0.5	1.5	-0.5	Cluster5		gene1767	-0.0414355	-0.7168	-0.668981	1.42722	Cluster4
circ1768	-0.5	-0.5	1.5	-0.5	Cluster5		gene1768	-0.21467	-0.586929	-0.668814	1.47041	Cluster4
circ1769	-0.5	-0.5	1.5	-0.5	Cluster5		gene1769	-0.326859	-0.589524	-0.572766	1.48915	Cluster4
circ1770	-0.5	-0.5	1.5	-0.5	Cluster5		gene1770	-0.461638	-0.510783	-0.526999	1.49942	Cluster4
circ1771	-0.5	-0.5	1.5	-0.5	Cluster5		gene1771	-0.673008	-0.95042	0.407981	1.21545	Cluster4
circ1772	-0.5	-0.5	1.5	-0.5	Cluster5		gene1772	-0.119506	-0.66403	-0.666017	1.44955	Cluster4
circ1773	-0.5	-0.5	1.5	-0.5	Cluster5		gene1773	-0.145365	-0.386516	-0.893375	1.42526	Cluster4
circ1774	-0.5	-0.5	1.5	-0.5	Cluster5		gene1774	-0.355391	-0.614899	-0.521053	1.49134	Cluster4
circ1775	-0.5	-0.5	1.5	-0.5	Cluster5		gene1775	0.0677107	-0.716806	-0.741037	1.39013	Cluster4
circ1776	-0.5	-0.5	1.5	-0.5	Cluster5		gene1776	-0.239923	-0.614478	-0.621573	1.47597	Cluster4
circ1777	-0.5	-0.5	1.5	-0.5	Cluster5		gene1777	-0.699521	1.35654	-0.805287	0.148267	Cluster4
[truncated: 45,125 more rows]

## Sheet: Fig.3f
circRNA Cluster	Gene Cluster	#count
Cluster4	Cluster4	80
Cluster3	Cluster4	42
[truncated: 23 more rows]

## Sheet: Fig.3g
Cluster	Stages	#BSJ reads
[truncated: 75 more rows]

[truncated: 2 more sheets: Fig.3i, Fig.3h]
