# Supplementary material for: Exploring the cellular landscape of circular RNAs using full-length single-cell RNA sequencing
Source: Nat Commun. 2022 Jun 10;13:3242. doi: 10.1038/s41467-022-30963-8 (PMC9187688; doi:10.1038/s41467-022-30963-8)
Supplement: Supplementary file 5 — source data [file 41467_2022_30963_MOESM5_ESM.zip › Source data/Figure4.xlsx]

## Sheet: Fig.4b
patient	nCount_RNA	breast_cancer_subtype	subtype	source_name	Tissue	cell type	Type
BC06	2786317	TNBC	HER2	breast	human epidermal growth factor receptor 2 positive (HER2+)	Macrophages	Normal
HCI002	787250	TNBC	Basal	breast	Primary Tumor	Epithelial cells	Normal
HCI010	2014579	TNBC	Basal	breast	Primary Tumor	Fibroblasts	Tumor
HCI001LU	218069	Metastasis	Basal	Lung	Lung	Epithelial cells	Normal
PT058	348054	TNBC	TNBC	breast	breast	CD8+ T-cells	Tumor
HCI001LU	1539226	Metastasis	Basal	Lung	Lung	Epithelial cells	Tumor
HCI010LU	3251978	Metastasis	Basal	Lung	Lung	Epithelial cells	Tumor
HCI001LU	1240904	Metastasis	Basal	Lung	Lung	Epithelial cells	Tumor
HCI010	562764	TNBC	Basal	breast	Primary Tumor	Fibroblasts	Tumor
HCI001	214552	TNBC	Basal	breast	Primary Tumor	Epithelial cells	Normal
HCI002LU	971451	Metastasis	Basal	Lung	Lung	Epithelial cells	Normal
HCI001	1461843	TNBC	Basal	breast	Primary Tumor	Epithelial cells	Tumor
BC11	2189747	TNBC	TNBC	breast	triple-negative breast cancer (TNBC)	Epithelial cells	Normal
PT084	762125	TNBC	TNBC	breast	breast	Epithelial cells	Tumor
HCI001	1703670	TNBC	Basal	breast	Primary Tumor	Epithelial cells	Tumor
HCI010	507068	TNBC	Basal	breast	Primary Tumor	Epithelial cells	Tumor
BC02	2199688	TNBC	luminal A	breast	estrogen receptor positive (ER+)	Epithelial cells	Normal
HCI001LU	879074	Metastasis	Basal	Lung	Lung	Epithelial cells	Tumor
HCI010	292125	TNBC	Basal	breast	Primary Tumor	Fibroblasts	Tumor
HCI002	1107229	TNBC	Basal	breast	Primary Tumor	Epithelial cells	Normal
PT084	826293	TNBC	TNBC	breast	breast	CD8+ T-cells	Normal
PT039	1.623e+06	TNBC	TNBC	breast	breast	Epithelial cells	Tumor
HCI001	2008962	TNBC	Basal	breast	Primary Tumor	Epithelial cells	Tumor
HCI010	2419031	TNBC	Basal	breast	Primary Tumor	Erythrocytes	Tumor
PT058	592626	TNBC	TNBC	breast	breast	CD8+ T-cells	Tumor
PT039	1.95279e+06	TNBC	TNBC	breast	breast	Epithelial cells	Tumor
HCI010	1982351	TNBC	Basal	breast	Primary Tumor	Erythrocytes	Tumor
BC07	1833209	TNBC	TNBC	breast	triple-negative breast cancer (TNBC)	Epithelial cells	Tumor
HCI010	456166	TNBC	Basal	breast	Primary Tumor	Fibroblasts	Tumor
PT039	2.20358e+06	TNBC	TNBC	breast	breast	Epithelial cells	Tumor
HCI002LU	809961	Metastasis	Basal	Lung	Lung	Epithelial cells	Normal
HCI001	2028682	TNBC	Basal	breast	Primary Tumor	Epithelial cells	Tumor
HCI010	239186	TNBC	Basal	breast	Primary Tumor	Epithelial cells	Tumor
BC03	1450762	TNBC	luminal B	breast	double positive (ER+ and HER2+)	Epithelial cells	Normal
BC01	2723675	TNBC	luminal A	breast	estrogen receptor positive (ER+)	Epithelial cells	Tumor
PT089	844552	TNBC	TNBC	breast	breast	Fibroblasts	Tumor
HCI010LU	1334071	Metastasis	Basal	Lung	Lung	Epithelial cells	Tumor
BC05	2386092	TNBC	HER2	breast	human epidermal growth factor receptor 2 positive (HER2+)	Epithelial cells	Tumor
HCI010LU	2319378	Metastasis	Basal	Lung	Lung	Epithelial cells	Tumor
BC10	3608741	TNBC	TNBC	breast	triple-negative breast cancer (TNBC)	Macrophages	Normal
BC01	3582936	TNBC	luminal A	breast	estrogen receptor positive (ER+)	Epithelial cells	Tumor
PT084	693570	TNBC	TNBC	breast	breast	B-cells	Normal
HCI001	332349	TNBC	Basal	breast	Primary Tumor	Epithelial cells	Normal
HCI002	1328813	TNBC	Basal	breast	Primary Tumor	Epithelial cells	Normal
HCI002LU	934957	Metastasis	Basal	Lung	Lung	Adipocytes	Tumor
BC03LN	2102218	TNBC	luminal B	lymph node	double positive (ER+ and HER2+)	B-cells	Tumor
PT058	336945	TNBC	TNBC	breast	breast	CD8+ T-cells	Tumor
BC01	2553401	TNBC	luminal A	breast	estrogen receptor positive (ER+)	Epithelial cells	Tumor
HCI010	460037	TNBC	Basal	breast	Primary Tumor	Fibroblasts	Tumor
BC09	3342567	TNBC	TNBC	breast	triple-negative breast cancer (TNBC)	Macrophages	Normal
PT039	2.75032e+06	TNBC	TNBC	breast	breast	Epithelial cells	Tumor
HCI001LU	1176213	Metastasis	Basal	Lung	Lung	Epithelial cells	Tumor
HCI010LU	865885	Metastasis	Basal	Lung	Lung	Epithelial cells	Tumor
HCI010	1757267	TNBC	Basal	breast	Primary Tumor	Epithelial cells	Tumor
BC05	2323365	TNBC	HER2	breast	human epidermal growth factor receptor 2 positive (HER2+)	Epithelial cells	Tumor
PT058	877936	TNBC	TNBC	breast	breast	Fibroblasts	Tumor
HCI010	811875	TNBC	Basal	breast	Primary Tumor	Epithelial cells	Tumor
HCI002LU	503821	Metastasis	Basal	Lung	Lung	Adipocytes	Tumor
HCI010LN	442538	Metastasis	Basal	lymph node	Lymph Node	Epithelial cells	Tumor
PT084	711485	TNBC	TNBC	breast	breast	Endothelial cells	Normal
PT089	722241	TNBC	TNBC	breast	breast	Fibroblasts	Tumor
HCI001	2093123	TNBC	Basal	breast	Primary Tumor	Epithelial cells	Tumor
BC06	2376144	TNBC	HER2	breast	human epidermal growth factor receptor 2 positive (HER2+)	B-cells	Normal
HCI001	182391	TNBC	Basal	breast	Primary Tumor	Epithelial cells	Normal
HCI010LU	1832185	Metastasis	Basal	Lung	Lung	Epithelial cells	Tumor
BC07LN	1839040	TNBC	TNBC	lymph node	triple-negative breast cancer (TNBC)	Epithelial cells	Tumor
HCI001LU	1607985	Metastasis	Basal	Lung	Lung	Epithelial cells	Tumor
HCI002	935595	TNBC	Basal	breast	Primary Tumor	Epithelial cells	Normal
HCI002	1422593	TNBC	Basal	breast	Primary Tumor	Monocytes	Normal
HCI010LU	107416	Metastasis	Basal	Lung	Lung	Macrophages	Normal
HCI002LU	577932	Metastasis	Basal	Lung	Lung	Adipocytes	Tumor
HCI001LU	2405558	Metastasis	Basal	Lung	Lung	Epithelial cells	Tumor
HCI010LU	46553	Metastasis	Basal	Lung	Lung	Epithelial cells	Normal
HCI002	582959	TNBC	Basal	breast	Primary Tumor	Monocytes	Tumor
BC02	2109021	TNBC	luminal A	breast	estrogen receptor positive (ER+)	Epithelial cells	Tumor
HCI010LN	1307888	Metastasis	Basal	lymph node	Lymph Node	Epithelial cells	Tumor
HCI010	5117519	TNBC	Basal	breast	Primary Tumor	Fibroblasts	Tumor
HCI002LU	1257226	Metastasis	Basal	Lung	Lung	Epithelial cells	Normal
HCI010	1767470	TNBC	Basal	breast	Primary Tumor	Epithelial cells	Tumor
HCI010LU	1426404	Metastasis	Basal	Lung	Lung	Epithelial cells	Tumor
HCI010LN	1129662	Metastasis	Basal	lymph node	Lymph Node	Epithelial cells	Tumor
BC07	2045583	TNBC	TNBC	breast	triple-negative breast cancer (TNBC)	CD8+ T-cells	Normal
HCI010	1014290	TNBC	Basal	breast	Primary Tumor	Epithelial cells	Tumor
HCI010	2668496	TNBC	Basal	breast	Primary Tumor	Erythrocytes	Tumor
BC03LN	1370530	TNBC	luminal B	lymph node	double positive (ER+ and HER2+)	B-cells	Normal
BC02	4746845	TNBC	luminal A	breast	estrogen receptor positive (ER+)	Epithelial cells	Normal
BC05	1484419	TNBC	HER2	breast	human epidermal growth factor receptor 2 positive (HER2+)	Epithelial cells	Normal
HCI010	674498	TNBC	Basal	breast	Primary Tumor	Epithelial cells	Tumor
HCI010	1300170	TNBC	Basal	breast	Primary Tumor	Erythrocytes	Tumor
HCI001LU	681251	Metastasis	Basal	Lung	Lung	Epithelial cells	Normal
BC03LN	2496314	TNBC	luminal B	lymph node	double positive (ER+ and HER2+)	CD8+ T-cells	Normal
HCI002	620108	TNBC	Basal	breast	Primary Tumor	Epithelial cells	Normal
BC07	1977151	TNBC	TNBC	breast	triple-negative breast cancer (TNBC)	Fibroblasts	Normal
BC04	1670970	TNBC	HER2	breast	human epidermal growth factor receptor 2 positive (HER2+)	Epithelial cells	Tumor
HCI010LU	1235633	Metastasis	Basal	Lung	Lung	Epithelial cells	Tumor
HCI002	848807	TNBC	Basal	breast	Primary Tumor	Epithelial cells	Normal
HCI002	1005810	TNBC	Basal	breast	Primary Tumor	Epithelial cells	Normal
BC03LN	3784193	TNBC	luminal B	lymph node	double positive (ER+ and HER2+)	Erythrocytes	Normal
HCI010	1132326	TNBC	Basal	breast	Primary Tumor	Fibroblasts	Tumor
HCI001LU	439000	Metastasis	Basal	Lung	Lung	Epithelial cells	Normal
HCI010	936201	TNBC	Basal	breast	Primary Tumor	Epithelial cells	Tumor
HCI002LU	1069219	Metastasis	Basal	Lung	Lung	Adipocytes	Tumor
HCI010	771460	TNBC	Basal	breast	Primary Tumor	Epithelial cells	Tumor
HCI002	896942	TNBC	Basal	breast	Primary Tumor	Epithelial cells	Normal
HCI010LU	424089	Metastasis	Basal	Lung	Lung	Epithelial cells	Tumor
PT039	3.58722e+06	TNBC	TNBC	breast	breast	Epithelial cells	Tumor
BC02	2454810	TNBC	luminal A	breast	estrogen receptor positive (ER+)	Epithelial cells	Normal
HCI010LN	822667	Metastasis	Basal	lymph node	Lymph Node	CD8+ T-cells	Normal
BC05	2227573	TNBC	HER2	breast	human epidermal growth factor receptor 2 positive (HER2+)	Epithelial cells	Tumor
BC03LN	2887660	TNBC	luminal B	lymph node	double positive (ER+ and HER2+)	Epithelial cells	Tumor
HCI001	1677927	TNBC	Basal	breast	Primary Tumor	Epithelial cells	Tumor
HCI002LU	953823	Metastasis	Basal	Lung	Lung	Epithelial cells	Normal
HCI002LU	1765450	Metastasis	Basal	Lung	Lung	Epithelial cells	Normal
BC09	5151979	TNBC	TNBC	breast	triple-negative breast cancer (TNBC)	Macrophages	Normal
HCI010	924663	TNBC	Basal	breast	Primary Tumor	Epithelial cells	Tumor
BC07LN	2469668	TNBC	TNBC	lymph node	triple-negative breast cancer (TNBC)	Fibroblasts	Normal
BC07	2433221	TNBC	TNBC	breast	triple-negative breast cancer (TNBC)	Epithelial cells	Tumor
HCI001	1223868	TNBC	Basal	breast	Primary Tumor	Epithelial cells	Tumor
HCI010LU	74849	Metastasis	Basal	Lung	Lung	Epithelial cells	Normal
HCI002	1016375	TNBC	Basal	breast	Primary Tumor	Epithelial cells	Normal
HCI010	785290	TNBC	Basal	breast	Primary Tumor	Epithelial cells	Tumor
BC09	3056327	TNBC	TNBC	breast	triple-negative breast cancer (TNBC)	Macrophages	Normal
HCI002LU	843098	Metastasis	Basal	Lung	Lung	Epithelial cells	Normal
HCI002LU	1683247	Metastasis	Basal	Lung	Lung	Adipocytes	Normal
BC10	2931157	TNBC	TNBC	breast	triple-negative breast cancer (TNBC)	Epithelial cells	Tumor
PT039	1.21833e+06	TNBC	TNBC	breast	breast	Epithelial cells	Tumor
BC09	3240017	TNBC	TNBC	breast	triple-negative breast cancer (TNBC)	CD8+ T-cells	Normal
HCI001	2050884	TNBC	Basal	breast	Primary Tumor	Epithelial cells	Tumor
BC07LN	2526864	TNBC	TNBC	lymph node	triple-negative breast cancer (TNBC)	Erythrocytes	Normal
HCI010	349504	TNBC	Basal	breast	Primary Tumor	Fibroblasts	Tumor
HCI010LU	240871	Metastasis	Basal	Lung	Lung	Epithelial cells	Tumor
HCI010LU	211615	Metastasis	Basal	Lung	Lung	Macrophages	Normal
HCI002	990026	TNBC	Basal	breast	Primary Tumor	Epithelial cells	Normal
HCI002	1477740	TNBC	Basal	breast	Primary Tumor	Epithelial cells	Normal
HCI001	191905	TNBC	Basal	breast	Primary Tumor	Epithelial cells	Normal
HCI002LU	1334737	Metastasis	Basal	Lung	Lung	Adipocytes	Tumor
HCI010	633935	TNBC	Basal	breast	Primary Tumor	Fibroblasts	Tumor
HCI010LU	97180	Metastasis	Basal	Lung	Lung	Macrophages	Normal
HCI001LU	803931	Metastasis	Basal	Lung	Lung	Epithelial cells	Tumor
HCI002	1482430	TNBC	Basal	breast	Primary Tumor	Epithelial cells	Normal
BC04	4416459	TNBC	HER2	breast	human epidermal growth factor receptor 2 positive (HER2+)	Epithelial cells	Normal
PT039	220153	TNBC	TNBC	breast	breast	Epithelial cells	Normal
PT081	3.01464e+06	TNBC	TNBC	breast	breast	Epithelial cells	Normal
HCI010LN	477567	Metastasis	Basal	lymph node	Lymph Node	Epithelial cells	Tumor
HCI002	1029971	TNBC	Basal	breast	Primary Tumor	Epithelial cells	Normal
HCI010	1439535	TNBC	Basal	breast	Primary Tumor	Fibroblasts	Tumor
HCI001	1834454	TNBC	Basal	breast	Primary Tumor	Epithelial cells	Tumor
HCI001	2181478	TNBC	Basal	breast	Primary Tumor	Epithelial cells	Tumor
BC07LN	2595406	TNBC	TNBC	lymph node	triple-negative breast cancer (TNBC)	Epithelial cells	Tumor
BC09	2038695	TNBC	TNBC	breast	triple-negative breast cancer (TNBC)	Macrophages	Normal
HCI001LU	1526331	Metastasis	Basal	Lung	Lung	Epithelial cells	Tumor
BC08	1361760	TNBC	TNBC	breast	triple-negative breast cancer (TNBC)	Epithelial cells	Normal
HCI001	1878182	TNBC	Basal	breast	Primary Tumor	Epithelial cells	Tumor
HCI002LU	728223	Metastasis	Basal	Lung	Lung	CD8+ T-cells	Normal
HCI010LU	1935241	Metastasis	Basal	Lung	Lung	Epithelial cells	Tumor
HCI010LU	64064	Metastasis	Basal	Lung	Lung	Macrophages	Normal
BC05	2454508	TNBC	HER2	breast	human epidermal growth factor receptor 2 positive (HER2+)	Epithelial cells	Tumor
HCI001LU	752320	Metastasis	Basal	Lung	Lung	Epithelial cells	Tumor
HCI002	487760	TNBC	Basal	breast	Primary Tumor	Epithelial cells	Normal
BC03	2425014	TNBC	luminal B	breast	double positive (ER+ and HER2+)	Erythrocytes	Normal
BC07	1838882	TNBC	TNBC	breast	triple-negative breast cancer (TNBC)	Epithelial cells	Tumor
HCI002	1231078	TNBC	Basal	breast	Primary Tumor	Epithelial cells	Normal
HCI010	2839667	TNBC	Basal	breast	Primary Tumor	Fibroblasts	Tumor
HCI002	1806469	TNBC	Basal	breast	Primary Tumor	Epithelial cells	Normal
PT039	871878	TNBC	TNBC	breast	breast	Epithelial cells	Tumor
BC04	4613079	TNBC	HER2	breast	human epidermal growth factor receptor 2 positive (HER2+)	Epithelial cells	Tumor
HCI010LN	1250941	Metastasis	Basal	lymph node	Lymph Node	Epithelial cells	Tumor
PT089	21548.2	TNBC	TNBC	breast	breast	Epithelial cells	Normal
BC02	3129191	TNBC	luminal A	breast	estrogen receptor positive (ER+)	Epithelial cells	Normal
HCI010	2459824	TNBC	Basal	breast	Primary Tumor	Fibroblasts	Tumor
PT058	860852	TNBC	TNBC	breast	breast	CD8+ T-cells	Tumor
BC07	1747570	TNBC	TNBC	breast	triple-negative breast cancer (TNBC)	Epithelial cells	Normal
HCI010LN	93811	Metastasis	Basal	lymph node	Lymph Node	Epithelial cells	Normal
HCI002	589367	TNBC	Basal	breast	Primary Tumor	Epithelial cells	Normal
PT084	524666	TNBC	TNBC	breast	breast	Fibroblasts	Normal
HCI002LU	747922	Metastasis	Basal	Lung	Lung	CD8+ T-cells	Normal
HCI010LU	309571	Metastasis	Basal	Lung	Lung	Epithelial cells	Tumor
HCI002LU	872592	Metastasis	Basal	Lung	Lung	Epithelial cells	Normal
BC03LN	2218658	TNBC	luminal B	lymph node	double positive (ER+ and HER2+)	Epithelial cells	Tumor
HCI010LN	165089	Metastasis	Basal	lymph node	Lymph Node	Epithelial cells	Tumor
PT089	2.05462e+06	TNBC	TNBC	breast	breast	Fibroblasts	Tumor
HCI002	649803	TNBC	Basal	breast	Primary Tumor	Epithelial cells	Tumor
HCI001LU	1296273	Metastasis	Basal	Lung	Lung	Epithelial cells	Tumor
HCI002LU	879971	Metastasis	Basal	Lung	Lung	Monocytes	Normal
HCI010	390590	TNBC	Basal	breast	Primary Tumor	Epithelial cells	Tumor
BC08	2952450	TNBC	TNBC	breast	triple-negative breast cancer (TNBC)	Fibroblasts	Tumor
HCI001	6168	TNBC	Basal	breast	Primary Tumor	Epithelial cells	Normal
PT039	1.62595e+06	TNBC	TNBC	breast	breast	Epithelial cells	Tumor
HCI002	1370940	TNBC	Basal	breast	Primary Tumor	Monocytes	Tumor
HCI010LU	474649	Metastasis	Basal	Lung	Lung	Epithelial cells	Tumor
BC07LN	2678640	TNBC	TNBC	lymph node	triple-negative breast cancer (TNBC)	CD8+ T-cells	Normal
BC03LN	2569578	TNBC	luminal B	lymph node	double positive (ER+ and HER2+)	Epithelial cells	Tumor
PT058	1.33553e+06	TNBC	TNBC	breast	breast	Epithelial cells	Normal
BC07	1894036	TNBC	TNBC	breast	triple-negative breast cancer (TNBC)	Epithelial cells	Tumor
BC05	2209551	TNBC	HER2	breast	human epidermal growth factor receptor 2 positive (HER2+)	Epithelial cells	Tumor
HCI010	2152405	TNBC	Basal	breast	Primary Tumor	Epithelial cells	Tumor
HCI001	2105170	TNBC	Basal	breast	Primary Tumor	Epithelial cells	Tumor
HCI001LU	964484	Metastasis	Basal	Lung	Lung	Epithelial cells	Tumor
HCI002LU	752993	Metastasis	Basal	Lung	Lung	Epithelial cells	Normal
PT039	1.246e+06	TNBC	TNBC	breast	breast	Macrophages	Normal
PT126	797419	TNBC	TNBC	breast	breast	Epithelial cells	Tumor
BC04	2060289	TNBC	HER2	breast	human epidermal growth factor receptor 2 positive (HER2+)	Epithelial cells	Tumor
HCI010	1090923	TNBC	Basal	breast	Primary Tumor	Fibroblasts	Tumor
HCI002	1191486	TNBC	Basal	breast	Primary Tumor	Epithelial cells	Normal
BC05	2603285	TNBC	HER2	breast	human epidermal growth factor receptor 2 positive (HER2+)	Epithelial cells	Normal
HCI002	1240712	TNBC	Basal	breast	Primary Tumor	Monocytes	Tumor
HCI010LU	73593	Metastasis	Basal	Lung	Lung	Epithelial cells	Tumor
BC02	1993480	TNBC	luminal A	breast	estrogen receptor positive (ER+)	Epithelial cells	Tumor
HCI001LU	1656470	Metastasis	Basal	Lung	Lung	Epithelial cells	Tumor
HCI010LU	833848	Metastasis	Basal	Lung	Lung	Epithelial cells	Tumor
HCI002	1660241	TNBC	Basal	breast	Primary Tumor	Epithelial cells	Normal
BC08	2689569	TNBC	TNBC	breast	triple-negative breast cancer (TNBC)	Epithelial cells	Normal
PT039	1.00136e+06	TNBC	TNBC	breast	breast	Epithelial cells	Tumor
BC02	2138519	TNBC	luminal A	breast	estrogen receptor positive (ER+)	Epithelial cells	Normal
HCI010LU	168135	Metastasis	Basal	Lung	Lung	Epithelial cells	Normal
HCI002	908295	TNBC	Basal	breast	Primary Tumor	Epithelial cells	Normal
HCI002	2142882	TNBC	Basal	breast	Primary Tumor	Epithelial cells	Normal
HCI002	949890	TNBC	Basal	breast	Primary Tumor	Epithelial cells	Normal
HCI002	1353701	TNBC	Basal	breast	Primary Tumor	Epithelial cells	Normal
HCI001	2673439	TNBC	Basal	breast	Primary Tumor	Epithelial cells	Tumor
HCI010LU	152834	Metastasis	Basal	Lung	Lung	Macrophages	Normal
HCI002	1400378	TNBC	Basal	breast	Primary Tumor	Monocytes	Normal
HCI002LU	718682	Metastasis	Basal	Lung	Lung	Adipocytes	Tumor
HCI002	824040	TNBC	Basal	breast	Primary Tumor	Adipocytes	Tumor
HCI002	1020254	TNBC	Basal	breast	Primary Tumor	Epithelial cells	Normal
HCI010LU	799828	Metastasis	Basal	Lung	Lung	Epithelial cells	Tumor
BC07LN	3629632	TNBC	TNBC	lymph node	triple-negative breast cancer (TNBC)	Epithelial cells	Tumor
BC07LN	1703587	TNBC	TNBC	lymph node	triple-negative breast cancer (TNBC)	Epithelial cells	Tumor
BC04	3169347	TNBC	HER2	breast	human epidermal growth factor receptor 2 positive (HER2+)	Epithelial cells	Tumor
HCI002LU	587516	Metastasis	Basal	Lung	Lung	Adipocytes	Tumor
HCI002LU	719796	Metastasis	Basal	Lung	Lung	Monocytes	Normal
BC07	2443602	TNBC	TNBC	breast	triple-negative breast cancer (TNBC)	Epithelial cells	Tumor
HCI002LU	1032243	Metastasis	Basal	Lung	Lung	Monocytes	Normal
BC03LN	1408109	TNBC	luminal B	lymph node	double positive (ER+ and HER2+)	B-cells	Normal
BC02	2003990	TNBC	luminal A	breast	estrogen receptor positive (ER+)	Epithelial cells	Normal
HCI010LU	1035226	Metastasis	Basal	Lung	Lung	Epithelial cells	Tumor
BC06	3062780	TNBC	HER2	breast	human epidermal growth factor receptor 2 positive (HER2+)	B-cells	Normal
HCI002	325211	TNBC	Basal	breast	Primary Tumor	Macrophages	Tumor
HCI001LU	1914597	Metastasis	Basal	Lung	Lung	Epithelial cells	Tumor
HCI010	681475	TNBC	Basal	breast	Primary Tumor	Erythrocytes	Tumor
HCI002	671880	TNBC	Basal	breast	Primary Tumor	Epithelial cells	Normal
HCI002	338246	TNBC	Basal	breast	Primary Tumor	Adipocytes	Tumor
HCI001	65791	TNBC	Basal	breast	Primary Tumor	Monocytes	Normal
HCI010LU	1418622	Metastasis	Basal	Lung	Lung	Epithelial cells	Tumor
HCI002	560027	TNBC	Basal	breast	Primary Tumor	Monocytes	Tumor
HCI010	1086158	TNBC	Basal	breast	Primary Tumor	Fibroblasts	Tumor
BC05	2574441	TNBC	HER2	breast	human epidermal growth factor receptor 2 positive (HER2+)	Epithelial cells	Tumor
HCI001LU	1940357	Metastasis	Basal	Lung	Lung	Epithelial cells	Tumor
HCI001	1947171	TNBC	Basal	breast	Primary Tumor	Epithelial cells	Tumor
BC05	2309286	TNBC	HER2	breast	human epidermal growth factor receptor 2 positive (HER2+)	Epithelial cells	Tumor
PT058	1.19975e+06	TNBC	TNBC	breast	breast	Epithelial cells	Normal
BC07	2434619	TNBC	TNBC	breast	triple-negative breast cancer (TNBC)	Macrophages	Normal
HCI010	897901	TNBC	Basal	breast	Primary Tumor	Erythrocytes	Tumor
BC02	3668219	TNBC	luminal A	breast	estrogen receptor positive (ER+)	Epithelial cells	Normal
HCI010	1351206	TNBC	Basal	breast	Primary Tumor	Epithelial cells	Tumor
PT039	910972	TNBC	TNBC	breast	breast	Epithelial cells	Normal
HCI001LU	1890723	Metastasis	Basal	Lung	Lung	Epithelial cells	Tumor
HCI002	957230	TNBC	Basal	breast	Primary Tumor	Epithelial cells	Normal
HCI001	1917429	TNBC	Basal	breast	Primary Tumor	Epithelial cells	Tumor
HCI010	1128523	TNBC	Basal	breast	Primary Tumor	Fibroblasts	Tumor
HCI001LU	953615	Metastasis	Basal	Lung	Lung	Epithelial cells	Tumor
BC05	2158250	TNBC	HER2	breast	human epidermal growth factor receptor 2 positive (HER2+)	Epithelial cells	Tumor
PT084	1.77056e+06	TNBC	TNBC	breast	breast	Epithelial cells	Normal
HCI001	2497513	TNBC	Basal	breast	Primary Tumor	Epithelial cells	Tumor
BC10	3169888	TNBC	TNBC	breast	triple-negative breast cancer (TNBC)	Epithelial cells	Tumor
HCI010LU	506555	Metastasis	Basal	Lung	Lung	Epithelial cells	Tumor
HCI010LN	1819773	Metastasis	Basal	lymph node	Lymph Node	Epithelial cells	Tumor
BC05	3092781	TNBC	HER2	breast	human epidermal growth factor receptor 2 positive (HER2+)	Epithelial cells	Tumor
BC03LN	4167395	TNBC	luminal B	lymph node	double positive (ER+ and HER2+)	Erythrocytes	Normal
HCI010LU	11272	Metastasis	Basal	Lung	Lung	CD8+ T-cells	Normal
HCI010	617422	TNBC	Basal	breast	Primary Tumor	Fibroblasts	Tumor
BC02	2707581	TNBC	luminal A	breast	estrogen receptor positive (ER+)	Epithelial cells	Tumor
HCI002	294237	TNBC	Basal	breast	Primary Tumor	Adipocytes	Tumor
HCI010	2330426	TNBC	Basal	breast	Primary Tumor	Epithelial cells	Tumor
HCI002	914500	TNBC	Basal	breast	Primary Tumor	Adipocytes	Normal
HCI001LU	1341058	Metastasis	Basal	Lung	Lung	Epithelial cells	Tumor
PT039	2.07698e+06	TNBC	TNBC	breast	breast	Epithelial cells	Tumor
BC07	2439603	TNBC	TNBC	breast	triple-negative breast cancer (TNBC)	Epithelial cells	Tumor
HCI002	82664	TNBC	Basal	breast	Primary Tumor	Adipocytes	Tumor
HCI010LN	1786752	Metastasis	Basal	lymph node	Lymph Node	Epithelial cells	Tumor
HCI002	1003582	TNBC	Basal	breast	Primary Tumor	Epithelial cells	Normal
HCI001	428301	TNBC	Basal	breast	Primary Tumor	Epithelial cells	Normal
BC09	3773778	TNBC	TNBC	breast	triple-negative breast cancer (TNBC)	Monocytes	Tumor
HCI002	852650	TNBC	Basal	breast	Primary Tumor	Epithelial cells	Normal
HCI002	1386688	TNBC	Basal	breast	Primary Tumor	Epithelial cells	Normal
HCI002	1753548	TNBC	Basal	breast	Primary Tumor	Adipocytes	Tumor
HCI010	1628811	TNBC	Basal	breast	Primary Tumor	Epithelial cells	Tumor
HCI002	721836	TNBC	Basal	breast	Primary Tumor	Epithelial cells	Normal
BC05	2352665	TNBC	HER2	breast	human epidermal growth factor receptor 2 positive (HER2+)	Epithelial cells	Tumor
HCI002	1521963	TNBC	Basal	breast	Primary Tumor	Epithelial cells	Normal
HCI010LU	1795822	Metastasis	Basal	Lung	Lung	Epithelial cells	Tumor
BC02	2594777	TNBC	luminal A	breast	estrogen receptor positive (ER+)	Epithelial cells	Normal
BC06	2604464	TNBC	HER2	breast	human epidermal growth factor receptor 2 positive (HER2+)	Epithelial cells	Tumor
BC05	2511214	TNBC	HER2	breast	human epidermal growth factor receptor 2 positive (HER2+)	Epithelial cells	Tumor
HCI002	734171	TNBC	Basal	breast	Primary Tumor	Epithelial cells	Tumor
PT084	584757	TNBC	TNBC	breast	breast	Epithelial cells	Tumor
HCI001	874138	TNBC	Basal	breast	Primary Tumor	Epithelial cells	Normal
HCI001LU	293505	Metastasis	Basal	Lung	Lung	Epithelial cells	Normal
HCI002	1290745	TNBC	Basal	breast	Primary Tumor	Epithelial cells	Normal
HCI002LU	725366	Metastasis	Basal	Lung	Lung	Epithelial cells	Normal
HCI002	338953	TNBC	Basal	breast	Primary Tumor	Adipocytes	Tumor
HCI002	1748649	TNBC	Basal	breast	Primary Tumor	Adipocytes	Tumor
BC08	2238512	TNBC	TNBC	breast	triple-negative breast cancer (TNBC)	Epithelial cells	Normal
HCI002LU	1159691	Metastasis	Basal	Lung	Lung	Adipocytes	Tumor
BC03LN	1969036	TNBC	luminal B	lymph node	double positive (ER+ and HER2+)	Epithelial cells	Tumor
BC06	3241753	TNBC	HER2	breast	human epidermal growth factor receptor 2 positive (HER2+)	Epithelial cells	Tumor
BC03	2369905	TNBC	luminal B	breast	double positive (ER+ and HER2+)	Epithelial cells	Tumor
HCI002LU	244813	Metastasis	Basal	Lung	Lung	Monocytes	Tumor
HCI010	2615724	TNBC	Basal	breast	Primary Tumor	Erythrocytes	Tumor
BC05	3858559	TNBC	HER2	breast	human epidermal growth factor receptor 2 positive (HER2+)	Epithelial cells	Tumor
PT039	773175	TNBC	TNBC	breast	breast	Fibroblasts	Normal
HCI002LU	1608788	Metastasis	Basal	Lung	Lung	Adipocytes	Tumor
BC10	3054696	TNBC	TNBC	breast	triple-negative breast cancer (TNBC)	Epithelial cells	Normal
BC05	1959140	TNBC	HER2	breast	human epidermal growth factor receptor 2 positive (HER2+)	Epithelial cells	Normal
HCI002LU	806038	Metastasis	Basal	Lung	Lung	Adipocytes	Tumor
HCI001	1971620	TNBC	Basal	breast	Primary Tumor	Epithelial cells	Tumor
HCI001LU	1176767	Metastasis	Basal	Lung	Lung	Epithelial cells	Tumor
HCI010LN	2848475	Metastasis	Basal	lymph node	Lymph Node	Epithelial cells	Tumor
HCI002	244132	TNBC	Basal	breast	Primary Tumor	Epithelial cells	Normal
BC10	2651721	TNBC	TNBC	breast	triple-negative breast cancer (TNBC)	Epithelial cells	Tumor
HCI010	1522118	TNBC	Basal	breast	Primary Tumor	Epithelial cells	Tumor
HCI010LN	822280	Metastasis	Basal	lymph node	Lymph Node	Epithelial cells	Tumor
HCI001	1469326	TNBC	Basal	breast	Primary Tumor	Epithelial cells	Tumor
PT058	1.06095e+06	TNBC	TNBC	breast	breast	CD8+ T-cells	Tumor
HCI010LU	435507	Metastasis	Basal	Lung	Lung	Epithelial cells	Tumor
PT039	980156	TNBC	TNBC	breast	breast	Epithelial cells	Tumor
HCI010	242090	TNBC	Basal	breast	Primary Tumor	Epithelial cells	Tumor
BC09	2478962	TNBC	TNBC	breast	triple-negative breast cancer (TNBC)	Macrophages	Normal
BC07LN	2543800	TNBC	TNBC	lymph node	triple-negative breast cancer (TNBC)	Erythrocytes	Normal
BC04	1593106	TNBC	HER2	breast	human epidermal growth factor receptor 2 positive (HER2+)	Epithelial cells	Tumor
BC07LN	1795762	TNBC	TNBC	lymph node	triple-negative breast cancer (TNBC)	Epithelial cells	Tumor
PT039	1.42314e+06	TNBC	TNBC	breast	breast	Epithelial cells	Tumor
HCI002LU	861625	Metastasis	Basal	Lung	Lung	Adipocytes	Tumor
HCI002	865701	TNBC	Basal	breast	Primary Tumor	Epithelial cells	Normal
BC02	2524904	TNBC	luminal A	breast	estrogen receptor positive (ER+)	Epithelial cells	Normal
PT089	601146	TNBC	TNBC	breast	breast	Fibroblasts	Tumor
PT039	2.5157e+06	TNBC	TNBC	breast	breast	Epithelial cells	Tumor
HCI010	1100641	TNBC	Basal	breast	Primary Tumor	Fibroblasts	Tumor
BC02	2144060	TNBC	luminal A	breast	estrogen receptor positive (ER+)	Epithelial cells	Normal
HCI010LU	1722159	Metastasis	Basal	Lung	Lung	Fibroblasts	Tumor
HCI002	1195590	TNBC	Basal	breast	Primary Tumor	Adipocytes	Tumor
HCI010LU	1285512	Metastasis	Basal	Lung	Lung	Fibroblasts	Tumor
HCI010	1236194	TNBC	Basal	breast	Primary Tumor	Erythrocytes	Tumor
HCI010LN	873230	Metastasis	Basal	lymph node	Lymph Node	Epithelial cells	Normal
HCI010LN	144638	Metastasis	Basal	lymph node	Lymph Node	Epithelial cells	Tumor
BC05	1806348	TNBC	HER2	breast	human epidermal growth factor receptor 2 positive (HER2+)	Epithelial cells	Tumor
HCI002	1618662	TNBC	Basal	breast	Primary Tumor	Epithelial cells	Normal
HCI002	1752751	TNBC	Basal	breast	Primary Tumor	Epithelial cells	Normal
PT084	2.25869e+06	TNBC	TNBC	breast	breast	CD8+ T-cells	Normal
HCI010LU	685345	Metastasis	Basal	Lung	Lung	Epithelial cells	Tumor
HCI010	1117175	TNBC	Basal	breast	Primary Tumor	Fibroblasts	Tumor
HCI010LU	1372269	Metastasis	Basal	Lung	Lung	Fibroblasts	Tumor
HCI010LU	1280118	Metastasis	Basal	Lung	Lung	Epithelial cells	Tumor
HCI010	1731291	TNBC	Basal	breast	Primary Tumor	Epithelial cells	Tumor
HCI001LU	2344010	Metastasis	Basal	Lung	Lung	Epithelial cells	Tumor
HCI010	1727125	TNBC	Basal	breast	Primary Tumor	Fibroblasts	Tumor
HCI010LU	2062154	Metastasis	Basal	Lung	Lung	Epithelial cells	Tumor
BC04	3974100	TNBC	HER2	breast	human epidermal growth factor receptor 2 positive (HER2+)	Macrophages	Normal
BC02	3498899	TNBC	luminal A	breast	estrogen receptor positive (ER+)	Epithelial cells	Normal
PT039	1.83228e+06	TNBC	TNBC	breast	breast	Epithelial cells	Tumor
HCI010	1168242	TNBC	Basal	breast	Primary Tumor	Erythrocytes	Tumor
HCI001	2058748	TNBC	Basal	breast	Primary Tumor	Epithelial cells	Tumor
HCI010	375770	TNBC	Basal	breast	Primary Tumor	Fibroblasts	Tumor
HCI002LU	692376	Metastasis	Basal	Lung	Lung	Epithelial cells	Normal
HCI010	1049909	TNBC	Basal	breast	Primary Tumor	Fibroblasts	Tumor
HCI010LU	52436	Metastasis	Basal	Lung	Lung	Macrophages	Normal
BC07	4593300	TNBC	TNBC	breast	triple-negative breast cancer (TNBC)	CD8+ T-cells	Normal
BC02	2398490	TNBC	luminal A	breast	estrogen receptor positive (ER+)	Epithelial cells	Normal
HCI010LU	213480	Metastasis	Basal	Lung	Lung	Epithelial cells	Tumor
HCI010	1511068	TNBC	Basal	breast	Primary Tumor	Erythrocytes	Tumor
HCI010	691122	TNBC	Basal	breast	Primary Tumor	Fibroblasts	Tumor
HCI002	1066028	TNBC	Basal	breast	Primary Tumor	Epithelial cells	Normal
HCI010LU	2251198	Metastasis	Basal	Lung	Lung	Epithelial cells	Tumor
BC02	3204389	TNBC	luminal A	breast	estrogen receptor positive (ER+)	Epithelial cells	Tumor
HCI002	312585	TNBC	Basal	breast	Primary Tumor	Epithelial cells	Tumor
HCI010LN	694714	Metastasis	Basal	lymph node	Lymph Node	Epithelial cells	Tumor
HCI010	933179	TNBC	Basal	breast	Primary Tumor	Erythrocytes	Tumor
HCI001	776503	TNBC	Basal	breast	Primary Tumor	Epithelial cells	Normal
HCI010LU	858741	Metastasis	Basal	Lung	Lung	Epithelial cells	Tumor
HCI010LU	281033	Metastasis	Basal	Lung	Lung	Epithelial cells	Tumor
HCI001LU	264448	Metastasis	Basal	Lung	Lung	Adipocytes	Normal
HCI002	1183723	TNBC	Basal	breast	Primary Tumor	Epithelial cells	Normal
BC07LN	2305358	TNBC	TNBC	lymph node	triple-negative breast cancer (TNBC)	Epithelial cells	Tumor
PT081	5.62095e+06	TNBC	TNBC	breast	breast	Epithelial cells	Tumor
HCI010LU	59070	Metastasis	Basal	Lung	Lung	Macrophages	Tumor
HCI010LN	116097	Metastasis	Basal	lymph node	Lymph Node	Epithelial cells	Tumor
HCI001	2400195	TNBC	Basal	breast	Primary Tumor	Epithelial cells	Tumor
HCI010LU	40292	Metastasis	Basal	Lung	Lung	Macrophages	Normal
HCI002LU	1854965	Metastasis	Basal	Lung	Lung	Epithelial cells	Normal
HCI002	1073488	TNBC	Basal	breast	Primary Tumor	Epithelial cells	Normal
HCI010LU	1254499	Metastasis	Basal	Lung	Lung	Epithelial cells	Tumor
HCI010LU	750008	Metastasis	Basal	Lung	Lung	Epithelial cells	Tumor
BC08	2153691	TNBC	TNBC	breast	triple-negative breast cancer (TNBC)	Epithelial cells	Normal
BC07LN	1942841	TNBC	TNBC	lymph node	triple-negative breast cancer (TNBC)	Epithelial cells	Tumor
BC05	2544711	TNBC	HER2	breast	human epidermal growth factor receptor 2 positive (HER2+)	Epithelial cells	Tumor
HCI010LU	1113932	Metastasis	Basal	Lung	Lung	Epithelial cells	Tumor
HCI002LU	730652	Metastasis	Basal	Lung	Lung	Epithelial cells	Normal
BC02	2073961	TNBC	luminal A	breast	estrogen receptor positive (ER+)	Epithelial cells	Normal
HCI002	204021	TNBC	Basal	breast	Primary Tumor	Epithelial cells	Tumor
HCI010LN	447597	Metastasis	Basal	lymph node	Lymph Node	Epithelial cells	Tumor
HCI001LU	1496973	Metastasis	Basal	Lung	Lung	Epithelial cells	Tumor
HCI010LN	897918	Metastasis	Basal	lymph node	Lymph Node	Epithelial cells	Normal
PT039	2.70914e+06	TNBC	TNBC	breast	breast	Macrophages	Normal
HCI010LU	1210744	Metastasis	Basal	Lung	Lung	Epithelial cells	Tumor
BC10	5634114	TNBC	TNBC	breast	triple-negative breast cancer (TNBC)	Epithelial cells	Tumor
HCI010	1566942	TNBC	Basal	breast	Primary Tumor	Epithelial cells	Tumor
HCI002LU	699767	Metastasis	Basal	Lung	Lung	Epithelial cells	Normal
HCI010	1400762	TNBC	Basal	breast	Primary Tumor	Erythrocytes	Tumor
HCI010LN	1052576	Metastasis	Basal	lymph node	Lymph Node	Epithelial cells	Tumor
HCI010LN	841957	Metastasis	Basal	lymph node	Lymph Node	Epithelial cells	Tumor
HCI002	1333782	TNBC	Basal	breast	Primary Tumor	Monocytes	Tumor
HCI002LU	1703867	Metastasis	Basal	Lung	Lung	Adipocytes	Normal
BC03	3059796	TNBC	luminal B	breast	double positive (ER+ and HER2+)	Epithelial cells	Tumor
HCI001	1634239	TNBC	Basal	breast	Primary Tumor	Epithelial cells	Tumor
HCI010LU	813523	Metastasis	Basal	Lung	Lung	Epithelial cells	Tumor
HCI010	828218	TNBC	Basal	breast	Primary Tumor	Fibroblasts	Tumor
PT081	577708	TNBC	TNBC	breast	breast	Epithelial cells	Tumor
PT084	927168	TNBC	TNBC	breast	breast	Epithelial cells	Tumor
HCI002	919562	TNBC	Basal	breast	Primary Tumor	Epithelial cells	Normal
HCI010	1715755	TNBC	Basal	breast	Primary Tumor	Erythrocytes	Tumor
HCI010	5322046	TNBC	Basal	breast	Primary Tumor	Erythrocytes	Tumor
HCI002	1513724	TNBC	Basal	breast	Primary Tumor	Adipocytes	Tumor
BC04	1968815	TNBC	HER2	breast	human epidermal growth factor receptor 2 positive (HER2+)	CD8+ T-cells	Normal
HCI010	1692467	TNBC	Basal	breast	Primary Tumor	Epithelial cells	Tumor
PT084	591803	TNBC	TNBC	breast	breast	Epithelial cells	Tumor
BC07LN	2758871	TNBC	TNBC	lymph node	triple-negative breast cancer (TNBC)	Epithelial cells	Tumor
HCI010LU	19866	Metastasis	Basal	Lung	Lung	Macrophages	Normal
HCI002LU	935890	Metastasis	Basal	Lung	Lung	Adipocytes	Tumor
BC03	2483079	TNBC	luminal B	breast	double positive (ER+ and HER2+)	Epithelial cells	Tumor
PT084	933669	TNBC	TNBC	breast	breast	Fibroblasts	Normal
BC05	3333531	TNBC	HER2	breast	human epidermal growth factor receptor 2 positive (HER2+)	Epithelial cells	Tumor
HCI002	144391	TNBC	Basal	breast	Primary Tumor	Monocytes	Tumor
HCI002	1290725	TNBC	Basal	breast	Primary Tumor	Monocytes	Tumor
HCI002	373236	TNBC	Basal	breast	Primary Tumor	Monocytes	Normal
HCI001	2243739	TNBC	Basal	breast	Primary Tumor	Epithelial cells	Tumor
HCI010	1751915	TNBC	Basal	breast	Primary Tumor	Epithelial cells	Tumor
PT039	1.63641e+06	TNBC	TNBC	breast	breast	Fibroblasts	Normal
BC07LN	1945153	TNBC	TNBC	lymph node	triple-negative breast cancer (TNBC)	Epithelial cells	Tumor
HCI001LU	977911	Metastasis	Basal	Lung	Lung	Epithelial cells	Tumor
HCI010LU	1254263	Metastasis	Basal	Lung	Lung	Epithelial cells	Tumor
BC07LN	2738081	TNBC	TNBC	lymph node	triple-negative breast cancer (TNBC)	Epithelial cells	Tumor
HCI010LU	119464	Metastasis	Basal	Lung	Lung	Macrophages	Tumor
BC06	4078055	TNBC	HER2	breast	human epidermal growth factor receptor 2 positive (HER2+)	Epithelial cells	Tumor
HCI010	1142990	TNBC	Basal	breast	Primary Tumor	Erythrocytes	Tumor
BC07LN	2444245	TNBC	TNBC	lymph node	triple-negative breast cancer (TNBC)	Epithelial cells	Tumor
BC08	2064241	TNBC	TNBC	breast	triple-negative breast cancer (TNBC)	Epithelial cells	Normal
HCI002	670438	TNBC	Basal	breast	Primary Tumor	Epithelial cells	Normal
HCI010LU	1937870	Metastasis	Basal	Lung	Lung	Epithelial cells	Tumor
HCI001	1856650	TNBC	Basal	breast	Primary Tumor	Epithelial cells	Tumor
HCI001LU	1550644	Metastasis	Basal	Lung	Lung	Epithelial cells	Tumor
BC03	2982601	TNBC	luminal B	breast	double positive (ER+ and HER2+)	Epithelial cells	Tumor
HCI001LU	1027802	Metastasis	Basal	Lung	Lung	Epithelial cells	Tumor
HCI010LU	813230	Metastasis	Basal	Lung	Lung	Epithelial cells	Tumor
HCI010	2068953	TNBC	Basal	breast	Primary Tumor	Epithelial cells	Tumor
HCI001	548721	TNBC	Basal	breast	Primary Tumor	Epithelial cells	Normal
HCI001	2324546	TNBC	Basal	breast	Primary Tumor	Epithelial cells	Tumor
HCI002LU	202213	Metastasis	Basal	Lung	Lung	Adipocytes	Tumor
HCI002	611759	TNBC	Basal	breast	Primary Tumor	Epithelial cells	Tumor
BC11	1996289	TNBC	TNBC	breast	triple-negative breast cancer (TNBC)	Epithelial cells	Normal
BC05	2116713	TNBC	HER2	breast	human epidermal growth factor receptor 2 positive (HER2+)	Epithelial cells	Tumor
BC05	2101147	TNBC	HER2	breast	human epidermal growth factor receptor 2 positive (HER2+)	Epithelial cells	Tumor
HCI010LN	687482	Metastasis	Basal	lymph node	Lymph Node	Epithelial cells	Tumor
HCI001LU	126075	Metastasis	Basal	Lung	Lung	Monocytes	Normal
HCI002LU	1178693	Metastasis	Basal	Lung	Lung	Epithelial cells	Normal
HCI010	1274707	TNBC	Basal	breast	Primary Tumor	Epithelial cells	Tumor
HCI010LU	86451	Metastasis	Basal	Lung	Lung	Epithelial cells	Normal
BC05	2086915	TNBC	HER2	breast	human epidermal growth factor receptor 2 positive (HER2+)	Epithelial cells	Tumor
BC05	2249067	TNBC	HER2	breast	human epidermal growth factor receptor 2 positive (HER2+)	Epithelial cells	Tumor
HCI002	1064255	TNBC	Basal	breast	Primary Tumor	Epithelial cells	Normal
HCI002	1044617	TNBC	Basal	breast	Primary Tumor	Epithelial cells	Normal
HCI002	996960	TNBC	Basal	breast	Primary Tumor	Epithelial cells	Normal
HCI002LU	1393283	Metastasis	Basal	Lung	Lung	Epithelial cells	Normal
PT084	479931	TNBC	TNBC	breast	breast	CD8+ T-cells	Normal
HCI002LU	1049111	Metastasis	Basal	Lung	Lung	Epithelial cells	Normal
BC03LN	4253833	TNBC	luminal B	lymph node	double positive (ER+ and HER2+)	B-cells	Normal
HCI001	1863945	TNBC	Basal	breast	Primary Tumor	Epithelial cells	Tumor
HCI002LU	586489	Metastasis	Basal	Lung	Lung	Epithelial cells	Normal
PT089	536078	TNBC	TNBC	breast	breast	Fibroblasts	Tumor
BC04	2423860	TNBC	HER2	breast	human epidermal growth factor receptor 2 positive (HER2+)	Epithelial cells	Tumor
HCI002	1465221	TNBC	Basal	breast	Primary Tumor	Adipocytes	Tumor
HCI002	1401241	TNBC	Basal	breast	Primary Tumor	Epithelial cells	Normal
PT081	275613	TNBC	TNBC	breast	breast	Epithelial cells	Normal
HCI002	799539	TNBC	Basal	breast	Primary Tumor	Epithelial cells	Normal
HCI010LU	559337	Metastasis	Basal	Lung	Lung	Epithelial cells	Tumor
HCI010	1518722	TNBC	Basal	breast	Primary Tumor	Fibroblasts	Tumor
HCI002LU	984725	Metastasis	Basal	Lung	Lung	Adipocytes	Tumor
HCI001	564991	TNBC	Basal	breast	Primary Tumor	Epithelial cells	Normal
HCI002LU	1574100	Metastasis	Basal	Lung	Lung	Epithelial cells	Normal
BC05	2665425	TNBC	HER2	breast	human epidermal growth factor receptor 2 positive (HER2+)	Epithelial cells	Tumor
HCI002	985980	TNBC	Basal	breast	Primary Tumor	Epithelial cells	Normal
BC03	2018976	TNBC	luminal B	breast	double positive (ER+ and HER2+)	CD8+ T-cells	Normal
PT081	453501	TNBC	TNBC	breast	breast	Epithelial cells	Tumor
PT089	590311	TNBC	TNBC	breast	breast	Epithelial cells	Tumor
PT089	677262	TNBC	TNBC	breast	breast	Epithelial cells	Tumor
HCI001LU	2195934	Metastasis	Basal	Lung	Lung	Epithelial cells	Tumor
HCI010LN	1412218	Metastasis	Basal	lymph node	Lymph Node	Epithelial cells	Tumor
HCI002	1363863	TNBC	Basal	breast	Primary Tumor	Adipocytes	Normal
BC04	2037706	TNBC	HER2	breast	human epidermal growth factor receptor 2 positive (HER2+)	Epithelial cells	Tumor
HCI001	248455	TNBC	Basal	breast	Primary Tumor	Epithelial cells	Normal
PT058	1.40475e+06	TNBC	TNBC	breast	breast	Epithelial cells	Normal
HCI002	915688	TNBC	Basal	breast	Primary Tumor	Epithelial cells	Normal
HCI010	1286754	TNBC	Basal	breast	Primary Tumor	Epithelial cells	Tumor
HCI002	853212	TNBC	Basal	breast	Primary Tumor	Epithelial cells	Normal
HCI002LU	1255014	Metastasis	Basal	Lung	Lung	Epithelial cells	Normal
PT039	2.61571e+06	TNBC	TNBC	breast	breast	Epithelial cells	Tumor
BC09	4174660	TNBC	TNBC	breast	triple-negative breast cancer (TNBC)	Fibroblasts	Normal
HCI002LU	580615	Metastasis	Basal	Lung	Lung	Adipocytes	Tumor
PT081	6.10846e+06	TNBC	TNBC	breast	breast	Epithelial cells	Tumor
PT039	3.40246e+06	TNBC	TNBC	breast	breast	Epithelial cells	Tumor
PT089	689454	TNBC	TNBC	breast	breast	Fibroblasts	Tumor
HCI010	318169	TNBC	Basal	breast	Primary Tumor	Erythrocytes	Tumor
HCI010	816728	TNBC	Basal	breast	Primary Tumor	Fibroblasts	Tumor
HCI002	313157	TNBC	Basal	breast	Primary Tumor	Epithelial cells	Normal
HCI002	1217048	TNBC	Basal	breast	Primary Tumor	Epithelial cells	Normal
HCI002	1156371	TNBC	Basal	breast	Primary Tumor	Epithelial cells	Normal
PT058	1.37959e+06	TNBC	TNBC	breast	breast	Macrophages	Tumor
PT126	496601	TNBC	TNBC	breast	breast	Epithelial cells	Normal
HCI002	120238	TNBC	Basal	breast	Primary Tumor	Epithelial cells	Tumor
BC03	2830070	TNBC	luminal B	breast	double positive (ER+ and HER2+)	Monocytes	Normal
BC04	2561987	TNBC	HER2	breast	human epidermal growth factor receptor 2 positive (HER2+)	Epithelial cells	Tumor
HCI002	354972	TNBC	Basal	breast	Primary Tumor	Epithelial cells	Normal
HCI002	932717	TNBC	Basal	breast	Primary Tumor	Epithelial cells	Normal
HCI001	204662	TNBC	Basal	breast	Primary Tumor	Epithelial cells	Normal
HCI002	899280	TNBC	Basal	breast	Primary Tumor	Epithelial cells	Normal
BC04	2395321	TNBC	HER2	breast	human epidermal growth factor receptor 2 positive (HER2+)	Epithelial cells	Tumor
BC03LN	2385045	TNBC	luminal B	lymph node	double positive (ER+ and HER2+)	Erythrocytes	Normal
HCI010	652573	TNBC	Basal	breast	Primary Tumor	Fibroblasts	Tumor
BC05	2308695	TNBC	HER2	breast	human epidermal growth factor receptor 2 positive (HER2+)	Epithelial cells	Tumor
HCI001	1925862	TNBC	Basal	breast	Primary Tumor	Epithelial cells	Tumor
BC01	2502137	TNBC	luminal A	breast	estrogen receptor positive (ER+)	Epithelial cells	Tumor
PT089	2.36537e+06	TNBC	TNBC	breast	breast	Macrophages	Tumor
HCI010	912611	TNBC	Basal	breast	Primary Tumor	Fibroblasts	Tumor
PT089	1.39182e+06	TNBC	TNBC	breast	breast	Epithelial cells	Tumor
BC07	2107211	TNBC	TNBC	breast	triple-negative breast cancer (TNBC)	Endothelial cells	Normal
BC05	2806423	TNBC	HER2	breast	human epidermal growth factor receptor 2 positive (HER2+)	Epithelial cells	Normal
HCI002	471670	TNBC	Basal	breast	Primary Tumor	Epithelial cells	Normal
HCI001	1296720	TNBC	Basal	breast	Primary Tumor	Epithelial cells	Tumor
BC05	1851219	TNBC	HER2	breast	human epidermal growth factor receptor 2 positive (HER2+)	Epithelial cells	Tumor
BC07	3539051	TNBC	TNBC	breast	triple-negative breast cancer (TNBC)	Epithelial cells	Tumor
PT039	730152	TNBC	TNBC	breast	breast	Fibroblasts	Normal
PT089	1.73804e+06	TNBC	TNBC	breast	breast	Epithelial cells	Tumor
HCI001LU	631287	Metastasis	Basal	Lung	Lung	Epithelial cells	Tumor
HCI010	1505466	TNBC	Basal	breast	Primary Tumor	Fibroblasts	Tumor
HCI001LU	1378616	Metastasis	Basal	Lung	Lung	Epithelial cells	Tumor
PT089	1.84374e+06	TNBC	TNBC	breast	breast	Macrophages	Tumor
PT039	2.24532e+06	TNBC	TNBC	breast	breast	Epithelial cells	Tumor
BC05	2525561	TNBC	HER2	breast	human epidermal growth factor receptor 2 positive (HER2+)	Epithelial cells	Tumor
BC03	3250674	TNBC	luminal B	breast	double positive (ER+ and HER2+)	Epithelial cells	Tumor
HCI002	193735	TNBC	Basal	breast	Primary Tumor	Epithelial cells	Tumor
HCI001LU	269303	Metastasis	Basal	Lung	Lung	Epithelial cells	Normal
HCI002	1358634	TNBC	Basal	breast	Primary Tumor	Epithelial cells	Normal
HCI010	1374335	TNBC	Basal	breast	Primary Tumor	Epithelial cells	Tumor
HCI001LU	1475836	Metastasis	Basal	Lung	Lung	Epithelial cells	Tumor
HCI001LU	1537400	Metastasis	Basal	Lung	Lung	Epithelial cells	Tumor
HCI001	440696	TNBC	Basal	breast	Primary Tumor	Epithelial cells	Tumor
BC04	1768663	TNBC	HER2	breast	human epidermal growth factor receptor 2 positive (HER2+)	Epithelial cells	Tumor
PT089	1.83324e+06	TNBC	TNBC	breast	breast	Fibroblasts	Tumor
BC09	4040573	TNBC	TNBC	breast	triple-negative breast cancer (TNBC)	Epithelial cells	Tumor
BC03LN	3139928	TNBC	luminal B	lymph node	double positive (ER+ and HER2+)	Erythrocytes	Normal
HCI002LU	1333681	Metastasis	Basal	Lung	Lung	Epithelial cells	Normal
HCI001	2173190	TNBC	Basal	breast	Primary Tumor	Epithelial cells	Tumor
BC05	1975431	TNBC	HER2	breast	human epidermal growth factor receptor 2 positive (HER2+)	Epithelial cells	Normal
HCI002	751061	TNBC	Basal	breast	Primary Tumor	Epithelial cells	Normal
PT089	1.06303e+06	TNBC	TNBC	breast	breast	Epithelial cells	Tumor
HCI001LU	212738	Metastasis	Basal	Lung	Lung	Epithelial cells	Normal
BC07	3382909	TNBC	TNBC	breast	triple-negative breast cancer (TNBC)	Epithelial cells	Tumor
HCI010	1280978	TNBC	Basal	breast	Primary Tumor	Fibroblasts	Tumor
PT058	579399	TNBC	TNBC	breast	breast	CD8+ T-cells	Tumor
HCI010LN	384767	Metastasis	Basal	lymph node	Lymph Node	Epithelial cells	Tumor
HCI010LU	673553	Metastasis	Basal	Lung	Lung	Epithelial cells	Tumor
HCI010LU	137421	Metastasis	Basal	Lung	Lung	Epithelial cells	Tumor
BC09	3023131	TNBC	TNBC	breast	triple-negative breast cancer (TNBC)	Macrophages	Normal
HCI010	1255992	TNBC	Basal	breast	Primary Tumor	Erythrocytes	Tumor
BC09	3435763	TNBC	TNBC	breast	triple-negative breast cancer (TNBC)	CD8+ T-cells	Normal
BC07LN	3509923	TNBC	TNBC	lymph node	triple-negative breast cancer (TNBC)	CD8+ T-cells	Normal
BC11	2139747	TNBC	TNBC	breast	triple-negative breast cancer (TNBC)	Epithelial cells	Normal
HCI010	4466253	TNBC	Basal	breast	Primary Tumor	Erythrocytes	Tumor
HCI010LN	668417	Metastasis	Basal	lymph node	Lymph Node	Epithelial cells	Tumor
HCI002	531013	TNBC	Basal	breast	Primary Tumor	Epithelial cells	Normal
HCI010LU	651645	Metastasis	Basal	Lung	Lung	Epithelial cells	Tumor
BC05	3235780	TNBC	HER2	breast	human epidermal growth factor receptor 2 positive (HER2+)	Epithelial cells	Tumor
HCI002LU	684691	Metastasis	Basal	Lung	Lung	Adipocytes	Tumor
HCI010LN	612219	Metastasis	Basal	lymph node	Lymph Node	Epithelial cells	Tumor
PT084	311266	TNBC	TNBC	breast	breast	Epithelial cells	Tumor
PT039	1.52932e+06	TNBC	TNBC	breast	breast	Fibroblasts	Tumor
BC02	1689236	TNBC	luminal A	breast	estrogen receptor positive (ER+)	Epithelial cells	Normal
HCI001	703188	TNBC	Basal	breast	Primary Tumor	Adipocytes	Normal
HCI002	1602288	TNBC	Basal	breast	Primary Tumor	Epithelial cells	Normal
PT058	525184	TNBC	TNBC	breast	breast	Fibroblasts	Tumor
BC03LN	2383563	TNBC	luminal B	lymph node	double positive (ER+ and HER2+)	Erythrocytes	Normal
HCI010LU	1292142	Metastasis	Basal	Lung	Lung	Epithelial cells	Tumor
HCI010LU	997175	Metastasis	Basal	Lung	Lung	Epithelial cells	Tumor
HCI002	888390	TNBC	Basal	breast	Primary Tumor	Epithelial cells	Normal
PT089	713915	TNBC	TNBC	breast	breast	Epithelial cells	Tumor
HCI010	1693799	TNBC	Basal	breast	Primary Tumor	Erythrocytes	Tumor
PT058	767442	TNBC	TNBC	breast	breast	CD8+ T-cells	Tumor
HCI002	1054808	TNBC	Basal	breast	Primary Tumor	Epithelial cells	Normal
HCI010	730622	TNBC	Basal	breast	Primary Tumor	Fibroblasts	Tumor
BC07	2913212	TNBC	TNBC	breast	triple-negative breast cancer (TNBC)	Epithelial cells	Normal
BC03LN	2118281	TNBC	luminal B	lymph node	double positive (ER+ and HER2+)	Erythrocytes	Normal
HCI010	616308	TNBC	Basal	breast	Primary Tumor	Fibroblasts	Tumor
HCI001	1073749	TNBC	Basal	breast	Primary Tumor	Epithelial cells	Tumor
BC09	4134634	TNBC	TNBC	breast	triple-negative breast cancer (TNBC)	CD8+ T-cells	Normal
HCI010LU	1555956	Metastasis	Basal	Lung	Lung	Epithelial cells	Tumor
PT058	384459	TNBC	TNBC	breast	breast	CD8+ T-cells	Tumor
HCI001	359711	TNBC	Basal	breast	Primary Tumor	Epithelial cells	Normal
PT081	173723	TNBC	TNBC	breast	breast	Epithelial cells	Normal
HCI001	57783	TNBC	Basal	breast	Primary Tumor	Epithelial cells	Normal
BC10	1064225	TNBC	TNBC	breast	triple-negative breast cancer (TNBC)	Epithelial cells	Normal
HCI001	839934	TNBC	Basal	breast	Primary Tumor	Epithelial cells	Tumor
HCI010	770515	TNBC	Basal	breast	Primary Tumor	Fibroblasts	Tumor
HCI001	1080427	TNBC	Basal	breast	Primary Tumor	Epithelial cells	Tumor
HCI001LU	2474917	Metastasis	Basal	Lung	Lung	Epithelial cells	Tumor
HCI010LU	778604	Metastasis	Basal	Lung	Lung	Fibroblasts	Tumor
HCI010LN	199888	Metastasis	Basal	lymph node	Lymph Node	Epithelial cells	Normal
HCI002LU	732514	Metastasis	Basal	Lung	Lung	Epithelial cells	Normal
HCI001LU	2450845	Metastasis	Basal	Lung	Lung	Epithelial cells	Tumor
HCI002	872705	TNBC	Basal	breast	Primary Tumor	Epithelial cells	Normal
HCI001	67814	TNBC	Basal	breast	Primary Tumor	Monocytes	Normal
BC07LN	2422082	TNBC	TNBC	lymph node	triple-negative breast cancer (TNBC)	B-cells	Normal
PT126	1.32983e+06	TNBC	TNBC	breast	breast	Epithelial cells	Tumor
HCI001LU	1250064	Metastasis	Basal	Lung	Lung	Epithelial cells	Tumor
BC05	2739939	TNBC	HER2	breast	human epidermal growth factor receptor 2 positive (HER2+)	Epithelial cells	Normal
BC05	2426047	TNBC	HER2	breast	human epidermal growth factor receptor 2 positive (HER2+)	Epithelial cells	Normal
HCI001LU	1353930	Metastasis	Basal	Lung	Lung	Epithelial cells	Tumor
HCI001LU	1415408	Metastasis	Basal	Lung	Lung	Epithelial cells	Tumor
BC07	1421479	TNBC	TNBC	breast	triple-negative breast cancer (TNBC)	Epithelial cells	Tumor
HCI002	875279	TNBC	Basal	breast	Primary Tumor	Epithelial cells	Normal
HCI010LN	1179856	Metastasis	Basal	lymph node	Lymph Node	Epithelial cells	Tumor
HCI010LN	1026143	Metastasis	Basal	lymph node	Lymph Node	Epithelial cells	Tumor
HCI001	1089788	TNBC	Basal	breast	Primary Tumor	Epithelial cells	Tumor
BC05	2482611	TNBC	HER2	breast	human epidermal growth factor receptor 2 positive (HER2+)	Epithelial cells	Normal
PT039	1.13138e+06	TNBC	TNBC	breast	breast	Epithelial cells	Tumor
HCI002	1324741	TNBC	Basal	breast	Primary Tumor	Adipocytes	Tumor
BC07	3118750	TNBC	TNBC	breast	triple-negative breast cancer (TNBC)	Fibroblasts	Normal
PT084	807287	TNBC	TNBC	breast	breast	Macrophages	Normal
HCI010	974017	TNBC	Basal	breast	Primary Tumor	Fibroblasts	Tumor
HCI002LU	784723	Metastasis	Basal	Lung	Lung	Adipocytes	Tumor
HCI002LU	791054	Metastasis	Basal	Lung	Lung	Epithelial cells	Normal
BC09	3080163	TNBC	TNBC	breast	triple-negative breast cancer (TNBC)	Macrophages	Normal
BC06	2262170	TNBC	HER2	breast	human epidermal growth factor receptor 2 positive (HER2+)	B-cells	Normal
HCI010	976596	TNBC	Basal	breast	Primary Tumor	Erythrocytes	Tumor
HCI010	1024958	TNBC	Basal	breast	Primary Tumor	Epithelial cells	Tumor
BC09	2482483	TNBC	TNBC	breast	triple-negative breast cancer (TNBC)	CD8+ T-cells	Normal
HCI002	156677	TNBC	Basal	breast	Primary Tumor	Epithelial cells	Normal
HCI010	1188070	TNBC	Basal	breast	Primary Tumor	Fibroblasts	Tumor
PT039	3.09294e+06	TNBC	TNBC	breast	breast	Epithelial cells	Tumor
HCI010	2589647	TNBC	Basal	breast	Primary Tumor	Fibroblasts	Tumor
PT039	1.33113e+06	TNBC	TNBC	breast	breast	Epithelial cells	Tumor
HCI010	770874	TNBC	Basal	breast	Primary Tumor	Fibroblasts	Tumor
HCI002	809210	TNBC	Basal	breast	Primary Tumor	Epithelial cells	Normal
PT039	1.59925e+06	TNBC	TNBC	breast	breast	Fibroblasts	Normal
BC03LN	4300757	TNBC	luminal B	lymph node	double positive (ER+ and HER2+)	Erythrocytes	Normal
HCI002	960044	TNBC	Basal	breast	Primary Tumor	Monocytes	Normal
HCI010LU	1078509	Metastasis	Basal	Lung	Lung	Epithelial cells	Tumor
BC09	5982050	TNBC	TNBC	breast	triple-negative breast cancer (TNBC)	CD8+ T-cells	Normal
HCI010	1634858	TNBC	Basal	breast	Primary Tumor	Fibroblasts	Tumor
PT089	854586	TNBC	TNBC	breast	breast	Epithelial cells	Tumor
PT084	477098	TNBC	TNBC	breast	breast	Epithelial cells	Tumor
HCI002	971540	TNBC	Basal	breast	Primary Tumor	Epithelial cells	Normal
BC01	2774097	TNBC	luminal A	breast	estrogen receptor positive (ER+)	Epithelial cells	Tumor
HCI010LU	607069	Metastasis	Basal	Lung	Lung	Epithelial cells	Tumor
BC08	1801495	TNBC	TNBC	breast	triple-negative breast cancer (TNBC)	Epithelial cells	Normal
HCI010	528272	TNBC	Basal	breast	Primary Tumor	Fibroblasts	Tumor
HCI002LU	645032	Metastasis	Basal	Lung	Lung	Epithelial cells	Normal
HCI002	798204	TNBC	Basal	breast	Primary Tumor	Epithelial cells	Normal
HCI002	205751	TNBC	Basal	breast	Primary Tumor	Epithelial cells	Tumor
HCI002	504871	TNBC	Basal	breast	Primary Tumor	Epithelial cells	Normal
HCI002	819389	TNBC	Basal	breast	Primary Tumor	Epithelial cells	Normal
HCI002	806392	TNBC	Basal	breast	Primary Tumor	Epithelial cells	Normal
HCI010LU	1145426	Metastasis	Basal	Lung	Lung	Epithelial cells	Tumor
PT081	387832	TNBC	TNBC	breast	breast	Epithelial cells	Tumor
HCI002	1925519	TNBC	Basal	breast	Primary Tumor	Epithelial cells	Normal
BC07	3496096	TNBC	TNBC	breast	triple-negative breast cancer (TNBC)	CD8+ T-cells	Normal
BC03	1193533	TNBC	luminal B	breast	double positive (ER+ and HER2+)	CD8+ T-cells	Normal
HCI010LU	692022	Metastasis	Basal	Lung	Lung	Epithelial cells	Tumor
HCI001LU	1503116	Metastasis	Basal	Lung	Lung	Epithelial cells	Tumor
PT039	1.33761e+06	TNBC	TNBC	breast	breast	Epithelial cells	Tumor
BC09	3464526	TNBC	TNBC	breast	triple-negative breast cancer (TNBC)	CD8+ T-cells	Normal
HCI001	231000	TNBC	Basal	breast	Primary Tumor	Epithelial cells	Normal
BC05	2071855	TNBC	HER2	breast	human epidermal growth factor receptor 2 positive (HER2+)	Epithelial cells	Normal
HCI002	1016662	TNBC	Basal	breast	Primary Tumor	Epithelial cells	Normal
BC06	100638	TNBC	HER2	breast	human epidermal growth factor receptor 2 positive (HER2+)	Epithelial cells	Normal
BC02	2483387	TNBC	luminal A	breast	estrogen receptor positive (ER+)	Epithelial cells	Normal
HCI002LU	1147006	Metastasis	Basal	Lung	Lung	Adipocytes	Tumor
HCI001	2106854	TNBC	Basal	breast	Primary Tumor	Epithelial cells	Tumor
HCI002LU	702024	Metastasis	Basal	Lung	Lung	Adipocytes	Tumor
HCI002	200104	TNBC	Basal	breast	Primary Tumor	Epithelial cells	Tumor
HCI010	546464	TNBC	Basal	breast	Primary Tumor	Epithelial cells	Tumor
HCI002	417828	TNBC	Basal	breast	Primary Tumor	Epithelial cells	Normal
HCI002	1045681	TNBC	Basal	breast	Primary Tumor	Epithelial cells	Normal
HCI010	720331	TNBC	Basal	breast	Primary Tumor	Epithelial cells	Tumor
HCI010	1369245	TNBC	Basal	breast	Primary Tumor	Epithelial cells	Tumor
HCI002LU	682165	Metastasis	Basal	Lung	Lung	Monocytes	Normal
HCI001	944216	TNBC	Basal	breast	Primary Tumor	Epithelial cells	Tumor
PT058	486008	TNBC	TNBC	breast	breast	CD8+ T-cells	Tumor
HCI002LU	1445383	Metastasis	Basal	Lung	Lung	Adipocytes	Tumor
HCI002	1640847	TNBC	Basal	breast	Primary Tumor	Epithelial cells	Normal
HCI001	1820035	TNBC	Basal	breast	Primary Tumor	Epithelial cells	Tumor
BC04	2149705	TNBC	HER2	breast	human epidermal growth factor receptor 2 positive (HER2+)	Epithelial cells	Tumor
BC03LN	2662981	TNBC	luminal B	lymph node	double positive (ER+ and HER2+)	B-cells	Normal
HCI001LU	1137908	Metastasis	Basal	Lung	Lung	Epithelial cells	Tumor
HCI001LU	731035	Metastasis	Basal	Lung	Lung	Epithelial cells	Normal
HCI001LU	342414	Metastasis	Basal	Lung	Lung	Epithelial cells	Tumor
PT084	1.59738e+06	TNBC	TNBC	breast	breast	Epithelial cells	Normal
HCI010	547982	TNBC	Basal	breast	Primary Tumor	Fibroblasts	Tumor
HCI002	1245578	TNBC	Basal	breast	Primary Tumor	Epithelial cells	Normal
HCI002	824544	TNBC	Basal	breast	Primary Tumor	Epithelial cells	Normal
HCI001LU	1000231	Metastasis	Basal	Lung	Lung	Epithelial cells	Tumor
HCI001LU	450025	Metastasis	Basal	Lung	Lung	Epithelial cells	Normal
HCI010LN	787136	Metastasis	Basal	lymph node	Lymph Node	Epithelial cells	Tumor
HCI002	1514163	TNBC	Basal	breast	Primary Tumor	Epithelial cells	Normal
PT084	727447	TNBC	TNBC	breast	breast	Epithelial cells	Tumor
HCI002	1531337	TNBC	Basal	breast	Primary Tumor	Epithelial cells	Normal
HCI001LU	355503	Metastasis	Basal	Lung	Lung	Epithelial cells	Tumor
BC03	2407968	TNBC	luminal B	breast	double positive (ER+ and HER2+)	Epithelial cells	Tumor
HCI002	1013629	TNBC	Basal	breast	Primary Tumor	Epithelial cells	Normal
HCI010LU	21459	Metastasis	Basal	Lung	Lung	Monocytes	Normal
BC04	1192243	TNBC	HER2	breast	human epidermal growth factor receptor 2 positive (HER2+)	Epithelial cells	Tumor
HCI002	352709	TNBC	Basal	breast	Primary Tumor	Epithelial cells	Normal
HCI010LN	2371641	Metastasis	Basal	lymph node	Lymph Node	Epithelial cells	Tumor
HCI010	2743232	TNBC	Basal	breast	Primary Tumor	Monocytes	Tumor
BC03LN	2801313	TNBC	luminal B	lymph node	double positive (ER+ and HER2+)	Epithelial cells	Tumor
BC09	364456	TNBC	TNBC	breast	triple-negative breast cancer (TNBC)	Monocytes	Normal
HCI010	677722	TNBC	Basal	breast	Primary Tumor	Erythrocytes	Tumor
HCI010	5218469	TNBC	Basal	breast	Primary Tumor	Fibroblasts	Tumor
HCI010	1644486	TNBC	Basal	breast	Primary Tumor	Fibroblasts	Tumor
HCI001	239947	TNBC	Basal	breast	Primary Tumor	Epithelial cells	Normal
HCI002	2069796	TNBC	Basal	breast	Primary Tumor	Epithelial cells	Normal
HCI001LU	1823102	Metastasis	Basal	Lung	Lung	Epithelial cells	Tumor
HCI010	1563409	TNBC	Basal	breast	Primary Tumor	Fibroblasts	Tumor
HCI010LU	1880894	Metastasis	Basal	Lung	Lung	Epithelial cells	Tumor
HCI002	2185983	TNBC	Basal	breast	Primary Tumor	Adipocytes	Tumor
HCI001LU	77062	Metastasis	Basal	Lung	Lung	Monocytes	Normal
HCI010	135543	TNBC	Basal	breast	Primary Tumor	Epithelial cells	Tumor
BC07LN	2610465	TNBC	TNBC	lymph node	triple-negative breast cancer (TNBC)	Epithelial cells	Tumor
PT089	1.01122e+06	TNBC	TNBC	breast	breast	Fibroblasts	Tumor
BC05	2132300	TNBC	HER2	breast	human epidermal growth factor receptor 2 positive (HER2+)	Epithelial cells	Normal
HCI002	386810	TNBC	Basal	breast	Primary Tumor	Epithelial cells	Normal
HCI010	744063	TNBC	Basal	breast	Primary Tumor	Erythrocytes	Tumor
HCI001LU	337982	Metastasis	Basal	Lung	Lung	Epithelial cells	Tumor
HCI002	1218687	TNBC	Basal	breast	Primary Tumor	Epithelial cells	Normal
HCI001	521997	TNBC	Basal	breast	Primary Tumor	Epithelial cells	Normal
HCI010	761522	TNBC	Basal	breast	Primary Tumor	Erythrocytes	Tumor
HCI002	160676	TNBC	Basal	breast	Primary Tumor	Epithelial cells	Tumor
HCI010	2801678	TNBC	Basal	breast	Primary Tumor	Erythrocytes	Tumor
BC09	3194341	TNBC	TNBC	breast	triple-negative breast cancer (TNBC)	Macrophages	Normal
HCI001	1835939	TNBC	Basal	breast	Primary Tumor	Epithelial cells	Tumor
HCI010	1640537	TNBC	Basal	breast	Primary Tumor	Fibroblasts	Tumor
BC01	3633570	TNBC	luminal A	breast	estrogen receptor positive (ER+)	Epithelial cells	Tumor
HCI010LU	2045063	Metastasis	Basal	Lung	Lung	Epithelial cells	Tumor
HCI010LN	1018193	Metastasis	Basal	lymph node	Lymph Node	Epithelial cells	Tumor
HCI002	654890	TNBC	Basal	breast	Primary Tumor	Epithelial cells	Normal
HCI001	172842	TNBC	Basal	breast	Primary Tumor	Monocytes	Normal
HCI002	828803	TNBC	Basal	breast	Primary Tumor	Epithelial cells	Normal
BC09	1772421	TNBC	TNBC	breast	triple-negative breast cancer (TNBC)	Macrophages	Normal
BC06	4432321	TNBC	HER2	breast	human epidermal growth factor receptor 2 positive (HER2+)	B-cells	Normal
HCI010	651079	TNBC	Basal	breast	Primary Tumor	Epithelial cells	Tumor
BC04	2709164	TNBC	HER2	breast	human epidermal growth factor receptor 2 positive (HER2+)	Epithelial cells	Tumor
HCI002LU	613284	Metastasis	Basal	Lung	Lung	Adipocytes	Tumor
PT039	411513	TNBC	TNBC	breast	breast	Epithelial cells	Normal
PT039	1.26158e+06	TNBC	TNBC	breast	breast	Fibroblasts	Normal
PT039	2.14509e+06	TNBC	TNBC	breast	breast	Epithelial cells	Tumor
HCI010LN	540562	Metastasis	Basal	lymph node	Lymph Node	Epithelial cells	Tumor
HCI002	465979	TNBC	Basal	breast	Primary Tumor	Adipocytes	Tumor
BC07LN	3239367	TNBC	TNBC	lymph node	triple-negative breast cancer (TNBC)	Macrophages	Normal
PT081	452952	TNBC	TNBC	breast	breast	Epithelial cells	Tumor
HCI002	1817719	TNBC	Basal	breast	Primary Tumor	Monocytes	Normal
HCI010	1696758	TNBC	Basal	breast	Primary Tumor	Erythrocytes	Tumor
PT084	2.06396e+06	TNBC	TNBC	breast	breast	Epithelial cells	Tumor
HCI010LU	1255721	Metastasis	Basal	Lung	Lung	Epithelial cells	Tumor
HCI010LU	744677	Metastasis	Basal	Lung	Lung	Epithelial cells	Tumor
BC03	2160494	TNBC	luminal B	breast	double positive (ER+ and HER2+)	CD8+ T-cells	Normal
HCI002	323912	TNBC	Basal	breast	Primary Tumor	Epithelial cells	Normal
HCI010LU	163648	Metastasis	Basal	Lung	Lung	Epithelial cells	Tumor
PT126	1.76594e+06	TNBC	TNBC	breast	breast	Epithelial cells	Tumor
HCI002	756557	TNBC	Basal	breast	Primary Tumor	Epithelial cells	Normal
BC03	1719834	TNBC	luminal B	breast	double positive (ER+ and HER2+)	B-cells	Normal
HCI001LU	1645859	Metastasis	Basal	Lung	Lung	Epithelial cells	Tumor
HCI010LN	1112745	Metastasis	Basal	lymph node	Lymph Node	Epithelial cells	Tumor
HCI002	1226193	TNBC	Basal	breast	Primary Tumor	Epithelial cells	Normal
HCI001LU	452498	Metastasis	Basal	Lung	Lung	Epithelial cells	Tumor
HCI002LU	584746	Metastasis	Basal	Lung	Lung	Adipocytes	Tumor
PT126	1.42164e+06	TNBC	TNBC	breast	breast	Epithelial cells	Tumor
HCI002LU	943407	Metastasis	Basal	Lung	Lung	Adipocytes	Tumor
HCI001	521878	TNBC	Basal	breast	Primary Tumor	Epithelial cells	Tumor
HCI010	828509	TNBC	Basal	breast	Primary Tumor	Fibroblasts	Tumor
BC04	3622284	TNBC	HER2	breast	human epidermal growth factor receptor 2 positive (HER2+)	Epithelial cells	Normal
HCI002LU	377100	Metastasis	Basal	Lung	Lung	Adipocytes	Tumor
HCI002	33430	TNBC	Basal	breast	Primary Tumor	Epithelial cells	Normal
HCI001LU	1330006	Metastasis	Basal	Lung	Lung	Epithelial cells	Tumor
HCI010LU	1843942	Metastasis	Basal	Lung	Lung	Fibroblasts	Tumor
HCI002	623681	TNBC	Basal	breast	Primary Tumor	Epithelial cells	Normal
BC05	2850911	TNBC	HER2	breast	human epidermal growth factor receptor 2 positive (HER2+)	Epithelial cells	Tumor
HCI002	942534	TNBC	Basal	breast	Primary Tumor	Epithelial cells	Normal
HCI002LU	889746	Metastasis	Basal	Lung	Lung	Adipocytes	Tumor
PT039	2.17052e+06	TNBC	TNBC	breast	breast	Macrophages	Normal
HCI010LU	687286	Metastasis	Basal	Lung	Lung	Epithelial cells	Tumor
PT039	1.58122e+06	TNBC	TNBC	breast	breast	Epithelial cells	Tumor
HCI010	1021228	TNBC	Basal	breast	Primary Tumor	Epithelial cells	Tumor
HCI002LU	718791	Metastasis	Basal	Lung	Lung	Adipocytes	Normal
HCI001LU	9472	Metastasis	Basal	Lung	Lung	Monocytes	Normal
HCI001	1719496	TNBC	Basal	breast	Primary Tumor	Epithelial cells	Tumor
HCI002	1944144	TNBC	Basal	breast	Primary Tumor	Epithelial cells	Normal
HCI002	1063004	TNBC	Basal	breast	Primary Tumor	Epithelial cells	Normal
BC02	2330219	TNBC	luminal A	breast	estrogen receptor positive (ER+)	Epithelial cells	Normal
PT126	1.91677e+06	TNBC	TNBC	breast	breast	Endothelial cells	Normal
HCI001	505585	TNBC	Basal	breast	Primary Tumor	Epithelial cells	Normal
HCI001	1643806	TNBC	Basal	breast	Primary Tumor	Epithelial cells	Tumor
BC05	2080023	TNBC	HER2	breast	human epidermal growth factor receptor 2 positive (HER2+)	Epithelial cells	Tumor
HCI010	1293123	TNBC	Basal	breast	Primary Tumor	Epithelial cells	Tumor
HCI010	1654550	TNBC	Basal	breast	Primary Tumor	Epithelial cells	Tumor
HCI010LN	2092010	Metastasis	Basal	lymph node	Lymph Node	Epithelial cells	Tumor
HCI010LU	81019	Metastasis	Basal	Lung	Lung	Epithelial cells	Tumor
HCI002	828079	TNBC	Basal	breast	Primary Tumor	Epithelial cells	Normal
HCI001	489962	TNBC	Basal	breast	Primary Tumor	Epithelial cells	Normal
HCI002LU	621032	Metastasis	Basal	Lung	Lung	Epithelial cells	Normal
BC07LN	2701781	TNBC	TNBC	lymph node	triple-negative breast cancer (TNBC)	B-cells	Normal
HCI010LU	744926	Metastasis	Basal	Lung	Lung	Epithelial cells	Tumor
HCI001LU	581155	Metastasis	Basal	Lung	Lung	Epithelial cells	Tumor
PT058	539310	TNBC	TNBC	breast	breast	Epithelial cells	Tumor
PT039	1.71696e+06	TNBC	TNBC	breast	breast	Epithelial cells	Tumor
HCI002	1079303	TNBC	Basal	breast	Primary Tumor	Epithelial cells	Normal
HCI002	1094005	TNBC	Basal	breast	Primary Tumor	Epithelial cells	Normal
HCI002LU	798173	Metastasis	Basal	Lung	Lung	Epithelial cells	Normal
BC05	1924232	TNBC	HER2	breast	human epidermal growth factor receptor 2 positive (HER2+)	Epithelial cells	Tumor
PT081	2.9916e+06	TNBC	TNBC	breast	breast	Epithelial cells	Tumor
HCI010LN	446514	Metastasis	Basal	lymph node	Lymph Node	Epithelial cells	Tumor
PT089	928265	TNBC	TNBC	breast	breast	Fibroblasts	Tumor
HCI001	2003851	TNBC	Basal	breast	Primary Tumor	Epithelial cells	Tumor
BC08	987099	TNBC	TNBC	breast	triple-negative breast cancer (TNBC)	Epithelial cells	Normal
HCI002LU	586018	Metastasis	Basal	Lung	Lung	CD8+ T-cells	Normal
HCI002	1171649	TNBC	Basal	breast	Primary Tumor	Epithelial cells	Normal
HCI001LU	1463543	Metastasis	Basal	Lung	Lung	Epithelial cells	Tumor
HCI010LU	179423	Metastasis	Basal	Lung	Lung	Epithelial cells	Tumor
HCI001	2198536	TNBC	Basal	breast	Primary Tumor	Epithelial cells	Tumor
BC03LN	3248039	TNBC	luminal B	lymph node	double positive (ER+ and HER2+)	Erythrocytes	Normal
PT089	597524	TNBC	TNBC	breast	breast	Epithelial cells	Tumor
HCI002LU	1462640	Metastasis	Basal	Lung	Lung	Adipocytes	Tumor
PT039	996002	TNBC	TNBC	breast	breast	Epithelial cells	Tumor
BC04	1612811	TNBC	HER2	breast	human epidermal growth factor receptor 2 positive (HER2+)	Epithelial cells	Tumor
BC03	2177157	TNBC	luminal B	breast	double positive (ER+ and HER2+)	CD8+ T-cells	Normal
HCI002	1410160	TNBC	Basal	breast	Primary Tumor	Epithelial cells	Normal
BC07	3435128	TNBC	TNBC	breast	triple-negative breast cancer (TNBC)	CD8+ T-cells	Normal
BC03	4636417	TNBC	luminal B	breast	double positive (ER+ and HER2+)	Erythrocytes	Normal
HCI001LU	432846	Metastasis	Basal	Lung	Lung	Epithelial cells	Normal
HCI002	1450897	TNBC	Basal	breast	Primary Tumor	Adipocytes	Tumor
HCI002	1031895	TNBC	Basal	breast	Primary Tumor	Epithelial cells	Normal
HCI010	4048211	TNBC	Basal	breast	Primary Tumor	Epithelial cells	Tumor
BC03LN	3408172	TNBC	luminal B	lymph node	double positive (ER+ and HER2+)	Erythrocytes	Normal
BC09	3721600	TNBC	TNBC	breast	triple-negative breast cancer (TNBC)	B-cells	Normal
HCI002	1280485	TNBC	Basal	breast	Primary Tumor	Epithelial cells	Normal
BC01	2804054	TNBC	luminal A	breast	estrogen receptor positive (ER+)	Epithelial cells	Normal
HCI010LU	880172	Metastasis	Basal	Lung	Lung	Epithelial cells	Tumor
PT089	566909	TNBC	TNBC	breast	breast	Epithelial cells	Tumor
HCI001	1980652	TNBC	Basal	breast	Primary Tumor	Epithelial cells	Tumor
BC09	4043247	TNBC	TNBC	breast	triple-negative breast cancer (TNBC)	Monocytes	Tumor
HCI001	2480211	TNBC	Basal	breast	Primary Tumor	Epithelial cells	Tumor
HCI010LU	3776601	Metastasis	Basal	Lung	Lung	Epithelial cells	Tumor
PT084	544519	TNBC	TNBC	breast	breast	CD8+ T-cells	Normal
PT089	779664	TNBC	TNBC	breast	breast	Epithelial cells	Tumor
PT081	2.47651e+06	TNBC	TNBC	breast	breast	Epithelial cells	Tumor
HCI010	2540325	TNBC	Basal	breast	Primary Tumor	Erythrocytes	Tumor
BC04	1871085	TNBC	HER2	breast	human epidermal growth factor receptor 2 positive (HER2+)	Epithelial cells	Tumor
HCI010	1221867	TNBC	Basal	breast	Primary Tumor	Erythrocytes	Tumor
HCI002LU	1212379	Metastasis	Basal	Lung	Lung	Epithelial cells	Normal
HCI002	1410216	TNBC	Basal	breast	Primary Tumor	Epithelial cells	Normal
PT039	2.86096e+06	TNBC	TNBC	breast	breast	Epithelial cells	Tumor
HCI001	199852	TNBC	Basal	breast	Primary Tumor	Epithelial cells	Normal
PT081	3.02088e+06	TNBC	TNBC	breast	breast	Epithelial cells	Tumor
HCI002	856337	TNBC	Basal	breast	Primary Tumor	Epithelial cells	Normal
BC05	1958340	TNBC	HER2	breast	human epidermal growth factor receptor 2 positive (HER2+)	Epithelial cells	Tumor
HCI001	1785276	TNBC	Basal	breast	Primary Tumor	Epithelial cells	Tumor
HCI001	1949887	TNBC	Basal	breast	Primary Tumor	Epithelial cells	Tumor
BC03	2015471	TNBC	luminal B	breast	double positive (ER+ and HER2+)	B-cells	Normal
HCI001LU	782079	Metastasis	Basal	Lung	Lung	Epithelial cells	Normal
HCI010	1939334	TNBC	Basal	breast	Primary Tumor	Epithelial cells	Tumor
BC03LN	2532477	TNBC	luminal B	lymph node	double positive (ER+ and HER2+)	Erythrocytes	Normal
BC09	3286569	TNBC	TNBC	breast	triple-negative breast cancer (TNBC)	CD8+ T-cells	Normal
HCI010LU	452152	Metastasis	Basal	Lung	Lung	Epithelial cells	Tumor
BC03	2337861	TNBC	luminal B	breast	double positive (ER+ and HER2+)	B-cells	Normal
HCI010	884691	TNBC	Basal	breast	Primary Tumor	Epithelial cells	Tumor
HCI002LU	841875	Metastasis	Basal	Lung	Lung	Adipocytes	Tumor
HCI010LN	1012610	Metastasis	Basal	lymph node	Lymph Node	Epithelial cells	Tumor
HCI001	707146	TNBC	Basal	breast	Primary Tumor	Epithelial cells	Normal
HCI002	1234528	TNBC	Basal	breast	Primary Tumor	Epithelial cells	Normal
BC07	3377671	TNBC	TNBC	breast	triple-negative breast cancer (TNBC)	Epithelial cells	Tumor
BC07	2463843	TNBC	TNBC	breast	triple-negative breast cancer (TNBC)	Macrophages	Normal
BC03LN	1839539	TNBC	luminal B	lymph node	double positive (ER+ and HER2+)	CD8+ T-cells	Normal
BC07LN	2578551	TNBC	TNBC	lymph node	triple-negative breast cancer (TNBC)	B-cells	Normal
PT126	1.5887e+06	TNBC	TNBC	breast	breast	Epithelial cells	Normal
HCI001LU	2031803	Metastasis	Basal	Lung	Lung	Epithelial cells	Tumor
BC05	2404806	TNBC	HER2	breast	human epidermal growth factor receptor 2 positive (HER2+)	Epithelial cells	Tumor
HCI002	742710	TNBC	Basal	breast	Primary Tumor	Epithelial cells	Tumor
HCI010	479724	TNBC	Basal	breast	Primary Tumor	Epithelial cells	Tumor
HCI001	510994	TNBC	Basal	breast	Primary Tumor	Epithelial cells	Normal
BC07	2129627	TNBC	TNBC	breast	triple-negative breast cancer (TNBC)	B-cells	Normal
HCI010LU	527617	Metastasis	Basal	Lung	Lung	Epithelial cells	Tumor
HCI001	2058651	TNBC	Basal	breast	Primary Tumor	Epithelial cells	Tumor
HCI001	1022540	TNBC	Basal	breast	Primary Tumor	Epithelial cells	Normal
HCI010LU	1008261	Metastasis	Basal	Lung	Lung	Epithelial cells	Tumor
HCI002	1255081	TNBC	Basal	breast	Primary Tumor	Epithelial cells	Normal
HCI001	2277629	TNBC	Basal	breast	Primary Tumor	Epithelial cells	Tumor
BC04	3595334	TNBC	HER2	breast	human epidermal growth factor receptor 2 positive (HER2+)	Fibroblasts	Normal
HCI002	1147949	TNBC	Basal	breast	Primary Tumor	Epithelial cells	Tumor
BC05	1954163	TNBC	HER2	breast	human epidermal growth factor receptor 2 positive (HER2+)	Epithelial cells	Tumor
HCI002LU	376003	Metastasis	Basal	Lung	Lung	Monocytes	Tumor
PT039	1.04717e+06	TNBC	TNBC	breast	breast	Epithelial cells	Tumor
HCI001LU	160049	Metastasis	Basal	Lung	Lung	Monocytes	Normal
BC03LN	2318681	TNBC	luminal B	lymph node	double positive (ER+ and HER2+)	B-cells	Normal
HCI002	389147	TNBC	Basal	breast	Primary Tumor	Epithelial cells	Normal
HCI010LU	377555	Metastasis	Basal	Lung	Lung	Epithelial cells	Tumor
BC07LN	3188726	TNBC	TNBC	lymph node	triple-negative breast cancer (TNBC)	B-cells	Normal
BC01	3040596	TNBC	luminal A	breast	estrogen receptor positive (ER+)	Epithelial cells	Tumor
HCI010	2274918	TNBC	Basal	breast	Primary Tumor	Fibroblasts	Tumor
HCI010LU	552847	Metastasis	Basal	Lung	Lung	Epithelial cells	Tumor
HCI001LU	681436	Metastasis	Basal	Lung	Lung	Epithelial cells	Tumor
HCI001LU	182881	Metastasis	Basal	Lung	Lung	Adipocytes	Normal
BC05	2365206	TNBC	HER2	breast	human epidermal growth factor receptor 2 positive (HER2+)	Epithelial cells	Normal
BC03LN	2315128	TNBC	luminal B	lymph node	double positive (ER+ and HER2+)	CD8+ T-cells	Normal
BC07	1785518	TNBC	TNBC	breast	triple-negative breast cancer (TNBC)	Epithelial cells	Tumor
BC01	3484212	TNBC	luminal A	breast	estrogen receptor positive (ER+)	Monocytes	Normal
PT039	3.21148e+06	TNBC	TNBC	breast	breast	Epithelial cells	Tumor
HCI001LU	1665642	Metastasis	Basal	Lung	Lung	Epithelial cells	Tumor
HCI001LU	1215222	Metastasis	Basal	Lung	Lung	Epithelial cells	Tumor
BC02	2734844	TNBC	luminal A	breast	estrogen receptor positive (ER+)	Epithelial cells	Normal
HCI010LU	737225	Metastasis	Basal	Lung	Lung	Epithelial cells	Tumor
HCI002LU	719599	Metastasis	Basal	Lung	Lung	Epithelial cells	Normal
PT039	2.85722e+06	TNBC	TNBC	breast	breast	Epithelial cells	Tumor
PT039	573332	TNBC	TNBC	breast	breast	Macrophages	Normal
HCI010	414699	TNBC	Basal	breast	Primary Tumor	Fibroblasts	Tumor
HCI001LU	1698993	Metastasis	Basal	Lung	Lung	Epithelial cells	Tumor
HCI001	2233432	TNBC	Basal	breast	Primary Tumor	Epithelial cells	Tumor
PT039	2.11209e+06	TNBC	TNBC	breast	breast	Macrophages	Normal
HCI001	287307	TNBC	Basal	breast	Primary Tumor	Epithelial cells	Normal
PT039	2.02802e+06	TNBC	TNBC	breast	breast	Epithelial cells	Tumor
HCI002LU	1819886	Metastasis	Basal	Lung	Lung	Epithelial cells	Normal
HCI002	1830470	TNBC	Basal	breast	Primary Tumor	Monocytes	Tumor
HCI001LU	1181410	Metastasis	Basal	Lung	Lung	Epithelial cells	Tumor
HCI002	1412174	TNBC	Basal	breast	Primary Tumor	Epithelial cells	Normal
BC03LN	3075577	TNBC	luminal B	lymph node	double positive (ER+ and HER2+)	CD8+ T-cells	Normal
BC02	1917988	TNBC	luminal A	breast	estrogen receptor positive (ER+)	Epithelial cells	Normal
BC07LN	3395359	TNBC	TNBC	lymph node	triple-negative breast cancer (TNBC)	Epithelial cells	Tumor
HCI002	1172927	TNBC	Basal	breast	Primary Tumor	Epithelial cells	Normal
PT058	842257	TNBC	TNBC	breast	breast	Fibroblasts	Tumor
HCI010LU	2641268	Metastasis	Basal	Lung	Lung	Epithelial cells	Tumor
HCI002	1285817	TNBC	Basal	breast	Primary Tumor	Epithelial cells	Normal
HCI002	909012	TNBC	Basal	breast	Primary Tumor	Epithelial cells	Normal
HCI002	466458	TNBC	Basal	breast	Primary Tumor	Epithelial cells	Tumor
BC07LN	2984013	TNBC	TNBC	lymph node	triple-negative breast cancer (TNBC)	B-cells	Normal
HCI001LU	1790848	Metastasis	Basal	Lung	Lung	Epithelial cells	Tumor
HCI001LU	558316	Metastasis	Basal	Lung	Lung	Epithelial cells	Normal
HCI010LN	675491	Metastasis	Basal	lymph node	Lymph Node	Epithelial cells	Tumor
HCI010LU	468175	Metastasis	Basal	Lung	Lung	Epithelial cells	Tumor
BC07LN	2748343	TNBC	TNBC	lymph node	triple-negative breast cancer (TNBC)	Epithelial cells	Tumor
PT084	765076	TNBC	TNBC	breast	breast	Macrophages	Normal
PT089	422511	TNBC	TNBC	breast	breast	Epithelial cells	Tumor
HCI010	2661063	TNBC	Basal	breast	Primary Tumor	Epithelial cells	Tumor
HCI001LU	1630714	Metastasis	Basal	Lung	Lung	Epithelial cells	Tumor
HCI002	1404088	TNBC	Basal	breast	Primary Tumor	Monocytes	Tumor
HCI001LU	1528976	Metastasis	Basal	Lung	Lung	Epithelial cells	Tumor
HCI002LU	1187750	Metastasis	Basal	Lung	Lung	Adipocytes	Tumor
HCI002LU	1365329	Metastasis	Basal	Lung	Lung	Epithelial cells	Tumor
PT089	398530	TNBC	TNBC	breast	breast	Fibroblasts	Tumor
HCI002	731459	TNBC	Basal	breast	Primary Tumor	Monocytes	Tumor
HCI010	1839989	TNBC	Basal	breast	Primary Tumor	Epithelial cells	Tumor
BC06	4462090	TNBC	HER2	breast	human epidermal growth factor receptor 2 positive (HER2+)	Epithelial cells	Tumor
HCI001	2067992	TNBC	Basal	breast	Primary Tumor	Epithelial cells	Tumor
HCI010	2461808	TNBC	Basal	breast	Primary Tumor	Fibroblasts	Tumor
BC04	1329060	TNBC	HER2	breast	human epidermal growth factor receptor 2 positive (HER2+)	Epithelial cells	Tumor
HCI010	920612	TNBC	Basal	breast	Primary Tumor	Macrophages	Tumor
HCI002	1242877	TNBC	Basal	breast	Primary Tumor	Epithelial cells	Normal
HCI010LU	2268609	Metastasis	Basal	Lung	Lung	Erythrocytes	Tumor
HCI002	1231658	TNBC	Basal	breast	Primary Tumor	Epithelial cells	Normal
HCI001LU	1280870	Metastasis	Basal	Lung	Lung	Epithelial cells	Tumor
HCI010LU	425376	Metastasis	Basal	Lung	Lung	Epithelial cells	Tumor
BC09	3473914	TNBC	TNBC	breast	triple-negative breast cancer (TNBC)	Macrophages	Normal
HCI010	96523	TNBC	Basal	breast	Primary Tumor	Adipocytes	Normal
HCI010LU	27149	Metastasis	Basal	Lung	Lung	Macrophages	Normal
HCI010LU	1544589	Metastasis	Basal	Lung	Lung	Epithelial cells	Tumor
HCI001LU	423089	Metastasis	Basal	Lung	Lung	Epithelial cells	Normal
HCI010	1437193	TNBC	Basal	breast	Primary Tumor	Epithelial cells	Tumor
PT089	809816	TNBC	TNBC	breast	breast	Fibroblasts	Tumor
HCI001LU	197208	Metastasis	Basal	Lung	Lung	Epithelial cells	Normal
PT084	90084.9	TNBC	TNBC	breast	breast	B-cells	Normal
HCI010LN	1437832	Metastasis	Basal	lymph node	Lymph Node	Epithelial cells	Tumor
HCI002	980077	TNBC	Basal	breast	Primary Tumor	Epithelial cells	Normal
HCI002	973877	TNBC	Basal	breast	Primary Tumor	Epithelial cells	Normal
HCI002	1334694	TNBC	Basal	breast	Primary Tumor	Monocytes	Tumor
HCI002LU	238765	Metastasis	Basal	Lung	Lung	Adipocytes	Tumor
PT089	611761	TNBC	TNBC	breast	breast	Fibroblasts	Tumor
BC04	1579154	TNBC	HER2	breast	human epidermal growth factor receptor 2 positive (HER2+)	Epithelial cells	Tumor
HCI010LU	505939	Metastasis	Basal	Lung	Lung	Epithelial cells	Tumor
BC07LN	2655112	TNBC	TNBC	lymph node	triple-negative breast cancer (TNBC)	B-cells	Normal
HCI010	1177062	TNBC	Basal	breast	Primary Tumor	Fibroblasts	Tumor
PT039	1.62482e+06	TNBC	TNBC	breast	breast	Epithelial cells	Tumor
HCI010LU	38733	Metastasis	Basal	Lung	Lung	Epithelial cells	Normal
BC07LN	3335331	TNBC	TNBC	lymph node	triple-negative breast cancer (TNBC)	B-cells	Normal
HCI002	357331	TNBC	Basal	breast	Primary Tumor	Epithelial cells	Tumor
HCI001LU	1274523	Metastasis	Basal	Lung	Lung	Epithelial cells	Tumor
HCI001	1791909	TNBC	Basal	breast	Primary Tumor	Epithelial cells	Tumor
HCI002	890019	TNBC	Basal	breast	Primary Tumor	Adipocytes	Tumor
PT089	739659	TNBC	TNBC	breast	breast	Epithelial cells	Tumor
HCI010	1940958	TNBC	Basal	breast	Primary Tumor	Erythrocytes	Tumor
HCI002	1493409	TNBC	Basal	breast	Primary Tumor	Adipocytes	Tumor
BC10	2527297	TNBC	TNBC	breast	triple-negative breast cancer (TNBC)	Epithelial cells	Tumor
BC03LN	2626778	TNBC	luminal B	lymph node	double positive (ER+ and HER2+)	B-cells	Normal
HCI002	226975	TNBC	Basal	breast	Primary Tumor	Epithelial cells	Normal
PT039	638108	TNBC	TNBC	breast	breast	Epithelial cells	Normal
HCI010	5404103	TNBC	Basal	breast	Primary Tumor	Erythrocytes	Tumor
HCI001	458567	TNBC	Basal	breast	Primary Tumor	Epithelial cells	Normal
BC04	1866269	TNBC	HER2	breast	human epidermal growth factor receptor 2 positive (HER2+)	Epithelial cells	Tumor
HCI002	1881545	TNBC	Basal	breast	Primary Tumor	Epithelial cells	Normal
BC07	1531851	TNBC	TNBC	breast	triple-negative breast cancer (TNBC)	Epithelial cells	Tumor
BC02	2784417	TNBC	luminal A	breast	estrogen receptor positive (ER+)	Epithelial cells	Normal
HCI010	1139026	TNBC	Basal	breast	Primary Tumor	Fibroblasts	Tumor
HCI010	1144618	TNBC	Basal	breast	Primary Tumor	Erythrocytes	Tumor
HCI010	1107663	TNBC	Basal	breast	Primary Tumor	Fibroblasts	Tumor
BC06	2798784	TNBC	HER2	breast	human epidermal growth factor receptor 2 positive (HER2+)	Epithelial cells	Normal
HCI002	1026989	TNBC	Basal	breast	Primary Tumor	Epithelial cells	Normal
BC03	452464	TNBC	luminal B	breast	double positive (ER+ and HER2+)	Epithelial cells	Normal
BC04	1088601	TNBC	HER2	breast	human epidermal growth factor receptor 2 positive (HER2+)	Epithelial cells	Tumor
HCI010	2049759	TNBC	Basal	breast	Primary Tumor	Erythrocytes	Tumor
PT089	878189	TNBC	TNBC	breast	breast	Fibroblasts	Tumor
HCI001	1472718	TNBC	Basal	breast	Primary Tumor	Epithelial cells	Tumor
HCI002LU	1531900	Metastasis	Basal	Lung	Lung	Adipocytes	Normal
HCI010	982929	TNBC	Basal	breast	Primary Tumor	Fibroblasts	Tumor
HCI010LN	679252	Metastasis	Basal	lymph node	Lymph Node	Epithelial cells	Tumor
HCI010	1823988	TNBC	Basal	breast	Primary Tumor	Erythrocytes	Tumor
HCI001LU	2230848	Metastasis	Basal	Lung	Lung	Epithelial cells	Tumor
HCI002	880906	TNBC	Basal	breast	Primary Tumor	Epithelial cells	Normal
BC02	2096235	TNBC	luminal A	breast	estrogen receptor positive (ER+)	Epithelial cells	Normal
BC03LN	2536399	TNBC	luminal B	lymph node	double positive (ER+ and HER2+)	Erythrocytes	Normal
HCI001	2296383	TNBC	Basal	breast	Primary Tumor	Epithelial cells	Tumor
PT089	636402	TNBC	TNBC	breast	breast	Fibroblasts	Tumor
HCI002LU	1170283	Metastasis	Basal	Lung	Lung	Epithelial cells	Normal
BC09	5033621	TNBC	TNBC	breast	triple-negative breast cancer (TNBC)	Monocytes	Tumor
HCI001LU	1448551	Metastasis	Basal	Lung	Lung	Epithelial cells	Tumor
HCI010	178824	TNBC	Basal	breast	Primary Tumor	Adipocytes	Tumor
HCI002	1355012	TNBC	Basal	breast	Primary Tumor	Monocytes	Normal
HCI010	758885	TNBC	Basal	breast	Primary Tumor	Epithelial cells	Tumor
BC05	1843296	TNBC	HER2	breast	human epidermal growth factor receptor 2 positive (HER2+)	Epithelial cells	Normal
HCI002	881146	TNBC	Basal	breast	Primary Tumor	Epithelial cells	Normal
PT084	1.20394e+06	TNBC	TNBC	breast	breast	CD8+ T-cells	Normal
HCI010LU	65228	Metastasis	Basal	Lung	Lung	Adipocytes	Normal
HCI010LN	2035499	Metastasis	Basal	lymph node	Lymph Node	Epithelial cells	Tumor
HCI001LU	1579250	Metastasis	Basal	Lung	Lung	Epithelial cells	Tumor
HCI010	1237284	TNBC	Basal	breast	Primary Tumor	Epithelial cells	Tumor
BC01	3551054	TNBC	luminal A	breast	estrogen receptor positive (ER+)	Epithelial cells	Tumor
BC07LN	3292274	TNBC	TNBC	lymph node	triple-negative breast cancer (TNBC)	CD8+ T-cells	Normal
BC02	3888153	TNBC	luminal A	breast	estrogen receptor positive (ER+)	Epithelial cells	Normal
HCI002	1698610	TNBC	Basal	breast	Primary Tumor	Epithelial cells	Normal
HCI010LU	89697	Metastasis	Basal	Lung	Lung	Macrophages	Normal
HCI010LU	73861	Metastasis	Basal	Lung	Lung	Epithelial cells	Tumor
BC03LN	2345320	TNBC	luminal B	lymph node	double positive (ER+ and HER2+)	Erythrocytes	Normal
BC10	5521249	TNBC	TNBC	breast	triple-negative breast cancer (TNBC)	Epithelial cells	Tumor
HCI010LN	1468416	Metastasis	Basal	lymph node	Lymph Node	Epithelial cells	Tumor
BC07	3004658	TNBC	TNBC	breast	triple-negative breast cancer (TNBC)	Fibroblasts	Normal
BC06	2719299	TNBC	HER2	breast	human epidermal growth factor receptor 2 positive (HER2+)	B-cells	Normal
HCI002LU	428271	Metastasis	Basal	Lung	Lung	Epithelial cells	Tumor
BC05	2388567	TNBC	HER2	breast	human epidermal growth factor receptor 2 positive (HER2+)	Epithelial cells	Tumor
HCI010	6474414	TNBC	Basal	breast	Primary Tumor	Fibroblasts	Tumor
BC09	2804534	TNBC	TNBC	breast	triple-negative breast cancer (TNBC)	CD8+ T-cells	Normal
HCI001LU	497094	Metastasis	Basal	Lung	Lung	Epithelial cells	Normal
HCI002	864166	TNBC	Basal	breast	Primary Tumor	Adipocytes	Tumor
BC09	3488562	TNBC	TNBC	breast	triple-negative breast cancer (TNBC)	CD8+ T-cells	Normal
HCI002	1174670	TNBC	Basal	breast	Primary Tumor	Epithelial cells	Normal
HCI002	1038509	TNBC	Basal	breast	Primary Tumor	Epithelial cells	Normal
PT039	1.52874e+06	TNBC	TNBC	breast	breast	Epithelial cells	Normal
HCI010LU	556120	Metastasis	Basal	Lung	Lung	Fibroblasts	Tumor
HCI002	993395	TNBC	Basal	breast	Primary Tumor	Epithelial cells	Normal
HCI002	824500	TNBC	Basal	breast	Primary Tumor	Epithelial cells	Normal
PT039	2.12712e+06	TNBC	TNBC	breast	breast	Epithelial cells	Tumor
HCI010	717900	TNBC	Basal	breast	Primary Tumor	Fibroblasts	Tumor
PT039	698735	TNBC	TNBC	breast	breast	Fibroblasts	Normal
BC07LN	2739384	TNBC	TNBC	lymph node	triple-negative breast cancer (TNBC)	B-cells	Normal
HCI002	1111814	TNBC	Basal	breast	Primary Tumor	Epithelial cells	Normal
HCI010	1320626	TNBC	Basal	breast	Primary Tumor	Epithelial cells	Tumor
BC04	4220845	TNBC	HER2	breast	human epidermal growth factor receptor 2 positive (HER2+)	CD8+ T-cells	Normal
HCI010LN	1971735	Metastasis	Basal	lymph node	Lymph Node	Epithelial cells	Tumor
BC04	3202715	TNBC	HER2	breast	human epidermal growth factor receptor 2 positive (HER2+)	Macrophages	Normal
HCI001	954165	TNBC	Basal	breast	Primary Tumor	Epithelial cells	Tumor
PT058	471080	TNBC	TNBC	breast	breast	B-cells	Tumor
BC04	1511553	TNBC	HER2	breast	human epidermal growth factor receptor 2 positive (HER2+)	Epithelial cells	Tumor
PT039	2.59698e+06	TNBC	TNBC	breast	breast	Macrophages	Normal
HCI010LU	165044	Metastasis	Basal	Lung	Lung	Macrophages	Tumor
HCI002	1157096	TNBC	Basal	breast	Primary Tumor	Epithelial cells	Normal
BC05	1919685	TNBC	HER2	breast	human epidermal growth factor receptor 2 positive (HER2+)	Epithelial cells	Tumor
HCI002	670847	TNBC	Basal	breast	Primary Tumor	Epithelial cells	Normal
HCI002	988642	TNBC	Basal	breast	Primary Tumor	Adipocytes	Tumor
HCI001LU	1374062	Metastasis	Basal	Lung	Lung	Epithelial cells	Tumor
HCI001LU	104587	Metastasis	Basal	Lung	Lung	Epithelial cells	Normal
BC07	2126020	TNBC	TNBC	breast	triple-negative breast cancer (TNBC)	Epithelial cells	Tumor
HCI010LU	354058	Metastasis	Basal	Lung	Lung	Fibroblasts	Tumor
BC05	1738583	TNBC	HER2	breast	human epidermal growth factor receptor 2 positive (HER2+)	Epithelial cells	Tumor
BC05	2283497	TNBC	HER2	breast	human epidermal growth factor receptor 2 positive (HER2+)	Epithelial cells	Tumor
HCI002	1102745	TNBC	Basal	breast	Primary Tumor	Epithelial cells	Normal
BC08	2961133	TNBC	TNBC	breast	triple-negative breast cancer (TNBC)	Fibroblasts	Tumor
HCI010LU	29561	Metastasis	Basal	Lung	Lung	Macrophages	Normal
HCI010LU	192816	Metastasis	Basal	Lung	Lung	Epithelial cells	Tumor
HCI001	468616	TNBC	Basal	breast	Primary Tumor	CD8+ T-cells	Tumor
PT058	326778	TNBC	TNBC	breast	breast	CD8+ T-cells	Tumor
HCI010	694253	TNBC	Basal	breast	Primary Tumor	Fibroblasts	Tumor
HCI001LU	1643712	Metastasis	Basal	Lung	Lung	Epithelial cells	Tumor
BC05	2736538	TNBC	HER2	breast	human epidermal growth factor receptor 2 positive (HER2+)	Epithelial cells	Tumor
HCI002	1374077	TNBC	Basal	breast	Primary Tumor	Epithelial cells	Normal
HCI002	1206713	TNBC	Basal	breast	Primary Tumor	Epithelial cells	Normal
HCI010	426355	TNBC	Basal	breast	Primary Tumor	Epithelial cells	Tumor
BC07LN	2369549	TNBC	TNBC	lymph node	triple-negative breast cancer (TNBC)	Epithelial cells	Tumor
BC06	4345964	TNBC	HER2	breast	human epidermal growth factor receptor 2 positive (HER2+)	Epithelial cells	Tumor
BC01	3216744	TNBC	luminal A	breast	estrogen receptor positive (ER+)	Epithelial cells	Tumor
HCI002	744013	TNBC	Basal	breast	Primary Tumor	Monocytes	Tumor
BC03	2903280	TNBC	luminal B	breast	double positive (ER+ and HER2+)	Epithelial cells	Tumor
PT039	802360	TNBC	TNBC	breast	breast	Epithelial cells	Tumor
HCI002	1263323	TNBC	Basal	breast	Primary Tumor	Epithelial cells	Normal
PT039	685200	TNBC	TNBC	breast	breast	Epithelial cells	Normal
HCI010	1556322	TNBC	Basal	breast	Primary Tumor	Epithelial cells	Tumor
BC07	3519422	TNBC	TNBC	breast	triple-negative breast cancer (TNBC)	Macrophages	Normal
HCI001	1877372	TNBC	Basal	breast	Primary Tumor	Epithelial cells	Tumor
HCI010LN	1074166	Metastasis	Basal	lymph node	Lymph Node	Epithelial cells	Tumor
PT084	1.133e+06	TNBC	TNBC	breast	breast	Endothelial cells	Normal
BC04	2601568	TNBC	HER2	breast	human epidermal growth factor receptor 2 positive (HER2+)	Epithelial cells	Tumor
BC05	2794556	TNBC	HER2	breast	human epidermal growth factor receptor 2 positive (HER2+)	Epithelial cells	Tumor
BC03LN	4059538	TNBC	luminal B	lymph node	double positive (ER+ and HER2+)	Erythrocytes	Normal
PT039	3.83889e+06	TNBC	TNBC	breast	breast	Epithelial cells	Tumor
BC04	1770937	TNBC	HER2	breast	human epidermal growth factor receptor 2 positive (HER2+)	Epithelial cells	Tumor
BC07LN	2082090	TNBC	TNBC	lymph node	triple-negative breast cancer (TNBC)	B-cells	Normal
HCI001LU	201894	Metastasis	Basal	Lung	Lung	Epithelial cells	Normal
HCI002LU	397687	Metastasis	Basal	Lung	Lung	Monocytes	Tumor
HCI001	196781	TNBC	Basal	breast	Primary Tumor	Monocytes	Normal
HCI010	867690	TNBC	Basal	breast	Primary Tumor	Epithelial cells	Tumor
BC05	2788727	TNBC	HER2	breast	human epidermal growth factor receptor 2 positive (HER2+)	Epithelial cells	Tumor
HCI002	601463	TNBC	Basal	breast	Primary Tumor	Epithelial cells	Normal
PT039	370040	TNBC	TNBC	breast	breast	Epithelial cells	Normal
HCI002	1372962	TNBC	Basal	breast	Primary Tumor	Epithelial cells	Normal
HCI001LU	1978482	Metastasis	Basal	Lung	Lung	Epithelial cells	Tumor
BC09	4114822	TNBC	TNBC	breast	triple-negative breast cancer (TNBC)	Macrophages	Normal
HCI002	1353820	TNBC	Basal	breast	Primary Tumor	Epithelial cells	Normal
HCI002	78705	TNBC	Basal	breast	Primary Tumor	Epithelial cells	Normal
HCI010LU	854946	Metastasis	Basal	Lung	Lung	Epithelial cells	Tumor
HCI010	762837	TNBC	Basal	breast	Primary Tumor	Fibroblasts	Tumor
BC02	2027701	TNBC	luminal A	breast	estrogen receptor positive (ER+)	Epithelial cells	Normal
HCI001LU	230383	Metastasis	Basal	Lung	Lung	Epithelial cells	Normal
HCI010LN	1066910	Metastasis	Basal	lymph node	Lymph Node	Epithelial cells	Tumor
HCI010LU	1805177	Metastasis	Basal	Lung	Lung	Epithelial cells	Tumor
HCI002	948556	TNBC	Basal	breast	Primary Tumor	Epithelial cells	Normal
PT084	1.12761e+06	TNBC	TNBC	breast	breast	Macrophages	Normal
HCI002LU	1753843	Metastasis	Basal	Lung	Lung	Epithelial cells	Normal
HCI002LU	1100740	Metastasis	Basal	Lung	Lung	Adipocytes	Tumor
HCI001	1493429	TNBC	Basal	breast	Primary Tumor	Epithelial cells	Tumor
PT126	278832	TNBC	TNBC	breast	breast	Epithelial cells	Normal
HCI002	944356	TNBC	Basal	breast	Primary Tumor	Epithelial cells	Normal
PT039	843381	TNBC	TNBC	breast	breast	Epithelial cells	Normal
BC09	3080373	TNBC	TNBC	breast	triple-negative breast cancer (TNBC)	Macrophages	Normal
HCI010	637050	TNBC	Basal	breast	Primary Tumor	Epithelial cells	Tumor
BC07LN	2550341	TNBC	TNBC	lymph node	triple-negative breast cancer (TNBC)	B-cells	Normal
PT089	602655	TNBC	TNBC	breast	breast	Epithelial cells	Tumor
HCI001LU	1142846	Metastasis	Basal	Lung	Lung	Epithelial cells	Tumor
HCI010	3259549	TNBC	Basal	breast	Primary Tumor	Erythrocytes	Tumor
PT089	984127	TNBC	TNBC	breast	breast	Epithelial cells	Tumor
HCI010	185655	TNBC	Basal	breast	Primary Tumor	Epithelial cells	Tumor
BC07	2219800	TNBC	TNBC	breast	triple-negative breast cancer (TNBC)	Epithelial cells	Tumor
BC03LN	3557703	TNBC	luminal B	lymph node	double positive (ER+ and HER2+)	B-cells	Normal
HCI010	1075381	TNBC	Basal	breast	Primary Tumor	Fibroblasts	Tumor
HCI010	3105750	TNBC	Basal	breast	Primary Tumor	Erythrocytes	Tumor
HCI002	395337	TNBC	Basal	breast	Primary Tumor	Epithelial cells	Normal
HCI002LU	1043757	Metastasis	Basal	Lung	Lung	Epithelial cells	Normal
HCI001LU	673732	Metastasis	Basal	Lung	Lung	Epithelial cells	Tumor
BC04	1802334	TNBC	HER2	breast	human epidermal growth factor receptor 2 positive (HER2+)	Epithelial cells	Tumor
HCI001	642641	TNBC	Basal	breast	Primary Tumor	Epithelial cells	Normal
HCI010	1160621	TNBC	Basal	breast	Primary Tumor	Fibroblasts	Tumor
HCI002	1191569	TNBC	Basal	breast	Primary Tumor	Epithelial cells	Normal
HCI001	175020	TNBC	Basal	breast	Primary Tumor	Epithelial cells	Tumor
HCI010	2150577	TNBC	Basal	breast	Primary Tumor	Epithelial cells	Tumor
HCI010	764375	TNBC	Basal	breast	Primary Tumor	Fibroblasts	Tumor
PT039	2.49738e+06	TNBC	TNBC	breast	breast	Epithelial cells	Tumor
BC09	178791	TNBC	TNBC	breast	triple-negative breast cancer (TNBC)	Monocytes	Normal
HCI002	426792	TNBC	Basal	breast	Primary Tumor	Epithelial cells	Normal
HCI010	177723	TNBC	Basal	breast	Primary Tumor	Macrophages	Tumor
HCI010LU	115565	Metastasis	Basal	Lung	Lung	Epithelial cells	Tumor
HCI010LU	1085479	Metastasis	Basal	Lung	Lung	Epithelial cells	Tumor
BC05	1739076	TNBC	HER2	breast	human epidermal growth factor receptor 2 positive (HER2+)	Epithelial cells	Tumor
BC07	2961918	TNBC	TNBC	breast	triple-negative breast cancer (TNBC)	CD8+ T-cells	Normal
BC09	4795054	TNBC	TNBC	breast	triple-negative breast cancer (TNBC)	Monocytes	Tumor
HCI002	879230	TNBC	Basal	breast	Primary Tumor	Epithelial cells	Normal
BC08	1934841	TNBC	TNBC	breast	triple-negative breast cancer (TNBC)	Epithelial cells	Normal
PT039	1.06944e+06	TNBC	TNBC	breast	breast	Epithelial cells	Tumor
HCI002	917968	TNBC	Basal	breast	Primary Tumor	Epithelial cells	Normal
BC10	3469080	TNBC	TNBC	breast	triple-negative breast cancer (TNBC)	Epithelial cells	Tumor
HCI010LU	1917069	Metastasis	Basal	Lung	Lung	Fibroblasts	Tumor
HCI010	983141	TNBC	Basal	breast	Primary Tumor	Epithelial cells	Tumor
BC02	2542328	TNBC	luminal A	breast	estrogen receptor positive (ER+)	Epithelial cells	Normal
HCI010	861768	TNBC	Basal	breast	Primary Tumor	Epithelial cells	Tumor
HCI010	2168305	TNBC	Basal	breast	Primary Tumor	Epithelial cells	Tumor
PT039	2.67553e+06	TNBC	TNBC	breast	breast	Epithelial cells	Tumor
HCI010	1570510	TNBC	Basal	breast	Primary Tumor	Epithelial cells	Tumor
HCI010LU	415890	Metastasis	Basal	Lung	Lung	Epithelial cells	Tumor
PT126	1.03174e+06	TNBC	TNBC	breast	breast	Endothelial cells	Normal
HCI010	2727893	TNBC	Basal	breast	Primary Tumor	Erythrocytes	Tumor
HCI002	1378706	TNBC	Basal	breast	Primary Tumor	Epithelial cells	Normal
PT039	780700	TNBC	TNBC	breast	breast	Epithelial cells	Normal
HCI002	419624	TNBC	Basal	breast	Primary Tumor	Adipocytes	Tumor
HCI002	906218	TNBC	Basal	breast	Primary Tumor	Epithelial cells	Normal
BC03LN	2363759	TNBC	luminal B	lymph node	double positive (ER+ and HER2+)	Epithelial cells	Tumor
PT081	473400	TNBC	TNBC	breast	breast	Epithelial cells	Tumor
HCI002LU	439512	Metastasis	Basal	Lung	Lung	Adipocytes	Tumor
HCI010	512253	TNBC	Basal	breast	Primary Tumor	Fibroblasts	Tumor
BC07	2590824	TNBC	TNBC	breast	triple-negative breast cancer (TNBC)	Epithelial cells	Normal
PT084	929945	TNBC	TNBC	breast	breast	Epithelial cells	Normal
BC01	4099379	TNBC	luminal A	breast	estrogen receptor positive (ER+)	Epithelial cells	Normal
HCI002LU	1064200	Metastasis	Basal	Lung	Lung	Adipocytes	Tumor
HCI010LU	1841196	Metastasis	Basal	Lung	Lung	Epithelial cells	Tumor
HCI002	1463172	TNBC	Basal	breast	Primary Tumor	Epithelial cells	Normal
HCI010LU	473734	Metastasis	Basal	Lung	Lung	Epithelial cells	Tumor
PT081	446521	TNBC	TNBC	breast	breast	Epithelial cells	Tumor
HCI002LU	1734130	Metastasis	Basal	Lung	Lung	Adipocytes	Normal
PT089	408424	TNBC	TNBC	breast	breast	Fibroblasts	Tumor
HCI002	688033	TNBC	Basal	breast	Primary Tumor	Epithelial cells	Normal
HCI001LU	279794	Metastasis	Basal	Lung	Lung	Epithelial cells	Normal
HCI002	270289	TNBC	Basal	breast	Primary Tumor	Monocytes	Tumor
BC03LN	3188290	TNBC	luminal B	lymph node	double positive (ER+ and HER2+)	Erythrocytes	Normal
HCI010	586231	TNBC	Basal	breast	Primary Tumor	Erythrocytes	Tumor
HCI010	706296	TNBC	Basal	breast	Primary Tumor	Fibroblasts	Tumor
HCI002	1773077	TNBC	Basal	breast	Primary Tumor	Epithelial cells	Normal
HCI001	392541	TNBC	Basal	breast	Primary Tumor	Epithelial cells	Normal
PT089	500402	TNBC	TNBC	breast	breast	Epithelial cells	Tumor
PT058	742267	TNBC	TNBC	breast	breast	CD8+ T-cells	Tumor
HCI002	63278	TNBC	Basal	breast	Primary Tumor	Monocytes	Tumor
BC07LN	1436697	TNBC	TNBC	lymph node	triple-negative breast cancer (TNBC)	Epithelial cells	Tumor
BC07LN	1997368	TNBC	TNBC	lymph node	triple-negative breast cancer (TNBC)	CD8+ T-cells	Normal
PT039	1.72525e+06	TNBC	TNBC	breast	breast	Macrophages	Normal
BC03	2572668	TNBC	luminal B	breast	double positive (ER+ and HER2+)	B-cells	Normal
HCI001	615366	TNBC	Basal	breast	Primary Tumor	Epithelial cells	Normal
BC03LN	1265201	TNBC	luminal B	lymph node	double positive (ER+ and HER2+)	B-cells	Normal
HCI010	1231898	TNBC	Basal	breast	Primary Tumor	Fibroblasts	Tumor
BC02	1749134	TNBC	luminal A	breast	estrogen receptor positive (ER+)	Epithelial cells	Normal
BC05	2457852	TNBC	HER2	breast	human epidermal growth factor receptor 2 positive (HER2+)	Epithelial cells	Normal
HCI002LU	1742432	Metastasis	Basal	Lung	Lung	Adipocytes	Normal
HCI010	1502484	TNBC	Basal	breast	Primary Tumor	Fibroblasts	Tumor
BC03LN	3504602	TNBC	luminal B	lymph node	double positive (ER+ and HER2+)	Erythrocytes	Normal
HCI010LU	1027038	Metastasis	Basal	Lung	Lung	Epithelial cells	Tumor
PT084	559213	TNBC	TNBC	breast	breast	Epithelial cells	Normal
HCI010	1438737	TNBC	Basal	breast	Primary Tumor	Erythrocytes	Tumor
PT126	513212	TNBC	TNBC	breast	breast	Epithelial cells	Tumor
BC02	2211336	TNBC	luminal A	breast	estrogen receptor positive (ER+)	Epithelial cells	Normal
PT058	641967	TNBC	TNBC	breast	breast	CD8+ T-cells	Tumor
HCI002	1349129	TNBC	Basal	breast	Primary Tumor	Epithelial cells	Normal
HCI001	1718966	TNBC	Basal	breast	Primary Tumor	Epithelial cells	Tumor
BC05	2362865	TNBC	HER2	breast	human epidermal growth factor receptor 2 positive (HER2+)	Epithelial cells	Tumor
HCI010	1123966	TNBC	Basal	breast	Primary Tumor	Epithelial cells	Tumor
PT081	403970	TNBC	TNBC	breast	breast	Epithelial cells	Tumor
HCI010LU	394673	Metastasis	Basal	Lung	Lung	Epithelial cells	Tumor
HCI010	1421043	TNBC	Basal	breast	Primary Tumor	Epithelial cells	Tumor
BC06	2839706	TNBC	HER2	breast	human epidermal growth factor receptor 2 positive (HER2+)	Epithelial cells	Normal
BC02	3173846	TNBC	luminal A	breast	estrogen receptor positive (ER+)	Epithelial cells	Tumor
BC03LN	1933760	TNBC	luminal B	lymph node	double positive (ER+ and HER2+)	B-cells	Normal
BC09	2543678	TNBC	TNBC	breast	triple-negative breast cancer (TNBC)	CD8+ T-cells	Normal
HCI002LU	1634092	Metastasis	Basal	Lung	Lung	Epithelial cells	Normal
HCI002	839447	TNBC	Basal	breast	Primary Tumor	Epithelial cells	Normal
HCI010	359602	TNBC	Basal	breast	Primary Tumor	Epithelial cells	Tumor
HCI002	1106192	TNBC	Basal	breast	Primary Tumor	Epithelial cells	Normal
HCI001	2418763	TNBC	Basal	breast	Primary Tumor	Epithelial cells	Tumor
HCI002LU	1363161	Metastasis	Basal	Lung	Lung	Adipocytes	Tumor
HCI002LU	1569252	Metastasis	Basal	Lung	Lung	Adipocytes	Tumor
HCI010LU	365708	Metastasis	Basal	Lung	Lung	Epithelial cells	Tumor
PT089	1.88772e+06	TNBC	TNBC	breast	breast	Epithelial cells	Tumor
BC08	2792401	TNBC	TNBC	breast	triple-negative breast cancer (TNBC)	Epithelial cells	Normal
HCI010	1852523	TNBC	Basal	breast	Primary Tumor	Fibroblasts	Tumor
HCI010	803860	TNBC	Basal	breast	Primary Tumor	Fibroblasts	Tumor
BC04	2519289	TNBC	HER2	breast	human epidermal growth factor receptor 2 positive (HER2+)	Epithelial cells	Tumor
HCI002	246729	TNBC	Basal	breast	Primary Tumor	Epithelial cells	Normal
HCI010	1879091	TNBC	Basal	breast	Primary Tumor	Fibroblasts	Tumor
HCI010LU	257166	Metastasis	Basal	Lung	Lung	Epithelial cells	Tumor
BC06	4865002	TNBC	HER2	breast	human epidermal growth factor receptor 2 positive (HER2+)	Epithelial cells	Tumor
HCI001LU	2625940	Metastasis	Basal	Lung	Lung	Epithelial cells	Tumor
BC01	4832401	TNBC	luminal A	breast	estrogen receptor positive (ER+)	Epithelial cells	Tumor
PT126	1.13654e+06	TNBC	TNBC	breast	breast	Epithelial cells	Tumor
HCI002	369111	TNBC	Basal	breast	Primary Tumor	Epithelial cells	Normal
HCI001	535140	TNBC	Basal	breast	Primary Tumor	Epithelial cells	Normal
HCI001	1440038	TNBC	Basal	breast	Primary Tumor	Epithelial cells	Tumor
HCI010	332567	TNBC	Basal	breast	Primary Tumor	Fibroblasts	Tumor
BC07	2280081	TNBC	TNBC	breast	triple-negative breast cancer (TNBC)	Macrophages	Normal
HCI010LU	350968	Metastasis	Basal	Lung	Lung	Adipocytes	Tumor
HCI002LU	1037413	Metastasis	Basal	Lung	Lung	Adipocytes	Tumor
HCI010	2115416	TNBC	Basal	breast	Primary Tumor	Erythrocytes	Tumor
HCI002	291678	TNBC	Basal	breast	Primary Tumor	Epithelial cells	Tumor
HCI002	629407	TNBC	Basal	breast	Primary Tumor	Epithelial cells	Normal
HCI001	2638869	TNBC	Basal	breast	Primary Tumor	Epithelial cells	Tumor
HCI001	2091439	TNBC	Basal	breast	Primary Tumor	Epithelial cells	Tumor
HCI002LU	807724	Metastasis	Basal	Lung	Lung	Monocytes	Normal
HCI010	3081719	TNBC	Basal	breast	Primary Tumor	Erythrocytes	Tumor
HCI001	380624	TNBC	Basal	breast	Primary Tumor	Epithelial cells	Normal
BC01	3039030	TNBC	luminal A	breast	estrogen receptor positive (ER+)	Epithelial cells	Tumor
BC03LN	3793668	TNBC	luminal B	lymph node	double positive (ER+ and HER2+)	Epithelial cells	Tumor
BC07LN	3718077	TNBC	TNBC	lymph node	triple-negative breast cancer (TNBC)	Macrophages	Normal
PT084	671182	TNBC	TNBC	breast	breast	CD8+ T-cells	Normal
BC03LN	2325135	TNBC	luminal B	lymph node	double positive (ER+ and HER2+)	B-cells	Normal
HCI010	2641289	TNBC	Basal	breast	Primary Tumor	Fibroblasts	Tumor
HCI002	1209126	TNBC	Basal	breast	Primary Tumor	Epithelial cells	Normal
HCI010	88669	TNBC	Basal	breast	Primary Tumor	Epithelial cells	Tumor
HCI002	1165448	TNBC	Basal	breast	Primary Tumor	Epithelial cells	Normal
HCI010	307859	TNBC	Basal	breast	Primary Tumor	Fibroblasts	Tumor
HCI002	171104	TNBC	Basal	breast	Primary Tumor	Epithelial cells	Normal
HCI010	1469512	TNBC	Basal	breast	Primary Tumor	Fibroblasts	Tumor
HCI002LU	400202	Metastasis	Basal	Lung	Lung	Adipocytes	Tumor
HCI001	2432708	TNBC	Basal	breast	Primary Tumor	Epithelial cells	Tumor
HCI002	1567793	TNBC	Basal	breast	Primary Tumor	Epithelial cells	Normal
HCI010LU	56587	Metastasis	Basal	Lung	Lung	Epithelial cells	Normal
PT058	410434	TNBC	TNBC	breast	breast	CD8+ T-cells	Tumor
HCI001	1918678	TNBC	Basal	breast	Primary Tumor	Epithelial cells	Tumor
HCI002	667251	TNBC	Basal	breast	Primary Tumor	Adipocytes	Normal
HCI001	2144348	TNBC	Basal	breast	Primary Tumor	Epithelial cells	Tumor
HCI002	903459	TNBC	Basal	breast	Primary Tumor	Epithelial cells	Normal
HCI001	1987171	TNBC	Basal	breast	Primary Tumor	Epithelial cells	Tumor
HCI010	1091525	TNBC	Basal	breast	Primary Tumor	Epithelial cells	Tumor
HCI001	1474822	TNBC	Basal	breast	Primary Tumor	Epithelial cells	Tumor
PT089	309298	TNBC	TNBC	breast	breast	Macrophages	Tumor
HCI002LU	1265558	Metastasis	Basal	Lung	Lung	Adipocytes	Tumor
HCI002LU	1167242	Metastasis	Basal	Lung	Lung	Epithelial cells	Normal
HCI002	740339	TNBC	Basal	breast	Primary Tumor	Epithelial cells	Normal
BC02	2149236	TNBC	luminal A	breast	estrogen receptor positive (ER+)	Epithelial cells	Tumor
PT039	3.21479e+06	TNBC	TNBC	breast	breast	Epithelial cells	Tumor
PT039	962923	TNBC	TNBC	breast	breast	Epithelial cells	Tumor
BC02	1672294	TNBC	luminal A	breast	estrogen receptor positive (ER+)	Epithelial cells	Tumor
HCI002LU	674239	Metastasis	Basal	Lung	Lung	Adipocytes	Tumor
HCI002	495003	TNBC	Basal	breast	Primary Tumor	Epithelial cells	Normal
HCI001LU	1857603	Metastasis	Basal	Lung	Lung	Epithelial cells	Tumor
HCI010LU	2351340	Metastasis	Basal	Lung	Lung	Epithelial cells	Tumor
HCI001	1768226	TNBC	Basal	breast	Primary Tumor	Epithelial cells	Tumor
HCI002	744903	TNBC	Basal	breast	Primary Tumor	Epithelial cells	Normal
BC04	3081285	TNBC	HER2	breast	human epidermal growth factor receptor 2 positive (HER2+)	Epithelial cells	Tumor
HCI010LU	901128	Metastasis	Basal	Lung	Lung	Epithelial cells	Tumor
BC02	2239855	TNBC	luminal A	breast	estrogen receptor positive (ER+)	Epithelial cells	Normal
HCI010LU	383369	Metastasis	Basal	Lung	Lung	Epithelial cells	Tumor
PT089	1.63841e+06	TNBC	TNBC	breast	breast	Epithelial cells	Tumor
HCI002	1554461	TNBC	Basal	breast	Primary Tumor	Epithelial cells	Normal
HCI010	980423	TNBC	Basal	breast	Primary Tumor	Fibroblasts	Tumor
HCI002	837137	TNBC	Basal	breast	Primary Tumor	Epithelial cells	Normal
BC11	4063457	TNBC	TNBC	breast	triple-negative breast cancer (TNBC)	Epithelial cells	Normal
BC05	2116588	TNBC	HER2	breast	human epidermal growth factor receptor 2 positive (HER2+)	Epithelial cells	Tumor
BC03	3187167	TNBC	luminal B	breast	double positive (ER+ and HER2+)	Epithelial cells	Tumor
HCI002	1044531	TNBC	Basal	breast	Primary Tumor	Epithelial cells	Normal
BC05	1722849	TNBC	HER2	breast	human epidermal growth factor receptor 2 positive (HER2+)	Macrophages	Normal
HCI010LN	610502	Metastasis	Basal	lymph node	Lymph Node	Epithelial cells	Tumor
HCI010LN	409018	Metastasis	Basal	lymph node	Lymph Node	Epithelial cells	Tumor
BC07LN	3302312	TNBC	TNBC	lymph node	triple-negative breast cancer (TNBC)	Epithelial cells	Tumor
PT089	1.07123e+06	TNBC	TNBC	breast	breast	Epithelial cells	Tumor
HCI010	686879	TNBC	Basal	breast	Primary Tumor	Fibroblasts	Tumor
BC08	1848468	TNBC	TNBC	breast	triple-negative breast cancer (TNBC)	Epithelial cells	Normal
BC05	1545006	TNBC	HER2	breast	human epidermal growth factor receptor 2 positive (HER2+)	Epithelial cells	Normal
HCI002	759162	TNBC	Basal	breast	Primary Tumor	Epithelial cells	Normal
BC07LN	3761353	TNBC	TNBC	lymph node	triple-negative breast cancer (TNBC)	Epithelial cells	Tumor
HCI010LU	1319672	Metastasis	Basal	Lung	Lung	Epithelial cells	Tumor
BC09	4697302	TNBC	TNBC	breast	triple-negative breast cancer (TNBC)	CD8+ T-cells	Normal
BC09	2693856	TNBC	TNBC	breast	triple-negative breast cancer (TNBC)	Macrophages	Normal
BC05	2845669	TNBC	HER2	breast	human epidermal growth factor receptor 2 positive (HER2+)	Epithelial cells	Tumor
HCI002	677342	TNBC	Basal	breast	Primary Tumor	Epithelial cells	Normal
BC05	2396664	TNBC	HER2	breast	human epidermal growth factor receptor 2 positive (HER2+)	Epithelial cells	Normal
HCI001LU	1258218	Metastasis	Basal	Lung	Lung	Epithelial cells	Tumor
HCI002	536054	TNBC	Basal	breast	Primary Tumor	Monocytes	Tumor
HCI001LU	1424882	Metastasis	Basal	Lung	Lung	Epithelial cells	Tumor
HCI010LN	1356395	Metastasis	Basal	lymph node	Lymph Node	Epithelial cells	Tumor
HCI002	726483	TNBC	Basal	breast	Primary Tumor	Epithelial cells	Normal
BC03	2611112	TNBC	luminal B	breast	double positive (ER+ and HER2+)	Epithelial cells	Tumor
BC02	885321	TNBC	luminal A	breast	estrogen receptor positive (ER+)	Epithelial cells	Tumor
HCI002LU	560385	Metastasis	Basal	Lung	Lung	Monocytes	Tumor
HCI001LU	1274593	Metastasis	Basal	Lung	Lung	Epithelial cells	Tumor
BC02	2150506	TNBC	luminal A	breast	estrogen receptor positive (ER+)	Epithelial cells	Normal
HCI010LU	862257	Metastasis	Basal	Lung	Lung	Epithelial cells	Tumor
PT089	604592	TNBC	TNBC	breast	breast	Fibroblasts	Tumor
HCI001LU	660322	Metastasis	Basal	Lung	Lung	Epithelial cells	Tumor
PT039	1.24412e+06	TNBC	TNBC	breast	breast	Macrophages	Normal
PT089	1.03994e+06	TNBC	TNBC	breast	breast	Fibroblasts	Tumor
BC11	2438059	TNBC	TNBC	breast	triple-negative breast cancer (TNBC)	CD8+ T-cells	Normal
BC03	2233212	TNBC	luminal B	breast	double positive (ER+ and HER2+)	CD8+ T-cells	Normal
PT058	1.14107e+06	TNBC	TNBC	breast	breast	Fibroblasts	Tumor
HCI010LN	1240868	Metastasis	Basal	lymph node	Lymph Node	Epithelial cells	Tumor
HCI002LU	1786774	Metastasis	Basal	Lung	Lung	Epithelial cells	Normal
HCI002	1254228	TNBC	Basal	breast	Primary Tumor	Monocytes	Tumor
HCI002LU	1208240	Metastasis	Basal	Lung	Lung	Epithelial cells	Normal
HCI010LU	136602	Metastasis	Basal	Lung	Lung	CD8+ T-cells	Normal
HCI002	366913	TNBC	Basal	breast	Primary Tumor	Epithelial cells	Normal
HCI002LU	614151	Metastasis	Basal	Lung	Lung	Epithelial cells	Normal
HCI010	2070388	TNBC	Basal	breast	Primary Tumor	Fibroblasts	Tumor
PT089	143567	TNBC	TNBC	breast	breast	B-cells	Tumor
HCI002LU	1294664	Metastasis	Basal	Lung	Lung	Adipocytes	Tumor
BC03	2589246	TNBC	luminal B	breast	double positive (ER+ and HER2+)	Epithelial cells	Tumor
HCI010LU	791076	Metastasis	Basal	Lung	Lung	Epithelial cells	Tumor
BC10	2746706	TNBC	TNBC	breast	triple-negative breast cancer (TNBC)	Epithelial cells	Tumor
PT058	319817	TNBC	TNBC	breast	breast	CD8+ T-cells	Tumor
HCI002	997793	TNBC	Basal	breast	Primary Tumor	Epithelial cells	Normal
HCI001	1894061	TNBC	Basal	breast	Primary Tumor	Epithelial cells	Tumor
HCI001LU	60841	Metastasis	Basal	Lung	Lung	Monocytes	Normal
HCI002	1027856	TNBC	Basal	breast	Primary Tumor	Epithelial cells	Normal
HCI010LU	120014	Metastasis	Basal	Lung	Lung	Macrophages	Normal
BC06	3552889	TNBC	HER2	breast	human epidermal growth factor receptor 2 positive (HER2+)	Epithelial cells	Tumor
HCI001	236718	TNBC	Basal	breast	Primary Tumor	Epithelial cells	Normal
BC03LN	1502539	TNBC	luminal B	lymph node	double positive (ER+ and HER2+)	B-cells	Normal
HCI010	493217	TNBC	Basal	breast	Primary Tumor	Epithelial cells	Tumor
PT089	604981	TNBC	TNBC	breast	breast	Epithelial cells	Tumor
HCI010	1309895	TNBC	Basal	breast	Primary Tumor	Fibroblasts	Tumor
HCI010LU	69437	Metastasis	Basal	Lung	Lung	Adipocytes	Normal
HCI010	2293404	TNBC	Basal	breast	Primary Tumor	Epithelial cells	Tumor
HCI010	2040693	TNBC	Basal	breast	Primary Tumor	Epithelial cells	Tumor
BC11	2422897	TNBC	TNBC	breast	triple-negative breast cancer (TNBC)	Epithelial cells	Normal
BC04	1986681	TNBC	HER2	breast	human epidermal growth factor receptor 2 positive (HER2+)	Epithelial cells	Tumor
HCI010	2193032	TNBC	Basal	breast	Primary Tumor	Fibroblasts	Tumor
HCI010	1469552	TNBC	Basal	breast	Primary Tumor	Erythrocytes	Tumor
HCI002LU	1441864	Metastasis	Basal	Lung	Lung	Epithelial cells	Normal
BC07LN	2954179	TNBC	TNBC	lymph node	triple-negative breast cancer (TNBC)	B-cells	Normal
HCI010LU	105149	Metastasis	Basal	Lung	Lung	Monocytes	Normal
HCI001	425866	TNBC	Basal	breast	Primary Tumor	Epithelial cells	Normal
PT039	1.26251e+06	TNBC	TNBC	breast	breast	Fibroblasts	Normal
BC03	2508385	TNBC	luminal B	breast	double positive (ER+ and HER2+)	B-cells	Normal
BC10	2759715	TNBC	TNBC	breast	triple-negative breast cancer (TNBC)	Epithelial cells	Normal
HCI010LU	639176	Metastasis	Basal	Lung	Lung	Epithelial cells	Tumor
HCI002	1144046	TNBC	Basal	breast	Primary Tumor	Epithelial cells	Normal
HCI002LU	1206141	Metastasis	Basal	Lung	Lung	Adipocytes	Tumor
BC04	2073012	TNBC	HER2	breast	human epidermal growth factor receptor 2 positive (HER2+)	Epithelial cells	Tumor
BC04	1841381	TNBC	HER2	breast	human epidermal growth factor receptor 2 positive (HER2+)	Epithelial cells	Tumor
HCI010LN	241323	Metastasis	Basal	lymph node	Lymph Node	Epithelial cells	Normal
BC09	3083037	TNBC	TNBC	breast	triple-negative breast cancer (TNBC)	CD8+ T-cells	Normal
HCI002	1529934	TNBC	Basal	breast	Primary Tumor	Epithelial cells	Normal
HCI010	4530264	TNBC	Basal	breast	Primary Tumor	Epithelial cells	Tumor
PT039	2.95451e+06	TNBC	TNBC	breast	breast	Epithelial cells	Tumor
HCI010	3343851	TNBC	Basal	breast	Primary Tumor	Epithelial cells	Tumor
HCI001LU	882164	Metastasis	Basal	Lung	Lung	Epithelial cells	Tumor
HCI002	328738	TNBC	Basal	breast	Primary Tumor	Adipocytes	Tumor
BC03	2514799	TNBC	luminal B	breast	double positive (ER+ and HER2+)	CD8+ T-cells	Normal
HCI010	825672	TNBC	Basal	breast	Primary Tumor	Fibroblasts	Tumor
HCI010LU	78446	Metastasis	Basal	Lung	Lung	Monocytes	Normal
HCI002	764952	TNBC	Basal	breast	Primary Tumor	Monocytes	Normal
HCI001LU	397494	Metastasis	Basal	Lung	Lung	Epithelial cells	Normal
HCI010LU	47915	Metastasis	Basal	Lung	Lung	Macrophages	Normal
HCI010	2709719	TNBC	Basal	breast	Primary Tumor	Erythrocytes	Tumor
PT039	2.88057e+06	TNBC	TNBC	breast	breast	Epithelial cells	Tumor
HCI001	1925178	TNBC	Basal	breast	Primary Tumor	Epithelial cells	Tumor
HCI002	507014	TNBC	Basal	breast	Primary Tumor	Epithelial cells	Normal
PT089	175014	TNBC	TNBC	breast	breast	Fibroblasts	Tumor
PT089	978080	TNBC	TNBC	breast	breast	Fibroblasts	Tumor
HCI010LU	240765	Metastasis	Basal	Lung	Lung	Epithelial cells	Tumor
BC11	4498393	TNBC	TNBC	breast	triple-negative breast cancer (TNBC)	Fibroblasts	Tumor
HCI001LU	1634532	Metastasis	Basal	Lung	Lung	Epithelial cells	Tumor
HCI010LU	1773135	Metastasis	Basal	Lung	Lung	Epithelial cells	Tumor
HCI010LU	33653	Metastasis	Basal	Lung	Lung	Epithelial cells	Normal
HCI002	406760	TNBC	Basal	breast	Primary Tumor	Epithelial cells	Tumor
PT039	2.14254e+06	TNBC	TNBC	breast	breast	Epithelial cells	Tumor
HCI002	716880	TNBC	Basal	breast	Primary Tumor	Epithelial cells	Normal
PT084	449658	TNBC	TNBC	breast	breast	CD8+ T-cells	Normal
HCI010	1439596	TNBC	Basal	breast	Primary Tumor	Epithelial cells	Tumor
PT084	823440	TNBC	TNBC	breast	breast	Epithelial cells	Tumor
HCI010LU	637028	Metastasis	Basal	Lung	Lung	Epithelial cells	Tumor
HCI002	1898238	TNBC	Basal	breast	Primary Tumor	Epithelial cells	Normal
HCI010	1250992	TNBC	Basal	breast	Primary Tumor	Epithelial cells	Tumor
HCI010	1118353	TNBC	Basal	breast	Primary Tumor	Fibroblasts	Tumor
HCI002	1379996	TNBC	Basal	breast	Primary Tumor	Epithelial cells	Normal
PT089	1.38774e+06	TNBC	TNBC	breast	breast	Epithelial cells	Tumor
HCI010LU	441234	Metastasis	Basal	Lung	Lung	Fibroblasts	Tumor
BC04	3389928	TNBC	HER2	breast	human epidermal growth factor receptor 2 positive (HER2+)	Macrophages	Normal
HCI002	998912	TNBC	Basal	breast	Primary Tumor	Epithelial cells	Normal
HCI001	3394745	TNBC	Basal	breast	Primary Tumor	Epithelial cells	Tumor
PT081	627112	TNBC	TNBC	breast	breast	Epithelial cells	Normal
PT084	1.15511e+06	TNBC	TNBC	breast	breast	Fibroblasts	Normal
PT084	200230	TNBC	TNBC	breast	breast	B-cells	Normal
PT084	953218	TNBC	TNBC	breast	breast	Endothelial cells	Normal
HCI001	2023102	TNBC	Basal	breast	Primary Tumor	Epithelial cells	Tumor
BC07	3603239	TNBC	TNBC	breast	triple-negative breast cancer (TNBC)	Macrophages	Normal
PT084	149413	TNBC	TNBC	breast	breast	Epithelial cells	Normal
HCI010	4233338	TNBC	Basal	breast	Primary Tumor	Epithelial cells	Tumor
HCI001LU	797204	Metastasis	Basal	Lung	Lung	Epithelial cells	Tumor
PT081	557231	TNBC	TNBC	breast	breast	Epithelial cells	Tumor
HCI001	1320282	TNBC	Basal	breast	Primary Tumor	Epithelial cells	Tumor
HCI002	995469	TNBC	Basal	breast	Primary Tumor	Epithelial cells	Normal
PT084	820336	TNBC	TNBC	breast	breast	CD8+ T-cells	Normal
HCI002LU	1045209	Metastasis	Basal	Lung	Lung	Epithelial cells	Normal
HCI002	1624103	TNBC	Basal	breast	Primary Tumor	Epithelial cells	Normal
HCI002	130757	TNBC	Basal	breast	Primary Tumor	Epithelial cells	Tumor
BC09	4566739	TNBC	TNBC	breast	triple-negative breast cancer (TNBC)	Monocytes	Tumor
HCI010LU	160545	Metastasis	Basal	Lung	Lung	Epithelial cells	Tumor
HCI002LU	132851	Metastasis	Basal	Lung	Lung	Adipocytes	Tumor
BC04	1721896	TNBC	HER2	breast	human epidermal growth factor receptor 2 positive (HER2+)	Epithelial cells	Tumor
PT039	2.9825e+06	TNBC	TNBC	breast	breast	Epithelial cells	Tumor
HCI010	274220	TNBC	Basal	breast	Primary Tumor	Epithelial cells	Tumor
HCI010LU	1302151	Metastasis	Basal	Lung	Lung	Epithelial cells	Tumor
BC05	2127219	TNBC	HER2	breast	human epidermal growth factor receptor 2 positive (HER2+)	Epithelial cells	Tumor
PT058	517174	TNBC	TNBC	breast	breast	CD8+ T-cells	Tumor
HCI001	1597206	TNBC	Basal	breast	Primary Tumor	Epithelial cells	Tumor
HCI010LU	30662	Metastasis	Basal	Lung	Lung	Epithelial cells	Normal
BC01	2528205	TNBC	luminal A	breast	estrogen receptor positive (ER+)	Epithelial cells	Tumor
HCI010	4314940	TNBC	Basal	breast	Primary Tumor	Erythrocytes	Tumor
HCI010	2065007	TNBC	Basal	breast	Primary Tumor	Fibroblasts	Tumor
HCI010	819427	TNBC	Basal	breast	Primary Tumor	Erythrocytes	Tumor
HCI002	248737	TNBC	Basal	breast	Primary Tumor	Epithelial cells	Normal
HCI002	1129457	TNBC	Basal	breast	Primary Tumor	Epithelial cells	Normal
HCI001LU	1891936	Metastasis	Basal	Lung	Lung	Epithelial cells	Tumor
HCI010	1379043	TNBC	Basal	breast	Primary Tumor	Epithelial cells	Tumor
HCI010LU	827093	Metastasis	Basal	Lung	Lung	Epithelial cells	Tumor
HCI002LU	716621	Metastasis	Basal	Lung	Lung	Adipocytes	Normal
HCI001	33451	TNBC	Basal	breast	Primary Tumor	Epithelial cells	Normal
HCI002LU	1487922	Metastasis	Basal	Lung	Lung	Adipocytes	Tumor
BC04	1434925	TNBC	HER2	breast	human epidermal growth factor receptor 2 positive (HER2+)	Macrophages	Tumor
HCI002LU	1586916	Metastasis	Basal	Lung	Lung	Epithelial cells	Normal
HCI010LU	214329	Metastasis	Basal	Lung	Lung	Epithelial cells	Tumor
BC07LN	2865004	TNBC	TNBC	lymph node	triple-negative breast cancer (TNBC)	B-cells	Normal
HCI001	1708073	TNBC	Basal	breast	Primary Tumor	Epithelial cells	Tumor
BC02	2181414	TNBC	luminal A	breast	estrogen receptor positive (ER+)	Epithelial cells	Normal
HCI010	318497	TNBC	Basal	breast	Primary Tumor	Adipocytes	Tumor
PT084	659218	TNBC	TNBC	breast	breast	Epithelial cells	Tumor
HCI002LU	721161	Metastasis	Basal	Lung	Lung	Epithelial cells	Normal
PT058	1.41364e+06	TNBC	TNBC	breast	breast	Epithelial cells	Normal
HCI010	889287	TNBC	Basal	breast	Primary Tumor	Epithelial cells	Tumor
HCI002	1078913	TNBC	Basal	breast	Primary Tumor	Adipocytes	Tumor
BC03LN	2883320	TNBC	luminal B	lymph node	double positive (ER+ and HER2+)	Erythrocytes	Normal
HCI002LU	770216	Metastasis	Basal	Lung	Lung	Adipocytes	Tumor
BC07	2408414	TNBC	TNBC	breast	triple-negative breast cancer (TNBC)	Endothelial cells	Normal
BC10	4637934	TNBC	TNBC	breast	triple-negative breast cancer (TNBC)	Epithelial cells	Tumor
PT126	1.64446e+06	TNBC	TNBC	breast	breast	Epithelial cells	Normal
BC07	1763569	TNBC	TNBC	breast	triple-negative breast cancer (TNBC)	Macrophages	Normal
HCI002	814937	TNBC	Basal	breast	Primary Tumor	Epithelial cells	Normal
BC09	3216725	TNBC	TNBC	breast	triple-negative breast cancer (TNBC)	Macrophages	Normal
PT126	1.04718e+06	TNBC	TNBC	breast	breast	Epithelial cells	Tumor
HCI010	726320	TNBC	Basal	breast	Primary Tumor	Epithelial cells	Tumor
HCI001	227895	TNBC	Basal	breast	Primary Tumor	Epithelial cells	Normal
HCI002	257853	TNBC	Basal	breast	Primary Tumor	Epithelial cells	Tumor
HCI002LU	648093	Metastasis	Basal	Lung	Lung	Monocytes	Normal
HCI001LU	390659	Metastasis	Basal	Lung	Lung	Epithelial cells	Tumor
HCI001	2814103	TNBC	Basal	breast	Primary Tumor	Epithelial cells	Tumor
BC06	3090467	TNBC	HER2	breast	human epidermal growth factor receptor 2 positive (HER2+)	B-cells	Normal
HCI002	1034923	TNBC	Basal	breast	Primary Tumor	Epithelial cells	Normal
PT058	454767	TNBC	TNBC	breast	breast	CD8+ T-cells	Tumor
BC04	1422123	TNBC	HER2	breast	human epidermal growth factor receptor 2 positive (HER2+)	Epithelial cells	Tumor
HCI010LU	682402	Metastasis	Basal	Lung	Lung	Epithelial cells	Tumor
HCI010LU	42518	Metastasis	Basal	Lung	Lung	Macrophages	Normal
HCI010LN	762373	Metastasis	Basal	lymph node	Lymph Node	Epithelial cells	Tumor
PT084	513630	TNBC	TNBC	breast	breast	CD8+ T-cells	Normal
PT039	2.44657e+06	TNBC	TNBC	breast	breast	Macrophages	Normal
BC07	2876860	TNBC	TNBC	breast	triple-negative breast cancer (TNBC)	Epithelial cells	Tumor
BC03LN	4126185	TNBC	luminal B	lymph node	double positive (ER+ and HER2+)	Erythrocytes	Normal
HCI010	1319227	TNBC	Basal	breast	Primary Tumor	Fibroblasts	Tumor
HCI002	1050766	TNBC	Basal	breast	Primary Tumor	Epithelial cells	Normal
BC04	1275098	TNBC	HER2	breast	human epidermal growth factor receptor 2 positive (HER2+)	Epithelial cells	Tumor
HCI010	219554	TNBC	Basal	breast	Primary Tumor	Epithelial cells	Tumor
HCI010LU	266318	Metastasis	Basal	Lung	Lung	Epithelial cells	Tumor
PT039	4.5131e+06	TNBC	TNBC	breast	breast	Epithelial cells	Tumor
BC03	2202006	TNBC	luminal B	breast	double positive (ER+ and HER2+)	CD8+ T-cells	Normal
PT039	1.81558e+06	TNBC	TNBC	breast	breast	Fibroblasts	Tumor
PT089	1.44886e+06	TNBC	TNBC	breast	breast	Epithelial cells	Tumor
HCI002	344652	TNBC	Basal	breast	Primary Tumor	Epithelial cells	Normal
PT039	3.60038e+06	TNBC	TNBC	breast	breast	Epithelial cells	Tumor
PT039	878504	TNBC	TNBC	breast	breast	Fibroblasts	Normal
BC06	4790477	TNBC	HER2	breast	human epidermal growth factor receptor 2 positive (HER2+)	Epithelial cells	Tumor
HCI010	973495	TNBC	Basal	breast	Primary Tumor	Epithelial cells	Tumor
HCI010	2179646	TNBC	Basal	breast	Primary Tumor	Epithelial cells	Tumor
BC11	3006664	TNBC	TNBC	breast	triple-negative breast cancer (TNBC)	Epithelial cells	Normal
HCI002	839726	TNBC	Basal	breast	Primary Tumor	Epithelial cells	Normal
PT039	4.41329e+06	TNBC	TNBC	breast	breast	Epithelial cells	Tumor
BC02	2061989	TNBC	luminal A	breast	estrogen receptor positive (ER+)	Epithelial cells	Tumor
HCI002	453959	TNBC	Basal	breast	Primary Tumor	Epithelial cells	Normal
HCI001LU	148932	Metastasis	Basal	Lung	Lung	Epithelial cells	Normal
HCI010LU	810997	Metastasis	Basal	Lung	Lung	Epithelial cells	Tumor
BC05	1481486	TNBC	HER2	breast	human epidermal growth factor receptor 2 positive (HER2+)	Epithelial cells	Tumor
HCI010	1486223	TNBC	Basal	breast	Primary Tumor	Epithelial cells	Tumor
HCI001LU	1676360	Metastasis	Basal	Lung	Lung	Epithelial cells	Tumor
BC07LN	2514184	TNBC	TNBC	lymph node	triple-negative breast cancer (TNBC)	Epithelial cells	Tumor
HCI010	1760216	TNBC	Basal	breast	Primary Tumor	Fibroblasts	Tumor
HCI001	1342051	TNBC	Basal	breast	Primary Tumor	Epithelial cells	Tumor
HCI002	210585	TNBC	Basal	breast	Primary Tumor	Epithelial cells	Tumor
PT039	1.26974e+06	TNBC	TNBC	breast	breast	Epithelial cells	Tumor
BC04	1981998	TNBC	HER2	breast	human epidermal growth factor receptor 2 positive (HER2+)	Epithelial cells	Tumor
BC04	1810714	TNBC	HER2	breast	human epidermal growth factor receptor 2 positive (HER2+)	Epithelial cells	Tumor
PT089	802147	TNBC	TNBC	breast	breast	Epithelial cells	Tumor
HCI010LU	296331	Metastasis	Basal	Lung	Lung	Epithelial cells	Tumor
HCI001LU	2928081	Metastasis	Basal	Lung	Lung	Epithelial cells	Tumor
BC03	3289800	TNBC	luminal B	breast	double positive (ER+ and HER2+)	Epithelial cells	Tumor
HCI002LU	1499275	Metastasis	Basal	Lung	Lung	Adipocytes	Tumor
HCI010LU	80209	Metastasis	Basal	Lung	Lung	Macrophages	Normal
HCI002LU	1729605	Metastasis	Basal	Lung	Lung	Adipocytes	Normal
HCI001LU	3668963	Metastasis	Basal	Lung	Lung	Epithelial cells	Tumor
HCI010LU	263620	Metastasis	Basal	Lung	Lung	Epithelial cells	Tumor
HCI001LU	1468387	Metastasis	Basal	Lung	Lung	Epithelial cells	Tumor
HCI001LU	1026220	Metastasis	Basal	Lung	Lung	Epithelial cells	Tumor
HCI010	797352	TNBC	Basal	breast	Primary Tumor	Erythrocytes	Tumor
HCI010	1900069	TNBC	Basal	breast	Primary Tumor	Epithelial cells	Tumor
HCI001	1850433	TNBC	Basal	breast	Primary Tumor	Epithelial cells	Tumor
BC05	2808802	TNBC	HER2	breast	human epidermal growth factor receptor 2 positive (HER2+)	Epithelial cells	Tumor
HCI010LN	423784	Metastasis	Basal	lymph node	Lymph Node	Epithelial cells	Tumor
BC04	2231269	TNBC	HER2	breast	human epidermal growth factor receptor 2 positive (HER2+)	Epithelial cells	Tumor
PT084	729006	TNBC	TNBC	breast	breast	Epithelial cells	Tumor
PT039	1.78975e+06	TNBC	TNBC	breast	breast	Epithelial cells	Tumor
HCI002LU	1242746	Metastasis	Basal	Lung	Lung	Epithelial cells	Normal
HCI010LU	20517	Metastasis	Basal	Lung	Lung	Monocytes	Normal
HCI010	1304751	TNBC	Basal	breast	Primary Tumor	Erythrocytes	Tumor
HCI002LU	973850	Metastasis	Basal	Lung	Lung	Adipocytes	Normal
HCI001LU	207896	Metastasis	Basal	Lung	Lung	Monocytes	Normal
HCI010	182662	TNBC	Basal	breast	Primary Tumor	Macrophages	Tumor
HCI010	272270	TNBC	Basal	breast	Primary Tumor	Fibroblasts	Tumor
BC08	1768517	TNBC	TNBC	breast	triple-negative breast cancer (TNBC)	Macrophages	Normal
HCI010	828602	TNBC	Basal	breast	Primary Tumor	Epithelial cells	Tumor
BC08	2978797	TNBC	TNBC	breast	triple-negative breast cancer (TNBC)	Fibroblasts	Tumor
HCI002LU	1195244	Metastasis	Basal	Lung	Lung	Adipocytes	Tumor
BC09	3768629	TNBC	TNBC	breast	triple-negative breast cancer (TNBC)	Macrophages	Normal
HCI010	584972	TNBC	Basal	breast	Primary Tumor	Epithelial cells	Tumor
HCI001LU	1890230	Metastasis	Basal	Lung	Lung	Epithelial cells	Tumor
BC09	1298756	TNBC	TNBC	breast	triple-negative breast cancer (TNBC)	Monocytes	Normal
PT089	503685	TNBC	TNBC	breast	breast	Epithelial cells	Tumor
HCI010	860417	TNBC	Basal	breast	Primary Tumor	Erythrocytes	Tumor
HCI001LU	1155999	Metastasis	Basal	Lung	Lung	Epithelial cells	Tumor
HCI010	1232858	TNBC	Basal	breast	Primary Tumor	Erythrocytes	Tumor
HCI010	930220	TNBC	Basal	breast	Primary Tumor	Epithelial cells	Tumor
HCI010	130405	TNBC	Basal	breast	Primary Tumor	Epithelial cells	Tumor
BC02	2269966	TNBC	luminal A	breast	estrogen receptor positive (ER+)	Epithelial cells	Tumor
HCI010	952873	TNBC	Basal	breast	Primary Tumor	Epithelial cells	Tumor
HCI001LU	1633084	Metastasis	Basal	Lung	Lung	Epithelial cells	Tumor
BC11	1732281	TNBC	TNBC	breast	triple-negative breast cancer (TNBC)	Epithelial cells	Normal
HCI010LU	41030	Metastasis	Basal	Lung	Lung	Macrophages	Normal
HCI010LU	916685	Metastasis	Basal	Lung	Lung	Epithelial cells	Tumor
BC09	3346726	TNBC	TNBC	breast	triple-negative breast cancer (TNBC)	Macrophages	Normal
HCI010	1479172	TNBC	Basal	breast	Primary Tumor	Epithelial cells	Tumor
BC03	3171460	TNBC	luminal B	breast	double positive (ER+ and HER2+)	Epithelial cells	Tumor
HCI010LU	251108	Metastasis	Basal	Lung	Lung	Epithelial cells	Tumor
PT039	2.37017e+06	TNBC	TNBC	breast	breast	Epithelial cells	Tumor
BC05	3486285	TNBC	HER2	breast	human epidermal growth factor receptor 2 positive (HER2+)	Epithelial cells	Tumor
PT081	1.78195e+06	TNBC	TNBC	breast	breast	Epithelial cells	Tumor
PT058	482500	TNBC	TNBC	breast	breast	Epithelial cells	Tumor
HCI002	982905	TNBC	Basal	breast	Primary Tumor	Epithelial cells	Normal
HCI002	993203	TNBC	Basal	breast	Primary Tumor	Epithelial cells	Normal
HCI010LU	68151	Metastasis	Basal	Lung	Lung	Macrophages	Normal
HCI001	686871	TNBC	Basal	breast	Primary Tumor	Epithelial cells	Tumor
HCI010	823878	TNBC	Basal	breast	Primary Tumor	Fibroblasts	Tumor
HCI010	1367991	TNBC	Basal	breast	Primary Tumor	Epithelial cells	Tumor
PT081	2.34845e+06	TNBC	TNBC	breast	breast	Epithelial cells	Tumor
BC08	1854193	TNBC	TNBC	breast	triple-negative breast cancer (TNBC)	Epithelial cells	Normal
HCI002	723040	TNBC	Basal	breast	Primary Tumor	Epithelial cells	Normal
HCI002LU	1363290	Metastasis	Basal	Lung	Lung	Epithelial cells	Normal
BC04	2428066	TNBC	HER2	breast	human epidermal growth factor receptor 2 positive (HER2+)	Epithelial cells	Tumor
HCI001LU	1684140	Metastasis	Basal	Lung	Lung	Epithelial cells	Tumor
PT039	57456.4	TNBC	TNBC	breast	breast	Epithelial cells	Normal
HCI002	230147	TNBC	Basal	breast	Primary Tumor	Monocytes	Tumor
HCI002	98179	TNBC	Basal	breast	Primary Tumor	Epithelial cells	Tumor
HCI001	2301692	TNBC	Basal	breast	Primary Tumor	Epithelial cells	Tumor
BC11	3215718	TNBC	TNBC	breast	triple-negative breast cancer (TNBC)	Fibroblasts	Normal
HCI001	2080561	TNBC	Basal	breast	Primary Tumor	Epithelial cells	Tumor
HCI002	1018066	TNBC	Basal	breast	Primary Tumor	Epithelial cells	Normal
HCI001LU	795196	Metastasis	Basal	Lung	Lung	Epithelial cells	Tumor
BC05	2137001	TNBC	HER2	breast	human epidermal growth factor receptor 2 positive (HER2+)	Epithelial cells	Tumor
BC01	3694399	TNBC	luminal A	breast	estrogen receptor positive (ER+)	Epithelial cells	Normal
BC03	2578412	TNBC	luminal B	breast	double positive (ER+ and HER2+)	Epithelial cells	Tumor
BC09	3226236	TNBC	TNBC	breast	triple-negative breast cancer (TNBC)	CD8+ T-cells	Normal
HCI001LU	458702	Metastasis	Basal	Lung	Lung	Epithelial cells	Normal
PT039	718385	TNBC	TNBC	breast	breast	Fibroblasts	Normal
HCI002	1116390	TNBC	Basal	breast	Primary Tumor	Epithelial cells	Normal
HCI010	2376580	TNBC	Basal	breast	Primary Tumor	Macrophages	Tumor
BC02	1801798	TNBC	luminal A	breast	estrogen receptor positive (ER+)	Epithelial cells	Tumor
HCI010LU	235651	Metastasis	Basal	Lung	Lung	Epithelial cells	Tumor
HCI010LU	1835549	Metastasis	Basal	Lung	Lung	Epithelial cells	Tumor
HCI001LU	1254800	Metastasis	Basal	Lung	Lung	Epithelial cells	Tumor
HCI010LU	858602	Metastasis	Basal	Lung	Lung	Epithelial cells	Tumor
BC09	2629251	TNBC	TNBC	breast	triple-negative breast cancer (TNBC)	CD8+ T-cells	Normal
HCI002	1056881	TNBC	Basal	breast	Primary Tumor	Epithelial cells	Normal
HCI010	1230637	TNBC	Basal	breast	Primary Tumor	Epithelial cells	Tumor
BC05	2277292	TNBC	HER2	breast	human epidermal growth factor receptor 2 positive (HER2+)	Epithelial cells	Tumor
HCI002	671266	TNBC	Basal	breast	Primary Tumor	Epithelial cells	Normal
HCI010LN	2657076	Metastasis	Basal	lymph node	Lymph Node	Epithelial cells	Tumor
BC09	3280409	TNBC	TNBC	breast	triple-negative breast cancer (TNBC)	CD8+ T-cells	Normal
HCI002LU	286663	Metastasis	Basal	Lung	Lung	Epithelial cells	Normal
HCI002LU	255783	Metastasis	Basal	Lung	Lung	Adipocytes	Tumor
HCI001LU	324949	Metastasis	Basal	Lung	Lung	Epithelial cells	Normal
HCI001	1100112	TNBC	Basal	breast	Primary Tumor	Epithelial cells	Tumor
HCI001LU	1514187	Metastasis	Basal	Lung	Lung	Epithelial cells	Tumor
BC07LN	2608725	TNBC	TNBC	lymph node	triple-negative breast cancer (TNBC)	B-cells	Normal
HCI010LU	808935	Metastasis	Basal	Lung	Lung	Epithelial cells	Tumor
BC06	3019100	TNBC	HER2	breast	human epidermal growth factor receptor 2 positive (HER2+)	B-cells	Normal
HCI001	1174499	TNBC	Basal	breast	Primary Tumor	Epithelial cells	Normal
HCI010	1169037	TNBC	Basal	breast	Primary Tumor	Fibroblasts	Tumor
HCI002LU	1612996	Metastasis	Basal	Lung	Lung	Epithelial cells	Normal
HCI002	1039722	TNBC	Basal	breast	Primary Tumor	Epithelial cells	Normal
HCI001LU	1166749	Metastasis	Basal	Lung	Lung	Epithelial cells	Tumor
HCI010	2182705	TNBC	Basal	breast	Primary Tumor	Fibroblasts	Tumor
BC07LN	2185466	TNBC	TNBC	lymph node	triple-negative breast cancer (TNBC)	B-cells	Normal
HCI001LU	269105	Metastasis	Basal	Lung	Lung	Epithelial cells	Normal
HCI002	1239538	TNBC	Basal	breast	Primary Tumor	Adipocytes	Tumor
BC07	2329849	TNBC	TNBC	breast	triple-negative breast cancer (TNBC)	Epithelial cells	Tumor
HCI001	158439	TNBC	Basal	breast	Primary Tumor	Epithelial cells	Normal
HCI010	1178222	TNBC	Basal	breast	Primary Tumor	Epithelial cells	Tumor
HCI001LU	591201	Metastasis	Basal	Lung	Lung	Epithelial cells	Tumor
HCI001	1904976	TNBC	Basal	breast	Primary Tumor	Epithelial cells	Tumor
HCI010	1038902	TNBC	Basal	breast	Primary Tumor	Erythrocytes	Tumor
HCI010	867996	TNBC	Basal	breast	Primary Tumor	Epithelial cells	Tumor
HCI001	2254389	TNBC	Basal	breast	Primary Tumor	Epithelial cells	Tumor
PT058	839824	TNBC	TNBC	breast	breast	Fibroblasts	Tumor
HCI010	736268	TNBC	Basal	breast	Primary Tumor	Erythrocytes	Tumor
HCI010LU	1046874	Metastasis	Basal	Lung	Lung	Epithelial cells	Tumor
HCI002	573028	TNBC	Basal	breast	Primary Tumor	Epithelial cells	Normal
HCI010	681597	TNBC	Basal	breast	Primary Tumor	Fibroblasts	Tumor
HCI002	1060127	TNBC	Basal	breast	Primary Tumor	Epithelial cells	Normal
PT039	956321	TNBC	TNBC	breast	breast	Epithelial cells	Tumor
HCI001	158318	TNBC	Basal	breast	Primary Tumor	Monocytes	Normal
BC07LN	3069859	TNBC	TNBC	lymph node	triple-negative breast cancer (TNBC)	B-cells	Normal
BC04	2589149	TNBC	HER2	breast	human epidermal growth factor receptor 2 positive (HER2+)	Epithelial cells	Tumor
BC04	1718042	TNBC	HER2	breast	human epidermal growth factor receptor 2 positive (HER2+)	Epithelial cells	Tumor
HCI010	733054	TNBC	Basal	breast	Primary Tumor	Fibroblasts	Tumor
HCI002LU	404344	Metastasis	Basal	Lung	Lung	Adipocytes	Tumor
HCI002LU	641575	Metastasis	Basal	Lung	Lung	Adipocytes	Tumor
HCI001	119975	TNBC	Basal	breast	Primary Tumor	Epithelial cells	Normal
HCI001	2231952	TNBC	Basal	breast	Primary Tumor	Epithelial cells	Tumor
HCI002LU	387592	Metastasis	Basal	Lung	Lung	Epithelial cells	Normal
BC05	2504353	TNBC	HER2	breast	human epidermal growth factor receptor 2 positive (HER2+)	Epithelial cells	Tumor
PT084	800814	TNBC	TNBC	breast	breast	CD8+ T-cells	Normal
HCI010	3081138	TNBC	Basal	breast	Primary Tumor	Epithelial cells	Tumor
HCI002	1086636	TNBC	Basal	breast	Primary Tumor	Epithelial cells	Normal
HCI010	1223284	TNBC	Basal	breast	Primary Tumor	Epithelial cells	Tumor
HCI001	2488067	TNBC	Basal	breast	Primary Tumor	Epithelial cells	Tumor
HCI001LU	1737626	Metastasis	Basal	Lung	Lung	Epithelial cells	Tumor
PT089	1792559	TNBC	TNBC	breast	breast	Fibroblasts	Tumor
HCI001LU	1242711	Metastasis	Basal	Lung	Lung	Epithelial cells	Tumor
HCI002	1339256	TNBC	Basal	breast	Primary Tumor	Monocytes	Tumor
PT084	823128	TNBC	TNBC	breast	breast	Epithelial cells	Tumor
HCI010	4753993	TNBC	Basal	breast	Primary Tumor	Erythrocytes	Tumor
BC08	3277777	TNBC	TNBC	breast	triple-negative breast cancer (TNBC)	Fibroblasts	Tumor
HCI010LN	2855286	Metastasis	Basal	lymph node	Lymph Node	Epithelial cells	Tumor
HCI010LU	125534	Metastasis	Basal	Lung	Lung	Epithelial cells	Tumor
HCI010LN	907441	Metastasis	Basal	lymph node	Lymph Node	Epithelial cells	Tumor
HCI002LU	1535961	Metastasis	Basal	Lung	Lung	Epithelial cells	Normal
HCI010LU	746660	Metastasis	Basal	Lung	Lung	Epithelial cells	Tumor
BC01	3096188	TNBC	luminal A	breast	estrogen receptor positive (ER+)	Epithelial cells	Tumor
HCI002	1261898	TNBC	Basal	breast	Primary Tumor	Monocytes	Tumor
HCI002	573136	TNBC	Basal	breast	Primary Tumor	Epithelial cells	Normal
HCI002	797655	TNBC	Basal	breast	Primary Tumor	Adipocytes	Normal
HCI002	640618	TNBC	Basal	breast	Primary Tumor	Epithelial cells	Normal
BC07	3769327	TNBC	TNBC	breast	triple-negative breast cancer (TNBC)	B-cells	Normal
PT081	7.70479e+06	TNBC	TNBC	breast	breast	Epithelial cells	Tumor
HCI001LU	2206515	Metastasis	Basal	Lung	Lung	Epithelial cells	Tumor
HCI010LN	596827	Metastasis	Basal	lymph node	Lymph Node	Epithelial cells	Tumor
HCI010LU	920148	Metastasis	Basal	Lung	Lung	Erythrocytes	Tumor
HCI010LN	182166	Metastasis	Basal	lymph node	Lymph Node	Epithelial cells	Normal
HCI002	497855	TNBC	Basal	breast	Primary Tumor	Epithelial cells	Normal
PT084	438670	TNBC	TNBC	breast	breast	Epithelial cells	Normal
BC07LN	2723746	TNBC	TNBC	lymph node	triple-negative breast cancer (TNBC)	Epithelial cells	Tumor
PT039	2.88701e+06	TNBC	TNBC	breast	breast	Epithelial cells	Tumor
HCI002LU	870568	Metastasis	Basal	Lung	Lung	Epithelial cells	Normal
HCI001LU	1260155	Metastasis	Basal	Lung	Lung	Epithelial cells	Tumor
PT089	1.25406e+06	TNBC	TNBC	breast	breast	Epithelial cells	Tumor
HCI010	2267497	TNBC	Basal	breast	Primary Tumor	Epithelial cells	Tumor
HCI001	1702056	TNBC	Basal	breast	Primary Tumor	Epithelial cells	Tumor
BC03	516149	TNBC	luminal B	breast	double positive (ER+ and HER2+)	Epithelial cells	Normal
HCI001LU	2905535	Metastasis	Basal	Lung	Lung	Epithelial cells	Tumor
HCI010LU	1799826	Metastasis	Basal	Lung	Lung	Fibroblasts	Tumor
BC01	3529923	TNBC	luminal A	breast	estrogen receptor positive (ER+)	Epithelial cells	Normal
PT039	335013	TNBC	TNBC	breast	breast	Epithelial cells	Normal
HCI010	1352919	TNBC	Basal	breast	Primary Tumor	Epithelial cells	Tumor
HCI001	1719464	TNBC	Basal	breast	Primary Tumor	Epithelial cells	Tumor
HCI010	1080613	TNBC	Basal	breast	Primary Tumor	Epithelial cells	Tumor
BC03	3222729	TNBC	luminal B	breast	double positive (ER+ and HER2+)	Epithelial cells	Tumor
HCI002	1287848	TNBC	Basal	breast	Primary Tumor	Adipocytes	Tumor
HCI010LN	670577	Metastasis	Basal	lymph node	Lymph Node	Erythrocytes	Tumor
HCI010LU	2449639	Metastasis	Basal	Lung	Lung	Epithelial cells	Tumor
HCI001	500360	TNBC	Basal	breast	Primary Tumor	Epithelial cells	Normal
BC02	1746813	TNBC	luminal A	breast	estrogen receptor positive (ER+)	Epithelial cells	Tumor
HCI002LU	1195712	Metastasis	Basal	Lung	Lung	Adipocytes	Tumor
HCI002LU	1076943	Metastasis	Basal	Lung	Lung	Adipocytes	Normal
BC10	2172791	TNBC	TNBC	breast	triple-negative breast cancer (TNBC)	Epithelial cells	Tumor
HCI002LU	552388	Metastasis	Basal	Lung	Lung	Adipocytes	Tumor
BC07LN	3258180	TNBC	TNBC	lymph node	triple-negative breast cancer (TNBC)	B-cells	Normal
HCI002LU	666211	Metastasis	Basal	Lung	Lung	Monocytes	Normal
HCI002	785866	TNBC	Basal	breast	Primary Tumor	Adipocytes	Tumor
HCI002LU	836870	Metastasis	Basal	Lung	Lung	Monocytes	Tumor
HCI010	764246	TNBC	Basal	breast	Primary Tumor	Epithelial cells	Tumor
PT058	1.43916e+06	TNBC	TNBC	breast	breast	Endothelial cells	Tumor
BC03	2866595	TNBC	luminal B	breast	double positive (ER+ and HER2+)	CD8+ T-cells	Normal
BC03LN	3216154	TNBC	luminal B	lymph node	double positive (ER+ and HER2+)	Erythrocytes	Normal
BC06	2119922	TNBC	HER2	breast	human epidermal growth factor receptor 2 positive (HER2+)	Macrophages	Normal
HCI001LU	1871471	Metastasis	Basal	Lung	Lung	Epithelial cells	Tumor
HCI001	1026551	TNBC	Basal	breast	Primary Tumor	Epithelial cells	Tumor
HCI001LU	1940240	Metastasis	Basal	Lung	Lung	Epithelial cells	Tumor
HCI001	1539147	TNBC	Basal	breast	Primary Tumor	Epithelial cells	Tumor
HCI010LU	66979	Metastasis	Basal	Lung	Lung	Macrophages	Normal
HCI002	490427	TNBC	Basal	breast	Primary Tumor	Epithelial cells	Normal
BC07	2943137	TNBC	TNBC	breast	triple-negative breast cancer (TNBC)	Epithelial cells	Normal
BC05	2526736	TNBC	HER2	breast	human epidermal growth factor receptor 2 positive (HER2+)	Epithelial cells	Tumor
BC07LN	3121256	TNBC	TNBC	lymph node	triple-negative breast cancer (TNBC)	Epithelial cells	Tumor
HCI010	503100	TNBC	Basal	breast	Primary Tumor	Erythrocytes	Tumor
HCI002	1648635	TNBC	Basal	breast	Primary Tumor	Adipocytes	Tumor
HCI001	2421610	TNBC	Basal	breast	Primary Tumor	Epithelial cells	Tumor
HCI010	553177	TNBC	Basal	breast	Primary Tumor	Fibroblasts	Tumor
BC05	2273385	TNBC	HER2	breast	human epidermal growth factor receptor 2 positive (HER2+)	Epithelial cells	Normal
HCI010	2516919	TNBC	Basal	breast	Primary Tumor	Epithelial cells	Tumor
HCI002	848990	TNBC	Basal	breast	Primary Tumor	Epithelial cells	Normal
BC07LN	1867623	TNBC	TNBC	lymph node	triple-negative breast cancer (TNBC)	Epithelial cells	Tumor
HCI002	385038	TNBC	Basal	breast	Primary Tumor	Adipocytes	Tumor
HCI010	1256863	TNBC	Basal	breast	Primary Tumor	Epithelial cells	Tumor
BC06	4278476	TNBC	HER2	breast	human epidermal growth factor receptor 2 positive (HER2+)	B-cells	Normal
HCI002	1494556	TNBC	Basal	breast	Primary Tumor	Epithelial cells	Normal
HCI002	1088509	TNBC	Basal	breast	Primary Tumor	Epithelial cells	Normal
HCI002	1314683	TNBC	Basal	breast	Primary Tumor	Epithelial cells	Normal
HCI001	1664415	TNBC	Basal	breast	Primary Tumor	Epithelial cells	Tumor
HCI010LN	1849244	Metastasis	Basal	lymph node	Lymph Node	Epithelial cells	Tumor
HCI001	1557126	TNBC	Basal	breast	Primary Tumor	Epithelial cells	Tumor
HCI002	1076663	TNBC	Basal	breast	Primary Tumor	Epithelial cells	Normal
HCI010	1479700	TNBC	Basal	breast	Primary Tumor	Fibroblasts	Tumor
HCI010LU	408455	Metastasis	Basal	Lung	Lung	Fibroblasts	Tumor
PT058	1.88695e+06	TNBC	TNBC	breast	breast	Macrophages	Tumor
HCI001LU	79168	Metastasis	Basal	Lung	Lung	Adipocytes	Normal
HCI001LU	1507503	Metastasis	Basal	Lung	Lung	Epithelial cells	Tumor
HCI010	1040211	TNBC	Basal	breast	Primary Tumor	Fibroblasts	Tumor
HCI002	632570	TNBC	Basal	breast	Primary Tumor	Epithelial cells	Normal
HCI010LN	559890	Metastasis	Basal	lymph node	Lymph Node	Epithelial cells	Tumor
HCI010	864134	TNBC	Basal	breast	Primary Tumor	Epithelial cells	Tumor
HCI002LU	207225	Metastasis	Basal	Lung	Lung	Monocytes	Normal
BC09	3226952	TNBC	TNBC	breast	triple-negative breast cancer (TNBC)	B-cells	Normal
HCI010LU	299652	Metastasis	Basal	Lung	Lung	Adipocytes	Tumor
PT058	330268	TNBC	TNBC	breast	breast	Fibroblasts	Tumor
HCI010LU	1734401	Metastasis	Basal	Lung	Lung	Epithelial cells	Tumor
BC07LN	2309854	TNBC	TNBC	lymph node	triple-negative breast cancer (TNBC)	Macrophages	Normal
HCI010LU	946775	Metastasis	Basal	Lung	Lung	Epithelial cells	Tumor
HCI010	606166	TNBC	Basal	breast	Primary Tumor	Fibroblasts	Tumor
HCI002	1308728	TNBC	Basal	breast	Primary Tumor	Epithelial cells	Normal
PT089	690353	TNBC	TNBC	breast	breast	Epithelial cells	Tumor
HCI002	382808	TNBC	Basal	breast	Primary Tumor	Monocytes	Normal
HCI002	805767	TNBC	Basal	breast	Primary Tumor	Monocytes	Tumor
BC09	2766760	TNBC	TNBC	breast	triple-negative breast cancer (TNBC)	Macrophages	Normal
HCI010	99272	TNBC	Basal	breast	Primary Tumor	Epithelial cells	Tumor
HCI002	1118811	TNBC	Basal	breast	Primary Tumor	Adipocytes	Tumor
HCI010LN	659554	Metastasis	Basal	lymph node	Lymph Node	Epithelial cells	Tumor
HCI002	1284333	TNBC	Basal	breast	Primary Tumor	Adipocytes	Tumor
HCI010	2179048	TNBC	Basal	breast	Primary Tumor	Fibroblasts	Tumor
HCI010	2687114	TNBC	Basal	breast	Primary Tumor	Monocytes	Tumor
HCI010	939539	TNBC	Basal	breast	Primary Tumor	Epithelial cells	Tumor
HCI001LU	1153109	Metastasis	Basal	Lung	Lung	Epithelial cells	Tumor
PT039	3.02897e+06	TNBC	TNBC	breast	breast	Epithelial cells	Tumor
HCI002	1020602	TNBC	Basal	breast	Primary Tumor	Monocytes	Tumor
BC04	2589409	TNBC	HER2	breast	human epidermal growth factor receptor 2 positive (HER2+)	Epithelial cells	Tumor
BC04	1941162	TNBC	HER2	breast	human epidermal growth factor receptor 2 positive (HER2+)	Epithelial cells	Tumor
BC07LN	5681	TNBC	TNBC	lymph node	triple-negative breast cancer (TNBC)	Fibroblasts	Normal
HCI001LU	1392621	Metastasis	Basal	Lung	Lung	Epithelial cells	Tumor
BC09	2233697	TNBC	TNBC	breast	triple-negative breast cancer (TNBC)	CD8+ T-cells	Normal
BC03	2350688	TNBC	luminal B	breast	double positive (ER+ and HER2+)	Epithelial cells	Tumor
PT084	865293	TNBC	TNBC	breast	breast	Fibroblasts	Normal
BC03LN	3933460	TNBC	luminal B	lymph node	double positive (ER+ and HER2+)	CD8+ T-cells	Normal
BC08	1067765	TNBC	TNBC	breast	triple-negative breast cancer (TNBC)	Epithelial cells	Normal
BC01	2825562	TNBC	luminal A	breast	estrogen receptor positive (ER+)	Epithelial cells	Tumor
PT039	2.941e+06	TNBC	TNBC	breast	breast	Epithelial cells	Tumor
PT039	1.22683e+06	TNBC	TNBC	breast	breast	Epithelial cells	Tumor
HCI002	447050	TNBC	Basal	breast	Primary Tumor	Monocytes	Tumor
HCI010LU	1252811	Metastasis	Basal	Lung	Lung	Epithelial cells	Tumor
HCI010	1055756	TNBC	Basal	breast	Primary Tumor	Epithelial cells	Tumor
HCI010LU	251450	Metastasis	Basal	Lung	Lung	Epithelial cells	Tumor
HCI002	1165033	TNBC	Basal	breast	Primary Tumor	Epithelial cells	Normal
HCI010	1971151	TNBC	Basal	breast	Primary Tumor	Fibroblasts	Tumor
HCI010LN	715067	Metastasis	Basal	lymph node	Lymph Node	Epithelial cells	Tumor
HCI010	1760364	TNBC	Basal	breast	Primary Tumor	Epithelial cells	Tumor
HCI002	1024909	TNBC	Basal	breast	Primary Tumor	Epithelial cells	Normal
HCI001	2464648	TNBC	Basal	breast	Primary Tumor	Epithelial cells	Tumor
HCI001LU	550090	Metastasis	Basal	Lung	Lung	Epithelial cells	Tumor
BC09	3413023	TNBC	TNBC	breast	triple-negative breast cancer (TNBC)	CD8+ T-cells	Normal
PT126	762775	TNBC	TNBC	breast	breast	Fibroblasts	Tumor
HCI002	284503	TNBC	Basal	breast	Primary Tumor	Adipocytes	Tumor
HCI001LU	979987	Metastasis	Basal	Lung	Lung	Epithelial cells	Tumor
HCI010LN	1092082	Metastasis	Basal	lymph node	Lymph Node	Epithelial cells	Tumor
HCI001LU	429966	Metastasis	Basal	Lung	Lung	Epithelial cells	Tumor
BC03LN	4241656	TNBC	luminal B	lymph node	double positive (ER+ and HER2+)	Erythrocytes	Normal
HCI002	1601831	TNBC	Basal	breast	Primary Tumor	Adipocytes	Tumor
HCI002LU	1034628	Metastasis	Basal	Lung	Lung	Adipocytes	Tumor
HCI010	1116652	TNBC	Basal	breast	Primary Tumor	Erythrocytes	Tumor
HCI010LN	1224050	Metastasis	Basal	lymph node	Lymph Node	Epithelial cells	Tumor
BC06	4426109	TNBC	HER2	breast	human epidermal growth factor receptor 2 positive (HER2+)	Epithelial cells	Tumor
HCI001	467336	TNBC	Basal	breast	Primary Tumor	Epithelial cells	Normal
BC05	1735080	TNBC	HER2	breast	human epidermal growth factor receptor 2 positive (HER2+)	Epithelial cells	Normal
HCI010LU	967884	Metastasis	Basal	Lung	Lung	Epithelial cells	Tumor
HCI002	994780	TNBC	Basal	breast	Primary Tumor	Epithelial cells	Normal
BC04	799998	TNBC	HER2	breast	human epidermal growth factor receptor 2 positive (HER2+)	Epithelial cells	Tumor
HCI010	324608	TNBC	Basal	breast	Primary Tumor	Fibroblasts	Tumor
PT084	949321	TNBC	TNBC	breast	breast	Endothelial cells	Normal
PT089	757150	TNBC	TNBC	breast	breast	Fibroblasts	Tumor
HCI002LU	157267	Metastasis	Basal	Lung	Lung	Monocytes	Tumor
HCI002	1084370	TNBC	Basal	breast	Primary Tumor	Epithelial cells	Normal
HCI010	937995	TNBC	Basal	breast	Primary Tumor	Epithelial cells	Tumor
BC08	1773642	TNBC	TNBC	breast	triple-negative breast cancer (TNBC)	Epithelial cells	Normal
HCI010	1102042	TNBC	Basal	breast	Primary Tumor	Fibroblasts	Tumor
HCI002	1196596	TNBC	Basal	breast	Primary Tumor	Adipocytes	Normal
BC01	2806741	TNBC	luminal A	breast	estrogen receptor positive (ER+)	Epithelial cells	Tumor
HCI001	438905	TNBC	Basal	breast	Primary Tumor	Epithelial cells	Normal
HCI010LU	947828	Metastasis	Basal	Lung	Lung	Epithelial cells	Tumor
HCI001LU	1170904	Metastasis	Basal	Lung	Lung	Epithelial cells	Tumor
HCI010LU	215213	Metastasis	Basal	Lung	Lung	Epithelial cells	Tumor
PT081	254969	TNBC	TNBC	breast	breast	Fibroblasts	Normal
PT084	649590	TNBC	TNBC	breast	breast	Epithelial cells	Tumor
HCI002	480229	TNBC	Basal	breast	Primary Tumor	Epithelial cells	Normal
BC04	2183291	TNBC	HER2	breast	human epidermal growth factor receptor 2 positive (HER2+)	Epithelial cells	Tumor
HCI001LU	982925	Metastasis	Basal	Lung	Lung	Epithelial cells	Tumor
HCI010LU	724552	Metastasis	Basal	Lung	Lung	Epithelial cells	Tumor
BC07	2917051	TNBC	TNBC	breast	triple-negative breast cancer (TNBC)	B-cells	Normal
BC07	4448533	TNBC	TNBC	breast	triple-negative breast cancer (TNBC)	Macrophages	Normal
PT039	1.5272e+06	TNBC	TNBC	breast	breast	Epithelial cells	Normal
HCI010LU	26249	Metastasis	Basal	Lung	Lung	Monocytes	Normal
HCI010LU	445954	Metastasis	Basal	Lung	Lung	Fibroblasts	Tumor
HCI001LU	2588646	Metastasis	Basal	Lung	Lung	Epithelial cells	Tumor
BC09	4947165	TNBC	TNBC	breast	triple-negative breast cancer (TNBC)	CD8+ T-cells	Normal
HCI002LU	608362	Metastasis	Basal	Lung	Lung	Epithelial cells	Normal
HCI010	1286907	TNBC	Basal	breast	Primary Tumor	Fibroblasts	Tumor
BC06	3699428	TNBC	HER2	breast	human epidermal growth factor receptor 2 positive (HER2+)	Erythrocytes	Normal
BC07	2482442	TNBC	TNBC	breast	triple-negative breast cancer (TNBC)	Epithelial cells	Normal
HCI002	1204878	TNBC	Basal	breast	Primary Tumor	Adipocytes	Normal
HCI010LU	928252	Metastasis	Basal	Lung	Lung	Epithelial cells	Tumor
BC04	2143075	TNBC	HER2	breast	human epidermal growth factor receptor 2 positive (HER2+)	CD8+ T-cells	Normal
PT039	396176	TNBC	TNBC	breast	breast	Epithelial cells	Tumor
HCI010LU	397175	Metastasis	Basal	Lung	Lung	Epithelial cells	Tumor
HCI002	1190252	TNBC	Basal	breast	Primary Tumor	Epithelial cells	Normal
HCI001	2070698	TNBC	Basal	breast	Primary Tumor	Epithelial cells	Tumor
BC03LN	2591854	TNBC	luminal B	lymph node	double positive (ER+ and HER2+)	Erythrocytes	Normal
HCI010LU	518093	Metastasis	Basal	Lung	Lung	Epithelial cells	Tumor
HCI002	453140	TNBC	Basal	breast	Primary Tumor	Adipocytes	Tumor
HCI010	156238	TNBC	Basal	breast	Primary Tumor	Epithelial cells	Tumor
BC07	2034879	TNBC	TNBC	breast	triple-negative breast cancer (TNBC)	Epithelial cells	Tumor
BC03LN	4099795	TNBC	luminal B	lymph node	double positive (ER+ and HER2+)	Epithelial cells	Tumor
HCI001	1878086	TNBC	Basal	breast	Primary Tumor	Epithelial cells	Tumor
HCI002LU	1238044	Metastasis	Basal	Lung	Lung	Adipocytes	Tumor
BC05	1827584	TNBC	HER2	breast	human epidermal growth factor receptor 2 positive (HER2+)	Epithelial cells	Tumor
HCI010	1484604	TNBC	Basal	breast	Primary Tumor	Epithelial cells	Tumor
HCI010LN	729534	Metastasis	Basal	lymph node	Lymph Node	Epithelial cells	Normal
HCI002LU	1058400	Metastasis	Basal	Lung	Lung	Monocytes	Normal
HCI010	2004645	TNBC	Basal	breast	Primary Tumor	Fibroblasts	Tumor
HCI010	746488	TNBC	Basal	breast	Primary Tumor	Fibroblasts	Tumor
BC05	2248734	TNBC	HER2	breast	human epidermal growth factor receptor 2 positive (HER2+)	Epithelial cells	Tumor
HCI001	2197750	TNBC	Basal	breast	Primary Tumor	Epithelial cells	Tumor
HCI001LU	873071	Metastasis	Basal	Lung	Lung	Epithelial cells	Tumor
HCI010LN	2299409	Metastasis	Basal	lymph node	Lymph Node	Epithelial cells	Tumor
BC03LN	3155199	TNBC	luminal B	lymph node	double positive (ER+ and HER2+)	B-cells	Normal
BC01	2719093	TNBC	luminal A	breast	estrogen receptor positive (ER+)	Epithelial cells	Normal
HCI001	2006879	TNBC	Basal	breast	Primary Tumor	Epithelial cells	Tumor
HCI002	2071753	TNBC	Basal	breast	Primary Tumor	Epithelial cells	Normal
HCI001LU	96407	Metastasis	Basal	Lung	Lung	Epithelial cells	Normal
BC02	2792106	TNBC	luminal A	breast	estrogen receptor positive (ER+)	Epithelial cells	Normal
BC04	1460079	TNBC	HER2	breast	human epidermal growth factor receptor 2 positive (HER2+)	Epithelial cells	Tumor
BC03LN	5169597	TNBC	luminal B	lymph node	double positive (ER+ and HER2+)	Epithelial cells	Tumor
HCI010	1178660	TNBC	Basal	breast	Primary Tumor	Fibroblasts	Tumor
HCI010LN	370114	Metastasis	Basal	lymph node	Lymph Node	Epithelial cells	Tumor
HCI002	869410	TNBC	Basal	breast	Primary Tumor	Adipocytes	Tumor
BC04	2338265	TNBC	HER2	breast	human epidermal growth factor receptor 2 positive (HER2+)	Epithelial cells	Tumor
BC02	2331959	TNBC	luminal A	breast	estrogen receptor positive (ER+)	Epithelial cells	Normal
HCI002	614519	TNBC	Basal	breast	Primary Tumor	Epithelial cells	Normal
BC07	4307466	TNBC	TNBC	breast	triple-negative breast cancer (TNBC)	Epithelial cells	Tumor
BC07	3466954	TNBC	TNBC	breast	triple-negative breast cancer (TNBC)	CD8+ T-cells	Normal
HCI010LU	163189	Metastasis	Basal	Lung	Lung	Epithelial cells	Normal
PT126	1.33676e+06	TNBC	TNBC	breast	breast	Epithelial cells	Normal
HCI010	651149	TNBC	Basal	breast	Primary Tumor	Erythrocytes	Tumor
HCI002	1408004	TNBC	Basal	breast	Primary Tumor	Adipocytes	Tumor
HCI001LU	1672660	Metastasis	Basal	Lung	Lung	Epithelial cells	Tumor
PT081	300415	TNBC	TNBC	breast	breast	Epithelial cells	Tumor
HCI002	810811	TNBC	Basal	breast	Primary Tumor	Epithelial cells	Normal
HCI002	1711142	TNBC	Basal	breast	Primary Tumor	Epithelial cells	Normal
HCI002LU	1011498	Metastasis	Basal	Lung	Lung	Adipocytes	Tumor
HCI001LU	96986	Metastasis	Basal	Lung	Lung	Epithelial cells	Normal
HCI001	186588	TNBC	Basal	breast	Primary Tumor	Epithelial cells	Normal
BC07	1436999	TNBC	TNBC	breast	triple-negative breast cancer (TNBC)	CD8+ T-cells	Normal
HCI010LU	634523	Metastasis	Basal	Lung	Lung	Epithelial cells	Tumor
BC08	3581838	TNBC	TNBC	breast	triple-negative breast cancer (TNBC)	Fibroblasts	Tumor
HCI002	1426640	TNBC	Basal	breast	Primary Tumor	Adipocytes	Tumor
BC02	2228396	TNBC	luminal A	breast	estrogen receptor positive (ER+)	Epithelial cells	Tumor
HCI010LN	815048	Metastasis	Basal	lymph node	Lymph Node	Epithelial cells	Normal
HCI002LU	649571	Metastasis	Basal	Lung	Lung	Epithelial cells	Normal
PT081	420479	TNBC	TNBC	breast	breast	Epithelial cells	Tumor
HCI002	1516641	TNBC	Basal	breast	Primary Tumor	Epithelial cells	Normal
HCI001	1427323	TNBC	Basal	breast	Primary Tumor	Epithelial cells	Tumor
HCI002	555896	TNBC	Basal	breast	Primary Tumor	Epithelial cells	Normal
BC07	5871556	TNBC	TNBC	breast	triple-negative breast cancer (TNBC)	Epithelial cells	Tumor
PT126	1.0582e+06	TNBC	TNBC	breast	breast	Epithelial cells	Tumor
HCI002	1168498	TNBC	Basal	breast	Primary Tumor	Epithelial cells	Normal
HCI002	1081523	TNBC	Basal	breast	Primary Tumor	Epithelial cells	Normal
HCI001	1135530	TNBC	Basal	breast	Primary Tumor	Epithelial cells	Tumor
HCI002LU	507742	Metastasis	Basal	Lung	Lung	CD8+ T-cells	Tumor
HCI002LU	530569	Metastasis	Basal	Lung	Lung	Monocytes	Tumor
PT039	1.37539e+06	TNBC	TNBC	breast	breast	Macrophages	Normal
HCI001	2128248	TNBC	Basal	breast	Primary Tumor	Epithelial cells	Tumor
BC08	2378836	TNBC	TNBC	breast	triple-negative breast cancer (TNBC)	Epithelial cells	Normal
BC02	2122114	TNBC	luminal A	breast	estrogen receptor positive (ER+)	Epithelial cells	Normal
BC08	1569194	TNBC	TNBC	breast	triple-negative breast cancer (TNBC)	Epithelial cells	Normal
HCI010LU	141305	Metastasis	Basal	Lung	Lung	Epithelial cells	Tumor
HCI010LU	210366	Metastasis	Basal	Lung	Lung	Macrophages	Tumor
HCI010	1559257	TNBC	Basal	breast	Primary Tumor	Epithelial cells	Tumor
HCI002	1320156	TNBC	Basal	breast	Primary Tumor	Epithelial cells	Normal
BC05	2280893	TNBC	HER2	breast	human epidermal growth factor receptor 2 positive (HER2+)	Epithelial cells	Normal
BC02	2500164	TNBC	luminal A	breast	estrogen receptor positive (ER+)	Epithelial cells	Tumor
BC07	1699715	TNBC	TNBC	breast	triple-negative breast cancer (TNBC)	Epithelial cells	Tumor
BC09	2948257	TNBC	TNBC	breast	triple-negative breast cancer (TNBC)	CD8+ T-cells	Normal
HCI002	837882	TNBC	Basal	breast	Primary Tumor	Epithelial cells	Normal
HCI010LU	203630	Metastasis	Basal	Lung	Lung	Epithelial cells	Tumor
BC02	1833905	TNBC	luminal A	breast	estrogen receptor positive (ER+)	Epithelial cells	Normal
HCI002	2222266	TNBC	Basal	breast	Primary Tumor	Epithelial cells	Normal
0	0	0	0	0	0	0	Tumor
PT039	1.47261e+06	TNBC	TNBC	breast	breast	Fibroblasts	Normal
PT089	604485	TNBC	TNBC	breast	breast	Epithelial cells	Tumor
HCI002	1284239	TNBC	Basal	breast	Primary Tumor	Monocytes	Tumor
PT039	2.18737e+06	TNBC	TNBC	breast	breast	Epithelial cells	Tumor
HCI010LU	1612386	Metastasis	Basal	Lung	Lung	Fibroblasts	Tumor
BC02	3076610	TNBC	luminal A	breast	estrogen receptor positive (ER+)	Epithelial cells	Normal
HCI002	1571930	TNBC	Basal	breast	Primary Tumor	Monocytes	Tumor
HCI010LU	1645384	Metastasis	Basal	Lung	Lung	Fibroblasts	Tumor
HCI002	1682262	TNBC	Basal	breast	Primary Tumor	Epithelial cells	Normal
HCI010	801461	TNBC	Basal	breast	Primary Tumor	Fibroblasts	Tumor
[truncated: 224 more rows]

## Sheet: Fig.4c
	Type	value	source
circ1	Normal	2.34341	Lymph
circ2	Normal	3.42271	Lymph
circ3	Normal	1.42043	Lymph
circ4	Normal	4.90719	Lymph
circ5	Normal	3.78035	Lymph
circ6	Normal	1.59405	Lymph
circ7	Normal	2.18011	Lymph
circ8	Normal	2.34341	Lymph
circ9	Normal	2.5919	Lymph
circ10	Normal	2.02675	Lymph
circ11	Normal	2.66308	Lymph
circ12	Normal	2.65175	Lymph
circ13	Normal	3.10976	Lymph
circ14	Normal	3.90506	Lymph
circ15	Normal	2.22319	Lymph
circ16	Normal	2.02675	Lymph
circ17	Normal	3.18067	Lymph
circ18	Normal	5.05942	Lymph
circ19	Normal	0.973561	Lymph
circ20	Normal	1.74193	Lymph
circ21	Normal	0.600855	Lymph
circ22	Normal	0.943695	Lymph
circ23	Normal	0.600855	Lymph
circ24	Normal	3.13429	Lymph
circ25	Normal	4.06535	Lymph
circ26	Normal	3.76989	Lymph
circ27	Normal	0.579266	Lymph
circ28	Normal	1.59405	Lymph
circ29	Normal	0.943695	Lymph
circ30	Normal	3.76989	Lymph
circ31	Normal	0.943695	Lymph
circ32	Normal	0.943695	Lymph
circ33	Normal	0.579266	Lymph
circ34	Normal	0.579266	Lymph
circ35	Normal	1.87074	Lymph
circ36	Normal	0.943695	Lymph
circ37	Normal	4.1305	Lymph
circ38	Normal	2.34341	Lymph
circ39	Normal	0.579266	Lymph
circ40	Normal	2.54717	Lymph
circ41	Normal	2.90493	Lymph
circ42	Normal	1.87074	Lymph
circ43	Normal	3.13429	Lymph
circ44	Normal	0.579266	Lymph
circ45	Normal	0.579266	Lymph
circ46	Normal	0.943695	Lymph
circ47	Normal	3.37589	Lymph
circ48	Normal	1.98483	Lymph
circ49	Normal	2.947	Lymph
circ50	Normal	2.6068	Lymph
circ51	Normal	0.579266	Lymph
circ52	Normal	0.943695	Lymph
circ53	Normal	2.86102	Lymph
circ54	Normal	1.59405	Lymph
circ55	Normal	3.32074	Lymph
circ56	Normal	2.81508	Lymph
circ57	Normal	3.69477	Lymph
circ58	Normal	3.29198	Lymph
circ59	Normal	2.99296	Lymph
circ60	Normal	3.9366	Lymph
circ61	Normal	2.65175	Lymph
circ62	Normal	0.600855	Lymph
circ63	Normal	3.61743	Lymph
circ64	Normal	3.9837	Lymph
circ65	Normal	1.24445	Lymph
circ66	Normal	3.27843	Lymph
circ67	Normal	4.02867	Lymph
circ68	Normal	3.72232	Lymph
circ69	Normal	0.973561	Lymph
circ70	Normal	3.57219	Lymph
circ71	Normal	1.24445	Lymph
circ72	Normal	0.600855	Lymph
circ73	Normal	2.38731	Lymph
circ74	Normal	1.63284	Lymph
circ75	Normal	3.21433	Lymph
circ76	Normal	0.973561	Lymph
circ77	Normal	4.31923	Lymph
circ78	Normal	0.973561	Lymph
circ79	Normal	0.600855	Lymph
circ80	Normal	4.04323	Lymph
circ81	Normal	2.30861	Lymph
circ82	Normal	4.42326	Lymph
circ83	Normal	2.22319	Lymph
circ84	Normal	3.54878	Lymph
circ85	Normal	2.52824	Lymph
circ86	Normal	1.22144	Breast
circ87	Normal	0.786654	Breast
circ88	Normal	3.06024	Breast
circ89	Normal	0.786654	Breast
circ90	Normal	2.35786	Breast
circ91	Normal	3.06024	Breast
circ92	Normal	4.33533	Breast
circ93	Normal	3.63961	Breast
circ94	Normal	2.65017	Breast
circ95	Normal	4.00409	Breast
circ96	Tumor	1.36473	Breast
circ97	Tumor	1.24007	Breast
circ98	Tumor	1.97903	Breast
circ99	Tumor	0.962688	Breast
circ100	Tumor	0.795654	Breast
circ101	Tumor	0.479856	Breast
circ102	Tumor	0.469108	Breast
circ103	Tumor	1.22258	Breast
circ104	Tumor	0.456345	Breast
circ105	Tumor	1.24007	Breast
circ106	Tumor	0.477891	Breast
circ107	Tumor	0.771028	Breast
circ108	Tumor	1.02311	Breast
circ109	Tumor	1.51409	Breast
circ110	Tumor	1.7926	Breast
circ111	Tumor	0.540561	Breast
circ112	Tumor	1.69137	Breast
circ113	Tumor	2.6504	Breast
circ114	Tumor	0.438355	Breast
circ115	Tumor	0.779785	Breast
circ116	Tumor	0.485895	Breast
circ117	Tumor	0.865403	Breast
circ118	Tumor	1.26451	Breast
circ119	Tumor	1.35813	Breast
circ120	Tumor	1.07103	Breast
circ121	Tumor	0.772824	Breast
circ122	Tumor	1.01117	Breast
circ123	Tumor	1.01117	Breast
circ124	Tumor	1.50355	Breast
circ125	Tumor	1.2035	Breast
circ126	Tumor	1.01117	Breast
circ127	Tumor	1.73404	Breast
circ128	Tumor	0.459282	Breast
circ129	Tumor	1.06	Breast
circ130	Tumor	0.487835	Breast
circ131	Tumor	1.20116	Breast
circ132	Tumor	0.839826	Breast
circ133	Tumor	1.8748	Breast
circ134	Tumor	1.2041	Breast
circ135	Tumor	0.505601	Breast
circ136	Tumor	0.494603	Breast
circ137	Tumor	1.25348	Breast
circ138	Tumor	1.29878	Breast
circ139	Tumor	0.443625	Breast
circ140	Tumor	1.61829	Breast
circ141	Tumor	1.99546	Breast
circ142	Tumor	1.53044	Breast
circ143	Tumor	1.36537	Breast
circ144	Tumor	1.06	Breast
circ145	Tumor	0.487835	Breast
circ146	Tumor	1.3787	Breast
circ147	Tumor	1.62611	Breast
circ148	Tumor	0.484629	Breast
circ149	Tumor	0.502149	Breast
circ150	Tumor	1.56292	Breast
circ151	Tumor	1.25708	Breast
circ152	Tumor	1.42164	Breast
circ153	Tumor	1.42164	Breast
circ154	Tumor	0.478693	Breast
circ155	Tumor	0.820081	Breast
circ156	Tumor	0.491852	Breast
circ157	Tumor	1.26451	Breast
circ158	Tumor	0.452213	Breast
circ159	Tumor	2.08422	Breast
circ160	Tumor	0.439513	Breast
circ161	Tumor	1.07746	Breast
circ162	Tumor	0.980593	Breast
circ163	Tumor	0.479856	Breast
circ164	Tumor	1.2041	Breast
circ165	Tumor	1.90743	Breast
circ166	Tumor	0.83488	Breast
circ167	Tumor	1.00552	Breast
circ168	Tumor	1.0381	Breast
circ169	Tumor	0.494014	Breast
circ170	Tumor	0.743794	Breast
circ171	Tumor	1.68258	Breast
circ172	Tumor	0.485895	Breast
circ173	Tumor	0.485895	Breast
circ174	Tumor	0.485895	Breast
circ175	Tumor	1.68258	Breast
circ176	Tumor	1.05671	Breast
circ177	Tumor	0.485895	Breast
circ178	Tumor	1.35813	Breast
circ179	Tumor	0.811489	Breast
circ180	Tumor	1.35271	Breast
circ181	Tumor	1.54245	Breast
circ182	Tumor	0.502149	Breast
circ183	Tumor	1.22258	Breast
circ184	Tumor	0.724965	Breast
circ185	Tumor	0.779411	Breast
circ186	Tumor	0.419097	Breast
circ187	Tumor	1.0549	Breast
circ188	Tumor	0.80238	Breast
circ189	Tumor	0.452213	Breast
circ190	Tumor	0.464049	Breast
circ191	Tumor	0.817502	Breast
circ192	Tumor	0.498189	Breast
circ193	Tumor	1.38502	Breast
circ194	Tumor	2.0796	Breast
circ195	Tumor	0.458053	Breast
circ196	Tumor	0.851633	Breast
circ197	Tumor	0.479596	Breast
circ198	Tumor	1.35813	Breast
circ199	Tumor	0.48483	Breast
circ200	Tumor	0.452213	Breast
circ201	Tumor	0.731959	Breast
circ202	Tumor	1.02911	Breast
circ203	Tumor	0.788025	Breast
circ204	Tumor	0.469706	Breast
circ205	Tumor	2.41519	Breast
circ206	Tumor	0.788025	Breast
circ207	Tumor	1.22322	Breast
circ208	Tumor	1.22322	Breast
circ209	Tumor	1.52544	Breast
circ210	Tumor	0.788025	Breast
circ211	Tumor	1.64802	Breast
circ212	Tumor	1.8748	Breast
circ213	Tumor	0.742084	Breast
circ214	Tumor	1.29878	Breast
circ215	Tumor	0.438355	Breast
circ216	Tumor	1.01895	Breast
circ217	Tumor	0.479856	Breast
circ218	Tumor	0.802755	Breast
circ219	Tumor	0.802755	Breast
circ220	Tumor	1.24224	Breast
circ221	Tumor	0.479856	Breast
circ222	Tumor	1.36537	Breast
circ223	Tumor	0.787393	Breast
circ224	Tumor	0.478693	Breast
circ225	Tumor	0.749854	Breast
circ226	Tumor	2.56617	Breast
circ227	Tumor	0.490062	Breast
circ228	Tumor	1.06376	Breast
circ229	Tumor	2.61362	Breast
circ230	Tumor	1.42602	Breast
circ231	Tumor	1.09956	Breast
circ232	Tumor	0.768528	Breast
circ233	Tumor	0.456345	Breast
circ234	Tumor	0.456345	Breast
circ235	Tumor	0.456345	Breast
circ236	Tumor	1.19791	Breast
circ237	Tumor	1.00609	Breast
circ238	Tumor	0.768528	Breast
circ239	Tumor	0.768528	Breast
circ240	Tumor	0.456345	Breast
circ241	Tumor	0.768528	Breast
circ242	Tumor	0.456345	Breast
circ243	Tumor	0.768528	Breast
circ244	Tumor	0.456345	Breast
circ245	Tumor	0.768528	Breast
circ246	Tumor	0.466212	Breast
circ247	Tumor	0.782938	Breast
circ248	Tumor	0.466212	Breast
circ249	Tumor	0.466212	Breast
circ250	Tumor	1.02311	Breast
circ251	Tumor	0.466212	Breast
circ252	Tumor	1.01939	Breast
circ253	Tumor	2.19517	Breast
circ254	Tumor	1.07143	Breast
circ255	Tumor	0.523533	Breast
circ256	Tumor	0.795654	Breast
circ257	Tumor	1.0381	Breast
circ258	Tumor	0.795654	Breast
circ259	Tumor	0.795654	Breast
circ260	Tumor	0.795654	Breast
circ261	Tumor	1.0381	Breast
circ262	Tumor	0.474957	Breast
circ263	Tumor	1.23308	Breast
circ264	Tumor	1.0381	Breast
circ265	Tumor	0.474957	Breast
circ266	Tumor	1.23906	Breast
circ267	Tumor	1.00904	Breast
circ268	Tumor	0.974735	Breast
circ269	Tumor	0.438355	Breast
circ270	Tumor	0.438355	Breast
circ271	Tumor	0.438355	Breast
circ272	Tumor	0.974735	Breast
circ273	Tumor	0.438355	Breast
circ274	Tumor	1.16334	Breast
circ275	Tumor	0.438355	Breast
circ276	Tumor	0.974735	Breast
circ277	Tumor	0.441698	Breast
circ278	Tumor	1.45627	Breast
circ279	Tumor	0.474688	Breast
circ280	Tumor	1.23906	Breast
circ281	Tumor	0.801072	Breast
circ282	Tumor	0.478693	Breast
circ283	Tumor	0.478693	Breast
circ284	Tumor	0.801072	Breast
circ285	Tumor	1.24007	Breast
circ286	Tumor	0.510551	Breast
circ287	Tumor	0.494014	Breast
circ288	Tumor	1.29791	Breast
circ289	Tumor	1.5676	Breast
circ290	Tumor	0.456018	Breast
circ291	Tumor	0.771028	Breast
circ292	Tumor	0.464287	Breast
circ293	Tumor	1.8748	Breast
circ294	Tumor	1.0614	Breast
circ295	Tumor	1.29878	Breast
circ296	Tumor	1.47102	Breast
circ297	Tumor	1.68929	Breast
circ298	Tumor	1.21299	Breast
circ299	Tumor	1.0549	Breast
circ300	Tumor	0.48483	Breast
circ301	Tumor	0.48483	Breast
circ302	Tumor	0.809952	Breast
circ303	Tumor	1.0549	Breast
circ304	Tumor	1.68032	Breast
circ305	Tumor	0.48483	Breast
circ306	Tumor	0.809952	Breast
circ307	Tumor	0.809952	Breast
circ308	Tumor	0.48483	Breast
circ309	Tumor	1.55675	Breast
circ310	Tumor	0.48483	Breast
circ311	Tumor	1.2515	Breast
circ312	Tumor	0.48483	Breast
circ313	Tumor	0.48483	Breast
circ314	Tumor	1.0549	Breast
circ315	Tumor	0.505601	Breast
circ316	Tumor	1.08989	Breast
circ317	Tumor	0.839826	Breast
circ318	Tumor	1.08989	Breast
circ319	Tumor	1.2041	Breast
circ320	Tumor	0.773285	Breast
circ321	Tumor	1.62611	Breast
circ322	Tumor	1.50422	Breast
circ323	Tumor	1.2041	Breast
circ324	Tumor	2.00388	Breast
circ325	Tumor	0.786664	Breast
circ326	Tumor	1.26132	Breast
circ327	Tumor	0.490127	Breast
circ328	Tumor	1.26132	Breast
circ329	Tumor	1.26132	Breast
circ330	Tumor	0.469108	Breast
circ331	Tumor	0.469108	Breast
circ332	Tumor	0.787155	Breast
circ333	Tumor	0.469108	Breast
circ334	Tumor	0.787155	Breast
circ335	Tumor	0.452213	Breast
circ336	Tumor	0.762475	Breast
circ337	Tumor	0.452213	Breast
circ338	Tumor	0.762475	Breast
circ339	Tumor	0.452213	Breast
circ340	Tumor	0.452213	Breast
circ341	Tumor	0.452213	Breast
circ342	Tumor	0.452213	Breast
circ343	Tumor	0.452213	Breast
circ344	Tumor	0.523533	Breast
circ345	Tumor	1.49063	Breast
circ346	Tumor	0.511392	Breast
circ347	Tumor	1.61057	Breast
circ348	Tumor	0.479596	Breast
circ349	Tumor	0.779411	Breast
circ350	Tumor	1.01895	Breast
circ351	Tumor	1.37383	Breast
circ352	Tumor	1.01895	Breast
circ353	Tumor	0.463793	Breast
circ354	Tumor	0.463793	Breast
circ355	Tumor	1.37383	Breast
circ356	Tumor	1.01895	Breast
circ357	Tumor	0.463793	Breast
circ358	Tumor	0.463793	Breast
circ359	Tumor	0.469368	Breast
circ360	Tumor	1.22258	Breast
circ361	Tumor	0.787533	Breast
circ362	Tumor	0.469368	Breast
circ363	Tumor	0.787533	Breast
circ364	Tumor	1.02853	Breast
circ365	Tumor	0.469368	Breast
circ366	Tumor	1.38502	Breast
circ367	Tumor	1.30371	Breast
circ368	Tumor	0.513262	Breast
circ369	Tumor	1.10267	Breast
circ370	Tumor	0.850777	Breast
circ371	Tumor	1.61431	Breast
circ372	Tumor	0.850777	Breast
circ373	Tumor	1.10267	Breast
circ374	Tumor	0.513262	Breast
circ375	Tumor	1.30371	Breast
circ376	Tumor	0.513262	Breast
circ377	Tumor	1.30371	Breast
circ378	Tumor	0.494014	Breast
circ379	Tumor	1.24176	Breast
circ380	Tumor	1.02751	Breast
circ381	Tumor	1.02751	Breast
circ382	Tumor	0.468771	Breast
circ383	Tumor	1.22145	Breast
circ384	Tumor	0.468771	Breast
circ385	Tumor	1.22145	Breast
circ386	Tumor	0.468771	Breast
circ387	Tumor	0.461581	Breast
circ388	Tumor	1.0198	Breast
circ389	Tumor	1.35271	Breast
circ390	Tumor	1.14769	Breast
circ391	Tumor	0.540561	Breast
circ392	Tumor	1.14769	Breast
circ393	Tumor	1.0431	Breast
circ394	Tumor	0.799909	Breast
circ395	Tumor	0.477891	Breast
circ396	Tumor	1.66334	Breast
circ397	Tumor	0.476846	Breast
circ398	Tumor	0.456018	Breast
circ399	Tumor	0.784532	Breast
circ400	Tumor	1.02499	Breast
circ401	Tumor	0.779785	Breast
circ402	Tumor	0.464049	Breast
circ403	Tumor	0.464049	Breast
circ404	Tumor	0.779785	Breast
circ405	Tumor	0.779785	Breast
circ406	Tumor	0.779785	Breast
circ407	Tumor	0.464049	Breast
circ408	Tumor	1.21254	Breast
circ409	Tumor	0.464049	Breast
circ410	Tumor	0.464049	Breast
circ411	Tumor	1.01939	Breast
circ412	Tumor	0.464049	Breast
circ413	Tumor	0.464049	Breast
circ414	Tumor	0.464049	Breast
circ415	Tumor	1.46133	Breast
circ416	Tumor	0.976766	Breast
circ417	Tumor	0.439513	Breast
circ418	Tumor	1.58179	Breast
circ419	Tumor	1.29791	Breast
circ420	Tumor	0.426789	Breast
circ421	Tumor	0.954353	Breast
circ422	Tumor	1.29878	Breast
circ423	Tumor	0.510551	Breast
circ424	Tumor	0.510551	Breast
circ425	Tumor	0.846905	Breast
circ426	Tumor	1.09815	Breast
circ427	Tumor	1.46581	Breast
circ428	Tumor	1.29878	Breast
circ429	Tumor	0.846905	Breast
circ430	Tumor	1.46581	Breast
circ431	Tumor	1.29878	Breast
circ432	Tumor	0.484629	Breast
circ433	Tumor	0.478154	Breast
circ434	Tumor	1.40253	Breast
circ435	Tumor	1.54299	Breast
circ436	Tumor	1.04355	Breast
circ437	Tumor	1.04355	Breast
circ438	Tumor	1.66613	Breast
circ439	Tumor	1.23906	Breast
circ440	Tumor	0.478154	Breast
circ441	Tumor	1.40253	Breast
circ442	Tumor	0.478154	Breast
circ443	Tumor	0.800291	Breast
circ444	Tumor	0.478154	Breast
circ445	Tumor	1.04355	Breast
circ446	Tumor	0.894771	Breast
circ447	Tumor	0.544292	Breast
circ448	Tumor	1.35932	Breast
circ449	Tumor	0.824042	Breast
circ450	Tumor	0.494603	Breast
circ451	Tumor	0.824042	Breast
circ452	Tumor	1.41533	Breast
circ453	Tumor	0.484629	Breast
circ454	Tumor	0.809661	Breast
circ455	Tumor	0.513862	Breast
circ456	Tumor	1.47217	Breast
circ457	Tumor	0.851633	Breast
circ458	Tumor	0.851633	Breast
circ459	Tumor	1.68712	Breast
circ460	Tumor	1.9717	Breast
circ461	Tumor	0.80238	Breast
circ462	Tumor	0.479596	Breast
circ463	Tumor	1.24176	Breast
circ464	Tumor	0.80238	Breast
circ465	Tumor	0.479596	Breast
circ466	Tumor	0.479596	Breast
circ467	Tumor	0.494014	Breast
circ468	Tumor	0.494014	Breast
circ469	Tumor	0.494014	Breast
circ470	Tumor	0.494014	Breast
circ471	Tumor	1.07043	Breast
circ472	Tumor	0.494014	Breast
circ473	Tumor	0.494014	Breast
circ474	Tumor	0.441698	Breast
circ475	Tumor	0.821948	Breast
circ476	Tumor	0.493149	Breast
circ477	Tumor	0.821948	Breast
circ478	Tumor	1.43206	Breast
circ479	Tumor	1.06897	Breast
circ480	Tumor	0.493149	Breast
circ481	Tumor	0.493149	Breast
circ482	Tumor	1.82921	Breast
circ483	Tumor	1.20116	Breast
circ484	Tumor	0.458053	Breast
circ485	Tumor	1.36225	Breast
circ486	Tumor	1.36225	Breast
circ487	Tumor	0.771028	Breast
circ488	Tumor	1.50095	Breast
circ489	Tumor	1.00904	Breast
circ490	Tumor	1.50095	Breast
circ491	Tumor	1.91838	Breast
circ492	Tumor	0.464287	Breast
circ493	Tumor	0.443625	Breast
circ494	Tumor	0.443625	Breast
circ495	Tumor	0.443625	Breast
circ496	Tumor	0.983963	Breast
circ497	Tumor	0.443625	Breast
circ498	Tumor	0.749854	Breast
circ499	Tumor	0.443625	Breast
circ500	Tumor	0.443625	Breast
circ501	Tumor	1.17353	Breast
circ502	Tumor	0.983963	Breast
circ503	Tumor	0.749854	Breast
circ504	Tumor	0.983963	Breast
circ505	Tumor	0.443625	Breast
circ506	Tumor	0.419097	Breast
circ507	Tumor	0.419097	Breast
circ508	Tumor	0.419097	Breast
circ509	Tumor	0.419097	Breast
circ510	Tumor	0.419097	Breast
circ511	Tumor	0.419097	Breast
circ512	Tumor	0.940696	Breast
circ513	Tumor	0.419097	Breast
circ514	Tumor	0.713526	Breast
circ515	Tumor	0.419097	Breast
circ516	Tumor	0.713526	Breast
circ517	Tumor	0.419097	Breast
circ518	Tumor	1.72673	Breast
circ519	Tumor	1.00552	Breast
circ520	Tumor	1.19729	Breast
circ521	Tumor	0.456018	Breast
circ522	Tumor	1.35813	Breast
circ523	Tumor	0.456018	Breast
circ524	Tumor	1.61829	Breast
circ525	Tumor	0.456018	Breast
circ526	Tumor	1.03322	Breast
circ527	Tumor	0.472106	Breast
circ528	Tumor	0.791514	Breast
circ529	Tumor	1.03322	Breast
circ530	Tumor	0.791514	Breast
circ531	Tumor	1.03322	Breast
circ532	Tumor	1.5084	Breast
circ533	Tumor	0.461581	Breast
circ534	Tumor	0.461581	Breast
circ535	Tumor	0.461581	Breast
circ536	Tumor	0.461581	Breast
circ537	Tumor	0.461581	Breast
circ538	Tumor	1.01514	Breast
circ539	Tumor	0.776183	Breast
circ540	Tumor	1.01514	Breast
circ541	Tumor	0.776183	Breast
circ542	Tumor	0.461581	Breast
circ543	Tumor	0.776183	Breast
circ544	Tumor	0.461581	Breast
circ545	Tumor	0.502149	Breast
circ546	Tumor	0.502149	Breast
circ547	Tumor	0.502149	Breast
circ548	Tumor	0.502149	Breast
circ549	Tumor	0.502149	Breast
circ550	Tumor	0.83488	Breast
circ551	Tumor	0.83488	Breast
circ552	Tumor	0.502149	Breast
circ553	Tumor	0.502149	Breast
circ554	Tumor	0.502149	Breast
circ555	Tumor	0.83488	Breast
circ556	Tumor	1.584	Breast
circ557	Tumor	0.980593	Breast
circ558	Tumor	0.441698	Breast
circ559	Tumor	0.441698	Breast
circ560	Tumor	0.441698	Breast
circ561	Tumor	1.16981	Breast
circ562	Tumor	0.441698	Breast
circ563	Tumor	0.980593	Breast
circ564	Tumor	0.747015	Breast
circ565	Tumor	0.747015	Breast
circ566	Tumor	0.980593	Breast
circ567	Tumor	0.441698	Breast
circ568	Tumor	1.32886	Breast
circ569	Tumor	0.747015	Breast
circ570	Tumor	0.431506	Breast
circ571	Tumor	0.431506	Breast
circ572	Tumor	0.431506	Breast
circ573	Tumor	0.431506	Breast
circ574	Tumor	0.431506	Breast
circ575	Tumor	0.431506	Breast
circ576	Tumor	0.431506	Breast
circ577	Tumor	0.431506	Breast
circ578	Tumor	0.431506	Breast
circ579	Tumor	0.431506	Breast
circ580	Tumor	0.431506	Breast
circ581	Tumor	0.786507	Breast
circ582	Tumor	1.02732	Breast
circ583	Tumor	0.468663	Breast
circ584	Normal	2.33215	Breast
circ585	Normal	2.60344	Breast
circ586	Normal	2.43907	Breast
circ587	Normal	3.03863	Breast
circ588	Normal	1.42469	Lung
circ589	Normal	1.42469	Lung
circ590	Normal	1.02431	Lung
circ591	Normal	2.29514	Lung
circ592	Tumor	1.55144	Breast
circ593	Tumor	2.20419	Breast
circ594	Tumor	2.07793	Breast
circ595	Tumor	3.42087	Breast
circ596	Tumor	2.00168	Breast
circ597	Tumor	3.19753	Breast
circ598	Tumor	2.49967	Breast
circ599	Tumor	3.06965	Breast
circ600	Tumor	2.44725	Breast
circ601	Tumor	2.24551	Breast
circ602	Tumor	2.4522	Breast
circ603	Tumor	1.30498	Breast
circ604	Tumor	0.63968	Breast
circ605	Tumor	2.40833	Breast
circ606	Tumor	2.90921	Breast
circ607	Tumor	2.89266	Breast
circ608	Tumor	2.70427	Breast
circ609	Tumor	1.46723	Breast
circ610	Tumor	1.82003	Breast
circ611	Tumor	2.33309	Breast
circ612	Tumor	2.55477	Breast
circ613	Tumor	2.63528	Breast
circ614	Tumor	1.16142	Breast
circ615	Tumor	2.79492	Breast
circ616	Tumor	2.79492	Breast
circ617	Normal	1.05084	Breast
circ618	Normal	1.04778	Breast
circ619	Normal	2.8714	Breast
circ620	Normal	2.57266	Breast
circ621	Normal	0.96066	Breast
circ622	Normal	2.74218	Breast
circ623	Normal	0.65753	Breast
circ624	Normal	2.6405	Breast
circ625	Normal	0.591508	Breast
circ626	Normal	4.56054	Breast
circ627	Normal	0.655265	Breast
circ628	Normal	5.1957	Breast
circ629	Normal	2.20465	Breast
circ630	Normal	4.86188	Breast
circ631	Normal	0.591508	Breast
circ632	Normal	0.591508	Breast
circ633	Normal	3.43027	Breast
circ634	Normal	2.74218	Breast
circ635	Normal	3.83637	Breast
circ636	Normal	0.655265	Breast
circ637	Normal	4.84066	Breast
circ638	Normal	0.65753	Breast
circ639	Normal	3.39553	Breast
circ640	Normal	2.01625	Breast
circ641	Normal	2.70473	Breast
circ642	Normal	2.33216	Breast
circ643	Normal	0.65753	Breast
circ644	Normal	3.93615	Breast
circ645	Normal	1.05084	Breast
circ646	Normal	2.92694	Breast
circ647	Normal	2.57187	Breast
circ648	Normal	0.65753	Breast
circ649	Normal	0.65753	Breast
circ650	Normal	3.71335	Breast
circ651	Normal	1.88405	Breast
circ652	Normal	2.87584	Breast
circ653	Normal	3.97182	Breast
circ654	Normal	1.88006	Breast
circ655	Normal	2.84108	Breast
circ656	Normal	0.591508	Breast
circ657	Normal	2.84108	Breast
circ658	Normal	0.655265	Breast
circ659	Normal	2.8714	Breast
circ660	Normal	1.44145	Breast
circ661	Normal	1.04778	Breast
circ662	Normal	0.655265	Breast
circ663	Normal	2.32791	Breast
circ664	Normal	0.655265	Breast
circ665	Normal	4.9205	Breast
circ666	Normal	0.655265	Breast
circ667	Normal	3.93154	Breast
circ668	Normal	3.91321	Breast
circ669	Normal	2.63613	Breast
circ670	Normal	1.04778	Breast
circ671	Normal	0.655265	Breast
circ672	Normal	3.63827	Breast
circ673	Normal	1.04778	Breast
circ674	Normal	4.33105	Breast
circ675	Normal	1.78856	Breast
circ676	Normal	3.59718	Breast
circ677	Normal	3.48006	Breast
circ678	Normal	1.61613	Breast
circ679	Normal	1.76478	Breast
circ680	Normal	1.22968	Breast
circ681	Normal	4.46956	Breast
circ682	Normal	2.93107	Breast
circ683	Normal	3.57483	Breast
circ684	Normal	4.52351	Breast
circ685	Normal	0.591508	Breast
circ686	Normal	1.89416	Breast
circ687	Normal	3.76001	Breast
circ688	Normal	2.44124	Breast
circ689	Normal	0.591508	Breast
circ690	Normal	1.22968	Breast
circ691	Normal	0.591508	Breast
circ692	Normal	0.591508	Breast
circ693	Normal	1.22968	Breast
circ694	Normal	2.20465	Breast
circ695	Normal	3.05248	Breast
circ696	Normal	0.591508	Breast
circ697	Normal	2.36842	Breast
circ698	Normal	4.54086	Breast
circ699	Normal	1.89416	Breast
circ700	Normal	2.28989	Breast
circ701	Normal	3.19436	Breast
circ702	Normal	2.28989	Breast
circ703	Normal	2.88708	Breast
circ704	Normal	1.22968	Breast
circ705	Normal	4.37262	Breast
circ706	Normal	0.591508	Breast
circ707	Normal	5.18077	Breast
circ708	Normal	2.13667	Breast
circ709	Normal	4.67135	Breast
circ710	Normal	3.38911	Breast
circ711	Normal	2.13667	Breast
circ712	Normal	2.13667	Breast
circ713	Normal	2.13667	Breast
circ714	Normal	2.84419	Breast
circ715	Normal	2.68766	Breast
circ716	Normal	3.64691	Breast
circ717	Normal	1.97769	Breast
circ718	Normal	0.808796	Breast
circ719	Normal	1.75948	Lymph
circ720	Normal	0.864623	Lymph
circ721	Normal	0.522985	Lymph
circ722	Normal	0.522985	Lymph
circ723	Normal	1.75948	Lymph
circ724	Normal	1.48959	Lymph
circ725	Normal	0.864623	Lymph
circ726	Normal	0.522985	Lymph
circ727	Normal	0.522985	Lymph
circ728	Tumor	2.82916	Breast
circ729	Tumor	1.6707	Breast
circ730	Tumor	2.08388	Breast
circ731	Tumor	1.24422	Breast
circ732	Tumor	2.10125	Breast
circ733	Tumor	2.80233	Breast
circ734	Tumor	2.20586	Breast
circ735	Tumor	2.59566	Breast
circ736	Tumor	1.72317	Breast
circ737	Tumor	2.53608	Breast
circ738	Tumor	4.77595	Breast
circ739	Tumor	2.50642	Breast
circ740	Tumor	3.8623	Breast
circ741	Tumor	1.55383	Breast
circ742	Tumor	2.92542	Breast
circ743	Tumor	3.08583	Breast
circ744	Tumor	2.71712	Breast
circ745	Tumor	2.18745	Breast
circ746	Tumor	1.85076	Breast
circ747	Tumor	3.90895	Breast
circ748	Tumor	0.528893	Breast
circ749	Tumor	0.528893	Breast
circ750	Tumor	1.32988	Breast
circ751	Tumor	2.35788	Breast
circ752	Tumor	0.866879	Breast
circ753	Tumor	0.577587	Breast
circ754	Tumor	3.32226	Breast
circ755	Tumor	3.68731	Breast
circ756	Tumor	1.64738	Breast
circ757	Tumor	0.929833	Breast
circ758	Tumor	0.85286	Breast
circ759	Tumor	1.22146	Breast
circ760	Tumor	2.04293	Breast
circ761	Tumor	1.11749	Breast
circ762	Tumor	0.528893	Breast
circ763	Tumor	0.929833	Breast
circ764	Tumor	2.52538	Breast
circ765	Tumor	2.8345	Breast
circ766	Tumor	2.92005	Breast
circ767	Tumor	1.7627	Breast
circ768	Tumor	1.25733	Breast
circ769	Tumor	0.528893	Breast
circ770	Tumor	2.62397	Breast
circ771	Tumor	3.34406	Breast
circ772	Tumor	1.9606	Breast
circ773	Tumor	3.23531	Breast
circ774	Tumor	2.42887	Breast
circ775	Tumor	0.93636	Breast
circ776	Tumor	3.44078	Breast
circ777	Tumor	2.85741	Breast
circ778	Tumor	0.568931	Breast
circ779	Tumor	3.17853	Breast
circ780	Tumor	0.929308	Breast
circ781	Tumor	0.913015	Breast
circ782	Tumor	2.63692	Breast
circ783	Tumor	1.39916	Breast
circ784	Tumor	2.39044	Breast
circ785	Tumor	2.30832	Breast
circ786	Tumor	3.72042	Breast
circ787	Tumor	2.40427	Breast
circ788	Tumor	1.12142	Breast
circ789	Tumor	0.514722	Breast
circ790	Tumor	0.929833	Breast
circ791	Tumor	2.23694	Breast
circ792	Tumor	2.48121	Breast
circ793	Tumor	1.16038	Breast
circ794	Tumor	4.02887	Breast
circ795	Tumor	0.548344	Breast
circ796	Tumor	0.560035	Breast
circ797	Tumor	2.43849	Breast
circ798	Tumor	2.36995	Breast
circ799	Tumor	3.05115	Breast
circ800	Tumor	0.586328	Breast
circ801	Tumor	1.52531	Breast
circ802	Tumor	2.27876	Breast
circ803	Tumor	2.52123	Breast
circ804	Tumor	1.17487	Breast
circ805	Tumor	3.51727	Breast
circ806	Tumor	2.83012	Breast
circ807	Tumor	2.50642	Breast
circ808	Tumor	0.953488	Breast
circ809	Tumor	2.89232	Breast
circ810	Tumor	0.528893	Breast
circ811	Tumor	2.6901	Breast
circ812	Tumor	2.29487	Breast
circ813	Tumor	1.75514	Breast
circ814	Tumor	2.52618	Breast
circ815	Tumor	2.14093	Breast
circ816	Tumor	0.514722	Breast
circ817	Tumor	1.3822	Breast
circ818	Tumor	2.23694	Breast
circ819	Tumor	2.66906	Breast
circ820	Tumor	3.45556	Breast
circ821	Tumor	0.910113	Breast
circ822	Tumor	2.32488	Breast
circ823	Tumor	0.528893	Breast
circ824	Tumor	3.66952	Breast
circ825	Tumor	2.90509	Breast
circ826	Tumor	0.600711	Breast
circ827	Tumor	2.15519	Breast
circ828	Tumor	2.2393	Breast
circ829	Tumor	0.557277	Breast
circ830	Tumor	1.55001	Breast
circ831	Tumor	0.93636	Breast
circ832	Tumor	2.36555	Breast
circ833	Tumor	0.577587	Breast
circ834	Tumor	1.75514	Breast
circ835	Tumor	0.557277	Breast
circ836	Tumor	2.15519	Breast
circ837	Tumor	2.87835	Breast
circ838	Tumor	0.560035	Breast
circ839	Tumor	2.15915	Breast
circ840	Tumor	5.04859	Breast
circ841	Tumor	0.953492	Breast
circ842	Tumor	1.84698	Breast
circ843	Tumor	3.04098	Breast
circ844	Tumor	0.557277	Breast
circ845	Tumor	0.541926	Breast
circ846	Tumor	1.86057	Breast
circ847	Tumor	2.49505	Breast
circ848	Tumor	4.11649	Breast
circ849	Tumor	0.569307	Breast
circ850	Tumor	1.40254	Breast
circ851	Tumor	0.528893	Breast
circ852	Tumor	3.26489	Breast
circ853	Tumor	2.52538	Breast
circ854	Tumor	5.30431	Breast
circ855	Tumor	3.00256	Breast
circ856	Tumor	2.29487	Breast
circ857	Tumor	1.57168	Breast
circ858	Tumor	0.577587	Breast
circ859	Tumor	3.49405	Breast
circ860	Tumor	1.63675	Breast
circ861	Tumor	2.40509	Breast
circ862	Tumor	1.9652	Breast
circ863	Tumor	2.71947	Breast
circ864	Tumor	1.64304	Breast
circ865	Tumor	0.557277	Breast
circ866	Tumor	1.3822	Breast
circ867	Tumor	1.70555	Breast
circ868	Tumor	1.79709	Breast
circ869	Tumor	3.6149	Breast
circ870	Tumor	3.96706	Breast
circ871	Tumor	1.75514	Breast
circ872	Tumor	4.46724	Breast
circ873	Tumor	1.60681	Breast
circ874	Tumor	0.586326	Breast
circ875	Tumor	3.76725	Breast
circ876	Tumor	0.953488	Breast
circ877	Tumor	4.19546	Breast
circ878	Tumor	0.953488	Breast
circ879	Tumor	2.83012	Breast
circ880	Tumor	1.22145	Breast
circ881	Tumor	2.10125	Breast
circ882	Tumor	1.37857	Breast
circ883	Tumor	0.586326	Breast
circ884	Tumor	1.60681	Breast
circ885	Tumor	2.35787	Breast
circ886	Tumor	0.953488	Breast
circ887	Tumor	3.04139	Breast
circ888	Tumor	0.953488	Breast
circ889	Tumor	0.586326	Breast
circ890	Tumor	3.51727	Breast
circ891	Tumor	2.35787	Breast
circ892	Tumor	2.67796	Breast
circ893	Tumor	4.77165	Breast
circ894	Tumor	3.49332	Breast
circ895	Tumor	2.73129	Breast
circ896	Tumor	1.88428	Breast
circ897	Tumor	1.88428	Breast
circ898	Tumor	3.94903	Breast
circ899	Tumor	4.41076	Breast
circ900	Tumor	2.48253	Breast
circ901	Tumor	0.522193	Breast
circ902	Tumor	3.89183	Breast
circ903	Tumor	2.22231	Breast
circ904	Tumor	1.63205	Breast
circ905	Tumor	3.13302	Breast
circ906	Tumor	3.54386	Breast
circ907	Tumor	0.863498	Breast
circ908	Tumor	0.863498	Breast
circ909	Tumor	1.31986	Breast
circ910	Tumor	1.11749	Breast
circ911	Tumor	0.522193	Breast
circ912	Tumor	1.11749	Breast
circ913	Tumor	1.11749	Breast
circ914	Tumor	0.863498	Breast
circ915	Tumor	1.48808	Breast
circ916	Tumor	3.10267	Breast
circ917	Tumor	2.53823	Breast
circ918	Tumor	1.11749	Breast
circ919	Tumor	2.73438	Breast
circ920	Tumor	2.22231	Breast
circ921	Tumor	2.36086	Breast
circ922	Tumor	0.522193	Breast
circ923	Tumor	2.22231	Breast
circ924	Tumor	1.57524	Breast
circ925	Tumor	1.49261	Breast
circ926	Tumor	1.16038	Breast
circ927	Tumor	2.71712	Breast
circ928	Tumor	1.39916	Breast
circ929	Tumor	3.60709	Breast
circ930	Tumor	0.569307	Breast
circ931	Tumor	1.40319	Breast
circ932	Tumor	0.569307	Breast
circ933	Tumor	1.9652	Breast
circ934	Tumor	1.57593	Breast
circ935	Tumor	1.72317	Breast
circ936	Tumor	0.569307	Breast
circ937	Tumor	1.72317	Breast
circ938	Tumor	1.9652	Breast
circ939	Tumor	2.92542	Breast
circ940	Tumor	0.569307	Breast
circ941	Tumor	1.57593	Breast
circ942	Tumor	2.58571	Breast
circ943	Tumor	2.15992	Breast
circ944	Tumor	1.57593	Breast
circ945	Tumor	2.15992	Breast
circ946	Tumor	2.24469	Breast
circ947	Tumor	0.569307	Breast
circ948	Tumor	2.06729	Breast
circ949	Tumor	1.40319	Breast
circ950	Tumor	0.929833	Breast
circ951	Tumor	0.929833	Breast
circ952	Tumor	2.32283	Breast
circ953	Tumor	1.19426	Breast
circ954	Tumor	1.9652	Breast
circ955	Tumor	1.9652	Breast
circ956	Tumor	0.569307	Breast
circ957	Tumor	1.72317	Breast
circ958	Tumor	1.9652	Breast
circ959	Tumor	2.64189	Breast
circ960	Tumor	0.569307	Breast
circ961	Tumor	0.569307	Breast
circ962	Tumor	2.24469	Breast
circ963	Tumor	1.40319	Breast
circ964	Tumor	1.40319	Breast
circ965	Tumor	0.569307	Breast
circ966	Tumor	2.74559	Breast
circ967	Tumor	1.40319	Breast
circ968	Tumor	0.973362	Breast
circ969	Tumor	1.78179	Breast
circ970	Tumor	0.600711	Breast
circ971	Tumor	1.45714	Breast
circ972	Tumor	2.95048	Breast
circ973	Tumor	1.24422	Breast
circ974	Tumor	1.45714	Breast
circ975	Tumor	1.63258	Breast
circ976	Tumor	1.92727	Breast
circ977	Tumor	0.973362	Breast
circ978	Tumor	2.59161	Breast
circ979	Tumor	3.03312	Breast
circ980	Tumor	2.30832	Breast
circ981	Tumor	1.24422	Breast
circ982	Tumor	1.45714	Breast
circ983	Tumor	0.600711	Breast
circ984	Tumor	1.24422	Breast
circ985	Tumor	0.600711	Breast
circ986	Tumor	0.600711	Breast
circ987	Tumor	1.24422	Breast
circ988	Tumor	2.02648	Breast
circ989	Tumor	2.8121	Breast
circ990	Tumor	0.600711	Breast
circ991	Tumor	1.9116	Breast
circ992	Tumor	2.30832	Breast
circ993	Tumor	2.22291	Breast
circ994	Tumor	2.76137	Breast
circ995	Tumor	1.9116	Breast
circ996	Tumor	0.973362	Breast
circ997	Tumor	2.90645	Breast
circ998	Tumor	0.973362	Breast
circ999	Tumor	2.22291	Breast
circ1000	Tumor	3.1386	Breast
circ1001	Tumor	1.35513	Breast
circ1002	Tumor	2.14093	Breast
circ1003	Tumor	1.6707	Breast
circ1004	Tumor	2.20958	Breast
circ1005	Tumor	2.21975	Breast
circ1006	Tumor	2.55543	Breast
circ1007	Tumor	2.2933	Breast
circ1008	Tumor	3.4479	Breast
circ1009	Tumor	3.0812	Breast
circ1010	Tumor	2.76292	Breast
circ1011	Tumor	1.55001	Breast
circ1012	Tumor	0.910113	Breast
circ1013	Tumor	1.17152	Breast
circ1014	Tumor	3.62094	Breast
circ1015	Tumor	2.43293	Breast
circ1016	Tumor	2.8087	Breast
circ1017	Tumor	2.43293	Breast
circ1018	Tumor	1.17152	Breast
circ1019	Tumor	0.555207	Breast
circ1020	Tumor	1.17152	Breast
circ1021	Tumor	2.43293	Breast
circ1022	Tumor	1.69631	Breast
circ1023	Tumor	1.17152	Breast
circ1024	Tumor	2.76292	Breast
circ1025	Tumor	2.61148	Breast
circ1026	Tumor	1.82392	Breast
circ1027	Tumor	2.2933	Breast
circ1028	Tumor	2.40673	Breast
circ1029	Tumor	2.03871	Breast
circ1030	Tumor	0.555207	Breast
circ1031	Tumor	1.33189	Breast
circ1032	Tumor	0.528893	Breast
circ1033	Tumor	3.94903	Breast
circ1034	Tumor	1.12855	Breast
circ1035	Tumor	2.91378	Breast
circ1036	Tumor	2.30873	Breast
circ1037	Tumor	0.528893	Breast
circ1038	Tumor	2.95091	Breast
circ1039	Tumor	2.95091	Breast
circ1040	Tumor	4.26833	Breast
circ1041	Tumor	1.12855	Breast
circ1042	Tumor	3.36322	Breast
circ1043	Tumor	2.65633	Breast
circ1044	Tumor	0.528893	Breast
circ1045	Tumor	1.33189	Breast
circ1046	Tumor	2.65633	Breast
circ1047	Tumor	2.23694	Breast
circ1048	Tumor	0.873009	Breast
circ1049	Tumor	1.64525	Breast
circ1050	Tumor	1.77145	Breast
circ1051	Tumor	2.70411	Breast
circ1052	Tumor	0.528893	Breast
circ1053	Tumor	2.60616	Breast
circ1054	Tumor	4.12137	Breast
circ1055	Tumor	2.60616	Breast
circ1056	Tumor	1.5008	Breast
circ1057	Tumor	1.77145	Breast
circ1058	Tumor	1.77145	Breast
circ1059	Tumor	1.12855	Breast
circ1060	Tumor	2.58076	Breast
circ1061	Tumor	2.10125	Breast
circ1062	Tumor	2.90491	Breast
circ1063	Tumor	1.71878	Breast
circ1064	Tumor	1.79709	Breast
circ1065	Tumor	0.964084	Breast
circ1066	Tumor	2.58076	Breast
circ1067	Tumor	0.527768	Breast
circ1068	Tumor	2.63692	Breast
circ1069	Tumor	3.37517	Breast
circ1070	Tumor	0.577587	Breast
circ1071	Tumor	1.87455	Breast
circ1072	Tumor	3.72853	Breast
circ1073	Tumor	2.32205	Breast
circ1074	Tumor	3.47882	Breast
circ1075	Tumor	3.17769	Breast
circ1076	Tumor	2.39452	Breast
circ1077	Tumor	1.72246	Breast
circ1078	Tumor	4.10722	Breast
circ1079	Tumor	0.568931	Breast
circ1080	Tumor	0.929308	Breast
circ1081	Tumor	1.96445	Breast
circ1082	Tumor	3.98676	Breast
circ1083	Tumor	1.57524	Breast
circ1084	Tumor	0.929308	Breast
circ1085	Tumor	2.83872	Breast
circ1086	Tumor	0.929308	Breast
circ1087	Tumor	2.15915	Breast
circ1088	Tumor	1.57524	Breast
circ1089	Tumor	1.2336	Breast
circ1090	Tumor	3.23222	Breast
circ1091	Tumor	2.29487	Breast
circ1092	Tumor	1.89887	Breast
circ1093	Tumor	2.79805	Breast
circ1094	Tumor	1.2336	Breast
circ1095	Tumor	0.964084	Breast
circ1096	Tumor	2.57778	Breast
circ1097	Tumor	1.2336	Breast
circ1098	Tumor	2.20958	Breast
circ1099	Tumor	2.97846	Breast
circ1100	Tumor	0.964084	Breast
circ1101	Tumor	0.964084	Breast
circ1102	Tumor	1.44569	Breast
circ1103	Tumor	1.44569	Breast
circ1104	Tumor	3.32393	Breast
circ1105	Tumor	3.60257	Breast
circ1106	Tumor	1.60681	Breast
circ1107	Tumor	2.78193	Breast
circ1108	Tumor	2.78193	Breast
circ1109	Tumor	0.953492	Breast
circ1110	Tumor	1.43258	Breast
circ1111	Tumor	0.586328	Breast
circ1112	Tumor	1.22146	Breast
circ1113	Tumor	2.43062	Breast
circ1114	Tumor	2.83012	Breast
circ1115	Tumor	0.953492	Breast
circ1116	Tumor	1.43258	Breast
circ1117	Tumor	0.953492	Breast
circ1118	Tumor	2.78193	Breast
circ1119	Tumor	1.22146	Breast
circ1120	Tumor	1.75514	Breast
circ1121	Tumor	0.586328	Breast
circ1122	Tumor	2.27943	Breast
circ1123	Tumor	0.586328	Breast
circ1124	Tumor	2.8761	Breast
circ1125	Tumor	2.56192	Breast
circ1126	Tumor	2.35788	Breast
circ1127	Tumor	1.43258	Breast
circ1128	Tumor	0.953492	Breast
circ1129	Tumor	3.56352	Breast
circ1130	Tumor	3.24722	Breast
circ1131	Tumor	2.8761	Breast
circ1132	Tumor	2.27876	Breast
circ1133	Tumor	2.91935	Breast
circ1134	Tumor	0.900474	Breast
circ1135	Tumor	2.3509	Breast
circ1136	Tumor	1.92324	Breast
circ1137	Tumor	1.36648	Breast
circ1138	Tumor	0.548344	Breast
circ1139	Tumor	2.83723	Breast
circ1140	Tumor	0.548344	Breast
circ1141	Tumor	0.900474	Breast
circ1142	Tumor	0.548344	Breast
circ1143	Tumor	0.548344	Breast
circ1144	Tumor	1.53728	Breast
circ1145	Tumor	2.48121	Breast
circ1146	Tumor	1.16038	Breast
circ1147	Tumor	1.81037	Breast
circ1148	Tumor	1.53728	Breast
circ1149	Tumor	1.68312	Breast
circ1150	Tumor	1.92324	Breast
circ1151	Tumor	1.81037	Breast
circ1152	Tumor	0.900474	Breast
circ1153	Tumor	2.11672	Breast
circ1154	Tumor	3.13164	Breast
circ1155	Tumor	0.916877	Breast
circ1156	Tumor	2.50051	Breast
circ1157	Tumor	2.18745	Breast
circ1158	Tumor	1.97446	Breast
circ1159	Tumor	1.12142	Breast
circ1160	Tumor	2.71712	Breast
circ1161	Tumor	2.49505	Breast
circ1162	Tumor	0.871414	Breast
circ1163	Tumor	3.40421	Breast
circ1164	Tumor	2.39044	Breast
circ1165	Tumor	0.926597	Breast
circ1166	Tumor	1.19054	Breast
circ1167	Tumor	2.06262	Breast
circ1168	Tumor	2.39044	Breast
circ1169	Tumor	1.19054	Breast
circ1170	Tumor	2.39044	Breast
circ1171	Tumor	0.926597	Breast
circ1172	Tumor	2.52126	Breast
circ1173	Tumor	2.39044	Breast
circ1174	Tumor	3.37517	Breast
circ1175	Tumor	1.71878	Breast
circ1176	Tumor	0.566988	Breast
circ1177	Tumor	1.57168	Breast
circ1178	Tumor	3.20483	Breast
circ1179	Tumor	2.8345	Breast
circ1180	Tumor	1.57168	Breast
circ1181	Tumor	0.566988	Breast
circ1182	Tumor	2.06262	Breast
circ1183	Tumor	2.58076	Breast
circ1184	Tumor	2.96066	Breast
circ1185	Tumor	2.06262	Breast
circ1186	Tumor	1.9606	Breast
circ1187	Tumor	2.39044	Breast
circ1188	Tumor	2.52126	Breast
circ1189	Tumor	1.57168	Breast
circ1190	Tumor	2.318	Breast
circ1191	Tumor	2.58076	Breast
circ1192	Tumor	1.39916	Breast
circ1193	Tumor	1.84698	Breast
circ1194	Tumor	2.15519	Breast
circ1195	Tumor	3.77792	Breast
circ1196	Tumor	2.63692	Breast
circ1197	Tumor	3.34872	Breast
circ1198	Tumor	2.15519	Breast
circ1199	Tumor	3.02254	Breast
circ1200	Tumor	1.12669	Breast
circ1201	Tumor	3.21363	Breast
circ1202	Tumor	2.32488	Breast
circ1203	Tumor	2.32488	Breast
circ1204	Tumor	2.40371	Breast
circ1205	Tumor	1.47126	Breast
circ1206	Tumor	2.60861	Breast
circ1207	Tumor	1.47126	Breast
circ1208	Tumor	0.984828	Breast
circ1209	Tumor	1.47126	Breast
circ1210	Tumor	1.79709	Breast
circ1211	Tumor	1.47126	Breast
circ1212	Tumor	2.2393	Breast
circ1213	Tumor	1.64738	Breast
circ1214	Tumor	2.0767	Breast
circ1215	Tumor	2.25431	Breast
circ1216	Tumor	2.70512	Breast
circ1217	Tumor	1.86057	Breast
circ1218	Tumor	4.08009	Breast
circ1219	Tumor	2.33254	Breast
circ1220	Tumor	2.9356	Breast
circ1221	Tumor	0.573992	Breast
circ1222	Tumor	2.33254	Breast
circ1223	Tumor	1.41132	Breast
circ1224	Tumor	0.93636	Breast
circ1225	Tumor	2.47273	Breast
circ1226	Tumor	1.20178	Breast
circ1227	Tumor	3.08805	Breast
circ1228	Tumor	2.70512	Breast
circ1229	Tumor	0.573992	Breast
circ1230	Tumor	0.573992	Breast
circ1231	Tumor	0.93636	Breast
circ1232	Tumor	3.12278	Breast
circ1233	Tumor	1.97446	Breast
circ1234	Tumor	2.9356	Breast
circ1235	Tumor	1.20178	Breast
circ1236	Tumor	2.37323	Breast
circ1237	Tumor	2.76747	Breast
circ1238	Tumor	0.913015	Breast
circ1239	Tumor	0.557277	Breast
circ1240	Tumor	2.81326	Breast
circ1241	Tumor	0.913015	Breast
circ1242	Tumor	3.80686	Breast
circ1243	Tumor	1.55383	Breast
circ1244	Tumor	2.36995	Breast
circ1245	Tumor	2.36995	Breast
circ1246	Tumor	1.3822	Breast
circ1247	Tumor	3.52106	Breast
circ1248	Tumor	0.557277	Breast
circ1249	Tumor	2.29767	Breast
circ1250	Tumor	3.32693	Breast
circ1251	Tumor	2.36995	Breast
circ1252	Tumor	3.47594	Breast
circ1253	Tumor	2.899	Breast
circ1254	Tumor	0.557277	Breast
circ1255	Tumor	0.557277	Breast
circ1256	Tumor	2.71947	Breast
circ1257	Tumor	3.24318	Breast
circ1258	Tumor	3.82329	Breast
circ1259	Tumor	4.54583	Breast
circ1260	Tumor	2.71947	Breast
circ1261	Tumor	2.97797	Breast
circ1262	Tumor	0.913015	Breast
circ1263	Tumor	3.24318	Breast
circ1264	Tumor	3.4526	Breast
circ1265	Tumor	1.82799	Breast
circ1266	Tumor	1.94123	Breast
circ1267	Tumor	2.43736	Breast
circ1268	Tumor	3.80686	Breast
circ1269	Tumor	1.94675	Breast
circ1270	Tumor	2.22549	Breast
circ1271	Tumor	2.7735	Breast
circ1272	Tumor	2.50642	Breast
circ1273	Tumor	1.17933	Breast
circ1274	Tumor	0.916877	Breast
circ1275	Tumor	1.17933	Breast
circ1276	Tumor	0.560035	Breast
circ1277	Tumor	1.55892	Breast
circ1278	Tumor	1.17933	Breast
circ1279	Tumor	2.67506	Breast
circ1280	Tumor	2.37579	Breast
circ1281	Tumor	3.68983	Breast
circ1282	Tumor	2.22549	Breast
circ1283	Tumor	1.55892	Breast
circ1284	Tumor	1.38703	Breast
circ1285	Tumor	1.94675	Breast
circ1286	Tumor	0.560035	Breast
circ1287	Tumor	3.09197	Breast
circ1288	Tumor	1.94675	Breast
circ1289	Tumor	1.38703	Breast
circ1290	Tumor	1.70555	Breast
circ1291	Tumor	2.37579	Breast
circ1292	Tumor	2.72549	Breast
circ1293	Tumor	2.36615	Breast
circ1294	Tumor	0.524573	Breast
circ1295	Tumor	0.524573	Breast
circ1296	Tumor	1.32414	Breast
circ1297	Tumor	1.63675	Breast
circ1298	Tumor	1.32414	Breast
circ1299	Tumor	0.524573	Breast
circ1300	Tumor	0.524573	Breast
circ1301	Tumor	2.29924	Breast
circ1302	Tumor	1.32414	Breast
circ1303	Tumor	0.524573	Breast
circ1304	Tumor	2.46723	Breast
circ1305	Tumor	3.9052	Breast
circ1306	Tumor	0.527768	Breast
circ1307	Tumor	1.32988	Breast
circ1308	Tumor	1.49867	Breast
circ1309	Tumor	1.49867	Breast
circ1310	Tumor	1.32988	Breast
circ1311	Tumor	2.43599	Breast
circ1312	Tumor	1.88117	Breast
circ1313	Tumor	1.32988	Breast
circ1314	Tumor	1.49867	Breast
circ1315	Tumor	0.527768	Breast
circ1316	Tumor	0.527768	Breast
circ1317	Tumor	1.12669	Breast
circ1318	Tumor	1.49867	Breast
circ1319	Tumor	2.37323	Breast
circ1320	Tumor	1.12669	Breast
circ1321	Tumor	1.32988	Breast
circ1322	Tumor	1.12669	Breast
circ1323	Tumor	0.527768	Breast
circ1324	Tumor	3.8623	Breast
circ1325	Tumor	1.88117	Breast
circ1326	Tumor	1.64304	Breast
circ1327	Tumor	0.527768	Breast
circ1328	Tumor	0.871414	Breast
circ1329	Tumor	1.64304	Breast
circ1330	Tumor	0.871414	Breast
circ1331	Tumor	0.527768	Breast
circ1332	Tumor	2.07335	Breast
circ1333	Tumor	0.871414	Breast
circ1334	Tumor	2.30627	Breast
circ1335	Tumor	2.15717	Breast
circ1336	Tumor	1.32988	Breast
circ1337	Tumor	2.87263	Breast
circ1338	Tumor	1.98187	Breast
circ1339	Tumor	1.88117	Breast
circ1340	Tumor	1.88117	Breast
circ1341	Tumor	1.74261	Breast
circ1342	Tumor	2.2774	Breast
circ1343	Tumor	2.84236	Breast
circ1344	Tumor	1.1051	Breast
circ1345	Tumor	2.04533	Breast
circ1346	Tumor	1.85401	Breast
circ1347	Tumor	1.74261	Breast
circ1348	Tumor	1.30636	Breast
circ1349	Tumor	2.46562	Breast
circ1350	Tumor	1.61722	Breast
circ1351	Tumor	2.20586	Breast
circ1352	Tumor	0.514722	Breast
circ1353	Tumor	0.514722	Breast
circ1354	Tumor	0.85286	Breast
circ1355	Tumor	2.04533	Breast
circ1356	Tumor	1.30636	Breast
circ1357	Tumor	1.1051	Breast
circ1358	Tumor	1.47382	Breast
circ1359	Tumor	1.1051	Breast
circ1360	Tumor	2.20586	Breast
circ1361	Tumor	2.88085	Breast
circ1362	Tumor	1.73878	Breast
circ1363	Tumor	1.52531	Breast
circ1364	Tumor	1.91021	Breast
circ1365	Tumor	0.891436	Breast
circ1366	Tumor	1.52531	Breast
circ1367	Tumor	3.26484	Breast
circ1368	Tumor	1.14992	Breast
circ1369	Tumor	3.46356	Breast
circ1370	Tumor	3.54984	Breast
circ1371	Tumor	4.05744	Breast
circ1372	Tumor	2.46723	Breast
circ1373	Tumor	4.27961	Breast
circ1374	Tumor	3.34406	Breast
circ1375	Tumor	2.18745	Breast
circ1376	Tumor	1.14992	Breast
circ1377	Tumor	0.577587	Breast
circ1378	Tumor	1.591	Breast
circ1379	Tumor	1.41753	Breast
circ1380	Tumor	0.577587	Breast
circ1381	Tumor	3.9919	Breast
circ1382	Tumor	0.577587	Breast
circ1383	Tumor	3.37219	Breast
circ1384	Tumor	0.941361	Breast
circ1385	Tumor	3.44959	Breast
circ1386	Tumor	2.26167	Breast
circ1387	Tumor	3.13064	Breast
circ1388	Tumor	1.98153	Breast
circ1389	Tumor	2.33996	Breast
circ1390	Tumor	2.33996	Breast
circ1391	Tumor	0.577587	Breast
circ1392	Tumor	0.577587	Breast
circ1393	Tumor	1.86751	Breast
circ1394	Tumor	0.577587	Breast
circ1395	Tumor	2.08388	Breast
circ1396	Tumor	1.73878	Breast
circ1397	Tumor	0.577587	Breast
circ1398	Tumor	2.17672	Breast
circ1399	Tumor	0.941361	Breast
circ1400	Tumor	2.54365	Breast
circ1401	Tumor	1.98153	Breast
circ1402	Tumor	1.41753	Breast
circ1403	Tumor	1.73878	Breast
circ1404	Tumor	1.44768	Lung
circ1405	Tumor	0.442734	Lung
circ1406	Tumor	1.15762	Lung
circ1407	Tumor	1.88427	Lung
circ1408	Tumor	0.76188	Lung
circ1409	Tumor	0.982732	Lung
circ1410	Tumor	0.427701	Lung
circ1411	Tumor	0.442734	Lung
circ1412	Tumor	1.32354	Lung
circ1413	Tumor	0.488197	Lung
circ1414	Tumor	1.97072	Lung
circ1415	Tumor	1.69431	Lung
circ1416	Tumor	0.734923	Lung
circ1417	Tumor	0.450712	Lung
circ1418	Tumor	0.447934	Lung
circ1419	Tumor	1.31586	Lung
circ1420	Tumor	0.458692	Lung
circ1421	Tumor	0.729103	Lung
circ1422	Tumor	1.45332	Lung
circ1423	Tumor	1.16482	Lung
circ1424	Tumor	1.33689	Lung
circ1425	Tumor	0.718755	Lung
circ1426	Tumor	1.20799	Lung
circ1427	Tumor	1.01642	Lung
circ1428	Tumor	0.996843	Lung
circ1429	Tumor	1.36022	Lung
circ1430	Tumor	0.894538	Lung
circ1431	Tumor	1.94711	Lung
circ1432	Tumor	1.63567	Lung
circ1433	Tumor	0.734485	Lung
circ1434	Tumor	0.437551	Lung
circ1435	Tumor	0.737728	Lung
circ1436	Tumor	2.04605	Lung
circ1437	Tumor	1.96678	Lung
circ1438	Tumor	0.761037	Lung
circ1439	Tumor	0.769479	Lung
circ1440	Tumor	1.85738	Lung
circ1441	Tumor	0.445071	Lung
circ1442	Tumor	0.753484	Lung
circ1443	Tumor	0.468504	Lung
circ1444	Tumor	1.17181	Lung
circ1445	Tumor	0.43516	Lung
circ1446	Tumor	0.962028	Lung
circ1447	Tumor	0.759767	Lung
circ1448	Tumor	1.92511	Lung
circ1449	Tumor	1.01406	Lung
circ1450	Tumor	1.20667	Lung
circ1451	Tumor	1.83582	Lung
circ1452	Tumor	0.460955	Lung
circ1453	Tumor	1.36811	Lung
circ1454	Tumor	0.460955	Lung
circ1455	Tumor	0.460955	Lung
circ1456	Tumor	1.36811	Lung
circ1457	Tumor	1.73778	Lung
circ1458	Tumor	1.20667	Lung
circ1459	Tumor	0.460955	Lung
circ1460	Tumor	1.36811	Lung
circ1461	Tumor	1.31131	Lung
circ1462	Tumor	0.433213	Lung
circ1463	Tumor	0.81385	Lung
circ1464	Tumor	0.965695	Lung
circ1465	Tumor	1.56766	Lung
circ1466	Tumor	1.67478	Lung
circ1467	Tumor	1.44768	Lung
circ1468	Tumor	0.433213	Lung
circ1469	Tumor	0.783828	Lung
circ1470	Tumor	1.6418	Lung
circ1471	Tumor	1.08099	Lung
circ1472	Tumor	1.19312	Lung
circ1473	Tumor	0.453834	Lung
circ1474	Tumor	0.737333	Lung
circ1475	Tumor	0.989741	Lung
circ1476	Tumor	0.737728	Lung
circ1477	Tumor	0.767513	Lung
circ1478	Tumor	0.476303	Lung
circ1479	Tumor	0.786276	Lung
circ1480	Tumor	0.751982	Lung
circ1481	Tumor	0.81385	Lung
circ1482	Tumor	0.786445	Lung
circ1483	Tumor	0.461151	Lung
circ1484	Tumor	0.421946	Lung
circ1485	Tumor	1.2216	Lung
circ1486	Tumor	0.43443	Lung
circ1487	Tumor	0.443502	Lung
circ1488	Tumor	1.19312	Lung
circ1489	Tumor	1.00174	Lung
circ1490	Tumor	1.6135	Lung
circ1491	Tumor	1.90856	Lung
circ1492	Tumor	1.00174	Lung
circ1493	Tumor	1.00174	Lung
circ1494	Tumor	1.19312	Lung
circ1495	Tumor	0.500292	Lung
circ1496	Tumor	0.461151	Lung
circ1497	Tumor	1.82835	Lung
circ1498	Tumor	1.31498	Lung
circ1499	Tumor	0.427701	Lung
circ1500	Tumor	1.82691	Lung
circ1501	Tumor	1.62054	Lung
circ1502	Tumor	1.44441	Lung
circ1503	Tumor	0.769558	Lung
circ1504	Tumor	0.729103	Lung
circ1505	Tumor	0.769558	Lung
circ1506	Tumor	1.0193	Lung
circ1507	Tumor	0.769558	Lung
circ1508	Tumor	1.62054	Lung
circ1509	Tumor	0.461021	Lung
circ1510	Tumor	0.451015	Lung
circ1511	Tumor	1.35474	Lung
circ1512	Tumor	0.661692	Lung
circ1513	Tumor	1.04562	Lung
circ1514	Tumor	0.45123	Lung
circ1515	Tumor	1.6073	Lung
circ1516	Tumor	0.451015	Lung
circ1517	Tumor	1.6073	Lung
circ1518	Tumor	0.760716	Lung
circ1519	Tumor	0.996843	Lung
circ1520	Tumor	1.18773	Lung
circ1521	Tumor	1.18773	Lung
circ1522	Tumor	0.996843	Lung
circ1523	Tumor	1.18773	Lung
circ1524	Tumor	1.18773	Lung
circ1525	Tumor	0.996843	Lung
circ1526	Tumor	0.996843	Lung
circ1527	Tumor	0.760716	Lung
circ1528	Tumor	0.55354	Lung
circ1529	Tumor	2.362	Lung
circ1530	Tumor	0.767513	Lung
circ1531	Tumor	0.459767	Lung
circ1532	Tumor	0.459767	Lung
circ1533	Tumor	1.36571	Lung
circ1534	Tumor	1.36571	Lung
circ1535	Tumor	1.50457	Lung
circ1536	Tumor	1.36571	Lung
circ1537	Tumor	1.36571	Lung
circ1538	Tumor	0.441218	Lung
circ1539	Tumor	0.441218	Lung
circ1540	Tumor	1.16888	Lung
circ1541	Tumor	0.441218	Lung
circ1542	Tumor	0.468504	Lung
circ1543	Tumor	0.45092	Lung
circ1544	Tumor	0.749674	Lung
circ1545	Tumor	1.59691	Lung
circ1546	Tumor	0.43668	Lung
circ1547	Tumor	0.986489	Lung
circ1548	Tumor	0.731406	Lung
circ1549	Tumor	0.445071	Lung
circ1550	Tumor	1.17631	Lung
circ1551	Tumor	1.33925	Lung
circ1552	Tumor	0.44676	Lung
circ1553	Tumor	0.44676	Lung
circ1554	Tumor	0.44676	Lung
circ1555	Tumor	0.989436	Lung
circ1556	Tumor	0.44676	Lung
circ1557	Tumor	0.754467	Lung
circ1558	Tumor	0.754467	Lung
circ1559	Tumor	1.70582	Lung
circ1560	Tumor	0.989436	Lung
circ1561	Tumor	1.33925	Lung
circ1562	Tumor	0.754467	Lung
circ1563	Tumor	1.47692	Lung
circ1564	Tumor	0.989436	Lung
circ1565	Tumor	1.01338	Lung
circ1566	Tumor	1.01338	Lung
circ1567	Tumor	0.460565	Lung
circ1568	Tumor	0.748817	Lung
circ1569	Tumor	0.748817	Lung
circ1570	Tumor	0.44292	Lung
circ1571	Tumor	0.759172	Lung
circ1572	Tumor	2.14823	Lung
circ1573	Tumor	1.36149	Lung
circ1574	Tumor	0.729103	Lung
circ1575	Tumor	0.529438	Lung
circ1576	Tumor	0.732686	Lung
circ1577	Tumor	1.05645	Lung
circ1578	Tumor	1.0193	Lung
circ1579	Tumor	2.53128	Lung
circ1580	Tumor	1.15351	Lung
circ1581	Tumor	0.524212	Lung
circ1582	Tumor	0.467666	Lung
circ1583	Tumor	0.467666	Lung
circ1584	Tumor	1.02561	Lung
circ1585	Tumor	1.94056	Lung
circ1586	Tumor	1.38161	Lung
circ1587	Tumor	1.02561	Lung
circ1588	Tumor	0.785055	Lung
circ1589	Tumor	0.467666	Lung
circ1590	Tumor	0.428508	Lung
circ1591	Tumor	0.753622	Lung
circ1592	Tumor	0.957393	Lung
circ1593	Tumor	0.727515	Lung
circ1594	Tumor	0.957393	Lung
circ1595	Tumor	0.957393	Lung
circ1596	Tumor	1.30151	Lung
circ1597	Tumor	0.727515	Lung
circ1598	Tumor	0.727515	Lung
circ1599	Tumor	0.727515	Lung
circ1600	Tumor	1.14418	Lung
circ1601	Tumor	1.17198	Lung
circ1602	Tumor	1.17198	Lung
circ1603	Tumor	1.33118	Lung
circ1604	Tumor	0.442824	Lung
circ1605	Tumor	2.59516	Lung
circ1606	Tumor	1.34839	Lung
circ1607	Tumor	1.97072	Lung
circ1608	Tumor	0.45435	Lung
circ1609	Tumor	0.481442	Lung
circ1610	Tumor	0.461021	Lung
circ1611	Tumor	1.17846	Lung
circ1612	Tumor	0.439118	Lung
circ1613	Tumor	0.743211	Lung
circ1614	Tumor	0.98827	Lung
circ1615	Tumor	0.456995	Lung
circ1616	Tumor	0.769479	Lung
circ1617	Tumor	1.19915	Lung
circ1618	Tumor	1.00721	Lung
circ1619	Tumor	1.19915	Lung
circ1620	Tumor	1.19915	Lung
circ1621	Tumor	1.00721	Lung
circ1622	Tumor	1.00721	Lung
circ1623	Tumor	1.19801	Lung
circ1624	Tumor	0.4564	Lung
circ1625	Tumor	0.4564	Lung
circ1626	Tumor	0.729103	Lung
circ1627	Tumor	0.729103	Lung
circ1628	Tumor	0.729103	Lung
circ1629	Tumor	0.43443	Lung
circ1630	Tumor	0.967837	Lung
circ1631	Tumor	1.15573	Lung
circ1632	Tumor	0.967837	Lung
circ1633	Tumor	0.967837	Lung
circ1634	Tumor	0.736285	Lung
circ1635	Tumor	0.736285	Lung
circ1636	Tumor	0.43443	Lung
circ1637	Tumor	0.726318	Lung
circ1638	Tumor	0.726318	Lung
circ1639	Tumor	1.1426	Lung
circ1640	Tumor	0.427701	Lung
circ1641	Tumor	1.44598	Lung
circ1642	Tumor	0.832215	Lung
circ1643	Tumor	0.832215	Lung
circ1644	Tumor	0.500292	Lung
circ1645	Tumor	1.28005	Lung
circ1646	Tumor	1.44598	Lung
circ1647	Tumor	0.583155	Lung
circ1648	Tumor	0.731406	Lung
circ1649	Tumor	0.502428	Lung
circ1650	Tumor	1.28396	Lung
circ1651	Tumor	1.08458	Lung
circ1652	Tumor	0.502428	Lung
circ1653	Tumor	0.433509	Lung
circ1654	Tumor	0.734923	Lung
circ1655	Tumor	0.734923	Lung
circ1656	Tumor	0.433509	Lung
circ1657	Tumor	0.966217	Lung
circ1658	Tumor	0.450712	Lung
circ1659	Tumor	1.88427	Lung
circ1660	Tumor	1.33257	Lung
circ1661	Tumor	2.35029	Lung
circ1662	Tumor	1.69841	Lung
circ1663	Tumor	1.33257	Lung
circ1664	Tumor	0.983749	Lung
circ1665	Tumor	1.17329	Lung
circ1666	Tumor	2.04094	Lung
circ1667	Tumor	2.23776	Lung
circ1668	Tumor	1.69841	Lung
circ1669	Tumor	2.05805	Lung
circ1670	Tumor	2.63751	Lung
circ1671	Tumor	2.68522	Lung
circ1672	Tumor	1.20238	Lung
circ1673	Tumor	0.420586	Lung
circ1674	Tumor	0.734415	Lung
circ1675	Tumor	0.993628	Lung
circ1676	Tumor	0.449166	Lung
circ1677	Tumor	0.993628	Lung
circ1678	Tumor	0.758003	Lung
circ1679	Tumor	2.12478	Lung
circ1680	Tumor	0.786779	Lung
circ1681	Tumor	0.504634	Lung
circ1682	Tumor	1.42236	Lung
circ1683	Tumor	0.476303	Lung
circ1684	Tumor	1.01015	Lung
circ1685	Tumor	2.203	Lung
circ1686	Tumor	0.45435	Lung
circ1687	Tumor	0.45435	Lung
circ1688	Tumor	0.45435	Lung
circ1689	Tumor	1.99152	Lung
circ1690	Tumor	0.45435	Lung
circ1691	Tumor	0.765607	Lung
circ1692	Tumor	1.49311	Lung
circ1693	Tumor	0.741237	Lung
circ1694	Tumor	0.973727	Lung
circ1695	Tumor	0.741237	Lung
circ1696	Tumor	0.973727	Lung
circ1697	Tumor	0.741237	Lung
circ1698	Tumor	0.461649	Lung
circ1699	Tumor	0.739612	Lung
circ1700	Tumor	1.2452	Lung
circ1701	Tumor	0.969554	Lung
circ1702	Tumor	0.504583	Lung
circ1703	Tumor	0.462422	Lung
circ1704	Tumor	0.462422	Lung
circ1705	Tumor	0.462422	Lung
circ1706	Tumor	1.01659	Lung
circ1707	Tumor	0.453639	Lung
circ1708	Tumor	0.962028	Lung
circ1709	Tumor	1.30698	Lung
circ1710	Tumor	0.805494	Lung
circ1711	Tumor	0.759029	Lung
circ1712	Tumor	1.3456	Lung
circ1713	Tumor	0.759029	Lung
circ1714	Tumor	0.661692	Lung
circ1715	Tumor	0.384605	Lung
circ1716	Tumor	0.782204	Lung
circ1717	Tumor	0.465709	Lung
circ1718	Tumor	0.782204	Lung
circ1719	Tumor	1.07016	Lung
circ1720	Tumor	1.26821	Lung
circ1721	Tumor	1.69934	Lung
circ1722	Tumor	0.493853	Lung
circ1723	Tumor	1.26821	Lung
circ1724	Tumor	1.26821	Lung
circ1725	Tumor	2.01565	Lung
circ1726	Tumor	0.734415	Lung
circ1727	Tumor	0.965612	Lung
circ1728	Tumor	0.734415	Lung
circ1729	Tumor	0.965612	Lung
circ1730	Tumor	0.446092	Lung
circ1731	Tumor	0.7371	Lung
circ1732	Tumor	0.7371	Lung
circ1733	Tumor	0.434981	Lung
circ1734	Tumor	1.44315	Lung
circ1735	Tumor	0.431133	Lung
circ1736	Tumor	0.731406	Lung
circ1737	Tumor	0.731406	Lung
circ1738	Tumor	0.731406	Lung
circ1739	Tumor	0.731406	Lung
circ1740	Tumor	0.431133	Lung
circ1741	Tumor	1.14931	Lung
circ1742	Tumor	1.44315	Lung
circ1743	Tumor	0.47437	Lung
circ1744	Tumor	0.794802	Lung
circ1745	Tumor	0.720503	Lung
circ1746	Tumor	0.488197	Lung
circ1747	Tumor	1.0014	Lung
circ1748	Tumor	0.453639	Lung
circ1749	Tumor	0.764565	Lung
circ1750	Tumor	1.0014	Lung
circ1751	Tumor	0.453639	Lung
circ1752	Tumor	0.453639	Lung
circ1753	Tumor	0.715743	Lung
circ1754	Tumor	0.420586	Lung
circ1755	Tumor	1.42	Lung
circ1756	Tumor	1.12863	Lung
circ1757	Tumor	0.420586	Lung
circ1758	Tumor	0.420586	Lung
circ1759	Tumor	0.779707	Lung
circ1760	Tumor	1.69431	Lung
circ1761	Tumor	0.435138	Lung
circ1762	Tumor	0.837756	Lung
circ1763	Tumor	0.461877	Lung
circ1764	Tumor	1.36997	Lung
circ1765	Tumor	0.461877	Lung
circ1766	Tumor	0.461877	Lung
circ1767	Tumor	1.63107	Lung
circ1768	Tumor	0.452791	Lung
circ1769	Tumor	0.452791	Lung
circ1770	Tumor	0.452791	Lung
circ1771	Tumor	1.35157	Lung
circ1772	Tumor	0.999929	Lung
circ1773	Tumor	1.35157	Lung
circ1774	Tumor	1.19113	Lung
circ1775	Tumor	1.61121	Lung
circ1776	Tumor	0.763322	Lung
circ1777	Tumor	0.795213	Lung
circ1778	Tumor	2.03888	Lung
circ1779	Tumor	1.03758	Lung
circ1780	Tumor	0.795213	Lung
circ1781	Tumor	1.03758	Lung
circ1782	Tumor	0.474653	Lung
circ1783	Tumor	0.42439	Lung
circ1784	Tumor	0.42439	Lung
circ1785	Tumor	0.42439	Lung
circ1786	Tumor	0.950102	Lung
circ1787	Tumor	0.42439	Lung
circ1788	Tumor	0.42439	Lung
circ1789	Tumor	0.721402	Lung
circ1790	Tumor	0.721402	Lung
circ1791	Tumor	0.733031	Lung
circ1792	Tumor	0.721402	Lung
circ1793	Tumor	0.721402	Lung
circ1794	Tumor	0.42439	Lung
circ1795	Tumor	0.42439	Lung
circ1796	Tumor	0.42439	Lung
circ1797	Tumor	0.471202	Lung
circ1798	Tumor	0.7902	Lung
circ1799	Tumor	1.22603	Lung
circ1800	Tumor	0.471202	Lung
circ1801	Tumor	0.471202	Lung
circ1802	Tumor	0.468504	Lung
circ1803	Tumor	0.759836	Lung
circ1804	Tumor	1.18022	Lung
circ1805	Tumor	1.18022	Lung
circ1806	Tumor	1.7066	Lung
circ1807	Tumor	0.447103	Lung
circ1808	Tumor	0.447103	Lung
circ1809	Tumor	0.754972	Lung
circ1810	Tumor	1.60874	Lung
circ1811	Tumor	0.997978	Lung
circ1812	Tumor	0.451668	Lung
circ1813	Tumor	1.15762	Lung
circ1814	Tumor	0.446185	Lung
circ1815	Tumor	0.732686	Lung
circ1816	Tumor	0.971795	Lung
circ1817	Tumor	0.786445	Lung
circ1818	Tumor	0.797607	Lung
circ1819	Tumor	1.53916	Lung
circ1820	Tumor	0.457679	Lung
circ1821	Tumor	0.988433	Lung
circ1822	Tumor	0.799784	Lung
circ1823	Tumor	0.446935	Lung
circ1824	Tumor	1.1799	Lung
circ1825	Tumor	0.462326	Lung
circ1826	Tumor	1.37088	Lung
circ1827	Tumor	0.777271	Lung
circ1828	Tumor	0.462326	Lung
circ1829	Tumor	0.740899	Lung
circ1830	Tumor	0.437551	Lung
circ1831	Tumor	0.447934	Lung
circ1832	Tumor	0.756193	Lung
circ1833	Tumor	0.447934	Lung
circ1834	Tumor	0.488197	Lung
circ1835	Tumor	0.435406	Lung
circ1836	Tumor	0.43668	Lung
circ1837	Tumor	0.43668	Lung
circ1838	Tumor	0.971795	Lung
circ1839	Tumor	0.971795	Lung
circ1840	Tumor	0.739612	Lung
circ1841	Tumor	1.86804	Lung
circ1842	Tumor	0.963964	Lung
circ1843	Tumor	0.739612	Lung
circ1844	Tumor	1.13475	Lung
circ1845	Tumor	1.29144	Lung
circ1846	Tumor	0.423699	Lung
circ1847	Tumor	0.720375	Lung
circ1848	Tumor	1.83674	Lung
circ1849	Tumor	1.34242	Lung
circ1850	Tumor	1.48023	Lung
circ1851	Tumor	0.992136	Lung
circ1852	Tumor	0.992136	Lung
circ1853	Tumor	1.18254	Lung
circ1854	Tumor	0.756744	Lung
circ1855	Tumor	1.34242	Lung
circ1856	Tumor	0.761037	Lung
circ1857	Tumor	0.451233	Lung
circ1858	Tumor	0.451233	Lung
circ1859	Tumor	1.1741	Lung
circ1860	Tumor	0.47332	Lung
circ1861	Tumor	0.836837	Lung
circ1862	Tumor	0.445608	Lung
circ1863	Tumor	0.987427	Lung
circ1864	Tumor	1.33689	Lung
circ1865	Tumor	1.33689	Lung
circ1866	Tumor	1.88925	Lung
circ1867	Tumor	1.59535	Lung
circ1868	Tumor	1.59535	Lung
circ1869	Tumor	1.47445	Lung
circ1870	Tumor	1.59535	Lung
circ1871	Tumor	1.7032	Lung
circ1872	Tumor	1.17735	Lung
circ1873	Tumor	0.987427	Lung
circ1874	Tumor	1.80055	Lung
circ1875	Tumor	0.445608	Lung
circ1876	Tumor	0.445608	Lung
circ1877	Tumor	1.17735	Lung
circ1878	Tumor	1.33689	Lung
circ1879	Tumor	1.59535	Lung
circ1880	Tumor	1.46561	Lung
circ1881	Tumor	1.78393	Lung
circ1882	Tumor	1.55073	Lung
circ1883	Tumor	1.04993	Lung
circ1884	Tumor	0.969554	Lung
circ1885	Tumor	0.737728	Lung
circ1886	Tumor	0.435406	Lung
circ1887	Tumor	0.737728	Lung
circ1888	Tumor	0.435406	Lung
circ1889	Tumor	1.15762	Lung
circ1890	Tumor	0.737728	Lung
circ1891	Tumor	1.1571	Lung
circ1892	Tumor	0.984484	Lung
circ1893	Tumor	1.69298	Lung
circ1894	Tumor	2.21178	Lung
circ1895	Tumor	0.837756	Lung
circ1896	Tumor	1.45347	Lung
circ1897	Tumor	1.83173	Lung
circ1898	Tumor	0.837756	Lung
circ1899	Tumor	0.837756	Lung
circ1900	Tumor	1.83173	Lung
circ1901	Tumor	1.59605	Lung
circ1902	Tumor	1.45347	Lung
circ1903	Tumor	2.05444	Lung
circ1904	Tumor	1.50722	Lung
circ1905	Tumor	1.04915	Lung
circ1906	Tumor	1.2452	Lung
circ1907	Tumor	0.43223	Lung
circ1908	Tumor	0.733031	Lung
circ1909	Tumor	0.43223	Lung
circ1910	Tumor	1.67251	Lung
circ1911	Tumor	1.56545	Lung
circ1912	Tumor	0.963964	Lung
circ1913	Tumor	1.30926	Lung
circ1914	Tumor	1.56545	Lung
circ1915	Tumor	0.733031	Lung
circ1916	Tumor	1.44554	Lung
circ1917	Tumor	1.08819	Lung
circ1918	Tumor	1.4543	Lung
circ1919	Tumor	2.02326	Lung
circ1920	Tumor	1.08819	Lung
circ1921	Tumor	1.08819	Lung
circ1922	Tumor	0.504634	Lung
circ1923	Tumor	0.504634	Lung
circ1924	Tumor	0.838441	Lung
circ1925	Tumor	0.838441	Lung
circ1926	Tumor	1.33808	Lung
circ1927	Tumor	0.988433	Lung
circ1928	Tumor	0.446185	Lung
circ1929	Tumor	1.17846	Lung
circ1930	Tumor	0.753622	Lung
circ1931	Tumor	0.981472	Lung
circ1932	Tumor	0.756784	Lung
circ1933	Tumor	0.756784	Lung
circ1934	Tumor	1.18259	Lung
circ1935	Tumor	1.18259	Lung
circ1936	Tumor	0.47332	Lung
circ1937	Tumor	1.0353	Lung
circ1938	Tumor	0.793277	Lung
circ1939	Tumor	0.47332	Lung
circ1940	Tumor	0.793277	Lung
circ1941	Tumor	0.47332	Lung
circ1942	Tumor	0.732264	Lung
circ1943	Tumor	0.963051	Lung
circ1944	Tumor	0.732264	Lung
circ1945	Tumor	0.963051	Lung
circ1946	Tumor	0.963051	Lung
circ1947	Tumor	1.15044	Lung
circ1948	Tumor	0.732264	Lung
circ1949	Tumor	0.732264	Lung
circ1950	Tumor	0.431713	Lung
circ1951	Tumor	1.01745	Lung
circ1952	Tumor	0.779707	Lung
circ1953	Tumor	1.63567	Lung
circ1954	Tumor	2.7575	Lung
circ1955	Tumor	1.74455	Lung
circ1956	Tumor	1.63567	Lung
circ1957	Tumor	0.779707	Lung
circ1958	Tumor	2.16049	Lung
circ1959	Tumor	1.63567	Lung
circ1960	Tumor	1.24133	Lung
circ1961	Tumor	1.38399	Lung
circ1962	Tumor	0.786779	Lung
circ1963	Tumor	1.02764	Lung
circ1964	Tumor	0.786779	Lung
circ1965	Tumor	0.982007	Lung
circ1966	Tumor	0.747723	Lung
circ1967	Tumor	0.747723	Lung
circ1968	Tumor	0.442178	Lung
circ1969	Tumor	0.981434	Lung
circ1970	Tumor	0.431997	Lung
circ1971	Tumor	0.732686	Lung
circ1972	Tumor	0.431997	Lung
circ1973	Tumor	0.431997	Lung
circ1974	Tumor	0.802048	Lung
circ1975	Tumor	0.441494	Lung
circ1976	Tumor	0.746715	Lung
circ1977	Tumor	0.746715	Lung
circ1978	Tumor	1.16942	Lung
circ1979	Tumor	0.441494	Lung
circ1980	Tumor	0.45092	Lung
circ1981	Tumor	0.45092	Lung
circ1982	Tumor	0.760578	Lung
circ1983	Tumor	0.45092	Lung
circ1984	Tumor	0.45092	Lung
circ1985	Tumor	0.45092	Lung
circ1986	Tumor	0.946942	Lung
circ1987	Tumor	1.13261	Lung
circ1988	Tumor	1.13261	Lung
circ1989	Tumor	0.718755	Lung
circ1990	Tumor	0.422609	Lung
circ1991	Tumor	0.771962	Lung
circ1992	Tumor	1.20238	Lung
circ1993	Tumor	0.458692	Lung
circ1994	Tumor	0.771962	Lung
circ1995	Tumor	0.48753	Lung
circ1996	Tumor	0.48753	Lung
circ1997	Tumor	1.68603	Lung
circ1998	Tumor	0.81385	Lung
circ1999	Tumor	1.25652	Lung
[truncated: 16,462 more rows]

## Sheet: Fig.4d
	cell	Type	value
circ1	Erythrocytes	Normal	2.34341
circ2	Erythrocytes	Normal	3.42271
circ3	Erythrocytes	Normal	1.42043
circ4	Erythrocytes	Normal	4.90719
circ5	Erythrocytes	Normal	3.78035
circ6	Erythrocytes	Normal	1.59405
circ7	Erythrocytes	Normal	2.18011
circ8	Erythrocytes	Normal	2.34341
circ9	Erythrocytes	Normal	2.5919
circ10	Erythrocytes	Normal	2.02675
circ11	Erythrocytes	Normal	2.66308
circ12	Erythrocytes	Normal	2.65175
circ13	Erythrocytes	Normal	3.10976
circ14	Erythrocytes	Normal	3.90506
circ15	Erythrocytes	Normal	2.22319
circ16	Erythrocytes	Normal	2.02675
circ17	Erythrocytes	Normal	3.18067
circ18	Erythrocytes	Normal	5.05942
circ19	Erythrocytes	Normal	0.973561
circ20	Erythrocytes	Normal	1.74193
circ21	Erythrocytes	Normal	0.600855
circ22	Erythrocytes	Normal	0.943695
circ23	Erythrocytes	Normal	0.600855
circ24	Erythrocytes	Normal	3.13429
circ25	Erythrocytes	Normal	4.06535
circ26	Erythrocytes	Normal	3.76989
circ27	Erythrocytes	Normal	0.579266
circ28	Erythrocytes	Normal	1.59405
circ29	Erythrocytes	Normal	0.943695
circ30	Erythrocytes	Normal	3.76989
circ31	Erythrocytes	Normal	0.943695
circ32	Erythrocytes	Normal	0.943695
circ33	Erythrocytes	Normal	0.579266
circ34	Erythrocytes	Normal	0.579266
circ35	Erythrocytes	Normal	1.87074
circ36	Erythrocytes	Normal	0.943695
circ37	Erythrocytes	Normal	4.1305
circ38	Erythrocytes	Normal	2.34341
circ39	Erythrocytes	Normal	0.579266
circ40	Erythrocytes	Normal	2.54717
circ41	Erythrocytes	Normal	2.90493
circ42	Erythrocytes	Normal	1.87074
circ43	Erythrocytes	Normal	3.13429
circ44	Erythrocytes	Normal	0.579266
circ45	Erythrocytes	Normal	0.579266
circ46	Erythrocytes	Normal	0.943695
circ47	Erythrocytes	Normal	3.37589
circ48	Erythrocytes	Normal	1.98483
circ49	Erythrocytes	Normal	2.947
circ50	Erythrocytes	Normal	2.6068
circ51	Erythrocytes	Normal	0.579266
circ52	Erythrocytes	Normal	0.943695
circ53	Erythrocytes	Normal	2.86102
circ54	Erythrocytes	Normal	1.59405
circ55	Erythrocytes	Normal	3.32074
circ56	Erythrocytes	Normal	2.81508
circ57	Erythrocytes	Normal	3.69477
circ58	Erythrocytes	Normal	3.29198
circ59	Erythrocytes	Normal	2.99296
circ60	Erythrocytes	Normal	3.9366
circ61	Erythrocytes	Normal	2.65175
circ62	Erythrocytes	Normal	0.600855
circ63	Erythrocytes	Normal	3.61743
circ64	Erythrocytes	Normal	3.9837
circ65	Erythrocytes	Normal	1.24445
circ66	Erythrocytes	Normal	3.27843
circ67	Erythrocytes	Normal	4.02867
circ68	Erythrocytes	Normal	3.72232
circ69	Erythrocytes	Normal	0.973561
circ70	Erythrocytes	Normal	3.57219
circ71	Erythrocytes	Normal	1.24445
circ72	Erythrocytes	Normal	0.600855
circ73	Erythrocytes	Normal	2.38731
circ74	Erythrocytes	Normal	1.63284
circ75	Erythrocytes	Normal	3.21433
circ76	Erythrocytes	Normal	0.973561
circ77	Erythrocytes	Normal	4.31923
circ78	Erythrocytes	Normal	0.973561
circ79	Erythrocytes	Normal	0.600855
circ80	Erythrocytes	Normal	4.04323
circ81	Erythrocytes	Normal	2.30861
circ82	Erythrocytes	Normal	4.42326
circ83	Erythrocytes	Normal	2.22319
circ84	Erythrocytes	Normal	3.54878
circ85	Erythrocytes	Normal	2.52824
circ86	Macrophages	Normal	1.22144
circ87	Macrophages	Normal	0.786654
circ88	Macrophages	Normal	3.06024
circ89	Macrophages	Normal	0.786654
circ90	Macrophages	Normal	2.35786
circ91	Macrophages	Normal	3.06024
circ92	Macrophages	Normal	4.33533
circ93	Macrophages	Normal	3.63961
circ94	Macrophages	Normal	2.65017
circ95	Macrophages	Normal	4.00409
circ96	Erythrocytes	Tumor	1.36473
circ97	Erythrocytes	Tumor	1.24007
circ98	Erythrocytes	Tumor	1.97903
circ99	Erythrocytes	Tumor	0.962688
circ100	Erythrocytes	Tumor	0.795654
circ101	Erythrocytes	Tumor	0.479856
circ102	Erythrocytes	Tumor	0.469108
circ103	Erythrocytes	Tumor	1.22258
circ104	Erythrocytes	Tumor	0.456345
circ105	Erythrocytes	Tumor	1.24007
circ106	Erythrocytes	Tumor	0.477891
circ107	Erythrocytes	Tumor	0.771028
circ108	Erythrocytes	Tumor	1.02311
circ109	Erythrocytes	Tumor	1.51409
circ110	Erythrocytes	Tumor	1.7926
circ111	Erythrocytes	Tumor	0.540561
circ112	Erythrocytes	Tumor	1.69137
circ113	Erythrocytes	Tumor	2.6504
circ114	Erythrocytes	Tumor	0.438355
circ115	Erythrocytes	Tumor	0.779785
circ116	Erythrocytes	Tumor	0.485895
circ117	Erythrocytes	Tumor	0.865403
circ118	Erythrocytes	Tumor	1.26451
circ119	Erythrocytes	Tumor	1.35813
circ120	Erythrocytes	Tumor	1.07103
circ121	Erythrocytes	Tumor	0.772824
circ122	Erythrocytes	Tumor	1.01117
circ123	Erythrocytes	Tumor	1.01117
circ124	Erythrocytes	Tumor	1.50355
circ125	Erythrocytes	Tumor	1.2035
circ126	Erythrocytes	Tumor	1.01117
circ127	Erythrocytes	Tumor	1.73404
circ128	Erythrocytes	Tumor	0.459282
circ129	Erythrocytes	Tumor	1.06
circ130	Erythrocytes	Tumor	0.487835
circ131	Erythrocytes	Tumor	1.20116
circ132	Erythrocytes	Tumor	0.839826
circ133	Erythrocytes	Tumor	1.8748
circ134	Erythrocytes	Tumor	1.2041
circ135	Erythrocytes	Tumor	0.505601
circ136	Erythrocytes	Tumor	0.494603
circ137	Erythrocytes	Tumor	1.25348
circ138	Erythrocytes	Tumor	1.29878
circ139	Erythrocytes	Tumor	0.443625
circ140	Erythrocytes	Tumor	1.61829
circ141	Erythrocytes	Tumor	1.99546
circ142	Erythrocytes	Tumor	1.53044
circ143	Erythrocytes	Tumor	1.36537
circ144	Erythrocytes	Tumor	1.06
circ145	Erythrocytes	Tumor	0.487835
circ146	Erythrocytes	Tumor	1.3787
circ147	Erythrocytes	Tumor	1.62611
circ148	Erythrocytes	Tumor	0.484629
circ149	Erythrocytes	Tumor	0.502149
circ150	Erythrocytes	Tumor	1.56292
circ151	Erythrocytes	Tumor	1.25708
circ152	Erythrocytes	Tumor	1.42164
circ153	Erythrocytes	Tumor	1.42164
circ154	Erythrocytes	Tumor	0.478693
circ155	Erythrocytes	Tumor	0.820081
circ156	Erythrocytes	Tumor	0.491852
circ157	Erythrocytes	Tumor	1.26451
circ158	Erythrocytes	Tumor	0.452213
circ159	Erythrocytes	Tumor	2.08422
circ160	Erythrocytes	Tumor	0.439513
circ161	Erythrocytes	Tumor	1.07746
circ162	Erythrocytes	Tumor	0.980593
circ163	Erythrocytes	Tumor	0.479856
circ164	Erythrocytes	Tumor	1.2041
circ165	Erythrocytes	Tumor	1.90743
circ166	Erythrocytes	Tumor	0.83488
circ167	Erythrocytes	Tumor	1.00552
circ168	Erythrocytes	Tumor	1.0381
circ169	Erythrocytes	Tumor	0.494014
circ170	Erythrocytes	Tumor	0.743794
circ171	Erythrocytes	Tumor	1.68258
circ172	Erythrocytes	Tumor	0.485895
circ173	Erythrocytes	Tumor	0.485895
circ174	Erythrocytes	Tumor	0.485895
circ175	Erythrocytes	Tumor	1.68258
circ176	Erythrocytes	Tumor	1.05671
circ177	Erythrocytes	Tumor	0.485895
circ178	Erythrocytes	Tumor	1.35813
circ179	Erythrocytes	Tumor	0.811489
circ180	Erythrocytes	Tumor	1.35271
circ181	Erythrocytes	Tumor	1.54245
circ182	Erythrocytes	Tumor	0.502149
circ183	Erythrocytes	Tumor	1.22258
circ184	Erythrocytes	Tumor	0.724965
circ185	Erythrocytes	Tumor	0.779411
circ186	Erythrocytes	Tumor	0.419097
circ187	Erythrocytes	Tumor	1.0549
circ188	Erythrocytes	Tumor	0.80238
circ189	Erythrocytes	Tumor	0.452213
circ190	Erythrocytes	Tumor	0.464049
circ191	Erythrocytes	Tumor	0.817502
circ192	Erythrocytes	Tumor	0.498189
circ193	Erythrocytes	Tumor	1.38502
circ194	Erythrocytes	Tumor	2.0796
circ195	Erythrocytes	Tumor	0.458053
circ196	Erythrocytes	Tumor	0.851633
circ197	Erythrocytes	Tumor	0.479596
circ198	Erythrocytes	Tumor	1.35813
circ199	Erythrocytes	Tumor	0.48483
circ200	Erythrocytes	Tumor	0.452213
circ201	Erythrocytes	Tumor	0.731959
circ202	Erythrocytes	Tumor	1.02911
circ203	Erythrocytes	Tumor	0.788025
circ204	Erythrocytes	Tumor	0.469706
circ205	Erythrocytes	Tumor	2.41519
circ206	Erythrocytes	Tumor	0.788025
circ207	Erythrocytes	Tumor	1.22322
circ208	Erythrocytes	Tumor	1.22322
circ209	Erythrocytes	Tumor	1.52544
circ210	Erythrocytes	Tumor	0.788025
circ211	Erythrocytes	Tumor	1.64802
circ212	Erythrocytes	Tumor	1.8748
circ213	Erythrocytes	Tumor	0.742084
circ214	Erythrocytes	Tumor	1.29878
circ215	Erythrocytes	Tumor	0.438355
circ216	Erythrocytes	Tumor	1.01895
circ217	Erythrocytes	Tumor	0.479856
circ218	Erythrocytes	Tumor	0.802755
circ219	Erythrocytes	Tumor	0.802755
circ220	Erythrocytes	Tumor	1.24224
circ221	Erythrocytes	Tumor	0.479856
circ222	Erythrocytes	Tumor	1.36537
circ223	Erythrocytes	Tumor	0.787393
circ224	Erythrocytes	Tumor	0.478693
circ225	Erythrocytes	Tumor	0.749854
circ226	Erythrocytes	Tumor	2.56617
circ227	Erythrocytes	Tumor	0.490062
circ228	Erythrocytes	Tumor	1.06376
circ229	Erythrocytes	Tumor	2.61362
circ230	Erythrocytes	Tumor	1.42602
circ231	Erythrocytes	Tumor	1.09956
circ232	Erythrocytes	Tumor	0.768528
circ233	Erythrocytes	Tumor	0.456345
circ234	Erythrocytes	Tumor	0.456345
circ235	Erythrocytes	Tumor	0.456345
circ236	Erythrocytes	Tumor	1.19791
circ237	Erythrocytes	Tumor	1.00609
circ238	Erythrocytes	Tumor	0.768528
circ239	Erythrocytes	Tumor	0.768528
circ240	Erythrocytes	Tumor	0.456345
circ241	Erythrocytes	Tumor	0.768528
circ242	Erythrocytes	Tumor	0.456345
circ243	Erythrocytes	Tumor	0.768528
circ244	Erythrocytes	Tumor	0.456345
circ245	Erythrocytes	Tumor	0.768528
circ246	Erythrocytes	Tumor	0.466212
circ247	Erythrocytes	Tumor	0.782938
circ248	Erythrocytes	Tumor	0.466212
circ249	Erythrocytes	Tumor	0.466212
circ250	Erythrocytes	Tumor	1.02311
circ251	Erythrocytes	Tumor	0.466212
circ252	Erythrocytes	Tumor	1.01939
circ253	Erythrocytes	Tumor	2.19517
circ254	Erythrocytes	Tumor	1.07143
circ255	Erythrocytes	Tumor	0.523533
circ256	Erythrocytes	Tumor	0.795654
circ257	Erythrocytes	Tumor	1.0381
circ258	Erythrocytes	Tumor	0.795654
circ259	Erythrocytes	Tumor	0.795654
circ260	Erythrocytes	Tumor	0.795654
circ261	Erythrocytes	Tumor	1.0381
circ262	Erythrocytes	Tumor	0.474957
circ263	Erythrocytes	Tumor	1.23308
circ264	Erythrocytes	Tumor	1.0381
circ265	Erythrocytes	Tumor	0.474957
circ266	Erythrocytes	Tumor	1.23906
circ267	Erythrocytes	Tumor	1.00904
circ268	Erythrocytes	Tumor	0.974735
circ269	Erythrocytes	Tumor	0.438355
circ270	Erythrocytes	Tumor	0.438355
circ271	Erythrocytes	Tumor	0.438355
circ272	Erythrocytes	Tumor	0.974735
circ273	Erythrocytes	Tumor	0.438355
circ274	Erythrocytes	Tumor	1.16334
circ275	Erythrocytes	Tumor	0.438355
circ276	Erythrocytes	Tumor	0.974735
circ277	Erythrocytes	Tumor	0.441698
circ278	Erythrocytes	Tumor	1.45627
circ279	Erythrocytes	Tumor	0.474688
circ280	Erythrocytes	Tumor	1.23906
circ281	Erythrocytes	Tumor	0.801072
circ282	Erythrocytes	Tumor	0.478693
circ283	Erythrocytes	Tumor	0.478693
circ284	Erythrocytes	Tumor	0.801072
circ285	Erythrocytes	Tumor	1.24007
circ286	Erythrocytes	Tumor	0.510551
circ287	Erythrocytes	Tumor	0.494014
circ288	Erythrocytes	Tumor	1.29791
circ289	Erythrocytes	Tumor	1.5676
circ290	Erythrocytes	Tumor	0.456018
circ291	Erythrocytes	Tumor	0.771028
circ292	Erythrocytes	Tumor	0.464287
circ293	Erythrocytes	Tumor	1.8748
circ294	Erythrocytes	Tumor	1.0614
circ295	Erythrocytes	Tumor	1.29878
circ296	Erythrocytes	Tumor	1.47102
circ297	Erythrocytes	Tumor	1.68929
circ298	Erythrocytes	Tumor	1.21299
circ299	Erythrocytes	Tumor	1.0549
circ300	Erythrocytes	Tumor	0.48483
circ301	Erythrocytes	Tumor	0.48483
circ302	Erythrocytes	Tumor	0.809952
circ303	Erythrocytes	Tumor	1.0549
circ304	Erythrocytes	Tumor	1.68032
circ305	Erythrocytes	Tumor	0.48483
circ306	Erythrocytes	Tumor	0.809952
circ307	Erythrocytes	Tumor	0.809952
circ308	Erythrocytes	Tumor	0.48483
circ309	Erythrocytes	Tumor	1.55675
circ310	Erythrocytes	Tumor	0.48483
circ311	Erythrocytes	Tumor	1.2515
circ312	Erythrocytes	Tumor	0.48483
circ313	Erythrocytes	Tumor	0.48483
circ314	Erythrocytes	Tumor	1.0549
circ315	Erythrocytes	Tumor	0.505601
circ316	Erythrocytes	Tumor	1.08989
circ317	Erythrocytes	Tumor	0.839826
circ318	Erythrocytes	Tumor	1.08989
circ319	Erythrocytes	Tumor	1.2041
circ320	Erythrocytes	Tumor	0.773285
circ321	Erythrocytes	Tumor	1.62611
circ322	Erythrocytes	Tumor	1.50422
circ323	Erythrocytes	Tumor	1.2041
circ324	Erythrocytes	Tumor	2.00388
circ325	Erythrocytes	Tumor	0.786664
circ326	Erythrocytes	Tumor	1.26132
circ327	Erythrocytes	Tumor	0.490127
circ328	Erythrocytes	Tumor	1.26132
circ329	Erythrocytes	Tumor	1.26132
circ330	Erythrocytes	Tumor	0.469108
circ331	Erythrocytes	Tumor	0.469108
circ332	Erythrocytes	Tumor	0.787155
circ333	Erythrocytes	Tumor	0.469108
circ334	Erythrocytes	Tumor	0.787155
circ335	Erythrocytes	Tumor	0.452213
circ336	Erythrocytes	Tumor	0.762475
circ337	Erythrocytes	Tumor	0.452213
circ338	Erythrocytes	Tumor	0.762475
circ339	Erythrocytes	Tumor	0.452213
circ340	Erythrocytes	Tumor	0.452213
circ341	Erythrocytes	Tumor	0.452213
circ342	Erythrocytes	Tumor	0.452213
circ343	Erythrocytes	Tumor	0.452213
circ344	Erythrocytes	Tumor	0.523533
circ345	Erythrocytes	Tumor	1.49063
circ346	Erythrocytes	Tumor	0.511392
circ347	Erythrocytes	Tumor	1.61057
circ348	Erythrocytes	Tumor	0.479596
circ349	Erythrocytes	Tumor	0.779411
circ350	Erythrocytes	Tumor	1.01895
circ351	Erythrocytes	Tumor	1.37383
circ352	Erythrocytes	Tumor	1.01895
circ353	Erythrocytes	Tumor	0.463793
circ354	Erythrocytes	Tumor	0.463793
circ355	Erythrocytes	Tumor	1.37383
circ356	Erythrocytes	Tumor	1.01895
circ357	Erythrocytes	Tumor	0.463793
circ358	Erythrocytes	Tumor	0.463793
circ359	Erythrocytes	Tumor	0.469368
circ360	Erythrocytes	Tumor	1.22258
circ361	Erythrocytes	Tumor	0.787533
circ362	Erythrocytes	Tumor	0.469368
circ363	Erythrocytes	Tumor	0.787533
circ364	Erythrocytes	Tumor	1.02853
circ365	Erythrocytes	Tumor	0.469368
circ366	Erythrocytes	Tumor	1.38502
circ367	Erythrocytes	Tumor	1.30371
circ368	Erythrocytes	Tumor	0.513262
circ369	Erythrocytes	Tumor	1.10267
circ370	Erythrocytes	Tumor	0.850777
circ371	Erythrocytes	Tumor	1.61431
circ372	Erythrocytes	Tumor	0.850777
circ373	Erythrocytes	Tumor	1.10267
circ374	Erythrocytes	Tumor	0.513262
circ375	Erythrocytes	Tumor	1.30371
circ376	Erythrocytes	Tumor	0.513262
circ377	Erythrocytes	Tumor	1.30371
circ378	Erythrocytes	Tumor	0.494014
circ379	Erythrocytes	Tumor	1.24176
circ380	Erythrocytes	Tumor	1.02751
circ381	Erythrocytes	Tumor	1.02751
circ382	Erythrocytes	Tumor	0.468771
circ383	Erythrocytes	Tumor	1.22145
circ384	Erythrocytes	Tumor	0.468771
circ385	Erythrocytes	Tumor	1.22145
circ386	Erythrocytes	Tumor	0.468771
circ387	Erythrocytes	Tumor	0.461581
circ388	Erythrocytes	Tumor	1.0198
circ389	Erythrocytes	Tumor	1.35271
circ390	Erythrocytes	Tumor	1.14769
circ391	Erythrocytes	Tumor	0.540561
circ392	Erythrocytes	Tumor	1.14769
circ393	Erythrocytes	Tumor	1.0431
circ394	Erythrocytes	Tumor	0.799909
circ395	Erythrocytes	Tumor	0.477891
circ396	Erythrocytes	Tumor	1.66334
circ397	Erythrocytes	Tumor	0.476846
circ398	Erythrocytes	Tumor	0.456018
circ399	Erythrocytes	Tumor	0.784532
circ400	Erythrocytes	Tumor	1.02499
circ401	Erythrocytes	Tumor	0.779785
circ402	Erythrocytes	Tumor	0.464049
circ403	Erythrocytes	Tumor	0.464049
circ404	Erythrocytes	Tumor	0.779785
circ405	Erythrocytes	Tumor	0.779785
circ406	Erythrocytes	Tumor	0.779785
circ407	Erythrocytes	Tumor	0.464049
circ408	Erythrocytes	Tumor	1.21254
circ409	Erythrocytes	Tumor	0.464049
circ410	Erythrocytes	Tumor	0.464049
circ411	Erythrocytes	Tumor	1.01939
circ412	Erythrocytes	Tumor	0.464049
circ413	Erythrocytes	Tumor	0.464049
circ414	Erythrocytes	Tumor	0.464049
circ415	Erythrocytes	Tumor	1.46133
circ416	Erythrocytes	Tumor	0.976766
circ417	Erythrocytes	Tumor	0.439513
circ418	Erythrocytes	Tumor	1.58179
circ419	Erythrocytes	Tumor	1.29791
circ420	Erythrocytes	Tumor	0.426789
circ421	Erythrocytes	Tumor	0.954353
circ422	Erythrocytes	Tumor	1.29878
circ423	Erythrocytes	Tumor	0.510551
circ424	Erythrocytes	Tumor	0.510551
circ425	Erythrocytes	Tumor	0.846905
circ426	Erythrocytes	Tumor	1.09815
circ427	Erythrocytes	Tumor	1.46581
circ428	Erythrocytes	Tumor	1.29878
circ429	Erythrocytes	Tumor	0.846905
circ430	Erythrocytes	Tumor	1.46581
circ431	Erythrocytes	Tumor	1.29878
circ432	Erythrocytes	Tumor	0.484629
circ433	Erythrocytes	Tumor	0.478154
circ434	Erythrocytes	Tumor	1.40253
circ435	Erythrocytes	Tumor	1.54299
circ436	Erythrocytes	Tumor	1.04355
circ437	Erythrocytes	Tumor	1.04355
circ438	Erythrocytes	Tumor	1.66613
circ439	Erythrocytes	Tumor	1.23906
circ440	Erythrocytes	Tumor	0.478154
circ441	Erythrocytes	Tumor	1.40253
circ442	Erythrocytes	Tumor	0.478154
circ443	Erythrocytes	Tumor	0.800291
circ444	Erythrocytes	Tumor	0.478154
circ445	Erythrocytes	Tumor	1.04355
circ446	Erythrocytes	Tumor	0.894771
circ447	Erythrocytes	Tumor	0.544292
circ448	Erythrocytes	Tumor	1.35932
circ449	Erythrocytes	Tumor	0.824042
circ450	Erythrocytes	Tumor	0.494603
circ451	Erythrocytes	Tumor	0.824042
circ452	Erythrocytes	Tumor	1.41533
circ453	Erythrocytes	Tumor	0.484629
circ454	Erythrocytes	Tumor	0.809661
circ455	Erythrocytes	Tumor	0.513862
circ456	Erythrocytes	Tumor	1.47217
circ457	Erythrocytes	Tumor	0.851633
circ458	Erythrocytes	Tumor	0.851633
circ459	Erythrocytes	Tumor	1.68712
circ460	Erythrocytes	Tumor	1.9717
circ461	Erythrocytes	Tumor	0.80238
circ462	Erythrocytes	Tumor	0.479596
circ463	Erythrocytes	Tumor	1.24176
circ464	Erythrocytes	Tumor	0.80238
circ465	Erythrocytes	Tumor	0.479596
circ466	Erythrocytes	Tumor	0.479596
circ467	Erythrocytes	Tumor	0.494014
circ468	Erythrocytes	Tumor	0.494014
circ469	Erythrocytes	Tumor	0.494014
circ470	Erythrocytes	Tumor	0.494014
circ471	Erythrocytes	Tumor	1.07043
circ472	Erythrocytes	Tumor	0.494014
circ473	Erythrocytes	Tumor	0.494014
circ474	Erythrocytes	Tumor	0.441698
circ475	Erythrocytes	Tumor	0.821948
circ476	Erythrocytes	Tumor	0.493149
circ477	Erythrocytes	Tumor	0.821948
circ478	Erythrocytes	Tumor	1.43206
circ479	Erythrocytes	Tumor	1.06897
circ480	Erythrocytes	Tumor	0.493149
circ481	Erythrocytes	Tumor	0.493149
circ482	Erythrocytes	Tumor	1.82921
circ483	Erythrocytes	Tumor	1.20116
circ484	Erythrocytes	Tumor	0.458053
circ485	Erythrocytes	Tumor	1.36225
circ486	Erythrocytes	Tumor	1.36225
circ487	Erythrocytes	Tumor	0.771028
circ488	Erythrocytes	Tumor	1.50095
circ489	Erythrocytes	Tumor	1.00904
circ490	Erythrocytes	Tumor	1.50095
circ491	Erythrocytes	Tumor	1.91838
circ492	Erythrocytes	Tumor	0.464287
circ493	Erythrocytes	Tumor	0.443625
circ494	Erythrocytes	Tumor	0.443625
circ495	Erythrocytes	Tumor	0.443625
circ496	Erythrocytes	Tumor	0.983963
circ497	Erythrocytes	Tumor	0.443625
circ498	Erythrocytes	Tumor	0.749854
circ499	Erythrocytes	Tumor	0.443625
circ500	Erythrocytes	Tumor	0.443625
circ501	Erythrocytes	Tumor	1.17353
circ502	Erythrocytes	Tumor	0.983963
circ503	Erythrocytes	Tumor	0.749854
circ504	Erythrocytes	Tumor	0.983963
circ505	Erythrocytes	Tumor	0.443625
circ506	Erythrocytes	Tumor	0.419097
circ507	Erythrocytes	Tumor	0.419097
circ508	Erythrocytes	Tumor	0.419097
circ509	Erythrocytes	Tumor	0.419097
circ510	Erythrocytes	Tumor	0.419097
circ511	Erythrocytes	Tumor	0.419097
circ512	Erythrocytes	Tumor	0.940696
circ513	Erythrocytes	Tumor	0.419097
circ514	Erythrocytes	Tumor	0.713526
circ515	Erythrocytes	Tumor	0.419097
circ516	Erythrocytes	Tumor	0.713526
circ517	Erythrocytes	Tumor	0.419097
circ518	Erythrocytes	Tumor	1.72673
circ519	Erythrocytes	Tumor	1.00552
circ520	Erythrocytes	Tumor	1.19729
circ521	Erythrocytes	Tumor	0.456018
circ522	Erythrocytes	Tumor	1.35813
circ523	Erythrocytes	Tumor	0.456018
circ524	Erythrocytes	Tumor	1.61829
circ525	Erythrocytes	Tumor	0.456018
circ526	Erythrocytes	Tumor	1.03322
circ527	Erythrocytes	Tumor	0.472106
circ528	Erythrocytes	Tumor	0.791514
circ529	Erythrocytes	Tumor	1.03322
circ530	Erythrocytes	Tumor	0.791514
circ531	Erythrocytes	Tumor	1.03322
circ532	Erythrocytes	Tumor	1.5084
circ533	Erythrocytes	Tumor	0.461581
circ534	Erythrocytes	Tumor	0.461581
circ535	Erythrocytes	Tumor	0.461581
circ536	Erythrocytes	Tumor	0.461581
circ537	Erythrocytes	Tumor	0.461581
circ538	Erythrocytes	Tumor	1.01514
circ539	Erythrocytes	Tumor	0.776183
circ540	Erythrocytes	Tumor	1.01514
circ541	Erythrocytes	Tumor	0.776183
circ542	Erythrocytes	Tumor	0.461581
circ543	Erythrocytes	Tumor	0.776183
circ544	Erythrocytes	Tumor	0.461581
circ545	Erythrocytes	Tumor	0.502149
circ546	Erythrocytes	Tumor	0.502149
circ547	Erythrocytes	Tumor	0.502149
circ548	Erythrocytes	Tumor	0.502149
circ549	Erythrocytes	Tumor	0.502149
circ550	Erythrocytes	Tumor	0.83488
circ551	Erythrocytes	Tumor	0.83488
circ552	Erythrocytes	Tumor	0.502149
circ553	Erythrocytes	Tumor	0.502149
circ554	Erythrocytes	Tumor	0.502149
circ555	Erythrocytes	Tumor	0.83488
circ556	Erythrocytes	Tumor	1.584
circ557	Erythrocytes	Tumor	0.980593
circ558	Erythrocytes	Tumor	0.441698
circ559	Erythrocytes	Tumor	0.441698
circ560	Erythrocytes	Tumor	0.441698
circ561	Erythrocytes	Tumor	1.16981
circ562	Erythrocytes	Tumor	0.441698
circ563	Erythrocytes	Tumor	0.980593
circ564	Erythrocytes	Tumor	0.747015
circ565	Erythrocytes	Tumor	0.747015
circ566	Erythrocytes	Tumor	0.980593
circ567	Erythrocytes	Tumor	0.441698
circ568	Erythrocytes	Tumor	1.32886
circ569	Erythrocytes	Tumor	0.747015
circ570	Erythrocytes	Tumor	0.431506
circ571	Erythrocytes	Tumor	0.431506
circ572	Erythrocytes	Tumor	0.431506
circ573	Erythrocytes	Tumor	0.431506
circ574	Erythrocytes	Tumor	0.431506
circ575	Erythrocytes	Tumor	0.431506
circ576	Erythrocytes	Tumor	0.431506
circ577	Erythrocytes	Tumor	0.431506
circ578	Erythrocytes	Tumor	0.431506
circ579	Erythrocytes	Tumor	0.431506
circ580	Erythrocytes	Tumor	0.431506
circ581	Erythrocytes	Tumor	0.786507
circ582	Erythrocytes	Tumor	1.02732
circ583	Erythrocytes	Tumor	0.468663
circ584	Epithelial cells	Normal	2.33215
circ585	Epithelial cells	Normal	2.60344
circ586	Epithelial cells	Normal	2.43907
circ587	Epithelial cells	Normal	3.03863
circ588	Adipocytes	Normal	1.42469
circ589	Adipocytes	Normal	1.42469
circ590	Adipocytes	Normal	1.02431
circ591	Adipocytes	Normal	2.29514
circ592	CD8+ T-cells	Tumor	1.55144
circ593	CD8+ T-cells	Tumor	2.20419
circ594	CD8+ T-cells	Tumor	2.07793
circ595	CD8+ T-cells	Tumor	3.42087
circ596	CD8+ T-cells	Tumor	2.00168
circ597	CD8+ T-cells	Tumor	3.19753
circ598	CD8+ T-cells	Tumor	2.49967
circ599	CD8+ T-cells	Tumor	3.06965
circ600	CD8+ T-cells	Tumor	2.44725
circ601	CD8+ T-cells	Tumor	2.24551
circ602	CD8+ T-cells	Tumor	2.4522
circ603	CD8+ T-cells	Tumor	1.30498
circ604	CD8+ T-cells	Tumor	0.63968
circ605	CD8+ T-cells	Tumor	2.40833
circ606	CD8+ T-cells	Tumor	2.90921
circ607	CD8+ T-cells	Tumor	2.89266
circ608	CD8+ T-cells	Tumor	2.70427
circ609	CD8+ T-cells	Tumor	1.46723
circ610	CD8+ T-cells	Tumor	1.82003
circ611	CD8+ T-cells	Tumor	2.33309
circ612	CD8+ T-cells	Tumor	2.55477
circ613	CD8+ T-cells	Tumor	2.63528
circ614	CD8+ T-cells	Tumor	1.16142
circ615	CD8+ T-cells	Tumor	2.79492
circ616	CD8+ T-cells	Tumor	2.79492
circ617	Fibroblasts	Normal	1.05084
circ618	Fibroblasts	Normal	1.04778
circ619	Fibroblasts	Normal	2.8714
circ620	Fibroblasts	Normal	2.57266
circ621	Fibroblasts	Normal	0.96066
circ622	Fibroblasts	Normal	2.74218
circ623	Fibroblasts	Normal	0.65753
circ624	Fibroblasts	Normal	2.6405
circ625	Fibroblasts	Normal	0.591508
circ626	Fibroblasts	Normal	4.56054
circ627	Fibroblasts	Normal	0.655265
circ628	Fibroblasts	Normal	5.1957
circ629	Fibroblasts	Normal	2.20465
circ630	Fibroblasts	Normal	4.86188
circ631	Fibroblasts	Normal	0.591508
circ632	Fibroblasts	Normal	0.591508
circ633	Fibroblasts	Normal	3.43027
circ634	Fibroblasts	Normal	2.74218
circ635	Fibroblasts	Normal	3.83637
circ636	Fibroblasts	Normal	0.655265
circ637	Fibroblasts	Normal	4.84066
circ638	Fibroblasts	Normal	0.65753
circ639	Fibroblasts	Normal	3.39553
circ640	Fibroblasts	Normal	2.01625
circ641	Fibroblasts	Normal	2.70473
circ642	Fibroblasts	Normal	2.33216
circ643	Fibroblasts	Normal	0.65753
circ644	Fibroblasts	Normal	3.93615
circ645	Fibroblasts	Normal	1.05084
circ646	Fibroblasts	Normal	2.92694
circ647	Fibroblasts	Normal	2.57187
circ648	Fibroblasts	Normal	0.65753
circ649	Fibroblasts	Normal	0.65753
circ650	Fibroblasts	Normal	3.71335
circ651	Fibroblasts	Normal	1.88405
circ652	Fibroblasts	Normal	2.87584
circ653	Fibroblasts	Normal	3.97182
circ654	Fibroblasts	Normal	1.88006
circ655	Fibroblasts	Normal	2.84108
circ656	Fibroblasts	Normal	0.591508
circ657	Fibroblasts	Normal	2.84108
circ658	Fibroblasts	Normal	0.655265
circ659	Fibroblasts	Normal	2.8714
circ660	Fibroblasts	Normal	1.44145
circ661	Fibroblasts	Normal	1.04778
circ662	Fibroblasts	Normal	0.655265
circ663	Fibroblasts	Normal	2.32791
circ664	Fibroblasts	Normal	0.655265
circ665	Fibroblasts	Normal	4.9205
circ666	Fibroblasts	Normal	0.655265
circ667	Fibroblasts	Normal	3.93154
circ668	Fibroblasts	Normal	3.91321
circ669	Fibroblasts	Normal	2.63613
circ670	Fibroblasts	Normal	1.04778
circ671	Fibroblasts	Normal	0.655265
circ672	Fibroblasts	Normal	3.63827
circ673	Fibroblasts	Normal	1.04778
circ674	Fibroblasts	Normal	4.33105
circ675	Fibroblasts	Normal	1.78856
circ676	Fibroblasts	Normal	3.59718
circ677	Fibroblasts	Normal	3.48006
circ678	Fibroblasts	Normal	1.61613
circ679	Fibroblasts	Normal	1.76478
circ680	Fibroblasts	Normal	1.22968
circ681	Fibroblasts	Normal	4.46956
circ682	Fibroblasts	Normal	2.93107
circ683	Fibroblasts	Normal	3.57483
circ684	Fibroblasts	Normal	4.52351
circ685	Fibroblasts	Normal	0.591508
circ686	Fibroblasts	Normal	1.89416
circ687	Fibroblasts	Normal	3.76001
circ688	Fibroblasts	Normal	2.44124
circ689	Fibroblasts	Normal	0.591508
circ690	Fibroblasts	Normal	1.22968
circ691	Fibroblasts	Normal	0.591508
circ692	Fibroblasts	Normal	0.591508
circ693	Fibroblasts	Normal	1.22968
circ694	Fibroblasts	Normal	2.20465
circ695	Fibroblasts	Normal	3.05248
circ696	Fibroblasts	Normal	0.591508
circ697	Fibroblasts	Normal	2.36842
circ698	Fibroblasts	Normal	4.54086
circ699	Fibroblasts	Normal	1.89416
circ700	Fibroblasts	Normal	2.28989
circ701	Fibroblasts	Normal	3.19436
circ702	Fibroblasts	Normal	2.28989
circ703	Fibroblasts	Normal	2.88708
circ704	Fibroblasts	Normal	1.22968
circ705	Fibroblasts	Normal	4.37262
circ706	Fibroblasts	Normal	0.591508
circ707	Fibroblasts	Normal	5.18077
circ708	Fibroblasts	Normal	2.13667
circ709	Fibroblasts	Normal	4.67135
circ710	Fibroblasts	Normal	3.38911
circ711	Fibroblasts	Normal	2.13667
circ712	Fibroblasts	Normal	2.13667
circ713	Fibroblasts	Normal	2.13667
circ714	Fibroblasts	Normal	2.84419
circ715	Fibroblasts	Normal	2.68766
circ716	Fibroblasts	Normal	3.64691
circ717	Fibroblasts	Normal	1.97769
circ718	Fibroblasts	Normal	0.808796
circ719	CD8+ T-cells	Normal	1.75948
circ720	CD8+ T-cells	Normal	0.864623
circ721	CD8+ T-cells	Normal	0.522985
circ722	CD8+ T-cells	Normal	0.522985
circ723	CD8+ T-cells	Normal	1.75948
circ724	CD8+ T-cells	Normal	1.48959
circ725	CD8+ T-cells	Normal	0.864623
circ726	CD8+ T-cells	Normal	0.522985
circ727	CD8+ T-cells	Normal	0.522985
circ728	Macrophages	Tumor	2.82916
circ729	Epithelial cells	Tumor	1.6707
circ730	Epithelial cells	Tumor	2.08388
circ731	Epithelial cells	Tumor	1.24422
circ732	Epithelial cells	Tumor	2.10125
circ733	Epithelial cells	Tumor	2.80233
circ734	Epithelial cells	Tumor	2.20586
circ735	Epithelial cells	Tumor	2.59566
circ736	Epithelial cells	Tumor	1.72317
circ737	Epithelial cells	Tumor	2.53608
circ738	Epithelial cells	Tumor	4.77595
circ739	Epithelial cells	Tumor	2.50642
circ740	Epithelial cells	Tumor	3.8623
circ741	Epithelial cells	Tumor	1.55383
circ742	Epithelial cells	Tumor	2.92542
circ743	Epithelial cells	Tumor	3.08583
circ744	Epithelial cells	Tumor	2.71712
circ745	Epithelial cells	Tumor	2.18745
circ746	Epithelial cells	Tumor	1.85076
circ747	Epithelial cells	Tumor	3.90895
circ748	Epithelial cells	Tumor	0.528893
circ749	Epithelial cells	Tumor	0.528893
circ750	Epithelial cells	Tumor	1.32988
circ751	Epithelial cells	Tumor	2.35788
circ752	Epithelial cells	Tumor	0.866879
circ753	Epithelial cells	Tumor	0.577587
circ754	Epithelial cells	Tumor	3.32226
circ755	Epithelial cells	Tumor	3.68731
circ756	Epithelial cells	Tumor	1.64738
circ757	Epithelial cells	Tumor	0.929833
circ758	Epithelial cells	Tumor	0.85286
circ759	Epithelial cells	Tumor	1.22146
circ760	Epithelial cells	Tumor	2.04293
circ761	Epithelial cells	Tumor	1.11749
circ762	Epithelial cells	Tumor	0.528893
circ763	Epithelial cells	Tumor	0.929833
circ764	Epithelial cells	Tumor	2.52538
circ765	Epithelial cells	Tumor	2.8345
circ766	Epithelial cells	Tumor	2.92005
circ767	Epithelial cells	Tumor	1.7627
circ768	Epithelial cells	Tumor	1.25733
circ769	Epithelial cells	Tumor	0.528893
circ770	Epithelial cells	Tumor	2.62397
circ771	Epithelial cells	Tumor	3.34406
circ772	Epithelial cells	Tumor	1.9606
circ773	Epithelial cells	Tumor	3.23531
circ774	Epithelial cells	Tumor	2.42887
circ775	Epithelial cells	Tumor	0.93636
circ776	Epithelial cells	Tumor	3.44078
circ777	Epithelial cells	Tumor	2.85741
circ778	Epithelial cells	Tumor	0.568931
circ779	Epithelial cells	Tumor	3.17853
circ780	Epithelial cells	Tumor	0.929308
circ781	Epithelial cells	Tumor	0.913015
circ782	Epithelial cells	Tumor	2.63692
circ783	Epithelial cells	Tumor	1.39916
circ784	Epithelial cells	Tumor	2.39044
circ785	Epithelial cells	Tumor	2.30832
circ786	Epithelial cells	Tumor	3.72042
circ787	Epithelial cells	Tumor	2.40427
circ788	Epithelial cells	Tumor	1.12142
circ789	Epithelial cells	Tumor	0.514722
circ790	Epithelial cells	Tumor	0.929833
circ791	Epithelial cells	Tumor	2.23694
circ792	Epithelial cells	Tumor	2.48121
circ793	Epithelial cells	Tumor	1.16038
circ794	Epithelial cells	Tumor	4.02887
circ795	Epithelial cells	Tumor	0.548344
circ796	Epithelial cells	Tumor	0.560035
circ797	Epithelial cells	Tumor	2.43849
circ798	Epithelial cells	Tumor	2.36995
circ799	Epithelial cells	Tumor	3.05115
circ800	Epithelial cells	Tumor	0.586328
circ801	Epithelial cells	Tumor	1.52531
circ802	Epithelial cells	Tumor	2.27876
circ803	Epithelial cells	Tumor	2.52123
circ804	Epithelial cells	Tumor	1.17487
circ805	Epithelial cells	Tumor	3.51727
circ806	Epithelial cells	Tumor	2.83012
circ807	Epithelial cells	Tumor	2.50642
circ808	Epithelial cells	Tumor	0.953488
circ809	Epithelial cells	Tumor	2.89232
circ810	Epithelial cells	Tumor	0.528893
circ811	Epithelial cells	Tumor	2.6901
circ812	Epithelial cells	Tumor	2.29487
circ813	Epithelial cells	Tumor	1.75514
circ814	Epithelial cells	Tumor	2.52618
circ815	Epithelial cells	Tumor	2.14093
circ816	Epithelial cells	Tumor	0.514722
circ817	Epithelial cells	Tumor	1.3822
circ818	Epithelial cells	Tumor	2.23694
circ819	Epithelial cells	Tumor	2.66906
circ820	Epithelial cells	Tumor	3.45556
circ821	Epithelial cells	Tumor	0.910113
circ822	Epithelial cells	Tumor	2.32488
circ823	Epithelial cells	Tumor	0.528893
circ824	Epithelial cells	Tumor	3.66952
circ825	Epithelial cells	Tumor	2.90509
circ826	Epithelial cells	Tumor	0.600711
circ827	Epithelial cells	Tumor	2.15519
circ828	Epithelial cells	Tumor	2.2393
circ829	Epithelial cells	Tumor	0.557277
circ830	Epithelial cells	Tumor	1.55001
circ831	Epithelial cells	Tumor	0.93636
circ832	Epithelial cells	Tumor	2.36555
circ833	Epithelial cells	Tumor	0.577587
circ834	Epithelial cells	Tumor	1.75514
circ835	Epithelial cells	Tumor	0.557277
circ836	Epithelial cells	Tumor	2.15519
circ837	Epithelial cells	Tumor	2.87835
circ838	Epithelial cells	Tumor	0.560035
circ839	Epithelial cells	Tumor	2.15915
circ840	Epithelial cells	Tumor	5.04859
circ841	Epithelial cells	Tumor	0.953492
circ842	Epithelial cells	Tumor	1.84698
circ843	Epithelial cells	Tumor	3.04098
circ844	Epithelial cells	Tumor	0.557277
circ845	Epithelial cells	Tumor	0.541926
circ846	Epithelial cells	Tumor	1.86057
circ847	Epithelial cells	Tumor	2.49505
circ848	Epithelial cells	Tumor	4.11649
circ849	Epithelial cells	Tumor	0.569307
circ850	Epithelial cells	Tumor	1.40254
circ851	Epithelial cells	Tumor	0.528893
circ852	Epithelial cells	Tumor	3.26489
circ853	Epithelial cells	Tumor	2.52538
circ854	Epithelial cells	Tumor	5.30431
circ855	Epithelial cells	Tumor	3.00256
circ856	Epithelial cells	Tumor	2.29487
circ857	Epithelial cells	Tumor	1.57168
circ858	Epithelial cells	Tumor	0.577587
circ859	Epithelial cells	Tumor	3.49405
circ860	Epithelial cells	Tumor	1.63675
circ861	Epithelial cells	Tumor	2.40509
circ862	Epithelial cells	Tumor	1.9652
circ863	Epithelial cells	Tumor	2.71947
circ864	Epithelial cells	Tumor	1.64304
circ865	Epithelial cells	Tumor	0.557277
circ866	Epithelial cells	Tumor	1.3822
circ867	Epithelial cells	Tumor	1.70555
circ868	Epithelial cells	Tumor	1.79709
circ869	Epithelial cells	Tumor	3.6149
circ870	Epithelial cells	Tumor	3.96706
circ871	Epithelial cells	Tumor	1.75514
circ872	Epithelial cells	Tumor	4.46724
circ873	Epithelial cells	Tumor	1.60681
circ874	Epithelial cells	Tumor	0.586326
circ875	Epithelial cells	Tumor	3.76725
circ876	Epithelial cells	Tumor	0.953488
circ877	Epithelial cells	Tumor	4.19546
circ878	Epithelial cells	Tumor	0.953488
circ879	Epithelial cells	Tumor	2.83012
circ880	Epithelial cells	Tumor	1.22145
circ881	Epithelial cells	Tumor	2.10125
circ882	Epithelial cells	Tumor	1.37857
circ883	Epithelial cells	Tumor	0.586326
circ884	Epithelial cells	Tumor	1.60681
circ885	Epithelial cells	Tumor	2.35787
circ886	Epithelial cells	Tumor	0.953488
circ887	Epithelial cells	Tumor	3.04139
circ888	Epithelial cells	Tumor	0.953488
circ889	Epithelial cells	Tumor	0.586326
circ890	Epithelial cells	Tumor	3.51727
circ891	Epithelial cells	Tumor	2.35787
circ892	Epithelial cells	Tumor	2.67796
circ893	Epithelial cells	Tumor	4.77165
circ894	Epithelial cells	Tumor	3.49332
circ895	Epithelial cells	Tumor	2.73129
circ896	Epithelial cells	Tumor	1.88428
circ897	Epithelial cells	Tumor	1.88428
circ898	Epithelial cells	Tumor	3.94903
circ899	Epithelial cells	Tumor	4.41076
circ900	Epithelial cells	Tumor	2.48253
circ901	Epithelial cells	Tumor	0.522193
circ902	Epithelial cells	Tumor	3.89183
circ903	Epithelial cells	Tumor	2.22231
circ904	Epithelial cells	Tumor	1.63205
circ905	Epithelial cells	Tumor	3.13302
circ906	Epithelial cells	Tumor	3.54386
circ907	Epithelial cells	Tumor	0.863498
circ908	Epithelial cells	Tumor	0.863498
circ909	Epithelial cells	Tumor	1.31986
circ910	Epithelial cells	Tumor	1.11749
circ911	Epithelial cells	Tumor	0.522193
circ912	Epithelial cells	Tumor	1.11749
circ913	Epithelial cells	Tumor	1.11749
circ914	Epithelial cells	Tumor	0.863498
circ915	Epithelial cells	Tumor	1.48808
circ916	Epithelial cells	Tumor	3.10267
circ917	Epithelial cells	Tumor	2.53823
circ918	Epithelial cells	Tumor	1.11749
circ919	Epithelial cells	Tumor	2.73438
circ920	Epithelial cells	Tumor	2.22231
circ921	Epithelial cells	Tumor	2.36086
circ922	Epithelial cells	Tumor	0.522193
circ923	Epithelial cells	Tumor	2.22231
circ924	Epithelial cells	Tumor	1.57524
circ925	Epithelial cells	Tumor	1.49261
circ926	Epithelial cells	Tumor	1.16038
circ927	Epithelial cells	Tumor	2.71712
circ928	Epithelial cells	Tumor	1.39916
circ929	Epithelial cells	Tumor	3.60709
circ930	Epithelial cells	Tumor	0.569307
circ931	Epithelial cells	Tumor	1.40319
circ932	Epithelial cells	Tumor	0.569307
circ933	Epithelial cells	Tumor	1.9652
circ934	Epithelial cells	Tumor	1.57593
circ935	Epithelial cells	Tumor	1.72317
circ936	Epithelial cells	Tumor	0.569307
circ937	Epithelial cells	Tumor	1.72317
circ938	Epithelial cells	Tumor	1.9652
circ939	Epithelial cells	Tumor	2.92542
circ940	Epithelial cells	Tumor	0.569307
circ941	Epithelial cells	Tumor	1.57593
circ942	Epithelial cells	Tumor	2.58571
circ943	Epithelial cells	Tumor	2.15992
circ944	Epithelial cells	Tumor	1.57593
circ945	Epithelial cells	Tumor	2.15992
circ946	Epithelial cells	Tumor	2.24469
circ947	Epithelial cells	Tumor	0.569307
circ948	Epithelial cells	Tumor	2.06729
circ949	Epithelial cells	Tumor	1.40319
circ950	Epithelial cells	Tumor	0.929833
circ951	Epithelial cells	Tumor	0.929833
circ952	Epithelial cells	Tumor	2.32283
circ953	Epithelial cells	Tumor	1.19426
circ954	Epithelial cells	Tumor	1.9652
circ955	Epithelial cells	Tumor	1.9652
circ956	Epithelial cells	Tumor	0.569307
circ957	Epithelial cells	Tumor	1.72317
circ958	Epithelial cells	Tumor	1.9652
circ959	Epithelial cells	Tumor	2.64189
circ960	Epithelial cells	Tumor	0.569307
circ961	Epithelial cells	Tumor	0.569307
circ962	Epithelial cells	Tumor	2.24469
circ963	Epithelial cells	Tumor	1.40319
circ964	Epithelial cells	Tumor	1.40319
circ965	Epithelial cells	Tumor	0.569307
circ966	Epithelial cells	Tumor	2.74559
circ967	Epithelial cells	Tumor	1.40319
circ968	Epithelial cells	Tumor	0.973362
circ969	Epithelial cells	Tumor	1.78179
circ970	Epithelial cells	Tumor	0.600711
circ971	Epithelial cells	Tumor	1.45714
circ972	Epithelial cells	Tumor	2.95048
circ973	Epithelial cells	Tumor	1.24422
circ974	Epithelial cells	Tumor	1.45714
circ975	Epithelial cells	Tumor	1.63258
circ976	Epithelial cells	Tumor	1.92727
circ977	Epithelial cells	Tumor	0.973362
circ978	Epithelial cells	Tumor	2.59161
circ979	Epithelial cells	Tumor	3.03312
circ980	Epithelial cells	Tumor	2.30832
circ981	Epithelial cells	Tumor	1.24422
circ982	Epithelial cells	Tumor	1.45714
circ983	Epithelial cells	Tumor	0.600711
circ984	Epithelial cells	Tumor	1.24422
circ985	Epithelial cells	Tumor	0.600711
circ986	Epithelial cells	Tumor	0.600711
circ987	Epithelial cells	Tumor	1.24422
circ988	Epithelial cells	Tumor	2.02648
circ989	Epithelial cells	Tumor	2.8121
circ990	Epithelial cells	Tumor	0.600711
circ991	Epithelial cells	Tumor	1.9116
circ992	Epithelial cells	Tumor	2.30832
circ993	Epithelial cells	Tumor	2.22291
circ994	Epithelial cells	Tumor	2.76137
circ995	Epithelial cells	Tumor	1.9116
circ996	Epithelial cells	Tumor	0.973362
circ997	Epithelial cells	Tumor	2.90645
circ998	Epithelial cells	Tumor	0.973362
circ999	Epithelial cells	Tumor	2.22291
circ1000	Epithelial cells	Tumor	3.1386
circ1001	Epithelial cells	Tumor	1.35513
circ1002	Epithelial cells	Tumor	2.14093
circ1003	Epithelial cells	Tumor	1.6707
circ1004	Epithelial cells	Tumor	2.20958
circ1005	Epithelial cells	Tumor	2.21975
circ1006	Epithelial cells	Tumor	2.55543
circ1007	Epithelial cells	Tumor	2.2933
circ1008	Epithelial cells	Tumor	3.4479
circ1009	Epithelial cells	Tumor	3.0812
circ1010	Epithelial cells	Tumor	2.76292
circ1011	Epithelial cells	Tumor	1.55001
circ1012	Epithelial cells	Tumor	0.910113
circ1013	Epithelial cells	Tumor	1.17152
circ1014	Epithelial cells	Tumor	3.62094
circ1015	Epithelial cells	Tumor	2.43293
circ1016	Epithelial cells	Tumor	2.8087
circ1017	Epithelial cells	Tumor	2.43293
circ1018	Epithelial cells	Tumor	1.17152
circ1019	Epithelial cells	Tumor	0.555207
circ1020	Epithelial cells	Tumor	1.17152
circ1021	Epithelial cells	Tumor	2.43293
circ1022	Epithelial cells	Tumor	1.69631
circ1023	Epithelial cells	Tumor	1.17152
circ1024	Epithelial cells	Tumor	2.76292
circ1025	Epithelial cells	Tumor	2.61148
circ1026	Epithelial cells	Tumor	1.82392
circ1027	Epithelial cells	Tumor	2.2933
circ1028	Epithelial cells	Tumor	2.40673
circ1029	Epithelial cells	Tumor	2.03871
circ1030	Epithelial cells	Tumor	0.555207
circ1031	Epithelial cells	Tumor	1.33189
circ1032	Epithelial cells	Tumor	0.528893
circ1033	Epithelial cells	Tumor	3.94903
circ1034	Epithelial cells	Tumor	1.12855
circ1035	Epithelial cells	Tumor	2.91378
circ1036	Epithelial cells	Tumor	2.30873
circ1037	Epithelial cells	Tumor	0.528893
circ1038	Epithelial cells	Tumor	2.95091
circ1039	Epithelial cells	Tumor	2.95091
circ1040	Epithelial cells	Tumor	4.26833
circ1041	Epithelial cells	Tumor	1.12855
circ1042	Epithelial cells	Tumor	3.36322
circ1043	Epithelial cells	Tumor	2.65633
circ1044	Epithelial cells	Tumor	0.528893
circ1045	Epithelial cells	Tumor	1.33189
circ1046	Epithelial cells	Tumor	2.65633
circ1047	Epithelial cells	Tumor	2.23694
circ1048	Epithelial cells	Tumor	0.873009
circ1049	Epithelial cells	Tumor	1.64525
circ1050	Epithelial cells	Tumor	1.77145
circ1051	Epithelial cells	Tumor	2.70411
circ1052	Epithelial cells	Tumor	0.528893
circ1053	Epithelial cells	Tumor	2.60616
circ1054	Epithelial cells	Tumor	4.12137
circ1055	Epithelial cells	Tumor	2.60616
circ1056	Epithelial cells	Tumor	1.5008
circ1057	Epithelial cells	Tumor	1.77145
circ1058	Epithelial cells	Tumor	1.77145
circ1059	Epithelial cells	Tumor	1.12855
circ1060	Epithelial cells	Tumor	2.58076
circ1061	Epithelial cells	Tumor	2.10125
circ1062	Epithelial cells	Tumor	2.90491
circ1063	Epithelial cells	Tumor	1.71878
circ1064	Epithelial cells	Tumor	1.79709
circ1065	Epithelial cells	Tumor	0.964084
circ1066	Epithelial cells	Tumor	2.58076
circ1067	Epithelial cells	Tumor	0.527768
circ1068	Epithelial cells	Tumor	2.63692
circ1069	Epithelial cells	Tumor	3.37517
circ1070	Epithelial cells	Tumor	0.577587
circ1071	Epithelial cells	Tumor	1.87455
circ1072	Epithelial cells	Tumor	3.72853
circ1073	Epithelial cells	Tumor	2.32205
circ1074	Epithelial cells	Tumor	3.47882
circ1075	Epithelial cells	Tumor	3.17769
circ1076	Epithelial cells	Tumor	2.39452
circ1077	Epithelial cells	Tumor	1.72246
circ1078	Epithelial cells	Tumor	4.10722
circ1079	Epithelial cells	Tumor	0.568931
circ1080	Epithelial cells	Tumor	0.929308
circ1081	Epithelial cells	Tumor	1.96445
circ1082	Epithelial cells	Tumor	3.98676
circ1083	Epithelial cells	Tumor	1.57524
circ1084	Epithelial cells	Tumor	0.929308
circ1085	Epithelial cells	Tumor	2.83872
circ1086	Epithelial cells	Tumor	0.929308
circ1087	Epithelial cells	Tumor	2.15915
circ1088	Epithelial cells	Tumor	1.57524
circ1089	Epithelial cells	Tumor	1.2336
circ1090	Epithelial cells	Tumor	3.23222
circ1091	Epithelial cells	Tumor	2.29487
circ1092	Epithelial cells	Tumor	1.89887
circ1093	Epithelial cells	Tumor	2.79805
circ1094	Epithelial cells	Tumor	1.2336
circ1095	Epithelial cells	Tumor	0.964084
circ1096	Epithelial cells	Tumor	2.57778
circ1097	Epithelial cells	Tumor	1.2336
circ1098	Epithelial cells	Tumor	2.20958
circ1099	Epithelial cells	Tumor	2.97846
circ1100	Epithelial cells	Tumor	0.964084
circ1101	Epithelial cells	Tumor	0.964084
circ1102	Epithelial cells	Tumor	1.44569
circ1103	Epithelial cells	Tumor	1.44569
circ1104	Epithelial cells	Tumor	3.32393
circ1105	Epithelial cells	Tumor	3.60257
circ1106	Epithelial cells	Tumor	1.60681
circ1107	Epithelial cells	Tumor	2.78193
circ1108	Epithelial cells	Tumor	2.78193
circ1109	Epithelial cells	Tumor	0.953492
circ1110	Epithelial cells	Tumor	1.43258
circ1111	Epithelial cells	Tumor	0.586328
circ1112	Epithelial cells	Tumor	1.22146
circ1113	Epithelial cells	Tumor	2.43062
circ1114	Epithelial cells	Tumor	2.83012
circ1115	Epithelial cells	Tumor	0.953492
circ1116	Epithelial cells	Tumor	1.43258
circ1117	Epithelial cells	Tumor	0.953492
circ1118	Epithelial cells	Tumor	2.78193
circ1119	Epithelial cells	Tumor	1.22146
circ1120	Epithelial cells	Tumor	1.75514
circ1121	Epithelial cells	Tumor	0.586328
circ1122	Epithelial cells	Tumor	2.27943
circ1123	Epithelial cells	Tumor	0.586328
circ1124	Epithelial cells	Tumor	2.8761
circ1125	Epithelial cells	Tumor	2.56192
circ1126	Epithelial cells	Tumor	2.35788
circ1127	Epithelial cells	Tumor	1.43258
circ1128	Epithelial cells	Tumor	0.953492
circ1129	Epithelial cells	Tumor	3.56352
circ1130	Epithelial cells	Tumor	3.24722
circ1131	Epithelial cells	Tumor	2.8761
circ1132	Epithelial cells	Tumor	2.27876
circ1133	Epithelial cells	Tumor	2.91935
circ1134	Epithelial cells	Tumor	0.900474
circ1135	Epithelial cells	Tumor	2.3509
circ1136	Epithelial cells	Tumor	1.92324
circ1137	Epithelial cells	Tumor	1.36648
circ1138	Epithelial cells	Tumor	0.548344
circ1139	Epithelial cells	Tumor	2.83723
circ1140	Epithelial cells	Tumor	0.548344
circ1141	Epithelial cells	Tumor	0.900474
circ1142	Epithelial cells	Tumor	0.548344
circ1143	Epithelial cells	Tumor	0.548344
circ1144	Epithelial cells	Tumor	1.53728
circ1145	Epithelial cells	Tumor	2.48121
circ1146	Epithelial cells	Tumor	1.16038
circ1147	Epithelial cells	Tumor	1.81037
circ1148	Epithelial cells	Tumor	1.53728
circ1149	Epithelial cells	Tumor	1.68312
circ1150	Epithelial cells	Tumor	1.92324
circ1151	Epithelial cells	Tumor	1.81037
circ1152	Epithelial cells	Tumor	0.900474
circ1153	Epithelial cells	Tumor	2.11672
circ1154	Epithelial cells	Tumor	3.13164
circ1155	Epithelial cells	Tumor	0.916877
circ1156	Epithelial cells	Tumor	2.50051
circ1157	Epithelial cells	Tumor	2.18745
circ1158	Epithelial cells	Tumor	1.97446
circ1159	Epithelial cells	Tumor	1.12142
circ1160	Epithelial cells	Tumor	2.71712
circ1161	Epithelial cells	Tumor	2.49505
circ1162	Epithelial cells	Tumor	0.871414
circ1163	Epithelial cells	Tumor	3.40421
circ1164	Epithelial cells	Tumor	2.39044
circ1165	Epithelial cells	Tumor	0.926597
circ1166	Epithelial cells	Tumor	1.19054
circ1167	Epithelial cells	Tumor	2.06262
circ1168	Epithelial cells	Tumor	2.39044
circ1169	Epithelial cells	Tumor	1.19054
circ1170	Epithelial cells	Tumor	2.39044
circ1171	Epithelial cells	Tumor	0.926597
circ1172	Epithelial cells	Tumor	2.52126
circ1173	Epithelial cells	Tumor	2.39044
circ1174	Epithelial cells	Tumor	3.37517
circ1175	Epithelial cells	Tumor	1.71878
circ1176	Epithelial cells	Tumor	0.566988
circ1177	Epithelial cells	Tumor	1.57168
circ1178	Epithelial cells	Tumor	3.20483
circ1179	Epithelial cells	Tumor	2.8345
circ1180	Epithelial cells	Tumor	1.57168
circ1181	Epithelial cells	Tumor	0.566988
circ1182	Epithelial cells	Tumor	2.06262
circ1183	Epithelial cells	Tumor	2.58076
circ1184	Epithelial cells	Tumor	2.96066
circ1185	Epithelial cells	Tumor	2.06262
circ1186	Epithelial cells	Tumor	1.9606
circ1187	Epithelial cells	Tumor	2.39044
circ1188	Epithelial cells	Tumor	2.52126
circ1189	Epithelial cells	Tumor	1.57168
circ1190	Epithelial cells	Tumor	2.318
circ1191	Epithelial cells	Tumor	2.58076
circ1192	Epithelial cells	Tumor	1.39916
circ1193	Epithelial cells	Tumor	1.84698
circ1194	Epithelial cells	Tumor	2.15519
circ1195	Epithelial cells	Tumor	3.77792
circ1196	Epithelial cells	Tumor	2.63692
circ1197	Epithelial cells	Tumor	3.34872
circ1198	Epithelial cells	Tumor	2.15519
circ1199	Epithelial cells	Tumor	3.02254
circ1200	Epithelial cells	Tumor	1.12669
circ1201	Epithelial cells	Tumor	3.21363
circ1202	Epithelial cells	Tumor	2.32488
circ1203	Epithelial cells	Tumor	2.32488
circ1204	Epithelial cells	Tumor	2.40371
circ1205	Epithelial cells	Tumor	1.47126
circ1206	Epithelial cells	Tumor	2.60861
circ1207	Epithelial cells	Tumor	1.47126
circ1208	Epithelial cells	Tumor	0.984828
circ1209	Epithelial cells	Tumor	1.47126
circ1210	Epithelial cells	Tumor	1.79709
circ1211	Epithelial cells	Tumor	1.47126
circ1212	Epithelial cells	Tumor	2.2393
circ1213	Epithelial cells	Tumor	1.64738
circ1214	Epithelial cells	Tumor	2.0767
circ1215	Epithelial cells	Tumor	2.25431
circ1216	Epithelial cells	Tumor	2.70512
circ1217	Epithelial cells	Tumor	1.86057
circ1218	Epithelial cells	Tumor	4.08009
circ1219	Epithelial cells	Tumor	2.33254
circ1220	Epithelial cells	Tumor	2.9356
circ1221	Epithelial cells	Tumor	0.573992
circ1222	Epithelial cells	Tumor	2.33254
circ1223	Epithelial cells	Tumor	1.41132
circ1224	Epithelial cells	Tumor	0.93636
circ1225	Epithelial cells	Tumor	2.47273
circ1226	Epithelial cells	Tumor	1.20178
circ1227	Epithelial cells	Tumor	3.08805
circ1228	Epithelial cells	Tumor	2.70512
circ1229	Epithelial cells	Tumor	0.573992
circ1230	Epithelial cells	Tumor	0.573992
circ1231	Epithelial cells	Tumor	0.93636
circ1232	Epithelial cells	Tumor	3.12278
circ1233	Epithelial cells	Tumor	1.97446
circ1234	Epithelial cells	Tumor	2.9356
circ1235	Epithelial cells	Tumor	1.20178
circ1236	Epithelial cells	Tumor	2.37323
circ1237	Epithelial cells	Tumor	2.76747
circ1238	Epithelial cells	Tumor	0.913015
circ1239	Epithelial cells	Tumor	0.557277
circ1240	Epithelial cells	Tumor	2.81326
circ1241	Epithelial cells	Tumor	0.913015
circ1242	Epithelial cells	Tumor	3.80686
circ1243	Epithelial cells	Tumor	1.55383
circ1244	Epithelial cells	Tumor	2.36995
circ1245	Epithelial cells	Tumor	2.36995
circ1246	Epithelial cells	Tumor	1.3822
circ1247	Epithelial cells	Tumor	3.52106
circ1248	Epithelial cells	Tumor	0.557277
circ1249	Epithelial cells	Tumor	2.29767
circ1250	Epithelial cells	Tumor	3.32693
circ1251	Epithelial cells	Tumor	2.36995
circ1252	Epithelial cells	Tumor	3.47594
circ1253	Epithelial cells	Tumor	2.899
circ1254	Epithelial cells	Tumor	0.557277
circ1255	Epithelial cells	Tumor	0.557277
circ1256	Epithelial cells	Tumor	2.71947
circ1257	Epithelial cells	Tumor	3.24318
circ1258	Epithelial cells	Tumor	3.82329
circ1259	Epithelial cells	Tumor	4.54583
circ1260	Epithelial cells	Tumor	2.71947
circ1261	Epithelial cells	Tumor	2.97797
circ1262	Epithelial cells	Tumor	0.913015
circ1263	Epithelial cells	Tumor	3.24318
circ1264	Epithelial cells	Tumor	3.4526
circ1265	Epithelial cells	Tumor	1.82799
circ1266	Epithelial cells	Tumor	1.94123
circ1267	Epithelial cells	Tumor	2.43736
circ1268	Epithelial cells	Tumor	3.80686
circ1269	Epithelial cells	Tumor	1.94675
circ1270	Epithelial cells	Tumor	2.22549
circ1271	Epithelial cells	Tumor	2.7735
circ1272	Epithelial cells	Tumor	2.50642
circ1273	Epithelial cells	Tumor	1.17933
circ1274	Epithelial cells	Tumor	0.916877
circ1275	Epithelial cells	Tumor	1.17933
circ1276	Epithelial cells	Tumor	0.560035
circ1277	Epithelial cells	Tumor	1.55892
circ1278	Epithelial cells	Tumor	1.17933
circ1279	Epithelial cells	Tumor	2.67506
circ1280	Epithelial cells	Tumor	2.37579
circ1281	Epithelial cells	Tumor	3.68983
circ1282	Epithelial cells	Tumor	2.22549
circ1283	Epithelial cells	Tumor	1.55892
circ1284	Epithelial cells	Tumor	1.38703
circ1285	Epithelial cells	Tumor	1.94675
circ1286	Epithelial cells	Tumor	0.560035
circ1287	Epithelial cells	Tumor	3.09197
circ1288	Epithelial cells	Tumor	1.94675
circ1289	Epithelial cells	Tumor	1.38703
circ1290	Epithelial cells	Tumor	1.70555
circ1291	Epithelial cells	Tumor	2.37579
circ1292	Epithelial cells	Tumor	2.72549
circ1293	Epithelial cells	Tumor	2.36615
circ1294	Epithelial cells	Tumor	0.524573
circ1295	Epithelial cells	Tumor	0.524573
circ1296	Epithelial cells	Tumor	1.32414
circ1297	Epithelial cells	Tumor	1.63675
circ1298	Epithelial cells	Tumor	1.32414
circ1299	Epithelial cells	Tumor	0.524573
circ1300	Epithelial cells	Tumor	0.524573
circ1301	Epithelial cells	Tumor	2.29924
circ1302	Epithelial cells	Tumor	1.32414
circ1303	Epithelial cells	Tumor	0.524573
circ1304	Epithelial cells	Tumor	2.46723
circ1305	Epithelial cells	Tumor	3.9052
circ1306	Epithelial cells	Tumor	0.527768
circ1307	Epithelial cells	Tumor	1.32988
circ1308	Epithelial cells	Tumor	1.49867
circ1309	Epithelial cells	Tumor	1.49867
circ1310	Epithelial cells	Tumor	1.32988
circ1311	Epithelial cells	Tumor	2.43599
circ1312	Epithelial cells	Tumor	1.88117
circ1313	Epithelial cells	Tumor	1.32988
circ1314	Epithelial cells	Tumor	1.49867
circ1315	Epithelial cells	Tumor	0.527768
circ1316	Epithelial cells	Tumor	0.527768
circ1317	Epithelial cells	Tumor	1.12669
circ1318	Epithelial cells	Tumor	1.49867
circ1319	Epithelial cells	Tumor	2.37323
circ1320	Epithelial cells	Tumor	1.12669
circ1321	Epithelial cells	Tumor	1.32988
circ1322	Epithelial cells	Tumor	1.12669
circ1323	Epithelial cells	Tumor	0.527768
circ1324	Epithelial cells	Tumor	3.8623
circ1325	Epithelial cells	Tumor	1.88117
circ1326	Epithelial cells	Tumor	1.64304
circ1327	Epithelial cells	Tumor	0.527768
circ1328	Epithelial cells	Tumor	0.871414
circ1329	Epithelial cells	Tumor	1.64304
circ1330	Epithelial cells	Tumor	0.871414
circ1331	Epithelial cells	Tumor	0.527768
circ1332	Epithelial cells	Tumor	2.07335
circ1333	Epithelial cells	Tumor	0.871414
circ1334	Epithelial cells	Tumor	2.30627
circ1335	Epithelial cells	Tumor	2.15717
circ1336	Epithelial cells	Tumor	1.32988
circ1337	Epithelial cells	Tumor	2.87263
circ1338	Epithelial cells	Tumor	1.98187
circ1339	Epithelial cells	Tumor	1.88117
circ1340	Epithelial cells	Tumor	1.88117
circ1341	Epithelial cells	Tumor	1.74261
circ1342	Epithelial cells	Tumor	2.2774
circ1343	Epithelial cells	Tumor	2.84236
circ1344	Epithelial cells	Tumor	1.1051
circ1345	Epithelial cells	Tumor	2.04533
circ1346	Epithelial cells	Tumor	1.85401
circ1347	Epithelial cells	Tumor	1.74261
circ1348	Epithelial cells	Tumor	1.30636
circ1349	Epithelial cells	Tumor	2.46562
circ1350	Epithelial cells	Tumor	1.61722
circ1351	Epithelial cells	Tumor	2.20586
circ1352	Epithelial cells	Tumor	0.514722
circ1353	Epithelial cells	Tumor	0.514722
circ1354	Epithelial cells	Tumor	0.85286
circ1355	Epithelial cells	Tumor	2.04533
circ1356	Epithelial cells	Tumor	1.30636
circ1357	Epithelial cells	Tumor	1.1051
circ1358	Epithelial cells	Tumor	1.47382
circ1359	Epithelial cells	Tumor	1.1051
circ1360	Epithelial cells	Tumor	2.20586
circ1361	Epithelial cells	Tumor	2.88085
circ1362	Epithelial cells	Tumor	1.73878
circ1363	Epithelial cells	Tumor	1.52531
circ1364	Epithelial cells	Tumor	1.91021
circ1365	Epithelial cells	Tumor	0.891436
circ1366	Epithelial cells	Tumor	1.52531
circ1367	Epithelial cells	Tumor	3.26484
circ1368	Epithelial cells	Tumor	1.14992
circ1369	Epithelial cells	Tumor	3.46356
circ1370	Epithelial cells	Tumor	3.54984
circ1371	Epithelial cells	Tumor	4.05744
circ1372	Epithelial cells	Tumor	2.46723
circ1373	Epithelial cells	Tumor	4.27961
circ1374	Epithelial cells	Tumor	3.34406
circ1375	Epithelial cells	Tumor	2.18745
circ1376	Epithelial cells	Tumor	1.14992
circ1377	Epithelial cells	Tumor	0.577587
circ1378	Epithelial cells	Tumor	1.591
circ1379	Epithelial cells	Tumor	1.41753
circ1380	Epithelial cells	Tumor	0.577587
circ1381	Epithelial cells	Tumor	3.9919
circ1382	Epithelial cells	Tumor	0.577587
circ1383	Epithelial cells	Tumor	3.37219
circ1384	Epithelial cells	Tumor	0.941361
circ1385	Epithelial cells	Tumor	3.44959
circ1386	Epithelial cells	Tumor	2.26167
circ1387	Epithelial cells	Tumor	3.13064
circ1388	Epithelial cells	Tumor	1.98153
circ1389	Epithelial cells	Tumor	2.33996
circ1390	Epithelial cells	Tumor	2.33996
circ1391	Epithelial cells	Tumor	0.577587
circ1392	Epithelial cells	Tumor	0.577587
circ1393	Epithelial cells	Tumor	1.86751
circ1394	Epithelial cells	Tumor	0.577587
circ1395	Epithelial cells	Tumor	2.08388
circ1396	Epithelial cells	Tumor	1.73878
circ1397	Epithelial cells	Tumor	0.577587
circ1398	Epithelial cells	Tumor	2.17672
circ1399	Epithelial cells	Tumor	0.941361
circ1400	Epithelial cells	Tumor	2.54365
circ1401	Epithelial cells	Tumor	1.98153
circ1402	Epithelial cells	Tumor	1.41753
circ1403	Epithelial cells	Tumor	1.73878
circ1404	Epithelial cells	Tumor	1.44768
circ1405	Epithelial cells	Tumor	0.442734
circ1406	Epithelial cells	Tumor	1.15762
circ1407	Epithelial cells	Tumor	1.88427
circ1408	Epithelial cells	Tumor	0.76188
circ1409	Epithelial cells	Tumor	0.982732
circ1410	Epithelial cells	Tumor	0.427701
circ1411	Epithelial cells	Tumor	0.442734
circ1412	Epithelial cells	Tumor	1.32354
circ1413	Epithelial cells	Tumor	0.488197
circ1414	Epithelial cells	Tumor	1.97072
circ1415	Epithelial cells	Tumor	1.69431
circ1416	Epithelial cells	Tumor	0.734923
circ1417	Epithelial cells	Tumor	0.450712
circ1418	Epithelial cells	Tumor	0.447934
circ1419	Epithelial cells	Tumor	1.31586
circ1420	Epithelial cells	Tumor	0.458692
circ1421	Epithelial cells	Tumor	0.729103
circ1422	Epithelial cells	Tumor	1.45332
circ1423	Epithelial cells	Tumor	1.16482
circ1424	Epithelial cells	Tumor	1.33689
circ1425	Epithelial cells	Tumor	0.718755
circ1426	Epithelial cells	Tumor	1.20799
circ1427	Epithelial cells	Tumor	1.01642
circ1428	Epithelial cells	Tumor	0.996843
circ1429	Epithelial cells	Tumor	1.36022
circ1430	Epithelial cells	Tumor	0.894538
circ1431	Epithelial cells	Tumor	1.94711
circ1432	Epithelial cells	Tumor	1.63567
circ1433	Epithelial cells	Tumor	0.734485
circ1434	Epithelial cells	Tumor	0.437551
circ1435	Epithelial cells	Tumor	0.737728
circ1436	Epithelial cells	Tumor	2.04605
circ1437	Epithelial cells	Tumor	1.96678
circ1438	Epithelial cells	Tumor	0.761037
circ1439	Epithelial cells	Tumor	0.769479
circ1440	Epithelial cells	Tumor	1.85738
circ1441	Epithelial cells	Tumor	0.445071
circ1442	Epithelial cells	Tumor	0.753484
circ1443	Epithelial cells	Tumor	0.468504
circ1444	Epithelial cells	Tumor	1.17181
circ1445	Epithelial cells	Tumor	0.43516
circ1446	Epithelial cells	Tumor	0.962028
circ1447	Epithelial cells	Tumor	0.759767
circ1448	Epithelial cells	Tumor	1.92511
circ1449	Epithelial cells	Tumor	1.01406
circ1450	Epithelial cells	Tumor	1.20667
circ1451	Epithelial cells	Tumor	1.83582
circ1452	Epithelial cells	Tumor	0.460955
circ1453	Epithelial cells	Tumor	1.36811
circ1454	Epithelial cells	Tumor	0.460955
circ1455	Epithelial cells	Tumor	0.460955
circ1456	Epithelial cells	Tumor	1.36811
circ1457	Epithelial cells	Tumor	1.73778
circ1458	Epithelial cells	Tumor	1.20667
circ1459	Epithelial cells	Tumor	0.460955
circ1460	Epithelial cells	Tumor	1.36811
circ1461	Epithelial cells	Tumor	1.31131
circ1462	Epithelial cells	Tumor	0.433213
circ1463	Epithelial cells	Tumor	0.81385
circ1464	Epithelial cells	Tumor	0.965695
circ1465	Epithelial cells	Tumor	1.56766
circ1466	Epithelial cells	Tumor	1.67478
circ1467	Epithelial cells	Tumor	1.44768
circ1468	Epithelial cells	Tumor	0.433213
circ1469	Epithelial cells	Tumor	0.783828
circ1470	Epithelial cells	Tumor	1.6418
circ1471	Epithelial cells	Tumor	1.08099
circ1472	Epithelial cells	Tumor	1.19312
circ1473	Epithelial cells	Tumor	0.453834
circ1474	Epithelial cells	Tumor	0.737333
circ1475	Epithelial cells	Tumor	0.989741
circ1476	Epithelial cells	Tumor	0.737728
circ1477	Epithelial cells	Tumor	0.767513
circ1478	Epithelial cells	Tumor	0.476303
circ1479	Epithelial cells	Tumor	0.786276
circ1480	Epithelial cells	Tumor	0.751982
circ1481	Epithelial cells	Tumor	0.81385
circ1482	Epithelial cells	Tumor	0.786445
circ1483	Epithelial cells	Tumor	0.461151
circ1484	Epithelial cells	Tumor	0.421946
circ1485	Epithelial cells	Tumor	1.2216
circ1486	Epithelial cells	Tumor	0.43443
circ1487	Epithelial cells	Tumor	0.443502
circ1488	Epithelial cells	Tumor	1.19312
circ1489	Epithelial cells	Tumor	1.00174
circ1490	Epithelial cells	Tumor	1.6135
circ1491	Epithelial cells	Tumor	1.90856
circ1492	Epithelial cells	Tumor	1.00174
circ1493	Epithelial cells	Tumor	1.00174
circ1494	Epithelial cells	Tumor	1.19312
circ1495	Epithelial cells	Tumor	0.500292
circ1496	Epithelial cells	Tumor	0.461151
circ1497	Epithelial cells	Tumor	1.82835
circ1498	Epithelial cells	Tumor	1.31498
circ1499	Epithelial cells	Tumor	0.427701
circ1500	Epithelial cells	Tumor	1.82691
circ1501	Epithelial cells	Tumor	1.62054
circ1502	Epithelial cells	Tumor	1.44441
circ1503	Epithelial cells	Tumor	0.769558
circ1504	Epithelial cells	Tumor	0.729103
circ1505	Epithelial cells	Tumor	0.769558
circ1506	Epithelial cells	Tumor	1.0193
circ1507	Epithelial cells	Tumor	0.769558
circ1508	Epithelial cells	Tumor	1.62054
circ1509	Epithelial cells	Tumor	0.461021
circ1510	Epithelial cells	Tumor	0.451015
circ1511	Epithelial cells	Tumor	1.35474
circ1512	Epithelial cells	Tumor	0.661692
circ1513	Epithelial cells	Tumor	1.04562
circ1514	Epithelial cells	Tumor	0.45123
circ1515	Epithelial cells	Tumor	1.6073
circ1516	Epithelial cells	Tumor	0.451015
circ1517	Epithelial cells	Tumor	1.6073
circ1518	Epithelial cells	Tumor	0.760716
circ1519	Epithelial cells	Tumor	0.996843
circ1520	Epithelial cells	Tumor	1.18773
circ1521	Epithelial cells	Tumor	1.18773
circ1522	Epithelial cells	Tumor	0.996843
circ1523	Epithelial cells	Tumor	1.18773
circ1524	Epithelial cells	Tumor	1.18773
circ1525	Epithelial cells	Tumor	0.996843
circ1526	Epithelial cells	Tumor	0.996843
circ1527	Epithelial cells	Tumor	0.760716
circ1528	Epithelial cells	Tumor	0.55354
circ1529	Epithelial cells	Tumor	2.362
circ1530	Epithelial cells	Tumor	0.767513
circ1531	Epithelial cells	Tumor	0.459767
circ1532	Epithelial cells	Tumor	0.459767
circ1533	Epithelial cells	Tumor	1.36571
circ1534	Epithelial cells	Tumor	1.36571
circ1535	Epithelial cells	Tumor	1.50457
circ1536	Epithelial cells	Tumor	1.36571
circ1537	Epithelial cells	Tumor	1.36571
circ1538	Epithelial cells	Tumor	0.441218
circ1539	Epithelial cells	Tumor	0.441218
circ1540	Epithelial cells	Tumor	1.16888
circ1541	Epithelial cells	Tumor	0.441218
circ1542	Epithelial cells	Tumor	0.468504
circ1543	Epithelial cells	Tumor	0.45092
circ1544	Epithelial cells	Tumor	0.749674
circ1545	Epithelial cells	Tumor	1.59691
circ1546	Epithelial cells	Tumor	0.43668
circ1547	Epithelial cells	Tumor	0.986489
circ1548	Epithelial cells	Tumor	0.731406
circ1549	Epithelial cells	Tumor	0.445071
circ1550	Epithelial cells	Tumor	1.17631
circ1551	Epithelial cells	Tumor	1.33925
circ1552	Epithelial cells	Tumor	0.44676
circ1553	Epithelial cells	Tumor	0.44676
circ1554	Epithelial cells	Tumor	0.44676
circ1555	Epithelial cells	Tumor	0.989436
circ1556	Epithelial cells	Tumor	0.44676
circ1557	Epithelial cells	Tumor	0.754467
circ1558	Epithelial cells	Tumor	0.754467
circ1559	Epithelial cells	Tumor	1.70582
circ1560	Epithelial cells	Tumor	0.989436
circ1561	Epithelial cells	Tumor	1.33925
circ1562	Epithelial cells	Tumor	0.754467
circ1563	Epithelial cells	Tumor	1.47692
circ1564	Epithelial cells	Tumor	0.989436
circ1565	Epithelial cells	Tumor	1.01338
circ1566	Epithelial cells	Tumor	1.01338
circ1567	Epithelial cells	Tumor	0.460565
circ1568	Epithelial cells	Tumor	0.748817
circ1569	Epithelial cells	Tumor	0.748817
circ1570	Epithelial cells	Tumor	0.44292
circ1571	Epithelial cells	Tumor	0.759172
circ1572	Epithelial cells	Tumor	2.14823
circ1573	Epithelial cells	Tumor	1.36149
circ1574	Epithelial cells	Tumor	0.729103
circ1575	Epithelial cells	Tumor	0.529438
circ1576	Epithelial cells	Tumor	0.732686
circ1577	Epithelial cells	Tumor	1.05645
circ1578	Epithelial cells	Tumor	1.0193
circ1579	Epithelial cells	Tumor	2.53128
circ1580	Epithelial cells	Tumor	1.15351
circ1581	Epithelial cells	Tumor	0.524212
circ1582	Epithelial cells	Tumor	0.467666
circ1583	Epithelial cells	Tumor	0.467666
circ1584	Epithelial cells	Tumor	1.02561
circ1585	Epithelial cells	Tumor	1.94056
circ1586	Epithelial cells	Tumor	1.38161
circ1587	Epithelial cells	Tumor	1.02561
circ1588	Epithelial cells	Tumor	0.785055
circ1589	Epithelial cells	Tumor	0.467666
circ1590	Epithelial cells	Tumor	0.428508
circ1591	Epithelial cells	Tumor	0.753622
circ1592	Epithelial cells	Tumor	0.957393
circ1593	Epithelial cells	Tumor	0.727515
circ1594	Epithelial cells	Tumor	0.957393
circ1595	Epithelial cells	Tumor	0.957393
circ1596	Epithelial cells	Tumor	1.30151
circ1597	Epithelial cells	Tumor	0.727515
circ1598	Epithelial cells	Tumor	0.727515
circ1599	Epithelial cells	Tumor	0.727515
circ1600	Epithelial cells	Tumor	1.14418
circ1601	Epithelial cells	Tumor	1.17198
circ1602	Epithelial cells	Tumor	1.17198
circ1603	Epithelial cells	Tumor	1.33118
circ1604	Epithelial cells	Tumor	0.442824
circ1605	Epithelial cells	Tumor	2.59516
circ1606	Epithelial cells	Tumor	1.34839
circ1607	Epithelial cells	Tumor	1.97072
circ1608	Epithelial cells	Tumor	0.45435
circ1609	Epithelial cells	Tumor	0.481442
circ1610	Epithelial cells	Tumor	0.461021
circ1611	Epithelial cells	Tumor	1.17846
circ1612	Epithelial cells	Tumor	0.439118
circ1613	Epithelial cells	Tumor	0.743211
circ1614	Epithelial cells	Tumor	0.98827
circ1615	Epithelial cells	Tumor	0.456995
circ1616	Epithelial cells	Tumor	0.769479
circ1617	Epithelial cells	Tumor	1.19915
circ1618	Epithelial cells	Tumor	1.00721
circ1619	Epithelial cells	Tumor	1.19915
circ1620	Epithelial cells	Tumor	1.19915
circ1621	Epithelial cells	Tumor	1.00721
circ1622	Epithelial cells	Tumor	1.00721
circ1623	Epithelial cells	Tumor	1.19801
circ1624	Epithelial cells	Tumor	0.4564
circ1625	Epithelial cells	Tumor	0.4564
circ1626	Epithelial cells	Tumor	0.729103
circ1627	Epithelial cells	Tumor	0.729103
circ1628	Epithelial cells	Tumor	0.729103
circ1629	Epithelial cells	Tumor	0.43443
circ1630	Epithelial cells	Tumor	0.967837
circ1631	Epithelial cells	Tumor	1.15573
circ1632	Epithelial cells	Tumor	0.967837
circ1633	Epithelial cells	Tumor	0.967837
circ1634	Epithelial cells	Tumor	0.736285
circ1635	Epithelial cells	Tumor	0.736285
circ1636	Epithelial cells	Tumor	0.43443
circ1637	Epithelial cells	Tumor	0.726318
circ1638	Epithelial cells	Tumor	0.726318
circ1639	Epithelial cells	Tumor	1.1426
circ1640	Epithelial cells	Tumor	0.427701
circ1641	Epithelial cells	Tumor	1.44598
circ1642	Epithelial cells	Tumor	0.832215
circ1643	Epithelial cells	Tumor	0.832215
circ1644	Epithelial cells	Tumor	0.500292
circ1645	Epithelial cells	Tumor	1.28005
circ1646	Epithelial cells	Tumor	1.44598
circ1647	Epithelial cells	Tumor	0.583155
circ1648	Epithelial cells	Tumor	0.731406
circ1649	Epithelial cells	Tumor	0.502428
circ1650	Epithelial cells	Tumor	1.28396
circ1651	Epithelial cells	Tumor	1.08458
circ1652	Epithelial cells	Tumor	0.502428
circ1653	Epithelial cells	Tumor	0.433509
circ1654	Epithelial cells	Tumor	0.734923
circ1655	Epithelial cells	Tumor	0.734923
circ1656	Epithelial cells	Tumor	0.433509
circ1657	Epithelial cells	Tumor	0.966217
circ1658	Epithelial cells	Tumor	0.450712
circ1659	Epithelial cells	Tumor	1.88427
circ1660	Epithelial cells	Tumor	1.33257
circ1661	Epithelial cells	Tumor	2.35029
circ1662	Epithelial cells	Tumor	1.69841
circ1663	Epithelial cells	Tumor	1.33257
circ1664	Epithelial cells	Tumor	0.983749
circ1665	Epithelial cells	Tumor	1.17329
circ1666	Epithelial cells	Tumor	2.04094
circ1667	Epithelial cells	Tumor	2.23776
circ1668	Epithelial cells	Tumor	1.69841
circ1669	Epithelial cells	Tumor	2.05805
circ1670	Epithelial cells	Tumor	2.63751
circ1671	Epithelial cells	Tumor	2.68522
circ1672	Epithelial cells	Tumor	1.20238
circ1673	Epithelial cells	Tumor	0.420586
circ1674	Epithelial cells	Tumor	0.734415
circ1675	Epithelial cells	Tumor	0.993628
circ1676	Epithelial cells	Tumor	0.449166
circ1677	Epithelial cells	Tumor	0.993628
circ1678	Epithelial cells	Tumor	0.758003
circ1679	Epithelial cells	Tumor	2.12478
circ1680	Epithelial cells	Tumor	0.786779
circ1681	Epithelial cells	Tumor	0.504634
circ1682	Epithelial cells	Tumor	1.42236
circ1683	Epithelial cells	Tumor	0.476303
circ1684	Epithelial cells	Tumor	1.01015
circ1685	Epithelial cells	Tumor	2.203
circ1686	Epithelial cells	Tumor	0.45435
circ1687	Epithelial cells	Tumor	0.45435
circ1688	Epithelial cells	Tumor	0.45435
circ1689	Epithelial cells	Tumor	1.99152
circ1690	Epithelial cells	Tumor	0.45435
circ1691	Epithelial cells	Tumor	0.765607
circ1692	Epithelial cells	Tumor	1.49311
circ1693	Epithelial cells	Tumor	0.741237
circ1694	Epithelial cells	Tumor	0.973727
circ1695	Epithelial cells	Tumor	0.741237
circ1696	Epithelial cells	Tumor	0.973727
circ1697	Epithelial cells	Tumor	0.741237
circ1698	Epithelial cells	Tumor	0.461649
circ1699	Epithelial cells	Tumor	0.739612
circ1700	Epithelial cells	Tumor	1.2452
circ1701	Epithelial cells	Tumor	0.969554
circ1702	Epithelial cells	Tumor	0.504583
circ1703	Epithelial cells	Tumor	0.462422
circ1704	Epithelial cells	Tumor	0.462422
circ1705	Epithelial cells	Tumor	0.462422
circ1706	Epithelial cells	Tumor	1.01659
circ1707	Epithelial cells	Tumor	0.453639
circ1708	Epithelial cells	Tumor	0.962028
circ1709	Epithelial cells	Tumor	1.30698
circ1710	Epithelial cells	Tumor	0.805494
circ1711	Epithelial cells	Tumor	0.759029
circ1712	Epithelial cells	Tumor	1.3456
circ1713	Epithelial cells	Tumor	0.759029
circ1714	Epithelial cells	Tumor	0.661692
circ1715	Epithelial cells	Tumor	0.384605
circ1716	Epithelial cells	Tumor	0.782204
circ1717	Epithelial cells	Tumor	0.465709
circ1718	Epithelial cells	Tumor	0.782204
circ1719	Epithelial cells	Tumor	1.07016
circ1720	Epithelial cells	Tumor	1.26821
circ1721	Epithelial cells	Tumor	1.69934
circ1722	Epithelial cells	Tumor	0.493853
circ1723	Epithelial cells	Tumor	1.26821
circ1724	Epithelial cells	Tumor	1.26821
circ1725	Epithelial cells	Tumor	2.01565
circ1726	Epithelial cells	Tumor	0.734415
circ1727	Epithelial cells	Tumor	0.965612
circ1728	Epithelial cells	Tumor	0.734415
circ1729	Epithelial cells	Tumor	0.965612
circ1730	Epithelial cells	Tumor	0.446092
circ1731	Epithelial cells	Tumor	0.7371
circ1732	Epithelial cells	Tumor	0.7371
circ1733	Epithelial cells	Tumor	0.434981
circ1734	Epithelial cells	Tumor	1.44315
circ1735	Epithelial cells	Tumor	0.431133
circ1736	Epithelial cells	Tumor	0.731406
circ1737	Epithelial cells	Tumor	0.731406
circ1738	Epithelial cells	Tumor	0.731406
circ1739	Epithelial cells	Tumor	0.731406
circ1740	Epithelial cells	Tumor	0.431133
circ1741	Epithelial cells	Tumor	1.14931
circ1742	Epithelial cells	Tumor	1.44315
circ1743	Epithelial cells	Tumor	0.47437
circ1744	Epithelial cells	Tumor	0.794802
circ1745	Epithelial cells	Tumor	0.720503
circ1746	Epithelial cells	Tumor	0.488197
circ1747	Epithelial cells	Tumor	1.0014
circ1748	Epithelial cells	Tumor	0.453639
circ1749	Epithelial cells	Tumor	0.764565
circ1750	Epithelial cells	Tumor	1.0014
circ1751	Epithelial cells	Tumor	0.453639
circ1752	Epithelial cells	Tumor	0.453639
circ1753	Epithelial cells	Tumor	0.715743
circ1754	Epithelial cells	Tumor	0.420586
circ1755	Epithelial cells	Tumor	1.42
circ1756	Epithelial cells	Tumor	1.12863
circ1757	Epithelial cells	Tumor	0.420586
circ1758	Epithelial cells	Tumor	0.420586
circ1759	Epithelial cells	Tumor	0.779707
circ1760	Epithelial cells	Tumor	1.69431
circ1761	Epithelial cells	Tumor	0.435138
circ1762	Epithelial cells	Tumor	0.837756
circ1763	Epithelial cells	Tumor	0.461877
circ1764	Epithelial cells	Tumor	1.36997
circ1765	Epithelial cells	Tumor	0.461877
circ1766	Epithelial cells	Tumor	0.461877
circ1767	Epithelial cells	Tumor	1.63107
circ1768	Epithelial cells	Tumor	0.452791
circ1769	Epithelial cells	Tumor	0.452791
circ1770	Epithelial cells	Tumor	0.452791
circ1771	Epithelial cells	Tumor	1.35157
circ1772	Epithelial cells	Tumor	0.999929
circ1773	Epithelial cells	Tumor	1.35157
circ1774	Epithelial cells	Tumor	1.19113
circ1775	Epithelial cells	Tumor	1.61121
circ1776	Epithelial cells	Tumor	0.763322
circ1777	Epithelial cells	Tumor	0.795213
circ1778	Epithelial cells	Tumor	2.03888
circ1779	Epithelial cells	Tumor	1.03758
circ1780	Epithelial cells	Tumor	0.795213
circ1781	Epithelial cells	Tumor	1.03758
circ1782	Epithelial cells	Tumor	0.474653
circ1783	Epithelial cells	Tumor	0.42439
circ1784	Epithelial cells	Tumor	0.42439
circ1785	Epithelial cells	Tumor	0.42439
circ1786	Epithelial cells	Tumor	0.950102
circ1787	Epithelial cells	Tumor	0.42439
circ1788	Epithelial cells	Tumor	0.42439
circ1789	Epithelial cells	Tumor	0.721402
circ1790	Epithelial cells	Tumor	0.721402
circ1791	Epithelial cells	Tumor	0.733031
circ1792	Epithelial cells	Tumor	0.721402
circ1793	Epithelial cells	Tumor	0.721402
circ1794	Epithelial cells	Tumor	0.42439
circ1795	Epithelial cells	Tumor	0.42439
circ1796	Epithelial cells	Tumor	0.42439
circ1797	Epithelial cells	Tumor	0.471202
circ1798	Epithelial cells	Tumor	0.7902
circ1799	Epithelial cells	Tumor	1.22603
circ1800	Epithelial cells	Tumor	0.471202
circ1801	Epithelial cells	Tumor	0.471202
circ1802	Epithelial cells	Tumor	0.468504
circ1803	Epithelial cells	Tumor	0.759836
circ1804	Epithelial cells	Tumor	1.18022
circ1805	Epithelial cells	Tumor	1.18022
circ1806	Epithelial cells	Tumor	1.7066
circ1807	Epithelial cells	Tumor	0.447103
circ1808	Epithelial cells	Tumor	0.447103
circ1809	Epithelial cells	Tumor	0.754972
circ1810	Epithelial cells	Tumor	1.60874
circ1811	Epithelial cells	Tumor	0.997978
circ1812	Epithelial cells	Tumor	0.451668
circ1813	Epithelial cells	Tumor	1.15762
circ1814	Epithelial cells	Tumor	0.446185
circ1815	Epithelial cells	Tumor	0.732686
circ1816	Epithelial cells	Tumor	0.971795
circ1817	Epithelial cells	Tumor	0.786445
circ1818	Epithelial cells	Tumor	0.797607
circ1819	Epithelial cells	Tumor	1.53916
circ1820	Epithelial cells	Tumor	0.457679
circ1821	Epithelial cells	Tumor	0.988433
circ1822	Epithelial cells	Tumor	0.799784
circ1823	Epithelial cells	Tumor	0.446935
circ1824	Epithelial cells	Tumor	1.1799
circ1825	Epithelial cells	Tumor	0.462326
circ1826	Epithelial cells	Tumor	1.37088
circ1827	Epithelial cells	Tumor	0.777271
circ1828	Epithelial cells	Tumor	0.462326
circ1829	Epithelial cells	Tumor	0.740899
circ1830	Epithelial cells	Tumor	0.437551
circ1831	Epithelial cells	Tumor	0.447934
circ1832	Epithelial cells	Tumor	0.756193
circ1833	Epithelial cells	Tumor	0.447934
circ1834	Epithelial cells	Tumor	0.488197
circ1835	Epithelial cells	Tumor	0.435406
circ1836	Epithelial cells	Tumor	0.43668
circ1837	Epithelial cells	Tumor	0.43668
circ1838	Epithelial cells	Tumor	0.971795
circ1839	Epithelial cells	Tumor	0.971795
circ1840	Epithelial cells	Tumor	0.739612
circ1841	Epithelial cells	Tumor	1.86804
circ1842	Epithelial cells	Tumor	0.963964
circ1843	Epithelial cells	Tumor	0.739612
circ1844	Epithelial cells	Tumor	1.13475
circ1845	Epithelial cells	Tumor	1.29144
circ1846	Epithelial cells	Tumor	0.423699
circ1847	Epithelial cells	Tumor	0.720375
circ1848	Epithelial cells	Tumor	1.83674
circ1849	Epithelial cells	Tumor	1.34242
circ1850	Epithelial cells	Tumor	1.48023
circ1851	Epithelial cells	Tumor	0.992136
circ1852	Epithelial cells	Tumor	0.992136
circ1853	Epithelial cells	Tumor	1.18254
circ1854	Epithelial cells	Tumor	0.756744
circ1855	Epithelial cells	Tumor	1.34242
circ1856	Epithelial cells	Tumor	0.761037
circ1857	Epithelial cells	Tumor	0.451233
circ1858	Epithelial cells	Tumor	0.451233
circ1859	Epithelial cells	Tumor	1.1741
circ1860	Epithelial cells	Tumor	0.47332
circ1861	Epithelial cells	Tumor	0.836837
circ1862	Epithelial cells	Tumor	0.445608
circ1863	Epithelial cells	Tumor	0.987427
circ1864	Epithelial cells	Tumor	1.33689
circ1865	Epithelial cells	Tumor	1.33689
circ1866	Epithelial cells	Tumor	1.88925
circ1867	Epithelial cells	Tumor	1.59535
circ1868	Epithelial cells	Tumor	1.59535
circ1869	Epithelial cells	Tumor	1.47445
circ1870	Epithelial cells	Tumor	1.59535
circ1871	Epithelial cells	Tumor	1.7032
circ1872	Epithelial cells	Tumor	1.17735
circ1873	Epithelial cells	Tumor	0.987427
circ1874	Epithelial cells	Tumor	1.80055
circ1875	Epithelial cells	Tumor	0.445608
circ1876	Epithelial cells	Tumor	0.445608
circ1877	Epithelial cells	Tumor	1.17735
circ1878	Epithelial cells	Tumor	1.33689
circ1879	Epithelial cells	Tumor	1.59535
circ1880	Epithelial cells	Tumor	1.46561
circ1881	Epithelial cells	Tumor	1.78393
circ1882	Epithelial cells	Tumor	1.55073
circ1883	Epithelial cells	Tumor	1.04993
circ1884	Epithelial cells	Tumor	0.969554
circ1885	Epithelial cells	Tumor	0.737728
circ1886	Epithelial cells	Tumor	0.435406
circ1887	Epithelial cells	Tumor	0.737728
circ1888	Epithelial cells	Tumor	0.435406
circ1889	Epithelial cells	Tumor	1.15762
circ1890	Epithelial cells	Tumor	0.737728
circ1891	Epithelial cells	Tumor	1.1571
circ1892	Epithelial cells	Tumor	0.984484
circ1893	Epithelial cells	Tumor	1.69298
circ1894	Epithelial cells	Tumor	2.21178
circ1895	Epithelial cells	Tumor	0.837756
circ1896	Epithelial cells	Tumor	1.45347
circ1897	Epithelial cells	Tumor	1.83173
circ1898	Epithelial cells	Tumor	0.837756
circ1899	Epithelial cells	Tumor	0.837756
circ1900	Epithelial cells	Tumor	1.83173
circ1901	Epithelial cells	Tumor	1.59605
circ1902	Epithelial cells	Tumor	1.45347
circ1903	Epithelial cells	Tumor	2.05444
circ1904	Epithelial cells	Tumor	1.50722
circ1905	Epithelial cells	Tumor	1.04915
circ1906	Epithelial cells	Tumor	1.2452
circ1907	Epithelial cells	Tumor	0.43223
circ1908	Epithelial cells	Tumor	0.733031
circ1909	Epithelial cells	Tumor	0.43223
circ1910	Epithelial cells	Tumor	1.67251
circ1911	Epithelial cells	Tumor	1.56545
circ1912	Epithelial cells	Tumor	0.963964
circ1913	Epithelial cells	Tumor	1.30926
circ1914	Epithelial cells	Tumor	1.56545
circ1915	Epithelial cells	Tumor	0.733031
circ1916	Epithelial cells	Tumor	1.44554
circ1917	Epithelial cells	Tumor	1.08819
circ1918	Epithelial cells	Tumor	1.4543
circ1919	Epithelial cells	Tumor	2.02326
circ1920	Epithelial cells	Tumor	1.08819
circ1921	Epithelial cells	Tumor	1.08819
circ1922	Epithelial cells	Tumor	0.504634
circ1923	Epithelial cells	Tumor	0.504634
circ1924	Epithelial cells	Tumor	0.838441
circ1925	Epithelial cells	Tumor	0.838441
circ1926	Epithelial cells	Tumor	1.33808
circ1927	Epithelial cells	Tumor	0.988433
circ1928	Epithelial cells	Tumor	0.446185
circ1929	Epithelial cells	Tumor	1.17846
circ1930	Epithelial cells	Tumor	0.753622
circ1931	Epithelial cells	Tumor	0.981472
circ1932	Epithelial cells	Tumor	0.756784
circ1933	Epithelial cells	Tumor	0.756784
circ1934	Epithelial cells	Tumor	1.18259
circ1935	Epithelial cells	Tumor	1.18259
circ1936	Epithelial cells	Tumor	0.47332
circ1937	Epithelial cells	Tumor	1.0353
circ1938	Epithelial cells	Tumor	0.793277
circ1939	Epithelial cells	Tumor	0.47332
circ1940	Epithelial cells	Tumor	0.793277
circ1941	Epithelial cells	Tumor	0.47332
circ1942	Epithelial cells	Tumor	0.732264
circ1943	Epithelial cells	Tumor	0.963051
circ1944	Epithelial cells	Tumor	0.732264
circ1945	Epithelial cells	Tumor	0.963051
circ1946	Epithelial cells	Tumor	0.963051
circ1947	Epithelial cells	Tumor	1.15044
circ1948	Epithelial cells	Tumor	0.732264
circ1949	Epithelial cells	Tumor	0.732264
circ1950	Epithelial cells	Tumor	0.431713
circ1951	Epithelial cells	Tumor	1.01745
circ1952	Epithelial cells	Tumor	0.779707
circ1953	Epithelial cells	Tumor	1.63567
circ1954	Epithelial cells	Tumor	2.7575
circ1955	Epithelial cells	Tumor	1.74455
circ1956	Epithelial cells	Tumor	1.63567
circ1957	Epithelial cells	Tumor	0.779707
circ1958	Epithelial cells	Tumor	2.16049
circ1959	Epithelial cells	Tumor	1.63567
circ1960	Epithelial cells	Tumor	1.24133
circ1961	Epithelial cells	Tumor	1.38399
circ1962	Epithelial cells	Tumor	0.786779
circ1963	Epithelial cells	Tumor	1.02764
circ1964	Epithelial cells	Tumor	0.786779
circ1965	Epithelial cells	Tumor	0.982007
circ1966	Epithelial cells	Tumor	0.747723
circ1967	Epithelial cells	Tumor	0.747723
circ1968	Epithelial cells	Tumor	0.442178
circ1969	Epithelial cells	Tumor	0.981434
circ1970	Epithelial cells	Tumor	0.431997
circ1971	Epithelial cells	Tumor	0.732686
circ1972	Epithelial cells	Tumor	0.431997
circ1973	Epithelial cells	Tumor	0.431997
circ1974	Epithelial cells	Tumor	0.802048
circ1975	Epithelial cells	Tumor	0.441494
circ1976	Epithelial cells	Tumor	0.746715
circ1977	Epithelial cells	Tumor	0.746715
circ1978	Epithelial cells	Tumor	1.16942
circ1979	Epithelial cells	Tumor	0.441494
circ1980	Epithelial cells	Tumor	0.45092
circ1981	Epithelial cells	Tumor	0.45092
circ1982	Epithelial cells	Tumor	0.760578
circ1983	Epithelial cells	Tumor	0.45092
circ1984	Epithelial cells	Tumor	0.45092
circ1985	Epithelial cells	Tumor	0.45092
circ1986	Epithelial cells	Tumor	0.946942
circ1987	Epithelial cells	Tumor	1.13261
circ1988	Epithelial cells	Tumor	1.13261
circ1989	Epithelial cells	Tumor	0.718755
circ1990	Epithelial cells	Tumor	0.422609
circ1991	Epithelial cells	Tumor	0.771962
circ1992	Epithelial cells	Tumor	1.20238
circ1993	Epithelial cells	Tumor	0.458692
circ1994	Epithelial cells	Tumor	0.771962
circ1995	Epithelial cells	Tumor	0.48753
circ1996	Epithelial cells	Tumor	0.48753
circ1997	Epithelial cells	Tumor	1.68603
circ1998	Epithelial cells	Tumor	0.81385
circ1999	Epithelial cells	Tumor	1.25652
[truncated: 16,462 more rows]

## Sheet: Fig.4e
	Type	value	sub
circ1	Normal	2.34341	TNBC
circ2	Normal	3.42271	TNBC
circ3	Normal	1.42043	TNBC
circ4	Normal	4.90719	TNBC
circ5	Normal	3.78035	TNBC
circ6	Normal	1.59405	TNBC
circ7	Normal	2.18011	TNBC
circ8	Normal	2.34341	TNBC
circ9	Normal	2.5919	TNBC
circ10	Normal	2.02675	TNBC
circ11	Normal	2.66308	TNBC
circ12	Normal	2.65175	TNBC
circ13	Normal	3.10976	TNBC
circ14	Normal	3.90506	TNBC
circ15	Normal	2.22319	TNBC
circ16	Normal	2.02675	TNBC
circ17	Normal	3.18067	TNBC
circ18	Normal	5.05942	TNBC
circ19	Normal	0.973561	TNBC
circ20	Normal	1.74193	TNBC
circ21	Normal	0.600855	TNBC
circ22	Normal	0.943695	TNBC
circ23	Normal	0.600855	TNBC
circ24	Normal	3.13429	TNBC
circ25	Normal	4.06535	TNBC
circ26	Normal	3.76989	TNBC
circ27	Normal	0.579266	TNBC
circ28	Normal	1.59405	TNBC
circ29	Normal	0.943695	TNBC
circ30	Normal	3.76989	TNBC
circ31	Normal	0.943695	TNBC
circ32	Normal	0.943695	TNBC
circ33	Normal	0.579266	TNBC
circ34	Normal	0.579266	TNBC
circ35	Normal	1.87074	TNBC
circ36	Normal	0.943695	TNBC
circ37	Normal	4.1305	TNBC
circ38	Normal	2.34341	TNBC
circ39	Normal	0.579266	TNBC
circ40	Normal	2.54717	TNBC
circ41	Normal	2.90493	TNBC
circ42	Normal	1.87074	TNBC
circ43	Normal	3.13429	TNBC
circ44	Normal	0.579266	TNBC
circ45	Normal	0.579266	TNBC
circ46	Normal	0.943695	TNBC
circ47	Normal	3.37589	TNBC
circ48	Normal	1.98483	TNBC
circ49	Normal	2.947	TNBC
circ50	Normal	2.6068	TNBC
circ51	Normal	0.579266	TNBC
circ52	Normal	0.943695	TNBC
circ53	Normal	2.86102	TNBC
circ54	Normal	1.59405	TNBC
circ55	Normal	3.32074	TNBC
circ56	Normal	2.81508	TNBC
circ57	Normal	3.69477	TNBC
circ58	Normal	3.29198	TNBC
circ59	Normal	2.99296	TNBC
circ60	Normal	3.9366	TNBC
circ61	Normal	2.65175	TNBC
circ62	Normal	0.600855	TNBC
circ63	Normal	3.61743	TNBC
circ64	Normal	3.9837	TNBC
circ65	Normal	1.24445	TNBC
circ66	Normal	3.27843	TNBC
circ67	Normal	4.02867	TNBC
circ68	Normal	3.72232	TNBC
circ69	Normal	0.973561	TNBC
circ70	Normal	3.57219	TNBC
circ71	Normal	1.24445	TNBC
circ72	Normal	0.600855	TNBC
circ73	Normal	2.38731	TNBC
circ74	Normal	1.63284	TNBC
circ75	Normal	3.21433	TNBC
circ76	Normal	0.973561	TNBC
circ77	Normal	4.31923	TNBC
circ78	Normal	0.973561	TNBC
circ79	Normal	0.600855	TNBC
circ80	Normal	4.04323	TNBC
circ81	Normal	2.30861	TNBC
circ82	Normal	4.42326	TNBC
circ83	Normal	2.22319	TNBC
circ84	Normal	3.54878	TNBC
circ85	Normal	2.52824	TNBC
circ86	Normal	1.22144	TNBC
circ87	Normal	0.786654	TNBC
circ88	Normal	3.06024	TNBC
circ89	Normal	0.786654	TNBC
circ90	Normal	2.35786	TNBC
circ91	Normal	3.06024	TNBC
circ92	Normal	4.33533	TNBC
circ93	Normal	3.63961	TNBC
circ94	Normal	2.65017	TNBC
circ95	Normal	4.00409	TNBC
circ96	Tumor	1.36473	TNBC
circ97	Tumor	1.24007	TNBC
circ98	Tumor	1.97903	TNBC
circ99	Tumor	0.962688	TNBC
circ100	Tumor	0.795654	TNBC
circ101	Tumor	0.479856	TNBC
circ102	Tumor	0.469108	TNBC
circ103	Tumor	1.22258	TNBC
circ104	Tumor	0.456345	TNBC
circ105	Tumor	1.24007	TNBC
circ106	Tumor	0.477891	TNBC
circ107	Tumor	0.771028	TNBC
circ108	Tumor	1.02311	TNBC
circ109	Tumor	1.51409	TNBC
circ110	Tumor	1.7926	TNBC
circ111	Tumor	0.540561	TNBC
circ112	Tumor	1.69137	TNBC
circ113	Tumor	2.6504	TNBC
circ114	Tumor	0.438355	TNBC
circ115	Tumor	0.779785	TNBC
circ116	Tumor	0.485895	TNBC
circ117	Tumor	0.865403	TNBC
circ118	Tumor	1.26451	TNBC
circ119	Tumor	1.35813	TNBC
circ120	Tumor	1.07103	TNBC
circ121	Tumor	0.772824	TNBC
circ122	Tumor	1.01117	TNBC
circ123	Tumor	1.01117	TNBC
circ124	Tumor	1.50355	TNBC
circ125	Tumor	1.2035	TNBC
circ126	Tumor	1.01117	TNBC
circ127	Tumor	1.73404	TNBC
circ128	Tumor	0.459282	TNBC
circ129	Tumor	1.06	TNBC
circ130	Tumor	0.487835	TNBC
circ131	Tumor	1.20116	TNBC
circ132	Tumor	0.839826	TNBC
circ133	Tumor	1.8748	TNBC
circ134	Tumor	1.2041	TNBC
circ135	Tumor	0.505601	TNBC
circ136	Tumor	0.494603	TNBC
circ137	Tumor	1.25348	TNBC
circ138	Tumor	1.29878	TNBC
circ139	Tumor	0.443625	TNBC
circ140	Tumor	1.61829	TNBC
circ141	Tumor	1.99546	TNBC
circ142	Tumor	1.53044	TNBC
circ143	Tumor	1.36537	TNBC
circ144	Tumor	1.06	TNBC
circ145	Tumor	0.487835	TNBC
circ146	Tumor	1.3787	TNBC
circ147	Tumor	1.62611	TNBC
circ148	Tumor	0.484629	TNBC
circ149	Tumor	0.502149	TNBC
circ150	Tumor	1.56292	TNBC
circ151	Tumor	1.25708	TNBC
circ152	Tumor	1.42164	TNBC
circ153	Tumor	1.42164	TNBC
circ154	Tumor	0.478693	TNBC
circ155	Tumor	0.820081	TNBC
circ156	Tumor	0.491852	TNBC
circ157	Tumor	1.26451	TNBC
circ158	Tumor	0.452213	TNBC
circ159	Tumor	2.08422	TNBC
circ160	Tumor	0.439513	TNBC
circ161	Tumor	1.07746	TNBC
circ162	Tumor	0.980593	TNBC
circ163	Tumor	0.479856	TNBC
circ164	Tumor	1.2041	TNBC
circ165	Tumor	1.90743	TNBC
circ166	Tumor	0.83488	TNBC
circ167	Tumor	1.00552	TNBC
circ168	Tumor	1.0381	TNBC
circ169	Tumor	0.494014	TNBC
circ170	Tumor	0.743794	TNBC
circ171	Tumor	1.68258	TNBC
circ172	Tumor	0.485895	TNBC
circ173	Tumor	0.485895	TNBC
circ174	Tumor	0.485895	TNBC
circ175	Tumor	1.68258	TNBC
circ176	Tumor	1.05671	TNBC
circ177	Tumor	0.485895	TNBC
circ178	Tumor	1.35813	TNBC
circ179	Tumor	0.811489	TNBC
circ180	Tumor	1.35271	TNBC
circ181	Tumor	1.54245	TNBC
circ182	Tumor	0.502149	TNBC
circ183	Tumor	1.22258	TNBC
circ184	Tumor	0.724965	TNBC
circ185	Tumor	0.779411	TNBC
circ186	Tumor	0.419097	TNBC
circ187	Tumor	1.0549	TNBC
circ188	Tumor	0.80238	TNBC
circ189	Tumor	0.452213	TNBC
circ190	Tumor	0.464049	TNBC
circ191	Tumor	0.817502	TNBC
circ192	Tumor	0.498189	TNBC
circ193	Tumor	1.38502	TNBC
circ194	Tumor	2.0796	TNBC
circ195	Tumor	0.458053	TNBC
circ196	Tumor	0.851633	TNBC
circ197	Tumor	0.479596	TNBC
circ198	Tumor	1.35813	TNBC
circ199	Tumor	0.48483	TNBC
circ200	Tumor	0.452213	TNBC
circ201	Tumor	0.731959	TNBC
circ202	Tumor	1.02911	TNBC
circ203	Tumor	0.788025	TNBC
circ204	Tumor	0.469706	TNBC
circ205	Tumor	2.41519	TNBC
circ206	Tumor	0.788025	TNBC
circ207	Tumor	1.22322	TNBC
circ208	Tumor	1.22322	TNBC
circ209	Tumor	1.52544	TNBC
circ210	Tumor	0.788025	TNBC
circ211	Tumor	1.64802	TNBC
circ212	Tumor	1.8748	TNBC
circ213	Tumor	0.742084	TNBC
circ214	Tumor	1.29878	TNBC
circ215	Tumor	0.438355	TNBC
circ216	Tumor	1.01895	TNBC
circ217	Tumor	0.479856	TNBC
circ218	Tumor	0.802755	TNBC
circ219	Tumor	0.802755	TNBC
circ220	Tumor	1.24224	TNBC
circ221	Tumor	0.479856	TNBC
circ222	Tumor	1.36537	TNBC
circ223	Tumor	0.787393	TNBC
circ224	Tumor	0.478693	TNBC
circ225	Tumor	0.749854	TNBC
circ226	Tumor	2.56617	TNBC
circ227	Tumor	0.490062	TNBC
circ228	Tumor	1.06376	TNBC
circ229	Tumor	2.61362	TNBC
circ230	Tumor	1.42602	TNBC
circ231	Tumor	1.09956	TNBC
circ232	Tumor	0.768528	TNBC
circ233	Tumor	0.456345	TNBC
circ234	Tumor	0.456345	TNBC
circ235	Tumor	0.456345	TNBC
circ236	Tumor	1.19791	TNBC
circ237	Tumor	1.00609	TNBC
circ238	Tumor	0.768528	TNBC
circ239	Tumor	0.768528	TNBC
circ240	Tumor	0.456345	TNBC
circ241	Tumor	0.768528	TNBC
circ242	Tumor	0.456345	TNBC
circ243	Tumor	0.768528	TNBC
circ244	Tumor	0.456345	TNBC
circ245	Tumor	0.768528	TNBC
circ246	Tumor	0.466212	TNBC
circ247	Tumor	0.782938	TNBC
circ248	Tumor	0.466212	TNBC
circ249	Tumor	0.466212	TNBC
circ250	Tumor	1.02311	TNBC
circ251	Tumor	0.466212	TNBC
circ252	Tumor	1.01939	TNBC
circ253	Tumor	2.19517	TNBC
circ254	Tumor	1.07143	TNBC
circ255	Tumor	0.523533	TNBC
circ256	Tumor	0.795654	TNBC
circ257	Tumor	1.0381	TNBC
circ258	Tumor	0.795654	TNBC
circ259	Tumor	0.795654	TNBC
circ260	Tumor	0.795654	TNBC
circ261	Tumor	1.0381	TNBC
circ262	Tumor	0.474957	TNBC
circ263	Tumor	1.23308	TNBC
circ264	Tumor	1.0381	TNBC
circ265	Tumor	0.474957	TNBC
circ266	Tumor	1.23906	TNBC
circ267	Tumor	1.00904	TNBC
circ268	Tumor	0.974735	TNBC
circ269	Tumor	0.438355	TNBC
circ270	Tumor	0.438355	TNBC
circ271	Tumor	0.438355	TNBC
circ272	Tumor	0.974735	TNBC
circ273	Tumor	0.438355	TNBC
circ274	Tumor	1.16334	TNBC
circ275	Tumor	0.438355	TNBC
circ276	Tumor	0.974735	TNBC
circ277	Tumor	0.441698	TNBC
circ278	Tumor	1.45627	TNBC
circ279	Tumor	0.474688	TNBC
circ280	Tumor	1.23906	TNBC
circ281	Tumor	0.801072	TNBC
circ282	Tumor	0.478693	TNBC
circ283	Tumor	0.478693	TNBC
circ284	Tumor	0.801072	TNBC
circ285	Tumor	1.24007	TNBC
circ286	Tumor	0.510551	TNBC
circ287	Tumor	0.494014	TNBC
circ288	Tumor	1.29791	TNBC
circ289	Tumor	1.5676	TNBC
circ290	Tumor	0.456018	TNBC
circ291	Tumor	0.771028	TNBC
circ292	Tumor	0.464287	TNBC
circ293	Tumor	1.8748	TNBC
circ294	Tumor	1.0614	TNBC
circ295	Tumor	1.29878	TNBC
circ296	Tumor	1.47102	TNBC
circ297	Tumor	1.68929	TNBC
circ298	Tumor	1.21299	TNBC
circ299	Tumor	1.0549	TNBC
circ300	Tumor	0.48483	TNBC
circ301	Tumor	0.48483	TNBC
circ302	Tumor	0.809952	TNBC
circ303	Tumor	1.0549	TNBC
circ304	Tumor	1.68032	TNBC
circ305	Tumor	0.48483	TNBC
circ306	Tumor	0.809952	TNBC
circ307	Tumor	0.809952	TNBC
circ308	Tumor	0.48483	TNBC
circ309	Tumor	1.55675	TNBC
circ310	Tumor	0.48483	TNBC
circ311	Tumor	1.2515	TNBC
circ312	Tumor	0.48483	TNBC
circ313	Tumor	0.48483	TNBC
circ314	Tumor	1.0549	TNBC
circ315	Tumor	0.505601	TNBC
circ316	Tumor	1.08989	TNBC
circ317	Tumor	0.839826	TNBC
circ318	Tumor	1.08989	TNBC
circ319	Tumor	1.2041	TNBC
circ320	Tumor	0.773285	TNBC
circ321	Tumor	1.62611	TNBC
circ322	Tumor	1.50422	TNBC
circ323	Tumor	1.2041	TNBC
circ324	Tumor	2.00388	TNBC
circ325	Tumor	0.786664	TNBC
circ326	Tumor	1.26132	TNBC
circ327	Tumor	0.490127	TNBC
circ328	Tumor	1.26132	TNBC
circ329	Tumor	1.26132	TNBC
circ330	Tumor	0.469108	TNBC
circ331	Tumor	0.469108	TNBC
circ332	Tumor	0.787155	TNBC
circ333	Tumor	0.469108	TNBC
circ334	Tumor	0.787155	TNBC
circ335	Tumor	0.452213	TNBC
circ336	Tumor	0.762475	TNBC
circ337	Tumor	0.452213	TNBC
circ338	Tumor	0.762475	TNBC
circ339	Tumor	0.452213	TNBC
circ340	Tumor	0.452213	TNBC
circ341	Tumor	0.452213	TNBC
circ342	Tumor	0.452213	TNBC
circ343	Tumor	0.452213	TNBC
circ344	Tumor	0.523533	TNBC
circ345	Tumor	1.49063	TNBC
circ346	Tumor	0.511392	TNBC
circ347	Tumor	1.61057	TNBC
circ348	Tumor	0.479596	TNBC
circ349	Tumor	0.779411	TNBC
circ350	Tumor	1.01895	TNBC
circ351	Tumor	1.37383	TNBC
circ352	Tumor	1.01895	TNBC
circ353	Tumor	0.463793	TNBC
circ354	Tumor	0.463793	TNBC
circ355	Tumor	1.37383	TNBC
circ356	Tumor	1.01895	TNBC
circ357	Tumor	0.463793	TNBC
circ358	Tumor	0.463793	TNBC
circ359	Tumor	0.469368	TNBC
circ360	Tumor	1.22258	TNBC
circ361	Tumor	0.787533	TNBC
circ362	Tumor	0.469368	TNBC
circ363	Tumor	0.787533	TNBC
circ364	Tumor	1.02853	TNBC
circ365	Tumor	0.469368	TNBC
circ366	Tumor	1.38502	TNBC
circ367	Tumor	1.30371	TNBC
circ368	Tumor	0.513262	TNBC
circ369	Tumor	1.10267	TNBC
circ370	Tumor	0.850777	TNBC
circ371	Tumor	1.61431	TNBC
circ372	Tumor	0.850777	TNBC
circ373	Tumor	1.10267	TNBC
circ374	Tumor	0.513262	TNBC
circ375	Tumor	1.30371	TNBC
circ376	Tumor	0.513262	TNBC
circ377	Tumor	1.30371	TNBC
circ378	Tumor	0.494014	TNBC
circ379	Tumor	1.24176	TNBC
circ380	Tumor	1.02751	TNBC
circ381	Tumor	1.02751	TNBC
circ382	Tumor	0.468771	TNBC
circ383	Tumor	1.22145	TNBC
circ384	Tumor	0.468771	TNBC
circ385	Tumor	1.22145	TNBC
circ386	Tumor	0.468771	TNBC
circ387	Tumor	0.461581	TNBC
circ388	Tumor	1.0198	TNBC
circ389	Tumor	1.35271	TNBC
circ390	Tumor	1.14769	TNBC
circ391	Tumor	0.540561	TNBC
circ392	Tumor	1.14769	TNBC
circ393	Tumor	1.0431	TNBC
circ394	Tumor	0.799909	TNBC
circ395	Tumor	0.477891	TNBC
circ396	Tumor	1.66334	TNBC
circ397	Tumor	0.476846	TNBC
circ398	Tumor	0.456018	TNBC
circ399	Tumor	0.784532	TNBC
circ400	Tumor	1.02499	TNBC
circ401	Tumor	0.779785	TNBC
circ402	Tumor	0.464049	TNBC
circ403	Tumor	0.464049	TNBC
circ404	Tumor	0.779785	TNBC
circ405	Tumor	0.779785	TNBC
circ406	Tumor	0.779785	TNBC
circ407	Tumor	0.464049	TNBC
circ408	Tumor	1.21254	TNBC
circ409	Tumor	0.464049	TNBC
circ410	Tumor	0.464049	TNBC
circ411	Tumor	1.01939	TNBC
circ412	Tumor	0.464049	TNBC
circ413	Tumor	0.464049	TNBC
circ414	Tumor	0.464049	TNBC
circ415	Tumor	1.46133	TNBC
circ416	Tumor	0.976766	TNBC
circ417	Tumor	0.439513	TNBC
circ418	Tumor	1.58179	TNBC
circ419	Tumor	1.29791	TNBC
circ420	Tumor	0.426789	TNBC
circ421	Tumor	0.954353	TNBC
circ422	Tumor	1.29878	TNBC
circ423	Tumor	0.510551	TNBC
circ424	Tumor	0.510551	TNBC
circ425	Tumor	0.846905	TNBC
circ426	Tumor	1.09815	TNBC
circ427	Tumor	1.46581	TNBC
circ428	Tumor	1.29878	TNBC
circ429	Tumor	0.846905	TNBC
circ430	Tumor	1.46581	TNBC
circ431	Tumor	1.29878	TNBC
circ432	Tumor	0.484629	TNBC
circ433	Tumor	0.478154	TNBC
circ434	Tumor	1.40253	TNBC
circ435	Tumor	1.54299	TNBC
circ436	Tumor	1.04355	TNBC
circ437	Tumor	1.04355	TNBC
circ438	Tumor	1.66613	TNBC
circ439	Tumor	1.23906	TNBC
circ440	Tumor	0.478154	TNBC
circ441	Tumor	1.40253	TNBC
circ442	Tumor	0.478154	TNBC
circ443	Tumor	0.800291	TNBC
circ444	Tumor	0.478154	TNBC
circ445	Tumor	1.04355	TNBC
circ446	Tumor	0.894771	TNBC
circ447	Tumor	0.544292	TNBC
circ448	Tumor	1.35932	TNBC
circ449	Tumor	0.824042	TNBC
circ450	Tumor	0.494603	TNBC
circ451	Tumor	0.824042	TNBC
circ452	Tumor	1.41533	TNBC
circ453	Tumor	0.484629	TNBC
circ454	Tumor	0.809661	TNBC
circ455	Tumor	0.513862	TNBC
circ456	Tumor	1.47217	TNBC
circ457	Tumor	0.851633	TNBC
circ458	Tumor	0.851633	TNBC
circ459	Tumor	1.68712	TNBC
circ460	Tumor	1.9717	TNBC
circ461	Tumor	0.80238	TNBC
circ462	Tumor	0.479596	TNBC
circ463	Tumor	1.24176	TNBC
circ464	Tumor	0.80238	TNBC
circ465	Tumor	0.479596	TNBC
circ466	Tumor	0.479596	TNBC
circ467	Tumor	0.494014	TNBC
circ468	Tumor	0.494014	TNBC
circ469	Tumor	0.494014	TNBC
circ470	Tumor	0.494014	TNBC
circ471	Tumor	1.07043	TNBC
circ472	Tumor	0.494014	TNBC
circ473	Tumor	0.494014	TNBC
circ474	Tumor	0.441698	TNBC
circ475	Tumor	0.821948	TNBC
circ476	Tumor	0.493149	TNBC
circ477	Tumor	0.821948	TNBC
circ478	Tumor	1.43206	TNBC
circ479	Tumor	1.06897	TNBC
circ480	Tumor	0.493149	TNBC
circ481	Tumor	0.493149	TNBC
circ482	Tumor	1.82921	TNBC
circ483	Tumor	1.20116	TNBC
circ484	Tumor	0.458053	TNBC
circ485	Tumor	1.36225	TNBC
circ486	Tumor	1.36225	TNBC
circ487	Tumor	0.771028	TNBC
circ488	Tumor	1.50095	TNBC
circ489	Tumor	1.00904	TNBC
circ490	Tumor	1.50095	TNBC
circ491	Tumor	1.91838	TNBC
circ492	Tumor	0.464287	TNBC
circ493	Tumor	0.443625	TNBC
circ494	Tumor	0.443625	TNBC
circ495	Tumor	0.443625	TNBC
circ496	Tumor	0.983963	TNBC
circ497	Tumor	0.443625	TNBC
circ498	Tumor	0.749854	TNBC
circ499	Tumor	0.443625	TNBC
circ500	Tumor	0.443625	TNBC
circ501	Tumor	1.17353	TNBC
circ502	Tumor	0.983963	TNBC
circ503	Tumor	0.749854	TNBC
circ504	Tumor	0.983963	TNBC
circ505	Tumor	0.443625	TNBC
circ506	Tumor	0.419097	TNBC
circ507	Tumor	0.419097	TNBC
circ508	Tumor	0.419097	TNBC
circ509	Tumor	0.419097	TNBC
circ510	Tumor	0.419097	TNBC
circ511	Tumor	0.419097	TNBC
circ512	Tumor	0.940696	TNBC
circ513	Tumor	0.419097	TNBC
circ514	Tumor	0.713526	TNBC
circ515	Tumor	0.419097	TNBC
circ516	Tumor	0.713526	TNBC
circ517	Tumor	0.419097	TNBC
circ518	Tumor	1.72673	TNBC
circ519	Tumor	1.00552	TNBC
circ520	Tumor	1.19729	TNBC
circ521	Tumor	0.456018	TNBC
circ522	Tumor	1.35813	TNBC
circ523	Tumor	0.456018	TNBC
circ524	Tumor	1.61829	TNBC
circ525	Tumor	0.456018	TNBC
circ526	Tumor	1.03322	TNBC
circ527	Tumor	0.472106	TNBC
circ528	Tumor	0.791514	TNBC
circ529	Tumor	1.03322	TNBC
circ530	Tumor	0.791514	TNBC
circ531	Tumor	1.03322	TNBC
circ532	Tumor	1.5084	TNBC
circ533	Tumor	0.461581	TNBC
circ534	Tumor	0.461581	TNBC
circ535	Tumor	0.461581	TNBC
circ536	Tumor	0.461581	TNBC
circ537	Tumor	0.461581	TNBC
circ538	Tumor	1.01514	TNBC
circ539	Tumor	0.776183	TNBC
circ540	Tumor	1.01514	TNBC
circ541	Tumor	0.776183	TNBC
circ542	Tumor	0.461581	TNBC
circ543	Tumor	0.776183	TNBC
circ544	Tumor	0.461581	TNBC
circ545	Tumor	0.502149	TNBC
circ546	Tumor	0.502149	TNBC
circ547	Tumor	0.502149	TNBC
circ548	Tumor	0.502149	TNBC
circ549	Tumor	0.502149	TNBC
circ550	Tumor	0.83488	TNBC
circ551	Tumor	0.83488	TNBC
circ552	Tumor	0.502149	TNBC
circ553	Tumor	0.502149	TNBC
circ554	Tumor	0.502149	TNBC
circ555	Tumor	0.83488	TNBC
circ556	Tumor	1.584	TNBC
circ557	Tumor	0.980593	TNBC
circ558	Tumor	0.441698	TNBC
circ559	Tumor	0.441698	TNBC
circ560	Tumor	0.441698	TNBC
circ561	Tumor	1.16981	TNBC
circ562	Tumor	0.441698	TNBC
circ563	Tumor	0.980593	TNBC
circ564	Tumor	0.747015	TNBC
circ565	Tumor	0.747015	TNBC
circ566	Tumor	0.980593	TNBC
circ567	Tumor	0.441698	TNBC
circ568	Tumor	1.32886	TNBC
circ569	Tumor	0.747015	TNBC
circ570	Tumor	0.431506	TNBC
circ571	Tumor	0.431506	TNBC
circ572	Tumor	0.431506	TNBC
circ573	Tumor	0.431506	TNBC
circ574	Tumor	0.431506	TNBC
circ575	Tumor	0.431506	TNBC
circ576	Tumor	0.431506	TNBC
circ577	Tumor	0.431506	TNBC
circ578	Tumor	0.431506	TNBC
circ579	Tumor	0.431506	TNBC
circ580	Tumor	0.431506	TNBC
circ581	Tumor	0.786507	TNBC
circ582	Tumor	1.02732	TNBC
circ583	Tumor	0.468663	TNBC
circ584	Normal	2.33215	TNBC
circ585	Normal	2.60344	TNBC
circ586	Normal	2.43907	TNBC
circ587	Normal	3.03863	TNBC
circ588	Normal	1.42469	TNBC
circ589	Normal	1.42469	TNBC
circ590	Normal	1.02431	TNBC
circ591	Normal	2.29514	TNBC
circ592	Tumor	1.55144	TNBC
circ593	Tumor	2.20419	TNBC
circ594	Tumor	2.07793	TNBC
circ595	Tumor	3.42087	TNBC
circ596	Tumor	2.00168	TNBC
circ597	Tumor	3.19753	TNBC
circ598	Tumor	2.49967	TNBC
circ599	Tumor	3.06965	TNBC
circ600	Tumor	2.44725	TNBC
circ601	Tumor	2.24551	TNBC
circ602	Tumor	2.4522	TNBC
circ603	Tumor	1.30498	TNBC
circ604	Tumor	0.63968	TNBC
circ605	Tumor	2.40833	TNBC
circ606	Tumor	2.90921	TNBC
circ607	Tumor	2.89266	TNBC
circ608	Tumor	2.70427	TNBC
circ609	Tumor	1.46723	TNBC
circ610	Tumor	1.82003	TNBC
circ611	Tumor	2.33309	TNBC
circ612	Tumor	2.55477	TNBC
circ613	Tumor	2.63528	TNBC
circ614	Tumor	1.16142	TNBC
circ615	Tumor	2.79492	TNBC
circ616	Tumor	2.79492	TNBC
circ617	Normal	1.05084	TNBC
circ618	Normal	1.04778	TNBC
circ619	Normal	2.8714	TNBC
circ620	Normal	2.57266	TNBC
circ621	Normal	0.96066	TNBC
circ622	Normal	2.74218	TNBC
circ623	Normal	0.65753	TNBC
circ624	Normal	2.6405	TNBC
circ625	Normal	0.591508	TNBC
circ626	Normal	4.56054	TNBC
circ627	Normal	0.655265	TNBC
circ628	Normal	5.1957	TNBC
circ629	Normal	2.20465	TNBC
circ630	Normal	4.86188	TNBC
circ631	Normal	0.591508	TNBC
circ632	Normal	0.591508	TNBC
circ633	Normal	3.43027	TNBC
circ634	Normal	2.74218	TNBC
circ635	Normal	3.83637	TNBC
circ636	Normal	0.655265	TNBC
circ637	Normal	4.84066	TNBC
circ638	Normal	0.65753	TNBC
circ639	Normal	3.39553	TNBC
circ640	Normal	2.01625	TNBC
circ641	Normal	2.70473	TNBC
circ642	Normal	2.33216	TNBC
circ643	Normal	0.65753	TNBC
circ644	Normal	3.93615	TNBC
circ645	Normal	1.05084	TNBC
circ646	Normal	2.92694	TNBC
circ647	Normal	2.57187	TNBC
circ648	Normal	0.65753	TNBC
circ649	Normal	0.65753	TNBC
circ650	Normal	3.71335	TNBC
circ651	Normal	1.88405	TNBC
circ652	Normal	2.87584	TNBC
circ653	Normal	3.97182	TNBC
circ654	Normal	1.88006	TNBC
circ655	Normal	2.84108	TNBC
circ656	Normal	0.591508	TNBC
circ657	Normal	2.84108	TNBC
circ658	Normal	0.655265	TNBC
circ659	Normal	2.8714	TNBC
circ660	Normal	1.44145	TNBC
circ661	Normal	1.04778	TNBC
circ662	Normal	0.655265	TNBC
circ663	Normal	2.32791	TNBC
circ664	Normal	0.655265	TNBC
circ665	Normal	4.9205	TNBC
circ666	Normal	0.655265	TNBC
circ667	Normal	3.93154	TNBC
circ668	Normal	3.91321	TNBC
circ669	Normal	2.63613	TNBC
circ670	Normal	1.04778	TNBC
circ671	Normal	0.655265	TNBC
circ672	Normal	3.63827	TNBC
circ673	Normal	1.04778	TNBC
circ674	Normal	4.33105	TNBC
circ675	Normal	1.78856	TNBC
circ676	Normal	3.59718	TNBC
circ677	Normal	3.48006	TNBC
circ678	Normal	1.61613	TNBC
circ679	Normal	1.76478	TNBC
circ680	Normal	1.22968	TNBC
circ681	Normal	4.46956	TNBC
circ682	Normal	2.93107	TNBC
circ683	Normal	3.57483	TNBC
circ684	Normal	4.52351	TNBC
circ685	Normal	0.591508	TNBC
circ686	Normal	1.89416	TNBC
circ687	Normal	3.76001	TNBC
circ688	Normal	2.44124	TNBC
circ689	Normal	0.591508	TNBC
circ690	Normal	1.22968	TNBC
circ691	Normal	0.591508	TNBC
circ692	Normal	0.591508	TNBC
circ693	Normal	1.22968	TNBC
circ694	Normal	2.20465	TNBC
circ695	Normal	3.05248	TNBC
circ696	Normal	0.591508	TNBC
circ697	Normal	2.36842	TNBC
circ698	Normal	4.54086	TNBC
circ699	Normal	1.89416	TNBC
circ700	Normal	2.28989	TNBC
circ701	Normal	3.19436	TNBC
circ702	Normal	2.28989	TNBC
circ703	Normal	2.88708	TNBC
circ704	Normal	1.22968	TNBC
circ705	Normal	4.37262	TNBC
circ706	Normal	0.591508	TNBC
circ707	Normal	5.18077	TNBC
circ708	Normal	2.13667	TNBC
circ709	Normal	4.67135	TNBC
circ710	Normal	3.38911	TNBC
circ711	Normal	2.13667	TNBC
circ712	Normal	2.13667	TNBC
circ713	Normal	2.13667	TNBC
circ714	Normal	2.84419	TNBC
circ715	Normal	2.68766	TNBC
circ716	Normal	3.64691	TNBC
circ717	Normal	1.97769	TNBC
circ718	Normal	0.808796	TNBC
circ719	Normal	1.75948	TNBC
circ720	Normal	0.864623	TNBC
circ721	Normal	0.522985	TNBC
circ722	Normal	0.522985	TNBC
circ723	Normal	1.75948	TNBC
circ724	Normal	1.48959	TNBC
circ725	Normal	0.864623	TNBC
circ726	Normal	0.522985	TNBC
circ727	Normal	0.522985	TNBC
circ728	Tumor	2.82916	TNBC
circ729	Tumor	1.6707	luminal A
circ730	Tumor	2.08388	luminal A
circ731	Tumor	1.24422	luminal A
circ732	Tumor	2.10125	luminal A
circ733	Tumor	2.80233	luminal A
circ734	Tumor	2.20586	luminal A
circ735	Tumor	2.59566	luminal A
circ736	Tumor	1.72317	luminal A
circ737	Tumor	2.53608	luminal A
circ738	Tumor	4.77595	luminal A
circ739	Tumor	2.50642	luminal A
circ740	Tumor	3.8623	luminal A
circ741	Tumor	1.55383	luminal A
circ742	Tumor	2.92542	luminal A
circ743	Tumor	3.08583	luminal A
circ744	Tumor	2.71712	luminal A
circ745	Tumor	2.18745	luminal A
circ746	Tumor	1.85076	luminal A
circ747	Tumor	3.90895	luminal A
circ748	Tumor	0.528893	luminal A
circ749	Tumor	0.528893	luminal A
circ750	Tumor	1.32988	luminal A
circ751	Tumor	2.35788	luminal A
circ752	Tumor	0.866879	luminal A
circ753	Tumor	0.577587	luminal A
circ754	Tumor	3.32226	luminal A
circ755	Tumor	3.68731	luminal A
circ756	Tumor	1.64738	luminal A
circ757	Tumor	0.929833	luminal A
circ758	Tumor	0.85286	luminal A
circ759	Tumor	1.22146	luminal A
circ760	Tumor	2.04293	luminal A
circ761	Tumor	1.11749	luminal A
circ762	Tumor	0.528893	luminal A
circ763	Tumor	0.929833	luminal A
circ764	Tumor	2.52538	luminal A
circ765	Tumor	2.8345	luminal A
circ766	Tumor	2.92005	luminal A
circ767	Tumor	1.7627	luminal A
circ768	Tumor	1.25733	luminal A
circ769	Tumor	0.528893	luminal A
circ770	Tumor	2.62397	luminal A
circ771	Tumor	3.34406	luminal A
circ772	Tumor	1.9606	luminal A
circ773	Tumor	3.23531	luminal A
circ774	Tumor	2.42887	luminal A
circ775	Tumor	0.93636	luminal A
circ776	Tumor	3.44078	luminal A
circ777	Tumor	2.85741	luminal A
circ778	Tumor	0.568931	luminal A
circ779	Tumor	3.17853	luminal A
circ780	Tumor	0.929308	luminal A
circ781	Tumor	0.913015	luminal A
circ782	Tumor	2.63692	luminal A
circ783	Tumor	1.39916	luminal A
circ784	Tumor	2.39044	luminal A
circ785	Tumor	2.30832	luminal A
circ786	Tumor	3.72042	luminal A
circ787	Tumor	2.40427	luminal A
circ788	Tumor	1.12142	luminal A
circ789	Tumor	0.514722	luminal A
circ790	Tumor	0.929833	luminal A
circ791	Tumor	2.23694	luminal A
circ792	Tumor	2.48121	luminal A
circ793	Tumor	1.16038	luminal A
circ794	Tumor	4.02887	luminal A
circ795	Tumor	0.548344	luminal A
circ796	Tumor	0.560035	luminal A
circ797	Tumor	2.43849	luminal A
circ798	Tumor	2.36995	luminal A
circ799	Tumor	3.05115	luminal A
circ800	Tumor	0.586328	luminal A
circ801	Tumor	1.52531	luminal A
circ802	Tumor	2.27876	luminal A
circ803	Tumor	2.52123	luminal A
circ804	Tumor	1.17487	luminal A
circ805	Tumor	3.51727	luminal A
circ806	Tumor	2.83012	luminal A
circ807	Tumor	2.50642	luminal A
circ808	Tumor	0.953488	luminal A
circ809	Tumor	2.89232	luminal A
circ810	Tumor	0.528893	luminal A
circ811	Tumor	2.6901	luminal A
circ812	Tumor	2.29487	luminal A
circ813	Tumor	1.75514	luminal A
circ814	Tumor	2.52618	luminal A
circ815	Tumor	2.14093	luminal A
circ816	Tumor	0.514722	luminal A
circ817	Tumor	1.3822	luminal A
circ818	Tumor	2.23694	luminal A
circ819	Tumor	2.66906	luminal A
circ820	Tumor	3.45556	luminal A
circ821	Tumor	0.910113	luminal A
circ822	Tumor	2.32488	luminal A
circ823	Tumor	0.528893	luminal A
circ824	Tumor	3.66952	luminal A
circ825	Tumor	2.90509	luminal A
circ826	Tumor	0.600711	luminal A
circ827	Tumor	2.15519	luminal A
circ828	Tumor	2.2393	luminal A
circ829	Tumor	0.557277	luminal A
circ830	Tumor	1.55001	luminal A
circ831	Tumor	0.93636	luminal A
circ832	Tumor	2.36555	luminal A
circ833	Tumor	0.577587	luminal A
circ834	Tumor	1.75514	luminal A
circ835	Tumor	0.557277	luminal A
circ836	Tumor	2.15519	luminal A
circ837	Tumor	2.87835	luminal A
circ838	Tumor	0.560035	luminal A
circ839	Tumor	2.15915	luminal A
circ840	Tumor	5.04859	luminal A
circ841	Tumor	0.953492	luminal A
circ842	Tumor	1.84698	luminal A
circ843	Tumor	3.04098	luminal A
circ844	Tumor	0.557277	luminal A
circ845	Tumor	0.541926	luminal A
circ846	Tumor	1.86057	luminal A
circ847	Tumor	2.49505	luminal A
circ848	Tumor	4.11649	luminal A
circ849	Tumor	0.569307	luminal A
circ850	Tumor	1.40254	luminal A
circ851	Tumor	0.528893	luminal A
circ852	Tumor	3.26489	luminal A
circ853	Tumor	2.52538	luminal A
circ854	Tumor	5.30431	luminal A
circ855	Tumor	3.00256	luminal A
circ856	Tumor	2.29487	luminal A
circ857	Tumor	1.57168	luminal A
circ858	Tumor	0.577587	luminal A
circ859	Tumor	3.49405	luminal A
circ860	Tumor	1.63675	luminal A
circ861	Tumor	2.40509	luminal A
circ862	Tumor	1.9652	luminal A
circ863	Tumor	2.71947	luminal A
circ864	Tumor	1.64304	luminal A
circ865	Tumor	0.557277	luminal A
circ866	Tumor	1.3822	luminal A
circ867	Tumor	1.70555	luminal A
circ868	Tumor	1.79709	luminal A
circ869	Tumor	3.6149	luminal A
circ870	Tumor	3.96706	luminal A
circ871	Tumor	1.75514	luminal A
circ872	Tumor	4.46724	luminal A
circ873	Tumor	1.60681	luminal A
circ874	Tumor	0.586326	luminal A
circ875	Tumor	3.76725	luminal A
circ876	Tumor	0.953488	luminal A
circ877	Tumor	4.19546	luminal A
circ878	Tumor	0.953488	luminal A
circ879	Tumor	2.83012	luminal A
circ880	Tumor	1.22145	luminal A
circ881	Tumor	2.10125	luminal A
circ882	Tumor	1.37857	luminal A
circ883	Tumor	0.586326	luminal A
circ884	Tumor	1.60681	luminal A
circ885	Tumor	2.35787	luminal A
circ886	Tumor	0.953488	luminal A
circ887	Tumor	3.04139	luminal A
circ888	Tumor	0.953488	luminal A
circ889	Tumor	0.586326	luminal A
circ890	Tumor	3.51727	luminal A
circ891	Tumor	2.35787	luminal A
circ892	Tumor	2.67796	luminal A
circ893	Tumor	4.77165	luminal A
circ894	Tumor	3.49332	luminal A
circ895	Tumor	2.73129	luminal A
circ896	Tumor	1.88428	luminal A
circ897	Tumor	1.88428	luminal A
circ898	Tumor	3.94903	luminal A
circ899	Tumor	4.41076	luminal A
circ900	Tumor	2.48253	luminal A
circ901	Tumor	0.522193	luminal A
circ902	Tumor	3.89183	luminal A
circ903	Tumor	2.22231	luminal A
circ904	Tumor	1.63205	luminal A
circ905	Tumor	3.13302	luminal A
circ906	Tumor	3.54386	luminal A
circ907	Tumor	0.863498	luminal A
circ908	Tumor	0.863498	luminal A
circ909	Tumor	1.31986	luminal A
circ910	Tumor	1.11749	luminal A
circ911	Tumor	0.522193	luminal A
circ912	Tumor	1.11749	luminal A
circ913	Tumor	1.11749	luminal A
circ914	Tumor	0.863498	luminal A
circ915	Tumor	1.48808	luminal A
circ916	Tumor	3.10267	luminal A
circ917	Tumor	2.53823	luminal A
circ918	Tumor	1.11749	luminal A
circ919	Tumor	2.73438	luminal A
circ920	Tumor	2.22231	luminal A
circ921	Tumor	2.36086	luminal A
circ922	Tumor	0.522193	luminal A
circ923	Tumor	2.22231	luminal A
circ924	Tumor	1.57524	luminal A
circ925	Tumor	1.49261	luminal A
circ926	Tumor	1.16038	luminal A
circ927	Tumor	2.71712	luminal A
circ928	Tumor	1.39916	luminal A
circ929	Tumor	3.60709	luminal A
circ930	Tumor	0.569307	luminal A
circ931	Tumor	1.40319	luminal A
circ932	Tumor	0.569307	luminal A
circ933	Tumor	1.9652	luminal A
circ934	Tumor	1.57593	luminal A
circ935	Tumor	1.72317	luminal A
circ936	Tumor	0.569307	luminal A
circ937	Tumor	1.72317	luminal A
circ938	Tumor	1.9652	luminal A
circ939	Tumor	2.92542	luminal A
circ940	Tumor	0.569307	luminal A
circ941	Tumor	1.57593	luminal A
circ942	Tumor	2.58571	luminal A
circ943	Tumor	2.15992	luminal A
circ944	Tumor	1.57593	luminal A
circ945	Tumor	2.15992	luminal A
circ946	Tumor	2.24469	luminal A
circ947	Tumor	0.569307	luminal A
circ948	Tumor	2.06729	luminal A
circ949	Tumor	1.40319	luminal A
circ950	Tumor	0.929833	luminal A
circ951	Tumor	0.929833	luminal A
circ952	Tumor	2.32283	luminal A
circ953	Tumor	1.19426	luminal A
circ954	Tumor	1.9652	luminal A
circ955	Tumor	1.9652	luminal A
circ956	Tumor	0.569307	luminal A
circ957	Tumor	1.72317	luminal A
circ958	Tumor	1.9652	luminal A
circ959	Tumor	2.64189	luminal A
circ960	Tumor	0.569307	luminal A
circ961	Tumor	0.569307	luminal A
circ962	Tumor	2.24469	luminal A
circ963	Tumor	1.40319	luminal A
circ964	Tumor	1.40319	luminal A
circ965	Tumor	0.569307	luminal A
circ966	Tumor	2.74559	luminal A
circ967	Tumor	1.40319	luminal A
circ968	Tumor	0.973362	luminal A
circ969	Tumor	1.78179	luminal A
circ970	Tumor	0.600711	luminal A
circ971	Tumor	1.45714	luminal A
circ972	Tumor	2.95048	luminal A
circ973	Tumor	1.24422	luminal A
circ974	Tumor	1.45714	luminal A
circ975	Tumor	1.63258	luminal A
circ976	Tumor	1.92727	luminal A
circ977	Tumor	0.973362	luminal A
circ978	Tumor	2.59161	luminal A
circ979	Tumor	3.03312	luminal A
circ980	Tumor	2.30832	luminal A
circ981	Tumor	1.24422	luminal A
circ982	Tumor	1.45714	luminal A
circ983	Tumor	0.600711	luminal A
circ984	Tumor	1.24422	luminal A
circ985	Tumor	0.600711	luminal A
circ986	Tumor	0.600711	luminal A
circ987	Tumor	1.24422	luminal A
circ988	Tumor	2.02648	luminal A
circ989	Tumor	2.8121	luminal A
circ990	Tumor	0.600711	luminal A
circ991	Tumor	1.9116	luminal A
circ992	Tumor	2.30832	luminal A
circ993	Tumor	2.22291	luminal A
circ994	Tumor	2.76137	luminal A
circ995	Tumor	1.9116	luminal A
circ996	Tumor	0.973362	luminal A
circ997	Tumor	2.90645	luminal A
circ998	Tumor	0.973362	luminal A
circ999	Tumor	2.22291	luminal A
circ1000	Tumor	3.1386	luminal A
circ1001	Tumor	1.35513	luminal A
circ1002	Tumor	2.14093	luminal A
circ1003	Tumor	1.6707	luminal A
circ1004	Tumor	2.20958	luminal A
circ1005	Tumor	2.21975	luminal A
circ1006	Tumor	2.55543	luminal A
circ1007	Tumor	2.2933	luminal A
circ1008	Tumor	3.4479	luminal A
circ1009	Tumor	3.0812	luminal A
circ1010	Tumor	2.76292	luminal A
circ1011	Tumor	1.55001	luminal A
circ1012	Tumor	0.910113	luminal A
circ1013	Tumor	1.17152	luminal A
circ1014	Tumor	3.62094	luminal A
circ1015	Tumor	2.43293	luminal A
circ1016	Tumor	2.8087	luminal A
circ1017	Tumor	2.43293	luminal A
circ1018	Tumor	1.17152	luminal A
circ1019	Tumor	0.555207	luminal A
circ1020	Tumor	1.17152	luminal A
circ1021	Tumor	2.43293	luminal A
circ1022	Tumor	1.69631	luminal A
circ1023	Tumor	1.17152	luminal A
circ1024	Tumor	2.76292	luminal A
circ1025	Tumor	2.61148	luminal A
circ1026	Tumor	1.82392	luminal A
circ1027	Tumor	2.2933	luminal A
circ1028	Tumor	2.40673	luminal A
circ1029	Tumor	2.03871	luminal A
circ1030	Tumor	0.555207	luminal A
circ1031	Tumor	1.33189	luminal A
circ1032	Tumor	0.528893	luminal A
circ1033	Tumor	3.94903	luminal A
circ1034	Tumor	1.12855	luminal A
circ1035	Tumor	2.91378	luminal A
circ1036	Tumor	2.30873	luminal A
circ1037	Tumor	0.528893	luminal A
circ1038	Tumor	2.95091	luminal A
circ1039	Tumor	2.95091	luminal A
circ1040	Tumor	4.26833	luminal A
circ1041	Tumor	1.12855	luminal A
circ1042	Tumor	3.36322	luminal A
circ1043	Tumor	2.65633	luminal A
circ1044	Tumor	0.528893	luminal A
circ1045	Tumor	1.33189	luminal A
circ1046	Tumor	2.65633	luminal A
circ1047	Tumor	2.23694	luminal A
circ1048	Tumor	0.873009	luminal A
circ1049	Tumor	1.64525	luminal A
circ1050	Tumor	1.77145	luminal A
circ1051	Tumor	2.70411	luminal A
circ1052	Tumor	0.528893	luminal A
circ1053	Tumor	2.60616	luminal A
circ1054	Tumor	4.12137	luminal A
circ1055	Tumor	2.60616	luminal A
circ1056	Tumor	1.5008	luminal A
circ1057	Tumor	1.77145	luminal A
circ1058	Tumor	1.77145	luminal A
circ1059	Tumor	1.12855	luminal A
circ1060	Tumor	2.58076	luminal A
circ1061	Tumor	2.10125	luminal A
circ1062	Tumor	2.90491	luminal A
circ1063	Tumor	1.71878	luminal A
circ1064	Tumor	1.79709	luminal A
circ1065	Tumor	0.964084	luminal A
circ1066	Tumor	2.58076	luminal A
circ1067	Tumor	0.527768	luminal A
circ1068	Tumor	2.63692	luminal A
circ1069	Tumor	3.37517	luminal A
circ1070	Tumor	0.577587	luminal A
circ1071	Tumor	1.87455	luminal A
circ1072	Tumor	3.72853	luminal A
circ1073	Tumor	2.32205	luminal A
circ1074	Tumor	3.47882	luminal A
circ1075	Tumor	3.17769	luminal A
circ1076	Tumor	2.39452	luminal A
circ1077	Tumor	1.72246	luminal A
circ1078	Tumor	4.10722	luminal A
circ1079	Tumor	0.568931	luminal A
circ1080	Tumor	0.929308	luminal A
circ1081	Tumor	1.96445	luminal A
circ1082	Tumor	3.98676	luminal A
circ1083	Tumor	1.57524	luminal A
circ1084	Tumor	0.929308	luminal A
circ1085	Tumor	2.83872	luminal A
circ1086	Tumor	0.929308	luminal A
circ1087	Tumor	2.15915	luminal A
circ1088	Tumor	1.57524	luminal A
circ1089	Tumor	1.2336	luminal A
circ1090	Tumor	3.23222	luminal A
circ1091	Tumor	2.29487	luminal A
circ1092	Tumor	1.89887	luminal A
circ1093	Tumor	2.79805	luminal A
circ1094	Tumor	1.2336	luminal A
circ1095	Tumor	0.964084	luminal A
circ1096	Tumor	2.57778	luminal A
circ1097	Tumor	1.2336	luminal A
circ1098	Tumor	2.20958	luminal A
circ1099	Tumor	2.97846	luminal A
circ1100	Tumor	0.964084	luminal A
circ1101	Tumor	0.964084	luminal A
circ1102	Tumor	1.44569	luminal A
circ1103	Tumor	1.44569	luminal A
circ1104	Tumor	3.32393	luminal A
circ1105	Tumor	3.60257	luminal A
circ1106	Tumor	1.60681	luminal A
circ1107	Tumor	2.78193	luminal A
circ1108	Tumor	2.78193	luminal A
circ1109	Tumor	0.953492	luminal A
circ1110	Tumor	1.43258	luminal A
circ1111	Tumor	0.586328	luminal A
circ1112	Tumor	1.22146	luminal A
circ1113	Tumor	2.43062	luminal A
circ1114	Tumor	2.83012	luminal A
circ1115	Tumor	0.953492	luminal A
circ1116	Tumor	1.43258	luminal A
circ1117	Tumor	0.953492	luminal A
circ1118	Tumor	2.78193	luminal A
circ1119	Tumor	1.22146	luminal A
circ1120	Tumor	1.75514	luminal A
circ1121	Tumor	0.586328	luminal A
circ1122	Tumor	2.27943	luminal A
circ1123	Tumor	0.586328	luminal A
circ1124	Tumor	2.8761	luminal A
circ1125	Tumor	2.56192	luminal A
circ1126	Tumor	2.35788	luminal A
circ1127	Tumor	1.43258	luminal A
circ1128	Tumor	0.953492	luminal A
circ1129	Tumor	3.56352	luminal A
circ1130	Tumor	3.24722	luminal A
circ1131	Tumor	2.8761	luminal A
circ1132	Tumor	2.27876	luminal A
circ1133	Tumor	2.91935	luminal A
circ1134	Tumor	0.900474	luminal A
circ1135	Tumor	2.3509	luminal A
circ1136	Tumor	1.92324	luminal A
circ1137	Tumor	1.36648	luminal A
circ1138	Tumor	0.548344	luminal A
circ1139	Tumor	2.83723	luminal A
circ1140	Tumor	0.548344	luminal A
circ1141	Tumor	0.900474	luminal A
circ1142	Tumor	0.548344	luminal A
circ1143	Tumor	0.548344	luminal A
circ1144	Tumor	1.53728	luminal A
circ1145	Tumor	2.48121	luminal A
circ1146	Tumor	1.16038	luminal A
circ1147	Tumor	1.81037	luminal A
circ1148	Tumor	1.53728	luminal A
circ1149	Tumor	1.68312	luminal A
circ1150	Tumor	1.92324	luminal A
circ1151	Tumor	1.81037	luminal A
circ1152	Tumor	0.900474	luminal A
circ1153	Tumor	2.11672	luminal A
circ1154	Tumor	3.13164	luminal A
circ1155	Tumor	0.916877	luminal A
circ1156	Tumor	2.50051	luminal A
circ1157	Tumor	2.18745	luminal A
circ1158	Tumor	1.97446	luminal A
circ1159	Tumor	1.12142	luminal A
circ1160	Tumor	2.71712	luminal A
circ1161	Tumor	2.49505	luminal A
circ1162	Tumor	0.871414	luminal A
circ1163	Tumor	3.40421	luminal A
circ1164	Tumor	2.39044	luminal A
circ1165	Tumor	0.926597	luminal A
circ1166	Tumor	1.19054	luminal A
circ1167	Tumor	2.06262	luminal A
circ1168	Tumor	2.39044	luminal A
circ1169	Tumor	1.19054	luminal A
circ1170	Tumor	2.39044	luminal A
circ1171	Tumor	0.926597	luminal A
circ1172	Tumor	2.52126	luminal A
circ1173	Tumor	2.39044	luminal A
circ1174	Tumor	3.37517	luminal A
circ1175	Tumor	1.71878	luminal A
circ1176	Tumor	0.566988	luminal A
circ1177	Tumor	1.57168	luminal A
circ1178	Tumor	3.20483	luminal A
circ1179	Tumor	2.8345	luminal A
circ1180	Tumor	1.57168	luminal A
circ1181	Tumor	0.566988	luminal A
circ1182	Tumor	2.06262	luminal A
circ1183	Tumor	2.58076	luminal A
circ1184	Tumor	2.96066	luminal A
circ1185	Tumor	2.06262	luminal A
circ1186	Tumor	1.9606	luminal A
circ1187	Tumor	2.39044	luminal A
circ1188	Tumor	2.52126	luminal A
circ1189	Tumor	1.57168	luminal A
circ1190	Tumor	2.318	luminal A
circ1191	Tumor	2.58076	luminal A
circ1192	Tumor	1.39916	luminal A
circ1193	Tumor	1.84698	luminal A
circ1194	Tumor	2.15519	luminal A
circ1195	Tumor	3.77792	luminal A
circ1196	Tumor	2.63692	luminal A
circ1197	Tumor	3.34872	luminal A
circ1198	Tumor	2.15519	luminal A
circ1199	Tumor	3.02254	luminal A
circ1200	Tumor	1.12669	luminal A
circ1201	Tumor	3.21363	luminal A
circ1202	Tumor	2.32488	luminal A
circ1203	Tumor	2.32488	luminal A
circ1204	Tumor	2.40371	luminal A
circ1205	Tumor	1.47126	luminal A
circ1206	Tumor	2.60861	luminal A
circ1207	Tumor	1.47126	luminal A
circ1208	Tumor	0.984828	luminal A
circ1209	Tumor	1.47126	luminal A
circ1210	Tumor	1.79709	luminal A
circ1211	Tumor	1.47126	luminal A
circ1212	Tumor	2.2393	luminal A
circ1213	Tumor	1.64738	luminal A
circ1214	Tumor	2.0767	luminal A
circ1215	Tumor	2.25431	luminal A
circ1216	Tumor	2.70512	luminal A
circ1217	Tumor	1.86057	luminal A
circ1218	Tumor	4.08009	luminal A
circ1219	Tumor	2.33254	luminal A
circ1220	Tumor	2.9356	luminal A
circ1221	Tumor	0.573992	luminal A
circ1222	Tumor	2.33254	luminal A
circ1223	Tumor	1.41132	luminal A
circ1224	Tumor	0.93636	luminal A
circ1225	Tumor	2.47273	luminal A
circ1226	Tumor	1.20178	luminal A
circ1227	Tumor	3.08805	luminal A
circ1228	Tumor	2.70512	luminal A
circ1229	Tumor	0.573992	luminal A
circ1230	Tumor	0.573992	luminal A
circ1231	Tumor	0.93636	luminal A
circ1232	Tumor	3.12278	luminal A
circ1233	Tumor	1.97446	luminal A
circ1234	Tumor	2.9356	luminal A
circ1235	Tumor	1.20178	luminal A
circ1236	Tumor	2.37323	luminal A
circ1237	Tumor	2.76747	luminal A
circ1238	Tumor	0.913015	luminal A
circ1239	Tumor	0.557277	luminal A
circ1240	Tumor	2.81326	luminal A
circ1241	Tumor	0.913015	luminal A
circ1242	Tumor	3.80686	luminal A
circ1243	Tumor	1.55383	luminal A
circ1244	Tumor	2.36995	luminal A
circ1245	Tumor	2.36995	luminal A
circ1246	Tumor	1.3822	luminal A
circ1247	Tumor	3.52106	luminal A
circ1248	Tumor	0.557277	luminal A
circ1249	Tumor	2.29767	luminal A
circ1250	Tumor	3.32693	luminal A
circ1251	Tumor	2.36995	luminal A
circ1252	Tumor	3.47594	luminal A
circ1253	Tumor	2.899	luminal A
circ1254	Tumor	0.557277	luminal A
circ1255	Tumor	0.557277	luminal A
circ1256	Tumor	2.71947	luminal A
circ1257	Tumor	3.24318	luminal A
circ1258	Tumor	3.82329	luminal A
circ1259	Tumor	4.54583	luminal A
circ1260	Tumor	2.71947	luminal A
circ1261	Tumor	2.97797	luminal A
circ1262	Tumor	0.913015	luminal A
circ1263	Tumor	3.24318	luminal A
circ1264	Tumor	3.4526	luminal A
circ1265	Tumor	1.82799	luminal A
circ1266	Tumor	1.94123	luminal A
circ1267	Tumor	2.43736	luminal A
circ1268	Tumor	3.80686	luminal A
circ1269	Tumor	1.94675	luminal A
circ1270	Tumor	2.22549	luminal A
circ1271	Tumor	2.7735	luminal A
circ1272	Tumor	2.50642	luminal A
circ1273	Tumor	1.17933	luminal A
circ1274	Tumor	0.916877	luminal A
circ1275	Tumor	1.17933	luminal A
circ1276	Tumor	0.560035	luminal A
circ1277	Tumor	1.55892	luminal A
circ1278	Tumor	1.17933	luminal A
circ1279	Tumor	2.67506	luminal A
circ1280	Tumor	2.37579	luminal A
circ1281	Tumor	3.68983	luminal A
circ1282	Tumor	2.22549	luminal A
circ1283	Tumor	1.55892	luminal A
circ1284	Tumor	1.38703	luminal A
circ1285	Tumor	1.94675	luminal A
circ1286	Tumor	0.560035	luminal A
circ1287	Tumor	3.09197	luminal A
circ1288	Tumor	1.94675	luminal A
circ1289	Tumor	1.38703	luminal A
circ1290	Tumor	1.70555	luminal A
circ1291	Tumor	2.37579	luminal A
circ1292	Tumor	2.72549	luminal A
circ1293	Tumor	2.36615	luminal A
circ1294	Tumor	0.524573	luminal A
circ1295	Tumor	0.524573	luminal A
circ1296	Tumor	1.32414	luminal A
circ1297	Tumor	1.63675	luminal A
circ1298	Tumor	1.32414	luminal A
circ1299	Tumor	0.524573	luminal A
circ1300	Tumor	0.524573	luminal A
circ1301	Tumor	2.29924	luminal A
circ1302	Tumor	1.32414	luminal A
circ1303	Tumor	0.524573	luminal A
circ1304	Tumor	2.46723	luminal A
circ1305	Tumor	3.9052	luminal A
circ1306	Tumor	0.527768	luminal A
circ1307	Tumor	1.32988	luminal A
circ1308	Tumor	1.49867	luminal A
circ1309	Tumor	1.49867	luminal A
circ1310	Tumor	1.32988	luminal A
circ1311	Tumor	2.43599	luminal A
circ1312	Tumor	1.88117	luminal A
circ1313	Tumor	1.32988	luminal A
circ1314	Tumor	1.49867	luminal A
circ1315	Tumor	0.527768	luminal A
circ1316	Tumor	0.527768	luminal A
circ1317	Tumor	1.12669	luminal A
circ1318	Tumor	1.49867	luminal A
circ1319	Tumor	2.37323	luminal A
circ1320	Tumor	1.12669	luminal A
circ1321	Tumor	1.32988	luminal A
circ1322	Tumor	1.12669	luminal A
circ1323	Tumor	0.527768	luminal A
circ1324	Tumor	3.8623	luminal A
circ1325	Tumor	1.88117	luminal A
circ1326	Tumor	1.64304	luminal A
circ1327	Tumor	0.527768	luminal A
circ1328	Tumor	0.871414	luminal A
circ1329	Tumor	1.64304	luminal A
circ1330	Tumor	0.871414	luminal A
circ1331	Tumor	0.527768	luminal A
circ1332	Tumor	2.07335	luminal A
circ1333	Tumor	0.871414	luminal A
circ1334	Tumor	2.30627	luminal A
circ1335	Tumor	2.15717	luminal A
circ1336	Tumor	1.32988	luminal A
circ1337	Tumor	2.87263	luminal A
circ1338	Tumor	1.98187	luminal A
circ1339	Tumor	1.88117	luminal A
circ1340	Tumor	1.88117	luminal A
circ1341	Tumor	1.74261	luminal A
circ1342	Tumor	2.2774	luminal A
circ1343	Tumor	2.84236	luminal A
circ1344	Tumor	1.1051	luminal A
circ1345	Tumor	2.04533	luminal A
circ1346	Tumor	1.85401	luminal A
circ1347	Tumor	1.74261	luminal A
circ1348	Tumor	1.30636	luminal A
circ1349	Tumor	2.46562	luminal A
circ1350	Tumor	1.61722	luminal A
circ1351	Tumor	2.20586	luminal A
circ1352	Tumor	0.514722	luminal A
circ1353	Tumor	0.514722	luminal A
circ1354	Tumor	0.85286	luminal A
circ1355	Tumor	2.04533	luminal A
circ1356	Tumor	1.30636	luminal A
circ1357	Tumor	1.1051	luminal A
circ1358	Tumor	1.47382	luminal A
circ1359	Tumor	1.1051	luminal A
circ1360	Tumor	2.20586	luminal A
circ1361	Tumor	2.88085	luminal A
circ1362	Tumor	1.73878	luminal A
circ1363	Tumor	1.52531	luminal A
circ1364	Tumor	1.91021	luminal A
circ1365	Tumor	0.891436	luminal A
circ1366	Tumor	1.52531	luminal A
circ1367	Tumor	3.26484	luminal A
circ1368	Tumor	1.14992	luminal A
circ1369	Tumor	3.46356	luminal A
circ1370	Tumor	3.54984	luminal A
circ1371	Tumor	4.05744	luminal A
circ1372	Tumor	2.46723	luminal A
circ1373	Tumor	4.27961	luminal A
circ1374	Tumor	3.34406	luminal A
circ1375	Tumor	2.18745	luminal A
circ1376	Tumor	1.14992	luminal A
circ1377	Tumor	0.577587	luminal A
circ1378	Tumor	1.591	luminal A
circ1379	Tumor	1.41753	luminal A
circ1380	Tumor	0.577587	luminal A
circ1381	Tumor	3.9919	luminal A
circ1382	Tumor	0.577587	luminal A
circ1383	Tumor	3.37219	luminal A
circ1384	Tumor	0.941361	luminal A
circ1385	Tumor	3.44959	luminal A
circ1386	Tumor	2.26167	luminal A
circ1387	Tumor	3.13064	luminal A
circ1388	Tumor	1.98153	luminal A
circ1389	Tumor	2.33996	luminal A
circ1390	Tumor	2.33996	luminal A
circ1391	Tumor	0.577587	luminal A
circ1392	Tumor	0.577587	luminal A
circ1393	Tumor	1.86751	luminal A
circ1394	Tumor	0.577587	luminal A
circ1395	Tumor	2.08388	luminal A
circ1396	Tumor	1.73878	luminal A
circ1397	Tumor	0.577587	luminal A
circ1398	Tumor	2.17672	luminal A
circ1399	Tumor	0.941361	luminal A
circ1400	Tumor	2.54365	luminal A
circ1401	Tumor	1.98153	luminal A
circ1402	Tumor	1.41753	luminal A
circ1403	Tumor	1.73878	luminal A
circ1404	Tumor	1.44768	TNBC
circ1405	Tumor	0.442734	TNBC
circ1406	Tumor	1.15762	TNBC
circ1407	Tumor	1.88427	TNBC
circ1408	Tumor	0.76188	TNBC
circ1409	Tumor	0.982732	TNBC
circ1410	Tumor	0.427701	TNBC
circ1411	Tumor	0.442734	TNBC
circ1412	Tumor	1.32354	TNBC
circ1413	Tumor	0.488197	TNBC
circ1414	Tumor	1.97072	TNBC
circ1415	Tumor	1.69431	TNBC
circ1416	Tumor	0.734923	TNBC
circ1417	Tumor	0.450712	TNBC
circ1418	Tumor	0.447934	TNBC
circ1419	Tumor	1.31586	TNBC
circ1420	Tumor	0.458692	TNBC
circ1421	Tumor	0.729103	TNBC
circ1422	Tumor	1.45332	TNBC
circ1423	Tumor	1.16482	TNBC
circ1424	Tumor	1.33689	TNBC
circ1425	Tumor	0.718755	TNBC
circ1426	Tumor	1.20799	TNBC
circ1427	Tumor	1.01642	TNBC
circ1428	Tumor	0.996843	TNBC
circ1429	Tumor	1.36022	TNBC
circ1430	Tumor	0.894538	TNBC
circ1431	Tumor	1.94711	TNBC
circ1432	Tumor	1.63567	TNBC
circ1433	Tumor	0.734485	TNBC
circ1434	Tumor	0.437551	TNBC
circ1435	Tumor	0.737728	TNBC
circ1436	Tumor	2.04605	TNBC
circ1437	Tumor	1.96678	TNBC
circ1438	Tumor	0.761037	TNBC
circ1439	Tumor	0.769479	TNBC
circ1440	Tumor	1.85738	TNBC
circ1441	Tumor	0.445071	TNBC
circ1442	Tumor	0.753484	TNBC
circ1443	Tumor	0.468504	TNBC
circ1444	Tumor	1.17181	TNBC
circ1445	Tumor	0.43516	TNBC
circ1446	Tumor	0.962028	TNBC
circ1447	Tumor	0.759767	TNBC
circ1448	Tumor	1.92511	TNBC
circ1449	Tumor	1.01406	TNBC
circ1450	Tumor	1.20667	TNBC
circ1451	Tumor	1.83582	TNBC
circ1452	Tumor	0.460955	TNBC
circ1453	Tumor	1.36811	TNBC
circ1454	Tumor	0.460955	TNBC
circ1455	Tumor	0.460955	TNBC
circ1456	Tumor	1.36811	TNBC
circ1457	Tumor	1.73778	TNBC
circ1458	Tumor	1.20667	TNBC
circ1459	Tumor	0.460955	TNBC
circ1460	Tumor	1.36811	TNBC
circ1461	Tumor	1.31131	TNBC
circ1462	Tumor	0.433213	TNBC
circ1463	Tumor	0.81385	TNBC
circ1464	Tumor	0.965695	TNBC
circ1465	Tumor	1.56766	TNBC
circ1466	Tumor	1.67478	TNBC
circ1467	Tumor	1.44768	TNBC
circ1468	Tumor	0.433213	TNBC
circ1469	Tumor	0.783828	TNBC
circ1470	Tumor	1.6418	TNBC
circ1471	Tumor	1.08099	TNBC
circ1472	Tumor	1.19312	TNBC
circ1473	Tumor	0.453834	TNBC
circ1474	Tumor	0.737333	TNBC
circ1475	Tumor	0.989741	TNBC
circ1476	Tumor	0.737728	TNBC
circ1477	Tumor	0.767513	TNBC
circ1478	Tumor	0.476303	TNBC
circ1479	Tumor	0.786276	TNBC
circ1480	Tumor	0.751982	TNBC
circ1481	Tumor	0.81385	TNBC
circ1482	Tumor	0.786445	TNBC
circ1483	Tumor	0.461151	TNBC
circ1484	Tumor	0.421946	TNBC
circ1485	Tumor	1.2216	TNBC
circ1486	Tumor	0.43443	TNBC
circ1487	Tumor	0.443502	TNBC
circ1488	Tumor	1.19312	TNBC
circ1489	Tumor	1.00174	TNBC
circ1490	Tumor	1.6135	TNBC
circ1491	Tumor	1.90856	TNBC
circ1492	Tumor	1.00174	TNBC
circ1493	Tumor	1.00174	TNBC
circ1494	Tumor	1.19312	TNBC
circ1495	Tumor	0.500292	TNBC
circ1496	Tumor	0.461151	TNBC
circ1497	Tumor	1.82835	TNBC
circ1498	Tumor	1.31498	TNBC
circ1499	Tumor	0.427701	TNBC
circ1500	Tumor	1.82691	TNBC
circ1501	Tumor	1.62054	TNBC
circ1502	Tumor	1.44441	TNBC
circ1503	Tumor	0.769558	TNBC
circ1504	Tumor	0.729103	TNBC
circ1505	Tumor	0.769558	TNBC
circ1506	Tumor	1.0193	TNBC
circ1507	Tumor	0.769558	TNBC
circ1508	Tumor	1.62054	TNBC
circ1509	Tumor	0.461021	TNBC
circ1510	Tumor	0.451015	TNBC
circ1511	Tumor	1.35474	TNBC
circ1512	Tumor	0.661692	TNBC
circ1513	Tumor	1.04562	TNBC
circ1514	Tumor	0.45123	TNBC
circ1515	Tumor	1.6073	TNBC
circ1516	Tumor	0.451015	TNBC
circ1517	Tumor	1.6073	TNBC
circ1518	Tumor	0.760716	TNBC
circ1519	Tumor	0.996843	TNBC
circ1520	Tumor	1.18773	TNBC
circ1521	Tumor	1.18773	TNBC
circ1522	Tumor	0.996843	TNBC
circ1523	Tumor	1.18773	TNBC
circ1524	Tumor	1.18773	TNBC
circ1525	Tumor	0.996843	TNBC
circ1526	Tumor	0.996843	TNBC
circ1527	Tumor	0.760716	TNBC
circ1528	Tumor	0.55354	TNBC
circ1529	Tumor	2.362	TNBC
circ1530	Tumor	0.767513	TNBC
circ1531	Tumor	0.459767	TNBC
circ1532	Tumor	0.459767	TNBC
circ1533	Tumor	1.36571	TNBC
circ1534	Tumor	1.36571	TNBC
circ1535	Tumor	1.50457	TNBC
circ1536	Tumor	1.36571	TNBC
circ1537	Tumor	1.36571	TNBC
circ1538	Tumor	0.441218	TNBC
circ1539	Tumor	0.441218	TNBC
circ1540	Tumor	1.16888	TNBC
circ1541	Tumor	0.441218	TNBC
circ1542	Tumor	0.468504	TNBC
circ1543	Tumor	0.45092	TNBC
circ1544	Tumor	0.749674	TNBC
circ1545	Tumor	1.59691	TNBC
circ1546	Tumor	0.43668	TNBC
circ1547	Tumor	0.986489	TNBC
circ1548	Tumor	0.731406	TNBC
circ1549	Tumor	0.445071	TNBC
circ1550	Tumor	1.17631	TNBC
circ1551	Tumor	1.33925	TNBC
circ1552	Tumor	0.44676	TNBC
circ1553	Tumor	0.44676	TNBC
circ1554	Tumor	0.44676	TNBC
circ1555	Tumor	0.989436	TNBC
circ1556	Tumor	0.44676	TNBC
circ1557	Tumor	0.754467	TNBC
circ1558	Tumor	0.754467	TNBC
circ1559	Tumor	1.70582	TNBC
circ1560	Tumor	0.989436	TNBC
circ1561	Tumor	1.33925	TNBC
circ1562	Tumor	0.754467	TNBC
circ1563	Tumor	1.47692	TNBC
circ1564	Tumor	0.989436	TNBC
circ1565	Tumor	1.01338	TNBC
circ1566	Tumor	1.01338	TNBC
circ1567	Tumor	0.460565	TNBC
circ1568	Tumor	0.748817	TNBC
circ1569	Tumor	0.748817	TNBC
circ1570	Tumor	0.44292	TNBC
circ1571	Tumor	0.759172	TNBC
circ1572	Tumor	2.14823	TNBC
circ1573	Tumor	1.36149	TNBC
circ1574	Tumor	0.729103	TNBC
circ1575	Tumor	0.529438	TNBC
circ1576	Tumor	0.732686	TNBC
circ1577	Tumor	1.05645	TNBC
circ1578	Tumor	1.0193	TNBC
circ1579	Tumor	2.53128	TNBC
circ1580	Tumor	1.15351	TNBC
circ1581	Tumor	0.524212	TNBC
circ1582	Tumor	0.467666	TNBC
circ1583	Tumor	0.467666	TNBC
circ1584	Tumor	1.02561	TNBC
circ1585	Tumor	1.94056	TNBC
circ1586	Tumor	1.38161	TNBC
circ1587	Tumor	1.02561	TNBC
circ1588	Tumor	0.785055	TNBC
circ1589	Tumor	0.467666	TNBC
circ1590	Tumor	0.428508	TNBC
circ1591	Tumor	0.753622	TNBC
circ1592	Tumor	0.957393	TNBC
circ1593	Tumor	0.727515	TNBC
circ1594	Tumor	0.957393	TNBC
circ1595	Tumor	0.957393	TNBC
circ1596	Tumor	1.30151	TNBC
circ1597	Tumor	0.727515	TNBC
circ1598	Tumor	0.727515	TNBC
circ1599	Tumor	0.727515	TNBC
circ1600	Tumor	1.14418	TNBC
circ1601	Tumor	1.17198	TNBC
circ1602	Tumor	1.17198	TNBC
circ1603	Tumor	1.33118	TNBC
circ1604	Tumor	0.442824	TNBC
circ1605	Tumor	2.59516	TNBC
circ1606	Tumor	1.34839	TNBC
circ1607	Tumor	1.97072	TNBC
circ1608	Tumor	0.45435	TNBC
circ1609	Tumor	0.481442	TNBC
circ1610	Tumor	0.461021	TNBC
circ1611	Tumor	1.17846	TNBC
circ1612	Tumor	0.439118	TNBC
circ1613	Tumor	0.743211	TNBC
circ1614	Tumor	0.98827	TNBC
circ1615	Tumor	0.456995	TNBC
circ1616	Tumor	0.769479	TNBC
circ1617	Tumor	1.19915	TNBC
circ1618	Tumor	1.00721	TNBC
circ1619	Tumor	1.19915	TNBC
circ1620	Tumor	1.19915	TNBC
circ1621	Tumor	1.00721	TNBC
circ1622	Tumor	1.00721	TNBC
circ1623	Tumor	1.19801	TNBC
circ1624	Tumor	0.4564	TNBC
circ1625	Tumor	0.4564	TNBC
circ1626	Tumor	0.729103	TNBC
circ1627	Tumor	0.729103	TNBC
circ1628	Tumor	0.729103	TNBC
circ1629	Tumor	0.43443	TNBC
circ1630	Tumor	0.967837	TNBC
circ1631	Tumor	1.15573	TNBC
circ1632	Tumor	0.967837	TNBC
circ1633	Tumor	0.967837	TNBC
circ1634	Tumor	0.736285	TNBC
circ1635	Tumor	0.736285	TNBC
circ1636	Tumor	0.43443	TNBC
circ1637	Tumor	0.726318	TNBC
circ1638	Tumor	0.726318	TNBC
circ1639	Tumor	1.1426	TNBC
circ1640	Tumor	0.427701	TNBC
circ1641	Tumor	1.44598	TNBC
circ1642	Tumor	0.832215	TNBC
circ1643	Tumor	0.832215	TNBC
circ1644	Tumor	0.500292	TNBC
circ1645	Tumor	1.28005	TNBC
circ1646	Tumor	1.44598	TNBC
circ1647	Tumor	0.583155	TNBC
circ1648	Tumor	0.731406	TNBC
circ1649	Tumor	0.502428	TNBC
circ1650	Tumor	1.28396	TNBC
circ1651	Tumor	1.08458	TNBC
circ1652	Tumor	0.502428	TNBC
circ1653	Tumor	0.433509	TNBC
circ1654	Tumor	0.734923	TNBC
circ1655	Tumor	0.734923	TNBC
circ1656	Tumor	0.433509	TNBC
circ1657	Tumor	0.966217	TNBC
circ1658	Tumor	0.450712	TNBC
circ1659	Tumor	1.88427	TNBC
circ1660	Tumor	1.33257	TNBC
circ1661	Tumor	2.35029	TNBC
circ1662	Tumor	1.69841	TNBC
circ1663	Tumor	1.33257	TNBC
circ1664	Tumor	0.983749	TNBC
circ1665	Tumor	1.17329	TNBC
circ1666	Tumor	2.04094	TNBC
circ1667	Tumor	2.23776	TNBC
circ1668	Tumor	1.69841	TNBC
circ1669	Tumor	2.05805	TNBC
circ1670	Tumor	2.63751	TNBC
circ1671	Tumor	2.68522	TNBC
circ1672	Tumor	1.20238	TNBC
circ1673	Tumor	0.420586	TNBC
circ1674	Tumor	0.734415	TNBC
circ1675	Tumor	0.993628	TNBC
circ1676	Tumor	0.449166	TNBC
circ1677	Tumor	0.993628	TNBC
circ1678	Tumor	0.758003	TNBC
circ1679	Tumor	2.12478	TNBC
circ1680	Tumor	0.786779	TNBC
circ1681	Tumor	0.504634	TNBC
circ1682	Tumor	1.42236	TNBC
circ1683	Tumor	0.476303	TNBC
circ1684	Tumor	1.01015	TNBC
circ1685	Tumor	2.203	TNBC
circ1686	Tumor	0.45435	TNBC
circ1687	Tumor	0.45435	TNBC
circ1688	Tumor	0.45435	TNBC
circ1689	Tumor	1.99152	TNBC
circ1690	Tumor	0.45435	TNBC
circ1691	Tumor	0.765607	TNBC
circ1692	Tumor	1.49311	TNBC
circ1693	Tumor	0.741237	TNBC
circ1694	Tumor	0.973727	TNBC
circ1695	Tumor	0.741237	TNBC
circ1696	Tumor	0.973727	TNBC
circ1697	Tumor	0.741237	TNBC
circ1698	Tumor	0.461649	TNBC
circ1699	Tumor	0.739612	TNBC
circ1700	Tumor	1.2452	TNBC
circ1701	Tumor	0.969554	TNBC
circ1702	Tumor	0.504583	TNBC
circ1703	Tumor	0.462422	TNBC
circ1704	Tumor	0.462422	TNBC
circ1705	Tumor	0.462422	TNBC
circ1706	Tumor	1.01659	TNBC
circ1707	Tumor	0.453639	TNBC
circ1708	Tumor	0.962028	TNBC
circ1709	Tumor	1.30698	TNBC
circ1710	Tumor	0.805494	TNBC
circ1711	Tumor	0.759029	TNBC
circ1712	Tumor	1.3456	TNBC
circ1713	Tumor	0.759029	TNBC
circ1714	Tumor	0.661692	TNBC
circ1715	Tumor	0.384605	TNBC
circ1716	Tumor	0.782204	TNBC
circ1717	Tumor	0.465709	TNBC
circ1718	Tumor	0.782204	TNBC
circ1719	Tumor	1.07016	TNBC
circ1720	Tumor	1.26821	TNBC
circ1721	Tumor	1.69934	TNBC
circ1722	Tumor	0.493853	TNBC
circ1723	Tumor	1.26821	TNBC
circ1724	Tumor	1.26821	TNBC
circ1725	Tumor	2.01565	TNBC
circ1726	Tumor	0.734415	TNBC
circ1727	Tumor	0.965612	TNBC
circ1728	Tumor	0.734415	TNBC
circ1729	Tumor	0.965612	TNBC
circ1730	Tumor	0.446092	TNBC
circ1731	Tumor	0.7371	TNBC
circ1732	Tumor	0.7371	TNBC
circ1733	Tumor	0.434981	TNBC
circ1734	Tumor	1.44315	TNBC
circ1735	Tumor	0.431133	TNBC
circ1736	Tumor	0.731406	TNBC
circ1737	Tumor	0.731406	TNBC
circ1738	Tumor	0.731406	TNBC
circ1739	Tumor	0.731406	TNBC
circ1740	Tumor	0.431133	TNBC
circ1741	Tumor	1.14931	TNBC
circ1742	Tumor	1.44315	TNBC
circ1743	Tumor	0.47437	TNBC
circ1744	Tumor	0.794802	TNBC
circ1745	Tumor	0.720503	TNBC
circ1746	Tumor	0.488197	TNBC
circ1747	Tumor	1.0014	TNBC
circ1748	Tumor	0.453639	TNBC
circ1749	Tumor	0.764565	TNBC
circ1750	Tumor	1.0014	TNBC
circ1751	Tumor	0.453639	TNBC
circ1752	Tumor	0.453639	TNBC
circ1753	Tumor	0.715743	TNBC
circ1754	Tumor	0.420586	TNBC
circ1755	Tumor	1.42	TNBC
circ1756	Tumor	1.12863	TNBC
circ1757	Tumor	0.420586	TNBC
circ1758	Tumor	0.420586	TNBC
circ1759	Tumor	0.779707	TNBC
circ1760	Tumor	1.69431	TNBC
circ1761	Tumor	0.435138	TNBC
circ1762	Tumor	0.837756	TNBC
circ1763	Tumor	0.461877	TNBC
circ1764	Tumor	1.36997	TNBC
circ1765	Tumor	0.461877	TNBC
circ1766	Tumor	0.461877	TNBC
circ1767	Tumor	1.63107	TNBC
circ1768	Tumor	0.452791	TNBC
circ1769	Tumor	0.452791	TNBC
circ1770	Tumor	0.452791	TNBC
circ1771	Tumor	1.35157	TNBC
circ1772	Tumor	0.999929	TNBC
circ1773	Tumor	1.35157	TNBC
circ1774	Tumor	1.19113	TNBC
circ1775	Tumor	1.61121	TNBC
circ1776	Tumor	0.763322	TNBC
circ1777	Tumor	0.795213	TNBC
circ1778	Tumor	2.03888	TNBC
circ1779	Tumor	1.03758	TNBC
circ1780	Tumor	0.795213	TNBC
circ1781	Tumor	1.03758	TNBC
circ1782	Tumor	0.474653	TNBC
circ1783	Tumor	0.42439	TNBC
circ1784	Tumor	0.42439	TNBC
circ1785	Tumor	0.42439	TNBC
circ1786	Tumor	0.950102	TNBC
circ1787	Tumor	0.42439	TNBC
circ1788	Tumor	0.42439	TNBC
circ1789	Tumor	0.721402	TNBC
circ1790	Tumor	0.721402	TNBC
circ1791	Tumor	0.733031	TNBC
circ1792	Tumor	0.721402	TNBC
circ1793	Tumor	0.721402	TNBC
circ1794	Tumor	0.42439	TNBC
circ1795	Tumor	0.42439	TNBC
circ1796	Tumor	0.42439	TNBC
circ1797	Tumor	0.471202	TNBC
circ1798	Tumor	0.7902	TNBC
circ1799	Tumor	1.22603	TNBC
circ1800	Tumor	0.471202	TNBC
circ1801	Tumor	0.471202	TNBC
circ1802	Tumor	0.468504	TNBC
circ1803	Tumor	0.759836	TNBC
circ1804	Tumor	1.18022	TNBC
circ1805	Tumor	1.18022	TNBC
circ1806	Tumor	1.7066	TNBC
circ1807	Tumor	0.447103	TNBC
circ1808	Tumor	0.447103	TNBC
circ1809	Tumor	0.754972	TNBC
circ1810	Tumor	1.60874	TNBC
circ1811	Tumor	0.997978	TNBC
circ1812	Tumor	0.451668	TNBC
circ1813	Tumor	1.15762	TNBC
circ1814	Tumor	0.446185	TNBC
circ1815	Tumor	0.732686	TNBC
circ1816	Tumor	0.971795	TNBC
circ1817	Tumor	0.786445	TNBC
circ1818	Tumor	0.797607	TNBC
circ1819	Tumor	1.53916	TNBC
circ1820	Tumor	0.457679	TNBC
circ1821	Tumor	0.988433	TNBC
circ1822	Tumor	0.799784	TNBC
circ1823	Tumor	0.446935	TNBC
circ1824	Tumor	1.1799	TNBC
circ1825	Tumor	0.462326	TNBC
circ1826	Tumor	1.37088	TNBC
circ1827	Tumor	0.777271	TNBC
circ1828	Tumor	0.462326	TNBC
circ1829	Tumor	0.740899	TNBC
circ1830	Tumor	0.437551	TNBC
circ1831	Tumor	0.447934	TNBC
circ1832	Tumor	0.756193	TNBC
circ1833	Tumor	0.447934	TNBC
circ1834	Tumor	0.488197	TNBC
circ1835	Tumor	0.435406	TNBC
circ1836	Tumor	0.43668	TNBC
circ1837	Tumor	0.43668	TNBC
circ1838	Tumor	0.971795	TNBC
circ1839	Tumor	0.971795	TNBC
circ1840	Tumor	0.739612	TNBC
circ1841	Tumor	1.86804	TNBC
circ1842	Tumor	0.963964	TNBC
circ1843	Tumor	0.739612	TNBC
circ1844	Tumor	1.13475	TNBC
circ1845	Tumor	1.29144	TNBC
circ1846	Tumor	0.423699	TNBC
circ1847	Tumor	0.720375	TNBC
circ1848	Tumor	1.83674	TNBC
circ1849	Tumor	1.34242	TNBC
circ1850	Tumor	1.48023	TNBC
circ1851	Tumor	0.992136	TNBC
circ1852	Tumor	0.992136	TNBC
circ1853	Tumor	1.18254	TNBC
circ1854	Tumor	0.756744	TNBC
circ1855	Tumor	1.34242	TNBC
circ1856	Tumor	0.761037	TNBC
circ1857	Tumor	0.451233	TNBC
circ1858	Tumor	0.451233	TNBC
circ1859	Tumor	1.1741	TNBC
circ1860	Tumor	0.47332	TNBC
circ1861	Tumor	0.836837	TNBC
circ1862	Tumor	0.445608	TNBC
circ1863	Tumor	0.987427	TNBC
circ1864	Tumor	1.33689	TNBC
circ1865	Tumor	1.33689	TNBC
circ1866	Tumor	1.88925	TNBC
circ1867	Tumor	1.59535	TNBC
circ1868	Tumor	1.59535	TNBC
circ1869	Tumor	1.47445	TNBC
circ1870	Tumor	1.59535	TNBC
circ1871	Tumor	1.7032	TNBC
circ1872	Tumor	1.17735	TNBC
circ1873	Tumor	0.987427	TNBC
circ1874	Tumor	1.80055	TNBC
circ1875	Tumor	0.445608	TNBC
circ1876	Tumor	0.445608	TNBC
circ1877	Tumor	1.17735	TNBC
circ1878	Tumor	1.33689	TNBC
circ1879	Tumor	1.59535	TNBC
circ1880	Tumor	1.46561	TNBC
circ1881	Tumor	1.78393	TNBC
circ1882	Tumor	1.55073	TNBC
circ1883	Tumor	1.04993	TNBC
circ1884	Tumor	0.969554	TNBC
circ1885	Tumor	0.737728	TNBC
circ1886	Tumor	0.435406	TNBC
circ1887	Tumor	0.737728	TNBC
circ1888	Tumor	0.435406	TNBC
circ1889	Tumor	1.15762	TNBC
circ1890	Tumor	0.737728	TNBC
circ1891	Tumor	1.1571	TNBC
circ1892	Tumor	0.984484	TNBC
circ1893	Tumor	1.69298	TNBC
circ1894	Tumor	2.21178	TNBC
circ1895	Tumor	0.837756	TNBC
circ1896	Tumor	1.45347	TNBC
circ1897	Tumor	1.83173	TNBC
circ1898	Tumor	0.837756	TNBC
circ1899	Tumor	0.837756	TNBC
circ1900	Tumor	1.83173	TNBC
circ1901	Tumor	1.59605	TNBC
circ1902	Tumor	1.45347	TNBC
circ1903	Tumor	2.05444	TNBC
circ1904	Tumor	1.50722	TNBC
circ1905	Tumor	1.04915	TNBC
circ1906	Tumor	1.2452	TNBC
circ1907	Tumor	0.43223	TNBC
circ1908	Tumor	0.733031	TNBC
circ1909	Tumor	0.43223	TNBC
circ1910	Tumor	1.67251	TNBC
circ1911	Tumor	1.56545	TNBC
circ1912	Tumor	0.963964	TNBC
circ1913	Tumor	1.30926	TNBC
circ1914	Tumor	1.56545	TNBC
circ1915	Tumor	0.733031	TNBC
circ1916	Tumor	1.44554	TNBC
circ1917	Tumor	1.08819	TNBC
circ1918	Tumor	1.4543	TNBC
circ1919	Tumor	2.02326	TNBC
circ1920	Tumor	1.08819	TNBC
circ1921	Tumor	1.08819	TNBC
circ1922	Tumor	0.504634	TNBC
circ1923	Tumor	0.504634	TNBC
circ1924	Tumor	0.838441	TNBC
circ1925	Tumor	0.838441	TNBC
circ1926	Tumor	1.33808	TNBC
circ1927	Tumor	0.988433	TNBC
circ1928	Tumor	0.446185	TNBC
circ1929	Tumor	1.17846	TNBC
circ1930	Tumor	0.753622	TNBC
circ1931	Tumor	0.981472	TNBC
circ1932	Tumor	0.756784	TNBC
circ1933	Tumor	0.756784	TNBC
circ1934	Tumor	1.18259	TNBC
circ1935	Tumor	1.18259	TNBC
circ1936	Tumor	0.47332	TNBC
circ1937	Tumor	1.0353	TNBC
circ1938	Tumor	0.793277	TNBC
circ1939	Tumor	0.47332	TNBC
circ1940	Tumor	0.793277	TNBC
circ1941	Tumor	0.47332	TNBC
circ1942	Tumor	0.732264	TNBC
circ1943	Tumor	0.963051	TNBC
circ1944	Tumor	0.732264	TNBC
circ1945	Tumor	0.963051	TNBC
circ1946	Tumor	0.963051	TNBC
circ1947	Tumor	1.15044	TNBC
circ1948	Tumor	0.732264	TNBC
circ1949	Tumor	0.732264	TNBC
circ1950	Tumor	0.431713	TNBC
circ1951	Tumor	1.01745	TNBC
circ1952	Tumor	0.779707	TNBC
circ1953	Tumor	1.63567	TNBC
circ1954	Tumor	2.7575	TNBC
circ1955	Tumor	1.74455	TNBC
circ1956	Tumor	1.63567	TNBC
circ1957	Tumor	0.779707	TNBC
circ1958	Tumor	2.16049	TNBC
circ1959	Tumor	1.63567	TNBC
circ1960	Tumor	1.24133	TNBC
circ1961	Tumor	1.38399	TNBC
circ1962	Tumor	0.786779	TNBC
circ1963	Tumor	1.02764	TNBC
circ1964	Tumor	0.786779	TNBC
circ1965	Tumor	0.982007	TNBC
circ1966	Tumor	0.747723	TNBC
circ1967	Tumor	0.747723	TNBC
circ1968	Tumor	0.442178	TNBC
circ1969	Tumor	0.981434	TNBC
circ1970	Tumor	0.431997	TNBC
circ1971	Tumor	0.732686	TNBC
circ1972	Tumor	0.431997	TNBC
circ1973	Tumor	0.431997	TNBC
circ1974	Tumor	0.802048	TNBC
circ1975	Tumor	0.441494	TNBC
circ1976	Tumor	0.746715	TNBC
circ1977	Tumor	0.746715	TNBC
circ1978	Tumor	1.16942	TNBC
circ1979	Tumor	0.441494	TNBC
circ1980	Tumor	0.45092	TNBC
circ1981	Tumor	0.45092	TNBC
circ1982	Tumor	0.760578	TNBC
circ1983	Tumor	0.45092	TNBC
circ1984	Tumor	0.45092	TNBC
circ1985	Tumor	0.45092	TNBC
circ1986	Tumor	0.946942	TNBC
circ1987	Tumor	1.13261	TNBC
circ1988	Tumor	1.13261	TNBC
circ1989	Tumor	0.718755	TNBC
circ1990	Tumor	0.422609	TNBC
circ1991	Tumor	0.771962	TNBC
circ1992	Tumor	1.20238	TNBC
circ1993	Tumor	0.458692	TNBC
circ1994	Tumor	0.771962	TNBC
circ1995	Tumor	0.48753	TNBC
circ1996	Tumor	0.48753	TNBC
circ1997	Tumor	1.68603	TNBC
circ1998	Tumor	0.81385	TNBC
circ1999	Tumor	1.25652	TNBC
[truncated: 16,462 more rows]

## Sheet: Fig.4f
	component1	component2	Pseudotime	seurat_clusters
SRR2973279	-0.13991	0.679328	9.57906	10
SRR2973280	-3.04621	1.79855	9.99972	6
SRR2973281	1.87202	0.495268	11.6034	10
SRR2973282	-0.0834591	0.727803	9.63208	10
SRR2973283	0.759758	0.42575	10.4941	9
SRR2973284	-0.0914709	0.690053	9.62667	10
SRR2973285	-0.0862549	0.696977	9.63141	5
SRR2973286	-0.369282	0.804328	9.34412	5
SRR2973287	-0.379504	0.795565	9.33443	5
SRR2973288	1.86177	0.636896	11.5935	5
SRR2973289	-0.0983346	0.66127	9.6218	10
SRR2973290	-0.118853	0.64763	9.60226	10
SRR2973291	1.84243	0.620748	11.5741	5
SRR2973292	0.0866803	0.560435	9.81326	10
SRR2973293	-0.708038	0.612203	9.01745	10
SRR2973294	1.83433	0.624453	11.566	5
SRR2973295	0.0686884	0.585376	9.79355	10
SRR2973296	2.78815	0.238498	12.5165	8
SRR2973297	-0.0763028	0.694515	9.64151	10
SRR2973298	-0.112531	0.639002	9.60916	10
SRR2973299	-0.678783	0.696515	9.04262	10
SRR2973300	-5.64267	4.09612	13.462	6
SRR2973301	-2.0402	-0.462574	6.97417	8
SRR2973302	1.06231	0.0769724	10.8005	8
SRR2973303	-2.60623	1.99838	9.83519	10
SRR2973305	-5.42705	4.61053	13.6748	10
SRR2973306	-2.52801	-2.71611	4.692	8
SRR2973307	-3.06081	1.79367	10.0064	10
SRR2973308	-2.39267	-1.90727	5.4943	8
SRR2973309	-5.16967	4.41313	13.3533	10
SRR2973311	-3.06889	2.31331	10.3827	10
SRR2973312	-5.27164	4.41857	13.4291	10
SRR2973313	-2.41072	-1.88625	5.50804	8
SRR2973314	-3.9818	3.05655	11.553	10
SRR2973315	-1.62792	-0.0875475	7.47996	8
SRR2973316	-5.42565	4.6862	13.7273	10
SRR2973317	-2.83023	1.91072	9.92904	10
SRR2973318	-3.18049	2.30093	10.4526	10
SRR2973319	-4.53072	3.72712	12.4164	10
SRR2973320	-0.737594	0.84936	8.9765	10
SRR2973321	-3.51232	2.78832	11.0299	10
SRR2973322	-5.79078	3.96839	13.4762	6
SRR2973323	-2.58295	2.06069	9.86352	10
SRR2973324	-2.45362	-0.788021	6.52146	6
SRR2973325	-3.58616	-3.56275	3.48746	6
SRR2973326	-4.36495	3.50278	12.1399	10
SRR2973328	-2.42599	-1.68905	5.6884	8
SRR2973329	-3.44045	-3.30857	3.77832	8
SRR2973330	-5.39735	4.63797	13.6733	10
SRR2973331	-2.21674	-0.489033	6.88073	10
SRR2973332	-2.01627	1.14185	8.80999	10
SRR2973333	-2.36939	-1.66315	5.73169	8
SRR2973334	-1.78678	0.00214254	7.50091	8
SRR2973335	-3.90477	3.15076	11.5631	10
SRR2973337	-1.61824	0.738441	8.24353	10
SRR2973338	-4.6597	3.54833	12.3803	10
SRR2973340	-3.99804	3.13548	11.6195	10
SRR2973341	-4.99938	4.03414	12.9645	10
SRR2973342	-4.55961	3.7021	12.419	10
SRR2973343	-3.05651	2.33559	10.3897	10
SRR2973344	-2.34236	-0.780566	6.56424	10
SRR2973346	-4.91957	4.07907	12.9401	10
SRR2973347	-2.58867	-2.65522	4.72776	8
SRR2973348	-1.80246	-0.000527662	7.49235	8
SRR2973349	-5.14155	4.51405	13.4051	10
SRR2973353	-3.42347	2.86944	11.023	10
SRR2973354	-3.29181	2.63348	10.7666	10
SRR2973355	-3.13678	2.35516	10.4602	10
SRR2973356	-3.13652	2.36102	10.4642	10
SRR2973357	-3.01533	2.47526	10.4598	10
SRR2973358	-3.56963	2.79887	11.0777	10
SRR2973359	-3.07591	2.39515	10.4456	10
SRR2973360	-2.99971	1.83907	9.99622	6
SRR2973361	-3.46733	2.89328	11.07	10
SRR2973363	-3.70851	3.0047	11.3207	10
SRR2973365	-3.32892	2.6535	10.8069	5
SRR2973367	-2.79965	1.93894	9.92785	10
SRR2973368	-3.31545	2.60848	10.7656	10
SRR2973369	-5.02921	3.69021	12.741	11
SRR2973372	1.08099	-0.0568918	10.8217	8
SRR2973376	1.0775	-0.0377843	10.8178	8
SRR2973380	1.40429	-0.123274	11.1301	8
SRR2973386	-2.94849	2.40727	10.3644	10
SRR2973393	-2.42108	-0.711351	6.59774	6
SRR2973396	-2.91482	1.94502	10.0127	6
SRR2973400	-4.74611	3.35551	12.3061	6
SRR2973404	-0.121893	0.739604	9.59291	5
SRR2973416	-3.44414	2.86323	11.0334	10
SRR2973417	-3.18122	-1.61639	5.50309	6
SRR2973433	-4.63861	3.06944	12.0317	6
SRR2973437	-4.94257	-5.86429	0.782451	6
SRR2973440	-2.12674	-0.742534	6.6825	9
SRR2973443	-2.32265	-0.76963	6.58193	9
SRR2973444	-1.59348	0.605159	8.13176	9
SRR2973446	-2.43459	-1.44943	5.91143	9
SRR2973447	-2.5466	-2.97946	4.448	8
SRR2973448	2.8016	0.37272	12.5318	5
SRR2973449	-1.74425	-0.0739624	7.44728	9
SRR2973450	-2.50054	-0.850579	6.44617	9
SRR2973452	-2.66949	-0.776054	6.45476	6
SRR2973453	-1.63484	0.351111	7.88057	9
SRR2973454	-2.54117	-2.12285	5.24026	9
SRR2973455	-2.59829	-1.64484	5.67265	6
SRR2973456	-2.13093	-0.677193	6.74115	9
SRR2973458	-2.1317	-0.723692	6.69797	9
SRR2973459	0.0927319	0.546825	9.82026	5
SRR2973463	-2.26102	-0.573527	6.78563	10
SRR2973468	-1.67398	0.370955	7.88441	9
SRR2973469	-4.94372	-5.65158	0.955754	6
SRR2973470	-3.17684	2.31394	10.4592	10
SRR2973474	-2.2969	-1.99684	5.44211	8
SRR2973475	-2.40589	-1.46681	5.90527	9
SRR2973476	-1.70123	-0.191143	7.356	9
SRR2973480	-1.75887	-0.0812023	7.43492	9
SRR2973481	1.40119	0.00711627	11.1282	4
SRR2973485	-2.51112	-1.91306	5.44898	9
SRR2973489	-2.35687	-1.68521	5.71505	9
SRR2973491	-3.42243	-3.378	3.72611	6
SRR2973492	1.11973	0.00186356	10.8594	4
SRR2973498	-2.50152	-2.31379	5.07265	5
SRR2973499	-2.41264	-1.46825	5.90153	9
SRR2973501	-2.37388	-1.49414	5.89096	9
SRR2973502	-2.43959	-1.45556	5.90393	9
SRR2973503	-2.5752	-2.49031	4.88287	9
SRR2973504	-2.61039	-2.71529	4.66387	9
SRR2973505	-1.65102	-0.143983	7.41896	9
SRR2973506	-2.56861	-1.91432	5.42845	9
SRR2973507	-1.76819	-0.371245	7.16465	9
SRR2973508	-2.43199	-1.49408	5.87054	9
SRR2973511	-3.37896	-3.48931	3.64968	6
SRR2973512	-2.93897	-3.16013	4.14531	9
SRR2973515	-2.77018	-1.67466	5.58721	6
SRR2973517	-1.74015	-0.378522	7.16893	9
SRR2973523	-2.60831	-1.86381	5.4627	9
SRR2973524	-2.42512	-1.50443	5.86327	9
SRR2973525	-1.59991	-0.0942369	7.48468	9
SRR2973527	-2.4256	-2.12774	5.27362	9
SRR2973530	-2.38441	-1.69502	5.69663	9
SRR2973532	-2.774	-1.87135	5.39984	9
SRR2973534	-2.49088	-1.9105	5.45821	9
SRR5023386	2.6364	0.521758	12.3674	5
SRR5023387	2.6267	0.608493	12.3572	10
SRR5023388	1.15259	0.320619	10.8864	4
SRR5023389	4.33603	0.50645	14.0682	4
SRR5023390	4.28666	0.38091	14.0153	3
SRR5023391	6.54445	0.681621	16.2843	4
SRR5023392	4.14301	0.553014	13.8765	5
SRR5023393	4.15746	0.572198	13.8915	4
SRR5023394	4.76606	0.187926	14.4717	4
SRR5023395	4.8148	0.379015	14.5354	4
SRR5023396	4.73663	0.196791	14.443	4
SRR5023397	2.80557	0.3662	12.5356	4
SRR5023398	4.84793	0.36254	14.5671	4
SRR5023399	2.92059	0.507605	12.6526	5
SRR5023400	4.13302	0.629646	13.8687	4
SRR5023402	4.06586	0.650419	13.8007	3
SRR5023403	4.2014	0.393178	13.9304	4
SRR5023405	4.77382	0.239858	14.4836	4
SRR5023406	2.86883	0.373082	12.599	4
SRR5023407	4.8018	0.185034	14.5071	4
SRR5023408	4.6969	0.322447	14.4136	4
SRR5023409	4.0398	0.537535	13.7725	4
SRR5023410	4.28912	0.412874	14.0186	5
SRR5023411	2.61734	0.611578	12.3478	5
SRR5023412	4.41324	0.547758	14.1467	3
SRR5023413	4.29517	0.347044	14.0228	4
SRR5023414	4.71243	0.275045	14.4253	4
SRR5023416	4.74769	0.313261	14.4635	4
SRR5023417	5.10062	0.309847	14.8125	4
SRR5023418	2.87366	0.36062	12.6037	4
SRR5023419	2.94365	0.505199	12.6756	5
SRR5023420	2.90376	0.508984	12.6358	5
SRR5023421	4.03605	0.490107	13.7678	5
SRR5023422	2.30956	0.585275	12.0407	5
SRR5023423	4.75718	0.376404	14.4781	4
SRR5023424	5.03223	0.444569	14.7568	3
SRR5023425	4.02259	0.378014	13.7521	4
SRR5023426	4.09153	0.612074	13.8257	5
SRR5023427	4.74301	0.290315	14.457	4
SRR5023428	1.15511	0.0342598	10.8942	4
SRR5023429	4.00801	0.343102	13.7369	4
SRR5023431	2.92447	0.440895	12.6556	4
SRR5023432	3.37421	0.127658	13.0976	4
SRR5023433	2.90057	0.422928	12.6314	4
SRR5023434	4.85223	0.366205	14.5717	4
SRR5023435	4.34403	0.438648	14.0743	4
SRR5023436	-2.24892	-1.90602	5.5428	6
SRR5023437	2.35555	0.759306	12.0865	5
SRR5023438	4.34742	0.431969	14.0775	4
SRR5023439	4.86004	0.380951	14.5807	4
SRR5023440	4.76437	0.278714	14.4774	4
SRR5023441	4.84898	0.475961	14.5776	4
SRR5023448	-2.49394	-2.48114	4.91854	8
SRR5023449	-2.52725	-2.97091	4.46314	8
SRR5023450	-1.74304	-0.0264949	7.4915	8
SRR5023451	-2.36689	-1.89256	5.51683	8
SRR5023452	-2.61367	-2.90539	4.49186	8
SRR5023456	-4.88459	-5.72812	0.927293	6
SRR5023457	10.2408	1.31027	20.0328	2
SRR5023458	-3.46956	-3.34492	3.73243	6
SRR5023459	10.273	1.10476	20.0352	2
SRR5023460	10.2739	1.14454	20.0418	2
SRR5023461	10.2823	1.12039	20.0466	2
SRR5023462	5.36063	0.374631	15.0769	4
SRR5023463	7.45241	0.72858	17.1905	2
SRR5023464	7.94798	0.741453	17.6829	2
SRR5023465	-2.44402	-1.90146	5.48249	4
SRR5023466	4.80469	0.21447	14.5124	4
SRR5023467	7.57515	0.723408	17.3112	2
SRR5023468	10.3447	1.20102	20.1201	2
SRR5023469	-4.83708	-5.68846	0.987112	6
SRR5023470	7.34809	0.686051	17.0815	2
SRR5023471	-3.13101	-2.14087	5.02993	6
SRR5023472	9.82995	1.06408	19.5908	2
SRR5023473	-2.58698	-1.98084	5.3596	6
SRR5023474	9.79506	1.07829	19.5583	2
SRR5023475	5.84016	0.394694	15.554	2
SRR5023476	10.2685	1.16237	20.039	2
SRR5023477	8.65181	0.872715	18.3977	2
SRR5023478	10.2367	1.17971	20.0099	2
SRR5023479	10.2594	1.15707	20.0293	2
SRR5023480	2.91867	0.301781	12.6479	4
SRR5023481	-5.06211	-5.81037	0.757559	6
SRR5023482	7.73005	0.820678	17.4777	2
SRR5023483	-1.49535	0.362431	7.94245	6
SRR5023484	7.57258	0.73961	17.3108	2
SRR5023485	4.81407	0.250833	14.524	4
SRR5023487	7.54635	0.739015	17.2848	2
SRR5023488	9.81549	1.09315	19.5807	2
SRR5023489	6.97366	0.726341	16.7159	2
SRR5023490	-3.33514	-2.11069	4.99161	6
SRR5023491	9.8341	1.04793	19.5926	2
SRR5023492	6.02546	0.477018	15.7469	2
SRR5023493	7.70721	0.631671	17.4293	2
SRR5023494	2.96914	0.472255	12.7007	4
SRR5023495	7.75236	0.824244	17.5003	2
SRR5023496	7.34826	0.777672	17.0936	2
SRR5023497	10.3018	1.16695	20.0726	2
SRR5023498	4.1095	0.493121	13.8413	4
SRR5023499	-4.82543	-5.70756	0.978218	6
SRR5023500	2.86753	0.187705	12.5953	4
SRR5023501	3.40254	0.316739	13.1304	4
SRR5023502	7.57058	0.757141	17.3112	2
SRR5023503	9.79511	1.09219	19.5604	2
SRR5023504	4.82091	0.334094	14.5378	4
SRR5023505	6.73414	0.63112	16.4674	2
SRR5023506	6.96774	0.734654	16.7108	2
SRR5023507	-2.51939	-2.71281	4.69811	6
SRR5023508	10.3012	1.16972	20.0724	2
SRR5023509	4.81347	0.343542	14.5311	4
SRR5023510	7.55574	0.708373	17.29	2
SRR5023511	5.79653	0.493103	15.5208	2
SRR5023512	8.06866	0.696209	17.7962	2
SRR5023514	8.80451	0.916975	18.5551	2
SRR5023515	9.77966	1.12961	19.5504	2
SRR5023516	6.98521	0.669848	16.7214	2
SRR5023517	8.8084	0.906734	18.5575	2
SRR5023518	7.70921	0.628577	17.4309	2
SRR5023519	9.8309	1.0611	19.5913	2
SRR5023520	7.57406	0.736757	17.3119	2
SRR5023521	7.70886	0.696301	17.4398	2
SRR5023522	6.97436	0.725572	16.7165	2
SRR5023523	7.26239	0.863425	17.0182	2
SRR5023524	9.81133	1.13349	19.5823	2
SRR5023525	6.78925	0.682627	16.5278	2
SRR5023526	10.3077	1.02861	20.0587	2
SRR5023527	6.96949	0.652867	16.7039	2
SRR5023528	6.95996	0.66871	16.6961	2
SRR5023529	7.56441	0.811132	17.3123	2
SRR5023530	7.76078	0.795619	17.5048	2
SRR5023531	7.39155	0.660447	17.1212	2
SRR5023532	5.31303	0.398434	15.0317	4
SRR5023534	1.77786	0.0577131	11.508	8
SRR5023535	-3.35907	-3.49202	3.65684	6
SRR5023537	-3.21951	-1.89602	5.23157	7
SRR5023540	-3.09071	-1.66971	5.4833	6
SRR5023543	-3.77535	-3.96194	3.04661	7
SRR5023544	-3.03398	1.83759	10.0191	10
SRR5023546	-3.02634	-1.70537	5.47135	7
SRR5023547	-2.81621	-1.8514	5.40444	9
SRR5023549	4.27944	0.409085	14.0088	4
SRR5023551	-2.71367	-3.1707	4.23304	8
SRR5023554	-3.14177	-2.13291	5.03393	7
SRR5023557	-2.85934	-1.37834	5.82834	7
SRR5023560	1.39154	-0.0849534	11.1177	8
SRR5023565	4.75915	-0.0131617	14.4485	8
SRR5023566	1.02445	0.360332	10.7574	10
SRR5023568	1.07706	0.0135035	10.8165	9
SRR5023569	2.3616	0.470606	12.0929	10
SRR5023570	4.06214	0.443691	13.793	3
SRR5023571	4.89775	0.139399	14.5981	4
SRR5023573	3.35044	0.25953	13.0769	9
SRR5023574	4.01731	0.416439	13.7476	4
SRR5023575	1.44854	0.152713	11.1769	9
SRR5023576	4.46417	0.0857486	14.1834	9
SRR5023578	1.39511	-0.0509936	11.1216	9
SRR5023579	2.86523	0.22287	12.5934	3
SRR5023580	2.86902	0.215093	12.5971	3
SRR5023581	4.75563	0.17289	14.4601	4
SRR5023584	1.40207	0.211888	11.131	9
SRR5023585	2.80077	0.0551238	12.5267	9
SRR5023615	-2.48916	-0.712628	6.5703	10
SRR5023647	-2.54114	-2.93172	4.49437	9
SRR5023648	-3.01573	-3.51671	3.80029	7
SRR5023649	1.81011	-0.133858	11.5397	8
SRR5023652	-2.6138	-2.96566	4.43585	9
SRR5023653	-2.99104	-3.24513	4.0479	7
SRR5023654	-4.20003	-5.71428	1.32544	7
SRR5023656	0.976911	0.329841	10.7173	9
SRR5023657	-3.02005	-3.46533	3.84326	7
SRR5023658	-3.89249	-5.11924	1.97717	7
SRR5023659	1.46033	0.0143487	11.1874	9
SRR5023660	-2.65165	-3.20268	4.23153	7
SRR5023661	1.36502	0.107866	11.0929	9
SRR5023663	-5.26289	4.18021	13.2535	10
SRR5023666	-6.70542	5.9828	15.5475	12
SRR5023667	-5.65105	4.77058	13.9459	10
SRR5023668	-6.88535	5.87612	15.601	11
SRR5023669	-6.96312	5.89693	15.6712	11
SRR5023670	-7.0408	6.10857	15.8751	11
SRR5023671	-7.11031	5.97827	15.8333	11
SRR5023672	-5.76033	5.02194	14.2003	10
SRR7666389	0.99373	0.269154	10.7383	9
SRR7666458	6.98367	0.726102	16.7258	3
SRR7666459	0.301549	0.500902	10.0318	5
SRR7666462	1.87386	0.439068	11.6051	5
SRR7666463	0.0926849	0.573243	9.81835	5
SRR7666464	1.36664	0.471894	11.0979	5
SRR7666467	0.109924	0.594851	9.83403	5
SRR7666470	1.85396	0.639301	11.5857	5
SRR7666473	1.78724	0.706918	11.5192	5
SRR7666474	1.38788	0.429892	11.1188	5
SRR7666478	1.89359	0.430625	11.6248	5
SRR7666481	2.12488	0.554744	11.8563	5
SRR7666482	5.87284	0.413801	15.5885	3
SRR7666484	-1.52222	0.424734	7.99043	10
SRR7666492	-0.423701	0.827876	9.28841	5
SRR7666493	5.36747	0.408956	15.0869	3
SRR7666494	-0.34982	0.689501	9.37026	5
SRR7666495	-0.263777	0.733446	9.45204	5
SRR7666497	-0.128688	0.722113	9.58733	10
SRR7666498	6.9349	0.66577	16.6709	2
SRR7666500	4.61921	0.4776	14.3487	3
SRR7666504	7.71033	0.610056	17.4294	3
SRR7666507	1.07926	0.407912	10.8114	5
SRR7666508	5.33242	0.32041	15.0437	4
SRR7666509	1.41145	0.258781	11.1408	4
SRR7666513	1.78844	0.603778	11.5201	5
SRR7666515	-0.15632	0.626577	9.56631	5
SRR7666516	-0.71178	0.729992	9.00804	5
SRR7666517	-0.341537	0.823196	9.37073	5
SRR7666519	4.87307	0.41129	14.5962	3
SRR7666521	4.82626	0.438123	14.5518	3
SRR7666523	1.35069	0.470542	11.0819	5
SRR7666524	1.05597	0.41196	10.788	5
SRR7666526	1.33929	0.421319	11.0701	5
SRR7666527	4.13815	0.565179	13.872	5
SRR7666528	-0.35221	0.742263	9.36479	5
SRR7666530	6.69276	0.694834	16.4331	2
SRR7666534	5.81318	0.435375	15.5314	2
SRR7666535	4.06825	0.445823	13.7991	4
SRR7666538	1.34285	0.465338	11.074	5
SRR7666539	6.96176	0.666063	16.6976	3
SRR7666540	4.78345	0.372406	14.504	3
SRR7666541	-0.0523938	0.859008	9.65408	5
SRR7666545	4.75331	0.263749	14.4651	3
SRR7666546	6.72212	0.660799	16.4586	3
SRR7666547	-0.707535	0.750203	9.01131	5
SRR7666550	4.183	0.722529	13.9213	3
SRR7666553	0.0608971	0.60139	9.78465	5
SRR7666554	4.07241	0.66274	13.8075	5
SRR7666555	0.107995	0.597382	9.83193	5
SRR7666558	2.1186	0.542329	11.85	5
SRR7666559	4.82885	0.398721	14.5511	3
SRR7666560	4.2795	0.384516	14.0082	3
SRR7666561	2.12354	0.587713	11.855	5
SRR7666563	0.0749559	0.569673	9.80092	5
SRR7666564	0.562686	0.460463	10.2952	5
SRR7666566	-0.116194	0.660968	9.604	5
SRR7666567	0.381143	0.555956	10.1073	5
SRR7666568	6.99275	0.783083	16.7408	3
SRR7666570	1.81663	0.538061	11.5481	5
SRR7666571	6.99606	0.648585	16.73	3
SRR7666573	1.81177	0.572109	11.5433	5
SRR7666575	1.88025	0.646145	11.6121	5
SRR7666578	5.61563	0.304208	15.3215	3
SRR7666579	5.35758	0.363265	15.0728	3
SRR7666580	-0.190647	0.603433	9.53364	5
SRR7666583	-0.404396	0.67086	9.31685	5
SRR7666586	6.99381	0.683154	16.7314	3
SRR7666588	-0.518367	0.846219	9.19283	5
SRR7666589	4.10295	0.539759	13.8357	5
SRR7666591	1.79908	0.568056	11.5306	5
SRR7666595	6.93109	0.848398	16.6864	3
SRR7666596	1.83802	0.701862	11.57	5
SRR7666597	7.34343	0.660807	17.0735	3
SRR7666599	-0.429568	0.69537	9.29028	5
SRR7666600	6.98026	0.668514	16.7163	3
SRR7666601	1.14806	0.386724	10.8806	4
SRR7666602	6.52944	0.706522	16.272	3
SRR7666603	4.41872	0.547711	14.1521	3
SRR7666606	-0.737303	0.658192	8.98599	5
SRR7666608	4.77215	0.431595	14.4975	3
SRR7666610	7.22723	0.79833	16.9759	3
SRR7666611	5.35896	0.313708	15.0695	3
SRR7666612	1.79998	0.546209	11.5315	5
SRR7666613	1.01868	0.356018	10.7517	5
SRR7666615	4.04715	0.393831	13.777	5
SRR7666616	4.09042	0.657351	13.8254	5
SRR7666617	1.80813	0.631446	11.5398	5
SRR7666621	3.11766	0.321774	12.8469	3
SRR7666622	1.32782	0.510895	11.0594	5
SRR7666623	6.95717	0.735647	16.7004	3
SRR7666624	7.01171	0.779172	16.7593	3
SRR7666625	2.86484	0.475704	12.5964	5
SRR7666628	-0.713159	0.799964	9.00329	5
SRR7666629	4.80378	0.318946	14.5194	3
SRR7666630	1.86637	0.636061	11.5981	5
SRR7666633	-3.50071	-3.8898	3.23986	7
SRR7666634	-2.74155	-2.01956	5.27196	7
SRR7666635	-2.27127	-0.924036	6.46034	9
SRR7666639	1.05486	0.115717	10.7924	8
SRR7666640	1.41164	-0.114668	11.1375	8
SRR7666641	-2.34844	-1.71992	5.68513	9
SRR7666643	-3.42988	-3.87659	3.28493	7
SRR7666644	1.02526	0.0845229	10.7633	8
SRR7666646	-1.71017	-0.0986871	7.43773	8
SRR7666647	-3.32209	-3.53643	3.63556	7
SRR7666651	-1.62762	0.429159	7.95559	9
SRR7666652	-5.07534	-6.00414	0.591401	6
SRR7666653	-1.65896	-0.123432	7.43482	8
SRR7666654	-1.69312	-0.0285145	7.50904	9
SRR7666655	1.08679	0.0606367	10.8253	8
SRR7666656	-2.77977	-1.87128	5.39796	7
SRR7666657	-4.22567	-5.27514	1.67674	7
SRR7666658	-2.54708	-1.68815	5.64886	9
SRR7666661	-4.48041	-5.52602	1.32758	7
SRR7666663	1.09162	0.108352	10.8293	8
SRR7666664	-1.80746	-0.259964	7.2517	9
SRR7666666	-2.30385	-0.812012	6.55007	9
SRR7666668	1.05865	0.0817858	10.7968	9
SRR7666671	0.472043	0.460325	10.2048	9
SRR7666672	-3.37589	-3.71692	3.45124	7
SRR7666673	-2.78514	-3.15602	4.21839	9
SRR7666674	-2.79556	-3.08037	4.27825	9
SRR7666675	4.75648	0.18194	14.4616	3
SRR7666676	-2.43901	-1.97732	5.41269	9
SRR7666681	-1.65425	-0.162666	7.40049	9
SRR7666684	-0.789082	0.6694	8.93372	9
SRR7666685	-2.43732	-2.08736	5.30791	9
SRR7666688	0.0746224	0.594641	9.79882	10
SRR7666689	-5.18487	-5.67278	0.799261	6
SRR7666692	-3.38841	-3.47805	3.65504	7
SRR7666693	-5.16946	-5.95161	0.580052	6
SRR7666694	1.42059	-0.012977	11.1474	8
SRR7666695	-1.61268	0.426708	7.95883	10
SRR7666697	-3.03927	-3.18471	4.07813	9
SRR7666698	-2.69317	-1.85542	5.44204	7
SRR7666700	3.37103	0.224105	13.0967	9
SRR7666703	-2.93281	-3.30109	4.0313	9
SRR7666707	-2.50429	-2.71625	4.70019	9
SRR7666708	2.86824	0.331246	12.5979	3
SRR7666712	-2.39733	-1.47107	5.90429	9
SRR7666718	-0.384184	0.967265	9.31973	9
SRR7666720	-1.64743	0.586988	8.09494	7
SRR7666721	-1.54798	0.639073	8.17755	9
SRR7666722	-1.65923	-0.0524973	7.50011	9
SRR7666725	2.628	0.397688	12.3598	9
SRR7666727	4.31251	0.42528	14.0424	4
SRR7666728	-2.43433	1.45503	9.3264	10
SRR7666729	4.32183	0.422926	14.0516	3
SRR7666730	-2.8106	-1.87506	5.38404	7
SRR7666731	-2.85843	-1.80607	5.43295	7
SRR7666732	-4.49244	-5.52502	1.32176	7
SRR7666736	-3.19476	-3.5421	3.6916	9
SRR7666737	-2.23425	-0.584184	6.78631	9
SRR7666738	2.86359	0.262665	12.5923	3
SRR7666739	0.703644	0.354237	10.4432	10
SRR7666740	-2.65855	-2.68869	4.6719	9
SRR7666741	1.13296	0.111987	10.8706	9
SRR7666742	-3.33798	-3.5167	3.64527	7
SRR7666743	-2.82659	-1.9409	5.31832	7
SRR7666744	-2.98433	-3.19856	4.09055	7
SRR7666745	-2.41457	-1.71763	5.66524	9
SRR7666746	1.09468	0.158337	10.8314	9
SRR7666750	-2.77564	-3.0782	4.28895	9
SRR7666752	-3.29786	-3.65101	3.54659	7
SRR7666755	-3.82079	-4.65434	2.41494	7
SRR7666758	1.39791	0.257633	11.1272	4
SRR7666759	-3.4394	-3.89573	3.26356	7
SRR7666760	-2.93923	1.74266	9.88496	10
SRR7666761	-2.36417	-1.74422	5.65697	9
SRR7666762	-2.66239	-1.68099	5.61718	7
SRR7666763	-2.43058	-0.800774	6.51787	9
SRR7666764	-2.03465	-0.530247	6.91407	9
SRR7666765	2.82474	0.308253	12.554	5
SRR7666766	-2.88029	1.80407	9.88771	9
SRR7666767	0.481628	0.455103	10.2147	9
SRR7666768	-0.170856	0.624154	9.55197	9
SRR7666769	2.89711	0.379302	12.6274	3
SRR7666770	1.116	0.300556	10.8501	9
SRR7666771	1.11858	0.115661	10.8561	9
SRR7666773	-3.55544	-3.80055	3.29279	7
SRR7666797	0.76264	0.442928	10.4958	8
SRR7666808	-2.34692	-1.92184	5.49596	8
SRR7666812	2.66939	0.607089	12.3999	5
SRR7666829	1.09749	0.302336	10.8316	5
SRR7666839	4.27351	0.322297	14.0004	4
SRR7666848	2.85409	0.361339	12.5841	3
SRR7666849	4.07138	0.437086	13.8021	4
SRR7666852	-4.75525	2.95226	12.0331	6
SRR7666853	-2.91809	2.07167	10.1059	10
SRR7666858	-5.1536	4.51584	13.4149	10
SRR7666859	-5.26613	4.39922	13.4115	10
SRR7666860	-6.53563	5.55282	15.1248	10
SRR7666861	-5.08597	3.96289	12.9749	10
SRR7666862	-3.13241	2.11599	10.2869	10
SRR7666863	-4.55263	3.67891	12.3976	10
SRR7666864	-2.92285	1.85181	9.95162	10
SRR7666865	-4.80943	2.92985	12.0562	6
SRR7666867	-2.44115	-0.71145	6.58991	10
SRR7666868	-3.39071	2.03931	10.4152	10
SRR7666869	-3.80149	2.85181	11.2811	10
SRR7666870	-2.81351	1.87028	9.88842	10
SRR7666871	-2.54567	-0.755062	6.519	7
SRR7666872	-2.80903	-0.975443	6.2196	6
SRR7666873	1.02445	0.248005	10.7595	8
SRR7666874	-4.55	3.62618	12.3583	10
SRR7666875	-4.84401	3.80609	12.6931	10
SRR7666876	1.08055	0.193627	10.8166	4
SRR7666878	-3.2476	-2.14935	4.98374	6
SRR7666880	-3.108	2.37192	10.4518	10
SRR7666881	-5.01356	3.19687	12.3798	6
SRR7666882	-4.79902	3.40725	12.3782	6
SRR7666883	-4.57277	3.72922	12.4475	10
SRR7666884	-4.99121	3.63255	12.6733	6
SRR7666885	-2.71342	-1.66838	5.61206	9
SRR7666887	-4.96626	3.24066	12.3776	6
SRR7666889	-2.85013	1.90319	9.93756	10
SRR7666891	-4.42222	3.37498	12.0903	10
SRR7666892	-3.10479	2.42174	10.4849	10
SRR7666893	-1.77481	0.98818	8.53129	10
SRR7666894	-2.65845	-1.39133	5.88694	6
SRR7666895	-3.04331	1.81586	10.0101	10
SRR7666896	-3.04636	1.73786	9.95641	6
SRR7666897	-4.54946	3.68093	12.3968	10
SRR7666898	-0.126189	0.661122	9.59401	10
SRR7666899	-1.59176	0.717949	8.21037	10
SRR7666900	-4.00344	3.11722	11.6107	10
SRR7666901	-3.74832	3.0474	11.3787	10
SRR7666903	-2.44552	-0.672802	6.62389	10
SRR7666904	-0.64808	0.950999	9.06106	10
SRR7666905	-2.95626	2.53155	10.4581	10
SRR7666906	-4.80593	3.84098	12.6911	10
SRR7666907	-6.80101	5.59099	15.3408	10
SRR7666908	-3.22985	2.09963	10.3446	10
SRR7666909	-4.5974	3.52657	12.3214	6
SRR7666910	-3.59644	2.74403	11.0591	10
SRR7666911	-3.58789	2.69526	11.0189	10
SRR7666912	-1.63868	0.741445	8.25995	10
SRR7666913	-0.85994	0.705478	8.86306	10
SRR7666914	-4.5207	3.70631	12.3946	10
SRR7666915	-3.156	2.29711	10.4326	10
SRR7666916	-3.43336	2.82275	10.9974	10
SRR7666917	-1.57938	0.457081	7.99937	10
SRR7666918	-3.78815	2.93181	11.327	10
SRR7666919	-2.91886	1.85922	9.95413	10
SRR7666920	-2.15176	-0.5876	6.81545	6
SRR7666921	-5.36914	4.67087	13.6767	10
SRR7666922	-4.90942	4.3026	13.0928	10
SRR7666923	-2.44575	-0.776898	6.53235	6
SRR7666924	-3.37305	3.01987	11.0905	10
SRR7666925	-2.90888	1.8432	9.93569	10
SRR7666926	-3.27068	2.08224	10.361	10
SRR7666927	1.8664	0.580178	11.598	4
SRR7666928	-2.83105	1.86429	9.89639	10
SRR7666929	-5.28634	4.78278	13.6974	10
SRR7666932	-1.88811	1.12395	8.7074	10
SRR7666933	-2.14573	-0.602343	6.80424	10
SRR7666934	-0.704989	0.882589	9.00748	10
SRR7666936	-3.48985	2.90284	11.0928	10
SRR7666937	4.33148	0.452083	14.0621	4
SRR7666939	4.86086	0.475197	14.5894	4
SRR7666940	-0.66749	0.659349	9.05569	10
SRR7666941	4.35548	0.468664	14.0865	4
SRR7666942	3.36845	0.345514	13.097	4
SRR7666943	-5.93612	5.43517	14.6149	10
SRR7666945	-3.53229	2.69762	10.9807	10
SRR7666946	4.07559	0.497084	13.8075	4
SRR7666947	-3.03342	2.43825	10.4463	10
SRR7666949	5.30211	0.391516	15.0202	4
SRR7666950	-0.664862	0.695592	9.05658	10
SRR7666952	-0.752691	0.680422	8.96955	10
SRR7666953	-2.48423	1.40522	9.32582	10
SRR7666954	3.33089	0.386357	13.0604	4
SRR7666955	-3.10976	1.77265	10.0256	10
SRR7666956	-0.69482	0.674494	9.02766	10
SRR7666957	4.80715	0.344765	14.5249	4
SRR7666958	4.88266	0.457659	14.6097	4
SRR7666959	4.83766	0.418859	14.5616	4
SRR7666961	0.381254	0.549448	10.1079	10
SRR7666962	4.29426	0.400444	14.0234	4
SRR7666963	1.83791	0.610465	11.5696	4
SRR7666965	-1.99641	1.17209	8.81764	10
SRR7666966	4.81759	0.369362	14.5374	4
SRR7666967	4.30185	0.398452	14.031	4
SRR7666968	-1.66009	-0.0122343	7.53397	10
SRR7666969	1.88933	0.41586	11.6205	10
SRR7666970	2.60659	0.593789	12.3372	4
SRR7666971	-3.77566	2.96203	11.3391	10
SRR7666972	-0.748311	0.690203	8.97345	4
SRR7666973	-2.52864	-2.47418	4.91357	8
SRR7666975	0.508228	0.464244	10.2406	10
SRR7666976	4.81401	0.284301	14.5267	3
SRR7666978	-0.796368	0.795354	8.92369	10
SRR7666979	4.87138	0.442606	14.5972	4
SRR7666980	4.83848	0.343037	14.556	4
SRR7666981	-1.74847	0.980824	8.50759	10
SRR7666982	4.77406	0.317317	14.4902	4
SRR7666984	1.09138	0.313356	10.8252	10
SRR7666986	2.64506	0.448242	12.3766	4
SRR7666988	0.835849	0.452321	10.5682	10
SRR7666997	1.82485	0.582286	11.5564	10
SRR7666998	7.25283	0.808468	17.0024	2
SRR7666999	-2.85016	1.87821	9.9197	6
SRR7667000	-2.87629	1.79744	9.88017	6
SRR7667001	1.09632	0.354693	10.8294	10
SRR7667003	2.69419	0.587187	12.4248	4
SRR7667004	-2.8073	1.81948	9.84772	10
SRR7667006	-2.99973	-1.61468	5.56726	6
SRR7667010	4.31603	0.441564	14.0464	4
SRR7667011	-0.796962	0.725789	8.92536	10
SRR7667012	-5.64493	4.09084	13.4598	6
SRR7667013	-5.393	4.62841	13.6634	10
SRR7667014	-2.43167	-0.860637	6.46163	9
SRR7667015	-2.42719	-0.764737	6.54612	10
SRR7667016	-3.58328	2.7647	11.0641	10
SRR7667017	-1.63486	0.399143	7.92515	9
SRR7667018	-2.75862	-0.76114	6.43652	6
SRR7667020	-0.7983	0.851306	8.91994	10
SRR7667021	4.04703	0.428046	13.7776	4
SRR7667022	-3.40768	2.83514	10.9877	10
SRR7667023	-0.422284	0.735229	9.29523	10
SRR7667024	-1.8579	1.01749	8.6104	10
SRR7667025	-2.50999	-0.766544	6.52116	10
SRR7667026	-4.87612	3.20004	12.2885	6
SRR7667027	-1.55342	0.703516	8.17325	10
SRR7667028	-1.60575	0.678459	8.19186	10
SRR7667029	1.01235	0.37493	10.745	10
SRR7667030	1.32554	0.493132	11.057	4
SRR7667031	-2.8265	1.78777	9.83844	6
SRR7667032	-2.60557	2.04561	9.86853	10
SRR7667033	1.88242	0.524178	11.6139	4
SRR7667034	-3.19086	2.12689	10.3364	10
SRR7667035	-5.21287	4.39514	13.371	10
SRR7667036	2.62074	0.417968	12.3524	4
SRR7667038	-2.57207	2.06882	9.86173	10
SRR7667039	4.29136	0.401355	14.0205	4
SRR7667040	2.60313	0.448235	12.3346	4
SRR7667041	-3.96833	3.20675	11.6476	10
SRR7667042	-2.9004	-1.37892	5.81333	6
SRR7667044	-3.6612	3.16823	11.4	10
SRR7667045	-3.49602	2.91094	11.1029	10
SRR7667046	-0.137408	0.654186	9.58329	4
SRR7667047	-2.9769	1.81364	9.96209	6
SRR7667048	4.50918	0.400008	14.238	4
SRR7667049	-1.59892	-0.106007	7.47421	10
SRR7667051	4.33172	0.458982	14.0625	4
SRR7667052	1.85647	0.600938	11.5881	4
SRR7667053	-3.02466	2.44273	10.4433	10
SRR7667054	-1.81464	0.918034	8.50909	6
SRR7667056	-2.58023	2.01409	9.82825	10
SRR7667057	1.34507	0.464689	11.0763	10
SRR7667059	4.80911	0.408628	14.5322	4
SRR7667061	4.05887	0.424403	13.7893	4
SRR7667062	-2.76715	-3.03421	4.33221	8
SRR7667063	5.0754	0.375561	14.7934	4
SRR7667064	4.76066	0.446875	14.4873	4
SRR7667065	2.86864	0.28063	12.5976	4
SRR7667066	4.7498	0.365951	14.4699	4
SRR7667067	-2.38494	-0.771481	6.55619	6
SRR7667068	4.01138	0.411535	13.7416	4
SRR7667069	1.87469	0.496796	11.6061	4
SRR7667070	-0.778985	0.730932	8.94085	10
SRR7667071	-0.731759	0.743312	8.98744	10
SRR7667072	-2.76834	1.87075	9.85717	6
SRR7667074	-1.7116	0.0158255	7.54083	10
SRR7667075	1.88455	0.551399	11.6161	4
SRR7667169	-1.74888	-0.0951799	7.42592	9
SRR7667170	2.79313	0.31818	12.5226	3
SRR7667171	-3.74862	-3.69769	3.29239	7
SRR7667178	3.10609	0.188444	12.8333	4
SRR7667179	1.07987	0.276711	10.8144	4
SRR7667182	2.71853	0.570805	12.4493	3
SRR7667183	1.3485	0.446752	11.0795	4
SRR7667186	1.11338	0.283545	10.8478	4
SRR7667189	2.63966	0.544032	12.3706	5
SRR7667190	2.82283	0.10888	12.5495	4
SRR7667193	1.41335	0.0400899	11.1407	8
SRR7667194	2.7173	0.553804	12.4482	4
SRR7667197	2.44757	0.485119	12.1789	4
SRR7667198	-0.324328	0.819652	9.38811	5
SRR7667199	3.33714	0.393906	13.0668	4
SRR7667200	0.623773	0.498647	10.3534	4
SRR7667201	2.85155	0.369059	12.5817	4
SRR7667203	3.3399	0.344317	13.0684	4
SRR7667207	0.850232	0.460661	10.582	5
SRR7667208	4.76908	0.335307	14.4867	4
SRR7667212	4.27389	0.370529	14.0022	4
SRR7667213	4.78011	0.405162	14.5033	4
SRR7667214	2.392	0.506507	12.1233	4
SRR7667220	7.54764	0.693438	17.2799	3
SRR7667221	2.84968	0.315062	12.5791	4
SRR7667222	4.36297	0.533047	14.096	3
SRR7667223	1.87341	0.44908	11.6047	5
SRR7667226	0.796174	0.427639	10.5303	10
SRR7667227	2.85445	0.379413	12.5847	4
SRR7667230	1.88751	0.507677	11.6189	5
SRR7667232	1.88959	0.46373	11.6209	4
SRR7667237	2.62965	0.425253	12.3613	3
SRR7667240	-2.99976	-3.08948	4.18098	8
SRR7667241	-1.68257	-0.0664331	7.47818	8
SRR7667244	2.70318	0.555693	12.434	3
SRR7667246	1.66607	0.263263	11.3942	4
SRR7667247	1.17415	0.328505	10.9078	4
SRR7667249	0.572627	0.485022	10.3033	4
SRR7667251	2.86376	0.355751	12.5937	4
SRR7667253	2.84198	0.394379	12.5724	4
SRR7667254	2.19257	0.490986	11.9239	5
SRR7667258	4.05019	0.415354	13.7805	3
SRR7667262	2.79792	0.333539	12.5276	4
SRR7667263	2.85148	0.323344	12.581	4
SRR7667265	-2.72682	-3.21802	4.18933	8
SRR7667269	-2.34449	-1.24442	6.13509	8
SRR7667274	-2.73202	-3.21829	4.18674	8
SRR7667275	-2.63251	-1.39706	5.89072	8
SRR7667279	-3.59252	-3.77921	3.29412	7
SRR7667280	-2.55757	-2.68461	4.71114	8
SRR7667281	-5.18424	-5.91708	0.599768	6
SRR7667282	1.39672	0.0235047	11.1239	8
SRR7667283	-2.61445	-2.92638	4.47208	8
SRR7667284	-4.834	-5.9452	0.778928	7
SRR7667285	-3.96502	-5.04107	2.00911	7
SRR7667286	-2.65424	-1.65731	5.64223	8
SRR7667287	-4.8295	-5.86219	0.849446	7
SRR7667288	-2.6401	-1.88946	5.42783	8
SRR7667290	-2.63685	-1.63259	5.67135	8
SRR7667291	-2.95146	-3.03953	4.24647	8
SRR7667293	-5.01652	-5.72277	0.85555	6
SRR7667294	-2.49662	-2.81891	4.60671	8
SRR7667295	-2.58504	-2.48159	4.88782	8
SRR7667296	-3.69234	-4.01353	3.04032	7
SRR7667297	-2.42493	-1.94018	5.45243	8
SRR7667298	-2.36735	-1.64356	5.75339	8
SRR7667301	-3.00475	-1.68534	5.49749	6
SRR7667302	6.94846	0.709467	16.689	3
SRR7667303	-3.56682	-3.56999	3.49024	7
SRR7667304	7.72165	0.644386	17.4453	3
SRR7667306	-3.02591	-3.25811	4.02313	8
SRR7667308	-4.45262	-5.55214	1.32114	7
SRR7667310	-2.53887	-2.98474	4.44598	8
SRR7667312	-2.86981	-1.61905	5.60645	8
SRR7667314	-4.24307	-5.25978	1.68124	7
SRR7667316	-2.79935	-3.67551	3.76521	8
SRR7667317	-2.55191	-2.70442	4.69457	8
SRR7667318	-2.43129	-1.89462	5.49322	8
SRR7667319	-3.51104	-3.28839	3.76203	9
SRR7667320	-2.7454	-1.93813	5.34656	8
SRR7667321	-5.14377	-5.72674	0.778839	6
SRR7667322	-2.40371	-1.46169	5.91083	8
SRR7667323	-2.40703	-1.93742	5.46104	8
SRR7667324	-2.62202	-1.84809	5.4729	7
SRR7667325	-2.5105	-2.79618	4.62314	8
SRR7667327	-2.74888	-2.84397	4.49864	8
SRR7667330	-2.80197	-3.17577	4.19315	8
SRR7667331	-2.62245	-2.67211	4.7001	8
SRR7667332	-2.48104	-2.8272	4.60441	8
SRR7667333	-2.72994	-3.15006	4.24444	8
SRR7667339	-2.40622	-1.43742	5.93279	8
SRR7667340	-2.58241	-3.21264	4.25301	8
SRR7667343	-2.69963	-3.11741	4.2871	8
SRR7667345	-2.44717	-1.91151	5.47196	8
SRR7667346	-2.81379	-3.03162	4.31405	8
SRR7667348	-5.13055	-5.7604	0.758937	6
SRR7667349	-2.65211	-3.23844	4.2048	8
SRR7667351	-2.58045	-1.66962	5.65522	8
SRR7667352	-4.88118	-5.75795	0.90487	6
SRR7667353	-2.6844	-1.87219	5.4292	8
SRR7667355	2.77063	0.271714	12.4994	8
SRR7667356	-2.32816	-1.88766	5.53447	8
SRR7667357	1.04648	0.0244316	10.7857	9
SRR7667359	-4.64647	-5.79512	1.00987	6
SRR7667360	-2.91488	-3.17319	4.14452	9
SRR7667361	-5.06943	-5.98937	0.606901	6
SRR7667364	-2.36155	-1.72264	5.6782	9
SRR7667366	1.11669	0.0869202	10.8548	9
SRR7667367	-2.45831	-1.68323	5.68311	8
SRR7667368	-2.80605	1.81444	9.84324	9
SRR7667370	-2.77012	-3.15449	4.22443	9
SRR7667371	-2.7284	-3.07708	4.31071	8
SRR7667372	-2.52467	-1.72127	5.6251	9
SRR7667374	0.383346	0.562597	10.109	10
SRR7667376	-2.28988	-1.96495	5.47452	9
SRR7667377	-2.71962	-2.00411	5.29376	7
SRR7667378	-2.81411	-3.14017	4.21948	8
SRR7667381	-2.40004	-1.49269	5.88309	9
SRR7667383	-2.6863	-3.11506	4.29507	8
SRR7667384	-2.57287	-2.13699	5.21647	9
SRR7667385	-3.43358	-3.42899	3.67646	6
SRR7667386	1.85257	0.536522	11.584	5
SRR7667387	1.08995	0.250084	10.825	8
SRR7667389	-3.62426	-4.35828	2.76855	7
SRR7667390	-4.73612	-5.98862	0.799914	6
SRR7667391	-6.83849	5.50243	15.3055	11
SRR7667392	1.04566	0.154236	10.7824	5
SRR7667393	-3.3239	2.06518	10.3864	10
SRR7667395	-2.44723	-1.5038	5.85606	9
SRR7667398	-2.94025	-3.20576	4.104	9
SRR7667399	-2.89587	-1.59043	5.62475	6
SRR7667400	-2.76236	-3.13059	4.2477	9
SRR7667401	-1.62286	0.436156	7.96386	10
SRR7667403	1.10307	-0.163175	10.8457	9
SRR7667404	-4.74768	3.40354	12.3394	10
SRR7667405	-4.77452	-5.76686	0.959109	6
SRR7667413	-3.26368	-3.43665	3.75111	8
SRR7667414	-4.38063	-5.38318	1.50504	7
SRR7667415	4.7619	0.298434	14.4765	4
SRR7667418	1.13882	0.204858	10.8747	4
SRR7667424	-1.73203	-0.0326796	7.49008	9
SRR7667429	2.76506	0.525086	12.4972	3
SRR7667435	1.11397	0.154242	10.8508	4
SRR7667436	5.93243	0.449937	15.6515	3
SRR7667440	-2.37389	-1.9537	5.45686	8
SRR7667441	-2.61638	-2.8873	4.50766	8
SRR7667442	-2.71865	-1.61441	5.66122	8
SRR7667444	-3.68228	-3.7188	3.30506	7
SRR7667446	-2.74879	-1.87966	5.40049	7
SRR7667449	-3.09345	-3.38034	3.88348	7
SRR7667455	4.23818	0.285439	13.9641	3
SRR7667458	4.82656	0.391016	14.5482	9
SRR7667460	-3.43822	-3.89532	3.26448	7
SRR7667463	-2.82164	-3.16573	4.19325	9
SRR7667465	-3.79263	-4.80009	2.30045	7
SRR7667472	4.82778	0.404267	14.5505	3
SRR7667474	-3.66594	-3.79506	3.2455	6
SRR7667479	-3.57551	-3.83451	3.25335	7
SRR7667481	-2.72844	-2.22164	5.08543	7
SRR7667484	-1.56542	0.650073	8.15975	10
SRR7667485	-4.66493	-5.89762	0.91542	7
SRR7667489	0.723591	0.409044	10.4593	9
SRR7667490	-5.20151	-5.96466	0.550882	6
SRR7667516	-2.67642	-3.16869	4.25121	9
SRR7667518	1.09525	0.238536	10.8305	9
SRR7667519	-1.60728	0.654748	8.17596	9
SRR7667530	1.62912	0.46886	11.3604	9
SRR7667532	-5.0971	-5.80901	0.738472	6
SRR7667570	6.93191	0.880436	16.6906	4
SRR7667653	-1.54572	0.66006	8.17912	10
SRR7667657	-2.24102	-0.584077	6.78375	9
SRR7667659	-2.95499	-1.58039	5.61451	6
SRR7667661	-3.002	2.39514	10.3935	10
SRR7667664	4.86429	0.430895	14.5891	4
SRR7667666	4.79091	0.482841	14.5203	4
SRR7667679	3.40273	0.259393	13.1292	4
SRR7667680	2.8863	0.488036	12.618	4
SRR7667690	4.75792	0.42877	14.4831	4
SRR7667692	4.76025	0.417107	14.4845	4
SRR7667698	-3.5002	2.86162	11.0716	10
SRR7667699	-1.80471	0.970194	8.53939	10
SRR7667702	-0.773758	0.853686	8.94016	10
SRR7667719	1.03843	0.344507	10.7717	8
SRR7667873	-3.42303	-3.39846	3.70789	7
SRR7667876	7.73687	0.864684	17.4905	3
SRR7667879	4.6188	0.505761	14.3506	3
SRR8319220	-6.7593	6.2901	15.8016	12
SRR8319226	-7.15143	6.21819	16.0309	11
SRR8319234	-6.83914	6.22001	15.8094	12
SRR8319235	-7.21079	6.1119	15.9987	11
SRR8319237	-6.81494	5.69311	15.4224	11
SRR8319241	-6.65621	6.23563	15.6898	12
SRR8319242	-6.18709	5.37091	14.7488	11
SRR8319248	-6.98924	6.32097	15.9873	12
SRR8319251	-6.61751	6.32724	15.7265	12
SRR8319255	-7.19141	6.67499	16.3798	12
SRR8319258	-5.47102	4.66151	13.7419	12
SRR8319259	-7.3045	6.17179	16.1075	11
SRR8319260	-7.24463	6.35104	16.1906	11
SRR8319264	-6.98273	6.51578	16.1193	12
SRR8319265	-7.01052	5.58041	15.4829	11
SRR8319266	-7.32557	5.93817	15.9587	11
SRR8319267	-7.46507	6.22113	16.2567	11
SRR8319269	-7.26722	6.13525	16.0553	11
SRR8319270	-6.81819	6.17586	15.7635	12
SRR8319273	-6.97102	6.32252	15.9754	12
SRR8319274	-7.44124	6.16968	16.2036	11
SRR8319275	-7.01032	6.24483	15.9489	11
SRR8319278	-7.07328	6.3011	16.0333	12
SRR8319282	-7.55492	6.23978	16.3338	11
SRR8319286	-6.77148	6.32144	15.8323	12
SRR8319287	-6.90157	6.12925	15.7903	11
SRR8319288	-6.92903	6.17504	15.842	12
SRR8319296	-6.79439	6.01166	15.6312	12
SRR8319304	-7.26497	6.1354	16.0538	11
SRR8319305	-6.80646	6.07583	15.6849	12
SRR8319308	-6.79493	6.2727	15.8148	12
SRR8319311	-6.67124	6.27869	15.7308	12
SRR8319317	-6.78158	6.34909	15.8589	12
SRR8319324	-6.65499	5.99281	15.5186	12
SRR8319327	-7.44751	6.15043	16.1946	11
SRR8319328	-6.98498	6.24485	15.9309	12
SRR8319330	-7.20464	5.91855	15.8587	11
SRR8319333	-6.99826	5.93284	15.7214	11
SRR8319334	-6.9523	6.07409	15.7878	12
SRR8319336	-7.32802	6.07021	16.0531	11
SRR8319340	-7.33153	6.36935	16.2654	11
SRR8319349	-6.78407	6.15437	15.724	12
SRR8319350	-6.8735	6.24749	15.8532	12
SRR8319355	-5.9948	5.17518	14.4746	12
SRR8319356	-6.74545	6.2606	15.771	12
SRR8319359	-6.81204	5.79424	15.4913	12
SRR8319361	-6.97521	6.20831	15.8983	12
SRR8319363	-6.80027	6.144	15.7283	12
SRR8319367	-6.79373	6.29973	15.8329	12
SRR8319368	-7.49737	6.11578	16.2058	11
SRR8319373	-6.74132	6.28535	15.7855	12
SRR8319374	-7.22242	6.07952	15.9843	11
SRR8319377	-6.66325	5.98245	15.5172	12
SRR8319385	-7.19968	5.88497	15.8316	11
SRR8319387	-6.55763	6.2643	15.6396	12
SRR8319388	-7.2033	5.97691	15.8987	11
SRR8319389	-7.20491	5.9845	15.9051	11
SRR8319390	-6.67931	6.09192	15.6055	12
SRR8319391	-6.69789	5.94273	15.514	12
SRR8319399	-6.89543	6.08181	15.7526	12
SRR8319400	-6.88211	6.00248	15.6874	12
SRR8319407	-6.82764	6.19605	15.7844	12
SRR8319419	-6.75899	6.36831	15.8563	12
SRR8319435	-5.03502	3.7112	12.76	11
SRR8319437	-5.9979	5.14645	14.4566	12
SRR8319445	-4.97638	4.09102	12.9886	12
SRR8319455	-6.52952	6.09209	15.4987	12
SRR8319461	-6.51805	6.19601	15.5634	12
SRR8319466	-7.18231	5.62592	15.6374	11
SRR8319490	-5.68208	4.5577	13.8174	11
SRR8319492	-6.90788	6.06042	15.7465	12
SRR8319495	-6.78872	6.147	15.7222	12
SRR8319507	-7.22974	6.20674	16.0787	11
SRR8319508	-7.23654	6.12096	16.0234	11
SRR8319509	-5.1248	3.98304	13.0165	11
SRR8319511	-7.31414	6.13128	16.086	11
SRR8319513	-6.8349	6.2619	15.8358	12
SRR8319516	-6.88117	5.95108	15.6507	11
SRR8319519	-7.08605	6.48932	16.1744	12
SRR8319520	-6.93843	6.32959	15.9571	12
SRR8319524	-6.90524	6.00058	15.7026	12
SRR8319526	-7.53272	6.34334	16.3906	11
SRR8319530	-6.79121	6.05182	15.6572	12
SRR8319531	-6.89138	6.02469	15.7096	12
SRR8319533	-6.82963	5.95744	15.6183	12
SRR8319535	-6.76398	6.07571	15.6545	12
SRR8319536	-6.71051	6.04713	15.5963	12
SRR8319538	-6.90676	6.16503	15.8191	12
SRR8319539	-6.89788	6.29324	15.9027	12
SRR8319545	-7.00248	6.29409	15.9779	12
SRR8319546	-5.14613	4.26114	13.2292	12
SRR8319550	-7.32321	6.02329	16.0167	11
SRR8319551	-7.22335	6.03403	15.953	11
SRR8319552	-6.66365	5.93798	15.4863	12
SRR8319553	-7.30536	6.03931	16.0152	11
SRR8319554	-7.1527	6.20697	16.0239	12
SRR8319555	-6.73009	5.98216	15.5647	12
SRR8319561	-7.3548	6.51541	16.3844	11
SRR8319564	-7.5102	6.56243	16.5282	11
SRR8319565	-7.14431	5.9776	15.8571	11
SRR8319566	-6.71915	5.76901	15.4073	11
SRR8319568	-7.29893	6.28795	16.185	11
SRR8319569	-7.34332	6.05268	16.0517	11
SRR8319570	-6.89157	5.65172	15.448	11
SRR8319572	-5.24324	4.46096	13.4392	10
SRR8319575	-6.78636	5.74983	15.4418	12
SRR8319576	-6.54712	6.045	15.4782	12
SRR8319578	-6.80371	6.12594	15.7181	12
SRR8319579	-7.38664	6.23629	16.2114	11
SRR8319582	-7.50633	6.4888	16.4738	11
SRR8319585	-7.48849	6.15547	16.2273	11
SRR8319586	-7.4557	6.15698	16.205	11
SRR8319587	-7.18857	6.05984	15.9463	11
SRR8319588	-6.64258	5.99313	15.5099	12
SRR8319593	-6.77214	5.91638	15.5485	12
SRR8319599	-6.95036	5.85855	15.6351	11
SRR8319602	-2.63053	-1.36427	5.92213	8
SRR8319605	-6.99486	5.72649	15.5742	11
SRR8319606	-5.20551	4.22404	13.2444	12
SRR8319607	-6.77207	6.00507	15.6107	12
SRR8319608	-5.52695	4.60756	13.7431	12
SRR8319609	-5.01347	4.07422	13.0028	11
SRR8319610	-6.82793	5.78047	15.493	11
SRR8319611	-7.01203	5.79159	15.6321	11
SRR8319613	-6.79138	5.66043	15.3827	11
SRR8319614	-6.95212	5.81495	15.6058	11
SRR8319616	-5.44433	4.33949	13.4948	11
SRR8319617	-6.91088	5.7388	15.5229	11
SRR8319622	-6.81688	5.66343	15.403	12
SRR8319625	-5.39687	4.69113	13.7105	12
SRR8319627	-7.03793	5.7381	15.6131	11
SRR8319629	-6.94195	5.75546	15.5568	11
SRR8319632	-6.94814	5.62299	15.4682	11
SRR8319634	-6.8137	5.7481	15.4601	11
SRR8319635	-6.74469	5.95714	15.5575	12
SRR8319637	-7.01314	5.71985	15.5826	11
SRR8319638	-6.86101	5.74785	15.4937	11
SRR8319640	-4.99115	4.09541	13.0022	11
SRR8319641	-5.8939	5.18126	14.407	12
SRR8319643	-7.11918	5.83408	15.7384	11
SRR8319644	-6.63734	6.0161	15.5223	12
SRR8319648	-6.95566	5.76683	15.5745	11
SRR8319649	-5.69911	4.83539	14.0257	12
SRR8319650	-6.91102	5.76321	15.5401	11
SRR8319651	-6.80965	5.80121	15.4945	12
SRR8319652	-5.71144	4.48392	13.7858	12
SRR8319653	-3.71121	2.54356	11.0011	11
SRR8319654	-6.80626	5.71391	15.4308	11
SRR8319655	-5.20212	4.4864	13.4282	12
SRR8319656	-6.81922	5.94311	15.6009	12
SRR8319657	-6.83211	5.71156	15.4476	11
SRR8319659	-5.26936	4.18289	13.2603	11
SRR8319660	-5.24713	4.27129	13.3074	11
SRR8319662	-6.95958	5.51055	15.3975	11
SRR8319663	-6.92672	5.56182	15.41	11
SRR8319664	-6.91385	5.62772	15.4471	11
SRR8319665	-5.47968	4.68991	13.7681	12
SRR8319666	-1.83831	0.965183	8.55933	8
SRR8319667	-7.0004	5.71261	15.5684	11
SRR8319668	-5.03528	3.62354	12.6979	11
SRR8319669	-6.85412	5.74653	15.4878	11
SRR8319670	-5.70178	4.55086	13.8264	11
SRR8319672	-5.52637	4.3303	13.5462	11
SRR8319675	-6.85272	5.80321	15.5266	11
SRR8319676	-5.49143	4.38233	13.5584	11
SRR8319677	-6.97483	5.86475	15.6569	11
SRR8319678	-6.30507	5.44632	14.8858	12
SRR8319679	-7.18199	5.77184	15.7396	11
SRR8319681	-5.92452	5.23464	14.4663	12
SRR8319682	-6.99224	5.85024	15.6592	11
SRR8319684	-6.77981	5.81364	15.4819	11
SRR8319686	-6.90033	5.58417	15.4069	11
SRR8319688	-6.88796	5.89295	15.6147	12
SRR8319689	-7.10696	6.02252	15.8619	11
SRR8319690	-6.84578	5.70214	15.4507	11
SRR8319692	-6.9849	5.86987	15.6677	11
SRR8319693	-7.04882	5.78468	15.6535	11
SRR8319695	-6.96641	5.90456	15.6789	11
SRR8319696	-7.00184	5.71906	15.574	11
SRR8319697	-4.18959	3.31842	11.8849	12
SRR8319700	-7.01496	6.06254	15.8244	12
SRR8319702	-6.91158	6.00496	15.7102	12
SRR8319706	-6.65029	6.04775	15.5537	12
SRR8319710	-6.80075	6.22597	15.7862	12
SRR8319713	-6.96465	5.82077	15.6188	12
SRR8319715	-7.32552	6.04341	16.0325	11
SRR8319717	-7.07851	5.64276	15.5751	11
SRR8319725	-6.9721	6.12135	15.835	12
SRR8319733	-7.26251	5.84299	15.8469	11
SRR8319734	-7.15089	5.83475	15.7615	11
SRR8319746	-6.7642	6.27407	15.7939	12
SRR8319751	-6.93163	5.90532	15.6546	12
SRR8319753	-7.04127	5.65563	15.5576	11
SRR8319756	-6.94779	6.00105	15.7333	12
SRR8319760	-7.17474	6.11856	15.9776	11
SRR8319764	-7.08313	5.97518	15.8117	12
SRR8319773	-6.88776	6.13208	15.7824	12
SRR8319774	-7.33204	6.18091	16.1336	11
SRR8319786	-6.84957	6.11019	15.7398	12
SRR8319787	-7.05744	5.90382	15.7433	12
SRR8319789	-7.38903	6.26726	16.2348	11
SRR8319793	-7.28462	6.25946	16.1548	11
SRR8319794	-7.26913	5.83781	15.848	11
SRR8319795	-6.93586	6.16911	15.8427	12
SRR8319796	-7.053	5.62333	15.5433	11
SRR8319801	-5.14781	4.45454	13.3673	12
SRR8319802	-6.65153	5.98284	15.5091	12
SRR8319806	-6.85682	5.59748	15.3852	11
SRR8319807	-5.58837	4.27535	13.551	11
SRR8319809	-6.79707	5.67971	15.4002	11
SRR8319810	-5.39346	4.73852	13.7416	12
SRR8319812	-6.93304	5.66228	15.485	11
SRR8319814	-7.3326	5.65412	15.7644	11
SRR8319815	-4.88035	3.78921	12.7067	11
SRR8319816	-2.49898	-0.420913	6.83296	11
SRR8319817	-6.89253	5.59509	15.409	11
SRR8319818	-6.90097	5.79825	15.5576	11
SRR8319819	-7.02398	5.78272	15.6344	11
SRR8319820	-7.09638	5.85535	15.7371	11
SRR8319822	-5.37055	4.41961	13.4996	11
SRR8319823	-6.02949	5.18643	14.5072	12
SRR8319825	-5.13978	4.27432	13.2342	12
SRR8319826	-5.42996	4.70108	13.7409	12
SRR8319827	-4.90995	3.76277	12.7087	11
SRR8319829	-5.4914	4.27315	13.481	11
SRR8319830	-7.05611	5.96411	15.7847	11
SRR8319832	-4.75862	3.72444	12.575	11
SRR8319833	-5.6639	4.12669	13.4989	11
SRR8319834	-6.34792	5.45228	14.9205	12
SRR8319835	-6.68342	5.92961	15.4945	12
SRR8319837	-6.88015	5.63069	15.4251	11
SRR8319838	-6.08861	5.43109	14.7208	12
SRR8319839	-5.99529	5.09179	14.4164	12
SRR8319840	-6.27134	5.22334	14.7054	12
SRR8319842	-7.0602	6.1047	15.8862	11
SRR8319844	-6.5443	5.57019	15.1432	12
SRR8319845	-6.88933	5.65819	15.451	11
SRR8319846	-6.85418	5.73872	15.4824	11
SRR8319847	-5.21901	4.45226	13.4159	12
SRR8319848	-5.22955	4.5006	13.4576	12
SRR8319850	-4.43605	3.593	12.2539	12
SRR8319852	-6.39826	5.68342	15.1185	12
SRR8319853	-5.95677	5.18421	14.4539	12
SRR8319855	-7.07403	5.88279	15.7404	11
SRR8319856	-7.16513	5.8295	15.768	11
SRR8319857	-7.19163	5.74706	15.729	11
SRR8319858	-7.08576	5.89223	15.7554	11
SRR8319859	-6.9902	5.59104	15.4758	11
SRR8319860	-7.04079	5.79675	15.6563	11
SRR8319861	-6.81399	6.04299	15.6672	12
SRR8319863	-5.9389	4.33578	13.8415	11
SRR8319864	-7.0268	5.82015	15.6627	11
SRR8319865	-7.18139	5.9161	15.8404	11
SRR8319866	-6.97871	5.98431	15.7436	11
SRR8319867	-7.17174	6.09263	15.9573	11
SRR8319869	-5.69086	4.51358	13.7923	11
SRR8319871	-4.90279	3.75761	12.7	11
SRR8319872	-5.16835	3.96202	13.0323	11
SRR8319875	-7.00185	5.85092	15.6665	11
SRR8319876	-6.7248	6.11812	15.6563	12
SRR8319877	-5.47154	4.70242	13.7712	12
SRR8319878	-6.4363	5.64465	15.1184	12
SRR8319879	-6.99487	5.88978	15.6888	11
SRR8319882	-7.24777	6.1859	16.077	11
SRR8319883	-7.00098	5.9146	15.7106	11
SRR8319884	-7.29499	5.9925	15.975	11
SRR8319885	-6.70089	5.72324	15.3622	11
SRR8319886	-7.22028	5.88998	15.8498	11
SRR8319888	-5.22812	4.28285	13.3021	12
SRR8319891	-6.9294	6.04993	15.7545	12
SRR8319892	-7.28875	6.0982	16.0447	11
SRR8319895	-6.68059	6.44964	15.8574	12
SRR8319897	-7.47383	6.10302	16.1801	11
SRR8319898	-6.72574	5.91101	15.5116	12
SRR8319906	-6.84915	6.20765	15.8079	12
SRR8319908	-7.41531	6.09681	16.134	11
SRR8319928	-6.63583	6.08373	15.5687	12
SRR8319950	-7.49047	6.28832	16.3219	11
SRR8319963	-7.20906	6.09682	15.9869	11
SRR8319970	-7.299	6.33369	16.2172	11
SRR8319972	-6.8797	6.38068	15.951	12
SRR8319974	-4.67639	-6.11067	0.734526	7
SRR8319975	-5.01104	-5.97524	0.652145	7
SRR8319976	-4.83348	-6.10031	0.652323	7
SRR8319977	-4.63823	-6.07508	0.785689	7
SRR8319978	-4.55903	-6.20037	0.728879	7
SRR8319979	-4.88736	-6.19298	0.545439	6
SRR8319980	-4.5319	-6.03145	0.882739	6
SRR8319984	-4.50731	-6.07353	0.862522	7
SRR8319985	-4.59149	-6.06266	0.822839	8
SRR8319986	-4.85944	-6.1194	0.621716	7
SRR8319987	-3.82031	-5.22664	1.92105	8
SRR8319988	-5.10773	-6.34067	0.297558	6
SRR8319989	-4.78747	-6.00008	0.760897	7
SRR8319990	-4.32735	-5.43858	1.48438	8
SRR8319991	-4.26449	-5.71645	1.29443	8
SRR8319992	-5.2189	-6.26092	0.298639	6
SRR8319994	-4.17464	-5.80733	1.27194	8
SRR8319995	-4.12101	-5.85302	1.26553	8
SRR8319996	-4.73107	-6.11425	0.700033	7
SRR8319997	-4.55505	-6.27748	0.668098	7
SRR8319998	-4.95972	-6.00777	0.655168	6
SRR8319999	-4.46744	-6.29571	0.703764	8
SRR8320000	-4.37092	-5.86971	1.1078	8
SRR8320001	-5.29296	-6.14846	0.347845	6
SRR8320002	-5.07286	-6.26229	0.38174	6
SRR8320003	-5.33447	-6.13268	0.336812	6
SRR8320004	-4.31983	-5.44919	1.47905	8
SRR8320006	-4.95527	-6.13514	0.553554	7
SRR8320007	-3.80864	-5.21578	1.93489	8
SRR8320008	-4.84488	-5.90287	0.807295	7
SRR8320009	-4.91597	-5.91217	0.758632	6
SRR8320010	-4.4998	-6.14623	0.80739	7
SRR8320011	-4.80979	-6.15127	0.624311	6
SRR8320012	-5.06569	-6.06973	0.543326	6
SRR8320013	-4.53945	-6.05514	0.859018	7
SRR8320014	-4.90287	-5.93386	0.748439	6
SRR8320015	-4.69585	-6.21029	0.641791	7
SRR8320016	-4.63228	-6.09037	0.776601	7
SRR8320018	-4.6978	-6.17771	0.667318	7
SRR8320019	-4.29445	-5.65559	1.32223	7
SRR8320020	-5.21143	-6.04491	0.479527	6
SRR8320021	-4.59943	-5.90792	0.944784	7
SRR8320022	-4.74095	-6.00398	0.784558	7
SRR8320023	-5.2059	-6.24069	0.322671	6
SRR8320024	-4.69894	-6.02961	0.787838	7
SRR8320025	-4.41744	-6.07045	0.916888	8
SRR8320026	-4.58514	-5.9891	0.886654	8
SRR8320027	-4.98325	-5.85442	0.767046	6
SRR8320028	-4.64848	-6.15929	0.710864	7
SRR8320030	-5.19431	-6.22835	0.339444	6
SRR8320031	-3.7893	-4.51783	2.55004	7
SRR8320032	-4.22517	-5.73283	1.30371	8
SRR8320033	-4.8678	-6.07895	0.64998	6
SRR8320035	-4.57985	-6.29802	0.636975	6
SRR8320037	-4.40945	-6.15928	0.848859	8
SRR8320038	-4.52476	-6.01687	0.898782	8
SRR8320039	-4.4242	-6.19975	0.807243	8
SRR8320040	-5.11472	-6.20049	0.408132	6
SRR8320042	-4.73271	-6.19012	0.637012	7
SRR8320043	-4.14492	-5.76615	1.3126	8
SRR8320044	-4.49678	-5.97038	0.952931	8
SRR8320046	-5.11708	-6.20938	0.399492	6
SRR8320047	-4.43314	-6.00489	0.961429	7
SRR8320048	-4.63941	-6.09292	0.770406	7
SRR8320049	-5.14555	-6.30267	0.306805	6
SRR8320051	-5.07497	-6.15407	0.469003	6
SRR8320052	-3.80479	-4.63743	2.43741	8
SRR8320053	-4.29284	-5.66888	1.31202	7
SRR8320054	-4.76436	-6.02631	0.752765	6
SRR8320055	-4.33287	-6.32449	0.757897	7
SRR8320056	-4.82802	-6.27889	0.509419	7
SRR8320057	-2.76789	-3.45679	3.9764	8
SRR8320058	-2.88096	-3.50415	3.8797	8
SRR8320059	-5.05338	-6.17276	0.466169	6
SRR8320061	-4.74581	-6.15003	0.662248	7
SRR8320062	-2.83168	-3.63232	3.78752	8
SRR8320063	-5.23437	-6.14773	0.382237	6
SRR8320064	-4.78119	-6.00819	0.757874	6
SRR8320065	-4.42334	-6.41688	0.630087	7
SRR8320066	-5.2947	-6.14334	0.351038	6
SRR8320067	-4.8962	-6.21655	0.521059	6
SRR8320068	-5.00976	-6.21609	0.455913	7
SRR8320069	-4.60115	-6.13353	0.759264	8
SRR8320070	-4.761	-6.22328	0.593574	7
SRR8320071	-4.77222	-6.10713	0.682114	7
SRR8320072	-4.22468	-5.98968	1.09407	8
SRR8320074	-3.91178	-4.85018	2.19972	8
SRR8320075	-4.08049	-5.8224	1.30685	8
SRR8320076	-3.87592	-4.66095	2.38301	7
SRR8320077	-5.0609	-6.20257	0.437467	6
SRR8320078	-4.27232	-5.64148	1.34623	8
SRR8320079	-4.51273	-6.27582	0.693888	7
SRR8320081	-5.325	-6.23186	0.261201	6
SRR8320082	-2.84472	-3.68484	3.73518	8
SRR8320083	-3.83927	-5.21168	1.92326	8
SRR8320084	-4.41958	-6.08638	0.902623	7
SRR8320085	-4.45924	-6.12564	0.847639	8
SRR8320086	-2.8559	-3.63283	3.77541	8
SRR8320087	-4.45303	-6.03286	0.927086	7
SRR8320088	-4.81096	-6.08237	0.680002	7
SRR8320089	-4.45052	-6.21431	0.780132	7
SRR8320090	-4.12409	-6.071	1.08561	8
SRR8320091	-4.68627	-6.17954	0.672485	7
SRR8320092	-4.73177	-5.98949	0.801715	7
SRR8320093	-4.8567	-6.20496	0.553332	7
SRR8320094	-4.61478	-6.04579	0.823194	7
SRR8320095	-4.70127	-6.14006	0.696123	7
SRR8320096	-2.71052	-3.27338	4.14724	8
SRR8320097	-4.60898	-6.15849	0.734316	7
SRR8320098	-4.34841	-5.6953	1.2633	7
SRR8320099	-4.66827	-6.01292	0.819203	7
SRR8320100	-4.91017	-6.13833	0.576957	6
SRR8320101	-4.2557	-5.47802	1.48679	7
SRR8320102	-4.83632	-6.11671	0.637268	7
SRR8320103	-4.78177	-6.01576	0.75134	7
SRR8320104	-4.32787	-6.2689	0.806273	8
SRR8320105	-4.65172	-6.2864	0.605014	7
SRR8320106	-5.05507	-6.24402	0.406947	6
SRR8320107	-4.72196	-6.24742	0.596354	8
SRR8320108	-4.64218	-6.08748	0.773249	7
SRR8320109	-5.05527	-6.25227	0.400082	6
SRR8320110	-4.6006	-6.23971	0.672717	7
SRR8320111	-2.78054	-3.67902	3.77119	8
SRR8320112	-4.14519	-5.74703	1.32841	8
SRR8320113	-4.06884	-5.86327	1.28725	8
SRR8320114	-4.78717	-6.03181	0.735092	7
SRR8320115	-4.2922	-5.93609	1.09894	8
SRR8320116	-4.48379	-6.14744	0.815645	8
SRR8320117	-2.59993	-2.9047	4.49761	8
SRR8320118	-2.56403	-3.32705	4.1654	8
SRR8320119	-4.59292	-6.19317	0.715211	7
SRR8320120	-2.69437	-3.23942	4.18486	8
SRR8320121	-4.77413	-6.11944	0.670934	7
SRR8320122	-3.89323	-5.36098	1.7687	8
SRR8320123	-4.42718	-6.17888	0.822599	7
SRR8320124	-4.77523	-6.15363	0.64233	7
SRR8320125	-4.3016	-6.29973	0.796208	7
SRR8320126	-2.82817	-3.62908	3.79205	8
SRR8320127	-3.74589	-5.27202	1.91946	8
SRR8320129	-4.87396	-6.02547	0.69019	6
SRR8320130	-2.74939	-3.72079	3.74955	8
SRR8320131	-4.75185	-6.04821	0.742073	7
SRR8320132	-4.22819	-5.9847	1.09612	8
SRR8320133	-4.77126	-6.24826	0.567215	7
SRR8320134	-5.23679	-6.35259	0.2134	6
SRR8320135	-4.65069	-6.14094	0.724593	7
SRR8320136	-4.92248	-5.96704	0.709976	8
SRR8320137	-4.75615	-6.24038	0.582379	7
SRR8320138	-4.82406	-6.18312	0.590024	7
SRR8320139	-4.82209	-6.14563	0.621828	6
SRR8320140	-4.34861	-5.85053	1.13634	8
SRR8320141	-2.75557	-3.24875	4.14892	8
SRR8320142	-4.4029	-6.08353	0.914578	7
SRR8320143	-4.94511	-6.10141	0.586997	6
SRR8320144	-4.56131	-6.11209	0.799799	7
SRR8320145	-4.02091	-5.6751	1.45579	8
SRR8320146	-4.89266	-6.28059	0.470727	6
SRR8320147	-5.0341	-6.18334	0.468644	6
SRR8320148	-4.44284	-6.27703	0.733242	7
SRR8320150	-3.95141	-5.01679	2.03695	7
SRR8320152	-4.50871	-5.91904	0.988029	7
SRR8320153	-4.90744	-6.24156	0.494118	6
SRR8320154	-5.2369	-6.36115	0.206338	6
SRR8320155	-2.78405	-3.6898	3.76003	8
SRR8320156	-4.47603	-6.16718	0.803968	8
SRR8320157	-4.65083	-6.10592	0.753171	7
SRR8320158	-4.57906	-6.08097	0.815026	7
SRR8320159	-2.49388	-3.35572	4.17145	8
SRR8320160	-4.69381	-6.07399	0.754481	7
SRR8320161	-4.77895	-6.32678	0.498573	7
SRR8320162	-4.73617	-6.07379	0.730188	7
SRR8320163	-3.73646	-4.33502	2.73607	7
SRR8320164	-4.18486	-5.72987	1.3208	8
SRR8320165	-4.5906	-5.83023	1.01339	7
SRR8320166	-5.10869	-6.16537	0.440313	6
SRR8320167	-4.89661	-6.22005	0.517956	7
SRR8320168	-4.14682	-5.76142	1.3155	8
SRR8320169	-5.31893	-6.32561	0.188089	6
SRR8320170	-5.28465	-6.17126	0.334006	6
SRR8320171	-4.5491	-5.89135	0.987362	6
SRR8320172	-5.26881	-5.97917	0.500193	6
SRR8320173	-3.93937	-5.32933	1.77302	8
SRR8320174	-2.73395	-3.16576	4.22856	8
SRR8320175	-5.09774	-6.10283	0.497768	6
SRR8320177	-4.91757	-6.19707	0.524667	7
SRR8320178	-4.65385	-6.05374	0.794123	7
SRR8320179	-4.87864	-6.30748	0.45683	7
SRR8320180	-3.11422	-3.39352	3.86088	8
SRR8320181	-5.56676	-6.38093	0	6
SRR8320182	-5.3697	-6.12062	0.326346	6
SRR8320183	-4.49773	-6.24019	0.731692	8
SRR8320184	-4.7656	-6.09682	0.694362	7
SRR8320185	-4.86192	-5.84857	0.841875	6
SRR8320186	-3.47901	-3.9277	3.21668	7
SRR8320187	-2.80793	-3.20182	4.1672	9
SRR8320189	-5.28702	-6.03147	0.446909	6
SRR8320190	-2.78724	-3.73696	3.71715	8
SRR8320192	-4.89134	-5.83793	0.833601	7
SRR8320193	-4.47155	-6.00938	0.935601	7
SRR8320194	-4.60659	-5.85935	0.98036	7
SRR8320195	-4.64604	-6.18726	0.689394	7
SRR8320197	-5.2507	-6.31292	0.237798	6
SRR8320198	-5.0117	-6.299	0.387014	6
SRR8320199	-5.01534	-6.12837	0.52443	6
SRR8320200	-4.62083	-6.09311	0.780968	7
SRR8320201	-4.926	-6.19383	0.522441	7
SRR8320202	-4.90966	-5.75929	0.887337	6
SRR8320203	-4.80679	-6.22545	0.56537	7
SRR8320204	1.05779	-0.175646	10.8007	8
SRR8320205	-4.31768	-5.17909	1.71339	7
SRR8320206	-2.58799	-3.24954	4.22382	8
SRR8320207	-4.65506	-6.04572	0.799992	7
SRR8320208	-4.67082	-6.40839	0.494228	7
SRR8320209	-5.2351	-6.1239	0.401305	6
SRR8320210	-5.16681	-6.382	0.229714	6
SRR8320211	-5.25166	-6.29023	0.255786	6
SRR8320212	-5.07601	-6.13625	0.482978	6
SRR8320213	-4.91406	-6.21004	0.516078	7
SRR8320214	-3.8716	-5.14489	1.96524	9
SRR8320215	-4.35878	-5.86482	1.1188	7
SRR8320217	-4.62044	-6.03387	0.829673	7
SRR8320218	-4.73169	-6.3206	0.530897	7
SRR8320219	-4.98621	-6.14434	0.528181	7
SRR8320220	-4.75552	-6.23322	0.588602	7
SRR8320221	-4.72192	-6.06693	0.744032	7
SRR8320222	-5.16494	-6.25176	0.337245	6
SRR8320223	-5.04904	-5.92614	0.670387	6
SRR8320224	-4.91718	-6.22203	0.504479	6
SRR8320225	-3.26556	-2.48253	4.65211	7
SRR8320226	-4.97208	-6.12245	0.554235	6
SRR8320227	-5.2276	-5.90733	0.582711	6
SRR8320228	-4.42667	-5.99068	0.97678	8
SRR8320229	-4.54266	-6.0541	0.858013	7
SRR8320230	-2.60332	-3.33207	4.1432	8
SRR8320231	-2.79043	-3.43893	3.98094	8
SRR8320232	-4.89763	-6.24499	0.49698	7
SRR8320233	-4.88737	-6.04691	0.664901	7
SRR8320234	-4.89502	-5.99497	0.702977	6
SRR8320235	-4.56411	-6.34757	0.605542	7
SRR8320236	-4.89765	-6.14119	0.581845	6
SRR8320237	-5.07419	-6.26191	0.381282	6
SRR8320238	-4.40098	-6.18438	0.833219	7
SRR8320239	-3.84514	-5.13155	1.98995	8
SRR8320240	-4.5547	-6.07752	0.831914	7
SRR8320241	-2.92046	-3.56598	3.80295	8
SRR8320244	-4.23369	-5.9857	1.09213	8
SRR8320245	-4.95719	-6.11695	0.567319	6
SRR8320246	-4.53301	-6.17993	0.760643	7
SRR8320247	-4.30241	-5.92626	1.10109	8
SRR8320248	-2.6973	-1.8842	5.41354	5
SRR8320249	-3.8681	-4.98707	2.1004	8
SRR8320251	-3.47925	-3.8822	3.2567	7
[truncated: 436 more rows]

## Sheet: Fig.4g
	EMT_score	seurat_clusters
[truncated: 1,843 more rows]

[truncated: 2 more sheets: Fig.4h, Fig.4i]
