# Supplementary material for: Exploring the cellular landscape of circular RNAs using full-length single-cell RNA sequencing
Source: Nat Commun. 2022 Jun 10;13:3242. doi: 10.1038/s41467-022-30963-8 (PMC9187688; doi:10.1038/s41467-022-30963-8)
Supplement: Supplementary file 5 — source data [file 41467_2022_30963_MOESM5_ESM.zip › Source data/Figure5.xlsx]

## Sheet: Fig.5a
Species	Type	Tissue	#Count
Homo sapiens	single cell	Blood	2915
Homo sapiens	single cell	Bone Marrow	295
Homo sapiens	single cell	Brain	3087
Homo sapiens	single cell	Colon	320
Homo sapiens	single cell	Liver	294
Homo sapiens	single cell	Ovary	33
Homo sapiens	single cell	Pancreas	3182
Homo sapiens	single cell	Retina	92
Homo sapiens	single cell	Skeletal Muscle	348
Homo sapiens	single cell	Skin	2691
Homo sapiens	single cell	Testis	144
Homo sapiens	single cell	Tonsil	282
Homo sapiens	single cell	BRCA	2565
Homo sapiens	single cell	KDNY	112
Homo sapiens	single cell	GBM	3371
Homo sapiens	single cell	LUNG	320
Homo sapiens	single cell	MM	765
Homo sapiens	single cell	OSCC	679
Homo sapiens	Bulk	Blood	11
Homo sapiens	Bulk	Bone Marrow	18
Homo sapiens	Bulk	Brain	40
Homo sapiens	Bulk	Breast	15
Homo sapiens	Bulk	Colon	38
Homo sapiens	Bulk	Kidney	16
Homo sapiens	Bulk	Liver	97
Homo sapiens	Bulk	Lung	32
Homo sapiens	Bulk	Oral	6
Homo sapiens	Bulk	Ovary	5
Homo sapiens	Bulk	Pancreas	10
Homo sapiens	Bulk	Skeletal Muscle	34
Homo sapiens	Bulk	Skin	38
Homo sapiens	Bulk	Testis	8
Homo sapiens	Bulk	Tonsil	7
Homo sapiens	Bulk	Retina	1
Homo sapiens	Bulk	BRCA	237
Homo sapiens	Bulk	COLO	42
Homo sapiens	Bulk	GBM	24
Homo sapiens	Bulk	KDNY	23
Homo sapiens	Bulk	LIHC	41
Homo sapiens	Bulk	TLUNG	44
Homo sapiens	Bulk	MM	212
Homo sapiens	Bulk	OSCC	19
Homo sapiens	Bulk	OV	22
Homo sapiens	Bulk	PAAD	61
Homo sapiens	Bulk	SKCM	42
Homo sapiens	Bulk	TGCT	10
Mus musculus	single cell	Bone Marrow	10729
Mus musculus	single cell	Brain	50799
Mus musculus	single cell	Colon	231
Mus musculus	single cell	Kidney	411
Mus musculus	single cell	Large_Intestine	3824
Mus musculus	single cell	Limb_Muscle	1052
Mus musculus	single cell	Liver	1702
Mus musculus	single cell	Lung	1893
Mus musculus	single cell	Pancreas	3149
Mus musculus	single cell	Retina	848
Mus musculus	single cell	Skin	3795
Mus musculus	single cell	Testis	175
Mus musculus	Bulk	Liver	10
Mus musculus	Bulk	Brain	30
Mus musculus	Bulk	Skeletal Muscle	6
Mus musculus	Bulk	Small Intestine	6
Mus musculus	Bulk	Lung	6
Mus musculus	Bulk	Testis	6
Mus musculus	Bulk	Kidney	3
Mus musculus	Bulk	Colon	2
Mus musculus	Bulk	Retina	1

## Sheet: Fig.5b
Cell type	Group Type	percentage	Species
Glutamatergic_excitatory	Group	0.30731	Human
Glutamatergic_excitatory	general	0.0450025	Human
Glutamatergic_excitatory	cell	0.0285927	Human
Glutamatergic_excitatory	tissue	0.0447539	Human
Glutamatergic_excitatory	Low	0.574341	Human
OPC	general	0.0900508	Human
OPC	Group	0.433551	Human
OPC	cell	0.0232389	Human
OPC	tissue	0.0239651	Human
OPC	Low	0.429194	Human
B cell	general	0.0465793	Human
B cell	Group	0.388404	Human
B cell	cell	0.0342067	Human
B cell	tissue	0.0291121	Human
B cell	Low	0.501698	Human
Neural stem cell	general	0.0537022	Human
Neural stem cell	Group	0.424464	Human
Neural stem cell	cell	0.0298346	Human
Neural stem cell	tissue	0.0138324	Human
Neural stem cell	Low	0.478167	Human
Spermatogonia	general	0.0716034	Human
Spermatogonia	Group	0.445532	Human
Spermatogonia	cell	0.0403917	Human
Spermatogonia	Low	0.440024	Human
Spermatogonia	tissue	0.00244798	Human
Ductal cell	general	0.0780669	Human
Ductal cell	Group	0.486989	Human
Ductal cell	cell	0.105741	Human
Ductal cell	tissue	0.0330442	Human
Ductal cell	Low	0.296159	Human
Bronchial epithelium	Group	0.439785	Human
Bronchial epithelium	general	0.0809361	Human
Bronchial epithelium	cell	0.0316919	Human
Bronchial epithelium	tissue	0.0131643	Human
Bronchial epithelium	Low	0.434422	Human
intermediate progenitors	general	0.0764463	Human
intermediate progenitors	Group	0.340909	Human
intermediate progenitors	cell	0.0619835	Human
intermediate progenitors	tissue	0.0785124	Human
intermediate progenitors	Low	0.442149	Human
Exocrine glandular cell	general	0.080941	Human
Exocrine glandular cell	Group	0.458931	Human
Exocrine glandular cell	cell	0.0821372	Human
Exocrine glandular cell	tissue	0.0318979	Human
Exocrine glandular cell	Low	0.346093	Human
GABAergic_interneuron	Group	0.336922	Human
GABAergic_interneuron	general	0.0357794	Human
GABAergic_interneuron	tissue	0.0606261	Human
GABAergic_interneuron	cell	0.0407487	Human
GABAergic_interneuron	Low	0.525923	Human
Plasma cell	general	0.133886	Human
Plasma cell	Group	0.446682	Human
Plasma cell	cell	0.028436	Human
Plasma cell	tissue	0.0343602	Human
Plasma cell	Low	0.356635	Human
T cell	Group	0.455007	Human
T cell	general	0.0550075	Human
T cell	cell	0.0421525	Human
T cell	Low	0.436472	Human
T cell	tissue	0.0113602	Human
VLMC	general	0.0817215	Human
VLMC	Group	0.398936	Human
VLMC	cell	0.0265957	Human
VLMC	tissue	0.0531915	Human
VLMC	Low	0.439555	Human
Smooth Muscle	general	0.140187	Human
Smooth Muscle	Group	0.429907	Human
Smooth Muscle	cell	0.0373832	Human
Smooth Muscle	tissue	0.0186916	Human
Smooth Muscle	Low	0.373832	Human
Erythroid cell	general	0.175676	Human
Erythroid cell	Group	0.398649	Human
Erythroid cell	cell	0.027027	Human
Erythroid cell	Low	0.381757	Human
Erythroid cell	tissue	0.0168919	Human
Mesenchymal	general	0.0810811	Human
Mesenchymal	Group	0.433277	Human
Mesenchymal	cell	0.0616554	Human
Mesenchymal	Low	0.423142	Human
Mesenchymal	tissue	0.000844595	Human
Myoblasts	Group	0.404636	Human
Myoblasts	general	0.0516333	Human
Myoblasts	cell	0.0518967	Human
Myoblasts	tissue	0.0097471	Human
Myoblasts	Low	0.482086	Human
Endothelial	Group	0.365661	Human
Endothelial	general	0.0262777	Human
Endothelial	Low	0.500835	Human
Endothelial	cell	0.0532235	Human
Endothelial	tissue	0.0540029	Human
Cholangiocytes	general	0.0804864	Human
Cholangiocytes	Group	0.361899	Human
Cholangiocytes	cell	0.0185292	Human
Cholangiocytes	tissue	0.00521135	Human
Cholangiocytes	Low	0.533874	Human
Astrocyte	general	0.0406464	Human
Astrocyte	Group	0.32762	Human
Astrocyte	tissue	0.07762	Human
Astrocyte	cell	0.0778648	Human
Astrocyte	Low	0.476249	Human
Alveolar cell	Group	0.390806	Human
Alveolar cell	general	0.0245249	Human
Alveolar cell	cell	0.0632764	Human
Alveolar cell	tissue	0.00997983	Human
Alveolar cell	Low	0.511413	Human
Macrophages	general	0.0331907	Human
Macrophages	Group	0.379997	Human
Macrophages	cell	0.0585632	Human
Macrophages	tissue	0.0212421	Human
Macrophages	Low	0.507007	Human
Horizontal cells	general	0.153409	Human
Horizontal cells	Group	0.568182	Human
Horizontal cells	cell	0.0340909	Human
Horizontal cells	Low	0.238636	Human
Horizontal cells	tissue	0.00568182	Human
Red blood cell	general	0.0923277	Human
Red blood cell	Group	0.378414	Human
Red blood cell	cell	0.0208062	Human
Red blood cell	tissue	0.0260078	Human
Red blood cell	Low	0.482445	Human
Retinal ganglion cells	general	0.176125	Human
Retinal ganglion cells	Group	0.510763	Human
Retinal ganglion cells	cell	0.0293542	Human
Retinal ganglion cells	Low	0.2818	Human
Retinal ganglion cells	tissue	0.00195695	Human
Oligodendrocyte	general	0.0628931	Human
Oligodendrocyte	Group	0.353878	Human
Oligodendrocyte	cell	0.0503145	Human
Oligodendrocyte	Low	0.455346	Human
Oligodendrocyte	tissue	0.0775681	Human
Microglia	general	0.0784424	Human
Microglia	Group	0.391648	Human
Microglia	cell	0.0575621	Human
Microglia	tissue	0.0953725	Human
Microglia	Low	0.376975	Human
Adipocytes	Group	0.428571	Human
Adipocytes	Low	0.571429	Human
Epithelial	Group	0.340167	Human
Epithelial	general	0.0165969	Human
Epithelial	Low	0.582427	Human
Epithelial	cell	0.0518131	Human
Epithelial	tissue	0.00899582	Human
Late spermatids	general	0.2	Human
Late spermatids	Group	0.426087	Human
Late spermatids	cell	0.026087	Human
Late spermatids	Low	0.313043	Human
Late spermatids	tissue	0.0347826	Human
Fibroblast	Group	0.368386	Human
Fibroblast	general	0.0197897	Human
Fibroblast	cell	0.0631779	Human
Fibroblast	Low	0.530844	Human
Fibroblast	tissue	0.0178024	Human
pancreatic endocrine cell	general	0.0262689	Human
pancreatic endocrine cell	Group	0.423753	Human
pancreatic endocrine cell	cell	0.148598	Human
pancreatic endocrine cell	tissue	0.0140249	Human
pancreatic endocrine cell	Low	0.387355	Human
Hepatocytes	Group	0.431317	Human
Hepatocytes	general	0.102491	Human
Hepatocytes	cell	0.0391459	Human
Hepatocytes	tissue	0.00782918	Human
Hepatocytes	Low	0.419217	Human
Medium spiny neuron	general	0.120253	Mouse
Medium spiny neuron	Low	0.490506	Mouse
Medium spiny neuron	tissue	0.122363	Mouse
Medium spiny neuron	Group	0.264768	Mouse
Medium spiny neuron	cell	0.0021097	Mouse
Fibroblast	general	0.0503155	Mouse
Fibroblast	Group	0.334574	Mouse
Fibroblast	Low	0.585989	Mouse
Fibroblast	tissue	0.0202233	Mouse
Fibroblast	cell	0.00889824	Mouse
Henle ascending limb epithelial cell	Group	0.394737	Mouse
Henle ascending limb epithelial cell	Low	0.171053	Mouse
Henle ascending limb epithelial cell	general	0.434211	Mouse
Glutamatergic_excitatory	Group	0.178095	Mouse
Glutamatergic_excitatory	Low	0.606499	Mouse
Glutamatergic_excitatory	general	0.0120358	Mouse
Glutamatergic_excitatory	tissue	0.163033	Mouse
Glutamatergic_excitatory	cell	0.040337	Mouse
skeletal muscle satellite cell	Low	0.477673	Mouse
skeletal muscle satellite cell	Group	0.380729	Mouse
skeletal muscle satellite cell	general	0.136898	Mouse
skeletal muscle satellite cell	cell	0.00293772	Mouse
skeletal muscle satellite cell	tissue	0.00176263	Mouse
Exocrine glandular cell	Low	0.475728	Mouse
Exocrine glandular cell	tissue	0.116505	Mouse
Exocrine glandular cell	Group	0.308738	Mouse
Exocrine glandular cell	general	0.0776699	Mouse
Exocrine glandular cell	cell	0.0213592	Mouse
fenestrated cell	Group	0.298113	Mouse
fenestrated cell	Low	0.498113	Mouse
fenestrated cell	general	0.203774	Mouse
Cholangiocyte	Low	0.336449	Mouse
Cholangiocyte	Group	0.441589	Mouse
Cholangiocyte	general	0.184579	Mouse
Cholangiocyte	tissue	0.0373832	Mouse
OPC	tissue	0.0970149	Mouse
OPC	general	0.147122	Mouse
OPC	Low	0.521322	Mouse
OPC	Group	0.232409	Mouse
OPC	cell	0.0021322	Mouse
T cell	Group	0.405455	Mouse
T cell	cell	0.0103708	Mouse
T cell	Low	0.500355	Mouse
T cell	general	0.049865	Mouse
T cell	tissue	0.0339537	Mouse
Chondrocyte	Group	0.348975	Mouse
Chondrocyte	Low	0.504229	Mouse
Chondrocyte	general	0.0411308	Mouse
Chondrocyte	tissue	0.022593	Mouse
Chondrocyte	cell	0.0830726	Mouse
intestinal crypt stem cell	Group	0.359969	Mouse
intestinal crypt stem cell	Low	0.541006	Mouse
intestinal crypt stem cell	general	0.0632766	Mouse
intestinal crypt stem cell	cell	0.00554387	Mouse
intestinal crypt stem cell	tissue	0.0302045	Mouse
Dendritic	general	0.364964	Mouse
Dendritic	Group	0.321168	Mouse
Dendritic	Low	0.277372	Mouse
Dendritic	cell	0.00729927	Mouse
Dendritic	tissue	0.0291971	Mouse
VLMC	Low	0.258303	Mouse
VLMC	general	0.217712	Mouse
VLMC	Group	0.402214	Mouse
VLMC	tissue	0.121771	Mouse
enteroendocrine cell	Low	0.467105	Mouse
enteroendocrine cell	Group	0.286184	Mouse
enteroendocrine cell	general	0.226974	Mouse
enteroendocrine cell	tissue	0.0197368	Mouse
B cell	Group	0.336534	Mouse
B cell	Low	0.555884	Mouse
B cell	general	0.068193	Mouse
B cell	tissue	0.0243722	Mouse
B cell	cell	0.0150172	Mouse
Peritubular cell	Low	0.435417	Mouse
Peritubular cell	Group	0.379167	Mouse
Peritubular cell	general	0.16875	Mouse
Peritubular cell	tissue	0.0166667	Mouse
Kupffer cells	Group	0.380645	Mouse
Kupffer cells	Low	0.322581	Mouse
Kupffer cells	general	0.219355	Mouse
Kupffer cells	cell	0.00645161	Mouse
Kupffer cells	tissue	0.0709677	Mouse
Melanocytes	Group	0.3	Mouse
Melanocytes	tissue	0.0506073	Mouse
Melanocytes	Low	0.584615	Mouse
Melanocytes	general	0.0578947	Mouse
Melanocytes	cell	0.00688259	Mouse
Keratinocytes	Low	0.592941	Mouse
Keratinocytes	Group	0.339632	Mouse
Keratinocytes	general	0.0345291	Mouse
Keratinocytes	cell	0.015634	Mouse
Keratinocytes	tissue	0.0172645	Mouse
Collecting duct cells	Low	0.267123	Mouse
Collecting duct cells	Group	0.452055	Mouse
Collecting duct cells	general	0.246575	Mouse
Collecting duct cells	cell	0.0136986	Mouse
Collecting duct cells	tissue	0.0205479	Mouse
NPC	general	0.13452	Mouse
NPC	Group	0.318497	Mouse
NPC	Low	0.374876	Mouse
NPC	tissue	0.167161	Mouse
NPC	cell	0.0049456	Mouse
Goblet cells	tissue	0.0333207	Mouse
Goblet cells	Group	0.359334	Mouse
Goblet cells	general	0.100719	Mouse
Goblet cells	Low	0.50284	Mouse
Goblet cells	cell	0.00378644	Mouse
VSMC	tissue	0.0961348	Mouse
VSMC	Group	0.331021	Mouse
VSMC	Low	0.397423	Mouse
VSMC	general	0.17443	Mouse
VSMC	cell	0.00099108	Mouse
Endothelial	Group	0.326984	Mouse
Endothelial	cell	0.0155757	Mouse
Endothelial	tissue	0.0606188	Mouse
Endothelial	general	0.0382025	Mouse
Endothelial	Low	0.558619	Mouse
secretory cell	Group	0.358209	Mouse
secretory cell	general	0.112514	Mouse
secretory cell	Low	0.483927	Mouse
secretory cell	tissue	0.043628	Mouse
secretory cell	cell	0.00172216	Mouse
Microglia	tissue	0.024926	Mouse
Microglia	Group	0.138677	Mouse
Microglia	general	0.0184535	Mouse
Microglia	Low	0.792123	Mouse
Microglia	cell	0.0258211	Mouse
Oligodendrocyte	Group	0.261019	Mouse
Oligodendrocyte	general	0.0524215	Mouse
Oligodendrocyte	Low	0.579358	Mouse
Oligodendrocyte	tissue	0.0943225	Mouse
Oligodendrocyte	cell	0.0128787	Mouse
mesangial cell	general	0.329268	Mouse
mesangial cell	Group	0.317073	Mouse
mesangial cell	Low	0.353659	Mouse
pancreatic endocrine cell	Group	0.352271	Mouse
pancreatic endocrine cell	Low	0.583046	Mouse
pancreatic endocrine cell	general	0.0300869	Mouse
pancreatic endocrine cell	cell	0.0286112	Mouse
pancreatic endocrine cell	tissue	0.00598459	Mouse
Macrophages	Group	0.379763	Mouse
Macrophages	Low	0.506965	Mouse
Macrophages	general	0.0706965	Mouse
Macrophages	tissue	0.0281209	Mouse
Macrophages	cell	0.0144547	Mouse
Bipolar	general	0.217391	Mouse
Bipolar	Group	0.391304	Mouse
Bipolar	Low	0.391304	Mouse
GABAergic_interneuron	tissue	0.152492	Mouse
GABAergic_interneuron	Group	0.181315	Mouse
GABAergic_interneuron	general	0.011338	Mouse
GABAergic_interneuron	Low	0.593469	Mouse
GABAergic_interneuron	cell	0.0613859	Mouse
Epithelial	Group	0.443816	Mouse
Epithelial	tissue	0.025641	Mouse
Epithelial	general	0.091629	Mouse
Epithelial	Low	0.424962	Mouse
Epithelial	cell	0.0139517	Mouse
Ductal cell	Low	0.482482	Mouse
Ductal cell	Group	0.331331	Mouse
Ductal cell	general	0.162162	Mouse
Ductal cell	tissue	0.022022	Mouse
Ductal cell	cell	0.002002	Mouse
pericytes	Low	0.387601	Mouse
pericytes	Group	0.334173	Mouse
pericytes	general	0.104335	Mouse
pericytes	tissue	0.160786	Mouse
pericytes	cell	0.0131048	Mouse
Granulocytes	general	0.244094	Mouse
Granulocytes	Group	0.326772	Mouse
Granulocytes	tissue	0.0590551	Mouse
Granulocytes	Low	0.30315	Mouse
Granulocytes	cell	0.0669291	Mouse
Spermatocytes	Low	0.41094	Mouse
Spermatocytes	Group	0.462132	Mouse
Spermatocytes	general	0.112202	Mouse
Spermatocytes	cell	0.00911641	Mouse
Spermatocytes	tissue	0.0056101	Mouse
Collecting duct principal cell	general	0.219512	Mouse
Collecting duct principal cell	Group	0.597561	Mouse
Collecting duct principal cell	Low	0.170732	Mouse
Collecting duct principal cell	tissue	0.0121951	Mouse
Enterocytes	general	0.0501563	Mouse
Enterocytes	Low	0.600089	Mouse
Enterocytes	tissue	0.0220271	Mouse
Enterocytes	Group	0.311654	Mouse
Enterocytes	cell	0.0160738	Mouse
Mesenchymal	general	0.141935	Mouse
Mesenchymal	Group	0.329032	Mouse
Mesenchymal	Low	0.523502	Mouse
Mesenchymal	cell	0.00276498	Mouse
Mesenchymal	tissue	0.00276498	Mouse
Hepatocytes	Group	0.397628	Mouse
Hepatocytes	Low	0.449438	Mouse
Hepatocytes	general	0.0827091	Mouse
Hepatocytes	cell	0.0536829	Mouse
Hepatocytes	tissue	0.0165418	Mouse
Proximal tubular cells	general	0.194444	Mouse
Proximal tubular cells	Group	0.361111	Mouse
Proximal tubular cells	Low	0.388889	Mouse
Proximal tubular cells	tissue	0.0277778	Mouse
Proximal tubular cells	cell	0.0277778	Mouse
Brush cell	Group	0.20339	Mouse
Brush cell	Low	0.615819	Mouse
Brush cell	general	0.163842	Mouse
Brush cell	tissue	0.0169492	Mouse
Astrocyte	Low	0.435015	Mouse
Astrocyte	general	0.0763277	Mouse
Astrocyte	Group	0.310115	Mouse
Astrocyte	tissue	0.14625	Mouse
Astrocyte	cell	0.0322925	Mouse

## Sheet: Fig.5d
#Count	Tissue	Cell type	Species
31	BRCA	Adipocytes	human
14	Kidney	B cell	mouse
30	BRCA	Endothelial	human
31	Lung	Chondrocyte	mouse
48	Kidney	T cell	mouse
13	Kidney	Proximal tubular cells	mouse
21	Kidney	Macrophages	mouse
19	Colon	T cell	mouse
44	Kidney	mesangial cell	mouse
7	Kidney	Collecting duct principal cell	mouse
24	Kidney	Henle ascending limb epithelial cell	mouse
49	Limb	B cell	mouse
1	Limb	Macrophages	mouse
4	Large	Brush cell	mouse
55	Lung	B cell	mouse
15	Liver	Endothelial	human
28	Lung	Dendritic	mouse
26	BRCA	Smooth Muscle	human
51	Limb	T cell	mouse
36	Kidney	fenestrated cell	mouse
8	Liver	Kupffer cells	mouse
8	GBM	GABAergic	human
9	GBM	Oligodendrocyte	human
22	Lung	T cell	mouse
39	Kidney	Collecting duct cells	mouse
54	Limb	Endothelial	mouse
10	GBM	Endothelial	human
45	Pancreas	Endothelial	human
20	Testis	Late spermatids	human
29	Liver	B cell	mouse
53	tonsil	Macrophages	human
42	Large	enteroendocrine cell	mouse
47	Retina	Horizontal cells	human
14	colon	T cell	human
19	Liver	Erythroid cell	human
20	Liver	Macrophages	mouse
3	Brain	VLMC	mouse
34	Brain	Macrophages	mouse
47	Liver	Cholangiocytes	mouse
23	MM	Red blood cell	human
32	Limb	Mesenchymal	mouse
35	OSCC	Epithelial	human
38	Blood	T cell	human
46	Pancreas	Fibroblast	human
27	Testis	Peritubular cell	mouse
32	BRCA	Fibroblast	human
37	Lung	Endothelial	mouse
41	Liver	T cell	mouse
34	OSCC	Mesenchymal	human
33	BRCA	T cell	human
17	Lung	Macrophages	mouse
38	Liver	Fibroblast	mouse
18	Liver	Fibroblast	human
28	BRCA	Macrophages	human
53	Brain	T cell	mouse
12	Liver	Endothelial	mouse
48	Retina	Retinal ganglion cells	human
22	MM	Plasma cell	human
36	Skin	T cell	human
27	BRCA	B cell	human
52	ccRCC	Fibroblast	human
23	Large	secretory cell	mouse
40	Brain	OPC	mouse
2	Lung	Fibroblast	mouse
11	Limb	skeletal muscle satellite cell	mouse
43	Lung	Epithelial	mouse
50	Brain	Medium spiny neuron	mouse
12	GBM	OPC	human
42	Pancreas	Ductal cell	human
45	Brain	NPC	mouse
15	Large	Goblet cells	mouse
26	Brain	VSMC	mouse
16	Liver	Cholangiocytes	human
50	Skeletal Muscle	Fibroblast	human
43	Pancreas	Exocrine glandular cell	human
17	Liver	Hepatocytes	human
40	Lungcancer	Macrophages	human
39	Lungcancer	Bronchial epithelium	human
33	Testis	Spermatocytes	mouse
52	Brain	pericytes	mouse
51	ccRCC	Epithelial	human
24	MM	B cell	human
5	Brain	intermediate progenitors	human
5	Large	intestinal crypt stem cell	mouse
21	Testis	Spermatogonia	human
25	Liver	Hepatocytes	mouse
18	Large	Enterocytes	mouse
0	Brain	VLMC	human
11	GBM	Macrophages	human
49	Skeletal Muscle	Myoblasts	human
10	Brain	Microglia	mouse
1	Brain	Microglia	human
44	Pancreas	pancreatic endocrine cell	human
6	Brain	Glutamatergic	human
13	GBM	NPC	human
4	Brain	Oligodendrocyte	human
37	Skin	Fibroblast	human
25	MM	Fibroblast	human
9	Brain	Endothelial	mouse
35	Brain	Astrocyte	mouse
16	Brain	Oligodendrocyte	mouse
7	Brain	Astrocyte	human
41	Lungcancer	Alveolar cell	human
2	Brain	GABAergic	human
29	BRCA	Epithelial	human
3	Brain	Endothelial	human
30	Brain	Glutamatergic	mouse
6	Brain	GABAergic	mouse

## Sheet: Fig.5e
	Cellular specificity	Type
id1	0.881466	Cell-specific circRNA
id2	0.875	Cell-specific circRNA
id3	0.875	Cell-specific circRNA
id4	0.875	Cell-specific circRNA
id5	0.875	Cell-specific circRNA
id6	0.875	Cell-specific circRNA
id7	0.875	Cell-specific circRNA
id8	0.875	Cell-specific circRNA
id9	0.875	Cell-specific circRNA
id10	0.875	Cell-specific circRNA
id11	0.875	Cell-specific circRNA
id12	0.875	Cell-specific circRNA
id13	0.875	Cell-specific circRNA
id14	0.875	Cell-specific circRNA
id15	0.875	Cell-specific circRNA
id16	0.871881	Random
id17	0.871881	Random
id18	0.871288	Random
id19	0.871224	Random
id20	0.870865	Random
id21	0.870737	Random
id22	0.870728	Random
id23	0.870217	Random
id24	0.870007	Random
id25	0.869741	Random
id26	0.869665	Random
id27	0.869482	Random
id28	0.869451	Random
id29	0.869199	Random
id30	0.869175	Random
id31	0.869061	Cell-specific circRNA
id32	0.869022	Random
id33	0.868688	Random
id34	0.868658	Random
id35	0.868478	Random
id36	0.868402	Random
id37	0.868267	Random
id38	0.86825	Random
id39	0.867882	Cell-specific circRNA
id40	0.867702	Random
id41	0.867577	Cell-specific circRNA
id42	0.867577	Cell-specific circRNA
id43	0.867273	Random
id44	0.867231	Random
id45	0.867114	Random
id46	0.866883	Cell-specific circRNA
id47	0.866121	Cell-specific circRNA
id48	0.866088	Random
id49	0.865864	Random
id50	0.865102	Cell-specific circRNA
id51	0.865102	Random
id52	0.865102	Cell-specific circRNA
id53	0.865102	Cell-specific circRNA
id54	0.865102	Cell-specific circRNA
id55	0.865006	Cell-specific circRNA
id56	0.865006	Cell-specific circRNA
id57	0.864491	Random
id58	0.864252	Random
id59	0.864113	Cell-specific circRNA
id60	0.863949	Random
id61	0.863865	Random
id62	0.863865	Random
id63	0.863688	Random
id64	0.863405	Random
id65	0.863341	Random
id66	0.863322	Random
id67	0.86325	Random
id68	0.863123	Random
id69	0.863123	Random
id70	0.863123	Cell-specific circRNA
id71	0.863123	Cell-specific circRNA
id72	0.862975	Random
id73	0.862912	Cell-specific circRNA
id74	0.862912	Cell-specific circRNA
id75	0.862912	Cell-specific circRNA
id76	0.862912	Cell-specific circRNA
id77	0.862912	Cell-specific circRNA
id78	0.862912	Cell-specific circRNA
id79	0.862912	Cell-specific circRNA
id80	0.862912	Cell-specific circRNA
id81	0.862912	Cell-specific circRNA
id82	0.862912	Cell-specific circRNA
id83	0.862912	Cell-specific circRNA
id84	0.862912	Cell-specific circRNA
id85	0.862912	Cell-specific circRNA
id86	0.862912	Cell-specific circRNA
id87	0.862912	Cell-specific circRNA
id88	0.862912	Cell-specific circRNA
id89	0.862912	Cell-specific circRNA
id90	0.862912	Cell-specific circRNA
id91	0.862912	Cell-specific circRNA
id92	0.862912	Cell-specific circRNA
id93	0.862912	Cell-specific circRNA
id94	0.862912	Cell-specific circRNA
id95	0.862912	Cell-specific circRNA
id96	0.862912	Cell-specific circRNA
id97	0.862912	Cell-specific circRNA
id98	0.862912	Cell-specific circRNA
id99	0.862912	Cell-specific circRNA
id100	0.862912	Cell-specific circRNA
id101	0.862912	Cell-specific circRNA
id102	0.862912	Cell-specific circRNA
id103	0.862825	Random
id104	0.862661	Random
id105	0.862471	Random
id106	0.862361	Random
id107	0.862278	Cell-specific circRNA
id108	0.862176	Random
id109	0.861974	Cell-specific circRNA
id110	0.861957	Random
id111	0.861872	Random
id112	0.861856	Random
id113	0.861813	Random
id114	0.861627	Cell-specific circRNA
id115	0.861627	Cell-specific circRNA
id116	0.861627	Cell-specific circRNA
id117	0.861627	Cell-specific circRNA
id118	0.861625	Random
id119	0.861503	Random
id120	0.861355	Random
id121	0.861296	Random
id122	0.861273	Random
id123	0.86088	Random
id124	0.860677	Random
id125	0.860652	Random
id126	0.86061	Random
id127	0.860578	Random
id128	0.860383	Random
id129	0.86028	Random
id130	0.860243	Random
id131	0.860202	Cell-specific circRNA
id132	0.860154	Cell-specific circRNA
id133	0.860154	Cell-specific circRNA
id134	0.860154	Cell-specific circRNA
id135	0.860154	Cell-specific circRNA
id136	0.860154	Cell-specific circRNA
id137	0.860154	Cell-specific circRNA
id138	0.860154	Cell-specific circRNA
id139	0.860154	Cell-specific circRNA
id140	0.860154	Cell-specific circRNA
id141	0.860154	Cell-specific circRNA
id142	0.860154	Cell-specific circRNA
id143	0.860154	Cell-specific circRNA
id144	0.860085	Random
id145	0.860046	Random
id146	0.860008	Cell-specific circRNA
id147	0.860008	Cell-specific circRNA
id148	0.860008	Cell-specific circRNA
id149	0.860008	Cell-specific circRNA
id150	0.860008	Cell-specific circRNA
id151	0.860008	Cell-specific circRNA
id152	0.860008	Cell-specific circRNA
id153	0.860008	Cell-specific circRNA
id154	0.860008	Cell-specific circRNA
id155	0.860008	Cell-specific circRNA
id156	0.860008	Cell-specific circRNA
id157	0.859685	Random
id158	0.859628	Random
id159	0.859532	Random
id160	0.85946	Random
id161	0.859405	Random
id162	0.859058	Random
id163	0.85896	Random
id164	0.858857	Random
id165	0.858772	Cell-specific circRNA
id166	0.858732	Random
id167	0.858714	Random
id168	0.858597	Random
id169	0.858369	Random
id170	0.858179	Random
id171	0.858032	Random
id172	0.858031	Random
id173	0.857982	Cell-specific circRNA
id174	0.857982	Cell-specific circRNA
id175	0.857982	Cell-specific circRNA
id176	0.857982	Cell-specific circRNA
id177	0.857982	Cell-specific circRNA
id178	0.857982	Cell-specific circRNA
id179	0.857982	Cell-specific circRNA
id180	0.857982	Cell-specific circRNA
id181	0.857982	Cell-specific circRNA
id182	0.857982	Cell-specific circRNA
id183	0.857982	Cell-specific circRNA
id184	0.857982	Cell-specific circRNA
id185	0.857982	Cell-specific circRNA
id186	0.857873	Random
id187	0.857822	Random
id188	0.8578	Random
id189	0.857616	Random
id190	0.857598	Random
id191	0.857543	Random
id192	0.857459	Random
id193	0.857435	Random
id194	0.857297	Random
id195	0.857184	Cell-specific circRNA
id196	0.857184	Random
id197	0.857171	Random
id198	0.857158	Random
id199	0.857089	Cell-specific circRNA
id200	0.857066	Cell-specific circRNA
id201	0.857066	Cell-specific circRNA
id202	0.857066	Cell-specific circRNA
id203	0.857066	Random
id204	0.856841	Random
id205	0.856546	Random
id206	0.856497	Cell-specific circRNA
id207	0.856399	Random
id208	0.856381	Cell-specific circRNA
id209	0.856247	Random
id210	0.856206	Random
id211	0.856197	Random
id212	0.85612	Random
id213	0.856067	Random
id214	0.855965	Random
id215	0.855957	Random
id216	0.85587	Random
id217	0.855661	Cell-specific circRNA
id218	0.855598	Random
id219	0.855576	Random
id220	0.8555	Random
id221	0.855474	Random
id222	0.855448	Random
id223	0.855368	Random
id224	0.855259	Random
id225	0.855225	Random
id226	0.855205	Cell-specific circRNA
id227	0.855205	Cell-specific circRNA
id228	0.855205	Cell-specific circRNA
id229	0.855205	Cell-specific circRNA
id230	0.855205	Cell-specific circRNA
id231	0.855205	Cell-specific circRNA
id232	0.855205	Cell-specific circRNA
id233	0.855205	Cell-specific circRNA
id234	0.855205	Cell-specific circRNA
id235	0.855205	Cell-specific circRNA
id236	0.855205	Cell-specific circRNA
id237	0.855205	Cell-specific circRNA
id238	0.855205	Cell-specific circRNA
id239	0.855205	Cell-specific circRNA
id240	0.855205	Cell-specific circRNA
id241	0.855205	Cell-specific circRNA
id242	0.855205	Cell-specific circRNA
id243	0.855205	Cell-specific circRNA
id244	0.855205	Cell-specific circRNA
id245	0.855205	Cell-specific circRNA
id246	0.855205	Cell-specific circRNA
id247	0.855205	Cell-specific circRNA
id248	0.855205	Cell-specific circRNA
id249	0.855205	Cell-specific circRNA
id250	0.855205	Cell-specific circRNA
id251	0.855205	Cell-specific circRNA
id252	0.855205	Cell-specific circRNA
id253	0.855205	Cell-specific circRNA
id254	0.855205	Cell-specific circRNA
id255	0.855205	Cell-specific circRNA
id256	0.855205	Cell-specific circRNA
id257	0.855205	Cell-specific circRNA
id258	0.855205	Cell-specific circRNA
id259	0.855205	Cell-specific circRNA
id260	0.855205	Cell-specific circRNA
id261	0.855205	Cell-specific circRNA
id262	0.855205	Cell-specific circRNA
id263	0.855205	Cell-specific circRNA
id264	0.855205	Cell-specific circRNA
id265	0.855205	Cell-specific circRNA
id266	0.855205	Cell-specific circRNA
id267	0.855205	Cell-specific circRNA
id268	0.855205	Cell-specific circRNA
id269	0.855205	Cell-specific circRNA
id270	0.855109	Random
id271	0.855095	Random
id272	0.855058	Random
id273	0.855011	Cell-specific circRNA
id274	0.854941	Cell-specific circRNA
id275	0.854941	Cell-specific circRNA
id276	0.854941	Cell-specific circRNA
id277	0.854941	Cell-specific circRNA
id278	0.854941	Cell-specific circRNA
id279	0.854941	Cell-specific circRNA
id280	0.854941	Cell-specific circRNA
id281	0.854941	Cell-specific circRNA
id282	0.854941	Cell-specific circRNA
id283	0.854941	Cell-specific circRNA
id284	0.854941	Cell-specific circRNA
id285	0.854941	Cell-specific circRNA
id286	0.854941	Cell-specific circRNA
id287	0.854941	Cell-specific circRNA
id288	0.854941	Cell-specific circRNA
id289	0.854941	Cell-specific circRNA
id290	0.854941	Cell-specific circRNA
id291	0.854941	Cell-specific circRNA
id292	0.854941	Cell-specific circRNA
id293	0.854941	Cell-specific circRNA
id294	0.854941	Cell-specific circRNA
id295	0.854941	Cell-specific circRNA
id296	0.854674	Random
id297	0.854501	Random
id298	0.854298	Random
id299	0.854212	Random
id300	0.854145	Random
id301	0.854099	Cell-specific circRNA
id302	0.854099	Cell-specific circRNA
id303	0.854099	Cell-specific circRNA
id304	0.854	Random
id305	0.853963	Cell-specific circRNA
id306	0.853937	Cell-specific circRNA
id307	0.853937	Cell-specific circRNA
id308	0.853937	Cell-specific circRNA
id309	0.853937	Cell-specific circRNA
id310	0.853937	Cell-specific circRNA
id311	0.853937	Cell-specific circRNA
id312	0.853937	Cell-specific circRNA
id313	0.853937	Cell-specific circRNA
id314	0.853937	Cell-specific circRNA
id315	0.853937	Cell-specific circRNA
id316	0.853937	Cell-specific circRNA
id317	0.853894	Cell-specific circRNA
id318	0.853894	Cell-specific circRNA
id319	0.853819	Random
id320	0.853768	Random
id321	0.853544	Random
id322	0.853515	Random
id323	0.853505	Random
id324	0.85345	Random
id325	0.85345	Random
id326	0.853448	Random
id327	0.853352	Random
id328	0.853226	Random
id329	0.853074	Random
id330	0.852803	Cell-specific circRNA
id331	0.85278	Random
id332	0.852775	Cell-specific circRNA
id333	0.852775	Random
id334	0.852775	Random
id335	0.85274	Random
id336	0.852659	Random
id337	0.852514	Random
id338	0.852454	Random
id339	0.852348	Random
id340	0.852301	Random
id341	0.85209	Random
id342	0.851978	Random
id343	0.851941	Random
id344	0.851865	Random
id345	0.85177	Random
id346	0.851746	Cell-specific circRNA
id347	0.851699	Cell-specific circRNA
id348	0.851699	Cell-specific circRNA
id349	0.851607	Random
id350	0.851572	Random
id351	0.85144	Random
id352	0.851246	Cell-specific circRNA
id353	0.851245	Random
id354	0.851087	Cell-specific circRNA
id355	0.851081	Random
id356	0.851074	Random
id357	0.850978	Random
id358	0.850955	Random
id359	0.850881	Random
id360	0.850874	Random
id361	0.850823	Cell-specific circRNA
id362	0.850823	Cell-specific circRNA
id363	0.850823	Cell-specific circRNA
id364	0.850702	Random
id365	0.850669	Random
id366	0.850558	Random
id367	0.850515	Random
id368	0.850505	Random
id369	0.850428	Random
id370	0.850371	Random
id371	0.850353	Random
id372	0.850251	Random
id373	0.85017	Random
id374	0.850137	Cell-specific circRNA
id375	0.850137	Cell-specific circRNA
id376	0.850137	Cell-specific circRNA
id377	0.850137	Cell-specific circRNA
id378	0.850137	Cell-specific circRNA
id379	0.850137	Cell-specific circRNA
id380	0.850137	Cell-specific circRNA
id381	0.850137	Cell-specific circRNA
id382	0.850137	Cell-specific circRNA
id383	0.850137	Cell-specific circRNA
id384	0.850137	Cell-specific circRNA
id385	0.850137	Cell-specific circRNA
id386	0.850137	Cell-specific circRNA
id387	0.850137	Cell-specific circRNA
id388	0.850137	Cell-specific circRNA
id389	0.850137	Cell-specific circRNA
id390	0.850045	Random
id391	0.849998	Random
id392	0.849891	Random
id393	0.849853	Random
id394	0.849796	Random
id395	0.849796	Random
id396	0.849748	Random
id397	0.849683	Random
id398	0.849653	Random
id399	0.849592	Random
id400	0.849556	Cell-specific circRNA
id401	0.849556	Cell-specific circRNA
id402	0.849556	Cell-specific circRNA
id403	0.849556	Cell-specific circRNA
id404	0.849556	Cell-specific circRNA
id405	0.849556	Cell-specific circRNA
id406	0.849556	Cell-specific circRNA
id407	0.849556	Cell-specific circRNA
id408	0.849556	Cell-specific circRNA
id409	0.849556	Cell-specific circRNA
id410	0.849556	Cell-specific circRNA
id411	0.849556	Cell-specific circRNA
id412	0.849556	Cell-specific circRNA
id413	0.849556	Cell-specific circRNA
id414	0.849556	Cell-specific circRNA
id415	0.849549	Cell-specific circRNA
id416	0.849549	Cell-specific circRNA
id417	0.849502	Random
id418	0.849471	Random
id419	0.849433	Random
id420	0.849407	Random
id421	0.849395	Random
id422	0.849336	Random
id423	0.849323	Random
id424	0.849302	Random
id425	0.849218	Random
id426	0.849131	Cell-specific circRNA
id427	0.848881	Random
id428	0.848878	Cell-specific circRNA
id429	0.848878	Cell-specific circRNA
id430	0.848854	Cell-specific circRNA
id431	0.84875	Random
id432	0.848693	Random
id433	0.848635	Random
id434	0.848606	Random
id435	0.848583	Random
id436	0.848567	Random
id437	0.848567	Cell-specific circRNA
id438	0.848302	Cell-specific circRNA
id439	0.848255	Cell-specific circRNA
id440	0.848045	Random
id441	0.848003	Random
id442	0.847952	Random
id443	0.847933	Random
id444	0.847842	Random
id445	0.847667	Random
id446	0.847528	Random
id447	0.847525	Cell-specific circRNA
id448	0.847456	Random
id449	0.847383	Random
id450	0.847381	Random
id451	0.847306	Random
id452	0.847219	Random
id453	0.847215	Random
id454	0.847185	Random
id455	0.84718	Random
id456	0.847131	Cell-specific circRNA
id457	0.847131	Cell-specific circRNA
id458	0.847131	Cell-specific circRNA
id459	0.847131	Cell-specific circRNA
id460	0.847131	Cell-specific circRNA
id461	0.847131	Cell-specific circRNA
id462	0.847131	Cell-specific circRNA
id463	0.847131	Cell-specific circRNA
id464	0.847131	Cell-specific circRNA
id465	0.847131	Cell-specific circRNA
id466	0.847117	Random
id467	0.847104	Random
id468	0.847062	Random
id469	0.84706	Random
id470	0.847057	Random
id471	0.846994	Random
id472	0.84695	Random
id473	0.846944	Random
id474	0.846936	Random
id475	0.84687	Random
id476	0.846852	Random
id477	0.846852	Cell-specific circRNA
id478	0.846819	Random
id479	0.84677	Random
id480	0.84676	Cell-specific circRNA
id481	0.84676	Cell-specific circRNA
id482	0.846732	Random
id483	0.846675	Cell-specific circRNA
id484	0.846602	Random
id485	0.846402	Cell-specific circRNA
id486	0.846251	Random
id487	0.846057	Random
id488	0.845893	Cell-specific circRNA
id489	0.845893	Cell-specific circRNA
id490	0.845893	Cell-specific circRNA
id491	0.84589	Random
id492	0.845808	Random
id493	0.845791	Random
id494	0.845733	Random
id495	0.84569	Random
id496	0.845644	Random
id497	0.845545	Random
id498	0.845404	Cell-specific circRNA
id499	0.845308	Random
id500	0.845307	Cell-specific circRNA
id501	0.845307	Cell-specific circRNA
id502	0.845307	Cell-specific circRNA
id503	0.845307	Cell-specific circRNA
id504	0.845307	Cell-specific circRNA
id505	0.845307	Cell-specific circRNA
id506	0.845307	Cell-specific circRNA
id507	0.845307	Cell-specific circRNA
id508	0.845307	Cell-specific circRNA
id509	0.845307	Cell-specific circRNA
id510	0.845307	Cell-specific circRNA
id511	0.845307	Cell-specific circRNA
id512	0.845307	Cell-specific circRNA
id513	0.845307	Cell-specific circRNA
id514	0.845307	Cell-specific circRNA
id515	0.845307	Cell-specific circRNA
id516	0.845307	Cell-specific circRNA
id517	0.845307	Cell-specific circRNA
id518	0.845307	Cell-specific circRNA
id519	0.845307	Cell-specific circRNA
id520	0.845307	Cell-specific circRNA
id521	0.845307	Cell-specific circRNA
id522	0.845307	Cell-specific circRNA
id523	0.845307	Cell-specific circRNA
id524	0.845307	Cell-specific circRNA
id525	0.845307	Cell-specific circRNA
id526	0.845307	Cell-specific circRNA
id527	0.845307	Cell-specific circRNA
id528	0.845307	Cell-specific circRNA
id529	0.845307	Cell-specific circRNA
id530	0.845307	Cell-specific circRNA
id531	0.845307	Cell-specific circRNA
id532	0.845307	Cell-specific circRNA
id533	0.845307	Cell-specific circRNA
id534	0.845307	Cell-specific circRNA
id535	0.845307	Cell-specific circRNA
id536	0.845307	Cell-specific circRNA
id537	0.845307	Cell-specific circRNA
id538	0.845307	Cell-specific circRNA
id539	0.845307	Cell-specific circRNA
id540	0.845307	Cell-specific circRNA
id541	0.845307	Cell-specific circRNA
id542	0.845307	Cell-specific circRNA
id543	0.845307	Cell-specific circRNA
id544	0.845307	Cell-specific circRNA
id545	0.845307	Cell-specific circRNA
id546	0.845307	Cell-specific circRNA
id547	0.845307	Cell-specific circRNA
id548	0.845307	Cell-specific circRNA
id549	0.845307	Cell-specific circRNA
id550	0.845307	Random
id551	0.845307	Cell-specific circRNA
id552	0.845307	Cell-specific circRNA
id553	0.845307	Cell-specific circRNA
id554	0.845307	Cell-specific circRNA
id555	0.845307	Cell-specific circRNA
id556	0.845307	Cell-specific circRNA
id557	0.845307	Cell-specific circRNA
id558	0.845307	Cell-specific circRNA
id559	0.845307	Cell-specific circRNA
id560	0.845307	Cell-specific circRNA
id561	0.845307	Random
id562	0.845307	Cell-specific circRNA
id563	0.845307	Cell-specific circRNA
id564	0.845307	Cell-specific circRNA
id565	0.845307	Cell-specific circRNA
id566	0.845307	Cell-specific circRNA
id567	0.845307	Cell-specific circRNA
id568	0.845307	Cell-specific circRNA
id569	0.845307	Cell-specific circRNA
id570	0.845307	Cell-specific circRNA
id571	0.845307	Cell-specific circRNA
id572	0.845307	Cell-specific circRNA
id573	0.845307	Cell-specific circRNA
id574	0.845307	Cell-specific circRNA
id575	0.845307	Cell-specific circRNA
id576	0.845307	Cell-specific circRNA
id577	0.845307	Cell-specific circRNA
id578	0.845307	Random
id579	0.845307	Cell-specific circRNA
id580	0.845307	Cell-specific circRNA
id581	0.845307	Cell-specific circRNA
id582	0.845307	Cell-specific circRNA
id583	0.845307	Cell-specific circRNA
id584	0.845307	Cell-specific circRNA
id585	0.845307	Cell-specific circRNA
id586	0.845307	Cell-specific circRNA
id587	0.845307	Cell-specific circRNA
id588	0.845307	Cell-specific circRNA
id589	0.845307	Cell-specific circRNA
id590	0.845307	Cell-specific circRNA
id591	0.845307	Cell-specific circRNA
id592	0.845307	Cell-specific circRNA
id593	0.845307	Cell-specific circRNA
id594	0.845307	Cell-specific circRNA
id595	0.845307	Cell-specific circRNA
id596	0.845307	Cell-specific circRNA
id597	0.845307	Cell-specific circRNA
id598	0.845307	Cell-specific circRNA
id599	0.845307	Cell-specific circRNA
id600	0.845307	Cell-specific circRNA
id601	0.845307	Cell-specific circRNA
id602	0.845307	Cell-specific circRNA
id603	0.845307	Cell-specific circRNA
id604	0.845307	Cell-specific circRNA
id605	0.845307	Cell-specific circRNA
id606	0.845307	Cell-specific circRNA
id607	0.845307	Cell-specific circRNA
id608	0.845307	Cell-specific circRNA
id609	0.845307	Cell-specific circRNA
id610	0.845307	Cell-specific circRNA
id611	0.845307	Cell-specific circRNA
id612	0.845307	Cell-specific circRNA
id613	0.845307	Cell-specific circRNA
id614	0.845307	Cell-specific circRNA
id615	0.845307	Cell-specific circRNA
id616	0.845307	Cell-specific circRNA
id617	0.845307	Cell-specific circRNA
id618	0.845307	Cell-specific circRNA
id619	0.845307	Cell-specific circRNA
id620	0.845307	Random
id621	0.845307	Cell-specific circRNA
id622	0.845307	Cell-specific circRNA
id623	0.845307	Cell-specific circRNA
id624	0.845307	Cell-specific circRNA
id625	0.845307	Cell-specific circRNA
id626	0.845307	Cell-specific circRNA
id627	0.845307	Cell-specific circRNA
id628	0.845307	Cell-specific circRNA
id629	0.845307	Cell-specific circRNA
id630	0.845307	Cell-specific circRNA
id631	0.845307	Cell-specific circRNA
id632	0.845307	Cell-specific circRNA
id633	0.845307	Cell-specific circRNA
id634	0.845307	Cell-specific circRNA
id635	0.845307	Cell-specific circRNA
id636	0.845307	Cell-specific circRNA
id637	0.845307	Cell-specific circRNA
id638	0.845307	Cell-specific circRNA
id639	0.845307	Cell-specific circRNA
id640	0.845307	Cell-specific circRNA
id641	0.845307	Cell-specific circRNA
id642	0.845307	Cell-specific circRNA
id643	0.845307	Cell-specific circRNA
id644	0.8452	Random
id645	0.845151	Random
id646	0.845143	Random
id647	0.845136	Random
id648	0.845092	Random
id649	0.84505	Random
id650	0.845032	Random
id651	0.845017	Cell-specific circRNA
id652	0.845017	Cell-specific circRNA
id653	0.845017	Cell-specific circRNA
id654	0.845017	Cell-specific circRNA
id655	0.845017	Cell-specific circRNA
id656	0.845017	Cell-specific circRNA
id657	0.845017	Cell-specific circRNA
id658	0.845017	Cell-specific circRNA
id659	0.845017	Cell-specific circRNA
id660	0.845017	Cell-specific circRNA
id661	0.845017	Cell-specific circRNA
id662	0.845017	Cell-specific circRNA
id663	0.845017	Cell-specific circRNA
id664	0.845017	Cell-specific circRNA
id665	0.845017	Cell-specific circRNA
id666	0.845017	Cell-specific circRNA
id667	0.845017	Cell-specific circRNA
id668	0.845017	Cell-specific circRNA
id669	0.845017	Cell-specific circRNA
id670	0.845017	Cell-specific circRNA
id671	0.845017	Cell-specific circRNA
id672	0.845017	Cell-specific circRNA
id673	0.845017	Cell-specific circRNA
id674	0.845017	Cell-specific circRNA
id675	0.845017	Cell-specific circRNA
id676	0.845017	Cell-specific circRNA
id677	0.845017	Cell-specific circRNA
id678	0.845017	Cell-specific circRNA
id679	0.845017	Cell-specific circRNA
id680	0.845017	Cell-specific circRNA
id681	0.845017	Cell-specific circRNA
id682	0.845017	Cell-specific circRNA
id683	0.845017	Cell-specific circRNA
id684	0.845017	Cell-specific circRNA
id685	0.845017	Cell-specific circRNA
id686	0.845017	Cell-specific circRNA
id687	0.845017	Cell-specific circRNA
id688	0.845017	Cell-specific circRNA
id689	0.845017	Cell-specific circRNA
id690	0.845017	Cell-specific circRNA
id691	0.845017	Cell-specific circRNA
id692	0.845017	Cell-specific circRNA
id693	0.845017	Cell-specific circRNA
id694	0.845017	Cell-specific circRNA
id695	0.845017	Cell-specific circRNA
id696	0.845017	Cell-specific circRNA
id697	0.845017	Cell-specific circRNA
id698	0.845017	Cell-specific circRNA
id699	0.845017	Cell-specific circRNA
id700	0.845017	Cell-specific circRNA
id701	0.845017	Cell-specific circRNA
id702	0.845017	Cell-specific circRNA
id703	0.845017	Cell-specific circRNA
id704	0.845017	Cell-specific circRNA
id705	0.845017	Cell-specific circRNA
id706	0.845017	Cell-specific circRNA
id707	0.845017	Cell-specific circRNA
id708	0.845017	Cell-specific circRNA
id709	0.845017	Cell-specific circRNA
id710	0.845017	Cell-specific circRNA
id711	0.845017	Cell-specific circRNA
id712	0.845017	Cell-specific circRNA
id713	0.845017	Cell-specific circRNA
id714	0.845017	Cell-specific circRNA
id715	0.845017	Cell-specific circRNA
id716	0.845017	Cell-specific circRNA
id717	0.845017	Cell-specific circRNA
id718	0.845017	Cell-specific circRNA
id719	0.845017	Cell-specific circRNA
id720	0.845017	Cell-specific circRNA
id721	0.845017	Cell-specific circRNA
id722	0.845017	Cell-specific circRNA
id723	0.845017	Cell-specific circRNA
id724	0.845017	Cell-specific circRNA
id725	0.845017	Cell-specific circRNA
id726	0.845017	Cell-specific circRNA
id727	0.845017	Cell-specific circRNA
id728	0.845017	Cell-specific circRNA
id729	0.845017	Cell-specific circRNA
id730	0.845017	Cell-specific circRNA
id731	0.845017	Cell-specific circRNA
id732	0.845017	Cell-specific circRNA
id733	0.845017	Cell-specific circRNA
id734	0.845017	Cell-specific circRNA
id735	0.845017	Cell-specific circRNA
id736	0.845017	Cell-specific circRNA
id737	0.845017	Cell-specific circRNA
id738	0.845017	Cell-specific circRNA
id739	0.845017	Cell-specific circRNA
id740	0.845017	Cell-specific circRNA
id741	0.845017	Cell-specific circRNA
id742	0.845017	Cell-specific circRNA
id743	0.845017	Cell-specific circRNA
id744	0.845017	Cell-specific circRNA
id745	0.845017	Cell-specific circRNA
id746	0.845017	Cell-specific circRNA
id747	0.845017	Cell-specific circRNA
id748	0.845017	Cell-specific circRNA
id749	0.845017	Cell-specific circRNA
id750	0.845017	Cell-specific circRNA
id751	0.845017	Cell-specific circRNA
id752	0.845017	Cell-specific circRNA
id753	0.845017	Cell-specific circRNA
id754	0.845017	Cell-specific circRNA
id755	0.845017	Cell-specific circRNA
id756	0.845017	Cell-specific circRNA
id757	0.845017	Cell-specific circRNA
id758	0.845017	Cell-specific circRNA
id759	0.845017	Cell-specific circRNA
id760	0.845017	Cell-specific circRNA
id761	0.845017	Cell-specific circRNA
id762	0.845017	Cell-specific circRNA
id763	0.845017	Cell-specific circRNA
id764	0.845017	Cell-specific circRNA
id765	0.845017	Cell-specific circRNA
id766	0.845017	Cell-specific circRNA
id767	0.845017	Cell-specific circRNA
id768	0.845017	Cell-specific circRNA
id769	0.845017	Cell-specific circRNA
id770	0.845017	Cell-specific circRNA
id771	0.845017	Cell-specific circRNA
id772	0.845017	Cell-specific circRNA
id773	0.845017	Cell-specific circRNA
id774	0.845017	Cell-specific circRNA
id775	0.845017	Cell-specific circRNA
id776	0.845017	Cell-specific circRNA
id777	0.845017	Cell-specific circRNA
id778	0.845017	Cell-specific circRNA
id779	0.845017	Cell-specific circRNA
id780	0.845017	Cell-specific circRNA
id781	0.845017	Cell-specific circRNA
id782	0.845017	Cell-specific circRNA
id783	0.845017	Cell-specific circRNA
id784	0.845017	Cell-specific circRNA
id785	0.845017	Cell-specific circRNA
id786	0.845017	Cell-specific circRNA
id787	0.845017	Cell-specific circRNA
id788	0.845017	Cell-specific circRNA
id789	0.845017	Cell-specific circRNA
id790	0.845017	Cell-specific circRNA
id791	0.845017	Cell-specific circRNA
id792	0.845017	Cell-specific circRNA
id793	0.845017	Cell-specific circRNA
id794	0.845017	Cell-specific circRNA
id795	0.845017	Cell-specific circRNA
id796	0.845017	Cell-specific circRNA
id797	0.845017	Cell-specific circRNA
id798	0.845017	Cell-specific circRNA
id799	0.845017	Cell-specific circRNA
id800	0.845017	Cell-specific circRNA
id801	0.845017	Cell-specific circRNA
id802	0.845017	Cell-specific circRNA
id803	0.845017	Cell-specific circRNA
id804	0.845017	Cell-specific circRNA
id805	0.845017	Cell-specific circRNA
id806	0.845017	Cell-specific circRNA
id807	0.845017	Cell-specific circRNA
id808	0.845017	Cell-specific circRNA
id809	0.845017	Cell-specific circRNA
id810	0.845017	Cell-specific circRNA
id811	0.845017	Cell-specific circRNA
id812	0.845017	Cell-specific circRNA
id813	0.845017	Cell-specific circRNA
id814	0.845017	Cell-specific circRNA
id815	0.845017	Cell-specific circRNA
id816	0.844968	Random
id817	0.844804	Random
id818	0.8448	Cell-specific circRNA
id819	0.844641	Random
id820	0.844586	Random
id821	0.844521	Random
id822	0.84452	Random
id823	0.844489	Random
id824	0.844484	Random
id825	0.84443	Marker gene
id826	0.84437	Random
id827	0.844369	Random
id828	0.844304	Random
id829	0.844235	Random
id830	0.844229	Random
id831	0.84411	Random
id832	0.844104	Random
id833	0.844102	Random
id834	0.844058	Random
id835	0.844017	Random
id836	0.843969	Cell-specific circRNA
id837	0.84386	Cell-specific circRNA
id838	0.843852	Cell-specific circRNA
id839	0.843843	Random
id840	0.843823	Random
id841	0.843654	Random
id842	0.84346	Random
id843	0.843444	Cell-specific circRNA
id844	0.843444	Cell-specific circRNA
id845	0.843444	Cell-specific circRNA
id846	0.843444	Cell-specific circRNA
id847	0.843444	Cell-specific circRNA
id848	0.843444	Cell-specific circRNA
id849	0.843444	Cell-specific circRNA
id850	0.843444	Cell-specific circRNA
id851	0.843444	Cell-specific circRNA
id852	0.843444	Cell-specific circRNA
id853	0.843444	Cell-specific circRNA
id854	0.843444	Cell-specific circRNA
id855	0.843444	Cell-specific circRNA
id856	0.843444	Cell-specific circRNA
id857	0.843444	Cell-specific circRNA
id858	0.843341	Random
id859	0.843285	Random
id860	0.84325	Cell-specific circRNA
id861	0.843249	Random
id862	0.843196	Random
id863	0.843117	Random
id864	0.842978	Random
id865	0.842927	Random
id866	0.842885	Random
id867	0.842815	Random
id868	0.8428	Cell-specific circRNA
id869	0.842716	Random
id870	0.84268	Random
id871	0.842608	Random
id872	0.842608	Cell-specific circRNA
id873	0.842548	Random
id874	0.842459	Random
id875	0.842428	Cell-specific circRNA
id876	0.842371	Cell-specific circRNA
id877	0.84235	Random
id878	0.8423	Random
id879	0.842251	Random
id880	0.842212	Random
id881	0.842212	Random
id882	0.84206	Random
id883	0.842008	Random
id884	0.842008	Random
id885	0.842008	Random
id886	0.841983	Random
id887	0.841973	Random
id888	0.841874	Random
id889	0.841848	Cell-specific circRNA
id890	0.841769	Random
id891	0.841738	Random
id892	0.841735	Random
id893	0.841625	Random
id894	0.841335	Cell-specific circRNA
id895	0.841335	Cell-specific circRNA
id896	0.841334	Random
id897	0.841312	Random
id898	0.841277	Marker gene
id899	0.841251	Random
id900	0.841244	Random
id901	0.84113	Random
id902	0.841101	Random
id903	0.841086	Random
id904	0.841065	Random
id905	0.841065	Random
id906	0.840968	Random
id907	0.840963	Cell-specific circRNA
id908	0.840963	Cell-specific circRNA
id909	0.840963	Cell-specific circRNA
id910	0.840893	Cell-specific circRNA
id911	0.840862	Cell-specific circRNA
id912	0.840822	Random
id913	0.840656	Random
id914	0.840635	Random
id915	0.840632	Random
id916	0.840617	Random
id917	0.840508	Cell-specific circRNA
id918	0.840508	Cell-specific circRNA
id919	0.840508	Cell-specific circRNA
id920	0.840508	Cell-specific circRNA
id921	0.840508	Cell-specific circRNA
id922	0.840508	Cell-specific circRNA
id923	0.840442	Random
id924	0.840403	Random
id925	0.840174	Random
id926	0.840048	Cell-specific circRNA
id927	0.840048	Cell-specific circRNA
id928	0.840048	Cell-specific circRNA
id929	0.840017	Random
id930	0.839997	Cell-specific circRNA
id931	0.839997	Cell-specific circRNA
id932	0.839997	Cell-specific circRNA
id933	0.839979	Random
id934	0.839929	Random
id935	0.839895	Cell-specific circRNA
id936	0.839804	Cell-specific circRNA
id937	0.839785	Random
id938	0.839785	Random
id939	0.839729	Random
id940	0.839722	Random
id941	0.839632	Cell-specific circRNA
id942	0.839595	Random
id943	0.839593	Random
id944	0.839573	Random
id945	0.839566	Random
id946	0.839529	Random
id947	0.839485	Random
id948	0.839452	Random
id949	0.839386	Random
id950	0.839359	Random
id951	0.839314	Random
id952	0.839252	Cell-specific circRNA
id953	0.839233	Random
id954	0.839131	Cell-specific circRNA
id955	0.839131	Cell-specific circRNA
id956	0.839131	Cell-specific circRNA
id957	0.839131	Cell-specific circRNA
id958	0.839131	Cell-specific circRNA
id959	0.839131	Cell-specific circRNA
id960	0.839131	Cell-specific circRNA
id961	0.839131	Cell-specific circRNA
id962	0.839131	Cell-specific circRNA
id963	0.839131	Cell-specific circRNA
id964	0.839131	Cell-specific circRNA
id965	0.839131	Cell-specific circRNA
id966	0.839131	Cell-specific circRNA
id967	0.839131	Cell-specific circRNA
id968	0.839131	Cell-specific circRNA
id969	0.839131	Cell-specific circRNA
id970	0.839131	Random
id971	0.839131	Cell-specific circRNA
id972	0.839131	Random
id973	0.839073	Random
id974	0.838937	Random
id975	0.838903	Cell-specific circRNA
id976	0.838881	Random
id977	0.838854	Cell-specific circRNA
id978	0.838819	Random
id979	0.838649	Random
id980	0.838632	Random
id981	0.838558	Random
id982	0.838543	Random
id983	0.838372	Random
id984	0.838365	Random
id985	0.838365	Random
id986	0.838365	Random
id987	0.838354	Random
id988	0.838326	Cell-specific circRNA
id989	0.838322	Random
id990	0.838304	Random
id991	0.83816	Cell-specific circRNA
id992	0.838154	Random
id993	0.838142	Random
id994	0.838033	Random
id995	0.837993	Cell-specific circRNA
id996	0.837959	Cell-specific circRNA
id997	0.837959	Cell-specific circRNA
id998	0.837955	Random
id999	0.837884	Random
id1000	0.837877	Cell-specific circRNA
id1001	0.837837	Random
id1002	0.837804	Random
id1003	0.837726	Random
id1004	0.837682	Random
id1005	0.837649	Random
id1006	0.837632	Cell-specific circRNA
id1007	0.837622	Cell-specific circRNA
id1008	0.837583	Random
id1009	0.837509	Cell-specific circRNA
id1010	0.837471	Random
id1011	0.837467	Cell-specific circRNA
id1012	0.837467	Cell-specific circRNA
id1013	0.837467	Cell-specific circRNA
id1014	0.837467	Cell-specific circRNA
id1015	0.837467	Cell-specific circRNA
id1016	0.837467	Cell-specific circRNA
id1017	0.837467	Cell-specific circRNA
id1018	0.837467	Cell-specific circRNA
id1019	0.837413	Random
id1020	0.837367	Random
id1021	0.837336	Cell-specific circRNA
id1022	0.837336	Cell-specific circRNA
id1023	0.837336	Cell-specific circRNA
id1024	0.837336	Cell-specific circRNA
id1025	0.837336	Cell-specific circRNA
id1026	0.837336	Cell-specific circRNA
id1027	0.837336	Cell-specific circRNA
id1028	0.837336	Cell-specific circRNA
id1029	0.83726	Random
id1030	0.837255	Random
id1031	0.83725	Cell-specific circRNA
id1032	0.837216	Random
id1033	0.837206	Random
id1034	0.837056	Random
id1035	0.837024	Random
id1036	0.837024	Random
id1037	0.836999	Random
id1038	0.836997	Cell-specific circRNA
id1039	0.836958	Random
id1040	0.836895	Random
id1041	0.836871	Random
id1042	0.836868	Random
id1043	0.836858	Random
id1044	0.836827	Cell-specific circRNA
id1045	0.836726	Random
id1046	0.836629	Random
id1047	0.836626	Random
id1048	0.836613	Random
id1049	0.836544	Random
id1050	0.836495	Random
id1051	0.836453	Random
id1052	0.836366	Random
id1053	0.836325	Random
id1054	0.836323	Cell-specific circRNA
id1055	0.836288	Random
id1056	0.836241	Random
id1057	0.83622	Random
id1058	0.835992	Random
id1059	0.835899	Random
id1060	0.835841	Random
id1061	0.835666	Random
id1062	0.835532	Random
id1063	0.835419	Random
id1064	0.83541	Cell-specific circRNA
id1065	0.83541	Cell-specific circRNA
id1066	0.83541	Cell-specific circRNA
id1067	0.83541	Cell-specific circRNA
id1068	0.83541	Cell-specific circRNA
id1069	0.83541	Cell-specific circRNA
id1070	0.83541	Cell-specific circRNA
id1071	0.83541	Cell-specific circRNA
id1072	0.83541	Cell-specific circRNA
id1073	0.83541	Cell-specific circRNA
id1074	0.83541	Cell-specific circRNA
id1075	0.83535	Random
id1076	0.835224	Random
id1077	0.835132	Random
id1078	0.835049	Random
id1079	0.835031	Random
id1080	0.835007	Random
id1081	0.834963	Random
id1082	0.834882	Cell-specific circRNA
id1083	0.834882	Cell-specific circRNA
id1084	0.834882	Cell-specific circRNA
id1085	0.834882	Cell-specific circRNA
id1086	0.834882	Cell-specific circRNA
id1087	0.834882	Cell-specific circRNA
id1088	0.834882	Cell-specific circRNA
id1089	0.834882	Cell-specific circRNA
id1090	0.834882	Cell-specific circRNA
id1091	0.834882	Cell-specific circRNA
id1092	0.834882	Cell-specific circRNA
id1093	0.834882	Cell-specific circRNA
id1094	0.834882	Cell-specific circRNA
id1095	0.834882	Cell-specific circRNA
id1096	0.834882	Cell-specific circRNA
id1097	0.834882	Cell-specific circRNA
id1098	0.834882	Cell-specific circRNA
id1099	0.834882	Cell-specific circRNA
id1100	0.834882	Cell-specific circRNA
id1101	0.834882	Cell-specific circRNA
id1102	0.834882	Cell-specific circRNA
id1103	0.834882	Cell-specific circRNA
id1104	0.834882	Cell-specific circRNA
id1105	0.834882	Cell-specific circRNA
id1106	0.834882	Cell-specific circRNA
id1107	0.834882	Cell-specific circRNA
id1108	0.834882	Cell-specific circRNA
id1109	0.834882	Cell-specific circRNA
id1110	0.834882	Cell-specific circRNA
id1111	0.834882	Cell-specific circRNA
id1112	0.834882	Cell-specific circRNA
id1113	0.834882	Cell-specific circRNA
id1114	0.834882	Cell-specific circRNA
id1115	0.834882	Cell-specific circRNA
id1116	0.834882	Cell-specific circRNA
id1117	0.834882	Cell-specific circRNA
id1118	0.834882	Cell-specific circRNA
id1119	0.834882	Cell-specific circRNA
id1120	0.834882	Cell-specific circRNA
id1121	0.834882	Cell-specific circRNA
id1122	0.834882	Cell-specific circRNA
id1123	0.834882	Cell-specific circRNA
id1124	0.834882	Cell-specific circRNA
id1125	0.834882	Cell-specific circRNA
id1126	0.834882	Cell-specific circRNA
id1127	0.834882	Cell-specific circRNA
id1128	0.834882	Cell-specific circRNA
id1129	0.834882	Cell-specific circRNA
id1130	0.834882	Cell-specific circRNA
id1131	0.834882	Cell-specific circRNA
id1132	0.834882	Cell-specific circRNA
id1133	0.834882	Cell-specific circRNA
id1134	0.834882	Cell-specific circRNA
id1135	0.834882	Cell-specific circRNA
id1136	0.834882	Cell-specific circRNA
id1137	0.834882	Cell-specific circRNA
id1138	0.834882	Cell-specific circRNA
id1139	0.834882	Cell-specific circRNA
id1140	0.834882	Cell-specific circRNA
id1141	0.834882	Cell-specific circRNA
id1142	0.834882	Cell-specific circRNA
id1143	0.834882	Cell-specific circRNA
id1144	0.834882	Cell-specific circRNA
id1145	0.834882	Cell-specific circRNA
id1146	0.834882	Cell-specific circRNA
id1147	0.834882	Cell-specific circRNA
id1148	0.834882	Cell-specific circRNA
id1149	0.834882	Cell-specific circRNA
id1150	0.834882	Cell-specific circRNA
id1151	0.834882	Cell-specific circRNA
id1152	0.834882	Cell-specific circRNA
id1153	0.834882	Cell-specific circRNA
id1154	0.834882	Cell-specific circRNA
id1155	0.834882	Cell-specific circRNA
id1156	0.834882	Cell-specific circRNA
id1157	0.834882	Cell-specific circRNA
id1158	0.834882	Cell-specific circRNA
id1159	0.834882	Cell-specific circRNA
id1160	0.834882	Cell-specific circRNA
id1161	0.834882	Cell-specific circRNA
id1162	0.834882	Cell-specific circRNA
id1163	0.834882	Cell-specific circRNA
id1164	0.834882	Cell-specific circRNA
id1165	0.834882	Cell-specific circRNA
id1166	0.834882	Cell-specific circRNA
id1167	0.834882	Cell-specific circRNA
id1168	0.834882	Cell-specific circRNA
id1169	0.834882	Cell-specific circRNA
id1170	0.834882	Cell-specific circRNA
id1171	0.834882	Cell-specific circRNA
id1172	0.834882	Cell-specific circRNA
id1173	0.834882	Cell-specific circRNA
id1174	0.834882	Cell-specific circRNA
id1175	0.834882	Cell-specific circRNA
id1176	0.834882	Cell-specific circRNA
id1177	0.834882	Cell-specific circRNA
id1178	0.834882	Cell-specific circRNA
id1179	0.834882	Cell-specific circRNA
id1180	0.834882	Cell-specific circRNA
id1181	0.834882	Cell-specific circRNA
id1182	0.834882	Cell-specific circRNA
id1183	0.834882	Cell-specific circRNA
id1184	0.834882	Cell-specific circRNA
id1185	0.834882	Cell-specific circRNA
id1186	0.834882	Cell-specific circRNA
id1187	0.834882	Cell-specific circRNA
id1188	0.834882	Cell-specific circRNA
id1189	0.834882	Cell-specific circRNA
id1190	0.834882	Cell-specific circRNA
id1191	0.834882	Cell-specific circRNA
id1192	0.834882	Cell-specific circRNA
id1193	0.834882	Cell-specific circRNA
id1194	0.834882	Cell-specific circRNA
id1195	0.834882	Cell-specific circRNA
id1196	0.834882	Cell-specific circRNA
id1197	0.834882	Cell-specific circRNA
id1198	0.834882	Cell-specific circRNA
id1199	0.834882	Cell-specific circRNA
id1200	0.834882	Cell-specific circRNA
id1201	0.834882	Cell-specific circRNA
id1202	0.834882	Cell-specific circRNA
id1203	0.834882	Cell-specific circRNA
id1204	0.834882	Cell-specific circRNA
id1205	0.834882	Cell-specific circRNA
id1206	0.834882	Cell-specific circRNA
id1207	0.834882	Cell-specific circRNA
id1208	0.834882	Cell-specific circRNA
id1209	0.834882	Cell-specific circRNA
id1210	0.834882	Cell-specific circRNA
id1211	0.834882	Cell-specific circRNA
id1212	0.834882	Cell-specific circRNA
id1213	0.834882	Cell-specific circRNA
id1214	0.834882	Cell-specific circRNA
id1215	0.834882	Cell-specific circRNA
id1216	0.834882	Cell-specific circRNA
id1217	0.834882	Cell-specific circRNA
id1218	0.834882	Cell-specific circRNA
id1219	0.834882	Cell-specific circRNA
id1220	0.834882	Cell-specific circRNA
id1221	0.834882	Cell-specific circRNA
id1222	0.834882	Cell-specific circRNA
id1223	0.834882	Cell-specific circRNA
id1224	0.834882	Cell-specific circRNA
id1225	0.834882	Cell-specific circRNA
id1226	0.834882	Cell-specific circRNA
id1227	0.834882	Cell-specific circRNA
id1228	0.834882	Cell-specific circRNA
id1229	0.834882	Cell-specific circRNA
id1230	0.834882	Cell-specific circRNA
id1231	0.834882	Cell-specific circRNA
id1232	0.834882	Cell-specific circRNA
id1233	0.834882	Cell-specific circRNA
id1234	0.834882	Cell-specific circRNA
id1235	0.834882	Cell-specific circRNA
id1236	0.834882	Cell-specific circRNA
id1237	0.834882	Cell-specific circRNA
id1238	0.834882	Cell-specific circRNA
id1239	0.834882	Cell-specific circRNA
id1240	0.834882	Cell-specific circRNA
id1241	0.834882	Cell-specific circRNA
id1242	0.834882	Cell-specific circRNA
id1243	0.834882	Cell-specific circRNA
id1244	0.834882	Cell-specific circRNA
id1245	0.834882	Cell-specific circRNA
id1246	0.834882	Cell-specific circRNA
id1247	0.834882	Cell-specific circRNA
id1248	0.834882	Cell-specific circRNA
id1249	0.834882	Cell-specific circRNA
id1250	0.834882	Cell-specific circRNA
id1251	0.834882	Cell-specific circRNA
id1252	0.834882	Cell-specific circRNA
id1253	0.834882	Cell-specific circRNA
id1254	0.834882	Cell-specific circRNA
id1255	0.834882	Cell-specific circRNA
id1256	0.834882	Cell-specific circRNA
id1257	0.834882	Cell-specific circRNA
id1258	0.834882	Cell-specific circRNA
id1259	0.834882	Cell-specific circRNA
id1260	0.834882	Cell-specific circRNA
id1261	0.834882	Cell-specific circRNA
id1262	0.834882	Cell-specific circRNA
id1263	0.834882	Cell-specific circRNA
id1264	0.834882	Cell-specific circRNA
id1265	0.834882	Cell-specific circRNA
id1266	0.834882	Cell-specific circRNA
id1267	0.834882	Cell-specific circRNA
id1268	0.834882	Cell-specific circRNA
id1269	0.834882	Cell-specific circRNA
id1270	0.834882	Cell-specific circRNA
id1271	0.834882	Cell-specific circRNA
id1272	0.834882	Cell-specific circRNA
id1273	0.834882	Cell-specific circRNA
id1274	0.834882	Cell-specific circRNA
id1275	0.834882	Cell-specific circRNA
id1276	0.834882	Cell-specific circRNA
id1277	0.834882	Cell-specific circRNA
id1278	0.834882	Cell-specific circRNA
id1279	0.834882	Cell-specific circRNA
id1280	0.834882	Cell-specific circRNA
id1281	0.834882	Cell-specific circRNA
id1282	0.834882	Cell-specific circRNA
id1283	0.834882	Cell-specific circRNA
id1284	0.834882	Cell-specific circRNA
id1285	0.834882	Cell-specific circRNA
id1286	0.834882	Cell-specific circRNA
id1287	0.834882	Cell-specific circRNA
id1288	0.834882	Cell-specific circRNA
id1289	0.834882	Cell-specific circRNA
id1290	0.834882	Cell-specific circRNA
id1291	0.834882	Cell-specific circRNA
id1292	0.834882	Cell-specific circRNA
id1293	0.834882	Cell-specific circRNA
id1294	0.834882	Cell-specific circRNA
id1295	0.834882	Cell-specific circRNA
id1296	0.834882	Cell-specific circRNA
id1297	0.834882	Cell-specific circRNA
id1298	0.834882	Cell-specific circRNA
id1299	0.834882	Cell-specific circRNA
id1300	0.834882	Cell-specific circRNA
id1301	0.834882	Cell-specific circRNA
id1302	0.834882	Cell-specific circRNA
id1303	0.834882	Cell-specific circRNA
id1304	0.834882	Cell-specific circRNA
id1305	0.834882	Cell-specific circRNA
id1306	0.834882	Cell-specific circRNA
id1307	0.834882	Cell-specific circRNA
id1308	0.834882	Cell-specific circRNA
id1309	0.834882	Cell-specific circRNA
id1310	0.834882	Cell-specific circRNA
id1311	0.834882	Cell-specific circRNA
id1312	0.834882	Cell-specific circRNA
id1313	0.834882	Cell-specific circRNA
id1314	0.834882	Cell-specific circRNA
id1315	0.834882	Cell-specific circRNA
id1316	0.834882	Cell-specific circRNA
id1317	0.834882	Cell-specific circRNA
id1318	0.834882	Cell-specific circRNA
id1319	0.834882	Cell-specific circRNA
id1320	0.834882	Cell-specific circRNA
id1321	0.834882	Cell-specific circRNA
id1322	0.834882	Cell-specific circRNA
id1323	0.834882	Cell-specific circRNA
id1324	0.834882	Cell-specific circRNA
id1325	0.834882	Cell-specific circRNA
id1326	0.834882	Cell-specific circRNA
id1327	0.834882	Cell-specific circRNA
id1328	0.834882	Cell-specific circRNA
id1329	0.834882	Cell-specific circRNA
id1330	0.834882	Cell-specific circRNA
id1331	0.834882	Cell-specific circRNA
id1332	0.834882	Cell-specific circRNA
id1333	0.834882	Cell-specific circRNA
id1334	0.834882	Cell-specific circRNA
id1335	0.834882	Cell-specific circRNA
id1336	0.834882	Cell-specific circRNA
id1337	0.834882	Cell-specific circRNA
id1338	0.834882	Cell-specific circRNA
id1339	0.834882	Cell-specific circRNA
id1340	0.834882	Cell-specific circRNA
id1341	0.834882	Cell-specific circRNA
id1342	0.834882	Cell-specific circRNA
id1343	0.834882	Cell-specific circRNA
id1344	0.834882	Cell-specific circRNA
id1345	0.834882	Cell-specific circRNA
id1346	0.834882	Cell-specific circRNA
id1347	0.834882	Cell-specific circRNA
id1348	0.834882	Cell-specific circRNA
id1349	0.834882	Cell-specific circRNA
id1350	0.834882	Cell-specific circRNA
id1351	0.834882	Cell-specific circRNA
id1352	0.834882	Cell-specific circRNA
id1353	0.834882	Cell-specific circRNA
id1354	0.834882	Cell-specific circRNA
id1355	0.834882	Cell-specific circRNA
id1356	0.834882	Cell-specific circRNA
id1357	0.834882	Cell-specific circRNA
id1358	0.834882	Cell-specific circRNA
id1359	0.834882	Cell-specific circRNA
id1360	0.834882	Cell-specific circRNA
id1361	0.834882	Cell-specific circRNA
id1362	0.834882	Cell-specific circRNA
id1363	0.834882	Cell-specific circRNA
id1364	0.834882	Cell-specific circRNA
id1365	0.834882	Cell-specific circRNA
id1366	0.834882	Cell-specific circRNA
id1367	0.834882	Cell-specific circRNA
id1368	0.834882	Cell-specific circRNA
id1369	0.834882	Cell-specific circRNA
id1370	0.834882	Cell-specific circRNA
id1371	0.834882	Cell-specific circRNA
id1372	0.834882	Cell-specific circRNA
id1373	0.834882	Cell-specific circRNA
id1374	0.834882	Cell-specific circRNA
id1375	0.834882	Cell-specific circRNA
id1376	0.834882	Cell-specific circRNA
id1377	0.834882	Cell-specific circRNA
id1378	0.834882	Cell-specific circRNA
id1379	0.834882	Cell-specific circRNA
id1380	0.834882	Cell-specific circRNA
id1381	0.834882	Cell-specific circRNA
id1382	0.834882	Cell-specific circRNA
id1383	0.834882	Cell-specific circRNA
id1384	0.834882	Cell-specific circRNA
id1385	0.834882	Cell-specific circRNA
id1386	0.834882	Cell-specific circRNA
id1387	0.834882	Cell-specific circRNA
id1388	0.834882	Cell-specific circRNA
id1389	0.834882	Cell-specific circRNA
id1390	0.834882	Cell-specific circRNA
id1391	0.834882	Cell-specific circRNA
id1392	0.834882	Cell-specific circRNA
id1393	0.834882	Cell-specific circRNA
id1394	0.834882	Cell-specific circRNA
id1395	0.834882	Cell-specific circRNA
id1396	0.834882	Cell-specific circRNA
id1397	0.834882	Cell-specific circRNA
id1398	0.834882	Cell-specific circRNA
id1399	0.834882	Cell-specific circRNA
id1400	0.834882	Cell-specific circRNA
id1401	0.834882	Cell-specific circRNA
id1402	0.834882	Cell-specific circRNA
id1403	0.834882	Cell-specific circRNA
id1404	0.834882	Cell-specific circRNA
id1405	0.834882	Cell-specific circRNA
id1406	0.834882	Cell-specific circRNA
id1407	0.834882	Cell-specific circRNA
id1408	0.834882	Cell-specific circRNA
id1409	0.834882	Random
id1410	0.834882	Cell-specific circRNA
id1411	0.834882	Cell-specific circRNA
id1412	0.834882	Cell-specific circRNA
id1413	0.834796	Cell-specific circRNA
id1414	0.834783	Random
id1415	0.834646	Random
id1416	0.834578	Random
id1417	0.834533	Random
id1418	0.834468	Random
id1419	0.834405	Random
id1420	0.834294	Random
id1421	0.834294	Random
id1422	0.834294	Random
id1423	0.834284	Random
id1424	0.834283	Random
id1425	0.834264	Random
id1426	0.834264	Cell-specific circRNA
id1427	0.834213	Random
id1428	0.83418	Random
id1429	0.83418	Random
id1430	0.834099	Random
id1431	0.834051	Random
id1432	0.834007	Random
id1433	0.833974	Random
id1434	0.833974	Random
id1435	0.83392	Random
id1436	0.833886	Cell-specific circRNA
id1437	0.833848	Random
id1438	0.833805	Cell-specific circRNA
id1439	0.833711	Cell-specific circRNA
id1440	0.833705	Random
id1441	0.833674	Random
id1442	0.833621	Random
id1443	0.833615	Random
id1444	0.83345	Random
id1445	0.833435	Random
id1446	0.833406	Random
id1447	0.833358	Random
id1448	0.83329	Random
id1449	0.833238	Marker gene
id1450	0.833199	Cell-specific circRNA
id1451	0.833197	Cell-specific circRNA
id1452	0.833197	Cell-specific circRNA
id1453	0.833197	Cell-specific circRNA
id1454	0.833197	Cell-specific circRNA
id1455	0.833197	Cell-specific circRNA
id1456	0.833197	Cell-specific circRNA
id1457	0.833197	Cell-specific circRNA
id1458	0.833197	Cell-specific circRNA
id1459	0.833197	Cell-specific circRNA
id1460	0.833197	Cell-specific circRNA
id1461	0.833197	Cell-specific circRNA
id1462	0.833197	Cell-specific circRNA
id1463	0.833197	Cell-specific circRNA
id1464	0.833197	Cell-specific circRNA
id1465	0.833197	Cell-specific circRNA
id1466	0.833197	Cell-specific circRNA
id1467	0.833197	Cell-specific circRNA
id1468	0.833197	Cell-specific circRNA
id1469	0.833197	Cell-specific circRNA
id1470	0.833197	Cell-specific circRNA
id1471	0.833156	Random
id1472	0.833144	Random
id1473	0.833033	Random
id1474	0.832921	Random
id1475	0.832873	Cell-specific circRNA
id1476	0.832871	Random
id1477	0.832836	Random
id1478	0.832807	Random
id1479	0.832802	Random
id1480	0.832788	Cell-specific circRNA
id1481	0.832788	Cell-specific circRNA
id1482	0.832788	Cell-specific circRNA
id1483	0.832788	Cell-specific circRNA
id1484	0.832788	Cell-specific circRNA
id1485	0.832788	Cell-specific circRNA
id1486	0.832788	Cell-specific circRNA
id1487	0.832788	Cell-specific circRNA
id1488	0.832788	Cell-specific circRNA
id1489	0.832788	Cell-specific circRNA
id1490	0.832788	Cell-specific circRNA
id1491	0.832788	Cell-specific circRNA
id1492	0.832788	Cell-specific circRNA
id1493	0.832788	Cell-specific circRNA
id1494	0.832788	Cell-specific circRNA
id1495	0.832788	Cell-specific circRNA
id1496	0.832788	Cell-specific circRNA
id1497	0.832788	Cell-specific circRNA
id1498	0.832788	Cell-specific circRNA
id1499	0.832788	Cell-specific circRNA
id1500	0.832788	Cell-specific circRNA
id1501	0.832788	Cell-specific circRNA
id1502	0.832788	Cell-specific circRNA
id1503	0.832788	Cell-specific circRNA
id1504	0.832788	Cell-specific circRNA
id1505	0.832788	Cell-specific circRNA
id1506	0.832788	Cell-specific circRNA
id1507	0.832788	Cell-specific circRNA
id1508	0.832788	Cell-specific circRNA
id1509	0.832788	Cell-specific circRNA
id1510	0.832788	Cell-specific circRNA
id1511	0.832788	Cell-specific circRNA
id1512	0.832788	Cell-specific circRNA
id1513	0.832788	Cell-specific circRNA
id1514	0.832788	Cell-specific circRNA
id1515	0.832778	Cell-specific circRNA
id1516	0.832778	Cell-specific circRNA
id1517	0.832778	Cell-specific circRNA
id1518	0.832778	Cell-specific circRNA
id1519	0.832778	Cell-specific circRNA
id1520	0.832778	Cell-specific circRNA
id1521	0.832778	Cell-specific circRNA
id1522	0.832778	Cell-specific circRNA
id1523	0.832778	Cell-specific circRNA
id1524	0.832778	Cell-specific circRNA
id1525	0.832778	Cell-specific circRNA
id1526	0.832778	Cell-specific circRNA
id1527	0.832778	Cell-specific circRNA
id1528	0.832778	Cell-specific circRNA
id1529	0.832778	Cell-specific circRNA
id1530	0.832778	Cell-specific circRNA
id1531	0.832778	Cell-specific circRNA
id1532	0.832778	Cell-specific circRNA
id1533	0.832778	Cell-specific circRNA
id1534	0.832778	Cell-specific circRNA
id1535	0.832705	Random
id1536	0.832539	Cell-specific circRNA
id1537	0.832537	Cell-specific circRNA
id1538	0.832519	Random
id1539	0.83249	Random
id1540	0.832489	Random
id1541	0.832426	Random
id1542	0.832422	Random
id1543	0.832419	Cell-specific circRNA
id1544	0.832395	Random
id1545	0.832391	Random
id1546	0.832275	Random
id1547	0.832238	Random
id1548	0.832229	Cell-specific circRNA
id1549	0.832207	Random
id1550	0.832204	Random
id1551	0.83216	Cell-specific circRNA
id1552	0.832099	Random
id1553	0.832086	Random
id1554	0.832067	Random
id1555	0.831957	Cell-specific circRNA
id1556	0.831954	Random
id1557	0.83194	Random
id1558	0.831899	Random
id1559	0.831828	Random
id1560	0.831817	Random
id1561	0.831811	Random
id1562	0.831808	Random
id1563	0.831767	Random
id1564	0.831759	Random
id1565	0.831739	Cell-specific circRNA
id1566	0.831678	Cell-specific circRNA
id1567	0.831678	Cell-specific circRNA
id1568	0.831678	Cell-specific circRNA
id1569	0.831678	Cell-specific circRNA
id1570	0.831678	Cell-specific circRNA
id1571	0.831678	Cell-specific circRNA
id1572	0.831678	Cell-specific circRNA
id1573	0.831678	Cell-specific circRNA
id1574	0.831678	Cell-specific circRNA
id1575	0.831678	Cell-specific circRNA
id1576	0.831678	Cell-specific circRNA
id1577	0.831678	Cell-specific circRNA
id1578	0.831678	Cell-specific circRNA
id1579	0.831678	Cell-specific circRNA
id1580	0.831678	Cell-specific circRNA
id1581	0.831656	Random
id1582	0.831573	Random
id1583	0.831556	Random
id1584	0.831554	Random
id1585	0.831474	Random
id1586	0.831439	Cell-specific circRNA
id1587	0.831318	Random
id1588	0.831266	Cell-specific circRNA
id1589	0.831233	Random
id1590	0.83122	Random
id1591	0.831185	Random
id1592	0.831185	Random
id1593	0.831167	Random
id1594	0.831148	Cell-specific circRNA
id1595	0.831148	Cell-specific circRNA
id1596	0.831132	Random
id1597	0.83108	Random
id1598	0.831005	Cell-specific circRNA
id1599	0.831005	Cell-specific circRNA
id1600	0.831005	Cell-specific circRNA
id1601	0.830946	Cell-specific circRNA
id1602	0.830887	Random
id1603	0.830843	Random
id1604	0.830772	Random
id1605	0.830755	Cell-specific circRNA
id1606	0.830736	Random
id1607	0.830698	Random
id1608	0.830641	Random
id1609	0.830626	Random
id1610	0.830609	Random
id1611	0.830606	Cell-specific circRNA
id1612	0.830606	Cell-specific circRNA
id1613	0.830606	Cell-specific circRNA
id1614	0.830606	Cell-specific circRNA
id1615	0.830606	Cell-specific circRNA
id1616	0.830606	Cell-specific circRNA
id1617	0.830606	Cell-specific circRNA
id1618	0.830606	Cell-specific circRNA
id1619	0.830606	Cell-specific circRNA
id1620	0.830606	Cell-specific circRNA
id1621	0.830557	Cell-specific circRNA
id1622	0.83055	Cell-specific circRNA
id1623	0.83055	Cell-specific circRNA
id1624	0.83055	Cell-specific circRNA
id1625	0.83055	Cell-specific circRNA
id1626	0.830534	Random
id1627	0.830534	Random
id1628	0.83047	Random
id1629	0.830467	Random
id1630	0.830461	Cell-specific circRNA
id1631	0.830461	Random
id1632	0.830461	Cell-specific circRNA
id1633	0.830461	Random
id1634	0.830452	Cell-specific circRNA
id1635	0.830406	Random
id1636	0.830402	Random
id1637	0.830374	Random
id1638	0.830349	Random
id1639	0.830323	Random
id1640	0.83032	Random
id1641	0.83032	Random
id1642	0.830223	Random
id1643	0.830198	Random
id1644	0.83013	Random
id1645	0.830076	Random
id1646	0.830025	Cell-specific circRNA
id1647	0.830023	Random
id1648	0.83001	Random
id1649	0.829959	Random
id1650	0.829889	Random
id1651	0.829849	Random
id1652	0.829827	Random
id1653	0.829694	Random
id1654	0.829676	Random
id1655	0.829654	Cell-specific circRNA
id1656	0.829641	Cell-specific circRNA
id1657	0.829624	Random
id1658	0.829624	Random
id1659	0.829601	Random
id1660	0.829601	Random
id1661	0.829601	Random
id1662	0.829571	Random
id1663	0.829561	Random
id1664	0.829442	Random
id1665	0.829396	Random
id1666	0.829383	Random
id1667	0.829357	Random
id1668	0.829346	Random
id1669	0.829284	Random
id1670	0.829239	Random
id1671	0.829223	Random
id1672	0.829176	Random
id1673	0.829169	Random
id1674	0.829051	Random
id1675	0.829021	Random
id1676	0.828988	Random
id1677	0.828981	Random
id1678	0.828941	Random
id1679	0.828893	Cell-specific circRNA
id1680	0.828893	Cell-specific circRNA
id1681	0.828868	Random
id1682	0.828837	Random
id1683	0.828827	Random
id1684	0.828827	Random
id1685	0.828811	Random
id1686	0.8288	Random
id1687	0.828788	Random
id1688	0.828776	Random
id1689	0.828742	Cell-specific circRNA
id1690	0.828742	Cell-specific circRNA
id1691	0.828742	Cell-specific circRNA
id1692	0.828742	Cell-specific circRNA
id1693	0.828674	Cell-specific circRNA
id1694	0.828621	Random
id1695	0.828577	Random
id1696	0.828537	Random
id1697	0.828499	Random
id1698	0.828492	Cell-specific circRNA
id1699	0.828492	Cell-specific circRNA
id1700	0.828453	Cell-specific circRNA
id1701	0.828453	Cell-specific circRNA
id1702	0.828453	Cell-specific circRNA
id1703	0.828424	Random
id1704	0.828418	Random
id1705	0.828416	Random
id1706	0.828407	Random
id1707	0.828398	Cell-specific circRNA
id1708	0.828398	Random
id1709	0.828347	Random
id1710	0.828333	Random
id1711	0.828289	Cell-specific circRNA
id1712	0.828289	Cell-specific circRNA
id1713	0.828289	Cell-specific circRNA
id1714	0.828289	Cell-specific circRNA
id1715	0.828289	Cell-specific circRNA
id1716	0.828289	Cell-specific circRNA
id1717	0.828289	Cell-specific circRNA
id1718	0.828289	Cell-specific circRNA
id1719	0.828289	Cell-specific circRNA
id1720	0.828289	Cell-specific circRNA
id1721	0.828261	Random
id1722	0.828229	Cell-specific circRNA
id1723	0.828167	Random
id1724	0.828112	Random
id1725	0.828061	Cell-specific circRNA
id1726	0.828018	Random
id1727	0.828018	Random
id1728	0.827996	Random
id1729	0.827964	Random
id1730	0.827953	Random
id1731	0.827935	Random
id1732	0.827928	Random
id1733	0.827915	Random
id1734	0.827915	Random
id1735	0.827889	Random
id1736	0.827824	Random
id1737	0.827819	Random
id1738	0.827796	Random
id1739	0.827777	Random
id1740	0.827625	Random
id1741	0.827565	Random
id1742	0.827494	Random
id1743	0.827492	Cell-specific circRNA
id1744	0.827492	Cell-specific circRNA
id1745	0.827393	Random
id1746	0.82738	Marker gene
id1747	0.827336	Cell-specific circRNA
id1748	0.827328	Random
id1749	0.827307	Random
id1750	0.827283	Cell-specific circRNA
id1751	0.827283	Cell-specific circRNA
id1752	0.827283	Cell-specific circRNA
id1753	0.827283	Random
id1754	0.827236	Random
id1755	0.827233	Random
id1756	0.827226	Random
id1757	0.827173	Random
id1758	0.827162	Cell-specific circRNA
id1759	0.827162	Random
id1760	0.827101	Random
id1761	0.827098	Random
id1762	0.827097	Random
id1763	0.827055	Random
id1764	0.82702	Random
id1765	0.826989	Random
id1766	0.826957	Random
id1767	0.826932	Random
id1768	0.826911	Random
id1769	0.826908	Random
id1770	0.826865	Random
id1771	0.826835	Random
id1772	0.826834	Random
id1773	0.826826	Cell-specific circRNA
id1774	0.826804	Random
id1775	0.826804	Random
id1776	0.826757	Random
id1777	0.826701	Cell-specific circRNA
id1778	0.826693	Random
id1779	0.826631	Random
id1780	0.826595	Cell-specific circRNA
id1781	0.826575	Random
id1782	0.826574	Random
id1783	0.826473	Random
id1784	0.826468	Random
id1785	0.826436	Random
id1786	0.826414	Random
id1787	0.826412	Random
id1788	0.826343	Random
id1789	0.826316	Cell-specific circRNA
id1790	0.8263	Random
id1791	0.826263	Random
id1792	0.826175	Random
id1793	0.826121	Random
id1794	0.826116	Cell-specific circRNA
id1795	0.826116	Random
id1796	0.82604	Random
id1797	0.825993	Random
id1798	0.825989	Random
id1799	0.82598	Random
id1800	0.825913	Random
id1801	0.825856	Random
id1802	0.825856	Random
id1803	0.825828	Random
id1804	0.825799	Random
id1805	0.825736	Random
id1806	0.825716	Cell-specific circRNA
id1807	0.825674	Random
id1808	0.825653	Cell-specific circRNA
id1809	0.825643	Random
id1810	0.825625	Random
id1811	0.825612	Random
id1812	0.825612	Random
id1813	0.825591	Random
id1814	0.825587	Random
id1815	0.825542	Random
id1816	0.825484	Cell-specific circRNA
id1817	0.825484	Cell-specific circRNA
id1818	0.825484	Cell-specific circRNA
id1819	0.825472	Random
id1820	0.825468	Random
id1821	0.825441	Random
id1822	0.825391	Marker gene
id1823	0.825372	Random
id1824	0.825369	Random
id1825	0.825356	Cell-specific circRNA
id1826	0.825301	Cell-specific circRNA
id1827	0.825297	Random
id1828	0.825278	Random
id1829	0.825274	Cell-specific circRNA
id1830	0.825257	Random
id1831	0.825249	Random
id1832	0.825247	Cell-specific circRNA
id1833	0.825247	Cell-specific circRNA
id1834	0.825247	Cell-specific circRNA
id1835	0.825247	Cell-specific circRNA
id1836	0.825246	Random
id1837	0.825199	Random
id1838	0.825192	Random
id1839	0.825138	Random
id1840	0.825134	Random
id1841	0.825125	Random
id1842	0.825037	Random
id1843	0.825008	Random
id1844	0.824948	Random
id1845	0.824852	Cell-specific circRNA
id1846	0.82483	Cell-specific circRNA
id1847	0.824813	Random
id1848	0.824801	Random
id1849	0.824626	Random
id1850	0.824604	Cell-specific circRNA
id1851	0.824604	Cell-specific circRNA
id1852	0.824604	Cell-specific circRNA
id1853	0.824604	Cell-specific circRNA
id1854	0.824604	Cell-specific circRNA
id1855	0.824604	Cell-specific circRNA
id1856	0.824604	Cell-specific circRNA
id1857	0.824604	Cell-specific circRNA
id1858	0.824604	Cell-specific circRNA
id1859	0.824604	Cell-specific circRNA
id1860	0.824604	Cell-specific circRNA
id1861	0.824591	Random
id1862	0.824586	Random
id1863	0.824528	Random
id1864	0.824502	Cell-specific circRNA
id1865	0.824502	Cell-specific circRNA
id1866	0.824502	Cell-specific circRNA
id1867	0.824502	Cell-specific circRNA
id1868	0.824502	Cell-specific circRNA
id1869	0.824502	Cell-specific circRNA
id1870	0.824502	Cell-specific circRNA
id1871	0.824445	Random
id1872	0.824406	Cell-specific circRNA
id1873	0.824399	Random
id1874	0.824366	Cell-specific circRNA
id1875	0.824345	Random
id1876	0.824271	Random
id1877	0.824253	Random
id1878	0.824213	Random
id1879	0.824199	Random
id1880	0.824199	Cell-specific circRNA
id1881	0.824153	Random
id1882	0.824143	Random
id1883	0.824128	Random
id1884	0.824116	Random
id1885	0.824111	Cell-specific circRNA
id1886	0.824111	Cell-specific circRNA
id1887	0.824111	Cell-specific circRNA
id1888	0.824111	Cell-specific circRNA
id1889	0.824103	Random
id1890	0.824093	Random
id1891	0.82409	Random
id1892	0.824039	Random
id1893	0.824037	Random
id1894	0.824003	Random
id1895	0.82398	Random
id1896	0.823953	Random
id1897	0.823853	Random
id1898	0.823839	Cell-specific circRNA
id1899	0.823834	Random
id1900	0.823792	Random
id1901	0.823775	Random
id1902	0.823748	Random
id1903	0.823744	Random
id1904	0.823708	Random
id1905	0.823704	Random
id1906	0.823629	Random
id1907	0.82355	Cell-specific circRNA
id1908	0.82355	Cell-specific circRNA
id1909	0.823491	Random
id1910	0.823487	Marker gene
id1911	0.82345	Random
id1912	0.823447	Random
id1913	0.82343	Cell-specific circRNA
id1914	0.82343	Cell-specific circRNA
id1915	0.82343	Cell-specific circRNA
id1916	0.82343	Cell-specific circRNA
id1917	0.82343	Random
id1918	0.823333	Random
id1919	0.823324	Random
id1920	0.823273	Random
id1921	0.823267	Random
id1922	0.823262	Cell-specific circRNA
id1923	0.823262	Cell-specific circRNA
id1924	0.823262	Cell-specific circRNA
id1925	0.823262	Cell-specific circRNA
id1926	0.823262	Cell-specific circRNA
id1927	0.823262	Cell-specific circRNA
id1928	0.823262	Cell-specific circRNA
id1929	0.823262	Cell-specific circRNA
id1930	0.823262	Cell-specific circRNA
id1931	0.823262	Cell-specific circRNA
id1932	0.823262	Cell-specific circRNA
id1933	0.823262	Cell-specific circRNA
id1934	0.823262	Cell-specific circRNA
id1935	0.823262	Cell-specific circRNA
id1936	0.823262	Cell-specific circRNA
id1937	0.823262	Cell-specific circRNA
id1938	0.823181	Random
id1939	0.823164	Random
id1940	0.823116	Random
id1941	0.823116	Random
id1942	0.823116	Random
id1943	0.823116	Random
id1944	0.823116	Random
id1945	0.823083	Random
id1946	0.823025	Random
id1947	0.822958	Random
id1948	0.822932	Cell-specific circRNA
id1949	0.822932	Cell-specific circRNA
id1950	0.822928	Random
id1951	0.822911	Random
id1952	0.822894	Random
id1953	0.822887	Random
id1954	0.822877	Random
id1955	0.822823	Cell-specific circRNA
id1956	0.822823	Random
id1957	0.822819	Random
id1958	0.822814	Random
id1959	0.822774	Random
id1960	0.822756	Cell-specific circRNA
id1961	0.822756	Cell-specific circRNA
id1962	0.822756	Cell-specific circRNA
id1963	0.822756	Cell-specific circRNA
id1964	0.822756	Cell-specific circRNA
id1965	0.822756	Cell-specific circRNA
id1966	0.822756	Cell-specific circRNA
id1967	0.822756	Cell-specific circRNA
id1968	0.822756	Cell-specific circRNA
id1969	0.822756	Cell-specific circRNA
id1970	0.822756	Cell-specific circRNA
id1971	0.822756	Cell-specific circRNA
id1972	0.822756	Cell-specific circRNA
id1973	0.822756	Cell-specific circRNA
id1974	0.822756	Cell-specific circRNA
id1975	0.822756	Cell-specific circRNA
id1976	0.822756	Cell-specific circRNA
id1977	0.822756	Cell-specific circRNA
id1978	0.822756	Cell-specific circRNA
id1979	0.822756	Cell-specific circRNA
id1980	0.822756	Cell-specific circRNA
id1981	0.822756	Cell-specific circRNA
id1982	0.822756	Cell-specific circRNA
id1983	0.822756	Cell-specific circRNA
id1984	0.822756	Cell-specific circRNA
id1985	0.822756	Cell-specific circRNA
id1986	0.822756	Cell-specific circRNA
id1987	0.822756	Cell-specific circRNA
id1988	0.822756	Cell-specific circRNA
id1989	0.822756	Cell-specific circRNA
id1990	0.822756	Cell-specific circRNA
id1991	0.822756	Cell-specific circRNA
id1992	0.822756	Cell-specific circRNA
id1993	0.822748	Random
id1994	0.82273	Random
id1995	0.82272	Random
id1996	0.822716	Random
id1997	0.822667	Cell-specific circRNA
id1998	0.822667	Cell-specific circRNA
id1999	0.822667	Cell-specific circRNA
[truncated: 52,139 more rows]

## Sheet: Fig.5f
	B cells naive	B cells memory	Plasma cells	T cells CD8	T cells CD4 naive	T cells CD4 memory resting	T cells CD4 memory activated	T cells follicular helper	T cells regulatory (Tregs)	T cells gamma delta	NK cells resting	NK cells activated	Monocytes	Macrophages M0	Macrophages M1	Macrophages M2	Dendritic cells resting	Dendritic cells activated	Mast cells resting	Mast cells activated	Eosinophils	Neutrophils	P-value	Correlation	RMSE
Sample1	0.0404002	0	0.00982096	0.0159801	0	0.0923612	0	0.0315746	0.0366012	0	0.075569	0	0	0.5451	0	0.0844871	0	0.048711	0.0188447	0	0	0.000549978	0.026	0.190055	1.05403
Sample2	0.0264437	0.0230261	0	0	0	0.274892	0.0232383	0.101798	0	0.10748	0.0121599	0	0.0209374	0.212498	0.0577486	0.0690775	0	0	0.0707008	0	0	0	0.039	0.169804	1.01977
Sample3	0.00630066	0	0	0	0	0.371184	0.0329642	0	0	0	0.0784381	0	0.0026578	0.157558	0	0.0832325	0.0467024	0.0786878	0.100167	0.0100192	0.0218408	0.0102478	0.023	0.20248	1.00136
Sample4	0.0197434	0	0	0.031464	0	0.235421	0	0.0318501	0.00658433	0	0.0920041	0	0.0935939	0.247861	0.0257258	0.152055	0	0.00810464	0.0303937	0.0137586	0.01069	0.000749836	0.018	0.219418	0.999025
Sample5	0.0638709	0	0.00251104	0.061017	0	0.158574	0	0.0598779	0.0252134	0	0.0359845	0	0.0210212	0.0997527	0.0456427	0.213904	0.0346375	0	0.177994	0	0	0	0.982	-0.043612	1.08771
Sample6	0	0.0678844	0	0	0.0651563	0.00962046	0.0361024	0	0.00675974	0.0178124	0.0245338	0	0.0330637	0	0.00271305	0	0.40692	0	0	0.314488	0.00989527	0.00505076	0.175	0.067208	1.09486
Sample7	0.00476835	0	0	0	0	0.0397039	0	0.0235358	0	0	0.00109926	0.0126575	0	0.472384	0.00266953	0.397053	0	0	0.0461278	0	0	0	0	0.634124	0.774182
Sample8	0.0167515	0	0	0.000997616	0	0.231109	0	0.0449461	0.0454344	0	0.0731587	0.0742294	0.159078	0.217299	0.00531506	0.0741325	0	0	0.0575483	0	0	0	0.983	-0.0448805	1.10858
Sample9	0.0142462	0	0	0.098387	0	0.061531	0	0.119007	0.00672419	0	0.0232642	0.00873188	0.0901035	0	0.0985177	0.369734	0	0	0.109754	0	0	0	0.992	-0.0515198	1.10277
Sample10	0	0	0.0165915	0.126808	0.300109	0	0	0	0.000759507	0	0	0.148986	0.0924435	0.1968	0.00233068	0	0.0662231	0	0	0.0386323	0.0103159	0	0.015	0.231307	1.00446
Sample11	0.0286984	0	0.0689373	0.135717	0	0.0651851	0	0.0630983	0	0	0	0.095658	0.0325617	0	0.0740413	0.375453	0	0	0	0.0606494	0	0	0.779	-0.0124327	1.09725
Sample12	0	0	0.00749253	0.0337846	0	0.03902	0.0180939	0.0140576	0	0.00256016	0	0.0494319	0.0223438	0.213455	0.0679334	0.387128	0.0385717	0	0	0.101229	0	0.0048986	0.02	0.21172	1.02323
Sample13	0.123518	0	0.000405447	0	0	0.099892	0	0.065531	0.0451658	0	0.112138	0	0.0927357	0.127933	0.0493748	0.20368	0	0	0	0.0796258	0	0	0.83	-0.0174073	1.08551
Sample14	0.00177307	0.00109122	0	0	0.267722	0.0742515	0	0	0.109891	0.207123	0	0	0	0.156572	0.022553	0	0.0441932	0	0	0.00229934	0.0684725	0.0440582	0.14	0.0783936	1.07541
Sample15	0.0784745	0	0.0241082	0.144836	0	0.0873619	0	0	0	0	0.113606	0	0.0267315	0.104799	0.00598633	0.187802	0	0.0210158	0.187341	0.009821	0	0.00811588	0.029	0.188058	1.00497
Sample16	0.0439665	0	0	0	0.0246859	0.371653	0	0	0	0	0.0506843	0.0447074	0.0288287	0.241869	0	0.119302	0	0.00663902	0.0621309	0	0.00553425	0	0.558	0.00698043	1.09344
Sample17	0	0	0	0.101426	0	0.232053	0	0.0232312	0	0	0.0107882	0.0639915	0.056936	0.120557	0.0151113	0.343094	0	0.0038195	0	0.0289926	0	0	0.919	-0.0291812	1.11155
Sample18	0	0	0	0.152416	0	0.0777527	0.021403	0.0530525	0.0183299	0	0.0477782	0	0.00111981	0.164894	0.0519854	0.36814	0	0	0.0431288	0	0	0	0.001	0.525754	0.852962
Sample19	0	0.0088307	0	0.0639557	0	0.079066	0	0.0533338	0	0	0	0.0285196	0.115006	0	0	0.551429	0	0.049768	0.0500907	0	0	0	0.927	-0.0300072	1.118
Sample20	0	0.00204633	0.00555338	0.330511	0	0	0.0604838	0.0693117	0.00969729	0.060802	0	0.0234016	0	0.0230378	0.120976	0.267348	0.00406983	0	0	0.021935	0	0.000826491	0.003	0.358936	0.941097
Sample21	0.0786843	0	0.00145159	0.0104428	0.0307536	0	0.0542279	0	0	0	0.096329	0	0.0288008	0.0356319	0	0.227579	0	0.11491	0	0.0846117	0.135633	0.100945	0.516	0.0111296	1.07856
Sample22	0.0477781	0	0	0.0316529	0	0.125791	0	0.000551289	0	0	0.184141	0.159416	0.0227799	0.140487	0.0190103	0.24988	0	0	0	0.0185135	0	0	0.524	0.0104087	1.13385
Sample23	0	0	0.000854727	0.0207246	0	0.00989845	0	0.0652839	0.0222873	0	0.266831	0.193395	0.0423435	0.140979	0	0.196954	0	0	0.0404474	0	0	0	0.121	0.092297	1.12705
Sample24	0.0870026	0	0.00466039	0.0680535	0	0.1345	0	0.0308045	0	0	0.0144467	0	0.112975	0.0193578	0.0147219	0.342978	0.00967093	0.00381215	0.149932	0	0	0.00708468	0.368	0.0272013	1.06562
Sample25	0	0	0	0.0181946	0	0.185769	0	0.058931	0.00974255	0	0.0323852	0.0117195	0.0834414	0.179224	0.07466	0.278125	0	0	0.0650595	0	0	0.00274887	0.169	0.0693984	1.06185
Sample26	0	0.0065875	8.19e-05	0.03162	0	0.156505	0	0.0231662	0.0521513	0	0.0508763	0.0317952	0.0180236	0.393704	0.0126917	0.169607	0.00961495	0	0.0429897	0	0	0.000584282	0.09	0.115281	1.0672
Sample27	0	0.00394641	0	0	0	0.118581	0.000241766	0.0695286	0.0828123	0	0.0248613	0.0133241	0.0593558	0.163671	0.118318	0	0.319465	0	0	0.0185219	0.00737308	0	0.217	0.0561558	1.06945
Sample28	0.140649	0	0.289336	0.0265587	0	0.292821	0	0.0339854	0	0	0.0554582	0.0107124	0.0226755	0.00459805	0.0200465	0.0908354	0	0.0120622	0	0.000262223	0	0	0.003	0.336762	0.975457
Sample29	0	0	0.000883753	0	0	0.151466	0.0691258	0.00918586	0	0	0.164634	0.0190005	0.21356	0	0.00173085	0.213205	0	0.0894304	0.067778	0	0	0	0.07	0.133581	1.02883
Sample30	0.00358409	0	0.00854134	0.00926146	0	0.214168	0	0.0580339	0	0	0	0.0722619	0	0.461593	0	0.14931	0	0.00565094	0.00839411	0	0.00920147	0	0.233	0.0523236	1.11568
Sample31	0.174835	0	0.00987559	0.00306503	0	0.0424714	0	0.101397	0	0	0.166383	0	0.0484666	0	0.0466848	0.307521	0	0	0.0993007	0	0	0	0.841	-0.0185396	1.08642
Sample32	0.00900645	0	0.00530403	0.0125639	0	0.254596	0	0.0731724	0	0	0.122752	0.0300119	0.0765447	0.0866646	0.0167964	0.20888	0.0018024	0	0.0856382	0	0.0158846	0.000382633	0.908	-0.0268698	1.09278
Sample33	0	0.00612553	0	0.0129687	0	0.111032	0	3.1e-05	0.0273205	0	0.0594901	0	0.235357	0.278888	0.0207935	0	0.0291323	0.04591	0	0.0703635	0.0430777	0.0595108	0.092	0.113067	1.05376
Sample34	0.0759045	0	0.00172307	0.0489624	0	0.14042	0	0.177993	0.0161901	0	0.0616756	0.0134376	0.00756221	0.294596	0.0294037	0.0738902	0	0	0.0582411	0	0	0	0.222	0.0542744	1.07299
Sample35	0.137238	0	0.038535	0.11143	0	0.104247	0.0176394	0.134016	0	0	0.0903895	0	0.00886809	0.220775	0.0394397	0.0836218	0	0	0.0138002	0	0	0	0.024	0.201238	1.00754
Sample36	0.0687335	0	0	0.0488978	0	0.183503	0	0.0876111	0.00935699	0	0.00862402	0.0324793	0.0264606	0.177957	0.0659763	0.197772	0.034016	0	0.051795	0	0	0.00681773	0.042	0.16562	1.01646
Sample37	0.0575079	0.00661828	0	0.114613	0	0.255635	0	0.0546762	0	0	0.0770554	0.0164278	0.0347572	0.0604625	0.0525813	0.112787	0	0	0.156879	0	0	0	0.756	-0.00953294	1.08923
Sample38	0.0700252	0	0	0	0	0.18887	0	0.00492453	0.0021692	0	0.0719134	0.0524288	0.0744677	0.430829	0.0112136	0.0447984	0	0	0.0483606	0	0	0	0.232	0.0526802	1.0934
Sample39	0.0500554	0.0160714	0.0269362	0.0149249	0	0.130324	0.0403107	0.0206012	0.0200285	0	0.0985847	0	0	0.513537	0.0040739	0.0169311	0	0	0	0.0471363	0	0.000485143	0.013	0.239802	1.01662
Sample40	0.160806	0	0.0956418	0.0425874	0	0.0867101	0	0.00603559	0.00856051	0	0.121469	0	0.0316414	0.097473	0.00522064	0.032738	0.00273884	0	0.308378	0	0	0	0.175	0.0663419	1.07183
Sample41	0.027818	0	0	0.0164213	0	0.183009	0	0.00746618	0.00473145	0	0.00819033	0.0594423	0	0.319829	0.0188767	0.308429	0	0	0.0457876	0	0	0	0.034	0.179935	1.0351
Sample42	0	0.00553699	0	0	0.00765244	0.161132	0	0	0	0	0.0844269	0.00305419	0.0756865	0.404788	0.0127796	0.0866823	0	0.000953085	0	0.0803633	0.00410317	0.0728416	0	0.569051	0.823025
Sample43	0.0163844	0	0	0.0195066	0	0.11266	0	0	0	0	0.0567637	0.043924	0.0318321	0.504078	0.0183407	0.144526	0	0	0.0519838	0	0	0	0.002	0.406794	0.927642
Sample44	0.0588625	0.0443935	0	0.02084	0	0.138963	0.00877389	0.0557618	0.0314204	0	0.115451	0	0	0.323688	0.0957288	0.0979011	0	0	0	0.00821564	0	0	0.023	0.20153	1.01444
Sample45	0	0.0396399	0.0132058	0.00797946	0.00887243	0.103866	0	0.00152883	0.0387253	0	0.0393651	0.0273801	0.00358178	0.391686	0.0135107	0.152908	0.117789	0.00479686	0	0.0351654	0	0	0.026	0.190407	1.03302
Sample46	0.00829809	0	0	0	0.229362	0	0.0778495	0.125302	0.0543512	0	0.17266	0	0.132719	0.0189727	0	0.0196756	0	0.0946534	0.0185124	0	0.0476435	0	0.108	0.102973	1.05088
Sample47	0.0595377	0	0.0305557	0.0309362	0	0.23654	0	0.0793939	0.00237539	0	0.0355523	0.0114808	0.0560948	0.291103	0.0879735	0.0370599	0	0	0.0413961	0	0	0	0.086	0.118533	1.04306
Sample48	0.0992555	0	0.0463746	0.0333988	0	0.0897464	0	0.0814234	0	0	0.0137972	0.0520778	0.079978	0.155984	0.0382842	0.224483	0.00444895	0	0.0807483	0	0	0	0.207	0.058528	1.05419
Sample49	0.0230054	0	0.00284031	0.0345845	0	0.170908	0	0.00385441	0	0	0	0.0143367	0.0131328	0.15457	0.0136093	0.130449	0.00411449	0.0126296	0.421965	0	0	0	0.006	0.323638	0.960608
Sample50	0.03064	0	0.000335504	0.00922643	0	0.0969745	0	0.0394399	0	0	0.0169974	0	0	0.148889	0.0292629	0.255315	0.0179826	0	0.348935	0	0	0.00600211	0.013	0.23918	0.997021
Sample51	0.0823084	0	0.000338932	0	0	0.167544	0	0.193143	0.023135	0	0.0510462	0	0	0.38165	0.00176813	0.0572406	0.036118	0	0.0057079	0	0	0	0.048	0.157544	1.04241
Sample52	0.0609316	0	0	0.00738182	0	0.145818	0	0.0066129	0	0	0.0707144	0	0.0693417	0.563053	0	0	0	0.0118091	0	0.0643381	0	0	0.002	0.381659	0.94511
Sample53	0.026863	0	0.0009903	0.0292056	0	0.154105	0	0.0217791	0	0	0.0821445	0.0101714	0.0758137	0.134317	0	0.29572	0	0.104255	0.0646348	0	0	0	0.367	0.0275814	1.07193
Sample54	0.078682	0	0.000482269	0.055865	0	0.067676	0	0.117546	0	0	0.0385389	0.0221201	0.016588	0.109873	0.0074972	0.237451	0	0	0.247681	0	0	0	0.737	-0.00715798	1.08298
Sample55	0.00137393	0	0.00281301	0.00466439	0	0.0675279	0	0.0203789	0	0	0.0771382	0.0417688	0.000272781	0.428192	0.0875807	0.205733	0	0	0.0625564	0	0	0	0.003	0.350766	0.956989
Sample56	0	0	0	0.0814978	0	0.0724563	0.0559073	0.0766005	0	0	0.0665781	0	0.0387781	0.261368	0.0803364	0.129676	0.00732977	0	0.127889	0	0	0.0015825	0.018	0.218746	0.997407
Sample57	0.129482	0	0	0.0313641	0	0.0735449	0	0.142919	0.0150846	0	0	0.119932	0.0736565	0.292749	0.0155246	0.0421728	0	0	0.0635702	0	0	0	0.414	0.0206121	1.0856
Sample58	0.0656524	0.0290878	0	0.00204665	0	0.000182326	0	0.0532023	0.0183555	0	0.0545901	0	0.00579411	0.642648	0.0325733	0.0868323	0	0	0	0.00903489	0	0	0	0.741259	0.677898
Sample59	0	0.0262881	0.00642675	0.0826799	0.347948	0	0	0.122094	0.0113418	0.0462844	0.0265497	0	0	0.0286701	0.0427892	0	0.253614	0	0.00107335	0.00424125	0	0	0.025	0.196987	1.01943
Sample60	0.104098	0	0.0047442	0.00197157	0.0337213	0.0561319	0	0.00909993	0.0376525	0	0.0517322	0	0.0492285	0.136111	0.0752968	0.395269	0.007438	0	0.0375048	0	0	0	0.129	0.0852611	1.05992
Sample61	0.0855564	0	0.0237355	0	0.111693	0.123067	0	0.00904271	0	0.0523572	0.0268504	0	0	0.415641	0	0.0958868	0	0.00623976	0	0.0499301	0	0	0.02	0.211237	1.0203
Sample62	0.0881058	0	0.0461584	0.029914	0	0.326845	0	0	0	0	0.112954	0	0.078026	0.011242	0	0.114796	0	0.0316642	0.0656456	0	0.094649	0	0.021	0.206314	0.997272
Sample63	0.430989	0	0	0.0200497	0.0846469	0.244252	0	0.0567723	0	0	0.0760037	0	0.0133314	0.0294656	0.0019662	0.00211137	0.0158913	0.00100512	0	0.0235154	0	0	0.002	0.412913	0.925024
Sample64	0.0159503	0	0.00154155	0	0	0.209693	0	0.0442923	0	0	0.0256028	0	0	0.554126	0.00351535	0.0703495	0.00016163	0.00225006	0.0120844	0.0604328	0	0	0.056	0.14834	1.08379
Sample65	0.0299228	0	0.00389455	0.113493	0	0.113757	0	0.0252522	0.0140882	0	0.0279201	0	0	0.429857	0.044195	0.180378	0	0	0.0172414	0	0	0	0.003	0.341308	0.958528
Sample66	0.00404093	0	0.0370681	0.101811	0	0.18394	0	0.122222	0	0	0.0270403	0.0794405	0.0811309	0.0374146	0.048736	0.102196	0.01225	0	0.16271	0	0	0	0.918	-0.0289338	1.0944
Sample67	0.215232	0	0.11132	0.041891	0	0.00687177	0	0.0481719	0.04578	0	0.00380202	0.0248884	0	0.409109	0.0341195	0.0132214	0	0	0.0455932	0	0	0	0.008	0.295665	0.982875
Sample68	0.0843371	0	0	0.0728814	0	0.0909767	0	0.0309925	0	0	0	0.0486799	0.0122798	0.338465	0.0156394	0.234735	0	0	0.0710134	0	0	0	0.179	0.0646532	1.08135
Sample69	0.0287937	0	0	0.0702352	0	0.0320808	0	0.15715	0	0	0.0126727	0.0873545	0.0513725	0.105091	0.0441673	0.0707814	0	0.141346	0.175884	0	0	0.023071	0.368	0.0269392	1.06958
Sample70	0.0967688	0	0.0201174	0.245512	0	0.058577	0	0.0863779	0.0419411	0	0.024203	0	0.0271023	0.202539	0.0284773	0.126526	0	0	0.0418578	0	0	0	0.349	0.0296031	1.07905
Sample71	0.0494958	0	0.0726969	0.0219538	0	0.0387953	0	0.0857157	0.0121331	0	0.0386828	0.0261834	0.026666	0.0962097	0.0901507	0.281202	0	0	0.145429	0	0	0.0146854	0.158	0.0736862	1.04929
Sample72	0.0687355	0	0	0.0543921	0	0.177595	0	0.118957	0	0	0.0730352	0	0.109953	0.0614364	0.0594404	0.0713292	0	0	0.11694	0	0	0.0881855	0.055	0.150241	1.01918
Sample73	0.0343805	0	0.00378645	0.0660891	0	0	0	0.0545956	0.0104533	0	0.0290036	0.0207841	0.0092428	0.411309	0.0540892	0.235328	0	0	0.0709379	0	0	0	0.003	0.369442	0.942617
Sample74	0.162789	0	0.12847	0.068141	0	0.159008	0	0.0257681	0	0	0	0.0342753	0.0103111	0.0157486	0.0072125	0.0601604	0.0941631	0	0.233953	0	0	0	0.124	0.0896118	1.05796
Sample75	0.0153228	0	0	0	0	0.113668	0	0.0553752	0	0	0.0222468	0.0441824	0.0119987	0.448134	0.0133057	0.140638	0.000416288	0	0.134713	0	0	0	0.12	0.0937112	1.08467
Sample76	0	0	0.000674666	0.041028	0	0.110541	0.0429768	0.0470511	0	0	0.0333707	0	0	0.24928	0.0455724	0.135287	0.0446314	0	0.249587	0	0	0	0.031	0.185292	1.01412
Sample77	0.00447884	0	0.0036557	0	0	0.177701	0	0.0322892	0.041738	0	0.015011	0.051397	0	0.357856	0.00782325	0.0965341	0.0113867	0	0.200129	0	0	0	0.136	0.0810529	1.0712
Sample78	0	0	0	0.0369723	0	0.159973	0	0.0778319	0	0	0	0.0132636	0	0.0676467	0	0.104772	0.253505	0.0294394	0.255709	0	0	0.000887496	0.062	0.141299	1.02697
Sample79	0.118251	0	0.0865139	0.0455301	0	0.239004	0.0330927	0.00544219	0	0	0.0716872	0	0.0109546	0.188294	0.0786773	0.0533639	0.0329009	0	0.0362879	0	0	0	0.009	0.279545	0.970011
Sample80	0.380804	0	0	0.0437282	0	0.111263	0	0.104045	0.0601805	0	0	0.0966087	0	0.0905796	0.0327264	0.00998771	0	0.000769376	0.0603982	0	0.00890972	0	0.003	0.339132	0.958681
Sample81	0.182514	0	0.0417566	0.0284189	0	0.182022	0.0686491	0.0477795	0	0	0.00550417	0.021494	0	0.233136	0.0186026	0.0729459	0	0	0.0971767	0	0	0	0.754	-0.00934805	1.08839
Sample82	0.0539385	0	0.0161753	0.0254332	0	0.0584554	0	0.0355681	0	0	0.0177813	0	0	0.510852	0	0.0964481	0	0.0646357	0.118404	0	0	0.00230838	0.001	0.475514	0.883342
Sample83	0.00521281	0	0	0	0.00833781	0	0	0.0095147	0	0	0.0181225	0	0.000929163	0.706754	0.00857245	0.232971	0	0	0.00464471	0	0	0.00494065	0	0.726019	0.689991
Sample84	0.0147903	0	0	0.0462912	0.0459303	0	0	0.0155908	0.0447679	0	0.0294775	0	0	0.426974	0.0524395	0.290101	0.0114103	0	0.00560546	0.0166208	0	0	0.001	0.501476	0.867747
Sample85	0.143303	0	0.0029872	0.109537	0	0	0	0.116148	0	0	0.0343043	0.00700884	0.00275124	0.436388	0.0331667	0.0877679	0	0	0.0266383	0	0	0	0.475	0.0151031	1.11421
Sample86	0.00555371	0	0	0.142406	0	0.014609	0	0.0614135	0.0652733	0	0.0242913	0.00785702	0.0788316	0.358632	0.0447432	0.156317	0.00403649	0	0.0332606	0	0.00277538	0	0.026	0.190025	1.02457
Sample87	0.0014812	0	0.00684517	0.288452	0	0.0811668	0	0.131331	0.0179215	0	0.0163543	0.00753249	0.0394609	0.173644	0.0712273	0.11574	0.0100124	0	0.0388318	0	0	0	0.025	0.194702	1.01629
Sample88	0.008745	0	0	0	0	0.133524	0	0.0307768	0.0168217	0	0.0169925	0.00555302	0	0.285844	0.0294172	0.446879	0.00555512	0	0.019893	0	0	0	0	0.663159	0.758493
Sample89	0.282902	0	0.00555917	0.107493	0.0604631	0.150586	0	0.0229772	0	0	0.0450805	0.058915	0.0748907	0.0379719	0	0	0	0	0.0802363	0	0	0.0729245	0.884	-0.0235377	1.12017
Sample90	0.028946	0	0	0.0444223	0	0.373353	0	0.0242918	0	0	0.136289	0	0.0414059	0	0.0531973	0.219319	0.0422243	0	0.0365507	0	0	0	0.604	0.00310171	1.09148
Sample91	0.0453773	0	0	0.00390175	0	0	0	0.096589	0.0153889	0	0	0.0338767	0.0212806	0.441788	0.0384621	0.0441783	0.000802335	0	0.257509	0	0.000846615	0	0.163	0.0709119	1.0926
Sample92	0.139643	0	0.0103269	0.187517	0.0985221	0.0485399	0	0.00651396	0	0	0.110455	0	0.0584267	0.230582	0	0.0200925	0	0	0	0.05484	0	0.0345414	0.692	-0.00374167	1.10018
Sample93	0.0111752	0	0	0	0	0.315031	0	0	0	0	0.103685	0.055055	0.0950296	0.0653595	0.0443179	0.207681	0	0	0.102665	0	0	0	0.963	-0.0368457	1.09815
Sample94	0.0243906	0	0.000350398	0	0.0912011	0.278603	0	0	0	0	0.0410738	0.030002	0.038769	0.0275544	0.00679382	0.356691	0.0260917	0.0130119	0.0654667	0	0	0	0.202	0.0602251	1.06133
Sample95	0.0441287	0	0.00654388	0	0.0712439	0.342934	0	0	0	0	0.0774424	0	0.0113808	0.0826623	0	0.326578	0	0.00168134	0.035405	0	0	0	0.2	0.0609	1.06733
Sample96	0	0	0.0132483	0	0.235867	0.169426	0	0	0	0.0150382	0	0.126244	0.0278103	0.115772	0	0.127674	0	0.00813189	0.160788	0	0	0	0.175	0.0662857	1.06673
Sample97	0.0194942	0	0.00668901	0	0.0792201	0.0388085	0	0.0950821	0	0.0348226	0	0.0605209	0.0854184	0.149353	0	0.282052	0	0.0101662	0.0654503	0	0.0511073	0.021815	0.304	0.0366861	1.06955
Sample98	0.152804	0	0.0196026	0.0429985	0	0.152457	0.0138351	0.0295385	0.0449659	0	0.0261955	0	0	0.211905	0.00676082	0.147636	0	0.000394177	0.150906	0	0	0	0.01	0.264868	0.975166
Sample99	0.0460723	0	0	0.0441707	0	0.150057	0	0.125483	0	0	0.152885	0	0.0632878	0.213679	0	0.0532733	0	0	0.151092	0	0	0	0.87	-0.0219352	1.09498
Sample100	0.0829763	0	0.00333481	0.0804802	0	0.106179	0	0.0286966	0	0	0.0874973	0	0.0089004	0.243611	0.059797	0.276147	0	0	0.00551434	0.00457606	0	0.0122909	0.123	0.0907927	1.06125
Sample101	0.270075	0.110294	0.00399664	0.0977739	0	0.0709927	0	0.210788	0.00469196	0	0	0	0	0.128817	0.0256004	0.0591693	0	0.00162679	0.0161738	0	0	0	0.001	0.446352	0.896923
Sample102	0	0.00551681	0	0	0	0.106409	0	0.0873804	0	0	0.0481652	0	0	0.379579	0.009747	0.25982	0	0.0726444	0.0307379	0	0	0	0.022	0.20339	1.03008
Sample103	0.050605	0	0	0.0941957	0	0.28261	0	0.0299593	0.00993912	0	0.00354454	0	0	0.315658	0.0306531	0.101977	0	0	0.0634816	0	0.0173768	0	0.076	0.126567	1.0481
Sample104	0.0154304	0	0	0.00528139	0	0.0754223	0	0.0383436	0	0	0.00180403	0.00891933	0	0.517417	0.038562	0.290918	0	0	0	0.00790142	0	0	0.003	0.362549	0.970882
Sample105	0.0895076	0	0.0011219	0.0129622	0	0.232337	0	0.0462862	0	0	0.0156093	0.0809603	0.0538756	0.165597	0.0275637	0.172677	0.0381837	0	0.0633183	0	0	0	0.791	-0.0134213	1.08468
Sample106	0.0156453	1.61e-05	0	0.0340872	0	0.0386113	0	0.107354	0.0676273	0	0.032898	0	0	0.481449	0.048262	0.0795948	0.00532437	0	0	0.0891308	0	0	0.103	0.105703	1.08873
Sample107	0.006677	0	0	0	0	0	0	0.161837	0.000840862	0	0.0787196	0	0	0.659544	0.000859518	0.0587518	0	0	0	0.0278111	0.00495918	0	0.391	0.0242648	1.18308
Sample108	0	0	0	0.0297655	0	0.101725	0	0.0087618	0.001288	0	0.0266729	0.0202909	0.0312824	0.0542689	0.0142663	0.309385	0.0122635	0	0.378606	0	0	0.011423	0.121	0.0922958	1.06668
Sample109	0.0656193	0	0.00183238	0.0866698	0	0.183665	0	0.0098318	0.0539347	0	0.00447155	0.00828485	0.0459117	0.0420874	0.0628649	0.344882	0	0	0.0899448	0	0	0	0.348	0.0296858	1.06806
Sample110	0.0129536	0	0	0.510229	0	0	0.0162209	0.201433	0.0234442	0	0.0714041	0	0.0285396	0.0201973	0.0247333	0.0397856	0	0.0421087	0.00895089	0	0	0	0.045	0.160107	1.07958
Sample111	0.0679262	0	0.362373	0.183004	0	0	0	0.0453256	0.0206131	0	0.0179516	0.0155535	0.0372628	0.0120948	0.0314114	0.148705	0.010584	0	0.0471937	0	0	0	0.001	0.45159	0.907058
Sample112	0.0591077	0	0.00172319	0.0482375	0	0.12736	0	0.0513484	0.0488	0	0.061057	0	0.123517	0.161583	0.0297444	0.247896	0	0	0.03122	0	0	0.00840587	0.292	0.0394465	1.06696
Sample113	0.0376832	0	0.0344572	0.18052	0	0.00250785	0	0.179906	0.118818	0	0.0467077	0.00871915	0.0497101	0.14289	0.0278354	0.0773985	0	0.0229705	0.0291343	0	0	0.0407436	0.063	0.140307	1.0323
Sample114	0.0219475	0	0	0.0109324	0	0.0291707	0	0.0400866	0	0	0.0010989	0.0416186	0.225491	0.0606822	0.0588632	0.348706	0	0.0977162	0.0537439	0	0.00594058	0.00400234	0.892	-0.0250293	1.10947
Sample115	0	0.0173392	0.0943338	0.108171	0	0.0607113	0.016597	0.074256	0.0473314	0	0.0709889	0	0.0265563	0.0951769	0.0582281	0.252988	0.0193056	0.011006	0.0375226	0	0	0.00948834	0.024	0.200632	0.999062
Sample116	0.065448	0	0.101864	0.00967889	0	0.106923	0	0.00980947	0	0	0.0486835	0	0.0552442	0.153031	0.0117563	0.133784	0	0	0.126373	0	0.065476	0.111928	0.042	0.166304	1.01616
Sample117	0.182899	0	0.0134794	0.120483	0	0.15507	0	0.0171912	0.00812018	0	0	0.0601531	0.0449917	0.0272868	0.0143191	0.202021	0.0134026	0	0.140583	0	0	0	0.983	-0.0442242	1.09625
Sample118	0.102982	0	0.0615386	0.0577202	0	0.230361	0	0	0.00589677	0	0.0377239	0.058146	0.0117787	0.156983	0.0332542	0.147459	0.0234767	0	0.0676555	0	0	0.0050247	0.239	0.0510288	1.0611
Sample119	0.0439043	0	0	0.106232	0	0.17258	0	0.058933	0	0	0.0203809	0.0427675	0.0868621	0.0837204	0.0763141	0.256376	0	0	0.0519301	0	0	0	0.407	0.0214341	1.07341
Sample120	0.038875	0	0	0.0788651	0	0.223078	0	0	0	0	0.0914297	0.0497672	0.0778447	0.0883483	0.0263025	0.203273	0	0	0.122216	0	0	0	0.983	-0.0444735	1.09868
Sample121	0.0853337	0	0.000769083	0	0	0.116198	0	0.0191256	0.0456009	0	0.104067	0	0.0282012	0.268536	0	0.285436	0	0.0455779	0	0	0	0.00115511	0.038	0.176596	1.02579
Sample122	0.0449719	0	0	0	0	0.290961	0	0.0608507	0.0409652	0	0.0399307	0	0.0718101	0.197918	0	0.0228289	0	0	0.229763	0	0	0	0.942	-0.0324009	1.09936
Sample123	0.0937607	0.0235912	0.214086	0.100922	0	0.0247217	0	0.122238	0.0483602	0	0.0154035	0	0.020129	0.174811	0.0237402	0.0707389	0.0211457	0	0.0463522	0	0	0	0.003	0.350385	0.946967
Sample124	0.0591568	0	0.00267863	0.0105951	0	0.219883	0	0.0322306	0.0646187	0	0.114701	0	0.0355492	0.34815	0.00450153	0.090589	0	0	0.0173454	0	0	0	0.22	0.0552619	1.08196
Sample125	0.0906362	0	0	0.0635539	0	0.041094	0.000458798	0.00911532	0.0335355	0	0.0119349	0.00512757	0.0173787	0.115369	0.0598216	0.408377	0.00515134	0	0.138446	0	0	0	0.076	0.126455	1.03961
Sample126	0.0572575	0	0	0.0205484	0	0.100532	0.00141992	0.024615	0	0	0.00846871	0	0.0477444	0	0.0138793	0.229573	0.0474921	0	0.44847	0	0	0	0.001	0.4813	0.876925
Sample127	0.077241	0	0.00112271	0.0899492	0	0.0752378	0	0.135012	0	0	0.000143194	0.0529452	0.074498	0.147795	0.0074711	0.159672	0.0117542	0	0.16404	0	0	0.00311882	0.914	-0.027975	1.08544
Sample128	0.0746891	0	0.00395135	0.0538296	0	0.0859698	0	0.0234305	0	0	0.106456	0.00496255	0.0840449	0.363281	0.00115538	0.0620855	0	0	0.0262011	0	0	0.109944	0.02	0.213332	1.01572
Sample129	0.00508521	0	0	0.164937	0	0	0	0.0743056	0.0245563	0	0.0276767	0.0112805	0.00526038	0.458182	0.031361	0.153469	0	0	0.0438122	0	7.45e-05	0	0.024	0.200599	1.03656
Sample130	0.0726264	0	0.0164772	0.0432063	0	0.024901	0	0.0184233	0.0153429	0	0.0915779	0	0.239817	0.154568	0	0.0222676	0	0	0.0189419	0	0.013537	0.268314	0.003	0.361659	0.950388
Sample131	0.0668509	0	0	0	0	0.23254	0	0.00508478	0.0381908	0	0.0357789	0.0527802	0.0275475	0.396466	0.00186	0.131485	0	0	0.0114163	0	0	0	0.374	0.0257746	1.10723
Sample132	0.00756854	0	0.0038449	0.303434	0	0	0.0605057	0.0970862	0.00123488	0	0.0463474	0.0113856	0.0188359	0.137875	0.0946226	0.105155	0.0229396	0	0.0891645	0	0	0	0.008	0.302527	0.962431
Sample133	0.0674811	0	0.0142249	0.231824	0	0.0995121	0.00518479	0.033149	0.00782795	0	0.111724	0	0.0425163	0.129713	0.0707849	0.10996	0	0	0.0760976	0	0	0	0.037	0.177304	1.01626
Sample134	0.0146376	0	0.00106615	0.16576	0	0.111032	0.00249741	0.0557173	0.0247343	0	0	0.0264709	0.0198268	0.00244775	0.0524008	0.30626	0.0179986	0	0.198877	0	0	0.000273756	0.012	0.246441	0.982477
Sample135	0	0.00628388	0	0.0493851	0	0.186734	0	0.0276132	0.00309457	0	0.042771	0	0.0815601	0.12898	0.0147944	0.360116	0	0.0244833	0.0736543	0	0	0.00053022	0.094	0.110572	1.04441
Sample136	0	0.00152263	0	0.0858591	0	0.0958972	0	0.0719017	0	0	0	0.0406249	0	0.403862	0.0341369	0.214431	0	0	0.0517645	0	0	0	0.055	0.149877	1.05664
Sample137	0.0486662	0.00392645	0	0.177303	0	0.167669	0	0.0498716	0.0773859	0	0.0179102	0.0640517	0.00450916	0.315567	0.0553967	0.000438858	0	0.00189973	0	0.0130518	0	0.00235269	0.017	0.221699	1.01324
Sample138	0.00517875	0.00984497	0.0702317	0.245341	0	0.110354	0.0106206	0.0526107	0.0210291	0	0.0254871	0	0.000800672	0.222646	0.0716448	0.127639	0	0	0.0265721	0	0	0	0.039	0.169327	1.02453
Sample139	0.0942003	0	0	0	0	0.105173	0	0.0155567	0.0147336	0	0.0200853	0.0425048	0.00589031	0.348107	0.00847024	0.272016	0	0	0.0718043	0	0	0.00145823	0.159	0.0728522	1.08429
Sample140	0.00613292	0	0	0.00162917	0.00855498	0.133738	0	0	0	0	0.140282	0.0333368	0.0302676	0.119683	0.0115098	0.341161	0	0	0.173705	0	0	0	0.302	0.0374372	1.0781
Sample141	0.0955196	0	0.117475	0.00426867	0	0.00217653	0	0.0316936	0.00121962	0	0.0213596	0	0	0.532695	0.00995967	0.146248	0	0	0.0373848	0	0	0	0.005	0.327336	0.984626
Sample142	0.0623299	0	0.000470535	0.026333	0	0.233526	0	0.0618048	0.00118221	0	0.0344905	0.0177856	0.0502229	0.00268453	0.00418654	0.189197	0.0525131	0.057808	0.205465	0	0	0	0.066	0.138201	1.01979
Sample143	0.0791531	0	0	0.0347207	0	0.138949	0	0	0.0497628	0	0.0184248	0	0.0501107	0.353494	0.0604435	0.113407	0	0	0.0986529	0	0	0.00288287	0.022	0.204044	1.01127
Sample144	0.0582444	0	0.000820776	0.0345003	0	0.134717	0	0.0416602	0.0773031	0	0	0.0728586	0.0433998	0.239684	0.0416604	0.119857	0.0249717	0	0.110323	0	0	0	0.724	-0.00584704	1.08452
Sample145	0.0433331	0	0.00847799	0.124538	0	0.0924394	0	0.0219585	0.0623635	0	0.0969924	0.0122174	0.010503	0.318792	0.0575394	0.130153	0	0	0.0194797	0	0.00121307	0	0.124	0.0891751	1.06591
Sample146	0.0122648	0	0	0.0348856	0.0100469	0.0569387	0	0.0277185	0	0	0.0625355	0.0199685	0.07164	0.00802684	0.00331278	0.509159	0	0.0245546	0.158948	0	0	0	0.554	0.00724137	1.09408
Sample147	0.0264609	0	0	0.0277285	0	0.188782	0	0.0450175	0.001727	0	0.0274228	0.0139032	0.0152523	0.402821	0.0171327	0.190442	0	0.0169022	0.0264077	0	0	0	0.125	0.0874596	1.08377
Sample148	0.0878852	0	0.00190939	0.0499805	0	0	0	0.104394	0.0313531	0	0	0.056196	0.00858953	0.235424	0.00388906	0.183748	0.0660984	0.0735451	0.0697785	0	0	0.0272093	0.655	-0.000692431	1.08553
Sample149	0.0965957	0	0.00126082	0.0599255	0	0.148165	0	0.0173723	0.0167877	0	0	0.0554055	0.0469037	0.111513	0.0701706	0.252741	0.0142277	0	0.10893	0	0	0	0.812	-0.0157095	1.08203
Sample150	0.0425488	0	0.0322331	0.0581911	0	0.103464	0	0.0596791	0.0170625	0	0.00507273	0.035898	0.0407516	0.323632	0.0667916	0.158858	0	0	0.0558188	0	0	0	0.501	0.0129653	1.09314
Sample151	0.0269889	0	0.0192293	0.317281	0	0.100403	0	0.024412	0	0	0.13007	0	0.0929314	0.0514708	0.00424607	0.115416	0	0	0.0701724	0	0	0.0473801	0.024	0.198185	1.0161
Sample152	0.0164991	0	0	0	0	0.171815	0	0.0272162	0.0192539	0	0.1256	0	0	0.505387	0.0253048	0.0650332	0	0	0.0431154	0	0	0.00077592	0.193	0.061945	1.11027
Sample153	0	0.00096799	0	0.109635	0	0.123521	0	0	0.0213335	0	0.0526424	0.0134027	0.0277158	0.0250397	0.00719287	0.301982	0	0	0.176566	0	0	0.140002	0.174	0.0676368	1.06059
Sample154	0.0836908	0	0.0111186	0.0516269	0	0.136412	0	0.0247443	0	0	0	0.049987	0.058991	0	0.0585505	0.351086	0	0	0.173793	0	0	0	0.868	-0.0217231	1.08458
Sample155	0.0489045	0	0	0.249738	0	0.119437	0.00878706	0.149688	0.0109072	0	0.0366046	0	0.0193113	0.0453518	0.0368717	0.217492	0	0	0.0563321	0	0.000574762	0	0.368	0.0272175	1.08528
Sample156	0.042056	0	0	0.011718	0.0488285	0	0	0.0132555	0.0411147	0	0.0577596	0	0	0.525925	0.0736373	0.124278	0	0	0.0614277	0	0	0	0.07	0.133511	1.0846
Sample157	0.0391113	0	0	0.0518571	0	0.0922711	0	0.0104415	0.0172168	0	0.0203526	0.00569251	0.0638182	0.00174181	0.0179448	0.607708	0.00597605	0	0.0658679	0	0	0	0.016	0.228887	1.00659
Sample158	0	0.0115412	0	0.128488	0	0.156477	0	0.00365152	0.0186569	0	0.0319909	0.0656169	0.104492	0	0.0111303	0.423262	0	0	0.0446918	0	0	0	0.013	0.242379	0.990748
Sample159	0.0271179	0	0	0.0115417	0	0.254761	0	0.0100436	0.0170521	0	0.0527063	0.06133	0.03561	0.405667	0	0.0923544	0	0	0	0.0209491	0	0.0108666	0.039	0.169512	1.04395
Sample160	0.0763791	0	0	0.132597	0	0.156759	0.0746644	0.0359512	0.0294555	0	0.0630415	0	0.0376256	0.0716885	0.0260153	0.20565	0.0219118	0	0.0668782	0	0	0.00138283	0.081	0.120466	1.02967
Sample161	0.0315473	0	0.00250917	0.00848669	0	0.164516	0	0.00804667	0.000930743	0	0.0333397	0.00684141	0	0.416827	0.0344953	0.198924	0.0168418	0	0.0716893	0	0	0.00500553	0.003	0.341106	0.957091
Sample162	0.0146385	0	0	0.0430515	0	0.196118	0	0.00876448	0	0	0	0.0165793	0.0836726	0.255839	0.0296109	0.235211	0.0347122	0	0.0713551	0	0	0.0104479	0.045	0.159831	1.02927
Sample163	0.0785643	0.105722	0	0.0174241	0	0.292152	0	0	0.0184101	0	0.0345255	0.0291655	0.049425	0.0321311	0.00447125	0.166839	0	0	0.160125	0	0.00928793	0.00175751	0.965	-0.0377922	1.09151
Sample164	0.0906332	0.0329288	0	0.036803	0	0.267386	0	0.011716	0	0	0	0.0943245	0.0547403	0.0285264	0.0029596	0.20553	0	0	0.174297	0	0.000155313	0	0.969	-0.0388272	1.09472
Sample165	0.0175823	0	0.00566988	0.408849	0	0	0.00275096	0.0604714	0.0275867	0	0.00516599	0	0.0242941	0.163429	0.0814046	0.156927	0	0	0.045869	0	0	0	0.095	0.109874	1.05673
Sample166	0.0201776	0	0.00765233	0.386856	0	0	0.0122054	0.0633672	0.0456211	0	0.00516922	0.00584496	0.025687	0.170315	0.0713057	0.136589	0	0	0.0462822	0	0	0.00292691	0.096	0.108915	1.0551
Sample167	0.12343	0	0.125321	0.0732148	0	0.116071	0.000284438	0.0829419	0	0	0.0387683	0.0140288	0.00313619	0.169999	0.0675908	0.116514	0	0	0.059665	0	0	0.00903371	0.091	0.114158	1.04315
Sample168	0.122878	0	0.119899	0.088456	0	0.0748171	0	0.0891489	0	0	0.0259474	0.0169509	0.0054956	0.171984	0.0683955	0.139061	0	0.00844931	0.0675696	0	0	0.000947844	0.096	0.108113	1.04462
Sample169	0.079643	0	0.0675853	0.040072	0	0.0484947	0	0.00656599	0.0111016	0	0.0353686	0	0.181189	0.296685	0.00581934	0.0553918	0	0	0.172083	0	0	0	0	0.545707	0.844891
Sample170	0.0572514	0	0.00695974	0.00771149	0	0.202227	0	0.00507862	0.0143661	0	0.0191175	0.0437226	0	0.419864	0.0119765	0.199755	0	0	0.00430354	0.00448465	0	0.00318302	0.039	0.170566	1.04845
Sample171	0.108111	0	0	0	0	0.191792	0	0.00292211	0.0228786	0	0.0383805	0.0188218	0	0.393789	0.0124754	0.19058	0	0	0	0.0197644	0	0.000484341	0.042	0.164516	1.04494
Sample172	0.0277075	0	0	0.0137836	0	0.0824282	0	0.00956382	0.0201285	0	0.0512252	0.0142434	0	0.453774	0.00539391	0.29899	0	0	0.0227623	0	0	0	0.001	0.420659	0.921657
Sample173	0.00991436	0	0	0.00789822	0	0.114137	0	0.0214614	0	0	0	0.0395326	0.0258053	0.105354	0.00525866	0.407441	0	0.0416388	0.216955	0	0	0.00460403	0.146	0.0766923	1.06463
Sample174	0.00436831	0	0.00189688	0.118699	0	0.101044	0.0294893	0.0282653	0.0138473	0	0.00201877	0.00685132	0.117549	0.0537743	0.0513508	0.37745	0.0264228	0	0.0669745	0	0	0	0.009	0.273842	0.972568
Sample175	0.0081989	0	0	0	0	0.112484	0	0.00732105	0.022664	0	0.0673326	0	0	0.694657	0.00803342	0.0603645	0.00180256	0	0.0171415	0	0	0	0.004	0.330338	1.00691
Sample176	0.0126729	0	0.000737447	0.0274558	0	0.12862	0	0	0.0353925	0	0.0772664	0.0174774	0.24651	0.00664981	0	0.372923	0.00411286	0	0.0468699	0	0.0080833	0.0152286	0.124	0.0886664	1.05732
Sample177	0	0.00364305	0	0.0181794	0	0.0477561	0	0.0136772	0.0582959	0	0.0293978	0	0.0521297	0.587543	0.00192975	0.152419	0	0.0183507	0	0.0145091	0	0.00216928	0.002	0.404865	0.943533
Sample178	0.0388572	0	0.0036242	0.0196107	0	0.144861	0	0.0152652	0	0	0	0.0623374	0.0132649	0.234859	0	0.0888109	0	0.359655	0.0117495	0	0.00241469	0.00469016	0.527	0.0101239	1.12322
Sample179	0.0479547	0	0	0	0	0.00918057	0	0.103306	0	0	0.0131707	0.0304722	0	0.22849	0	0.120671	0.0838174	0.311376	0.0343143	0	0	0.0172459	0.473	0.0152218	1.10958
Sample180	0.0302183	0.00520445	0.0226082	0.446388	0	0	0	0.0709889	0.0635492	0	0.0325075	0	0	0.196425	0.0560056	0.0469934	0.00379531	0	0.0253159	0	0	0	0.017	0.221077	1.01643
Sample181	0.0326847	0	0.0189479	0.452815	0	0	0.00634709	0.0816824	0.0521518	0	0.0290899	0	0	0.186495	0.052075	0.0575092	0	0	0.0302017	0	0	0	0.019	0.217194	1.01845
Sample182	0.147901	0	0.00162451	0.187692	0	0.144963	0	0.125242	0.0538631	0.0162682	0.0204252	0	0	0.138495	0.0623903	0.0649347	0.00902547	0	0.0228494	0	0	0.00432743	0.001	0.451113	0.891733
Sample183	0.015976	0.0253438	0.099517	0.078034	0	0.119985	0.00434142	0.0271481	0.0441655	0	0.0270359	0	0.0117733	0.267263	0.0504425	0.154899	0.0382665	0.00792453	0.0231483	0	0	0.00473474	0.003	0.341433	0.944351
Sample184	0.0371268	0	0.00164095	0.0219273	0	0.171031	0	0.0701675	0.0081644	0	0.0556546	0	0.126312	0	0.00319087	0.472719	0.00200572	0	0	0.0259811	0.0040798	0	0.06	0.145237	1.034
Sample185	0.0863135	0	0.0089392	0.0756398	0.00479189	0	0	0.0744992	0	0	0.0601646	0	0.372394	0	0	0.14122	0.127452	0	0.0300577	0	0.0185286	0	0.039	0.171128	1.01913
Sample186	0.0530299	0	0	0.197447	0	0.0843411	0	0.126857	0.0031956	0	0.0339231	0	0.0356999	0.131393	0.0430966	0.254508	0	0	0.0365074	0	0	0	0.51	0.0118264	1.08332
Sample187	0.0508088	0	0	0.209464	0	0.0337607	0	0.127952	0.0182914	0	0.0416354	0	0.0490569	0.123658	0.0394526	0.266645	0	0	0.0392752	0	0	0	0.516	0.0111575	1.08199
Sample188	0.0198417	0	0	0	0	0.0538354	0	0.0243177	0	0	0.0397017	0	0	0.56712	0.00417698	0.27584	0	0.000549015	0.0146172	0	0	0	0	0.757062	0.661487
Sample189	0.0902519	0.159685	0.0270027	0.0727251	0	0.0410337	0	0.0356108	0.0723307	0	0.0317965	0	0.073841	0.234073	0.0220403	0.0942706	0	0	0.0452812	0	0	5.71e-05	0.171	0.0681105	1.06235
Sample190	0.29074	0	0	0.107763	0	0.110141	0	0.101597	0.0176982	0	0	0.061975	0.0275253	0.187501	0.00663366	0.0391705	0	0	0.0403971	0	0	0.00885925	0.15	0.0759301	1.07301
Sample191	0.048519	0	0	0.00580158	0	0.0297113	0	0.00811009	0.0120811	0	0.0310915	0	0.25112	0.295099	0.0441332	0.205012	0.00447623	0	0.0404265	0	0	0.0244188	0.022	0.204339	1.02404
Sample192	0.215238	0	0.0143856	0.109451	0	0.0391934	0	0.191306	0.0317527	0	0.022695	0	0	0.24516	0.0198626	0.0983888	0	0	0.0125673	0	0	0	0.007	0.30844	0.963199
Sample193	0.0217111	0	0	0.0145317	0	0.162484	0	0.000731748	0.0307662	0	0.0993505	0	0.0423433	0.193146	0.0147125	0.419294	0	0	0	0.000929215	0	0	0.136	0.0811582	1.07501
Sample194	0.00493347	0	0	0	0	0.0840716	0	0.0122106	0.0524046	0	0.100368	0	0	0.453913	0.0269472	0.130597	0.0183699	0.00118999	0	0.113412	0.00158348	0	0.034	0.17984	1.05288
Sample195	0	0	0	0	0	0.145176	0	0.0257217	0.0164366	0	0.119994	0	0	0.414866	0.0352277	0.111127	0.00345664	0.00881617	0	0.119178	0	0	0.038	0.17246	1.04854
Sample196	0.111431	0	0.00318541	0.00364066	0	0.0984797	0	0.00650829	0.0713065	0	0.00518681	0.0618753	0.0416574	0.171994	0.0299069	0.200683	0	0	0.190031	0	0	0.0041129	0.736	-0.00712512	1.08144
Sample197	0.0816983	0.00122571	0.0325808	0.114063	0	0.0355258	0.0271688	0.0808197	0.0740175	0	0.0610658	0	0.021411	0.243977	0.0642815	0.113706	0.00954979	0	0.036726	0	0	0.00218236	0.008	0.29262	0.964019
Sample198	0.0816944	0	0.0419679	0.126767	0	0.0485116	0.00987339	0.0782088	0.0756794	0	0.0483113	0	0.0195544	0.239016	0.0577938	0.125178	0.00907034	0	0.0363432	0	0	0.0020305	0.008	0.296869	0.962491
Sample199	0.108618	0	0.0641654	0.00490887	0	0.0439416	0	0.0189682	0.00257996	0	0.0183971	0	0.0293443	0.501936	0.00949903	0.123817	0	0	0.0738251	0	0	0	0	0.672671	0.748629
Sample200	0.0376189	0	0	0.0193868	0	0.229388	0	0.0102054	0.0224027	0	0.0816536	0.010464	0	0.46563	0.0054535	0.0260406	0.000320185	0	0.0914368	0	0	0	0.304	0.0366753	1.10782
Sample201	0.0789358	0	0.0497757	0.109012	0	0.283576	0	0	0	0	0.00269771	0.00749047	0.0127029	0.0644502	0.000404799	0.0952612	0.0449	0.0152494	0.235543	0	0	0	0.016	0.228245	0.990926
Sample202	0.00412508	0.0186675	0	0.0240079	0	0.119586	0	0.0632498	0.0837428	0	0.0221095	0.0124792	0	0.421538	0.118661	0.08528	0	0	0.0262197	0	0	0.000332926	0.001	0.507568	0.861099
Sample203	0.016453	0	0	0	0	0.226388	0	0.023736	0.0485595	0	0.0628187	0.0412122	0.0475223	0.484138	0.0313667	0	0	0	0.0178052	0	0	0	0.124	0.0880681	1.09017
Sample204	0.00564517	0	0	0	0	0.0577026	0	0.104489	0.0248799	0	0.0947792	0.0083216	0.0986021	0.267156	0	0.15704	0	0.0554974	0.125887	0	0	0	0.851	-0.0199821	1.09597
Sample205	0.0135327	0	0.00191737	0.101667	0	0.0786982	0	0.0362216	0.0201144	0	0.00635462	0.00780178	0.0579777	0.0097441	0.0382293	0.425972	0	0	0.195137	0	0	0.00663248	0.013	0.238442	0.988601
Sample206	0.210364	0	0.0141459	0.0129648	0	0.106628	0	0.0275247	0.0558407	0	0.0819344	0	0.00509761	0.314829	0.0137298	0.0920231	0	0	0	0.0636318	0	0.00128641	0.008	0.299379	0.968263
Sample207	0.0334148	0	0	0.00672105	0	0.223129	0	0	0.0130414	0	0.0542302	0.0524663	0.045691	0.282077	0.0416058	0.109663	0.00173141	0	0.136229	0	0	0	0.095	0.110042	1.04542
Sample208	0.267347	0	0.018248	0.0676613	0	0.0916223	0	0.0199096	0.0811695	0	0.0655201	0	0.0454461	0.127319	0.0140516	0.0347447	0	0	0.16696	0	0	0	0.835	-0.0178952	1.0978
Sample209	0.142637	0	0	0.0263491	0	0	0	0.254881	0	0	0	0.0807793	0.0654689	0.226098	0	0.151595	0	0.0206393	0.0315531	0	0	0	0.906	-0.0266795	1.10066
Sample210	0.0154353	0	0.00153189	0.117795	0	0.0504843	0	0.00846235	0	0	0.0515922	0.00408998	0.160149	0.0170701	0.0081021	0.287369	0	0	0.0308326	0	0.0188779	0.228208	0.003	0.344465	0.951459
Sample211	0.0938829	0	0.00724831	0	0	0.100045	0	0.0737424	0.016498	0.0349634	0.00234294	0	0.00701281	0.280842	0.0146397	0.211108	0	0.10141	0.038248	0	0.0180155	0	0.769	-0.010887	1.10074
Sample212	0.0911515	0	0.00581103	0.147275	0	0.170767	0.0393907	0.0301034	0.0260565	0	0.0921245	0	0.0227006	0.158616	0.057386	0.127723	0.00109229	0	0.0278668	0	0	0.00193558	0.019	0.218173	0.997646
Sample213	0.0744265	0	0.00193712	0.0282041	0.00652487	0.00199356	0	0	0.018782	0	0.111016	0	0.306405	0.170813	0.00366836	0	0	0	0.0164811	0	0.0625731	0.197175	0.014	0.232941	1.01752
Sample214	0.0895742	0	0	0.0310404	0	0.0251855	0	0.0490289	0.0756758	0	0.0501461	0.0064321	0.00908589	0.467712	0.0332141	0.14264	0	0	0.0202654	0	0	0	0.136	0.0814221	1.09429
Sample215	0.0460565	0	0	0.0137616	0	0	0	0.0590081	0.00858849	0	0.0255766	0	0	0.550994	0.00122324	0.264842	0.00332429	0	0.0266251	0	0	0	0	0.724739	0.694889
Sample216	0.0603313	0	0.00601349	0.0216861	0	0.252647	0	0.00777306	0.00275207	0	0.0223087	0.0841429	0.0768779	0.0215627	0.00708113	0.2888	0.00506339	0	0.14296	0	0	0	0.372	0.0259952	1.06845
Sample217	0.12494	0	0.0250264	0.0205341	0	0.000270482	0	0.0329821	0.0324457	0	0.0220611	0	0	0.464828	0.0234168	0.18616	0	0	0.059141	0	0	0.00819491	0.001	0.46364	0.890003
Sample218	0	0.0209885	0	0.00889374	0	0.0394096	0	0.0674476	0.0222869	0	0.0263451	0	0	0.430226	0.0456073	0.208381	0.0607259	0.0261925	0.0434964	0	0	0	0.076	0.126787	1.07635
Sample219	0.245287	0	0.0308954	0.0944013	0.00263886	0.262708	0	0.0307929	0	0	0.0149706	0.00937609	0.0128813	0.102184	0.00774663	0.140524	0.0107904	0	0.0348035	0	0	0	0.112	0.099083	1.05728
Sample220	0.0183507	0	0	0.00250645	0	0.027935	0	0.0205638	0.00874041	0	0.0350142	0	0	0.680027	0	0.186247	0	0	0	0.020615	0	0	0.001	0.504149	0.8903
Sample221	0.0589797	0	0	0.042662	0	0.05882	0.000118915	0.0888556	0.067188	0	0.0394511	0.0455803	0	0.288526	0.163107	0.0120825	0.0576794	0	0.0769497	0	0	0	0.118	0.0964683	1.06162
Sample222	0.0123517	0	0	0.0193669	0.0274354	0	0	0.00457826	0.00234372	0.00720019	0	0.0342115	0.0546612	0.0637404	0.00137727	0.541024	0	0	0.174554	0	0	0.0571552	0.011	0.252754	0.999236
Sample223	0.0236098	0	0	0.0473739	0	0.141872	0	0.033854	0.0333938	0	0.0233329	0.0203223	0.113902	0.120684	0.0552404	0.303442	0.000629361	0	0.0823443	0	0	0	0.138	0.0797374	1.05102
Sample224	0.0918436	0	0	0.0155455	0.00269437	0.13998	0	0	0	0	0.097814	0.0298453	0.171888	0.0563029	0	0.324231	0.0169447	0.0171053	0.0358054	0	0	0	0.793	-0.0135081	1.0892
Sample225	0.0042973	0.00418651	0	0.0483515	0	0.143528	0	0.0392609	0.0490509	0	0.0279715	0.00173017	0	0.625838	0	0.0205614	0	0.00937036	0.0258533	0	0	0	0.025	0.195449	1.06905
Sample226	0.155151	0	0	0.231138	0	0	0	0.135396	0.0230463	0	0	0.0224478	0.131734	0.114504	0	0.133614	0	0.0152354	0.0377333	0	0	0	0.951	-0.0337575	1.0978
Sample227	0.0881799	0	0.00822764	0.0293817	0	0.158116	0.00439048	0.0253003	0.0330167	0	0.0622578	0	0.08989	0.120145	0	0.0173638	0.00944599	0	0.0123694	0	0	0.341915	0.003	0.35569	0.954789
Sample228	0.014371	0	0	0.0427706	0	0.245646	0	0.05335	0.0102694	0	0.0233193	0.0323022	0.0366115	0.264513	0.110928	0.062769	0	0.00166277	0.0973995	0	0	0.00408814	0.319	0.0335609	1.08101
Sample229	0	0.00485884	0.000927484	0.066525	0	0.321413	0.00218877	0	0	0	0	0	0	0.0059447	0.00950997	0.0111642	0.103342	0.0165725	0.428372	0	0.0291824	0	0.002	0.40822	0.918117
Sample230	0.0415932	0	0	0.0661363	0	0	0.0534561	0.140523	0.0505219	0	0.0750817	0	0.299508	0.13432	0	0	0.011684	0.0341303	0.0348949	0.0581511	0	0	0.741	-0.00776367	1.08273
Sample231	0.00526135	0.000693381	0	0	0	0.109039	0	0.0413393	0.0729975	0	0.0951466	0	0	0.567658	0.00446022	0.0514182	0	0.0365112	0.0154748	0	0	0	0.138	0.0797295	1.11835
Sample232	0.0690905	0	0.00209284	0.00550636	0	0.0722183	0	0.0370565	0.0350409	0	0.0911717	0	0	0.483139	0.0181	0.169978	0	0	0	0.00769383	0	0.00891196	0	0.678591	0.744265
Sample233	0.0375323	0	0.0238641	0.168864	0.00561288	0.0536941	0	0	0.0130608	0	0.202593	0	0.0286559	0.0599639	0	0.0216431	0	0	0.049779	0	0	0.334736	0.001	0.489595	0.875559
Sample234	0.0903135	0	0	0.0889759	0	0	0	0.127589	0	0	0	0.0416693	0.0554893	0.294962	0.0691131	0.143621	0	0	0.0882675	0	0	0	0.965	-0.0378557	1.10691
Sample235	0.047615	0	0	0	0	0.0548484	0	0.0277612	0.0023845	0	0.0337991	0	0	0.384785	0.00235428	0.387861	0	0.0098447	0.0438324	0	0	0.00491424	0.355	0.0286326	1.1384
Sample236	0.00848785	0	0	0.0112196	0	0.0793846	0	0.0117195	0.0556588	0	0.0719781	0	0.00805598	0.332828	0.0258753	0.254991	0.0167405	0	0.123061	0	0	0	0.076	0.126517	1.05545
Sample237	0.547105	0	0	0.0165994	0.131265	0.0880152	0.0299062	0.0812478	0.028174	0	0	0	0.00561849	0.00456624	0.0136396	0.0269815	0	0.00767348	0.0098504	0	0.00935841	0	0	0.581906	0.815358
Sample238	0.0348101	0	0	0.0238518	0	0.202318	0	0.0113689	0.0335936	0	0.176682	0	0.0531664	0.179089	0.00709676	0.120744	0	0	0.15728	0	0	0	0.736	-0.00707094	1.08803
Sample239	0.0924875	0	0.0130208	0.0496999	0	0.21995	0	0.053088	0.0382236	0	0.047822	0	0.0181202	0.151588	0.0857185	0.195888	0	0	0.034393	0	0	0	0.13	0.0848553	1.05024
Sample240	0.0137364	0	0.102918	0.368986	0	0.0907086	0	0.0573628	0.0140667	0	0.00943845	0.016295	0.0143337	0.0526294	0.0411673	0.161911	0.00641068	0	0.0500369	0	0	0	0.033	0.180535	1.02411
Sample241	0.0594893	0	0	0.0117564	0	0.145884	0	0.0386306	0.0428777	0	0.0337013	0.00275157	0	0.38133	0.0261997	0.149964	0.0438059	0	0.0475495	0	0	0.0160594	0.002	0.409695	0.915236
Sample242	0.0289003	0	0	0.107977	0	0.255348	0.00713111	0	0.0596542	0	0.0547823	0	0.00747078	0.0913688	0.0274074	0.334083	0	0	0.0246858	0	0	0.00119159	0.021	0.208285	1.00542
Sample243	0.150998	0	0	0	0	0.0994128	0	0	0.0855652	0	0.0420354	0.0249344	0.0177206	0.234213	0.000689471	0.218167	0	0	0.117467	0	0.00800999	0.000787517	0.911	-0.0271832	1.0978
Sample244	0.038188	0	0.0015684	0.0293687	0	0.206477	0	0	0.0134958	0	0.00924091	0.0409273	0.160243	0	0.0155397	0.292562	0	0.0741082	0.107786	0	0	0.0104941	0.091	0.114143	1.03117
Sample245	0.308777	0	0.0471841	0.0557669	0	0.0181783	0.00115778	0.0831486	0.0155632	0	0.0007824	0.0559238	0.0259617	0.0850958	0.00281907	0.14228	0.0250541	0.00538323	0.0792232	0.00269348	0	0.0450067	0.097	0.107435	1.05512
Sample246	0.0766645	0	0.00143512	0.084695	0	0.317254	0	0	0	0	0.029751	0.0109404	0.125695	0	0.0112357	0.269926	0	0.0235614	0.0488422	0	0	0	0.209	0.0579157	1.05929
Sample247	0.0948203	0	0.00923399	0.1665	0	0.148017	0.0089592	0.105722	0.0146412	0	0.0610646	0	0.0143334	0.0423713	0.10328	0.154676	0.0275862	0	0.0487957	0	0	0	0.07	0.133234	1.03425
Sample248	0.101151	0	0	0.0389556	0	0.0303946	0	0.010994	0.00176201	0	0.0280666	0.0373252	0.0163123	0.161435	0.0246982	0.283927	0	0	0.264979	0	0	0	0.907	-0.0267766	1.10432
Sample249	0.0275807	0	0.0974	0.194076	0	0.162802	0	0.04665	0.0256994	0	0.0322811	0	0.0311028	0.0822635	0.0249479	0.239274	0	0	0.0305179	0	0	0.00540478	0.033	0.181457	1.01288
Sample250	0.0512017	0	0	0.0616113	0	0.072506	0	0.0196856	0	0	0.008079	0.0486818	0.0425584	0.155167	0.0129056	0.444048	0.0038811	0	0.0796745	0	0	0	0.175	0.0664617	1.0752
Sample251	0.0984571	0	0	0.028171	0	0.115377	0	0.0329192	0.103892	0	0	0.0711746	0	0.423022	0	0.126987	0	0	0	0	0	0	0.862	-0.0210023	1.13536
Sample252	0.0699711	0	0.00876223	0.102901	0	0.390508	0	0	0	0	0.0394103	0	0.0119046	0.0284246	0.0707898	0.0192066	0.0745942	0.0159662	0.167562	0	0	0	0.06	0.144506	1.03261
Sample253	0.0933564	0	0	0.0672114	0	0.217255	0	0.0741457	0.0247355	0	0.0250913	0	0.00301175	0.23217	0.070129	0.15391	0.00442266	0	0.0345614	0	0	0	0.011	0.253644	0.984149
Sample254	0.0284605	0	0	0.0226058	0	0.149793	0	0.0844411	0.00425497	0	0.0316065	0	0.0207857	0.206159	0.080769	0.196942	0.00660792	0	0.167574	0	0	0	0.213	0.0575047	1.06162
Sample255	0.0256003	0	0	0.232288	0	0.122516	0	0.0549352	0.0412458	0	0.00444466	0.0495568	0	0.178848	0.0840382	0.140139	0	0	0.0663884	0	0	0	0.001	0.452015	0.891197
Sample256	0.0207073	0	0.00244163	0.0318833	0	0.190418	0	0.0215339	0.009846	0	0.0428711	0.00268965	0.00608904	0.296587	0.0149813	0.206249	0	0	0.153702	0	0	0	0.311	0.0355552	1.08388
Sample257	0.0831271	0	0.0242919	0.122748	0	0.122031	0.0124407	0.100888	0.0460322	0	0.0226292	0.0325173	0.0169432	0.149423	0.112938	0.0818565	0.00217101	0	0.0699627	0	0	0	0.025	0.196912	1.00632
Sample258	0.0625655	0	0	0.0231404	0	0.150666	0	0.0075009	0.00245176	0	0.0456583	0	0.5367	0.0519187	0.00510015	0.0263403	0	0	0.0426393	0	0.0447596	0.000559074	0.161	0.0719308	1.08451
Sample259	0.121151	0	0	0.0615845	0	0.178576	0	0.0303687	0	0	0.0188148	0.0247969	0.0211858	0	0.0606235	0.325515	0.0538046	0	0.103579	0	0	0	0.383	0.0249309	1.06514
Sample260	0.0248857	0	0	0.0966098	0.0186612	0	0	0.0945422	0	0	0.0157576	0.0645145	0.0311194	0.124967	0.0258961	0.321677	0.0917368	0	0.0896325	0	0	0	0.943	-0.0325123	1.09799
Sample261	0.172927	0	0.00960806	0.028741	0	0.0963608	0	0.0440456	0.0143001	0	0.0350388	0.00936443	0.0903726	0.33338	0.0290033	0.0681166	0	0	0.0687411	0	0	0	0.073	0.131129	1.03998
Sample262	0.00792562	0.00393004	0	0	0	0.28327	0	0.00974001	0.0128019	0	0.121141	0	0	0.469563	0.00231206	0.0219114	0.0038161	0	0.0635892	0	0	0	0.197	0.0612121	1.10237
Sample263	0.0485304	0	0.00891969	0.0883205	0	0.0194183	0	0.00754946	0.0060703	0	0.0131287	0	0.0514402	0.198417	0.0180713	0.491184	0	0	0.0489509	0	0	0	0.011	0.251385	1.00217
Sample264	0.112293	0	0.0150199	0.0722156	0	0.0349684	0.00324724	0.0304441	0.0333978	0	0.0337611	0	0.0309327	0.332617	0.0437518	0.218312	0	0	0.0304782	0	0	0.00856121	0.001	0.501904	0.864738
Sample265	0.0489987	0	0	0.0442989	0	0.202217	0	0.0498727	0	0	0.0475636	0.0211102	0.0192764	0.155813	0.0166362	0.361358	0	0	0.0328556	0	0	0	0.931	-0.0306917	1.10636
Sample266	0.0207917	0	0.00321442	0.0197	0	0.0891477	0	0.0470319	0.0265234	0	0.0721729	0.00423221	0	0.556467	0.0325506	0.0993628	0	0	0.0288051	0	0	0	0	0.534748	0.846525
Sample267	0.193227	0.102309	0	0.00733566	0	0.090697	0	0.110419	0.0214487	0	0.105242	0	0.00608894	0.298068	0.014793	0.0501773	0	0	0.000194867	0	0	0	0.02	0.213734	1.01181
Sample268	0	0.00919138	0	0	0	0.0938443	0	0.10867	0.0597815	0	0.0715396	0	0	0.46751	0.00918606	0	0	0	0	0.107115	0.000790507	0.0723716	0.217	0.0558967	1.11042
Sample269	0.0852811	0	0.051517	0.0474298	0	0.0784169	0	0.0553953	0.00952868	0	0.013676	0.0106922	0.0369266	0.101331	0.0225562	0.223511	0	0	0.263738	0	0	0	0.219	0.0556143	1.05804
Sample270	0.134111	0	0.00411004	0.0306373	0	0.190115	0	0.0295336	0.0209517	0	0.0391516	0	0.0142543	0.312642	0.0646579	0.13961	0	0	0.0168437	0	0	0.0033823	0.026	0.18994	1.01734
Sample271	0.0812641	0	0.0855135	0.0741388	0	0.118445	0	0.0965198	0	0	0.0249904	0	0.023887	0	0.0205868	0.233414	0.0559972	0	0.185244	0	0	0	0.094	0.110884	1.0312
Sample272	0.108971	0	0	0.104291	0	0.0061464	0	0.15763	0.0458154	0	0	0.00434768	0.104599	0.335914	0	0.00509472	0	0	0.0864404	0	0.00802427	0.0327266	0.792	-0.0134365	1.10048
Sample273	0.072607	0	0.00285933	0.0459109	0	0.0709086	0.00942739	0.0714809	0.0245122	0	0	0.026216	0.142258	0.219918	0.0520847	0.194908	0.0121365	0	0.0547722	0	0	0	0.671	-0.00224246	1.08527
Sample274	0.550015	0	0	0.0042926	0	0.0626155	0	0.0870343	0.0407685	0	0.0319096	0	0.0067771	0.151785	0	0.0231745	0.0177144	0.00690178	0	0	0	0.0170117	0.001	0.471836	0.893764
Sample275	0.00524491	0.00307172	0	0.119366	0	0.146046	0	0.0485778	0.0147702	0	0.0305062	0.0244484	0.0178856	0.0312693	0	0.172793	0.0114031	0	0.374619	0	0	0	0.562	0.00652094	1.10041
Sample276	0	0.0198371	0	0.044785	0	0.1328	0	0.0205215	0.0310472	0	0	0.0477632	0.0421979	0.307119	0.0743327	0.184535	0	0	0.0779196	0	0	0.0171425	0.33	0.0320236	1.08838
Sample277	0.0029742	0.00390493	0	0.010439	0	0.237581	0	0.00988756	0.0205232	0	0	0.0541235	0.0855839	0	0	0.302996	0.0116619	0	0.253545	0	0	0.00677966	0.8	-0.0145449	1.09018
Sample278	0.066817	0	0	0	0	0.104335	0	0.172168	0	0	0.0925619	0	0.0301987	0.261652	0.00786019	0.185552	0.0164064	0	0.0475336	0	0.0149147	0	0.94	-0.0320571	1.10283
Sample279	0.027403	0.102831	0.0281937	0.0523921	0	0.17538	0.0124583	0.0921712	0	0	0.0163214	0	0.0923288	0	0.00728286	0.320948	0	0	0.0668401	0	0.00544866	0	0.06	0.144557	1.02105
Sample280	0	0.151067	0.00976904	0.0526506	0	0.192297	0.0128581	0.0656161	0	0	0.0411562	0	0.0746421	0	0.0122565	0.315612	0	0	0.0404514	0	0.031624	0	0.084	0.11966	1.03074
Sample281	0.0817021	0	0.0243547	0.044717	0	0.142121	0	0.0493877	0.0174281	0	0	0.025571	0.0273805	0.078912	0.050741	0.197928	0.016836	0	0.240369	0	0	0.00255187	0.229	0.0529644	1.05437
Sample282	0.00125593	0	0.00543522	0.0401089	0	0.0518008	0	0.0588055	0.0499409	0	0.0173382	0.069329	0	0.467395	0.00473693	0.201841	0	0.00943416	0.0201383	0	0	0.00243971	0.102	0.10603	1.09395
Sample283	0.0283501	0	0	0.0188846	0	0.185561	0	0.00263429	0.0010351	0	0.0195206	0.00099744	0.254364	0.0438683	0	0.369454	0	0	0.0283547	0	0.0469765	0	0.026	0.190282	1.01564
Sample284	0.028079	0	0	0	0.126983	0.166985	0	0	0.00117233	0	0.0416107	0	0	0.39438	0	0	0	0.0608409	0	0.165257	0.0146917	0	0.129	0.085666	1.08554
Sample285	0.145676	0	0.00391279	0.0363342	0	0.0846246	0	0.0218229	0.0964607	0	0.101075	0	0.0110993	0.311774	0.00112839	0	0	0.0338014	0	0.150476	0	0.00181445	0.02	0.213914	1.00915
Sample286	0	0	0.00489418	0.0123981	0	0.0514179	0	0.0106519	0.0274709	0	0.0744259	0.00996355	0	0.509594	0	0.0262929	0	0.0250178	0	0.199508	0.00263257	0.0457321	0.002	0.402666	0.938326
Sample287	0.0244534	0	0	0.0261091	0	0.119157	0	0.017057	0.0216093	0	0.0164541	0.0253897	0.154685	0.161359	0.0143771	0.263981	0	0	0.102207	0	0	0.0531607	0.58	0.00527417	1.08708
Sample288	0.051635	0	0	0.0414323	0	0.147005	0	0.0309751	0.0357718	0	0.107984	0.015151	0.114274	0.402854	0.000860048	0	0	0	0	0	0.0407798	0.0112773	0.545	0.00845588	1.10905
Sample289	0.0270266	0.0415985	0	0.149832	0	0	0.00358041	0.0975173	0.085252	0	0.0521515	0.015941	0.0197506	0.202376	0.0525189	0.11716	0.0515009	0	0.0837941	0	0	0	0.202	0.0604106	1.05653
Sample290	0.00757701	0	0	0.0903875	0	0.116568	0.0049202	0.0386402	0.0170637	0	0.0568708	0.000822932	0.000533668	0.394992	0.0596124	0.158215	0.00647184	0	0.0473246	0	0	0	0.006	0.326135	0.961677
Sample291	0.0658265	0	0.000948981	0.0911121	0	0.150431	0	0.00172022	0.021364	0	0.0455126	0.00881366	0.0925865	0.0485771	0.0286305	0.368121	0	0	0.0763561	0	0	0	0.329	0.0323779	1.06802
Sample292	0.0673738	0	0.0101809	0.0422236	0	0.235829	0	0.0316634	0.060706	0	0.0799203	0	0.0570036	0.262251	0.0110163	0.0535765	0	0	0	0.0850918	0	0.00316417	0.243	0.0506204	1.07275
Sample293	0.0669214	0	0.00189643	0.185763	0	0.106394	0	0.040117	0	0	0.131708	0	0.10185	0.0508889	0	0.109731	0	0	0.0249403	0	0	0.17979	0.408	0.0213323	1.09608
Sample294	0.0734701	0	0.00356885	0.186535	0	0.0789907	0	0.0322646	0	0	0.120229	0	0.100118	0.0496002	0	0.13512	0	0	0.030994	0	0	0.18911	0.368	0.0269457	1.09154
Sample295	0.0780075	0	0.024474	0	0	0.0965604	0	0.00732283	0.016531	0	0.0591538	0.0100174	0	0.522398	0.010744	0.0935839	0	0.000929886	0.0788189	0	0	0.00145809	0.002	0.413121	0.92145
Sample296	0.00734553	0	0.00225812	0.124219	0	0.121398	0	0.00643933	0	0	0	0.0623539	0.0236807	0.0795545	0.0189365	0.3387	0.00325135	0	0.211864	0	0	0	0.973	-0.0401826	1.10317
Sample297	0.073499	0	0.00019102	0.0460872	0	0.0502996	0	0.0388695	0	0	0.0317591	0.0239983	0.0741231	0.111743	0.0390874	0.31793	0	0	0.192412	0	0	0	0.972	-0.0394967	1.09712
Sample298	0.0562265	0	0.00861265	0.11152	0	0.0624344	0	0.129334	0.0440657	0.0342516	0	0.0457055	0.00504355	0.236347	0.106625	0.0797974	0.00505302	0	0.0749839	0	0	0	0.006	0.326258	0.951384
Sample299	0.06113	0	0.00158536	0.167366	0	0.0139232	0	0.134836	0.0437086	0.0230102	0.00467542	0.0312525	0.010589	0.241301	0.105613	0.0936884	0.00365506	0	0.0636656	0	0	0	0.003	0.356074	0.937898
Sample300	0.0103781	0	0	0.0295462	0	0.0636595	0	0.00144733	0.0150231	0	0.0167515	0	0	0.588883	0.0399523	0.192571	0	0	0.0417881	0	0	0	0	0.549511	0.841382
Sample301	0.0352756	0	0	0.0813865	0	0.172672	0.00390765	0.0461507	0.104779	0	0	0.0730957	0	0.183803	0.0483502	0.0588605	0.000933749	0	0.190785	0	0	0	0.061	0.143144	1.03049
Sample302	0.0423097	0	0	0.0345327	0	0.166627	0	0.0887969	0	0	0	0.0436384	0.0618638	0.0503062	0.0789438	0.275868	0.0198754	0	0.134479	0	0	0.00275901	0.865	-0.0213036	1.08245
Sample303	0.0521511	0	0.0034681	0.0203614	0	0.204712	0	0.00104474	0	0	0.14606	0.0306019	0.0301628	0.14586	0.000851383	0.209174	0.00345586	0.00463825	0.137488	0	0	0.00997054	0.055	0.14909	1.02493
Sample304	0.0379711	0	0.00136696	0.0289009	0	0.0694884	0	0.0063368	0.0315287	0	0.0248724	0	0.0144594	0.32139	0.0320439	0.351786	0	0	0.0701502	0	0	0.0097056	0.002	0.410259	0.917979
Sample305	0.167281	0	0	0	0	0.0662757	0	0.0961106	0	0	0	0.0388341	0.00472693	0.434801	0.00608411	0.0872223	0	0	0.0986648	0	0	0	0.107	0.103699	1.07175
Sample306	0.0516708	0	0	0.072733	0	0.135447	0	0.00117489	0	0	0.0394118	0.00640264	0.0726901	0.151222	0.00326483	0.270416	0.0679642	0.0426651	0.0562274	0	0	0.0287109	0.115	0.0977184	1.04449
Sample307	0.0112598	0	0	0	0	0.0481524	0	0.0356403	0.0801781	0	0.122551	0.0279782	0	0.349769	0.00974229	0.195223	0.0251964	0.00537272	0.0684642	0	0	0.0204724	0.17	0.0687967	1.08297
Sample308	0.0421526	0	0	0	0	0.0923442	0	0.0889521	0.00221395	0	0	0.0502329	0.00774837	0.46912	0.0545558	0.148801	0	0	0.0438793	0	0	0	0.001	0.512946	0.858657
Sample309	0.0177507	0.0191772	0	0.0596352	0	0.0714796	0.0112915	0.0931643	0.0321591	0.00252848	0.021039	0	0	0.44276	0.106159	0.0901673	0	0	0.0281219	0	0	0.00456587	0.013	0.236015	1.01317
Sample310	0.0148108	0.0126875	0	0.0206985	0	0.0282458	0.00212539	0.0140222	0.0744467	0	0.0543632	0	0	0.607326	0.00568917	0.138014	0	0.00208652	0	0.0254836	0	0	0.001	0.494809	0.881127
Sample311	0.102205	0	0	0.0379508	0	0.157863	0	0.0413016	0	0	0.0380501	0	0.000677544	0.205031	0.0123033	0.227883	0.109893	0	0.066841	0	0	0	0.552	0.00757629	1.08198
Sample312	0.0432953	0	0	0.0341094	0	0.290912	0	0.0516822	0.0625312	0	0.033527	0.0427206	0.0677389	0.326869	0.00717495	0.019465	0.00466744	0	0.0153066	0	0	0	0.135	0.0823065	1.07156
Sample313	0.01088	0	0	0	0	0.0153362	0	0.0399064	0	0	0	0.0238938	0	0.364243	0.0112647	0.400636	0	0	0.13384	0	0	0	0	0.672366	0.747403
Sample314	0.0150145	0	0	0.035989	0	0.161376	0	0.0254344	0.0201527	0	0.0902652	0	0	0.529283	0	0.0839546	0.0119861	0	0.0265448	0	0	0	0.253	0.0490013	1.12665
Sample315	0.223057	0	0	0.0659547	0	0.0612046	0	0.106106	0.0371509	0	0	0.0530284	0.0175974	0.204241	0.0352458	0.14715	0	0.00297116	0.0462931	0	0	0	0.875	-0.0227363	1.09916
Sample316	0.15785	0	0.04576	0.0340894	0	0.0629793	0	0.0319289	0	0	0	0.0312763	0.0468015	0.0454644	0.0212954	0.311451	0	0	0.201881	0	0	0.00922253	0.762	-0.00999449	1.08554
Sample317	0.000211461	0	0.0010848	0.0756152	0	0.368528	0.00252455	0.0213561	0.0181253	0	0.0528945	0	0.204324	0.00179716	0.00290919	0.14024	0.0246744	0	0.0299115	0	0.0558032	0	0.01	0.262608	0.980682
Sample318	0	0	0	0.0535472	0	0.282557	0	0	0	0	0.040992	0.0161181	0.167964	0.0813205	0.000322144	0.283717	0.00754758	0	0.0292688	0	0.033402	0.00324298	0.306	0.0362529	1.07355
Sample319	0.0118278	0	0	0.00307832	0	0.0516763	0	0	0	0	0.0138584	0	0.00151319	0.477523	0.013768	0.34807	0	0	0.0786852	0	0	0	0.001	0.442206	0.916409
Sample320	0.0256452	0	0.00174284	0.0177968	0	0.0757972	0	0.00152292	0.00415335	0	0.0654636	0	0.0411368	0.231384	0	0.199604	0	0	0.021057	0	0	0.314697	0.002	0.389218	0.940519
Sample321	0.00378812	0	0	0.0282086	0	0.0753952	0	0.0608594	0.0221961	0	0.02744	0.00531316	0.0415261	0.314269	0.0537126	0.295179	0.0127993	0	0.0562847	0	0	0.00302833	0.008	0.300812	0.97342
Sample322	0.00702203	0	0.00607742	0.000531069	0	0.149993	0	0.00395269	0.0420328	0	0.0299301	0.0504594	0	0.443427	0	0.18517	0	0	0.0814052	0	0	0	0.077	0.124553	1.07386
Sample323	0.00276497	0	0	0	0	0.145504	0	0.0159197	0.0724857	0	0	0.0678968	0	0.45543	0	0.198718	0	0	0.0412804	0	0	0	0.067	0.137576	1.07397
Sample324	0.00106231	0	0.017544	0.00135627	0.00597106	0	0	0.0333881	0.0569727	0	0.0880281	0	0	0.423329	0.0207248	0.146409	0.0242181	0	0	0.146532	0.024482	0.00998278	0.03	0.185691	1.04861
Sample325	0.00291484	0	0	0.0117342	0	0.0741491	0	0.00414434	0.0089188	0	0.0574832	0	0.256199	0.259546	0	0.184172	0.00514594	0	0.0107359	0	0.0554833	0.0693743	0.011	0.254966	0.998951
Sample326	0.00195767	0	0	0.0339835	0	0.111268	0	0.0153111	0.004543	0	0.0339634	0	0.020287	0.262364	0.00563813	0.462986	0	0.0160155	0.0286967	0	0	0.00298692	0.01	0.260953	1.00351
Sample327	0.01512	0.0169019	0.00141074	0.121165	0	0.0699251	0.00586098	0.0962182	0.0590829	0	0.0194029	0.059209	0	0.369559	0.022842	0.0972255	0	0	0	0.0362503	0	0.00982618	0.039	0.168831	1.03834
Sample328	0	0	0.00117349	0.0204891	0	0.159888	0	0.00965293	0.0248203	0	0.0843597	0	0	0.534235	0.0127421	0.100012	0	0	0.0526269	0	0	0	0.196	0.0616069	1.1218
Sample329	0.00442813	0	0.0103369	0.0705013	0	0.0468912	0.0113388	0.0658424	0.0377323	0	0	0	0	0.568598	0.0107269	0.142694	0	0	0.029424	0	0	0.00148567	0	0.749065	0.678069
Sample330	0.100658	0	0.000991751	0.111634	0	0.0348781	0	0.123998	0	0	0.0377203	0.015764	0.107233	0.222387	0.00155571	0.177963	0	0.00392737	0.0380957	0	0	0.0231928	0.86	-0.0209425	1.09436
Sample331	0.00713214	0.000414657	0	0	0	0.174149	0	0.0133363	0.0231552	0	0.098438	0	0	0.407508	0	0.218301	0	0	0.0575658	0	0	0	0.123	0.0908858	1.08602
Sample332	0.0448622	0.0330882	0	0.0868191	0	0.117935	0	0.0180674	0.0424227	0	0	0.0409437	0.117696	0.129969	0.0897589	0.185776	0.00751295	0	0.0851493	0	0	0	0.217	0.0564684	1.05498
Sample333	0.146595	0	0.0847365	0.0785233	0	0.0638195	0	0.0494514	0.111336	0	0.107519	0	0.0330012	0.205485	0.0542321	0.0609314	0	0	0	0.0043694	0	0	0.004	0.330258	0.95005
Sample334	0	0.0023929	0	0.0299972	0	0.0995286	0	0.0308448	0.0304783	0	0.00420862	0.00824456	0.194918	0.191708	0.0572473	0.263977	0	0	0.0864552	0	0	0	0.267	0.045925	1.07609
Sample335	0.0321839	0	0.0106534	0.18123	0	0	0.0068956	0.0798403	0.0327067	0	0	0.051602	0.0503813	0.130811	0.0609235	0.216287	0.0221853	0	0.1243	0	0	0	0.112	0.0986818	1.03959
Sample336	0	0.0193059	0.000405683	0.0320814	0	0.094885	0	0.0144059	0.00402336	0	0.0478237	0	0	0.545148	0.0314015	0.196116	0	0	0.00346253	0.00440984	0	0.0065315	0	0.719247	0.702851
Sample337	0.0984744	0	0.037185	0.0337641	0	0.155803	0.000394896	0.0221881	0.0482241	0	0.0304236	0	0.00743121	0.313636	0.0290462	0.160316	0.00852788	0	0.0539743	0	0	0.000611144	0.003	0.371297	0.931348
Sample338	0.00482855	0	0	0	0	0.234851	0	0.0086747	0	0	0.112351	0.0195295	0.0255396	0.368627	0	0.201614	0	0	0.0239848	0	0	0	0.772	-0.0113483	1.12776
Sample339	0.000958894	0.00442826	0	0.0135915	0.0899406	0	0.0822746	0	0	0	0.0622769	0	0	0.533092	0.0036608	0.174838	0	0	0.0349378	0	0	0	0.024	0.199731	1.05513
Sample340	0.00204116	0.00522313	0.000144	0	0	0.192202	0	0.0441216	0.067581	0	0.052055	0.0061112	0	0.516544	0	0.0244846	0	0.0816795	0.00781232	0	0	0	0.516	0.01116	1.13923
Sample341	0.0161188	0	0	0.0309319	0	0.0880783	0	0.0189594	0.00652002	0	0.0170156	0.00640075	0	0.497633	0.0498357	0.168303	0	0	0.100203	0	0	0	0.002	0.396441	0.933938
Sample342	7.73e-05	0	0.00236855	0.200981	0	0.0442963	0.0177151	0.0972791	0.0263699	0	0.0528518	0	0.134636	0.0859858	0.0543588	0.225579	0.0103152	0	0.0453951	0	0	0.00179038	0.06	0.145155	1.02514
Sample343	0.00457452	0	0.00653222	0.291153	0	0	0.0104497	0.102638	0.0449036	0	0.0502611	0	0.0994433	0.0451068	0.0715626	0.220823	0.00967281	0	0.0420727	0	0.000807556	0	0.045	0.159854	1.02373
Sample344	0	0.00366911	0.00197384	0.121899	0	0.0925282	0.0286277	0.102283	0.0300201	0	0.04701	0	0.150301	0.129576	0.0482185	0.196572	0.000148316	0	0.0471726	0	0	0	0.061	0.142959	1.02453
Sample345	0.0207376	0	0	0.0137347	0	0.173549	0	0.00740756	0.0816956	0	0.0592788	0.0317341	0.0540473	0.18259	0.0053286	0.129234	0	0	0.240663	0	0	0	0.627	0.00116988	1.08341
Sample346	0.0608567	0	0.000990665	0.0345636	0	0.0813713	0	0.0253402	0.0262385	0	0.0281371	0	0	0.40644	0.0368491	0.258197	0.00128702	0	0.0250192	0	0	0.0147094	0.011	0.258556	1.00452
Sample347	0.0203629	0	0	0.0468688	0.0351765	0.134134	0	0	0	0	0.0699046	0.00480499	0.120293	0.176925	0.025686	0.257911	0	0	0.107934	0	0	0	0.292	0.0399107	1.0688
Sample348	0.0797222	0.0371322	0.0286348	0.0592421	0	0.0607283	0	0.0611605	0.00649578	0	0	0.0146462	0	0.271204	0.0727452	0.255766	0	0	0.0347286	0	0	0.0177945	0.022	0.203448	1.01208
Sample349	0.0247977	0	0.00126951	0	0	0.1257	0	0.0139668	0.0387285	0	0.0743508	0	0.0542066	0.372294	0.000454061	0.112464	0.035288	0	0.146481	0	0	0	0.025	0.193254	1.01996
Sample350	0.0120597	0	6.93e-05	0	0	0.0124549	0	0.00489724	0.00180876	0	0	0.00294906	0.0228498	0.666778	0.0657472	0.134047	0.000928323	0	0.0754111	0	0	0	0.011	0.254007	1.0647
Sample351	0.0549465	0	0.00153129	0.0585471	0	0.0841142	0	0.0292437	0.018387	0	0	0.0471575	0.00970437	0.375864	0.0402085	0.217688	0.000433181	0	0.0602605	0	0	0.00191512	0.03	0.186439	1.03101
Sample352	0.166412	0	0.018821	0	0	0.0369041	0	0.0460029	0.000870675	0.00771746	0	0.0613341	0	0.384649	0.0194175	0.19734	0	0	0.0605308	0	0	0	0.024	0.198746	1.02728
Sample353	0.0274492	0	0.00178197	0.0669134	0	0.203191	0	0.00853161	0	0	0.059189	0.0108138	0.0787247	0.10091	0.00180291	0.202536	0	0.00549321	0.232664	0	0	0	0.055	0.150594	1.02115
Sample354	0.0918663	0	0.115204	0.00392887	0	0.246893	0	0.0287417	0.0443804	0	0.044118	0.0312486	0.0919468	0	0.10121	0	0.0226525	0.0199141	0.071736	0.0486288	0	0.0375306	0.053	0.153285	1.02612
Sample355	0.0644054	0	0.00742112	0.0323475	0	0.17233	0	0	0	0	0.100758	0.0188936	0	0.338263	0	0.263739	0	0	0	0	0.00184345	0	0.856	-0.0205891	1.12909
Sample356	0.0350449	0.0216182	0.0244555	0	0.265441	0	0.127667	0	0.0230132	0	0.195104	0	0.0347431	0.0809796	0.0601978	0	0.0287704	0.0165839	0.0209963	0	0	0.0653848	0.988	-0.0489034	1.1074
Sample357	0	0	0.0010311	0.297389	0	0.0215377	0.0681014	0.0790936	0.0460968	0	0.00547914	0.00739156	0.0623909	0.0752403	0.0447858	0.220788	0.0490629	0	0.0126367	0	0	0.00897445	0.025	0.19358	1.00923
Sample358	0.0779681	0	0.0105116	0.0769247	0	0.118492	0.000624271	0.060245	0	0	0.0456617	0	0.00126645	0.141028	0.0418844	0.386286	0	0	0.0391075	0	0	0	0.003	0.346519	0.941939
Sample359	0.00826045	0	0.0101124	0.00116873	0	0.188471	0	0.0217088	0.0849873	0	0	0.0292391	0.0943118	0.376868	0.00914301	0.0930483	0.0133636	0	0.0564986	0.0128186	0	0	0.729	-0.00638023	1.11097
Sample360	0.0302555	0	0	0.0548148	0	0.103245	0.00693087	0.0229238	0.0465799	0	0.0343285	0	0	0.311576	0.0364279	0.196233	0.0162899	0	0.140394	0	0	0	0.012	0.24439	0.99227
Sample361	0.135291	0	0.0829577	0.0472011	0	0	0	0.00970261	0.0150418	0	0.0594367	0	0.339546	0.215587	0.00131245	0	0	0	0.0926784	0	0	0.00124573	0.021	0.208204	1.00827
Sample362	0.0357327	0	0	0.0148936	0	0.10442	0	0.0453595	0.0884317	0	0.0492976	0.0407058	0	0.392972	0.000287259	0.0102011	0	0	0	0.00600532	0	0.211693	0.025	0.192834	1.0423
Sample363	0	0	0.000846172	0.0693731	0	0.124237	0	0.130977	0	0	0.0321217	0.0144958	0.0589868	0.131438	0	0.257185	0.0185939	0.00468868	0.110882	0	0.0461753	0	0.882	-0.0231959	1.08899
Sample364	0.106155	0	0	0.0605386	0	0.0658404	0	0.0208144	0	0	0.0284184	0.033071	0.0571292	0	0.0574541	0.430079	0	0	0.140499	0	0	0	0.747	-0.00851909	1.08716
Sample365	0.063153	0	0.00443438	0.034792	0	0.343497	0.0432725	0.0465043	0	0	0.0992919	0	0.0345581	0	0.0232687	0.132473	0.0219807	0.0651019	0.0500164	0	0.0376556	0	0.112	0.0989192	1.04391
Sample366	0.063565	0	0	0.0766583	0	0.109838	0	0.0540303	0.034127	0	0	0.0770973	0.0146599	0.299732	0.072578	0.134807	0	0	0.0629067	0	0	0	0.099	0.106616	1.05251
Sample367	0.0189265	0	0.00334388	0.0624748	0	0.106573	0	0.051917	0.0197932	0	0.00459205	0.0175348	0	0.351054	0.0285687	0.242378	0	0	0.0904276	0	0	0.00241574	0	0.68211	0.755427
Sample368	0.00931054	0	0.00221575	0.0349879	0	0.130087	0	0.0273722	0.0120906	0	0.0274943	0.0251089	0	0.350031	0.114755	0.205194	0	0	0.061353	0	0	0	0.002	0.389606	0.92758
Sample369	0	0	0	0	0.000990991	0.0291854	0	0.00334637	0	0	0.0320741	0	0.0275553	0.597308	0	0.12983	0	0	0	0.0225649	0.00351114	0.153634	0	0.580223	0.82217
Sample370	0.0226047	0	0.00032722	0.104152	0	0.100493	0	0.0491594	0.0649421	0	0.0264538	0.0291836	0.0718172	0.343893	0.0125079	0.14439	0	0	0.0300754	0	0	0	0.001	0.454431	0.890708
Sample371	0	0.0737737	0.00115289	0.0637654	0	0.107867	0	0.0318614	0	0	0.0499093	0	0.00567368	0.431678	0.0444164	0.179436	0	0	0.00883543	0	0	0.00163056	0.002	0.407122	0.920978
Sample372	0.0273906	0	0.00436534	0.0286364	0.032293	0	0	0.0166193	0.0101051	0	0.0360008	0.0517272	0.225347	0.365746	0.000549215	0.00546217	0	0	0.0523771	0	0	0.14338	0.009	0.281054	0.992085
Sample373	0.0234003	0	0	0.0727611	0.0499561	0.0200193	0	0.00727649	0	0	0	0.0702928	0.111532	0.222447	0.0059108	0.189722	0.0962453	0	0.113792	0	0.0166452	0	0.858	-0.0208324	1.09724
Sample374	0.00265228	0	0.00705154	0.0963322	0	0.42097	0.00465284	0.0269565	0	0	0.0571636	0.0100955	0.0391283	0.0545361	0.0439946	0.128332	0.0421846	0	0.0588697	0	0	0.00707989	0.288	0.0407382	1.08161
Sample375	0.0329255	0	0.00190994	0.149023	0	0.121042	0	0.0537138	0.020268	0	0.000440439	0.0115862	0.0248128	0.0514798	0.159957	0.198406	0	0	0.174435	0	0	0	0.008	0.303068	0.961581
Sample376	0.0275947	0	0	0.0443834	0	0.0526655	0	0.0383465	0.0127862	0	0.0210448	0.0641817	0.0238194	0.299288	0.0379436	0.292924	0	0	0.0850224	0	0	0	0.096	0.10867	1.06248
Sample377	0.242586	0	0.0327675	0.0938119	0	0.0471948	0.000106007	0.0349015	0.0543324	0	0.0418938	0	0.0375313	0.00955813	0.0909816	0.285938	0	0	0.019307	0	0	0.00908971	0.047	0.158543	1.02722
Sample378	0.011794	0	0.00414422	0.0345854	0	0.0477384	0	0.0670245	0.00441168	0	0.129425	0.0269664	0.16651	0.0601729	0	0.0400543	0	0	0.0620644	0	0	0.345108	0.062	0.140475	1.08257
Sample379	0.0642168	0	0.000187041	0.0574985	0	0.209706	0.0505386	0.0799964	0.0396595	0	0.0319898	0	0.00480357	0.143323	0.0911684	0.157187	0.0182152	0	0.0496473	0	0	0.00186298	0.155	0.0748425	1.05297
Sample380	0.0799282	0	0.0025379	0.112196	0	0.227778	0	0.0975812	0.00340038	0	0.0224193	0	0.00622236	0.135354	0.0776571	0.205842	0	0	0.0290835	0	0	0	0.025	0.192412	1.01024
Sample381	0.0278828	0.0075588	0.083383	0.375769	0	0.053707	0.0195803	0.0648871	0.0129078	0	0.0117785	0	0	0.218763	0.0226055	0.0863972	0	0	0.01478	0	0	0	0.026	0.191448	1.02326
Sample382	0.0285356	0	0	0.0409323	0	0	0.00106389	0.110982	0.100104	0	0.0422283	0	0.00602351	0.275199	0.125526	0.09546	0.0309352	0.0280209	0.114989	0	0	0	0.07	0.133128	1.03912
Sample383	0.0683683	0	0	0	0	0.32605	0	0.0604818	0	0	0.0518543	0.0400727	0.0047748	0.397114	0	0.051285	0	0	0	0	0	0	0.755	-0.00946184	1.12659
Sample384	0.0575713	0	0.248453	0.0156365	0	0.110887	0.0250093	0.0660037	0	0	0.00173111	0	0	0.073267	0.104608	0.206605	0.0114576	0.00831063	0.0611754	0	0	0.00928371	0.006	0.32205	0.962189
Sample385	0.0742295	0.0392451	0	0.110633	0	0.036548	0	0.150989	0.0381922	0	0.0193097	0.012925	0.0220948	0.24763	0.0823867	0.106147	0	0	0.0538683	0	0	0.0058025	0.055	0.149256	1.02716
Sample386	0.00937223	0	0.000459512	0.17231	0	0.100946	0.0173362	0.0310346	0.0241022	0	0.0208449	0	0.0130282	0.286952	0.0574658	0.231994	4.63e-05	0	0.0292042	0	0	0.00490282	0.008	0.296533	0.970801
Sample387	0.0247318	0	5.57e-05	0	0.0061271	0	0	0.0170769	0.020465	0	0.0499658	0	0.0938927	0.469721	0	0.119322	0	0	0.0334282	0	0	0.165214	0	0.582894	0.812467
Sample388	0.106552	0	0	0.0483782	0	0.094174	0	0.0304718	0	0	0.0825387	0.0262362	0.124291	0.265302	0	0.0466656	0	0	0.0389462	0	0	0.136444	0.001	0.505018	0.863238
Sample389	0.153312	0	0.075795	0.0346267	0	0.16815	0	0.0417063	0	0	0.013849	0.0168951	0.00635125	0.119811	0.041434	0.205222	0.0175282	0	0.100289	0	0	0.00503123	0.141	0.0780329	1.04939
Sample390	0.0256513	0	0	0.067795	0	0.190382	0	0	0.0185249	0	0.0702749	0	0.0761795	0.108806	0.0251247	0.300599	0.0164349	0	0.0785783	0	0	0.0216499	0.615	0.00219358	1.08016
Sample391	0.190823	0	0.0830138	0	0	0.037268	0	0.0650985	0	0	0	0.0314746	0.0661237	0.168092	0.0128715	0.248294	0	0	0.0969409	0	0	0	0.318	0.034037	1.08058
Sample392	0.0307578	0	0	0.0345267	0	0.0336988	0	0.17547	0.0185792	0	0.00190151	0.0437912	0.020718	0.184016	0.00536728	0.278776	0	0.0419419	0.105784	0	0	0.0246713	0.717	-0.00546967	1.08785
Sample393	0.0228989	0	0	0.0085898	0	0.0565503	0	0.0426265	0.0230261	0	0.0193186	0.00477592	0.00829835	0.392275	0.0777254	0.25108	0	0	0.0920114	0	0	0.000823138	0.474	0.0151993	1.12427
Sample394	0.0372123	0	0	0.0865382	0	0.173044	0	0.0822764	0.0443471	0	0.00406665	0.0252305	0.0214008	0.0747207	0.075202	0.217688	0.0634967	0	0.0940475	0	0	0.00072932	0.118	0.096482	1.04003
Sample395	0.108415	0	0.108223	0.125209	0	0.183625	0.0193607	0.0305913	0.0531476	0	0.00807693	0.015557	0.0274892	0.028746	0.122055	0.0668502	0.0194956	0	0.0760984	0	0	0.0070598	0.011	0.253746	0.985181
Sample396	0.0358373	0	0	0.027226	0	0.229723	0	0.0273959	0	0	0.0321509	0.0232632	0.0582356	0.237807	0.0192303	0.149175	0.000331879	0	0.159624	0	0	0	0.377	0.0255574	1.07453
Sample397	0.0683852	0	0.0033268	0.0504609	0	0.229654	0	0.107421	0.0149475	0	0.0123705	0	0.0190151	0.155607	0.0552274	0.172017	0.0161507	0.0246028	0.0290737	0	0	0.04174	0.219	0.0555847	1.06197
Sample398	0.00188852	0.00454364	0	0.0373572	0	0.34096	0	0.026655	0.0519993	0	0	0.0701222	0.0754691	0.144052	0.0235275	0.0624257	0.00416625	0	0.156834	0	0	0	0.774	-0.0116321	1.09387
Sample399	0.0359524	0	0	0.0544273	0	0.0891194	0	0.108965	0	0	0.0494683	0.0197772	0.0935342	0.0490369	0.013767	0.341234	0.013695	0.0282721	0.102752	0	0	0	0.197	0.0612418	1.05319
Sample400	0.0868203	0	0.00113944	0.0385599	0	0.216991	0	0.0453587	0.035222	0	0.00156391	0.0281832	0.0200141	0.292321	0.0665963	0.0406672	0.0353057	0.017376	0.0389399	0	0.00254224	0.0323989	0.646	4.55e-05	1.09192
Sample401	0.0362102	0	0	0.010095	0.0437024	0.190622	0	0	0	0	0.0578623	0.00060203	0.0410896	0.258981	0.00437847	0.222221	0	0.0846926	0.049544	0	0	0	0.293	0.0391048	1.07832
Sample402	0.0652226	0	0.00971532	0.0179122	0	0.0405582	0	0.0046221	0.00013761	0	0.0229072	0	0	0.260635	0.00746811	0.249548	0	0	0.321274	0	0	0	0.004	0.329918	0.958899
Sample403	0.105981	0	0.00455679	0.106849	0	0.0592701	0.00700703	0.0858098	0.0649341	0	0.0267146	0	0.0119287	0.136398	0.0564438	0.262147	0.00152579	0	0.0704337	0	0	0	0.135	0.0821033	1.04775
Sample404	0.0936656	0	0.0328844	0.0978191	0.0556519	0	0	0.0490988	0.0158856	0	0	0.114539	0.00877689	0.273436	0.00245833	0.142476	0.0237712	0	0.0895376	0	0	0	0.02	0.210798	1.0045
Sample405	0.121278	0	0.0762795	0.0418623	0	0.126175	0	0.086217	0	0	0	0	0	0.314767	0.0343162	0.130694	0.00179681	0	0.0666134	0	0	0	0.677	-0.00273112	1.10011
Sample406	0.0593681	0	0	0.00996584	0	0.139627	0	0.0383935	0.0434041	0	0.0101813	0.0138101	0.0434066	0.228676	0.049748	0.291596	0	0	0.0576091	0	0	0.0142155	0.025	0.196878	1.01109
Sample407	0.0353905	0	0.0165772	0	0	0.245097	0	0.0205235	0	0	0.0273296	0.0824664	0.0919559	0.238734	0.0035737	0.155978	0.00795943	0	0.0364023	0	0	0.0380126	0.802	-0.0146479	1.09787
Sample408	0.092672	0	0	0.0893142	0	0.0879761	0	0.0551565	0.069759	0	0.0196673	0.00204627	0	0.344109	0.0819343	0.0997788	0.0261559	0	0.0314304	0	0	0	0.001	0.474154	0.879789
Sample409	0	0	0	0.0307536	0	0.110374	0.00255409	0.0480408	0	0	0.0644471	0.00336779	0	0.558245	0.0216578	0.0915934	0.0322202	0.0202178	0.0165288	0	0	0	0.004	0.329723	0.980519
Sample410	0.0845876	0	0.00147259	0.051055	0	0.185013	0	0.0163998	0.0336459	0	0.112604	0	0	0.405408	0.0149554	0.0453461	0.00258417	0	0.0469288	0	0	0	0.207	0.0584717	1.08666
Sample411	0.137801	0	0.020563	0.0186017	0	0.105783	0	0.0354384	0.036592	0	0.111699	0	0.0468478	0.245133	0.00586891	0.210223	0	0	0.0254503	0	0	0	0.095	0.110178	1.04587
Sample412	0.0547758	0	0	0.0293145	0	0.207798	0	0.0722096	0	0	0.0267027	0.0332621	0.0242089	0.160842	0.0858607	0.175622	0	0.0619417	0.0674627	0	0	0	0.666	-0.00159858	1.08349
Sample413	0	0.0511213	0.236246	0.049872	0	0.088012	0	0.0445753	0.0121207	0	0.0497539	0.00496828	0.0147589	0.285971	0.0133294	0.0781749	0	0.00770779	0.0633879	0	0	0	0.002	0.386174	0.929674
Sample414	0.127438	0	0.00956649	0.0923014	0	0	0	0.236022	0.0434149	0	0	0.0585064	0.0258633	0.159292	0.05206	0.135605	0.0202949	0	0.0396353	0	0	0	0.766	-0.0106555	1.08947
Sample415	0.122395	0	0.020814	0.141536	0	0.137783	0	0.0328746	0.0504272	0	0	0.0363227	0.0233136	0.186874	0.0646337	0.0831031	0.0035392	0	0.0958857	0	0	0.000497763	0.016	0.229928	0.989965
Sample416	0.0913428	0	0.00254149	0.00120082	0	0.337014	0.0282183	0	0	0	0.0723847	0.02461	0.128032	0.148764	0.0014101	0.0177322	0.0414553	0	0.105295	0	0	0	0.252	0.0491252	1.05849
Sample417	0.12834	0	0.00159362	0.079054	0	0.402103	0.0792611	0	0	0	0.0727978	0	0.140616	0	0	0.0599032	0.00576432	0.0184197	0.00538986	0	0.00675777	0	0.068	0.136651	1.04259
Sample418	0.00956961	0	0	0.062014	0	0.0867537	0	0.085926	0.00519249	0	0.101905	0.0346697	0.066962	0.19523	0.000854345	0.336412	0	0	0	0	0.00120623	0.0133052	0.129	0.0859932	1.06805
Sample419	0	0.00637884	0	0.0111747	0	0.30317	0	0	0.00270695	0	0	0.100353	0.0797399	0.102094	0.0147224	0.0769878	0.0069253	0	0.295747	0	0	0	0.935	-0.0312655	1.10578
Sample420	0.0193241	0	0	0.0218823	0	0.0261559	0	0.0170622	0.0135787	0	0.00251941	0.00433745	0	0.6423	0.00383343	0.190107	0	0	0.0588989	0	0	0	0.001	0.469663	0.909317
Sample421	0.0262172	0	0	0	0.00437611	0.0839225	0	0	0	0	0.0615128	0	0.136832	0.0601263	0	0.151825	0	0	0.068153	0	0	0.407035	0.03	0.186265	1.07667
Sample422	0.0722205	0.100523	0	0.124535	0	0.208524	0	0.117066	0.00472306	0	0	0.0156074	0	0.169649	0.0668845	0.0708943	0.00597322	0	0.0434008	0	0	0	0.077	0.124577	1.0419
Sample423	0.0477465	0	0	0.0181536	0	0.117497	0	0.0590699	0.0200447	0	0.0943181	0	0.0449454	0.35821	0	0.189958	0.0021078	0	0.0479489	0	0	0	0.22	0.0553876	1.08556
Sample424	0.0108872	0	0	0.00089963	0	0	0	0.0161731	0.00514877	0	0.0103316	0.00628174	0	0.546332	0.00260303	0.339437	0	0.00022384	0.0551266	0	0	0.0065557	0	0.763944	0.652171
Sample425	0.0551513	0	0.0234583	0.080515	0	0.291659	0	0	0	0	0.0478463	0.0263	0.027196	0.169383	0.011715	0.15201	0	0.0154687	0.0767342	0	0	0.0225628	0.011	0.256542	0.979208
Sample426	0.0540764	0	0.0577822	0.0606885	0	0.0595524	0	0.0329445	0	0	0.0087353	0.0243902	0.0423914	0.183683	0.00685358	0.205072	0.158523	0.0543005	0.0510059	0	0	0	0.07	0.13382	1.03034
Sample427	0.0444448	0	0	0	0	0.113915	0	0.0293651	0.033538	0	0.140175	0	0	0.512039	0.017181	0.0645426	0.00516619	0	0.0396333	0	0	0	0.171	0.0686574	1.10735
Sample428	0.106293	0	0.152384	0.0883918	0	0.075209	0	0.0207305	0.0291799	0	0.0482049	0	0.0361986	0.160117	0.076362	0.157413	0	0	0.0495159	0	0	0	0.009	0.277334	0.974167
Sample429	0.141481	0	0.0561069	0.0633924	0	0.0742896	0	0.0684951	0	0	0.0448682	0.0370637	0.0367081	0	0.0217785	0.319011	0.0228091	0.0199179	0.0940785	0	0	0	0.906	-0.0266177	1.08541
Sample430	0.0283914	0	0	0.0641001	0	0.0485506	0.0328019	0.11934	0	0	0.0199055	0.0500532	0	0.242114	0.0279607	0.312442	0	0.00330552	0	0.0344989	0	0.0165356	0.219	0.0556231	1.08098
Sample431	0.0408615	0	0.00539606	0	0	0.159473	0	0.0150175	0.0125622	0	0.0319774	0.0232217	0.0316664	0.400081	0.0206854	0.21903	0	0	0.0400283	0	0	0	0.093	0.11199	1.07245
Sample432	0.278821	0	0.00833409	0.0776898	0	0.102181	0	0.0714422	0	0	0	0.0587524	0.0475629	0.105587	0.00501497	0.205724	0	0.00167826	0.0372122	0	0	0	0.96	-0.0354049	1.11004
Sample433	0	0	0	0.0127897	0	0.134158	0.0149243	0.0191486	0.00585877	0	0.0231891	0	0	0.347408	0.00361056	0.351093	0.00946087	0.0104557	0.0679034	0	0	0	0	0.659091	0.762991
Sample434	0.0435151	0	0.00163439	0.029498	0.0165045	0.0574295	0	0	0	0	0.0177033	0.0221863	0	0.664822	0.00301858	0.0547283	0	0	0.0889605	0	0	0	0	0.645578	0.764536
Sample435	0.0674182	0	0.0108394	0.0468405	0	0.219488	0	0	0.00453606	0	0	0.122334	0.130239	0.0336807	0.0336475	0.190094	0.0202848	0	0.11645	0	0	0.00414784	0.447	0.0175398	1.07099
Sample436	0	0	0	0.0691672	0	0.0932328	0.0594532	0.0595759	0	0	0.0345091	0.0143883	0.128922	0.0206785	0.0253712	0.350005	0.0540968	0.0232068	0.0599224	0	0	0.00747117	0.188	0.0629918	1.05406
Sample437	0.296751	0	0	0.0400886	0	0.0608721	0	0.092285	0.0659123	0	0.00252393	0.0071742	0	0.249266	0.0251665	0.146002	0	0	0	0.0139589	0	0	0.002	0.391938	0.923796
Sample438	0.0312913	0	0	0.0317797	0	0.0743888	0	0.000498855	0.0669059	0	0	0.11513	0.0157639	0.191421	0.0288807	0.295559	0	0	0.121344	0	0	0.027037	0.155	0.0748912	1.06384
Sample439	0.0357193	0	0.00619042	0.074474	0	0.14091	0.0800776	0.129308	0.00372551	0	0.108	0.00597228	0.0242742	0.104845	0.124773	0.134267	0.0151663	0	0.0122965	0	0	0	0.259	0.0478418	1.07206
Sample440	0.0194806	0	0.000457387	0.048818	0.0149945	0	0	0.0150548	0	0	0.0307265	0.0034395	0.0538031	0.417284	0.00342619	0.240007	0	0	0.0453156	0	0	0.107192	0.003	0.351141	0.96229
Sample441	0.0391324	0	0.00707213	0.142296	0	0.0157074	0	0.0219292	0.0156317	0	0	0.0376178	0.0924265	0.0225489	0.0120189	0.463575	0	0	0.126064	0	0	0.00397987	0.293	0.039209	1.07465
Sample442	0.0600225	0	0.0019889	0.132933	0	0.0727116	0.0107152	0.0795171	0	0	0.0369401	0	0	0.37742	0.0411115	0.129895	0	0	0.0567457	0	0	0	0.305	0.0365495	1.09306
Sample443	0.0902066	0	0.0363463	0.0372435	0	0.108171	0	0.0479919	0.0284586	0	0	0	0.0694247	0.148531	0.0304123	0.346493	0.0021493	0	0.0267137	0	0	0.027858	0.003	0.344834	0.942571
Sample444	0.0324469	0	0.00254603	0.0092489	0	0.124601	0	0.00195082	0.0354372	0	0.0885539	0	0.0174502	0.220666	0.0299698	0.360922	0	0.0137286	0	0.0205876	0	0.0418907	0.096	0.108154	1.05997
Sample445	0.101293	0	0.0108243	0.138932	0	0.0117479	0	0.0329311	0.0123561	0	0	0.0114854	0.071739	0.0941373	0.0357103	0.260452	0.0267931	0	0.181933	0	0	0.00966559	0.521	0.0106271	1.07054
Sample446	0.177884	0	0.00442234	0.0669589	0	0.141042	0	0.000364295	0.0314509	0	0.065809	0	0.0446118	0.177489	0.0236391	0.0568223	0.147146	0	0	0	0.0623609	0	0.926	-0.029791	1.09049
Sample447	0.0992045	0	0.0189889	0.0578236	0	0.0797582	0	0.0445079	0	0	0.0150243	0.00491676	0	0.424619	0.0198895	0.190779	0	0	0.0444883	0	0	0	0	0.662003	0.762779
Sample448	0.0816205	0	0.0547445	0.0913349	0	0.0639553	0.0155242	0.0447455	0.0201591	0	0	0.0195073	0.101081	0.18106	0.0463641	0.194571	0.0250042	0	0.060329	0	0	0	0.047	0.158245	1.01618
Sample449	0.0460831	0	0.0061694	0.0332328	0	0.288192	0.00274965	0.116726	0	0	0.0104491	0.0139082	0.0258084	0	0.037547	0.169638	0.131422	0.0144096	0.103665	0	0	0	0.508	0.0119653	1.07082
Sample450	0.0505777	0	0.000839592	0.0138573	0	0.0631885	0	0.0558415	0.0371351	0	0.045432	0	0	0.382013	0.0922457	0.221142	0	0	0.033294	0	0	0.00443303	0	0.587539	0.811865
Sample451	0.0902186	0	0	0.0742582	0	0.206638	0	0	0.0504135	0	0	0.0464798	0.0339887	0	0.0128344	0.251837	0	0	0.165984	0	0.067348	0	0.902	-0.0263186	1.08394
Sample452	0.0205387	0	0	0.0867269	0	0.157991	0	0.0743651	0.0808234	0	0.0983244	0	0.073287	0.259727	0.0190012	0.0226216	0.0236804	0	0	0.0686548	0.0142578	0	0.868	-0.0216204	1.10449
Sample453	0	0.0193418	0	0.00957808	0	0.344584	0	0.0389536	0	0	0.0290619	0.056872	0.0683079	0.1056	0.00362514	0.162906	0	0	0.149486	0	0.011684	0	0.918	-0.0291045	1.09414
Sample454	0.108992	0	0.0980087	0.03282	0	0.120686	0	0.0334477	0.0680984	0	0	0.0239844	0	0.36138	0.0444107	0.0430219	0	0	0.0651494	0	0	0	0.845	-0.0192425	1.1121
Sample455	0.149203	0	0.0535531	0.160169	0	0.240548	0	0.0681966	0	0	0	0	0.0450336	0	0.0470358	0.205489	0.00869593	0	0.022076	0	0	0	0.047	0.159031	1.02701
Sample456	0.06018	0	0.0512853	0.0542031	0	0.177203	0	0.0386346	0.0383055	0	0.0425196	0	0.09909	0.139865	0.0390792	0.226228	0	0	0.0334068	0	0	0	0.058	0.146255	1.02105
Sample457	0.262772	0	0	0.114386	0	0.0872712	0	0.0722855	0.0531278	0	0.0508109	0	0.0184804	0.172593	0.0505639	0.048843	0	0	0.0688663	0	0	0	0.054	0.152241	1.0302
Sample458	0.0305572	0	0.000816946	0.00244159	0	0.0737909	0	0.078021	0	0	0.0557523	0	0	0.294303	0	0.163852	0	0.15018	0.0694792	0	0	0.0808063	0.121	0.0923726	1.06285
Sample459	0.063258	0	0.00021242	0.0470271	0	0.0954831	0	0.0439377	0.00639705	0	0.00116189	0.0230559	0.0818024	0.262398	0.0469399	0.250476	0.0193883	0	0.0584618	0	0	0	0.102	0.106143	1.05224
Sample460	0.0126799	0	0	0.0284738	0	0.225773	0	9.42e-05	0	0	0.0483363	0	0.226901	0	0.005888	0.41852	0	0.0333343	0	0	0	0	0.714	-0.0053781	1.10021
Sample461	0.0387654	0	0	0	0	0.167368	0	0	0.0852831	0	0.0287051	0.0170589	0.0486546	0.199632	0.0203826	0.251295	0.0561103	0	0	0	0.0202555	0.0664894	0.153	0.0753486	1.06282
Sample462	0.0544293	0	0	0.0209552	0	0.0224536	0	0.00896131	0.0259657	0	0.0639481	0	0	0.655714	0.0231618	0.108601	0	0	0.01581	0	0	0	0.001	0.460697	0.910458
Sample463	0.0527206	0	0	0.0703132	0	0.0721581	0	0.0381913	0.00520423	0	0.0430717	0.0549803	0.0963689	0.0724441	0.0308643	0.339843	0	0	0.123108	0	0	0.000732884	0.344	0.0302952	1.06908
Sample464	0.128929	0.0373757	0.0392589	0.0992726	0	0.23827	0	0.0763964	0.0926057	0	0.0117266	0.0258834	0.0152476	0.113881	0.0217867	0.0617485	0	0	0.0298081	0	0	0.00780926	0.008	0.294311	0.969465
Sample465	0.191127	0	0	0.081628	0.0704012	0.00479579	0.0543098	0.0298801	0.00251825	0	0.068913	0	0.0430256	0.00129512	0.078198	0.317863	0.0360004	0	0.0200449	0	0	0	0.098	0.106996	1.03906
Sample466	0.00377156	0	0	0.176796	0	0	0	0.17361	0.00545343	0	0.00213794	0.00383763	0.15443	0.177083	0.0307457	0.139212	0	0	0.0304421	0	0	0.10248	0.016	0.226584	0.998167
Sample467	0.065429	0	0.00750253	0.0385638	0	0.11376	0	0.00722525	0.00182277	0	0.073634	0.0287035	0.0802618	0.0998392	0.0329996	0.18833	0	0	0.0486029	0	0	0.213326	0.013	0.238571	0.996027
Sample468	0.0230416	0	0	0.000782812	0	0.190859	0	0.0248982	0.0463467	0	0.0468553	0	0.0476774	0.283672	0.0950279	0.20208	0.0207078	0	0.0151319	0	0	0.00291928	0.129	0.0860885	1.06605
Sample469	0.113146	0	0.245645	0.0745816	0	0.0626262	0.0154647	0.033579	0.0417302	0	0	0.00878941	0	0.229302	0.0566876	0.0589922	0.00634871	0	0.0531063	0	0	0	0.002	0.381272	0.935278
Sample470	0.0462799	0	0.00294312	0.0374826	0	0.0998098	0	0.0627969	0.00463407	0	0.0331177	0.0367388	0.0848539	0.137906	0.0934455	0.249027	0.0171976	0	0.0726861	0	0	0.0210809	0.07	0.133965	1.02897
Sample471	0.00496553	0.025348	0	0.0228157	0	0	0.00278637	0.0640078	0	0.0463083	0	0.0193459	0	0.0994937	0.01548	0.519275	0.0433378	0	0.129315	0	0	0.0075213	0.209	0.0580298	1.08464
Sample472	0	0	0.0125702	0.24092	0	0	0.10844	0.0716012	0	0.0659379	0	0	0	0.0579721	0.123201	0.186515	0.0213371	0	0.110686	0	0	0.00081957	0.013	0.241525	0.987364
Sample473	0.0653914	0	0	0.0521886	0	0.278755	0	0.0207916	0.0382557	0	0.00906633	0.0600682	0.0529038	0.0999413	0.0397105	0.109648	0.0115895	0	0.160799	0	0.000890361	0	0.87	-0.0219395	1.08688
Sample474	0.00682526	0	0	0.00396418	0	0	0.00803453	0.0286042	0.00514429	0.0152934	0.00284711	0	0.0014644	0.229784	0.00250499	0.620868	0	0	0.0702354	0	0	0.00443078	0	0.607058	0.795141
Sample475	0.0529396	0	0	0.0907834	0	0	0	0.0825876	0.0487593	0.0385597	0	0	0.0204839	0.356038	0.0380003	0.196058	0.00967597	0	0.0296176	0	0	0.036497	0.011	0.25773	0.993137
Sample476	0.0492791	0	0.0197037	0.0718164	0	0.100086	0	0.0373554	0.050572	0	0.064017	0	0.115856	0.295234	0.00649933	0.13456	0	0	0.04977	0	0	0.00525146	0.135	0.0816393	1.05807
Sample477	0.0642625	0	0	0.0909544	0	0.0610124	0	0.0414659	0	0	0	0.0952573	0.0590276	0.218674	0.0226105	0.170996	0	0	0.17574	0	0	0	0.975	-0.0407853	1.10169
Sample478	0.0671155	0	0.0138572	0.0662624	0	0.0262256	0.0106082	0.0664172	0.0443373	0.0135261	0	0	0	0.46012	0.0718996	0.118985	0.00454686	0	0.0351042	0	0	0.000994869	0.008	0.288639	0.98635
Sample479	0	0	0	0.0590794	0	0.171238	0	0.00481124	0.000839874	0	0.0454356	0.04274	0.0513567	0.0391465	0.00961928	0.400077	0.00146455	0	0.147089	0	0	0.0271022	0.53	0.00971164	1.08361
Sample480	0.199667	0	0.0478777	0.0734619	0	0.0945739	0	0.0910865	0.0291407	0	0.0285074	0.0328799	0	0.225964	0.041366	0.0859544	0	0	0.0495205	0	0	0	0.016	0.227793	0.996246
Sample481	0.0500263	0	0.00131432	0.0214247	0	0.224024	0	0.0200523	0.0234641	0	0.0833451	0	0.0525939	0.261582	0.0187131	0.1921	0.0465152	0	0	0	0.00484551	0	0.12	0.0942173	1.05638
Sample482	0.0152052	0	0	0.0262752	0	0.131701	0	0.0132709	0.00781608	0	0.0464456	0	0.169105	0.0688851	0.0209949	0.44934	0.00234551	0	0.0314089	0	0	0.0172061	0.074	0.129597	1.04638
Sample483	0.0458571	0	0	0.0158189	0	0.135835	0	0.0122558	0.0341232	0	0.0166785	0	0.109156	0.173958	0.0543864	0.279321	0.0189617	0	0.0592041	0	0	0.0444439	0.392	0.0241952	1.08006
Sample484	0.161601	0	0.0584915	0.106335	0	0.0886096	0	0.0539426	0	0	0	0.0408284	0.0957729	0	0	0.201676	0	0	0.192743	0	0	0	0.97	-0.0391547	1.09437
Sample485	0.0701427	0	0	0.237186	0	0.0825945	0	0.0791773	0.0635362	0	0	0.0301705	0.0604389	0.235777	0.0109816	0.110224	0	0	0.0197723	0	0	0	0.429	0.019282	1.09084
Sample486	0.0546411	0	0	0.20029	0	0.131979	0	0.00164089	0	0	0	0.0509418	0.100413	0	0.036639	0.270859	0	0.00259138	0.143739	0	0	0.00626552	0.991	-0.0507756	1.09766
Sample487	0.0496676	0	0.000879322	0.0123958	0	0.215418	0	0.00115654	0.0340533	0	0.00599801	0.096027	0.0767597	0.16927	0.053723	0.0887702	0.00405192	0	0.171246	0	0.0205832	0	0.845	-0.0192863	1.08551
Sample488	0.0239189	0.0490244	0	0.0731625	0	0.118492	0.0107882	0.0353119	0.048624	0	0	0.0365761	0	0.171539	0.109735	0.207427	0.0756591	0	0.0397416	0	0	0	0.008	0.301843	0.96065
Sample489	0.0080452	0	0.000447793	0.0154973	0	0.0541219	0.00558647	0.0424651	0.00157507	0.012734	0.00427913	0	0	0.426051	0.00649243	0.365804	0.0084739	0	0.0484264	0	0	0	0.061	0.14308	1.08812
Sample490	0	0.00538424	0	0	0	0.0802154	0	0.0236145	0.0155311	0	0	0.0179205	0.0376399	0.226931	0.105958	0.336141	0.121163	0	0.0119891	0.00534038	0.00632855	0.00584372	0.002	0.388455	0.928952
Sample491	0.103707	0	0.0549512	0.0715337	0	0.148235	0	0.020446	0	0	0.0173892	0.0113149	0.152305	0	0.0296259	0.302555	0.0199194	0	0.0405077	0	0.00984913	0.0176611	0.073	0.130828	1.0267
Sample492	0.696409	0	0	0.0822115	0.0695737	0.0382715	0	0	0	0	0.0341906	0.00418192	0.0283891	0	0	0.021671	0	0.00462789	0	0	0.0204739	0	0.001	0.465361	0.931359
Sample493	0.407094	0	0	0.129849	0	0.164638	0	0	0.0211865	0	0	0.0597739	0.100886	0.00851512	0	0.0279916	0	0	0.054198	0	0.0258681	0	0.039	0.170741	1.05168
Sample494	0.373671	0	0	0.205192	0	0.0685143	0	0.00428564	0	0	0.122964	0	0.119061	0.0357923	0	0.00642703	0	0	0.00863084	0	0.0554623	0	0.003	0.343301	0.957528
Sample495	0.10963	0	0.0127085	0.0280558	0	0.443749	0.00160903	0	0	0	0.0591329	0	0.026669	0.0601624	0.015867	0.133736	0	0.0181782	0.0824616	0	0	0.00804069	0.077	0.123691	1.03853
Sample496	0	0	1.07e-05	0	0	0.17869	0	0.0883023	0	0	0.0644341	0.0896123	0.0385297	0.405985	0	0	0	0	0.119501	0	0.0149347	0	0.853	-0.0202264	1.1252
Sample497	0.39706	0	0.00548288	0.18401	0	0.15867	0	0	0	0	0.127036	0	0.0762002	0.0360202	0	0.00525878	0	0	0	0.000322392	0.00577225	0.0041669	0.031	0.184464	1.05441
Sample498	0.0369334	0.00753498	0	0.0948964	0	0.0809471	0.010279	0.0310268	0.0862192	0	0.0596967	0	0.261804	0.0654977	0.014644	0.00917015	0.0117874	0	0.209485	0	0.00159272	0.0184858	0.009	0.267477	0.973104
Sample499	0.03866	0	0	0.0195955	0	0.148083	0	0.0793105	0	0	0.0324056	0.0552163	0.0490147	0	0.00505329	0.391168	0.0212754	0	0.160217	0	0	0	0.929	-0.0302473	1.09245
Sample500	0.0432199	0	0	0.0156603	0	0.0937122	0	0.091768	0	0	0.0344008	0.0117472	0.136757	0.0608785	0.0656937	0.289375	0.053207	0	0.085804	0	0.013834	0.00394227	0.913	-0.027437	1.08498
Sample501	0.0191371	0	0	0	0	0.152158	0	0.112751	0.00687434	0	0.112381	0	0	0.414767	0	0.159097	0	0	0.0228342	0	0	0	0.007	0.309636	0.973281
Sample502	0.0786758	0	0.0440087	0.0323692	0	0.0246424	0.00466142	0	0.0340211	0	0.0150362	0	0.386194	0.183798	0.00345123	0	0	0	0.0416858	0	0.0224272	0.129029	0.108	0.103036	1.07541
Sample503	0.0950059	0	0.00768648	0.00612378	0	0.113796	0	0	0.00091177	0	0.0641864	0	0.0683323	0.210157	0	0.397877	0.00414115	0.000832711	0.023945	0	0.00700481	0	0.031	0.184061	1.02597
Sample504	0.00196223	0.000360299	0	0.11965	0	0.00250331	0	0	0.0655857	0	0.0272711	0.0253471	0.0334446	0.251245	0.015255	0.273499	0.00562093	0	0.15861	0	0.0196466	0	0.015	0.230979	0.99852
Sample505	0.00553149	0	0	0.162717	0.02487	0	0	0.0053451	0.0256318	0	0.105218	0.0197758	0.275375	0.093303	0.000994423	0	0	0	0.0177081	0	0	0.263531	0.001	0.43257	0.910693
Sample506	0.347536	0	0	0.0857839	0	0.108696	0	0.0253609	0.0110093	0	0.204347	0.0160066	0.117523	0.0303751	0	0	0	0	0.015875	0	0.0332047	0.00428162	0.008	0.30043	0.981023
Sample507	0.104901	0	0.0047143	0.111145	0	0.10215	0	0.00482904	0.0153152	0	0.0433274	0	0.0105833	0.35342	0.00434571	0.195473	0	0	0.0497962	0	0	0	0.469	0.0155211	1.10296
Sample508	0.0887145	0	0.00540334	0.00916427	0.01334	0.0725746	0	0.0733247	0.082806	0	0	0.0568264	0.101362	0.0920116	0.00485907	0.374032	0	0	0.025582	0	0	0	0.317	0.0347275	1.07438
Sample509	0.0727853	0	0	0.022663	0	0.0154044	0.0264932	0.028207	0	0	0.00319612	0.0010829	0.294325	0	0.0099876	0.360569	0.0519316	0	0.113356	0	0	0	0.261	0.0472829	1.07845
Sample510	0.00117131	0.0161237	0.00768386	0.0296933	0	0.116052	0	0.0130933	0	0	0.104281	0	0.114125	0.129021	0.0133592	0.345987	0.0870872	0	0.00401085	0	0.0183113	0	0.109	0.101775	1.05249
Sample511	0.036909	0.0522445	0	0.0844841	0.075906	0.191406	0	0	0.0379078	0	0.204167	0	0.165649	0.00806083	0	0.0284452	0	0	0.103938	0	0.0108826	0	0.012	0.247231	0.9917
Sample512	0.122758	0	0	0.146149	0.031173	0.0484136	0	0.0265268	0.0620259	0	0.130152	0	0.256926	0.05543	0	0.0140879	0	0	0.00163779	0.0179524	0.0678228	0.0189441	0.108	0.102521	1.04964
Sample513	0.276632	0	0.00409639	0.0234532	0.00537462	0.0215149	0	0	0.0272847	0	0.0780666	0	0.251357	0.0975134	0	0	0	0	0.028128	0	0.0176175	0.168962	0.009	0.275172	0.989576
Sample514	0.369777	0	0.016612	0.0222732	0	0.0433097	0.00917286	0	0.00732204	0	0.0879236	0	0.173691	0.0768814	0	0	0	0	0.0201732	0	0.00264117	0.170223	0.016	0.225574	1.02366
Sample515	0.124181	0	0.0149838	0	0.0524733	0	0	0.0300119	0.0402702	0	0	0.038403	0.0421347	0.501587	0	0.1152	0	0	0.0275284	0	0.0132268	0	0.336	0.0310466	1.12824
Sample516	0.327246	0	0	0.0718959	0.0900473	0.122205	0.0743377	0.0594373	0.0197757	0.020791	0	0	0.015596	0.02712	0	0.0549891	0	0.100789	0.00798766	0	0	0.00778174	0.002	0.377116	0.932313
Sample517	0.067874	0	0.00548908	0.115398	0.116083	0.180501	0	0	0.0435688	0	0.140413	0	0.210351	0	0	0.0143992	0	0	0.072254	0	0.0270076	0.00666225	0.003	0.375172	0.930186
Sample518	0.078164	0	0.00768345	0.0820872	0	0.259799	0	0.0166937	0	0	0.0671929	0	0.0954387	0	0.0365478	0.320059	0.00355873	0	0.0327752	0	0	0	0.885	-0.0239455	1.09057
Sample519	0.41141	0	0	0.032474	0	0.156966	0	0.095317	0.00729303	0	0.0592958	0	0.0836285	0	0.0107936	0.124264	0.0133056	0.0017035	0.0022869	0.00126237	0	0	0.001	0.436645	0.903237
Sample520	0.0178567	0	0	0.0790687	0	0.101277	0	0.0175981	0	0	0.0742431	0	0.0781354	0.00684711	0.0259728	0.375041	0.0245403	0	0.190529	0	0	0.00889166	0.041	0.167954	1.01508
Sample521	0.0768405	0	0.00465238	0.0767881	0	0.151761	0	0.0308328	0.0393851	0	0	0.0678293	0.0226268	0.115938	0.0473744	0.278809	0.0111892	0	0.0759737	0	0	0	0.355	0.0286424	1.06944
Sample522	0.0604966	0	0.00665783	0	0	0.341249	0	0.0147237	0.00942264	0	0.0420278	0	0.0388332	0	0.00230091	0.374401	0	0.0320376	0	0.063661	0	0.0141891	0.425	0.0196385	1.07766
Sample523	0.169963	0	0.00551747	0.0172373	0	0.211647	0	0.0273444	0	0	0.0694104	0	0.0551949	0.332606	0	0.0912246	0.00235443	0	0.0175001	0	0	0	0.874	-0.0223379	1.11108
Sample524	0.0798823	0	0.00522469	0.0606608	0	0.0526199	0	0.0126127	0.0182959	0	0.0251057	0	0.0121842	0.416588	0.00303374	0.280148	0.00138606	0	0.032257	0	0	0	0.203	0.0596165	1.11077
Sample525	0.076962	0	0	0.0480485	0	0.19792	0	0.0531243	0.0121726	0	0.00180411	0.0323064	0.0103862	0	0.0445278	0.35594	0.129501	0	0.0373069	0	0	0	0.96	-0.035611	1.09372
Sample526	0.0260474	0	0.00185476	0.137064	0	0.180562	0	0.0470311	0.0407817	0	0	0.0295035	0.0177858	0.0411928	0.0460474	0.222488	0.0233011	0	0.186341	0	0	0	0.266	0.0460151	1.06195
Sample527	0.0594154	0	0.0094148	0.0347373	0	0.0571908	0	0	0.0419131	0	0.105024	0	0.305147	0.069677	0	0	0	0	0.0664508	0.0245734	0.0128978	0.213559	0.096	0.108456	1.07293
Sample528	0.00993551	0	0.00032879	0.0150272	0	0.358327	0	0.030167	0.0105117	0	0.0911486	0.0258727	0.106156	0.065022	0.00145014	0.194779	0	0	0.0267248	0	0.0604653	0.00408467	0.585	0.00485044	1.08668
Sample529	0.0432639	0	0.00579784	0	0	0.106169	0	0.0326573	0	0	0.0666872	0	0.0431063	0.348121	0.00876247	0.134743	0	0	0	0.152621	0	0.0580711	0.099	0.106631	1.0727
Sample530	0.00104076	0	0.00386478	0.0383239	0	0.0575191	0.00170926	0.0112192	0.00762119	0	0.0926062	0	0	0.306968	0.018433	0.0234986	0	0	0	0.05618	0	0.381016	0.011	0.256842	1.03773
Sample531	0.0329119	0	0	0.0404002	0	0.0975217	0	0.00988987	0.0296616	0	0	0.0749167	0.113304	0.0829931	0.0544702	0.366449	0.000328941	0	0.0908258	0	0	0.00632676	0.233	0.0521723	1.06662
Sample532	0.0308225	0	0.000789453	0.0057501	0	0.0806721	0	0.0111688	0.0146144	0	0.0318018	0	0.0108226	0.508716	0.00543579	0.266721	0.000784796	0	0.0319009	0	0	0	0	0.758556	0.669128
Sample533	0.109646	0	0	0.202099	0.00194975	0.103507	0	0.0125729	0.0627643	0	0.0449726	0.0450269	0.314259	0.0365037	0.000347703	0	0	0	0.0473222	0	0.0090185	0.01001	0.002	0.413422	0.910852
Sample534	0.018503	0	0.00755804	0.0871193	0	0.132556	0	0	0.0181958	0	0.0220501	0.0128113	0.454778	0	0.00883169	0.132272	0.0382876	0.00123275	0.0485586	0	0.00999375	0.00725143	0.003	0.346673	0.945453
Sample535	0.00342805	0	0.00425998	0.0931893	0	0.132269	0	0	0.0179174	0	0.0161194	0.0150785	0.470518	0	0.011896	0.129966	0.0416337	0	0.0498719	0	0.00689153	0.00696121	0.003	0.362757	0.938626
Sample536	0.0153071	0	0.00460906	0.236987	0.00421327	0.241859	0	0.107331	0.0751049	0	0.0149079	0.136317	0.0457023	0.00404672	0	0.00739464	0.00697217	0	0.0947851	0	0.00446201	0	0.019	0.214983	1.04079
Sample537	0.0157435	0	0	0.0506366	0	0	0.00865557	0.0275674	0.00909595	0	0.00113849	0.0110946	0.0344156	0.447215	0.0065148	0.32496	0	0	0.0629624	0	0	0	0.001	0.506244	0.867255
Sample538	0.0172594	0.00101376	0	0.0676066	0	0	0.0124727	0.0285747	0.0108132	0	0.0150369	0.00455777	0.0375932	0.419223	0.00527321	0.323696	0	0	0.0568797	0	0	0	0.001	0.503368	0.867051
Sample539	0.0846255	0	0.000683632	0.0553453	0	0.0611953	0.00999342	0	0.0141094	0	0.0726575	0	0.325332	0.0641191	0.000780983	0	0	0	0.026825	0	0.0398458	0.244487	0.006	0.32231	0.972863
Sample540	0.188528	0	0	0.0564084	0	0.111583	0	0.0115491	0.0224761	0	0.222365	0.0311897	0.169411	0.0591503	0	0	0	0	0.0702528	0	0.0397001	0.0173858	0.029	0.188041	1.02065
Sample541	0.250511	0	0.00485686	0.137292	0.0924775	0	0	0.0122589	0.0553094	0	0.0860433	0.0306803	0.186884	0.0897923	0.0018766	0	0	0	0.0218709	0	0.0126884	0.0174583	0.006	0.319186	0.957377
Sample542	0.0908612	0.0145351	0	0.109302	0	0.0889647	0	0.0950248	0.0548711	0	0.0634085	0.0721156	0.0718884	0.0283778	0.00525627	0.262896	0	0	0.042498	0	0	0	0.216	0.0566897	1.06461
Sample543	0.0568887	0	0.00259989	0.0706035	0	0.0796179	0	0.0527742	0.00848418	0	0	0	0.0129585	0.238991	0.0518662	0.354795	0	0	0.070421	0	0	0	0.054	0.152016	1.03797
Sample544	0.0531172	0	0.0188124	0.0273471	0	0.0720134	0	0.0393686	0.0153408	0	0.0273365	0	0.00239325	0.329681	0.0121227	0.355545	0.00536692	0.00542949	0.0361257	0	0	0	0	0.694357	0.740767
Sample545	0.0602799	0	0.0178605	0.031978	0	0.0540037	0.00250791	0.0462374	0.0137412	0	0.0249903	0	0	0.329555	0.0109959	0.366829	0.00375781	0.00867433	0.0285898	0	0	0	0	0.692329	0.740988
Sample546	0.389492	0	0	0.170911	0.177024	0.0122536	0.0100723	0.0171102	0.0964738	0	0.0335692	0	0.00540345	0.0418231	0.00150315	0.0297205	0	0.0109296	0	0.0037143	0	0	0.001	0.451847	0.899181
Sample547	0.389812	0	0	0.167112	0.170718	0.0202807	0.0066496	0.0187889	0.0965169	0	0.0345887	0	0	0.0395477	0.00155186	0.0346662	0	0.0105704	0	0.00450339	0.00469349	0	0.001	0.44671	0.902357
Sample548	0.0918164	0	0.016686	0	0.00830033	0.0622716	0	0.071934	0.0309223	0	0.0554868	0.0432115	0.000104661	0.535201	0	0.0230223	0.0219668	0	0.0349609	0	0.00411503	0	0	0.647977	0.767648
Sample549	0.0293127	0	0.00686994	0.0813609	0	0.034026	0	0.0486498	0.0665089	0	0.0248163	0.0107806	0.00690022	0.270949	0.0121137	0.30385	0.000395292	0	0.102837	0	0	0.00062898	0.012	0.249476	0.991573
Sample550	0.327254	0	0	0.0491813	0.0921121	0.0650061	0	0	0	0	0.110706	0	0.129337	0.0758605	0	0.0105583	0	0	0.0327605	0	0.107225	0	0.031	0.185157	1.02191
Sample551	0.245901	0	0	0.165879	0.141932	0.0821428	0	0.00816571	0.0457203	0	0.069461	0.103477	0.0608228	0.00745366	0	0	0	0.00183384	0.0672102	0	0	0	0.002	0.402079	0.924462
Sample552	0.254513	0	0.000434738	0.162523	0.166452	0.0556263	0	0.00863287	0.0522624	0	0.0789983	0.0938615	0.0602524	0.00183311	0	0	0	0.00211765	0.0624923	0	0	0	0.002	0.409649	0.920482
Sample553	0.0565001	0.0300446	0	0.0485907	0	0.225802	0	0	0.0183305	0	0.0222092	0.0203949	0.196402	0	0.00993933	0.232461	0.00940556	0	0.0367807	0	0.0931401	0	0.132	0.0830326	1.04464
Sample554	0.0300981	0	0.0408887	0.101811	0	0.0404301	0	0.031036	0.00147937	0	0.00544483	0	0	0.390201	0.0460681	0.284577	0	0	0.027966	0	0	0	0.02	0.212241	1.02844
Sample555	0.05443	0	0.00372161	0.305328	0.203073	0	0	0.269633	0.0737218	0	0	0.0150299	0.0263388	0.0281028	0	0.00366753	0.0119921	0	0.0049609	0	0	0	0.008	0.28782	1.0117
Sample556	0.079749	0	0.0121389	0.000154569	0.243177	0	0	0.0147382	0.0557663	0	0.0511998	0.0184927	0	0.357463	0.00468423	0.0753309	0.000903459	0	0.0349107	0	0.0512906	0	0.128	0.0861488	1.06614
Sample557	0.105934	0	0.0265358	0.0108813	0	0.0653941	0	0	0	0	0.0700455	0	0.202923	0	0	0.0797909	0	0	0.251197	0	0.187298	0	0.008	0.289196	0.966697
Sample558	0.0778575	0	0	0.0534703	0	0.128369	0	0.00636288	0	0	0.177952	0	0.14361	0.0319204	0	0.0165517	0	0	0.313063	0	0.0508435	0	0.089	0.116881	1.04749
Sample559	0.0120968	0	0.0303243	0.0159643	0	0.19513	0.0204106	0.0382945	0	0	0.0518467	0	0.0306581	0.257767	0.0330131	0.0577453	0	0.0168597	0.0585707	0	0	0.181319	0.026	0.189441	1.01769
Sample560	0.190211	0	0.00360412	0	0	0.15236	0	0.0374588	0	0	0.0379511	0	0.0133255	0.222159	0	0.119095	0	0	0.0111491	0	0	0.212687	0.544	0.00851363	1.1101
Sample561	0.042273	0	0	0	0	0.0801843	0	0.109118	0	0	0.0996607	0.0284172	0.0301067	0.279789	0	0.293997	0	0	0.0364539	0	0	0	0.772	-0.0111962	1.11203
Sample562	0.0594277	0	0	0.0594845	0	0.00211315	0	0.11091	0	0	0	0.10482	0.067736	0.0509886	0	0.336599	0	0	0.207921	0	0	0	0.939	-0.0319693	1.09749
Sample563	0.110034	0	0.0249855	0	0	0.0650693	0	0.043763	0.0129739	0	0.0239678	0	0.00821048	0.418202	0.00597312	0.203035	0	0.0237871	0.0444328	0.00282911	0	0.0127375	0	0.622982	0.788425
Sample564	0.0748974	0	0	0.0769093	0	0.0827615	0	0.0538258	0	0	0.0191496	0.0993619	0.0261216	0.397024	0.000324034	0.11189	0	0	0.0577351	0	0	0	0.698	-0.00411747	1.11889
Sample565	0.00158357	0	0.000308867	0.0286558	0	0.205835	0	0.0195495	0.00337002	0	0.0507179	0.052967	0.0683335	0.0471191	0.00812936	0.38629	0.00349977	0	0.110508	0	0	0.0131331	0.129	0.0859127	1.0527
Sample566	0.0831458	0	0	0.109037	0	0.0836144	0	0.187595	0	0	0	0.0511331	0.133455	0	0	0.128199	0	0	0.0613334	0	0	0.162487	0.997	-0.0605825	1.11913
Sample567	0.0475086	0	0	0.0109737	0	0.0457314	0	0	0	0	0.0315704	0	0.045052	0.03826	0	0.00933225	0	0	0.0214982	0	0.735262	0.0148113	0	0.576461	0.820154
Sample568	0.0930137	0	0	0.0130727	0.0761117	0.0505586	0	0	0	0	0.0385531	0	0.0332057	0.0451169	0	0.00165096	0	0	0.0247786	0	0.578232	0.0457061	0	0.621901	0.784993
Sample569	0.195539	0	0	0.00693595	0	0.0367834	0	0	0.0330338	0	0.043325	0	0.338598	0.0332358	0.000394313	0.0245549	0	0	0.0164071	0	0.228897	0.0422958	0.009	0.277288	0.981787
Sample570	0.190401	0	0	0.0566988	0.0114957	0.0916378	0	0	0	0	0.110244	0	0.240036	0.0791267	0	0.0226631	0	0	0.0847085	0	0.0788011	0.0341876	0.062	0.141321	1.02739
Sample571	0.0515952	0	0.00740839	0.0421695	0	0	0	0.0148181	0.00368509	0	0.0768615	0	0.130459	0.157464	0.000397989	0.0395168	0	0	0.0390372	0	0.313511	0.123076	0.024	0.199992	1.0214
Sample572	0.0679031	0	0	0.102836	0.115461	0	0.011711	0	0.0179731	0	0.0193983	0.018043	0.153497	0.0131113	0	0	0	0.00141136	0.047815	0	0	0.430839	0	0.720662	0.697964
Sample573	0.101405	0	0.000852136	0.0287384	0	0.0234499	0.00674086	0	0.0177327	0	0.0885026	0	0.46172	0.128316	0	0.00294986	0	0.00681125	0.0408062	0	0.0657154	0.0262597	0.009	0.277472	0.982487
Sample574	0.160715	0	0.0068693	0.0117023	0	0.0781685	0	0.0107391	0.0130471	0	0.0656221	0	0.495327	0.0178554	0	0.0122218	0	0.00379842	0.0293884	0	0.0945455	0	0.003	0.332297	0.956178
Sample575	0.05625	0	0.00719295	0.0122562	0	0.0290452	0.0110407	0	0.0220445	0	0.0703022	0	0.346562	0.0853807	0	0	0	0	0.028908	0	0.083079	0.247938	0.01	0.265323	1.01122
Sample576	0.0806443	0	0	0.0813185	0	0.0717015	0	0.0199391	0.0682291	0	0.239012	0.0142301	0.289771	0.033951	0	0	0	0	0.0665608	0	0.0242097	0.0104336	0.011	0.255643	0.990777
Sample577	0.0824955	0	0.00253748	0.0387411	0	0.0779905	0.00326991	0.00896315	0.00757711	0	0.181611	0	0.428075	0.0376416	0.000750682	0	0	0	0.0506105	0	0.0227924	0.0569448	0.135	0.0822051	1.07581
Sample578	0	0	0.00164772	0	0.00262938	0.0153134	0.0152551	0	0	0	0.0696602	0	0	0	0	0.00791851	0	0.00183059	0.0135207	0	0.142294	0.729931	0	0.751396	0.685751
Sample579	0.0347676	0	0	0	0	0.0329846	0	0	0	0	0.0142194	0	0.858799	3.56e-06	0.00354714	0	0.0197423	0	0.000945673	0	0.0178981	0.0170927	0	0.692055	0.722562
Sample580	0.0229847	0	0	0.00214562	0	0.0398291	0	0.294217	0	0	0	0.116261	0.00729054	0	0	0.19858	0	0	0.131193	0	0.187499	0	0.996	-0.0598385	1.11434
Sample581	0.385002	0	0	0.0679358	0.161779	0	0	0	0.0184054	0	0.155813	0	0.105023	0.0595911	0	0	0	0.00494814	0	0	0.0415021	0	0.868	-0.0216091	1.13969
Sample582	0	0	0	0.130952	0	0.0393985	0	0.129006	0	0	0	0.111272	0.00274672	0	0	0.510768	0	0	0.0758558	0	0	0	0.994	-0.0536693	1.12797
Sample583	0.00439458	0	0	0	0	0.438486	0	0.032444	0	0	0.00907974	0.108765	0.0704477	0.152715	0.0067904	0.147276	0.0094903	0	0.017656	0	0.00245527	0	0.886	-0.0243546	1.11579
Sample584	0.153633	0	0.0399033	0.00126207	0	0.175356	0	0.0214802	0.028382	0	0	0.0849993	0.00800861	0.256296	0	0.114642	0	0.0753126	0.0407241	0	0	0	0.395	0.0234142	1.08149
Sample585	0	0	0.0213667	0.0106106	0	0.190614	0	0.0322403	0.0233184	0	0	0.0704112	0	0.356145	0.0160677	0.176947	0.00314177	0	0.0991372	0	0	0	0.127	0.0870308	1.07125
Sample586	0.0106382	0.0179158	0	0.122365	0.0370794	0.0267275	0.019651	0.00183063	0.0737954	0	0.259782	0	0.275535	0.0706246	0.00427078	0	0	0	0.079784	0	0	0	0.009	0.27766	0.981481
Sample587	0.0125852	0	0.000589819	0.0268489	0	0.140607	0	0.0435928	0.073128	0	0.0340343	0.019963	0.0772846	0.475053	0.0165607	0.0539171	0	0	0.0212769	0	0	0.00455865	0	0.70252	0.732788
Sample588	0.100397	0	0.00257664	0.165161	0	0.0850498	0	0	0.0370095	0	0.135821	0.0573083	0.271812	0.0176874	0	0.0163183	0	0	0.0770497	0	0.0335856	0.000224056	0.299	0.0382265	1.08588
Sample589	0.175604	0	0.00589267	0.0954968	0	0.0442119	0	0	0.0173555	0	0.0689051	0	0.0949059	0.0129769	0	0.0459492	0	0	0.224903	0	0.205811	0.00798785	0.169	0.0692882	1.05854
Sample590	0.0567821	0	0.00401163	0.193737	0	0.0310555	0	0.0211887	0	0	0.001957	0	0.0892944	0.0763673	0	0.254456	0.0489148	0	0.104894	0	0.0410581	0.0762824	0.986	-0.0467559	1.09533
Sample591	0.0495255	0	0.00528479	0.0466551	0	0.333691	0	0.00372498	0	0	0.0983422	0	0.135723	0	0	0.209865	0	0	0	0	0.0389464	0.0782419	0.983	-0.0439743	1.10754
Sample592	0.000938656	0.145465	0	0.00399989	0.0373564	0.146845	0.0647049	0.0802444	0	0	0.0159231	0	0.186889	0.0837864	0	0.0184269	0	0	0.0277692	0	0	0.187652	0.061	0.142319	1.03775
Sample593	0.00797824	0	0	0	0	0.190797	0	0.0238081	0.0611131	0	0.0279446	0.0412605	0	0.486033	0	0.104388	0	0	0.0552971	0	0	0.00138	0.011	0.256055	1.00909
Sample594	0.151058	0	0.0203168	0.0834757	0	0.0693431	0	0.0864885	0	0	0.0412379	0	0.0164586	0.343421	0.0295038	0.10186	0.0319845	0	0.0248516	0	0	0	0.457	0.0164822	1.09435
Sample595	0.0302285	0	0.00446086	0.0894843	0	0.0681057	0	0.0183688	0.0274966	0	0.147855	0	0.13972	0.0732233	0.00366827	0.300089	0	0	0	0.00527095	0	0.0920278	0.823	-0.016605	1.10328
Sample596	0.0438899	0	0.00530526	0	0	0.128619	0	0.0115157	0.0453709	0.042293	0.046173	0	0	0.468455	0.0063426	0.178627	0	0	0	0.023408	0	0	0.075	0.129151	1.07794
Sample597	0.17947	0	0.0169267	0.138433	0	0.147573	0	0.0749624	0	0	0.0740976	0.0194591	0.012333	0.10952	0.0238004	0.166168	0	0	0.0372569	0	0	0	0.882	-0.0231688	1.09906
Sample598	0.0582691	0	0	0.00330384	0	0.171394	0	0.0335964	0	0	0.0103313	0.061999	0.0248883	0.261535	0.00145801	0.141768	0	0.0177274	0.21373	0	0	0	0.125	0.087501	1.05445
Sample599	0	0	0	0	0	0.11957	0	0.0118292	0.0135441	0	0.0396517	0	0	0.29024	0.0275965	0.440255	0.00094586	0	0.0536763	0	0	0.00269172	0	0.664885	0.757727
Sample600	0.0460198	0	0.000249133	0.0706695	0	0.0813343	0	0.0299921	0.0332748	0	0.0168042	0.0604005	0.184103	0.186977	0	0.0722295	0.00561371	0.0706577	0.0854297	0	0.0244361	0.0318087	0.405	0.0217831	1.06921
Sample601	0.217768	0	0	0	0.0685666	0.178258	0	0.170802	0	0	0	0.0133902	0	0.301014	0	0	0	0.00674876	0	0.0434528	0	0	0.866	-0.0213613	1.12226
Sample602	0.1027	0	0	0.0242026	0	0.092642	0	0.132833	0	0	0.0192848	0.039911	0.0612932	0	0.0463604	0.407152	0	0	0.0063327	0	0.0634127	0.00387572	0.893	-0.0251441	1.09374
Sample603	0	0.00214061	0	0.00594075	0	0.178321	0	0.0969453	0	0	0.0106524	0.0492215	0.163857	0	0	0.34476	0.0466189	0	0.0939159	0	0.00614486	0.00148184	0.805	-0.0149954	1.08772
Sample604	0.104938	0	0	0.0658363	0	0	0	0	0.0183012	0	0.00526118	0.0763025	0.0705523	0.00533318	0.00596656	0.513878	0	0.006132	0.127498	0	0	0	0.131	0.0836635	1.06404
Sample605	0.0392069	0	0	0.36433	0	0.0434857	0.0137738	0.0504618	0.0449382	0	0.00578146	0	0.0208472	0.0466368	0.0298499	0.223444	0.00634818	0	0.110896	0	0	0	0.08	0.121923	1.04256
Sample606	0.109959	0.16013	0.0518273	0.0557402	0	0.0203829	0	0	0.00487751	0	0.0633596	0.00751163	0.314533	0.0735864	0	0.0479263	0	0	0.0418467	0	0.0483195	0	0.009	0.273558	0.979481
Sample607	0.0371743	0	0.00343002	0.0359967	0	0.103841	0.0219788	0.0159583	0.00202316	0.0122585	0.0117502	0	0.0545638	0.31341	0.0510126	0.112895	0.0694622	0	0.0803605	0	0.0639853	0.00989937	0.001	0.432715	0.901335
Sample608	0.0461181	0	0.00765319	0.0344783	0	0.251781	0	0.0240388	0	0	0.0621749	0	0.0115869	0.261174	0.0511825	0.193921	0	0	0.0558907	0	0	0	0.424	0.0196995	1.08494
Sample609	0	0.198852	0	0.0596215	0.0173305	0	0.000576878	0.0115128	0	0	0.294108	0	0.138054	0	0.000906517	0	0.159877	0	0.0564772	0	0.0626841	0	0.587	0.00463614	1.09875
Sample610	0.141656	0	0.0234536	0.00984289	0	0.328961	0	0	0.0521063	0	0.139777	0	0.0457086	0.0708849	0.0361365	0.000623209	0	0	0.0875471	0	0.039167	0.0241357	0.839	-0.0182681	1.09665
Sample611	0.393651	0	0.0257418	0.179959	0	0.223409	0	0	0	0	0.0921469	0.0236973	0.0431869	0.00606516	0	0.00735062	0	0	0	0.000820129	0.00397189	0	0.093	0.111046	1.10476
Sample612	0.14028	0	0.110829	0.0380447	0	0.0379534	0.0126921	0	0.00671819	0	0.0111795	0.00937924	0.133732	0.019773	0	0.407111	0	0	0.0641294	0	0	0.00817779	0.008	0.288502	0.971978
Sample613	0.359258	0	0	0.0773229	0.018779	0.017777	0	0.00491619	0	0	0.0489337	0.0201281	0.28768	0.0639863	0.00484619	0.0175664	0	0	0.0216551	0	0.0571504	0	0.029	0.188281	1.0299
Sample614	0.640999	0	0	0	0	0.136327	0	0.0173861	0	0	0	0.0965141	0.016007	0.0153599	0	0.0111328	0	0	0.0420472	0	0.0242277	0	0.002	0.378214	0.982741
Sample615	0.375744	0	0	0.118137	0.032703	0	0.0207004	0.0958763	0.143597	0	0.0340816	0	0.000493337	0.106445	0.00561713	0.0352662	0	0.0250243	0.0047937	0	0	0.00152158	0.001	0.477911	0.879124
Sample616	0.493739	0	0	0.0476491	0	0.124751	0.0555197	0.0970782	0.0120539	0	0.0326047	0	0	0.0458551	0.00305981	0.0691302	0	0.0048821	0.0132559	0.000421426	0	0	0.001	0.518783	0.856911
Sample617	0.0264166	0	0	0.139495	0	0.166519	0.00241017	0.129038	0	0	0.0132163	0.0395459	0.0172969	0.0674033	0.0870451	0.0442298	0	0.231271	0	0.0294707	0	0.00664307	0.007	0.311808	0.967874
Sample618	0.530279	0	0.0322574	0.0136659	0	0.156064	0	0.00516946	0	0	0.0280083	0.0247663	0.0938867	0	0.00626023	0.0640585	0	0	0.00623485	0	0.0393489	0	0.025	0.195236	1.07023
Sample619	0.0176971	0	0	0.021134	0	0.345467	0	0.0241228	0	0	0.0181828	0.0377488	0.126597	0.0562443	0.0211223	0.199161	0	0.00998926	0.115983	0	0	0.00655074	0.442	0.018146	1.07195
Sample620	0	0	0.29645	0.10468	0	0.087976	0	0.0497701	0	0	0	0.0416547	0.0119838	0.0934753	0.025953	0.13291	0	0	0.155147	0	0	0	0.07	0.133527	1.0614
Sample621	0.00535125	0	0.0181894	0.114787	0.0351765	0	0.0633358	0.060689	0	0	0	0.0999676	8.5e-05	0.309196	0	0.151496	0.0109144	0	0.0930711	0	0.0377415	0	0.277	0.0439042	1.08161
Sample622	0.24373	0.0511276	0.0578112	0.118061	0	0.0900713	0.0253095	0.1032	0.0729427	0	0.0116557	0	0.0177855	0.125865	0.0071859	0.0380008	0	0	0.0251125	0.0121419	0	0	0.001	0.455408	0.890253
Sample623	0.200337	0	0	0	0	0.0381798	0	0.10573	0	0	0.077047	0	0.0384617	0.433754	0.00189931	0.0145222	0	0	0	0.00393705	0.0429683	0.0431634	0.519	0.0108272	1.11711
Sample624	0.155861	0	0.0210496	0.109318	0	0.159159	0	0.039943	0	0	0.0526089	0.0485316	0.0508021	0	0.00146168	0.26477	0	0	0.0964945	0	0	0	0.995	-0.0555543	1.1033
Sample625	0.0505958	0.283007	0	0.261577	0	0	0	0.12131	0.0384969	0	0.0156829	0.00851359	0.0160462	0.0255668	0.00298907	0.127884	0.0146274	0	0.0337035	0	0	0	0.233	0.0523248	1.08993
Sample626	0	0.0579053	0	0.244112	0	0.00695064	0	0.113072	0.0647637	0	0.0315313	0	0.0309469	0.347564	0.0347392	0.0492264	0	0	0	0.0191885	0	0	0.146	0.076506	1.07742
Sample627	0.131977	0	0.0943178	0.162965	0	0.111412	0	0.0648609	0.0276786	0	0.0566167	0	0.00377471	0.0906854	0.0813527	0.110569	0.0209188	0	0.0428703	0	0	0	0.009	0.269395	0.97669
Sample628	0.0289508	0	0	0.0353814	0	0.0793739	0	0.0974075	0.00500153	0	0.0394762	0	0	0.336444	0.044701	0.29342	0	0	0.0398432	0	0	0	0	0.622168	0.791715
Sample629	0.0598991	0	0.00287844	0.0828889	0	0.0576719	0	0.0811663	0	0	0	0.043502	0.0239903	0.378318	0.0420852	0.131627	0.00765274	0	0.0730013	0	0	0.0153182	0.112	0.0985633	1.06487
Sample630	0.13737	0	0.124434	0.0128562	0	0.0331575	0	0	0	0	0.0286137	0	0.00194773	0.377968	0.000219045	0.1556	0	0	0.127834	0	0	0	0.001	0.471158	0.883364
Sample631	0.00441506	0	0	0.01284	0	0.0324951	0	0.0184526	0.0349228	0	0.0270329	0.000834006	0.039927	0.525319	0.013014	0.189793	0.00728136	0	0.0885638	0	0	0.00510937	0	0.753163	0.676626
Sample632	0.0445178	0	0	0	0	0.0856992	0	0.136918	0.00518884	0	0.0488867	0	0.0496383	0.072862	0.0704023	0.280733	0.0507229	0	0.154431	0	0	0	0.099	0.106698	1.03357
Sample633	0.0990935	0	0.0448007	0.0445296	0	0	0	0.0399594	0	0	0.0199517	0.00978067	0	0.45535	0.00788056	0.228488	0	0	0.0501654	0	0	0	0	0.728438	0.706468
Sample634	0.183276	0	0.00345484	0.047902	0	0.157332	0	0.0249902	0.00359756	0	0.0133128	0.0316853	0	0.454393	0.00207616	0	0.00928305	0	0.0686973	0	0	0	0.001	0.514537	0.857186
Sample635	0.0966091	0	0.00699982	0.00607805	0	0.0958059	0.00130266	0.00941444	0.0275919	0	0.101923	0	0.0765899	0.203297	0	0.167236	0.0119817	0	0.19517	0	0	0	0.249	0.0498515	1.06097
Sample636	0.0703729	0	0.017856	0.0175988	0	0.00353881	0	0.0171428	0.0410107	0	0.0323201	0	0.00659515	0.576483	0.00250714	0.148684	0	0	0.0592929	0	0	0.00659726	0	0.616777	0.787541
Sample637	0.00173467	0.015534	0.00323275	0.0149081	0	0.0798192	0	0.0785525	0.0234971	0	0.0696296	0	0	0.513468	0	0.0633123	0	0.0428481	0	0.00738594	0	0.0860776	0.013	0.240627	1.02471
Sample638	0.00324409	0.00315969	0	0.0517405	0	0.22389	0	0.106056	0.00195647	0	0.00502877	0.0346345	0	0.521241	0	0	0.00899706	0	0.0211202	0	0.0189321	0	0.704	-0.00463825	1.14993
Sample639	0.025498	0	0.000870324	0.00456105	0	0.261045	0	0.0485518	0.0102171	0	0.0764305	0.0187417	0.0713539	0.255714	0	0.188201	0	0	0.0388153	0	0	0	0.892	-0.0250377	1.10581
Sample640	0.0448076	0	0.00121149	0.019022	0	0.176762	0	0.024033	0.00428301	0	0.0390946	0	0.054491	0.176444	0.0664139	0.363973	0	0	0.0294634	0	0	0	0.394	0.0235126	1.08784
Sample641	0.0993093	0	0.0132979	0.0632553	0.0502553	0	0	0.017813	0	0	0.0689779	0.0647054	0.186944	0	0	0.219173	0	0	0.112452	0	0	0.103817	0.978	-0.0414695	1.10268
Sample642	0.0412831	0	0.0305228	0	0.00734506	0.0608525	0	0	0	0	0.0385218	0	0.247162	0.339189	0.00343079	0.0439611	0	0	0.167122	0	0	0.0206099	0.001	0.461408	0.887549
Sample643	0.159661	0	0.00343302	0.112975	0	0.083526	0	0.114099	0	0	0	0.0155017	0.0129566	0.150882	0.0331252	0.135727	0	0	0.178113	0	0	0	0.961	-0.0360464	1.09227
Sample644	0.0927117	0	0.0214823	0.177046	0	0	0	0.15566	0	0	0	0.0492636	0.0391968	0.168468	0.00662566	0.23005	0	0	0.0594962	0	0	0	0.819	-0.0162604	1.09121
Sample645	0.221715	0	0.116739	0.160158	0	0.129019	0	0.0537838	0.0181089	0	0	0.0220155	0.0164483	0.0432621	0.0325646	0.130113	0.00376436	0	0.0523086	0	0	0	0.002	0.381761	0.928657
Sample646	0.0719718	0	0.00111748	0.0609864	0	0.169977	0	0.0560381	0.0134737	0	0.0160571	0.0322254	0.0460377	0.130303	0.0700287	0.199853	0.041711	0	0.0768946	0	0	0.0133251	0.479	0.0148061	1.06943
Sample647	0.0213439	0	0	0	0.250973	0	0	0.0501041	0.0227721	0	0.161423	0.0343216	0	0.397941	0	0.0236078	0	0	0.0375134	0	0	0	0.128	0.0864753	1.08274
Sample648	0.0160468	0	0	0	0.20369	0	0	0.118042	0.00339137	0	0.158873	0.0547663	0	0.347651	0	0.0663431	0	0	0.0225099	0	0.00868698	0	0.149	0.0760303	1.08441
Sample649	0	0.0211882	0	0	0.316226	0	0	0.0870629	0.0153936	0	0.124093	0.0574354	0	0.262339	0.00441001	0.050001	0	0	0.0401989	0	0.0216517	0	0.257	0.0484884	1.08738
Sample650	0.0706284	0	0.0180544	0	0	0.198348	0	0.0131131	0.00169327	0	0.140935	0	0.0525053	0.411466	0.00288246	0.0472623	0	0	0.043112	0	0	0	0.091	0.113765	1.06111
Sample651	0.0294873	0	0	0.0672074	0	0.149385	0	0.0453227	0	0	0.0647797	0.0237116	0.0348069	0.218811	0.0595189	0.212542	0.00652858	0	0.0878985	0	0	0	0.704	-0.00469186	1.08906
Sample652	0.0847992	0	0.0406818	0.0568534	0.0254517	0	0.00305491	0.00374212	0.00210426	0	0.0772728	0	0.241943	0.243243	0	0	0	0	0.081435	0	0.00875924	0.130659	0.016	0.225835	1.0039
Sample653	0.0605018	0	0.0678744	0.0261229	0	0.0575885	0	0.0121782	0	0	0.000770853	0.00659829	0.00732466	0.387428	0.00913468	0.172737	0	0	0.19174	0	0	0	0	0.690097	0.747642
Sample654	0.113252	0	0.118908	0.0364111	0	0.0237863	0	0	0.0069247	0	0.0392052	0	0.143376	0.331484	0	0.0153089	0	0	0.0806772	0	0	0.0906664	0.008	0.289285	0.977665
Sample655	0.137302	0	0	0.0327501	0	0.0235406	0	0.133228	0	0	0.00364346	0.0613869	0.0737191	0.0870563	0.0302245	0.259016	0	0	0.158133	0	0	0	0.996	-0.0589219	1.0962
Sample656	0.0770861	0	0.0897639	0.0902861	0	0.0625696	0	0.107795	0	0	0.0164774	0.00239466	0.000403649	0.144997	0.0230261	0.245972	0.0104027	0.0108138	0.118012	0	0	0	0.433	0.0191256	1.07144
Sample657	0.119801	0	0	0.139647	0	0.14964	0	0.0814548	0.0070723	0	0	0.0414784	0.0229594	0.023471	0.0412424	0.171944	0.00961296	0	0.191678	0	0	0	0.22	0.055166	1.05842
Sample658	0.0791125	0	0.258817	0.0720433	0	0.065861	0	0.0439132	0	0	0.00284714	0.0104709	0.0220683	0.299727	0.0180922	0.0764812	0	0	0.0235394	0	0	0.0270266	0.03	0.187141	1.04624
Sample659	0.175085	0	0.12185	0.0227565	0	0.0337571	0	0.0210054	0	0	0.0406684	0.00720009	0.071293	0.197703	0	0.193311	0	0	0.0737419	0	0	0.0416287	0.001	0.451626	0.891653
Sample660	0.0301257	0	0	0.0742745	0	0.15211	0.0458136	0.0930365	0.00450108	0	0.036798	0	0.0401292	0.119544	0.0190261	0.114507	0.0223259	0.0281691	0.21964	0	0	0	0.454	0.0166149	1.06764
Sample661	0.195824	0	0.185802	0.0729989	0	0.0855699	0	0.0792604	0	0	0.00209828	0.0103534	0.00296435	0.163963	0.0277538	0.1042	0.000244722	0	0.0689675	0	0	0	0.039	0.169791	1.04033
Sample662	0.0764713	0	0.0304438	0.0978962	0	0.177214	0	0.0509744	0.00418235	0	0	0.0213145	0.0114054	0.122952	0.043967	0.262034	0	0	0.101145	0	0	0	0.886	-0.0241154	1.08682
Sample663	0.108471	0	0.0057862	0.0171535	0	0.125886	0	0.00916504	0.0307265	0	0.0166452	0.0138277	0.106957	0.119939	0.0404343	0.320161	0.0160501	0	0.0687971	0	0	0	0.221	0.0546477	1.06081
Sample664	0.0239708	0	0.00242971	0.0652698	0	0.041301	0	0.0297963	0.0120408	0	0.129535	0	0.154459	0.362949	0.0223652	0.118007	0	0	0	0.03029	0.00758509	0	0.145	0.0769001	1.08001
Sample665	0.0227176	0	0	0.0132	0	0.0147959	0	0.0294991	0.00493496	0	0	0.029111	0	0.486625	0.00857585	0.240461	0	0	0.145317	0	0	0.00476291	0.03	0.187373	1.06179
Sample666	0.036776	0	0	0.016556	0	0.134564	0	0.018782	0.132011	0	0.0531125	0	0.0334455	0.289707	0.0275209	0.133247	0	0	0.124278	0	0	0	0.738	-0.0073374	1.09227
Sample667	0.025677	0	0	0.00734593	0	0.134968	0	0.00227404	0.0264812	0	0.106832	0	0.0828142	0.403755	0.0092501	0.128263	0.00547778	0	0.0668616	0	0	0	0.158	0.0735102	1.08301
Sample668	0.0773154	0.0195073	0.0131575	0.0520327	0	0.0179974	0	0.0255672	0.0118852	0	0.101028	0	0.035225	0.415394	0.00113791	0.119447	0	0	0.0594466	0	0	0.0508591	0.376	0.0256667	1.10817
Sample669	0.291643	0	0.0735332	0.0184229	0	0.269398	0	0.00484549	0.0166003	0	0.0811567	0	0.0559561	0.125987	0	0	0	0	0.0624574	0	0	0	0.515	0.0111729	1.1081
Sample670	0.0570244	0	0.00705774	0	0	0.0349241	0	0.0183659	0	0	0.0266707	0	0	0.560273	0.00967012	0.240948	0	0	0.0450658	0	0	0	0	0.735002	0.685695
Sample671	0.085468	0	0.00844798	0.0454332	0	0.219622	0	0.0435479	0.010523	0	0.0725007	0	0.0466656	0.428552	0.00237842	0	0	0	0.00760881	0.0125519	0	0.0167003	0.001	0.452018	0.892951
Sample672	0.225702	0	0	0.195277	0	0.0343634	0	0.0831074	0.123901	0	0.0405015	0	0.025812	0.0991986	0.0671146	0.0925501	0	0	0.0124721	0	0	0	0.016	0.228168	1.00058
Sample673	0.086309	0	0.0328145	0.111855	0	0.298321	0	0.0464909	0	0	0.00285515	0.0196854	0.0118548	0.0833715	0.0695483	0.109178	0	0	0.127716	0	0	0	0.474	0.0151953	1.07916
Sample674	0.132803	0	0	0.161529	0	0.198348	0	0.0767928	0.00786444	0	0.00696153	0.00571287	0.110139	0	0.0475574	0.173768	0	0	0.0575924	0	0	0.0209311	0.988	-0.0488849	1.10276
Sample675	0.0334222	0.0205085	0	0.146191	0	0.0960682	0	0.0632564	0.120123	0	0.0117705	0.01234	0.0457347	0.121921	0.0545439	0.133057	0	0	0.141063	0	0	0	0.777	-0.0122246	1.08322
Sample676	0.00238794	0.00493279	0	0.254726	0	0.0691393	0.000449215	0.0737663	0.0577158	0	0	0.00934522	0.0465208	0.00892034	0.0807102	0.151282	0	0	0.238864	0	0.00124009	0	0.929	-0.030211	1.10336
Sample677	0.0351985	0	0	0.0536436	0	0.164933	0	0.0173827	0.0224572	0	0.0495514	0	0.0359003	0.36975	0	0.169689	0.00138455	0	0.0801099	0	0	0	0	0.589866	0.814526
Sample678	0.0695366	0	0.00263725	0	0	0.0870106	0	0.0363107	0.0109997	0	0.000282312	0.0141978	0.0112824	0.31439	0.00720936	0.345794	0	0.00747257	0.0928761	0	0	0	0	0.675135	0.756828
Sample679	0.0364107	0	0.00194746	0	0	0.0365914	0	0.0379892	0.00533984	0	0.00235644	0.0150207	0.0118043	0.41841	0.0097287	0.338551	0	0	0.08585	0	0	0	0	0.723115	0.706773
Sample680	0.135534	0	0.179665	0.0207367	0	0.05444	0	0	0.00589218	0	0.106994	0	0.0429802	0.354243	0	0.0657843	0	0	0.0253103	0.00842011	0	0	0.034	0.179899	1.04227
Sample681	0.0317574	0	0	0.0346384	0	0.0588676	0	0.022097	0.0110527	0	0.0274633	0	0.00335763	0.40103	0.00910297	0.302867	0	0	0.0977663	0	0	0	0	0.616343	0.791035
Sample682	0.0142315	0	0.107914	0.254937	0	0.047671	0.0131069	0.101425	0.00313692	0	0.044373	0	0.00626992	0.115545	0.0374185	0.110356	0	0	0.143616	0	0	0	0.091	0.114453	1.03995
Sample683	0.0450589	0	0.00356651	0.193617	0	0	0	0.0384976	0.0159182	0	0.0752764	0	0.108145	0.23829	0	0.0643992	0.0103576	0	0.0640075	0	0	0.142866	0.003	0.349648	0.94251
Sample684	0.00332883	0.0581118	0	0.10042	0	0.00861752	0	0.0312157	0.0983423	0	0.0873578	0	0.0326381	0.0969825	0.00320527	0.202764	0	0	0.277016	0	0	0	0.751	-0.00895811	1.0858
Sample685	0.173755	0	0.00996288	0.110996	0	0.113074	0	0.0643403	0	0	0.0299605	0.0321081	0.0247793	0.0831989	0.010366	0.134666	0.00787616	0.0164762	0.177731	0	0	0.0107087	0.619	0.00156459	1.07629
Sample686	0.0430686	0.166052	0	0.102336	0	0.035918	0	0.138518	0	0	0.0741832	0	0.0574038	0.100985	0.0114318	0.194395	0	0	0.0757075	0	0	0	0.354	0.0290394	1.0665
Sample687	0.00783665	0.0623896	0	0.0843746	0	0.215226	0	0	0	0	0.00800077	0.00145705	0.0221402	0	0.0122657	0.129488	0.064607	0	0.392214	0	0	0	0.009	0.284075	0.97468
Sample688	0.0119686	0	0	0.0134096	0	0.111903	0.00816819	0	0	0	0.0666124	0	0.364348	0.0387541	0.00982525	0.341035	0	0	0.0316414	0	0	0.00233474	0.095	0.109898	1.06085
Sample689	0.00249681	0	0	0.00178466	0	0.0941772	0	0.0128795	0.0135778	0	0.0399443	0.0002236	0.0067574	0.609211	0.012955	0.150172	0	0	0.0271886	0	0	0.0286322	0	0.756143	0.663663
Sample690	0.103731	0	0.00135214	0.141783	0.0623144	0.0721469	0	0.0115772	0.0614398	0	0.0645451	0	0.0459961	0.0341435	0.0284893	0.256986	0.00589021	0	0.109604	0	0	0	0.093	0.111711	1.03307
Sample691	0.061194	0	0	0.0312907	0	0	0	0.0191573	0.00520547	0	0.0668397	0	0.147946	0.136923	0.00581484	0.434454	0.000488351	0	0.063047	0	0	0.0276399	0.069	0.134809	1.04986
Sample692	0.120983	0.093387	0	0.0119627	0	0.0702881	0	0.0671768	0	0	0.0498499	0.00582651	0.0424829	0.0605705	0.0287073	0.308801	0	0	0.139964	0	0	0	0.765	-0.0104112	1.08179
Sample693	0.104145	0	0.143603	0.0760833	0	0.0532882	0	0.0302391	0.0170443	0	0.0153944	0.00552629	0.0412361	0.178485	0.0186927	0.250039	0	0	0.0662228	0	0	0	0.007	0.315123	0.957825
Sample694	0.0312715	0	0.00173591	0.05254	0	0	0.000108366	0.0156849	0.0264201	0	0.0269529	0	0	0.592049	0.058346	0.193019	0	0	0	0.0018723	0	0	0	0.659059	0.752192
Sample695	0.138986	0	0.0679693	0.0258295	0	0.0527026	0	0.040603	0	0	0.0156401	0.00428834	0	0.304967	0.0183723	0.214411	0	0	0.116232	0	0	0	0.012	0.243397	0.995495
Sample696	0	0	0.0701966	0	0.0263187	0.0825741	0.0200908	0	0	0.0748601	0.043585	0	0	0.0253343	0.0462716	0	0.325777	0	0.148505	0	0.136487	0	0.041	0.168098	1.00983
Sample697	0.0333558	0	0	0.0912346	0	0.118372	0	0.0705024	0.0207744	0	0.0546614	0.00598196	0.0115077	0.272155	0.114055	0.154232	0	0	0.0531682	0	0	0	0.016	0.227225	0.999894
Sample698	0.0720392	0	0	0.013135	0	0.0687981	0.00179131	0.00906822	0.0207129	0	0.102926	0	0	0.532288	0.0154129	0.0761256	0	0	0	0.0611514	0	0.0265514	0.003	0.35959	0.957983
Sample699	0	0.00401958	2.18e-05	0.0470799	0	0.0613168	0	0.0514849	0.0239924	0	0.05604	0	0	0.411865	0.0628019	0.236159	0.0013476	0	0.0436537	0	0	0.000217587	0.006	0.318564	0.972021
Sample700	0.0483545	0	0	0.08907	0	0	0	0.141165	0.00355114	0	0.0651417	0.00684026	0.0448496	0.135399	0.0197871	0.425812	0	0	0.0200297	0	0	0	0.415	0.0205105	1.09015
Sample701	0.15085	0	0.139087	0.0336376	0	0.0113144	0	0.0105456	0	0	0.070979	0	0.0603867	0.166505	0.00121238	0.217507	0	0	0.0980434	0	0	0.0399319	0.013	0.241679	0.994046
Sample702	0.032973	0	4.97e-05	0.0468713	0	0	0.00904381	0.0751189	0.0698906	0	0.0300995	0	0	0.549918	0.0422205	0.130044	0	0	0.0137711	0	0	0	0	0.673174	0.744146
Sample703	0.0493982	0	0.0181939	0	0	0.134556	0	0.0373828	0.0110344	0	0.0787336	0.00986817	0	0.510596	0.0144329	0.1161	0	0	0.019704	0	0	0	0.001	0.442122	0.904116
Sample704	0.011852	0	0.00296413	0.159429	0	0.0589739	0.0177331	0.139074	0.0122068	0	0.00820155	0	0.0362091	0.29584	0.0133804	0.0308604	0.0782284	0	0.135048	0	0	0	0.913	-0.0273905	1.10159
Sample705	0.125631	0	0.00982352	0.0518847	0	0.127006	0.00441179	0.0334394	0.106106	0	0.0249593	0.00696114	0.0145694	0.166227	0.0188287	0.155333	0	0.0497373	0.105081	0	0	0	0.098	0.106916	1.03478
Sample706	0.00771198	0	0	0.0339669	0	0.0822168	0	0.0270492	0.045166	0	0.0246964	0.000390035	0	0.418796	0.0209227	0.292292	0	0	0.0438947	0	0	0.00289703	0.02	0.214305	1.03464
Sample707	0.000587809	0.0149978	0	0.00268798	0	0.151845	0	0.0365636	0.0312194	0	0.129806	0	0	0.578759	0	0.0175812	0.00900169	0	0.0269511	0	0	0	0.004	0.328498	0.980027
Sample708	0.207066	0	0.0207061	0.00779667	0	0.0863819	0	0.00852577	0.0309172	0	0.0654961	0	0	0.460223	0.00239364	0.0621465	0.00136	0	0	0.0469872	0	0	0.048	0.157568	1.05688
Sample709	0.0117523	0	0	0	0	0.254975	0	0	0.0336931	0	0.0270321	0.0623459	0.0239957	0.352791	0.0100763	0.0231911	0	0	0.200147	0	0	0	0.28	0.0429321	1.08593
Sample710	0.148487	0	0.118767	0.0971235	0	0.282812	0	0.0642329	0	0	0.0356839	0	0.0169403	0.00283655	0.0122607	0.0945654	0	0	0.126291	0	0	0	0.138	0.0799416	1.06894
Sample711	0.0241247	0	0.019204	0.00730829	0	0.00906718	0	7.57e-05	0	0	0.00997872	0	0	0.703473	0.0114936	0.170942	0	0	0.0443325	0	0	0	0	0.695923	0.720114
Sample712	0.0835625	0	0.0626144	0.0368436	0	0.0753513	0	0	0	0	0.0194047	0	0.166181	0.467733	0.0125082	0.0308284	0	0	0.0363105	0	0	0.00866298	0.013	0.235153	1.01442
Sample713	0.144513	0	0.0482673	0	0.0318995	0.00854579	0	0	0.0343147	0	0.132035	0	0.125389	0.362792	0.0106872	0.059224	0	0	0.0163575	0	0.0118753	0.0140995	0.039	0.169635	1.0318
Sample714	0.157945	0	0.0322159	0	0.0346086	0.00259107	0	0	0.0418366	0	0.135527	0	0.127648	0.361274	0.0124843	0.0467948	0	0	0.0160912	0	0.0120673	0.0189167	0.038	0.172361	1.03003
Sample715	0.0232225	0	0.197911	0.0384175	0	0.148731	0	0.057367	0.0142982	0	0	0.0260517	0	0.197142	0.0341566	0.155361	0.0276163	0	0.074229	0	0	0.00549629	0.002	0.403666	0.915628
Sample716	0.012666	0	0	0.0201794	0	0.168231	0	0.0403921	0.0294214	0	0.0509815	0	0.00300474	0.395836	0.0330404	0.213547	0	0	0	0.0296378	0	0.00306342	0.003	0.344985	0.955106
Sample717	0.0112701	0	0	0.0514215	0	0.151942	0.00350523	0.050625	0.00220171	0	0.0598095	0	0.00107843	0.369079	0.0280319	0.22611	0	0.0103481	0	0.0273269	0	0.00724982	0.003	0.333706	0.959119
Sample718	0.0832825	0	0.0062608	0.0313258	0	0.0968692	0	0.0137375	0.00387561	0	0.0750802	0	0.0227453	0.370781	0.00344876	0.240087	0	0	0	0.00888131	0.0264536	0.0171706	0.017	0.222972	1.01615
Sample719	0.0468162	0	0.00962476	0.0129522	0	0.0576522	0	0.0115752	0	0	0.0112185	0.0108089	0.0258102	0.416996	0	0.253828	0	0.0285049	0.0681825	0	0.0270954	0.0189349	0.012	0.248203	1.01358
Sample720	0.0256259	0	0	0.0239391	0	0.118155	0	0.0454709	0.0158307	0	0.0684503	0.000266266	0	0.52592	0.00268464	0.146268	0	0.00863598	0.0187529	0	0	0	0.012	0.24689	1.02448
Sample721	0.0598892	0	0.0023375	0.0262656	0	0.11084	0	0.0020826	0.0148995	0	0.0222957	0.0269452	0.459372	0	0	0.19469	0.014246	0	0.0571853	0	0	0.00895182	0.002	0.39017	0.924784
Sample722	0.0609101	0	0	0	0.253994	0	0	0.202191	0	0.0572345	0	0.0054983	0.0323011	0.0951066	0	0	0	0.192959	0	0.0594826	0.0403231	0	0.975	-0.0408155	1.11509
Sample723	0.136404	0	0.0115116	0.0146169	0	0.278677	0	0	0	0	0	0	0.0660466	0.0597891	0	0	0.064898	0.120831	0	0.192542	0.054683	0	0.975	-0.0409244	1.10188
Sample724	0	0	0.00536406	0	0.0657993	0.358442	0	0.00172987	0	0	0.0276726	0.0798141	0.0198094	0.256757	0	0	0	0.177426	0.000713015	0	0.00647265	0	0.673	-0.00247713	1.1158
Sample725	0	0	0.00338409	0	0.136681	0.387806	0	0	0	0	0.0372198	0	0.0143159	0.0899027	0	0	0	0.142673	0	0.188018	0	0	0.609	0.00267505	1.11481
Sample726	0.153452	0	0.0779228	0.0587148	0	0.0831965	0	0.03714	0.0659581	0	0.054762	0.0134775	0.0565677	0.141926	0.00128765	0.118001	0.0127274	0.0162768	0.108352	0	0	0.000237404	0.009	0.283647	0.965611
Sample727	0.0910835	0	0	0.0408768	0	0.0106214	0	0.169669	0.00675142	0	0.0548456	0	0.00837625	0.333553	0	0	0	0.0942266	0	0.155806	0.0341901	0	0.726	-0.00608857	1.10905
Sample728	0.0271619	0	0	0	0	0.112824	0	0.115479	0.0218721	0	0.230257	0	0.0232875	0.0684246	0	0	0	0.129479	0	0.236135	0.0350797	0	0.825	-0.0167602	1.12673
Sample729	0.067539	0	0	0.0227533	0.197964	0	0	0.0830936	0	0	0.174178	0	0.0239668	0	0	0	0	0.14876	0	0.253382	0.0283642	0	0.913	-0.0273962	1.12802
Sample730	0.0241204	0	0	0	0.110343	0.293923	0	0	0	0	0.0665897	0.0118521	0.0187096	0.304579	0	0	0	0.0792563	0	0.0743265	0.0163001	0	0.868	-0.0216018	1.11566
Sample731	0.0401944	0	0.00641007	0.0606395	0	0.181324	0	0.0891481	0	0	0	0.0199484	0.150614	0	0.0346186	0.337573	0	0	0.0604642	0	0	0.0190652	0.058	0.146104	1.02322
Sample732	0.00436316	0	1.32e-05	0.0374899	0	0.0552175	0	0.020971	0.00585884	0	0.0602206	0	0.0556599	0.342037	0.028481	0.0649212	0	0	0	0.0649917	0	0.259775	0.003	0.367888	0.95246
Sample733	0.0923332	0	0.0434775	0.0624725	0	0.34447	0	0.0391398	0	0	0.0350211	0.0113454	0.0200585	0.159798	0.0428461	0.061563	0	0.0202162	0.0621378	0	0	0.0051211	0.085	0.119546	1.03937
Sample734	0.00746125	0	0.00122539	0.0391887	0	0.0729077	0.00539619	0.0111779	0.010172	0	0.0965224	0	0	0.292265	0.0203248	0.0146359	0	0	0	0.0603684	0	0.368354	0.012	0.24693	1.03712
Sample735	0.0780916	0.0011932	0	0.191129	0	0.0772485	0.00610257	0.0521254	0.119674	0	0.0528589	0	0.0338959	0.0692265	0.0377688	0.162264	0.000464	0	0.117958	0	0	0	0.025	0.19411	1.00452
Sample736	0.0549255	0	0	0.0703126	0	0.0828849	0	0.0256756	0	0	0.0372652	0	0.0606314	0.167411	0.0213314	0.381702	0	0	0.0843562	0	0	0.0135049	0.124	0.0897896	1.05782
Sample737	0	0	0.00517043	0.0821514	0	0	0	0.0339351	0.0667888	0.010201	0	0.0499807	0	0.387098	0.0101216	0.231272	0	0	0.0180368	0	0.0333775	0.071867	0.092	0.112635	1.07876
Sample738	0	0.00364405	0.0318083	0.143891	0	0	0.03294	0.0604651	0.0254683	0	0.192404	0	0.0044244	0.196954	0.0380646	0.203469	0	0	0.0504146	0	0	0.0160524	0.017	0.222838	1.00072
Sample739	0.270233	0	0	0.119606	0.119495	0.0372704	0	0.0862906	0.0335699	0	0	0.0248559	0.00966199	0.106937	0.0163261	0.137631	0	0	0.0381238	0	0	0	0.009	0.275721	0.978436
Sample740	0.0687994	0.00681058	0.102279	0.19437	0	0.081975	0.00225679	0.0334106	0.0800196	0	0	0.0183217	0.019398	0.11517	0.0464394	0.135382	0.00562125	0	0.0897465	0	0	0	0.009	0.277853	0.969687
Sample741	0	0	0	0.0499157	0	0.0696995	0.0106855	0.00696786	0	0	0.0485916	0	0.00431621	0.205848	0.0136578	0.491116	0	0.044046	0.0524239	0	0	0.00273209	0.043	0.163455	1.04741
Sample742	0.0887889	0	0.0861306	0.160459	0	0.0454977	0	0.0986842	0.0254055	0	0.0229787	0.00479599	0.0464971	0.109639	0.0409567	0.107753	0	0	0.162414	0	0	0	0.4	0.0226509	1.06757
Sample743	0.0232003	0	0.000228907	0.0266417	0	0.274502	0	0.0235534	0.0295128	0	0.166023	0.00887559	0.195679	0.0909498	0.00568379	0.0933741	0.00503454	0	0	0.0358821	0	0.0208594	0.382	0.0249904	1.08348
Sample744	0.0505931	0	0	0.194717	0	0.108762	0.00535498	0.0513322	0.0369917	0	0.0179951	0.0024513	0.00145165	0.372988	0.0168091	0.0925161	0	0.00173347	0.0463041	0	0	0	0.079	0.122488	1.05753
Sample745	0.044316	0	0.118297	0.179104	0	0.0895995	0.0135677	0.129991	0.0420972	0	0.00234364	0.020976	0.00867801	0.059907	0.0624224	0.133708	0.0260616	0	0.0689313	0	0	0	0.022	0.204576	1.00298
Sample746	0.0111754	0	0	0.0181034	0	0.158494	0	0.0254204	0	0	0.0143985	0.0153239	0.0309289	0	0.0243495	0.417917	0	0.0133749	0.255377	0	0	0.0151368	0.11	0.100641	1.04947
Sample747	0.10303	0	0.00457171	0.235063	0.0444279	0.236898	0.0185839	0.0119633	0.0728975	0	0.217415	0	0.0255468	0.00215879	0	0.00862351	0	0.0121644	0	0	0.00665648	0	0.002	0.414034	0.927478
Sample748	0.0409585	0	0	0.0558917	0	0.161077	0	0.0777491	0.011192	0	0.0542415	0.0295142	0.0725703	0.0457644	0.0302266	0.256126	0	0.0477539	0.114857	0	0	0.00207745	0.785	-0.0129178	1.07686
Sample749	0.00238121	0	0	0.0342691	0	0.0372863	0.00338508	0.081762	0	0	0.0228402	0	0.199763	0.0787094	0.00750749	0.461674	0	0.0330626	0.0373601	0	0	0	0.176	0.0656862	1.07975
Sample750	0.030127	0.000457107	0.0165902	0.0122937	0	0.0759333	0	0.038673	0.0065925	0	0.0320582	0	0	0.494053	0.0387705	0.210759	0	0	0.0436925	0	0	0	0.003	0.358811	0.958098
Sample751	0.416735	0	0	0.0574869	0	0.0639129	0.0635411	0.0553897	0.0479758	0	0.0515093	0	0.00173811	0.115666	0.00442525	0.0951468	0	0.00579949	0.012553	0.000314923	0	0.00780576	0.001	0.490577	0.871085
Sample752	0.0355118	0	0.0110415	0	0	0.151397	0	0.0863556	0.0137046	0.0281768	0	0.0958778	0.169266	0.244082	0.0330839	0	0	0.00332527	0.108929	0	0.00716663	0.012082	0.281	0.0425802	1.06691
Sample753	0.0924595	0	0.107474	0.111375	0	0.108398	0	0.112645	0.00386156	0	0.0267574	0	0.021481	0	0.0423936	0.264014	0.006715	0	0.102426	0	0	0	0.977	-0.0413941	1.09507
Sample754	0.062968	0	0	0.124186	0	0.147903	0	0.0417474	0.0278514	0	0	0.0222338	0.0293866	0	0.0562751	0.299069	0	0	0.188379	0	0	0	0.949	-0.0333151	1.08973
Sample755	0.133465	0	0.00837037	0.0225926	0.128816	0	0	9.85e-05	0.0601267	0	0.124453	0.0173723	0.0588573	0.398688	0	0	0	0	0.0471605	0	0	0	0.406	0.0215047	1.09799
Sample756	0.0398609	0	0.00131734	0.0780783	0	0.0578298	0.00813547	0.00411949	0.00907337	0	0.0235562	0	0	0.500129	0.0107087	0.177946	0.0295947	0	0.0596502	0	0	0	0.003	0.36675	0.952655
Sample757	0.0859023	0	0.00896337	0	0	0.110548	0	0.0403159	0.0174148	0	0.0722355	0	0.0164155	0.425454	0	0.168658	0.00834844	0	0.0457438	0	0	0	0.052	0.155454	1.0501
Sample758	0.0580906	0	0.000657527	0.0589772	0	0.19612	0	0	0.00679274	0	0.0467216	0	0.0171966	0.273962	0.0454114	0.224405	0	0	0.071005	0	0	0.000660675	0.203	0.0595559	1.0709
Sample759	0.154298	0	0.0123908	0.049116	0	0.160697	0	0.02373	0.0505728	0	0.0583402	0	0.0337234	0.250665	0.0445199	0.153243	0	0	0.00035118	0.00835245	0	0	0.135	0.0819286	1.05818
Sample760	0	0.054627	0	0	0.180833	0	0.0764499	0	0.109258	0.0440371	0.0816508	0	0	0.0856652	0	0	0.0654571	0	0.00565745	0	0.296364	0	0.135	0.0820114	1.05477
Sample761	0.136469	0	0.00165117	0.0315656	0.0273104	0	0	0.0130929	0	0	0.0510734	0	0.391317	0.168778	0	0	0	0	0.0687555	0	0.088363	0.0216241	0.013	0.242429	0.994796
Sample762	0.00239418	0	0	0.0131869	0	0.0184479	0	0.00861928	0.00490944	0	0.0324214	0	0.0259754	0.398879	0.00168208	0.428572	0	0	0.0402732	0	0.0143996	0.0102387	0	0.533316	0.85025
Sample763	0.180513	0	0	0.0523589	0	0.162718	0.0490775	0.126356	0	0	0.0783859	0	0.000558923	0.122491	0.0828	0.105064	0.0199703	0	0.0197067	0	0	0	0.848	-0.0195531	1.09396
Sample764	0.0626068	0	0.00433813	0.0854841	0	0.100208	0	0.0559996	0.00799562	0	0	0.013699	0.00248306	0.159653	0.038924	0.257068	0.0695949	0	0.141945	0	0	0	0.372	0.0260923	1.06947
Sample765	0.0209262	0	0	0.011593	0	0.0410406	0	0.120649	0	0.000838642	0.01932	0.00436134	0.0126287	0.297493	0.112771	0.196375	0	0	0.110095	0	0	0.0519079	0.001	0.449719	0.892865
Sample766	0.0232149	0	0.00193622	0.30518	0	0	0.0153654	0.0910971	0.00688552	0	0.0896439	0.0163823	0.0502486	0.0025174	0.126191	0.128477	0.0225855	0.0856808	0.0345937	0	0	0	0.009	0.276489	0.982521
Sample767	0.13266	0	0.0122255	0.0329016	0	0.0782798	0	0	0.0453733	0	0.11908	0	0.0177619	0.325686	0.00702343	0.0749274	0	0	0	0.103939	0	0.0501413	0.111	0.0994205	1.06245
Sample768	0.0193496	0	0.00112455	0.00344861	0	0.0594671	0.0225341	0.055291	0	0	0.0625911	0	0.0103087	0.182161	0.010313	0.515291	0	0	0.0377793	0	0	0.0203419	0.052	0.155365	1.04979
Sample769	0.0131584	0	0	0	0	0.0798587	0.0282836	0.0572879	0	0	0.0699452	0	0.0105754	0.193481	0.00521918	0.483488	0	0	0.0412951	0	0	0.0174079	0.049	0.157203	1.04563
Sample770	0.00188756	0	0	0	0	0.0143248	0	0.00499355	0.0102895	0	0.00654873	0	0	0.666392	0	0.236736	0	0	0	0.0432733	0	0.0155541	0	0.772694	0.636908
Sample771	0.122231	0	0.0370766	0.0630231	0	0.0756835	0	0.0571211	0	0	0.00205083	0	0	0.344283	0.0106093	0.107587	0	0	0.180335	0	0	0	0.064	0.13977	1.04061
Sample772	0.0613733	0	0.0160182	0.0650815	0	0.134491	0.0177211	0.0291651	0	0	2.78e-05	0	0.0103905	0.0516297	0.0391076	0.325418	0.0174707	0	0.232105	0	0	0	0.014	0.233635	0.987154
Sample773	0.0373142	0	0	0.0395833	0	0.0970946	0.00988739	0.0339858	0.00142534	0.00582184	0	0	0	0.282138	0.0441465	0.204702	0.0311369	0	0.212667	0	0	9.82e-05	0.006	0.317703	0.958369
Sample774	0.108462	0	0	0.16704	0	0.307717	0	0.0939737	0	0	0.0229244	0	0.0237823	0.0328034	0.0637157	0.0734217	0	0	0.10616	0	0	0	0.022	0.204457	1.01301
Sample775	0.097143	0.0157115	0.00600857	0.0134047	0	0.0949352	0.13149	0.0512431	0	0.0162292	0.041849	0	0	0.17523	0.0132073	0.294166	0.0163245	0.00473626	0.0153963	0	0.0129247	0	0.122	0.0918454	1.04633
Sample776	0.00143396	0	0.00124588	0.0108141	0	0.0885009	0.0136807	0.00484966	0	0	0.00245848	0	0.237746	0.0328484	0	0.44082	0.0641137	0.00121107	0.0987815	0	0	0.00149476	0.009	0.282762	0.979547
Sample777	0.0164768	0	0	0	0	0.143918	0.0181527	0.0204512	0	0.00445815	0	0.0763962	0.18772	0.0628105	0.16257	0.178882	0	0	0.117627	0	0.00106288	0.009473	0.141	0.0778225	1.06086
Sample778	0	0.0168484	0.0385147	0.0991333	0	0.125561	0.0375449	0.0170068	0	0	0.0518513	0	0.0551187	0.108356	0.0581385	0.276006	0.0965983	0	0.0192708	0	0	5.18e-05	0.055	0.150684	1.02021
Sample779	0.0426855	0	0.00206367	0	0	0.301408	0	0.00905093	0	0	0.0285014	0.00647942	0	0.54777	0	0	0	0.00818596	0	0.0524357	0	0.00141937	0.04	0.168453	1.06689
Sample780	0	0	0.00370036	0	0	0.143418	0	0.0465687	0.0144409	0	0.0337791	0	0.0428528	0.292522	0.0110378	0.136409	0.034894	0.0467579	0	0.13585	0.00265063	0.0551193	0.09	0.114744	1.05786
Sample781	0.0477143	0	0.0652422	0.156179	0	0	0.0511231	0.0899904	0	0	0.028777	0.013939	0.0505121	0.06411	0.0929464	0.222167	0	0.00172053	0.0858251	0	0	0.0297542	0.079	0.122606	1.0268
Sample782	0.0735521	0	0.00298044	0	0.00180076	0.0458852	0	0.000757696	0.0194436	0	0.0229258	0	0	0.676538	0.0550327	0.0774137	0	0	0.0236695	0	0	0	0.041	0.167659	1.10831
Sample783	0.0896688	0	0.000337039	0	0	0	0	0.128444	0	0	0.0617314	0	0.0914203	0.197036	0.00996614	0.322845	0.0288227	0	0.0318621	0	0	0.0378674	0.9	-0.0261329	1.1084
Sample784	0.0523774	0	0.0423399	0.130179	0	0.236958	0	0.0475041	0.00232667	0	0.0505218	0	0.0181011	0.107964	0.0788645	0.0976894	0.0299415	0	0.105233	0	0	0	0.517	0.0109922	1.07616
Sample785	0.032557	0	0.000538153	0.164503	0	0.238408	0	0.0669496	0	0	0.0909518	0	0.0359708	0.0221871	0.0364386	0.170422	0.0122798	0	0.128794	0	0	0	0.253	0.0490555	1.07029
Sample786	0.0459819	0	0.000516083	0.0937383	0	0.198499	0	0.0953581	0	0	0.0321298	0.0101494	0.0436569	0.0260768	0.0239383	0.10294	0	0.00658978	0.298635	0	0	0.0217913	0.73	-0.0065732	1.09154
Sample787	0.0834971	0	0.00952339	0.134099	0	0.230271	0	0.0581616	0	0	0.00557367	0.0251193	0.0579604	0.00994714	0.0183422	0.0757796	0	0	0.291156	0	0	0.000568939	0.417	0.0203718	1.08589
Sample788	0.0480289	0	0.00842742	0.114823	0	0.272664	0	0.0465757	0.0125547	0	0.0538033	0	0.0121045	0.0216697	0.0358108	0.0877705	0.0295492	0.00230126	0.253917	0	0	0	0.678	-0.00295603	1.09176
Sample789	0.03902	0	0.00507697	0.161392	0	0.215078	0	0.0504538	0	0	0.0444366	0	0.0443306	0.00383592	0.00886458	0.107603	0.00661585	0	0.304177	0	0	0.00911554	0.308	0.0358299	1.08198
Sample790	0.0996658	0	0.0129205	0.136526	0	0.115183	0	0.0758475	0	0	0.0173635	0	0.0101322	0.126394	0.0064054	0.139665	0.000624435	0	0.258978	0	0	0.000294039	0.123	0.0900283	1.04768
Sample791	0.165396	0	0.0728584	0.105572	0	0.179017	0	0.0661634	0	0	0.0379078	0	0.036577	0.00519177	0.0166178	0.0729766	0	0.0136872	0.228035	0	0	0	0.061	0.142503	1.03254
Sample792	0.058421	0	0.052431	0.116321	0	0.214724	0	0.0705274	0	0	0.0312321	0	0.0603556	0.0331021	0.0347447	0.123688	0	0.00649445	0.179483	0.00187658	0	0.0165989	0.521	0.010637	1.07187
Sample793	0.163338	0	0.0886318	0.125231	0	0.14713	0	0.0875297	0	0	0.0152813	0.0102445	0.0291763	0.036088	0.038472	0.0511076	0.0152538	0	0.15827	0	0	0.0342455	0.093	0.112154	1.04281
Sample794	0.0710112	0	0.00407918	0.155003	0	0.250208	0	0.00488971	0	0	0.033213	0	0.0368619	0	0.0143364	0.0792022	0.0380757	0	0.31312	0	0	0	0.383	0.0248991	1.08616
Sample795	0	0	0.0112414	0.0794622	0	0.34133	0	0.0397969	0	0	0.0681479	0.0139031	0.036504	0.0376468	0.00687422	0.0515977	0.0112689	0	0.299868	0	0	0.00235862	0.368	0.0271574	1.09301
Sample796	0.0631383	0	0.0150016	0.115069	0	0.173273	0.00327523	0.00687955	0	0	0.0281741	0	0	0.287683	0.0227994	0.0766268	0.016566	0	0.191513	0	0	0	0.326	0.032848	1.07673
Sample797	0.0867574	0	0.0304222	0.123037	0	0.213496	0	0.122885	0	0	0.0244754	0	0.028379	0	0.0299255	0.105288	0.011704	0	0.223631	0	0	0	0.769	-0.010887	1.09237
Sample798	0.0795587	0	0.091056	0.0720579	0	0.182656	0	0.0639906	0	0	0.0303759	0	0.0445757	0	0.020509	0.174196	0.00820314	0	0.227608	0	0	0.00521318	0.546	0.0081354	1.07471
Sample799	0.0890355	0	0.0024364	0.165661	0	0.254775	0	0.11792	0	0	0.0437641	0.000940293	0.0232781	0	0.0561568	0.084155	0.0180571	0.000639274	0.143182	0	0	0	0.318	0.0339743	1.08414
Sample800	0.0937032	0	0.00549664	0.0313153	0	0.226565	0	0.0536906	0	0	0.00225434	0.012205	0.0310913	0.0245133	0.0353457	0.154747	0.024392	0	0.30468	0	0	0	0.188	0.0630392	1.05872
Sample801	0.142081	0	0.00176097	0.0786732	0	0.21371	0	0.070207	0	0	0	0.00419986	0.0143061	0.0255065	0.0259706	0.116166	0	0.000464704	0.306954	0	0	0	0.409	0.0211353	1.08342
Sample802	0.139009	0	0.0452329	0.123533	0	0.119568	0	0.0958442	0	0	0	0.0220598	0.0389948	0.0617582	0.0423565	0.107862	0.0428142	0	0.160968	0	0	0	0.515	0.0112711	1.07015
Sample803	0.0513364	0	0.0402175	0.0657968	0	0.189507	0	0.0249458	0	0	0.0104321	0.00211512	0.0021831	0.186091	0.0322939	0.139523	0.0187169	0	0.236841	0	0	0	0.232	0.0524916	1.0606
Sample804	0.0418271	0	0	0.105387	0	0.241184	0	0.0791814	0.00207214	0	0.0233982	0.0598954	0.0649287	0.104952	0.0511623	0	0.00262847	0	0.200116	0	0.0232677	0	0.528	0.00995726	1.08546
Sample805	0.0400387	0	0.00328048	0.019245	0	0.261364	0	0.109313	0	0	0	0.0177182	0.0286434	0.0814309	0.10115	0.0968543	0.00826336	0	0.232698	0	0	0	0.294	0.0388967	1.06906
Sample806	0.127001	0	0.000405522	0.0766254	0	0.225682	0	0.10494	0	0	0	0.0143644	0.0613807	0	0.0207833	0.0510614	0.0372535	0	0.280503	0	0	0	0.077	0.123597	1.03988
Sample807	0.0864106	0	0.00511962	0.0740463	0	0.348717	0	0.0527014	0	0	0.0151073	0	0.0485408	0.0786101	0.0230173	0.0985347	0	0	0.13089	0.0317383	0.00656587	0	0.393	0.0238856	1.07668
Sample808	0.0860082	0	0	0.072547	0	0.286973	0	0.0688284	0	0	0	0.00672475	0.00937379	0.233019	0.032109	0.0522953	0.00168029	0	0.150441	0	0	0	0.091	0.113508	1.04331
Sample809	0.00457281	0	0.0074157	0.0216428	0	0.214401	0	0.165406	0	0	0	0.0951741	0.07642	0.0979617	0.0143185	0.00771681	0.00318449	0	0.276584	0	0.0152027	0	0.73	-0.00649872	1.09846
Sample810	0.138329	0	0.0483783	0.109519	0	0.292592	0	0.0376206	0.0170935	0	0	0.00871567	0.00943339	0.222988	0.0157036	0.0345955	0	0	0.0650306	0	0	0	0.036	0.17881	1.02094
Sample811	0.0855807	0	0.0229628	0.0492967	0	0.257342	0	0.050534	0.00427048	0	0.0100652	0	0.0145947	0.113975	0.0303555	0.127103	0.0530404	0	0.180879	0	0	0	0.513	0.0116639	1.06941
Sample812	0.0822964	0	0	0.0385919	0	0.251643	0.0194356	0.0207267	0	0	0.00355951	0	0.0365071	0.109986	0.0675607	0.084722	0.0110562	0.00678066	0.263192	0	0	0.00394231	0.175	0.066405	1.05421
Sample813	0.0809554	0	0.00503732	0.12332	0	0.307776	0	0.0364387	0	0	0.0278046	0	0.0208141	0	0.0421761	0.0817241	0.0770066	0	0.196947	0	0	0	0.442	0.0181488	1.07885
Sample814	0.102525	0	0.0148802	0.119468	0	0.160749	0	0.0330367	0	0	0	0.0673712	0.0594244	0.171588	0.0498015	0.0207827	0.00361144	0	0.195001	0	0.00176124	0	0.613	0.00227727	1.0798
Sample815	0.0947561	0	0	0.0542557	0	0.200927	0.027008	0.0365561	0	0	0.0356437	0	0.0522666	0.069448	0.051024	0.0614199	0.0198601	0.00647136	0.277066	0	0	0.0132971	0.393	0.0238688	1.06882
Sample816	0.0903947	0	0.00285003	0.104612	0	0.318444	0	0.0370897	0	0	0.00708321	0	0.00475956	0.031157	0.059432	0.0916613	0.0245095	0	0.226923	0	0	0.00108377	0.848	-0.0196201	1.09691
Sample817	0.151993	0	0.00240505	0.0620297	0	0.286667	0	0.0241826	0.00303138	0	0.00910767	0	0.0165082	0.113965	0.031704	0.100241	0.00754508	0.00921853	0.181402	0	0	0	0.604	0.00306438	1.07927
Sample818	0.170067	0	0	0.0585488	0	0.173855	0	0.064242	0	0	0	0.0265658	0.0163984	0.0629557	0.062724	0.157359	0	0	0.207284	0	0	0	0.709	-0.00499781	1.08014
Sample819	0.0420634	0	0.00397507	0.0845608	0	0.199651	0	0.0421403	0.0011473	0	0	0	0.00212049	0.321754	0.0431166	0.0664417	0	0	0.19303	0	0	0	0.066	0.13812	1.03885
Sample820	0.0539409	0	0.0811157	0.12451	0	0.214805	0	0.0538137	0.00146157	0	0.00840898	0.000532149	0.00809136	0.112522	0.0421854	0.0679139	0.0206684	0	0.209964	0	0	6.69e-05	0.724	-0.00584277	1.08338
Sample821	0.115986	0	0.0108642	0.0629128	0	0.218666	0	0.0813278	0	0	0	0.0177605	0.0133667	0	0.0690965	0.0996814	0.0785219	0	0.231816	0	0	0	0.635	0.000858261	1.07816
Sample822	0.104349	0	0.0495818	0.0722217	0	0.309066	0	0.0695186	0	0	0.0140049	0	0.0195441	0.0832161	0.06269	0.0954959	0.0107988	0.00302853	0.106485	0	0	0	0.864	-0.0212516	1.09166
Sample823	0.095265	0	0.020402	0.0545716	0	0.241771	0.0181882	0.0438532	0	0	0	0.00570524	0	0.163953	0.0658603	0.110942	0.0194257	0	0.160063	0	0	0	0.586	0.00473052	1.07505
Sample824	0.0997779	0	0.00833421	0.106019	0	0.244981	0	0.0782748	0	0	0	0	0.136981	0.0238291	0.0519621	0.031513	0.0120555	0	0.1988	0	0	0.00747276	0.107	0.104519	1.04132
Sample825	0.0307716	0	0	0.060706	0	0.256888	0	0.0211613	0	0	0.015757	0	0.0361074	0.0134026	0.0414008	0.213081	0.0423413	0	0.260835	0	0	0.00754791	0.217	0.0560476	1.05814
Sample826	0.0490579	0	0	0.059409	0	0.299764	0.0100955	0.0597518	0	0	0.0184372	0	0.0231101	0.0722191	0.027021	0.0797343	0.00723403	0.00083412	0.286096	0	0	0.00723626	0.196	0.0615648	1.0654
Sample827	0.0145222	0	0	0	0	0.10791	0	0.0552016	0	0	0	0.0709918	0.142834	0	0	0.226588	0	0.0338491	0.348104	0	0	0	0.808	-0.0154062	1.10046
Sample828	0.0880689	0	0.00239431	0.078418	0	0.209994	0.00602708	0.101744	0	0	0.0401333	0	0.00593175	0.137925	0.095817	0.0742896	0.0173083	0.00499302	0.136956	0	0	0	0.254	0.0488153	1.06235
Sample829	0.192441	0	0.0130538	0.0536292	0	0.139773	0	0.0750645	0	0	0	0.0203478	0.0100879	0.12339	0.0112868	0.187033	0.0120706	0.00381369	0.158009	0	0	0	0.481	0.0146506	1.07368
Sample830	0.137586	0	0.00571683	0.0699878	0	0.152828	0	0.0655125	0	0	0.00487337	0.0120698	0.0127315	0	0.0109586	0.106883	0.037746	0.010905	0.338549	0	0	0.0336525	0.414	0.0206696	1.08232
Sample831	0.0948653	0	0	0.0856066	0	0.154769	0.0149868	0.135318	0	0	0.0044976	0.0108666	0.0177659	0.0402353	0.0697221	0.233217	0.00955973	0	0.119792	0	0	0.00879768	0.167	0.0701054	1.04907
Sample832	0.0475384	0	0.00497333	0.1432	0	0.1863	0.00353873	0.0665506	0	0	0.0298215	0	0.0191318	0.146446	0.056058	0.108122	0.0368794	0	0.15144	0	0	0	0.044	0.161102	1.01624
Sample833	0.032405	0	0.00066111	0.0375056	0	0.189183	0	0.0471159	0.00031501	0	0	0.0157259	0.0413484	0.114117	0.0316947	0.15863	0.0260449	0	0.293009	0	0	0.0122439	0.076	0.127049	1.03311
Sample834	0.0998409	0	0.0128022	0.240657	0	0.185484	0.00534954	0.157828	0.0142566	0	0	0	0.0172363	0.077415	0.0901925	0.0353249	0	0	0.060777	0	0.00283686	0	0.032	0.183074	1.02787
Sample835	0.0242226	0	0.00100505	0.214369	0	0.145759	0.0276559	0.138663	0.00273951	0	0	0.0534314	0.0114013	0.0524775	0.111685	0.0518881	0.00733517	0	0.150714	0	0.00665235	0	0.175	0.0663373	1.07465
Sample836	0.114641	0	0.00460219	0.0550698	0	0.184129	0	0.0700253	0	0	0.034784	0.00622948	0.0626767	0.0232326	0.0194726	0.150448	0.0212744	0	0.243684	0	0.00973228	0	0.647	-2.5e-05	1.07505
Sample837	0	0.0323743	0.00631849	0.315019	0	0	0	0.310205	0	0	0	0.0740892	0.00349888	0.0155787	0.00104048	0	0	0	0.241876	0	0	0	0.998	-0.0633013	1.17161
Sample838	0.0517452	0	0.00617054	0.299443	0	0	0	0.220805	0	0	0.0529872	0.0170542	0.0581411	0.0811871	0.0070653	0	0.00958206	0	0.195819	0	0	0	0.999	-0.0753493	1.13863
Sample839	0.0362509	0	0.00272583	0	0	0.431618	0	0.0807543	0	0	0	0.0356045	0.035916	0.0599642	0.0246533	0	0	0	0.266259	0	0.0262545	0	0.998	-0.0674328	1.1326
Sample840	0	0	0.0029459	0.141588	0	0.208259	0	0.325618	0	0	0	0.0193855	0	0.079674	0	0	0	0	0.22253	0	0	0	0.995	-0.0565145	1.1599
Sample841	0	0.0294567	0	0.341969	0	0	0	0.297143	0	0	0	0.052407	0.0267816	0.0286407	0	0	0	0	0.223602	0	0	0	0.998	-0.0632157	1.16632
Sample842	0	0	0.00639058	0	0	0.371335	0	0.276217	0	0	0	0.030165	0.0261024	0.014395	0	0	0	0	0.275394	0	0	0	0.991	-0.0505579	1.15878
Sample843	0	0	0.0265489	0	0	0.289019	0	0.326557	0	0	0.0341998	0.0988102	0.000168967	0.0143814	0	0	0.00092682	0	0.20896	0	0	0.000428372	0.996	-0.058512	1.16565
Sample844	0	0.0504778	0	0	0	0.0922801	0	0.32564	0	0	0.265652	0	0.00505505	0.0409236	0.0246916	0	0	0.0104881	0.180592	0	0.00420082	0	0.999	-0.0804241	1.15951
Sample845	0.0924844	0	0	0	0.385606	0.0010704	0	0	0	0	0.119031	0	0	0.295242	0	0	0	0	0	0	0.106566	0	0.999	-0.093907	1.14477
Sample846	0	0.0429404	0.00909746	0	0	0.372095	0	0.106798	0	0	0.0402243	0.0421538	0.0965744	0.0696479	0.00679302	0	0	0	0.189466	0	0.02421	0	0.999	-0.0902729	1.1287
Sample847	0	0	0	0.240665	0	0.0928359	0	0.159132	0	0	0	0.0475784	0.0569714	0.0543917	0	0	0	0	0.348425	0	0	0	0.998	-0.0615935	1.14816
Sample848	0	0.0222406	0	0.140942	0	0.210483	0	0.242732	0	0	0	0.0509347	0.0480633	0.0422207	0	0	0	0	0.242383	0	0	0	0.995	-0.0552865	1.14439
Sample849	0	0.028863	0	0.234181	0	0.176558	0	0.154246	0	0	0	0.0274104	0.0410247	0.115014	0	0	0	0	0.222703	0	0	0	0.995	-0.0562946	1.13376
Sample850	0.022675	0	0	0.0929769	0	0.223775	0	0.168428	0	0	0	0.0409684	0.0328283	0.0489391	0	0	0	0	0.369409	0	0	0	0.998	-0.0615414	1.14821
Sample851	0	0.0185776	0	0.074689	0	0.213051	0	0.17943	0	0	0	0.0330588	0.0215994	0.0331129	0	0	0	0	0.426482	0	0	0	0.998	-0.0631088	1.16182
Sample852	0	0.043576	0.00452975	0	0	0.238424	0	0.0493147	0.0451415	0	0	0.0709802	0	0.131538	0.018269	0	0.032654	0	0.336624	0	0.0289485	0	0.999	-0.0877413	1.1322
Sample853	0.132832	0	0	0.238659	0	0	0	0.223315	0	0	0.0645966	0	0.036215	0.046491	0.00841915	0	0	0.0024635	0.247009	0	0	0	0.999	-0.074376	1.13764
Sample854	0	0.229058	0	0.190281	0	0.0731914	0	0.137826	0	0	0	0.00872615	0.028958	0.0974078	0	0	0	0	0.234552	0	0	0	0.998	-0.0637009	1.12341
Sample855	0.0199409	0	0.0605334	0	0	0.131596	0	0.194222	0	0	0	0.00577343	0.0804642	0.0877504	0	0	0	0	0.370062	0	0.0496575	0	0.998	-0.0668878	1.12867
Sample856	0	0	0.0114531	0.0930538	0	0.24977	0	0.129474	0	0	0	0.150946	0.0614925	0.0489036	0	0	0	0	0.254908	0	0	0	0.999	-0.072593	1.15131
Sample857	0	0	0.0250547	0.446508	0	0.0403211	0	0.131777	0	0	0	0.00313365	0	0.0291729	0.017538	0	0	0	0.274636	0	0.0318583	0	0.995	-0.0550696	1.15842
Sample858	0	0.0180487	0	0.440723	0	0	0	0.187812	0	0	0	0.0460891	0	0.0597195	0	0	0	0	0.247608	0	0	0	0.994	-0.0533547	1.1655
Sample859	0.0165842	0	0	0.532194	0	0.153197	0	0.0034083	0	0	0	0.0688584	0.00473148	0	0.0145176	0	0	0.00622345	0.173571	0	0.0267138	0	0.995	-0.055097	1.19401
Sample860	0	0.00115333	0.129357	0	0	0.308092	0	0.250196	0	0	0	0.136275	0	0.0132772	0	0	0.025683	0	0.11306	0	9.54e-05	0.0228108	0.988	-0.0487366	1.14779
Sample861	0	0.0201332	0.0221517	0	0	0.326361	0	0.0607842	0	0	0.0125574	0.0546895	0	0.00401977	0.0314405	0.0170976	0.0103167	0	0.432293	0	0.00815561	0	0.994	-0.0549434	1.15041
Sample862	0	0.0334551	0	0.504274	0	0	0	0.114185	0	0	0.0663258	0	0	0.084775	0	0	0	0	0.169167	0	0.0278183	0	0.996	-0.0598124	1.16749
Sample863	0	0.0670303	0.0719363	0	0	0.583372	0	0.00168478	0	0	0	0.137028	0.0616847	0	0.0398527	0.00323573	0.00467904	0	0.0174039	0	0.012092	0	0.996	-0.0593328	1.16242
Sample864	0	0.234396	0.0175463	0	0	0.19055	0	0.0756529	0.148032	0	0	0	0.0324422	0.0623295	0.0368655	0	0.017615	0.0176108	0.105958	0	0.0610018	0	0.998	-0.068188	1.11457
Sample865	0.050865	0	0.0811088	0.0229728	0	0.135325	0	0.255432	0	0	0	0.14439	0.0551913	0.0241312	0.00221842	0	0.0592347	0.0257605	0.14337	0	0	0	0.998	-0.067886	1.1248
Sample866	0.0822897	0	0.00765033	0.039321	0	0.291864	0.0513374	0.116323	0	0.070122	0	0	0	0.00276831	0	0	0	0.0468354	0.207889	0	0	0.0836008	0.999	-0.0748162	1.12749
Sample867	0	0.0237551	0.00902784	0.427571	0	0.00561931	0	0.10333	0	0	0	0.0633233	0	0.0922703	0.0248505	0	0	0	0.250252	0	0	0	0.995	-0.0576911	1.1515
Sample868	0	0.0216766	0	0.459677	0	0.0590231	0	0.083461	0	0	0	0.0395158	0	0.0521413	0	0	0	0	0.284505	0	0	0	0.988	-0.0489598	1.16453
Sample869	0.106363	0	0	0.383303	0	0.0154591	0	0.124922	0	0	0	0.027195	0	0.0725171	0	0	0	0	0.270241	0	0	0	0.994	-0.0546572	1.14439
Sample870	0	0.00555729	0	0.453396	0	0.0201916	0	0.123022	0	0	0	0.0224528	0.0574522	0.07554	0.000448936	0	0	0	0.240017	0	0.00192179	0	0.995	-0.0553078	1.15163
Sample871	0	0.0923888	0	0.398507	0	0.0331317	0	0.0661398	0.00361277	0	0	0	0	0.0918333	0.00416509	0	0.0401399	0	0.257254	0	0.0128275	0	0.996	-0.0587113	1.13267
Sample872	0	0	0.0272082	0.31596	0	0	0	0.285453	0	0	0	0.138546	0.029814	0.148628	0	0	0	0	0.05439	0	0	0	0.997	-0.0606877	1.1709
Sample873	0.0572015	0	0	0.470929	0.101151	0	0	0	0	0	0	0.0724134	0.0280049	0.263022	0	0	0	0.00129528	0.0059826	0	0	0	0.995	-0.0568175	1.17065
Sample874	0.0249116	0	0	0.474637	0.0246157	0	0	0.0129054	0	0	0.0929948	0	0.0451526	0.270397	0	0	0	0.00433747	0.0500485	0	0	0	0.998	-0.0630859	1.1632
Sample875	0.0556444	0	0	0.687575	0	0	0	0.0429956	0.0212469	0	0	0.0956833	0.0399058	0.0386859	0.00328763	0	0	0	0.0149751	0	0	0	0.99	-0.0499383	1.2301
Sample876	0.0605777	0	0	0.661438	0	0	0.0684031	0.0270144	0	0	0.0195551	0	0.0151597	0.0353669	0.0204862	0	0	0.0158548	0.0243058	0.0369234	0.0149145	0	0.998	-0.0651221	1.19934
Sample877	0.0302677	0.0301669	0.0491032	0.00926338	0.231408	0	0.0252149	0	0	0.0518252	0.183602	0	0	0	0	0.107785	0.0500298	0.0186522	0	0.105409	0.0860677	0.0212043	0.038	0.172442	1.01644
Sample878	0	0.0117701	0.0323375	0.0336288	0.194122	0	0.075375	0.0489236	0.00856494	0	0.173415	0	0.0320692	0	0.0605379	0.112516	0	0.0575989	0	0.130837	0.0283034	0	0.071	0.132504	1.03518
Sample879	0.0217887	0	0.0725425	0.168161	0.153432	0	0.0295039	0.0156632	0	0	0.143123	0	0.0687537	0	0.0253853	0.060048	0.107127	0.008627	0	0.0702137	0	0.0556312	0.079	0.122059	1.03556

## Sheet: Fig.5g
RMSE	Type
1.04179	gene_circRNA
0.98552	gene_circRNA
0.977131	gene_circRNA
0.984498	gene_circRNA
1.08624	gene_circRNA
1.01137	gene_circRNA
0.746601	gene_circRNA
1.1165	gene_circRNA
1.08912	gene_circRNA
0.942587	gene_circRNA
1.08082	gene_circRNA
1.00959	gene_circRNA
1.07409	gene_circRNA
1.0085	gene_circRNA
1.02897	gene_circRNA
1.0831	gene_circRNA
1.11753	gene_circRNA
0.845883	gene_circRNA
1.12259	gene_circRNA
0.914405	gene_circRNA
1.07817	gene_circRNA
1.14776	gene_circRNA
1.14474	gene_circRNA
1.05458	gene_circRNA
1.03743	gene_circRNA
1.06853	gene_circRNA
1.05619	gene_circRNA
0.970198	gene_circRNA
1.00469	gene_circRNA
1.10363	gene_circRNA
1.0915	gene_circRNA
1.0822	gene_circRNA
1.06167	gene_circRNA
1.06996	gene_circRNA
0.984183	gene_circRNA
0.992117	gene_circRNA
1.08381	gene_circRNA
1.11244	gene_circRNA
1.00318	gene_circRNA
1.05502	gene_circRNA
1.02244	gene_circRNA
0.807078	gene_circRNA
0.927771	gene_circRNA
0.978163	gene_circRNA
1.02516	gene_circRNA
1.05205	gene_circRNA
1.03704	gene_circRNA
1.03469	gene_circRNA
0.951149	gene_circRNA
0.966566	gene_circRNA
1.03914	gene_circRNA
0.980499	gene_circRNA
1.0741	gene_circRNA
1.06592	gene_circRNA
0.948181	gene_circRNA
0.988016	gene_circRNA
1.08051	gene_circRNA
0.692642	gene_circRNA
1.02008	gene_circRNA
1.0633	gene_circRNA
1.05615	gene_circRNA
0.964489	gene_circRNA
0.887961	gene_circRNA
1.02531	gene_circRNA
0.951207	gene_circRNA
1.09046	gene_circRNA
0.965947	gene_circRNA
1.09713	gene_circRNA
1.0535	gene_circRNA
1.07367	gene_circRNA
1.02667	gene_circRNA
0.956346	gene_circRNA
0.926992	gene_circRNA
1.03942	gene_circRNA
1.08114	gene_circRNA
1.00174	gene_circRNA
1.05622	gene_circRNA
1.001	gene_circRNA
0.951905	gene_circRNA
0.925361	gene_circRNA
1.08719	gene_circRNA
0.87548	gene_circRNA
0.642965	gene_circRNA
0.844632	gene_circRNA
1.10093	gene_circRNA
1.00497	gene_circRNA
0.981179	gene_circRNA
0.749222	gene_circRNA
1.11374	gene_circRNA
1.08328	gene_circRNA
1.07746	gene_circRNA
1.09109	gene_circRNA
1.09554	gene_circRNA
1.06506	gene_circRNA
1.07156	gene_circRNA
1.06371	gene_circRNA
1.07455	gene_circRNA
0.933808	gene_circRNA
1.09912	gene_circRNA
1.04551	gene_circRNA
0.875842	gene_circRNA
1.02075	gene_circRNA
1.02696	gene_circRNA
0.965806	gene_circRNA
1.08648	gene_circRNA
1.08496	gene_circRNA
1.17058	gene_circRNA
1.04478	gene_circRNA
1.07719	gene_circRNA
1.04142	gene_circRNA
0.890179	gene_circRNA
1.0554	gene_circRNA
1.01939	gene_circRNA
1.12106	gene_circRNA
0.983407	gene_circRNA
0.990118	gene_circRNA
1.10303	gene_circRNA
1.05531	gene_circRNA
1.0698	gene_circRNA
1.10078	gene_circRNA
1.02944	gene_circRNA
1.10203	gene_circRNA
0.939392	gene_circRNA
1.08386	gene_circRNA
1.04804	gene_circRNA
0.877833	gene_circRNA
1.09042	gene_circRNA
1.02729	gene_circRNA
1.035	gene_circRNA
1.03745	gene_circRNA
1.14576	gene_circRNA
0.970665	gene_circRNA
1.03905	gene_circRNA
0.968402	gene_circRNA
1.04551	gene_circRNA
1.07953	gene_circRNA
1.02705	gene_circRNA
1.0027	gene_circRNA
1.04885	gene_circRNA
1.08193	gene_circRNA
0.98752	gene_circRNA
0.99234	gene_circRNA
1.02149	gene_circRNA
1.09079	gene_circRNA
1.07029	gene_circRNA
1.11997	gene_circRNA
1.08096	gene_circRNA
1.10068	gene_circRNA
1.08433	gene_circRNA
1.08809	gene_circRNA
1.00509	gene_circRNA
1.13328	gene_circRNA
1.0559	gene_circRNA
1.09638	gene_circRNA
1.04642	gene_circRNA
1.03203	gene_circRNA
0.986531	gene_circRNA
0.955645	gene_circRNA
1.02732	gene_circRNA
0.993115	gene_circRNA
0.945381	gene_circRNA
1.02732	gene_circRNA
1.10059	gene_circRNA
1.10453	gene_circRNA
1.04864	gene_circRNA
1.04513	gene_circRNA
1.03721	gene_circRNA
1.03971	gene_circRNA
0.833021	gene_circRNA
1.03704	gene_circRNA
1.03392	gene_circRNA
0.929222	gene_circRNA
1.07434	gene_circRNA
0.959048	gene_circRNA
1.02006	gene_circRNA
1.05664	gene_circRNA
0.953351	gene_circRNA
1.13797	gene_circRNA
1.13432	gene_circRNA
0.983415	gene_circRNA
0.975426	gene_circRNA
0.874652	gene_circRNA
0.930776	gene_circRNA
1.00933	gene_circRNA
0.995735	gene_circRNA
1.07983	gene_circRNA
1.08058	gene_circRNA
0.679735	gene_circRNA
1.05321	gene_circRNA
1.06919	gene_circRNA
0.994855	gene_circRNA
0.947864	gene_circRNA
1.07867	gene_circRNA
1.11267	gene_circRNA
1.09751	gene_circRNA
1.09302	gene_circRNA
0.952337	gene_circRNA
0.958064	gene_circRNA
0.730887	gene_circRNA
1.11523	gene_circRNA
0.968189	gene_circRNA
0.871642	gene_circRNA
1.10241	gene_circRNA
1.1083	gene_circRNA
0.980537	gene_circRNA
0.962133	gene_circRNA
1.07426	gene_circRNA
1.10086	gene_circRNA
1.10768	gene_circRNA
0.98084	gene_circRNA
1.09795	gene_circRNA
0.980371	gene_circRNA
1.05885	gene_circRNA
1.10011	gene_circRNA
0.720975	gene_circRNA
1.06915	gene_circRNA
0.914747	gene_circRNA
1.06814	gene_circRNA
1.0387	gene_circRNA
0.888288	gene_circRNA
1.04959	gene_circRNA
0.996549	gene_circRNA
1.04849	gene_circRNA
1.07902	gene_circRNA
1.05808	gene_circRNA
1.10199	gene_circRNA
0.915935	gene_circRNA
1.08164	gene_circRNA
0.887773	gene_circRNA
1.0934	gene_circRNA
1.13996	gene_circRNA
0.748998	gene_circRNA
0.956216	gene_circRNA
1.12097	gene_circRNA
1.14318	gene_circRNA
1.05711	gene_circRNA
0.882989	gene_circRNA
1.0845	gene_circRNA
1.03452	gene_circRNA
1.02285	gene_circRNA
0.916783	gene_circRNA
0.996439	gene_circRNA
1.10667	gene_circRNA
1.02893	gene_circRNA
1.05295	gene_circRNA
1.05486	gene_circRNA
1.01104	gene_circRNA
1.1107	gene_circRNA
1.00056	gene_circRNA
1.08115	gene_circRNA
1.16358	gene_circRNA
1.00213	gene_circRNA
0.965029	gene_circRNA
1.05123	gene_circRNA
0.869492	gene_circRNA
1.09743	gene_circRNA
0.983373	gene_circRNA
1.10797	gene_circRNA
1.06796	gene_circRNA
1.09914	gene_circRNA
1.02952	gene_circRNA
1.10503	gene_circRNA
1.01044	gene_circRNA
0.847765	gene_circRNA
1.11394	gene_circRNA
0.843481	gene_circRNA
0.986563	gene_circRNA
1.14777	gene_circRNA
1.05776	gene_circRNA
1.01958	gene_circRNA
1.02697	gene_circRNA
1.08233	gene_circRNA
1.09151	gene_circRNA
0.859508	gene_circRNA
1.09605	gene_circRNA
1.09589	gene_circRNA
1.09943	gene_circRNA
1.12062	gene_circRNA
0.98202	gene_circRNA
0.981522	gene_circRNA
1.04418	gene_circRNA
1.1185	gene_circRNA
1.03244	gene_circRNA
1.09925	gene_circRNA
0.995307	gene_circRNA
0.93288	gene_circRNA
1.09095	gene_circRNA
1.11898	gene_circRNA
1.06173	gene_circRNA
0.96282	gene_circRNA
1.07918	gene_circRNA
1.07452	gene_circRNA
1.09176	gene_circRNA
1.08961	gene_circRNA
0.910567	gene_circRNA
1.10548	gene_circRNA
1.10906	gene_circRNA
0.930812	gene_circRNA
0.924985	gene_circRNA
0.851531	gene_circRNA
1.02507	gene_circRNA
1.08539	gene_circRNA
1.01054	gene_circRNA
0.909779	gene_circRNA
1.08557	gene_circRNA
1.05738	gene_circRNA
1.09102	gene_circRNA
0.838719	gene_circRNA
0.96608	gene_circRNA
0.894253	gene_circRNA
1.07697	gene_circRNA
1.09759	gene_circRNA
0.746098	gene_circRNA
1.13887	gene_circRNA
1.09487	gene_circRNA
1.08587	gene_circRNA
0.95309	gene_circRNA
1.07467	gene_circRNA
0.915684	gene_circRNA
0.929246	gene_circRNA
0.955526	gene_circRNA
1.08196	gene_circRNA
1.08015	gene_circRNA
1.07467	gene_circRNA
1.00621	gene_circRNA
1.00006	gene_circRNA
1.0332	gene_circRNA
1.17179	gene_circRNA
0.714903	gene_circRNA
1.09875	gene_circRNA
1.10147	gene_circRNA
1.05027	gene_circRNA
0.928402	gene_circRNA
1.08031	gene_circRNA
1.0479	gene_circRNA
0.701043	gene_circRNA
0.916787	gene_circRNA
1.14041	gene_circRNA
1.06392	gene_circRNA
1.16031	gene_circRNA
0.947954	gene_circRNA
1.01748	gene_circRNA
1.01592	gene_circRNA
1.01354	gene_circRNA
1.09518	gene_circRNA
1.00204	gene_circRNA
1.07303	gene_circRNA
1.03785	gene_circRNA
1.0098	gene_circRNA
1.06881	gene_circRNA
1.03767	gene_circRNA
1.03382	gene_circRNA
0.987208	gene_circRNA
0.996098	gene_circRNA
1.15193	gene_circRNA
1.09765	gene_circRNA
0.994634	gene_circRNA
0.928238	gene_circRNA
1.10936	gene_circRNA
0.967584	gene_circRNA
0.998795	gene_circRNA
1.03335	gene_circRNA
1.09862	gene_circRNA
1.08218	gene_circRNA
1.01068	gene_circRNA
1.05342	gene_circRNA
0.739846	gene_circRNA
0.90818	gene_circRNA
0.818113	gene_circRNA
0.861072	gene_circRNA
0.901026	gene_circRNA
1.04962	gene_circRNA
1.11115	gene_circRNA
1.04472	gene_circRNA
0.949767	gene_circRNA
1.07923	gene_circRNA
1.02949	gene_circRNA
1.06801	gene_circRNA
1.05253	gene_circRNA
0.99132	gene_circRNA
1.00843	gene_circRNA
1.02597	gene_circRNA
1.12974	gene_circRNA
0.930911	gene_circRNA
1.01135	gene_circRNA
0.965426	gene_circRNA
0.825537	gene_circRNA
0.851876	gene_circRNA
1.03657	gene_circRNA
1.08322	gene_circRNA
1.07418	gene_circRNA
1.08843	gene_circRNA
1.12615	gene_circRNA
1.00146	gene_circRNA
0.991651	gene_circRNA
1.08131	gene_circRNA
1.0585	gene_circRNA
1.08362	gene_circRNA
1.05923	gene_circRNA
1.08923	gene_circRNA
1.08481	gene_circRNA
0.952482	gene_circRNA
1.03988	gene_circRNA
1.00799	gene_circRNA
1.10167	gene_circRNA
1.00464	gene_circRNA
1.11366	gene_circRNA
0.867018	gene_circRNA
0.983268	gene_circRNA
1.11003	gene_circRNA
1.04686	gene_circRNA
1.0806	gene_circRNA
0.919897	gene_circRNA
1.09424	gene_circRNA
0.987995	gene_circRNA
1.02332	gene_circRNA
1.03857	gene_circRNA
1.07997	gene_circRNA
1.10193	gene_circRNA
0.89632	gene_circRNA
1.11327	gene_circRNA
1.01373	gene_circRNA
1.09768	gene_circRNA
0.642415	gene_circRNA
0.941017	gene_circRNA
1.03265	gene_circRNA
1.16835	gene_circRNA
0.963244	gene_circRNA
1.08633	gene_circRNA
1.11374	gene_circRNA
1.10136	gene_circRNA
1.10144	gene_circRNA
0.755911	gene_circRNA
0.769602	gene_circRNA
1.08561	gene_circRNA
1.07152	gene_circRNA
0.913114	gene_circRNA
1.06438	gene_circRNA
1.09631	gene_circRNA
0.946595	gene_circRNA
1.09387	gene_circRNA
1.09758	gene_circRNA
0.915556	gene_circRNA
1.0647	gene_circRNA
1.09582	gene_circRNA
1.09737	gene_circRNA
0.772343	gene_circRNA
1.01615	gene_circRNA
1.07315	gene_circRNA
0.819723	gene_circRNA
1.08375	gene_circRNA
1.12486	gene_circRNA
1.11163	gene_circRNA
1.11972	gene_circRNA
1.00194	gene_circRNA
1.00028	gene_circRNA
1.03316	gene_circRNA
1.05226	gene_circRNA
1.0471	gene_circRNA
1.0933	gene_circRNA
1.07241	gene_circRNA
0.889895	gene_circRNA
1.07868	gene_circRNA
0.934849	gene_circRNA
1.06966	gene_circRNA
0.954468	gene_circRNA
0.979982	gene_circRNA
1.05624	gene_circRNA
0.930058	gene_circRNA
1.02027	gene_circRNA
1.11604	gene_circRNA
1.04978	gene_circRNA
1.08902	gene_circRNA
0.811048	gene_circRNA
1.00368	gene_circRNA
1.06006	gene_circRNA
1.134	gene_circRNA
0.968704	gene_circRNA
1.09549	gene_circRNA
1.01137	gene_circRNA
1.07844	gene_circRNA
1.0397	gene_circRNA
1.07507	gene_circRNA
1.09256	gene_circRNA
1.10678	gene_circRNA
1.10007	gene_circRNA
1.08826	gene_circRNA
0.941385	gene_circRNA
1.13029	gene_circRNA
0.948577	gene_circRNA
1.02195	gene_circRNA
0.944143	gene_circRNA
1.04284	gene_circRNA
0.950574	gene_circRNA
0.992215	gene_circRNA
1.14301	gene_circRNA
1.04118	gene_circRNA
0.938672	gene_circRNA
1.09847	gene_circRNA
1.0947	gene_circRNA
0.964209	gene_circRNA
1.12063	gene_circRNA
0.980198	gene_circRNA
1.00409	gene_circRNA
0.913528	gene_circRNA
0.983777	gene_circRNA
1.08748	gene_circRNA
1.07285	gene_circRNA
1.04281	gene_circRNA
0.991532	gene_circRNA
1.01695	gene_circRNA
1.05625	gene_circRNA
1.04986	gene_circRNA
1.04032	gene_circRNA
1.14254	gene_circRNA
0.972829	gene_circRNA
0.882256	gene_circRNA
1.07837	gene_circRNA
0.866933	gene_circRNA
0.995043	gene_circRNA
1.07891	gene_circRNA
1.0891	gene_circRNA
1.11555	gene_circRNA
1.10315	gene_circRNA
1.10156	gene_circRNA
1.06822	gene_circRNA
1.11876	gene_circRNA
1.07072	gene_circRNA
1.07681	gene_circRNA
1.03853	gene_circRNA
1.07678	gene_circRNA
0.673784	gene_circRNA
0.928641	gene_circRNA
0.942718	gene_circRNA
0.941131	gene_circRNA
1.11869	gene_circRNA
0.867446	gene_circRNA
0.864197	gene_circRNA
0.99595	gene_circRNA
1.05024	gene_circRNA
0.944056	gene_circRNA
1.04425	gene_circRNA
1.03937	gene_circRNA
0.739595	gene_circRNA
0.744685	gene_circRNA
0.881051	gene_circRNA
0.886084	gene_circRNA
0.814653	gene_circRNA
0.994553	gene_circRNA
1.05865	gene_circRNA
0.919302	gene_circRNA
0.922915	gene_circRNA
1.04735	gene_circRNA
1.03382	gene_circRNA
0.958355	gene_circRNA
0.963792	gene_circRNA
0.979528	gene_circRNA
1.04669	gene_circRNA
0.98821	gene_circRNA
1.10239	gene_circRNA
1.13165	gene_circRNA
1.11109	gene_circRNA
0.78156	gene_circRNA
1.14006	gene_circRNA
1.05615	gene_circRNA
1.11696	gene_circRNA
0.825792	gene_circRNA
0.706542	gene_circRNA
0.977223	gene_circRNA
1.03971	gene_circRNA
1.04207	gene_circRNA
0.677706	gene_circRNA
1.00792	gene_circRNA
0.972522	gene_circRNA
1.03257	gene_circRNA
0.972835	gene_circRNA
1.09159	gene_circRNA
0.728156	gene_circRNA
0.730272	gene_circRNA
1.11675	gene_circRNA
1.12271	gene_circRNA
1.1276	gene_circRNA
1.12458	gene_circRNA
1.08372	gene_circRNA
1.06845	gene_circRNA
1.0103	gene_circRNA
0.736024	gene_circRNA
1.10458	gene_circRNA
1.07061	gene_circRNA
1.10237	gene_circRNA
1.11857	gene_circRNA
1.0659	gene_circRNA
1.02323	gene_circRNA
1.09168	gene_circRNA
1.10884	gene_circRNA
1.084	gene_circRNA
1.0982	gene_circRNA
1.04866	gene_circRNA
0.760178	gene_circRNA
1.08671	gene_circRNA
1.13264	gene_circRNA
1.10605	gene_circRNA
1.12112	gene_circRNA
1.08509	gene_circRNA
1.05415	gene_circRNA
0.977077	gene_circRNA
0.928157	gene_circRNA
1.09093	gene_circRNA
1.06011	gene_circRNA
1.05979	gene_circRNA
1.10684	gene_circRNA
0.96597	gene_circRNA
1.04378	gene_circRNA
1.00696	gene_circRNA
0.85897	gene_circRNA
0.825069	gene_circRNA
0.907849	gene_circRNA
1.16852	gene_circRNA
1.07021	gene_circRNA
1.04303	gene_circRNA
1.06406	gene_circRNA
0.879111	gene_circRNA
1.11334	gene_circRNA
1.09721	gene_circRNA
1.08416	gene_circRNA
1.06905	gene_circRNA
0.969811	gene_circRNA
0.78099	gene_circRNA
1.058	gene_circRNA
0.890589	gene_circRNA
0.72588	gene_circRNA
1.01391	gene_circRNA
0.703627	gene_circRNA
0.857061	gene_circRNA
1.06087	gene_circRNA
0.79384	gene_circRNA
0.972344	gene_circRNA
1.19662	gene_circRNA
1.12394	gene_circRNA
1.07576	gene_circRNA
1.12166	gene_circRNA
0.86721	gene_circRNA
1.09649	gene_circRNA
1.09484	gene_circRNA
0.921135	gene_circRNA
1.07315	gene_circRNA
0.996138	gene_circRNA
0.998513	gene_circRNA
0.995413	gene_circRNA
1.04384	gene_circRNA
1.09654	gene_circRNA
1.01537	gene_circRNA
0.733718	gene_circRNA
0.97688	gene_circRNA
1.09834	gene_circRNA
1.07509	gene_circRNA
1.04304	gene_circRNA
1.04448	gene_circRNA
0.874528	gene_circRNA
1.05553	gene_circRNA
1.04447	gene_circRNA
1.09325	gene_circRNA
1.06134	gene_circRNA
1.08213	gene_circRNA
1.04677	gene_circRNA
1.08794	gene_circRNA
1.08396	gene_circRNA
1.11576	gene_circRNA
1.11682	gene_circRNA
0.66901	gene_circRNA
0.888174	gene_circRNA
0.989508	gene_circRNA
1.0669	gene_circRNA
1.10571	gene_circRNA
1.08971	gene_circRNA
1.10215	gene_circRNA
0.805472	gene_circRNA
0.723627	gene_circRNA
0.730824	gene_circRNA
1.10075	gene_circRNA
0.809058	gene_circRNA
1.04753	gene_circRNA
0.933717	gene_circRNA
1.08415	gene_circRNA
1.07027	gene_circRNA
1.05933	gene_circRNA
0.932424	gene_circRNA
1.05167	gene_circRNA
0.660038	gene_circRNA
1.03452	gene_circRNA
1.02789	gene_circRNA
1.07544	gene_circRNA
0.944853	gene_circRNA
0.716021	gene_circRNA
0.97434	gene_circRNA
0.961844	gene_circRNA
0.983994	gene_circRNA
0.90073	gene_circRNA
0.967742	gene_circRNA
1.0793	gene_circRNA
0.990609	gene_circRNA
0.763383	gene_circRNA
0.907923	gene_circRNA
1.10613	gene_circRNA
1.03149	gene_circRNA
1.06198	gene_circRNA
0.969884	gene_circRNA
1.06793	gene_circRNA
1.11332	gene_circRNA
1.04732	gene_circRNA
0.722295	gene_circRNA
1.00346	gene_circRNA
1.0266	gene_circRNA
1.01742	gene_circRNA
0.879827	gene_circRNA
0.947301	gene_circRNA
0.951181	gene_circRNA
1.00708	gene_circRNA
1.00185	gene_circRNA
1.01316	gene_circRNA
0.911695	gene_circRNA
1.1109	gene_circRNA
1.1119	gene_circRNA
1.10739	gene_circRNA
1.11297	gene_circRNA
0.947843	gene_circRNA
1.11614	gene_circRNA
1.12303	gene_circRNA
1.12178	gene_circRNA
1.12337	gene_circRNA
1.02163	gene_circRNA
0.946353	gene_circRNA
1.00741	gene_circRNA
1.03617	gene_circRNA
0.970122	gene_circRNA
1.06135	gene_circRNA
1.09977	gene_circRNA
0.983375	gene_circRNA
1.01158	gene_circRNA
0.974237	gene_circRNA
1.05244	gene_circRNA
1.07892	gene_circRNA
1.083	gene_circRNA
1.05393	gene_circRNA
0.983812	gene_circRNA
1.05747	gene_circRNA
0.886502	gene_circRNA
1.07293	gene_circRNA
1.06494	gene_circRNA
0.94784	gene_circRNA
0.830467	gene_circRNA
1.10978	gene_circRNA
1.09404	gene_circRNA
1.09583	gene_circRNA
1.02076	gene_circRNA
0.920083	gene_circRNA
1.0521	gene_circRNA
1.068	gene_circRNA
1.0537	gene_circRNA
0.993545	gene_circRNA
0.982419	gene_circRNA
0.844115	gene_circRNA
1.10696	gene_circRNA
1.07873	gene_circRNA
0.880617	gene_circRNA
0.976988	gene_circRNA
1.09101	gene_circRNA
1.09354	gene_circRNA
1.08667	gene_circRNA
0.642167	gene_circRNA
1.0182	gene_circRNA
0.969922	gene_circRNA
0.938329	gene_circRNA
0.981719	gene_circRNA
1.07562	gene_circRNA
1.01673	gene_circRNA
1.0595	gene_circRNA
1.01342	gene_circRNA
1.04392	gene_circRNA
1.07795	gene_circRNA
1.04231	gene_circRNA
1.10934	gene_circRNA
1.11315	gene_circRNA
1.0731	gene_circRNA
1.05638	gene_circRNA
1.08771	gene_circRNA
1.07866	gene_circRNA
1.07888	gene_circRNA
1.0703	gene_circRNA
1.03476	gene_circRNA
1.01591	gene_circRNA
1.06402	gene_circRNA
1.02503	gene_circRNA
1.0787	gene_circRNA
1.08383	gene_circRNA
1.07259	gene_circRNA
1.08806	gene_circRNA
1.07013	gene_circRNA
1.07482	gene_circRNA
1.05006	gene_circRNA
1.08126	gene_circRNA
1.05509	gene_circRNA
1.04498	gene_circRNA
1.08144	gene_circRNA
1.05678	gene_circRNA
1.02336	gene_circRNA
1.0663	gene_circRNA
1.03479	gene_circRNA
1.09937	gene_circRNA
0.996481	gene_circRNA
1.06175	gene_circRNA
1.04086	gene_circRNA
1.06	gene_circRNA
1.06426	gene_circRNA
1.06609	gene_circRNA
1.08375	gene_circRNA
1.06739	gene_circRNA
1.07429	gene_circRNA
1.01495	gene_circRNA
1.07425	gene_circRNA
1.07698	gene_circRNA
1.08149	gene_circRNA
1.06559	gene_circRNA
1.01838	gene_circRNA
1.03425	gene_circRNA
1.04606	gene_circRNA
1.1059	gene_circRNA
1.04674	gene_circRNA
1.06372	gene_circRNA
1.07028	gene_circRNA
1.03331	gene_circRNA
0.987111	gene_circRNA
1.00805	gene_circRNA
0.994854	gene_circRNA
1.06424	gene_circRNA
1.05904	gene_circRNA
1.14611	gene_circRNA
1.14413	gene_circRNA
1.1342	gene_circRNA
1.14382	gene_circRNA
1.14155	gene_circRNA
1.1297	gene_circRNA
1.15563	gene_circRNA
1.14749	gene_circRNA
1.11581	gene_circRNA
1.11692	gene_circRNA
1.14282	gene_circRNA
1.17489	gene_circRNA
1.1315	gene_circRNA
1.15422	gene_circRNA
1.14339	gene_circRNA
1.13959	gene_circRNA
1.15771	gene_circRNA
1.14561	gene_circRNA
1.13039	gene_circRNA
1.14633	gene_circRNA
1.11662	gene_circRNA
1.1384	gene_circRNA
1.1725	gene_circRNA
1.13244	gene_circRNA
1.15247	gene_circRNA
1.14697	gene_circRNA
1.22464	gene_circRNA
1.16623	gene_circRNA
1.11505	gene_circRNA
1.12128	gene_circRNA
1.16261	gene_circRNA
1.15656	gene_circRNA
1.15825	gene_circRNA
1.16411	gene_circRNA
1.13571	gene_circRNA
1.20661	gene_circRNA
1.14537	gene_circRNA
1.13526	gene_circRNA
1.15598	gene_circRNA
1.15662	gene_circRNA
1.02407	gene_circRNA
0.984142	gene_circRNA
1.0108	gene_circRNA
1.04505	gene
1.01573	gene
0.998287	gene
1.00383	gene
1.08929	gene
1.04819	gene
0.748793	gene
1.10676	gene
1.09558	gene
0.987104	gene
1.08768	gene
1.02179	gene
1.08384	gene
1.05502	gene
1.03272	gene
1.08821	gene
1.11076	gene
0.856443	gene
1.11773	gene
0.925551	gene
1.07783	gene
1.15142	gene
1.13873	gene
1.06037	gene
1.05841	gene
1.06506	gene
1.06391	gene
0.988998	gene
1.01869	gene
1.10833	gene
1.08686	gene
1.08792	gene
1.04945	gene
1.07174	gene
0.997845	gene
1.00925	gene
1.08928	gene
1.10097	gene
1.00461	gene
1.06074	gene
1.03328	gene
0.819059	gene
0.934732	gene
0.996216	gene
1.03127	gene
1.05549	gene
1.04383	gene
1.04671	gene
0.966071	gene
0.986446	gene
1.04247	gene
0.955349	gene
1.07267	gene
1.07838	gene
0.953141	gene
0.999037	gene
1.08492	gene
0.705	gene
1.02327	gene
1.04463	gene
1.03304	gene
0.992809	gene
0.902969	gene
1.03929	gene
0.95972	gene
1.08923	gene
0.970105	gene
1.09317	gene
1.06795	gene
1.07055	gene
1.04834	gene
0.987075	gene
0.93998	gene
1.05403	gene
1.07684	gene
1.01269	gene
1.0585	gene
1.01256	gene
0.956759	gene
0.942675	gene
1.08601	gene
0.885972	gene
0.647021	gene
0.862203	gene
1.09717	gene
1.00618	gene
0.994641	gene
0.756735	gene
1.12332	gene
1.08918	gene
1.09303	gene
1.10028	gene
1.10169	gene
1.05957	gene
1.06594	gene
1.06362	gene
1.07457	gene
0.954079	gene
1.09438	gene
1.05814	gene
0.882351	gene
1.01993	gene
1.03695	gene
0.970267	gene
1.08322	gene
1.08331	gene
1.17205	gene
1.05258	gene
1.07277	gene
1.06148	gene
0.902929	gene
1.06208	gene
1.03097	gene
1.10964	gene
0.989348	gene
1.00825	gene
1.0956	gene
1.06376	gene
1.07064	gene
1.09819	gene
1.02313	gene
1.09975	gene
0.946551	gene
1.09499	gene
1.04662	gene
0.89729	gene
1.08288	gene
1.02494	gene
1.03593	gene
1.02642	gene
1.11875	gene
0.979108	gene
1.03578	gene
0.984443	gene
1.0502	gene
1.079	gene
1.01771	gene
1.0093	gene
1.06636	gene
1.08298	gene
0.984784	gene
1.00278	gene
1.02945	gene
1.08577	gene
1.06928	gene
1.11925	gene
1.07631	gene
1.10128	gene
1.08086	gene
1.09376	gene
1.019	gene
1.10491	gene
1.06054	gene
1.08853	gene
1.0537	gene
1.06723	gene
0.998505	gene
0.983526	gene
1.04752	gene
1.00983	gene
0.951773	gene
1.03538	gene
1.09338	gene
1.09298	gene
1.05272	gene
1.0527	gene
1.04438	gene
1.04615	gene
0.842676	gene
1.02172	gene
1.02114	gene
0.920579	gene
1.06792	gene
0.965384	gene
0.998767	gene
1.05882	gene
0.945627	gene
1.13073	gene
1.11685	gene
0.981463	gene
0.980598	gene
0.890421	gene
0.935209	gene
1.0302	gene
1.01671	gene
1.08172	gene
1.08221	gene
0.679796	gene
1.0644	gene
1.07123	gene
1.01665	gene
0.965716	gene
1.07319	gene
1.07006	gene
1.06656	gene
1.08468	gene
0.956785	gene
0.95869	gene
0.739041	gene
1.10082	gene
0.986607	gene
0.854659	gene
1.094	gene
1.09893	gene
0.992936	gene
0.945228	gene
1.04872	gene
1.09262	gene
1.10512	gene
0.985992	gene
1.10846	gene
0.982441	gene
1.04999	gene
1.0901	gene
0.705236	gene
1.06437	gene
0.893287	gene
1.07845	gene
1.04911	gene
0.89759	gene
1.05118	gene
1.00658	gene
1.05285	gene
1.08607	gene
1.0663	gene
1.10207	gene
0.930923	gene
1.07584	gene
0.913821	gene
1.09913	gene
1.1151	gene
0.738697	gene
0.955908	gene
1.10769	gene
1.13988	gene
1.05508	gene
0.892724	gene
1.0844	gene
1.04661	gene
1.02744	gene
0.913619	gene
0.999585	gene
1.09989	gene
1.02979	gene
1.046	gene
1.05994	gene
1.0259	gene
1.10878	gene
1.00427	gene
1.08176	gene
1.13521	gene
1.02125	gene
0.978807	gene
1.05401	gene
0.876626	gene
1.08911	gene
0.990953	gene
1.09367	gene
1.06945	gene
1.10121	gene
1.03369	gene
1.09765	gene
1.01021	gene
0.869252	gene
1.10488	gene
0.850512	gene
1.00859	gene
1.11754	gene
1.06507	gene
1.02458	gene
1.03753	gene
1.09609	gene
1.08572	gene
0.870731	gene
1.09263	gene
1.09107	gene
1.09043	gene
1.11006	gene
0.987043	gene
1.01266	gene
1.04677	gene
1.0808	gene
1.03262	gene
1.07301	gene
0.993777	gene
0.935716	gene
1.09013	gene
1.11957	gene
1.05504	gene
0.968293	gene
1.07582	gene
1.07319	gene
1.09519	gene
1.0921	gene
0.91316	gene
1.1045	gene
1.10222	gene
0.944089	gene
0.935818	gene
0.855473	gene
1.0308	gene
1.07801	gene
1.02181	gene
0.917778	gene
1.07318	gene
1.05565	gene
1.08667	gene
0.839835	gene
0.957627	gene
0.895593	gene
1.08384	gene
1.07382	gene
0.753473	gene
1.12291	gene
1.09511	gene
1.08603	gene
0.965655	gene
1.06607	gene
0.921199	gene
0.931428	gene
0.969904	gene
1.06781	gene
1.07144	gene
1.0729	gene
0.993797	gene
1.00225	gene
1.03257	gene
1.12518	gene
0.684838	gene
1.09556	gene
1.08526	gene
1.05942	gene
0.959149	gene
1.07788	gene
1.0429	gene
0.704469	gene
0.928741	gene
1.14066	gene
1.05465	gene
1.13392	gene
0.948805	gene
1.02001	gene
1.01207	gene
1.0192	gene
1.09229	gene
1.01124	gene
1.07053	gene
1.03421	gene
1.02188	gene
1.07834	gene
1.03754	gene
1.03791	gene
1.0153	gene
1.00334	gene
1.13389	gene
1.0914	gene
1.01131	gene
0.941101	gene
1.10141	gene
0.985759	gene
1.00595	gene
1.03517	gene
1.08828	gene
1.08924	gene
1.0331	gene
1.05343	gene
0.743575	gene
0.924659	gene
0.82474	gene
0.878475	gene
0.918343	gene
1.03268	gene
1.10276	gene
1.06628	gene
0.966431	gene
1.06758	gene
1.03021	gene
1.07054	gene
1.05151	gene
1.00589	gene
1.01274	gene
1.03186	gene
1.12849	gene
0.945716	gene
1.02049	gene
0.967812	gene
0.825231	gene
0.855348	gene
1.0465	gene
1.07564	gene
1.0774	gene
1.08663	gene
1.12551	gene
1.02676	gene
0.974139	gene
1.07994	gene
1.06149	gene
1.08916	gene
1.0544	gene
1.08977	gene
1.07835	gene
0.962687	gene
1.04365	gene
1.01844	gene
1.09531	gene
1.01206	gene
1.09962	gene
0.882425	gene
0.980105	gene
1.09548	gene
1.04623	gene
1.08051	gene
0.923617	gene
1.09113	gene
0.989654	gene
1.04646	gene
1.04743	gene
1.0655	gene
1.10796	gene
0.902085	gene
1.10624	gene
1.01959	gene
1.07525	gene
0.639998	gene
0.962646	gene
1.0376	gene
1.12163	gene
0.970937	gene
1.0849	gene
1.11384	gene
1.08965	gene
1.11644	gene
0.763073	gene
0.779159	gene
1.07667	gene
1.06648	gene
0.923119	gene
1.06558	gene
1.0882	gene
0.963554	gene
1.08459	gene
1.0905	gene
0.942879	gene
1.06682	gene
1.08068	gene
1.08913	gene
0.775446	gene
1.0122	gene
1.07156	gene
0.815456	gene
1.086	gene
1.1141	gene
1.09425	gene
1.11404	gene
1.01877	gene
1.02098	gene
1.02767	gene
1.06916	gene
1.05458	gene
1.10165	gene
1.06418	gene
0.8936	gene
1.07527	gene
0.952087	gene
1.06392	gene
0.984581	gene
0.991337	gene
1.0547	gene
0.924804	gene
1.02831	gene
1.10052	gene
1.04203	gene
1.08603	gene
0.809667	gene
1.00124	gene
1.05739	gene
1.10482	gene
0.953509	gene
1.08311	gene
1.00446	gene
1.06921	gene
1.04517	gene
1.08247	gene
1.09686	gene
1.09025	gene
1.09881	gene
1.08594	gene
0.955723	gene
1.12555	gene
0.961385	gene
1.03061	gene
0.936459	gene
1.03359	gene
0.954459	gene
1.02148	gene
1.12916	gene
1.04011	gene
0.949667	gene
1.09102	gene
1.08699	gene
0.965981	gene
1.09863	gene
0.992409	gene
1.00257	gene
0.901126	gene
0.979059	gene
1.08508	gene
1.07289	gene
1.05994	gene
1.02171	gene
1.02099	gene
1.05287	gene
1.03664	gene
1.03468	gene
1.15861	gene
0.971669	gene
0.901975	gene
1.07802	gene
0.890869	gene
1.0132	gene
1.06889	gene
1.08135	gene
1.10059	gene
1.10525	gene
1.09313	gene
1.06885	gene
1.09868	gene
1.08403	gene
1.07612	gene
1.0294	gene
1.07562	gene
0.669908	gene
0.938227	gene
0.950078	gene
0.946507	gene
1.09126	gene
0.859506	gene
0.859435	gene
0.985141	gene
1.03514	gene
0.955903	gene
1.05602	gene
1.04268	gene
0.745245	gene
0.751652	gene
0.890287	gene
0.89342	gene
0.793795	gene
0.996391	gene
1.05246	gene
0.903659	gene
0.902712	gene
1.04266	gene
1.04436	gene
0.96326	gene
1.03611	gene
0.977785	gene
1.0475	gene
1.00813	gene
1.10122	gene
1.10564	gene
1.0965	gene
0.786284	gene
1.12523	gene
1.05378	gene
1.12163	gene
0.831191	gene
0.722109	gene
0.976527	gene
1.03945	gene
1.03819	gene
0.690232	gene
1.00879	gene
0.972575	gene
1.02184	gene
0.961108	gene
1.08476	gene
0.705093	gene
0.734535	gene
1.11719	gene
1.13554	gene
1.12517	gene
1.11587	gene
1.08123	gene
1.07134	gene
1.00215	gene
0.724668	gene
1.09099	gene
1.06353	gene
1.09799	gene
1.10789	gene
1.05368	gene
1.02018	gene
1.08517	gene
1.09981	gene
1.08336	gene
1.09677	gene
1.05964	gene
0.754787	gene
1.07493	gene
1.11685	gene
1.09927	gene
1.09022	gene
1.07992	gene
1.04796	gene
0.980348	gene
0.938905	gene
1.08286	gene
1.07728	gene
1.10304	gene
1.09456	gene
0.97437	gene
1.02628	gene
0.983218	gene
0.864813	gene
0.842775	gene
0.928112	gene
1.14078	gene
1.07256	gene
1.0363	gene
1.06964	gene
0.884559	gene
1.12953	gene
1.10421	gene
1.09211	gene
1.08583	gene
0.973556	gene
0.800926	gene
1.06505	gene
0.878464	gene
0.673604	gene
1.0313	gene
0.71794	gene
0.864253	gene
1.07209	gene
0.78975	gene
1.01184	gene
1.15223	gene
1.11777	gene
1.07954	gene
1.10204	gene
0.87795	gene
1.09406	gene
1.09258	gene
0.933108	gene
1.07233	gene
1.07154	gene
1.0661	gene
1.07265	gene
1.05024	gene
1.09155	gene
1.01688	gene
0.742685	gene
0.977958	gene
1.09763	gene
1.07175	gene
1.04871	gene
1.04834	gene
0.88904	gene
1.06326	gene
1.03371	gene
1.09014	gene
1.06136	gene
1.0766	gene
1.06727	gene
1.09239	gene
1.07719	gene
1.11128	gene
1.10958	gene
0.673047	gene
0.874554	gene
0.993613	gene
1.07772	gene
1.10347	gene
1.08265	gene
1.109	gene
0.821385	gene
0.756037	gene
0.704018	gene
1.07742	gene
0.815732	gene
1.05718	gene
0.936038	gene
1.08588	gene
1.07385	gene
1.0676	gene
0.962871	gene
1.05968	gene
0.668753	gene
1.0316	gene
1.03422	gene
1.08141	gene
0.951837	gene
0.704683	gene
0.990853	gene
0.995759	gene
0.995868	gene
0.933188	gene
0.973848	gene
1.08802	gene
0.999621	gene
0.769488	gene
0.915763	gene
1.10337	gene
1.03506	gene
1.06459	gene
0.980819	gene
1.05342	gene
1.10304	gene
1.05662	gene
0.722783	gene
1.01137	gene
1.02918	gene
1.01903	gene
0.89834	gene
0.957892	gene
0.961217	gene
1.01101	gene
1.00519	gene
1.0132	gene
0.92817	gene
1.10327	gene
1.09224	gene
1.11371	gene
1.11327	gene
0.959413	gene
1.10953	gene
1.12568	gene
1.13326	gene
1.11957	gene
1.03282	gene
0.948544	gene
1.03133	gene
1.02922	gene
0.992531	gene
1.06575	gene
1.0873	gene
0.994564	gene
1.0124	gene
0.962524	gene
1.04773	gene
1.06944	gene
1.08113	gene
1.0557	gene
0.994483	gene
1.05632	gene
0.890635	gene
1.0768	gene
1.06784	gene
0.958973	gene
0.851285	gene
1.06171	gene
1.0927	gene
1.09075	gene
1.06779	gene
0.925857	gene
1.04517	gene
1.0693	gene
1.0582	gene
1.04358	gene
0.993115	gene
0.850125	gene
1.09861	gene
1.07967	gene
0.889018	gene
0.985033	gene
1.07624	gene
1.08862	gene
1.0739	gene
0.650557	gene
1.0257	gene
0.983838	gene
0.949804	gene
1.00735	gene
1.06932	gene
1.01342	gene
1.05009	gene
1.022	gene
1.05961	gene
1.07627	gene
1.0417	gene
1.09217	gene
1.11105	gene
1.08511	gene
1.0685	gene
1.09426	gene
1.07747	gene
1.09231	gene
1.0817	gene
1.04325	gene
1.02972	gene
1.07342	gene
1.03984	gene
1.08329	gene
1.09024	gene
1.08281	gene
1.09546	gene
1.07432	gene
1.08459	gene
1.05923	gene
1.08274	gene
1.06857	gene
1.05534	gene
1.08382	gene
1.06977	gene
1.03589	gene
1.07542	gene
1.04216	gene
1.10015	gene
1.01534	gene
1.07069	gene
1.05436	gene
1.07728	gene
1.07972	gene
1.07883	gene
1.0973	gene
1.08039	gene
1.08078	gene
1.02761	gene
1.07944	gene
1.08386	gene
1.09225	gene
1.07495	gene
1.03705	gene
1.05411	gene
1.06311	gene
1.1091	gene
1.05921	gene
1.07111	gene
1.08339	gene
1.05	gene
1.01001	gene
1.02358	gene
1.00555	gene
1.06954	gene
1.07196	gene
1.13087	gene
1.16977	gene
1.14346	gene
1.15567	gene
1.13489	gene
1.15392	gene
1.1404	gene
1.13738	gene
1.13679	gene
1.12185	gene
1.13511	gene
1.1524	gene
1.12665	gene
1.14411	gene
1.14821	gene
1.13457	gene
1.14047	gene
1.12254	gene
1.13692	gene
1.14468	gene
1.16338	gene
1.16957	gene
1.16716	gene
1.12613	gene
1.12225	gene
1.13853	gene
1.14285	gene
1.10522	gene
1.14541	gene
1.1153	gene
1.17624	gene
1.18134	gene
1.14553	gene
1.15518	gene
1.11915	gene
1.16996	gene
1.16563	gene
1.16477	gene
1.18602	gene
1.20811	gene
1.02215	gene
1.01229	gene
1.03871	gene
