# Supplementary material for: Exploring the cellular landscape of circular RNAs using full-length single-cell RNA sequencing
Source: Nat Commun. 2022 Jun 10;13:3242. doi: 10.1038/s41467-022-30963-8 (PMC9187688; doi:10.1038/s41467-022-30963-8)
Supplement: Supplementary file 5 — source data [file 41467_2022_30963_MOESM5_ESM.zip › Source data/Supplementary Figure 1.xlsx]

## Sheet: Supplementary Fig. 1a,b
#circRNAs
	Human	Mouse
Novel	69711	44987
Known	69932	169760

## Sheet: Supplementary Fig. 1c
	Average CPM	#cells
chr6:112741052|112769897	0.0992	1
chr7:134933795|134933993	0.02914	1
chr19:12249978|12250368	1.99656	21
chr19:12272487|12275033	0.26791	1
chr19:12249978|12276082	0.07802	2
chr19:12244581|12250368	0.57779	1
chr19:3623688|3624162	10.6545	6
chr5:108184942|108186247	0.09792	1
chr5:108162168|108224228	0.03531	1
chr11:48063236|48065109	0.05779	2
chr5:108310901|108348530	0.00943	1
chr11:68166982|68175183	0.8089	2
chr2:176323392|176337577	0.1428	1
chr11:68171015|68185928	1.02869	1
chr4:39837478|39844801	0.05772	1
chr5:115268882|115284908	0.02707	1
chr9:14613000|14680162	0.008	1
chr1:19243614|19244015	0.24524	2
chr1:19237142|19244015	0.23734	1
chr1:19227313|19244015	0.01263	1
chr2:24556015|24564430	0.91624	1
chr9:86343075|86346480	1.52624	3
chr13:40547267|40560860	0.52184	14
chr13:40558386|40560860	0.15064	7
chr13:40633147|40645498	1.50305	4
chr13:40559509|40633248	0.2961	3
chr13:40559509|40562798	0.05781	1
chr13:40628516|40645486	0.08114	1
chr16:15051506|15052563	0.00777	2
chr3:197912675|197932302	0.03804	1
chr15:70676493|70699660	0.26535	1
chr15:70660151|70672001	0.07075	1
chr13:73764938|73813677	0.05219	1
chr13:73939090|73995053	0.04263	1
chr9:112403995|112418958	4.96279	2
chr7:41661003|41668074	0.14209	1
chr7:41699987|41700517	0.04786	5
chr8:32016248|32029485	0.94042	2
chr8:32016248|32030459	0.3721	2
chr2:135961396|135983454	0.17221	1
chr2:178535732|178571449	0.39829	2
chr2:135932783|135943480	0.42019	4
chr2:135932783|135961498	0.50786	7
chr2:178583713|178600667	0.19983	1
chr2:135932783|135933990	0.08816	1
chr2:121365253|121367637	0.05829	1
chr1:236806144|236891329	0.31972	3
chr4:139412890|139416012	0.13794	1
chr4:139412498|139416012	0.05473	3
chr19:53428109|53513330	0.07326	2
chr7:80818299|80905916	0.00971	1
chr3:63834063|63844200	0.05171	2
chr14:89966147|89975815	0.11783	1
chr14:89963108|89993483	0.04803	4
chr14:89988905|89993483	0.008	1
chr16:67036639|67079782	0.0369	1
chr19:24046184|24106643	0.00874	1
chr15:81516503|81519929	0.00874	1
chr1:58681785|58682545	0.82099	3
chr4:30935312|30950215	0.0196	1
chr5:112992672|113004077	0.10333	2
chr22:19820598|19821375	0.12804	1
chr22:19802001|19821375	0.11463	1
chr11:125629232|125633351	0.40451	2
chr11:125643792|125656335	0.13397	1
chr11:125643792|125644643	0.35289	2
chr11:125644126|125644268	0.11136	3
chr11:125635429|125644643	0.04583	1
chr11:125643792|125655347	0.07259	1
chr5:112992128|113004077	0.22302	1
chr9:89314720|89314942	0.25971	1
chr14:100966645|100969545	0.39861	4
chr14:100967639|100988790	0.2742	1
chr14:100967639|100998111	0.23324	1
chr10:32471137|32584304	0.02891	1
chr5:113143218|113191327	0.00874	2
chrX:73826115|73841321	0.26693	4
chr11:123083085|123084713	4.45478	2
chr2:70216208|70227822	0.00874	1
chr11:46808031|46818503	0.02937	1
chr9:9183304|9243318	0.24093	1
chr9:3271003|3275600	0.17262	1
chrX:24732370|24735488	0.02644	1
chr2:32509738|32549481	0.20905	4
chr2:130297947|130309266	0.0192	1
chr22:37850044|37863345	0.01725	1
chr17:41818089|41818527	1.01877	2
chr18:49331864|49333853	1.13663	4
chr18:49331864|49391645	0.23712	1
chr18:49363161|49379758	4.90069	4
chr18:49272178|49286616	5.78774	4
chr18:49257010|49286616	1.92917	5
chr3:183717651|183722136	0.43288	1
chr18:49257010|49272303	0.22057	1
chr1:86360426|86387086	0.0136	1
chr1:86358787|86384801	0.19223	1
chr1:86372431|86384801	0.16932	2
chr4:3316070|3343053	1.52482	10
chr4:3316070|3318051	1.56325	6
chr6:52438304|52438591	0.02941	1
chr6:52469333|52479787	0.29547	1
chr6:52452688|52454287	0.16433	3
chr6:57128729|57133192	0.14923	1
chr6:57124734|57154047	0.07248	5
chr6:57133042|57148693	1.6425	5
chr6:57124734|57134870	0.71484	12
chr5:135360497|135389126	0.01166	1
chr7:77940030|77953894	0.58029	1
chr14:20343129|20343287	1.1835	1
chr1:171858472|171989148	0.0324	4
chr18:74781428|74890038	0.74042	5
chr18:74781428|74920692	0.45512	12
chr18:74889918|74920692	0.08319	1
chr18:74630967|74641122	1.74807	30
chr18:74630967|74781502	1.65398	25
chr18:74877197|74890038	1.38027	2
chr12:45836589|45851286	0.0175	1
chr2:29531915|29532116	0.01749	2
chr2:29694850|29695014	0.02914	1
chr5:65242104|65300131	0.34964	1
chrX:14710946|14865580	0.01617	2
chr4:74271964|74379534	0.004	3
chrX:14692252|14859334	0.01609	2
chr6:21065048|21108463	0.07755	1
chr9:33166758|33262830	0.03516	10
chr8:140700891|140752316	0.89997	1
chr6:22020386|22110920	0.01503	1
chr6:42032394|42033180	0.00389	1
chr1:243695591|243742043	0.12814	2
chr1:243545510|243742043	0.1961	2
chr17:72220646|72221870	0.04483	1
chr17:72141685|72221870	0.01331	1
chr2:29121374|29167540	0.17373	4
chr2:29133655|29160467	0.24686	1
chr2:29143709|29181697	0.03218	1
chr12:1027748|1104824	0.12365	1
chr12:1189859|1290012	0.36853	30
chr12:1141620|1290012	0.08274	6
chr12:1289852|1410453	10.7428	2
chr12:1141620|1190052	0.78587	16
chr12:1083164|1116033	0.30646	17
chr1:23081007|23082623	0.12309	4
chr1:23068539|23079667	0.47453	1
chr14:69116366|69152885	0.02735	1
chr4:143527868|143528714	0.69936	1
chr1:33013207|33014594	0.73446	2
chr14:49740098|49780775	0.11195	186
chr21:46273388|46285394	0.00946	1
chr14:88657376|88696952	0.43285	3
chr14:88657376|88726678	0.1049	3
chr14:88626843|88644511	0.31661	1
chr14:88657376|88661830	0.06981	1
chr14:88618228|88625127	0.06961	1
chr12:123636825|123637597	0.00874	3
chr15:72007826|72027793	6.00974	5
chr15:71991103|72010450	1.577	3
chr15:71999851|72027793	0.88143	4
chr15:71888004|71893778	0.63498	2
chr15:71888004|71905006	1.48444	12
chr6:98899268|98927822	5.00518	13
chr9:100240060|100264928	0.40347	2
chr9:100239999|100272986	0.12898	1
chr9:100126383|100126549	0.62863	1
chr9:100126383|100131954	0.70088	1
chr15:71916370|72010447	0.09657	1
chr15:71854377|71880558	0.12939	2
chr15:71847415|71888116	0.1464	2
chr15:71967984|72046634	0.11856	1
chr15:71875791|71888116	0.97212	9
chr14:90730075|90744922	0.45054	1
chr14:90689540|90730196	0.43609	2
chr14:90578106|90618045	0.64212	1
chr8:30607057|30635123	0.33098	3
chr9:119747624|119772690	0.03323	2
chr6:167896878|167902386	0.11928	1
chr6:167896878|167925091	0.11632	2
chr8:30612299|30614715	0.06149	3
chr6:97828049|97828206	0.05186	6
chr15:99255898|99268618	0.00874	1
chr6:41891794|41909522	0.06898	1
chr14:101985687|101987632	0.15382	2
chr14:101975712|101987632	0.1022	4
chr14:101975712|101988852	0.01529	1
chr14:101983019|101983609	2.56412	2
chr14:101975712|101983609	0.0516	1
chr16:70361418|70370385	0.03238	1
chr9:120447895|120471878	0.21516	1
chrX:31627673|31774192	0.02526	1
chr9:92975238|92976709	1.1483	2
chr8:30614608|30635123	0.09308	1
chr9:93013852|93020424	0.04221	2
chr4:120710309|120816574	0.0189	2
chr4:120710309|120821345	1.19578	6
chr4:120710309|120811449	3.44825	30
chr15:44499727|44503850	0.19283	3
chr2:189458753|189474808	0.012	1
chr15:44458991|44490999	0.62947	4
chr15:44458991|44464189	0.281	2
chr15:44490784|44496458	2.49953	1
chr10:11942665|12035441	0.0384	1
chr2:61378363|61395233	1.13073	2
chr2:61394853|61420833	0.12195	41
chr2:61378363|61420833	0.30446	17
chr2:61232452|61236389	0.28802	1
chr16:24930784|24943862	0.00389	1
chr18:6281104|6312056	0.95013	2
chr15:96191352|96290783	0.18544	1
chr1:113071861|113107757	0.00874	1
chr10:74525256|74528093	0.02817	1
chr10:74394141|74533656	0.01821	1
chr1:77576068|77579628	0.19212	2
chr1:77621692|77641655	0.37987	2
chr1:77580998|77633405	0.13842	2
chr1:77631850|77675689	0.10496	9
chr1:77566081|77584655	0.12739	1
chr4:145722946|145732619	0.20566	1
chr4:145726911|145732619	0.2492	1
chr9:125206790|125207288	0.01856	3
chr20:1452493|1464426	0.09919	1
chr12:50981639|51010766	0.54642	1
chr3:142425222|142426841	3.63334	6
chr19:43009958|43064601	0.75405	1
chr14:93532550|93542696	0.13077	1
chr14:93523978|93532578	0.32258	2
chr14:93542466|93542696	0.51872	3
chr14:93466698|93487755	0.31171	5
chr14:93653742|93659261	0.16057	1
chr1:5967299|5969259	0.03609	2
chr2:97142640|97211741	1.15167	400
chr2:97187198|97211741	0.69883	449
chr2:97198463|97206135	0.27095	32
chr2:97142640|97154741	0.37387	2
chr2:97190978|97211741	0.63087	466
chr2:97158107|97167767	1.26433	2
chr2:97200334|97208006	1.69985	1167
chr2:97122887|97127134	0.43856	1
chr2:97194845|97200362	2.31889	16
chr1:212796517|212797196	0.07486	1
chr1:212804320|212807848	0.40691	1
chr1:212804320|212804651	0.44895	1
chr1:212807736|212812328	0.05431	1
chr1:244812730|244813678	0.14653	1
chr1:243683197|243695716	0.08006	2
chr5:73857656|73858219	0.17286	1
chr12:15483974|15504069	0.53345	2
chr12:15503908|15551671	0.68713	1
chr5:1593113|1626926	0	1
chr5:1574182|1626926	0.00971	1
chr5:77046347|77048987	9.53408	16
chr5:77034418|77036720	2.19369	3
chr5:77034418|77048272	0.68338	28
chr5:77053965|77055596	0.41743	1
chr5:77048936|77055596	0.80145	5
chr13:95049614|95051748	0.02	2
chr5:131677703|131709272	6.046	9
chr5:131670463|131704098	0.02344	3
chr5:131647090|131677872	0.43584	5
chr8:102271134|102281519	0.05197	1
chr5:131670463|131716656	0.37116	1
chr8:99096312|99121445	0.54388	14
chr8:99511104|99511512	0.25626	1
chr8:99170039|99193057	0.23331	1
chr8:99121177|99148010	0.19647	1
chr13:20653876|20656430	0.12815	2
chrX:68046994|68053810	4.09459	3
chr13:20589811|20671039	0.13214	1
chr13:20574380|20597119	0.01982	1
chr13:20582957|20671039	0.02154	1
chr13:20605035|20631102	0.0767	2
chr1:46285362|46286499	0.61992	1
chr21:37108392|37126143	1.12306	4
chr21:37108392|37201570	0.21269	18
chr18:54271360|54277853	1.16869	1
chr18:54271360|54292038	0.56891	1
chr7:102170446|102178657	0.06286	1
chr6:132387677|132389148	0.00777	1
chr2:1922292|1923263	1.90235	1
chr2:1922286|1923263	0.18674	1
chr2:1886539|1892287	0.92496	1
chr2:200925836|200937966	0.70288	1
chr2:200920222|200937966	1.18374	4
chr16:65084423|65084997	0.11118	1
chr7:152199279|152222682	0.05365	1
chr16:24737835|24758360	0.07513	2
chr16:24805152|24805604	0.03143	1
chr16:24750726|24778468	0.88447	4
chr16:24745687|24758360	0.20772	5
chr6:128184432|128304828	0.33607	1
chr6:128088301|128089071	0.04969	2
chr6:128184432|128219096	0.1624	3
chr5:128178567|128189009	0.07014	1
chr11:72755701|72759381	0.03849	1
chr11:72757767|72759381	5.21916	1
chr14:52756551|52759754	1.56383	5
chr14:52744852|52759754	0.65256	4
chr14:52746426|52759754	0.49513	1
chr14:52750683|52771183	0.26738	2
chr7:152157761|152174242	0.03491	1
chr22:21933391|21934226	0.12646	1
chr4:42422807|42444634	0.23936	1
chr15:70687540|70699660	0.72266	3
chr15:70682758|70699660	1.28505	12
chr15:70690454|70699660	0.14481	1
chr9:132013164|132014467	0.29097	1
chr9:132002475|132014467	0.10783	1
chr9:131864471|131868312	0.03849	1
chr4:39308636|39312931	0.17434	1
chr18:51046920|51067187	1.96548	32
chr18:51046920|51059916	0.3374	2
chr18:51054781|51059916	0.24782	2
chr20:13528446|13610919	0.06646	1
chr3:132462467|132478140	0.08948	1
chr4:121802765|121813380	0.20082	1
chr4:121804622|121810099	2.70729	3
chr4:121811583|121814047	0.34778	6
chr9:112438431|112441770	1.67157	28
chr9:112403995|112441770	0.17376	7
chr9:112438431|112459577	0.26054	3
chr9:112403995|112405722	1.28503	5
chr14:32535554|32577242	0.26614	2
chr14:32433460|32433817	1.60797	3
chr14:32732454|32735882	0.09083	1
chr14:32535554|32600792	0.35879	1
chr14:32577120|32600792	1.82484	1
chr14:32678311|32696110	0.26919	1
chr14:32535554|32546999	0.33531	1
chr14:32821402|32824815	0.77943	1
chr7:140601403|140605806	0.4533	2
chr1:81950189|81966609	0.18666	1
chr19:17935097|17936579	0.024	1
chr19:17936410|17936579	0.14072	2
chr6:3236901|3237344	0.04881	5
chr2:99402244|99462622	0.07383	2
chr8:112472591|112517225	0.30431	1
chr2:99438601|99449504	0.09131	1
chr2:178591139|178600667	1.20278	10
chr2:178535732|178600667	0.49994	4
chr2:178535732|178542361	6.36444	50
chr7:36421857|36427028	0.04971	1
chr2:178582572|178600667	0.24981	1
chr2:178571300|178600667	1.08603	2
chr19:12655694|12657555	0.1063	1
chr19:12658063|12658510	0.04613	2
chr19:12655694|12661376	0.08782	1
chr7:140601403|140602542	3.44187	6
chr6:87409835|87428824	0.17063	2
chr6:121170405|121256277	0.11085	2
chr15:43067898|43086240	0.03028	1
chr15:43015688|43032631	0.04102	1
chr8:47933020|47936517	0.15176	1
chr8:47839148|47855373	0.09388	1
chr8:47788906|47794501	0.06011	1
chr8:47953620|47957431	3.66798	42
chr8:47933020|47935058	0.26702	4
chr8:47929092|47934090	0.1622	2
chr8:47912410|47918383	0.05092	2
chr5:78482040|78483051	0.01803	3
chr2:84870225|84870785	6.91243	2
chr2:84836282|84842007	0.0254	1
chr9:20881871|20885230	0.14301	4
chr7:6006635|6007941	0.01856	5
chr7:5982824|6002636	0.236	1
chr7:5977588|5992057	0.09913	2
chr2:196912882|196923137	0.02574	3
chr1:100168404|100178231	0.00525	1
chr16:30753232|30753557	0.21092	2
chr16:30751106|30751603	0.04697	1
chr16:30756335|30757654	0.008	1
chr2:74046278|74048411	0.41447	15
chr14:61885077|61897355	0.04617	1
chr14:61836660|61838525	0.051	1
chr14:61995876|62069815	0.1281	1
chr14:61970132|62100707	0.01934	3
chr17:60679453|60709552	0.01131	2
chr14:105742777|105770525	0.00867	11
chrX:29282938|29399308	0.58314	3
chrX:123313845|123369578	0.01856	1
chr1:54731486|54737664	0.12629	1
chrX:29282938|29283217	0.82861	1
chr17:5554945|5556733	0.0459	1
chr4:65331973|65367424	0.07269	1
chr18:2760652|2784621	0.04519	1
chr12:109904737|109913072	0.06894	1
chr12:113316526|113317001	0.57763	1
chr12:123194386|123203375	0.07888	2
chr12:123176688|123198334	0.72865	3
chr12:123210056|123223127	2.65472	6
chr3:15210961|15212212	0.00947	2
chr7:130039464|130041473	1.74985	19
chr15:63674342|63716473	0.03938	1
chr7:77583555|77592256	0.21232	1
chr7:77569658|77571186	0.22349	2
chr11:78726079|78738570	0.00777	1
chr8:3343294|3409605	0.01834	1
chr8:3997903|4032099	0.31991	1
chr12:22055149|22065287	0.23941	2
chr9:112031068|112157613	0.01749	1
chr6:110746126|110773937	1.28787	11
chr6:104795579|104850996	0.01554	1
chr17:32745211|32749006	0.5778	1
chr17:32638722|32780784	0.05537	1
chr1:214655241|214663780	0.05	1
chr14:103700655|103715979	0.04168	15
chr14:103726792|103729182	0.06401	1
chr8:123506392|123534814	0.02123	1
chr8:123531898|123534814	0.11249	2
chr12:334241|366104	0.00389	1
chr8:125102014|125151277	0.05051	1
chr6:152189252|152256765	0.04822	1
chr14:39064913|39067296	0.051	2
chr2:220774918|220839996	0.04025	1
chr2:189346225|189348196	0.8319	5
chr10:259985|263658	0.4839	17
chr2:18644170|18688328	0.56073	4
chr2:115727816|115815729	0.0669	1
chr17:17792933|17803849	0.21402	4
chr9:131430094|131432794	0.30885	1
chr9:131430090|131432794	6.48287	14
chr9:131455076|131459356	3.14308	5
chr11:67279200|67282818	0.01725	1
chr1:229536362|229542371	0.0204	1
chr10:116901765|116945018	0.0128	2
chr10:116944924|116954210	0.09457	1
chr10:116951909|116954210	0.28045	1
chr10:32472481|32567891	0.18392	1
chr10:32472481|32565620	0.23777	1
chr10:32472481|32571893	0.17227	1
chr10:32472481|32474023	1.04157	1
chr10:32471137|32474023	0.5207	1
chrX:141715008|141722373	0.02686	2
chr10:73038025|73040132	0.07286	2
chr2:20312236|20327378	0.02557	1
chr2:20278583|20297678	0.23581	2
chr2:20253822|20260466	0.36059	2
chr2:20307978|20327378	5.8049	23
chr12:46239679|46243314	16.7172	18
chr12:46229153|46254936	6.0803	24
chr12:46239679|46254936	3.87165	1
chr12:46261296|46261851	1.26867	4
chr12:46197720|46243314	0.27626	7
chr1:232460887|232515608	0.15505	2
chr6:136561533|136583740	0.00646	2
chr15:98922148|98948708	0.1588	1
chr6:136580301|136659378	0.04496	1
chr7:75052711|75058769	0.97416	1
chr4:42485496|42556036	0.11259	1
chr4:42524763|42552610	0.35236	1
chr4:42551198|42579978	0.06278	1
chr5:141534335|141583615	0.11139	2
chr5:141582312|141583615	1.69126	3
chr5:141580744|141583615	1.23307	2
chr12:112502144|112506422	3.57361	9
chr12:112446276|112456898	0.12357	2
chr12:112507451|112507870	0.11078	1
chr4:48377896|48394653	2.73109	4
chr4:48377896|48383784	0.77101	7
chr4:48369849|48394653	3.44622	25
chr4:48369849|48383784	9.0508	235
chr15:98915964|98924684	0.05747	1
chr17:4645016|4647030	0.03877	1
chr1:218434082|218437496	0.21034	2
chr4:183682732|183694723	0.04964	1
chr5:37125244|37167213	0.17312	1
chr20:56633353|56639151	0.04228	1
chr4:109491327|109539667	0.46103	2
chr5:116298247|116449817	0.0673	1
chr5:116399482|116449817	0.20615	1
chr7:92501507|92507126	0.42132	3
chr1:155674685|155679512	0.97762	1
chr7:92510944|92518255	0.56161	5
chr1:212066812|212080750	0.06251	1
chr1:212044660|212047417	3.77504	8
chr1:212042993|212080750	0.01749	1
chr10:1084403|1125024	0.29118	1
chr10:1080011|1086357	0.84596	3
chr10:1103602|1105267	0.95967	1
chr10:1103599|1105267	2.56662	6
chr10:1080011|1080476	6.41001	15
chr22:43667104|43735993	0.3269	2
chr22:43576297|43600263	0.23484	1
chr8:119778019|119806401	0.11385	2
chr19:2936524|2939407	0.32803	4
chr10:35354474|35355393	0.15713	1
chr10:115461969|115519318	0.76148	1
chr10:115215697|115394752	0.64317	1
chr10:115215697|115268444	0.37443	2
chr10:115120185|115160214	0.46427	2
chr10:115120185|115286397	0.73861	4
chr10:115215697|115315736	1.19005	5
chr10:115215697|115334419	2.09107	6
chr10:115461975|115469329	2.96956	2
chr8:63017493|63030217	0.38885	1
chr1:160213237|160213593	0.0984	1
chr3:113499439|113503227	0.17857	1
chr3:113488945|113506605	4.9335	56
chr9:19288596|19328162	0.99627	2
chr9:19360244|19369987	0.52226	1
chr8:73856659|73859245	0.09161	17
chr17:31200422|31227606	0.9363	11
chr7:92509329|92518255	0.40745	3
chr3:9390290|9391826	0.05362	4
chr10:94474668|94510179	0.27249	1
chr10:94497055|94507347	0.19807	2
chr10:94497055|94500327	0.18685	3
chr10:94474668|94522453	0.42797	9
chr10:94451558|94511654	0.03267	1
chr1:211952569|212021212	0.02874	1
chr19:50061800|50067800	0.0288	1
chr8:29140063|29150383	0.19331	1
chr1:211975166|211982810	0.02637	1
chr14:81502721|81506241	0.15595	1
chr14:81526733|81527738	0.39644	1
chr18:46088109|46095131	0.24803	1
chr2:46648015|46699449	0.02084	1
chrX:41143291|41148575	0.25616	1
chr4:153883959|153952145	0.10924	29
chr5:60748267|60764332	0.0736	1
chr5:60748267|60757645	0.12354	1
chr9:35780267|35786775	0.13287	3
chr10:46003203|46008966	0.16146	12
chr8:66835763|66836074	0.67757	3
chr10:26705286|26724127	0.41437	2
chr10:26705286|26735579	0.17206	2
chr10:26704677|26709768	0.65217	2
chr16:19706592|19715037	0.00971	2
chr16:19710509|19711440	0.00947	3
chr8:42361295|42362698	0.22727	2
chr19:34206562|34207626	0.036	3
chr13:107758629|107759351	0.02467	3
chr4:185339379|185346650	1.81922	1
chr4:185247294|185310816	0.12804	3
chr4:185361924|185362711	7.8756	3
chr4:185310635|185346650	0.10511	2
chr4:185247294|185332759	0.02149	2
chr6:87681620|87681763	0.02531	1
chr6:87687735|87688915	0.0136	1
chr6:87675080|87681763	0.20684	1
chr6:87675860|87681763	0.14012	1
chr11:103158677|103166048	0.13772	1
chr11:103197933|103215858	0.1994	5
chr11:103280348|103307831	0.15405	1
chr11:103280348|103312033	0.23481	1
chrX:75780267|75782127	0.14137	1
chr19:20934024|21022881	0.03303	20
chr15:34890215|34893773	2.18808	3
chr5:159073396|159099513	0.09933	1
chr14:31162593|31169468	0.17452	1
chr14:31112416|31119866	0.11368	2
chr14:31113104|31172122	0.37611	12
chr5:65528452|65554946	0.17023	2
chr6:11201158|11201322	0.23968	1
chr8:17965751|18011366	0.01989	1
chr4:113677508|113679496	0.02522	3
chr4:113617399|113617730	0.01015	1
chr4:113661713|113688801	0.08955	1
chr3:175183303|175256530	0.00971	1
chr3:175256411|175324325	0.01166	1
chr2:71380222|71396191	0.01749	1
chr2:71401956|71405642	0.01554	1
chr14:75038340|75049718	0.2054	1
chr1:102934449|103018859	0.00874	1
chr14:75032068|75049718	0.35862	16
chr12:48660366|48679833	0.08891	1
chr12:48660366|48661243	1.01734	2
chr18:56778362|56880165	0.0096	1
chr18:56778440|56880165	0.0096	1
chr4:75790150|75790797	2.19579	3
chr14:103449885|103451983	0.00777	1
chr5:40945198|40979909	0.0358	1
chr9:37126312|37165935	0.92287	10
chr4:3314791|3343053	0.95395	2
chr19:54994269|55000945	0.01457	4
chr19:54973099|54973470	0.00971	1
chr19:54994269|55002585	0.05051	3
chr19:54974500|54977823	0.01292	3
chr5:65528452|65552549	0.3598	2
chr19:54990022|55002585	0.03516	1
chr13:98482265|98505053	0.07312	1
chr13:98474821|98505053	0.26101	1
chr13:98474821|98482321	2.81376	6
chr18:24761340|24766734	0.10171	1
chr12:45948437|45951727	1.37196	7
chr12:45945249|45956192	0.10402	2
chr12:45926142|45928859	16.4024	130
chr12:45931506|45951727	0.59939	3
chr12:45945249|45964188	2.95783	21
chr6:52423946|52454287	0.06249	1
chr2:121407471|121458975	0.01529	2
chr5:65528452|65542848	0.62479	12
chr6:138628235|138630495	0.46118	1
chr6:138496219|138646807	0.1566	1
chr6:138463900|138465050	0.04805	1
chr19:19008317|19031082	0.08628	2
chr20:29481358|29488213	0.01856	1
chr19:18130494|18139124	0.00525	1
chr5:65528452|65551636	0.66481	4
chr3:143019969|143033350	0.05051	1
chr3:143027149|143043276	0.0182	1
chr11:33541802|33552241	0.1718	8
chr11:33541802|33545378	0.21304	21
chr11:33551040|33552241	5.18219	2
chr11:33591237|33646036	0.0694	1
chr19:5950717|5951596	0.17952	1
chr19:5941621|5957973	1.72101	10
chr7:66110292|66127740	0.14354	1
chr14:23875726|23876590	0.03516	2
chr11:83224855|83240934	0.12189	1
chr11:83224855|83249184	0.11067	1
chr6:167026547|167033971	0.23681	1
chr1:36170971|36173478	2.79233	8
chr12:11552580|11559382	0.08614	2
chr12:11549590|11559382	0.05437	2
chr14:49795791|49831361	1.774	86
chr14:49795791|49799678	0.01457	1
chr14:49813988|49840866	0.01166	2
chr14:49813988|49828807	0.00646	1
chr7:39984071|40003106	0.0096	1
chr7:39997494|40003102	0.04748	1
chr7:39996690|40047877	0.01989	4
chr4:82842140|82848977	0.0136	2
chr10:102473570|102474012	0.17858	4
chr7:5528301|5528705	0.00525	1
chr1:32821225|32821527	0.09036	1
chr15:55915284|55916911	0.59027	4
chr7:106092949|106099282	2.11603	2
chr3:47056821|47088247	0.04244	3
chr3:47046487|47057490	0.15256	1
chr6:167022409|167032642	0.08739	3
chr3:47017638|47067118	0.08271	1
chr12:112264090|112274960	0.05246	1
chr12:112229698|112233085	2.31654	1
chr12:112266912|112273795	0.0991	1
chr9:105299220|105335699	0.22567	2
chrX:16857594|16869220	0.17404	1
chr6:20781145|20830438	0.04431	2
chr8:80640526|80693107	0.1537	1
chr8:11748919|11757083	0.04898	1
chr1:62037977|62084648	0.21242	1
chr7:27785163|27785489	4.34611	22
chr1:61899583|61914664	0.29048	4
chr2:46950363|46978907	0.75952	1
chr2:46974973|46978907	1.18325	1
chr2:86159536|86162079	0.50373	12
chr2:86159536|86166644	0.29395	3
chr2:86166508|86171312	0.14654	1
chr2:86151297|86166644	0.32941	6
chr2:86151297|86159671	0.43163	5
chr8:58826822|58960008	0.00777	1
chr18:50663089|50664504	1.80356	5
chr18:50662907|50664504	3.51981	5
chr4:41494536|41650608	0.04603	2
chr4:41646123|41666666	0.06509	1
chr12:1444562|1448378	0.08686	1
chr12:1083164|1168046	0.03624	4
chr12:1167903|1183421	0.02347	1
chr12:1178908|1290012	0.05491	1
chr12:1141292|1290012	0.01554	1
chr13:78189608|78274337	0.006	1
chr2:55346175|55419140	0.01137	1
chr2:55299839|55328432	0.06821	1
chr15:49235851|49308777	0.35561	3
chr17:58494932|58496330	0.42531	1
chr11:76463821|76496469	0.36757	1
chr11:76542216|76546297	0.43007	2
chr11:76516142|76528466	0.23399	2
chr11:76463821|76516312	0.07368	2
chr12:121252661|121274585	0.01856	1
chr12:121268638|121270945	1.58905	4
chr3:180309385|180309690	0.00646	1
chr5:179952085|179980200	0.105	1
chr14:101027346|101030965	0.00874	1
chr3:188406112|188406313	0.27584	3
chr3:188609161|188609844	4.13455	9
chr13:95863629|95985337	0.02623	1
chr19:11803497|11807106	0.03321	1
chr9:120901890|120926688	0.02361	1
chr7:122451374|122581290	0.03886	2
chr5:139121035|139133471	0.09994	2
chrX:44961284|45020730	0.49617	2
chr5:138810038|138887642	0.07886	1
chr2:232210326|232249346	0.33016	1
chr2:232014835|232024330	0.33601	1
chr2:232130619|232210405	0.16284	2
chr2:232130619|232136719	1.04549	14
chr2:232087487|232163632	0.098	1
chr2:232014835|232015671	1.79278	3
chr17:67853940|67893725	0.0296	1
chr17:67850398|67866687	0	1
chr7:75018972|75020149	0.5659	2
chr7:75024440|75026027	0.11465	1
chr5:138886212|138887642	1.21178	7
chr5:138824530|138887642	0.71169	3
chr5:138917742|138925407	0.02735	1
chr16:53303720|53306397	0.27134	2
chr20:2656401|2656549	0.03594	1
chr4:152225244|152297824	0.08303	1
chr5:65758567|65812391	0.04426	1
chr5:65758567|65781421	0.05313	1
chr5:65809515|65810165	0.04077	1
chr11:85044920|85111735	0.15495	3
chr11:61437625|61446113	0.40737	1
chr11:61437625|61446231	2.44057	1
chr11:61437625|61468714	0.15342	1
chr3:57501321|57523884	0.12369	2
chr3:57363594|57387219	0.05011	7
chr9:135953680|135955415	0.01923	1
chr6:56528841|56600221	0.014	1
chr1:36004341|36055874	0.01292	1
chr1:36039790|36055874	0.04663	1
chr18:22990937|23022270	0.01511	2
chr18:22996374|23016924	0.09539	1
chr18:22989221|23006432	0.0459	1
chr17:50982524|50993935	0.15993	1
chr17:50998444|50999717	0.12745	1
chr17:51047375|51056482	0.54563	1
chr11:78077306|78077580	0.00874	1
chr17:50974771|50987237	0.08424	1
chr15:65752379|65761438	7.22694	58
chr15:65715478|65756472	3.02099	3
chr15:65722848|65732818	1.17783	4
chr7:70762870|70781756	0.0854	1
chr7:70167134|70168411	0.03877	1
chr10:20831196|20868765	0.06746	1
chr10:20831196|20840849	0.1005	6
chr10:20868664|20869841	0.23873	1
chr10:20850395|20869841	0.29877	1
chr10:20868664|20889949	0.10859	1
chr2:61288677|61301454	0.1184	1
chr2:61228645|61236389	0.0693	1
chr2:61235845|61257350	0.11119	2
chr2:61223060|61227218	0.06796	1
chr18:79126267|79154555	4.10309	15
chr8:94849462|94859632	0.4432	1
chr8:94824893|94856978	0.02525	1
chr8:94838463|94859632	0.03316	1
chr2:32574302|32575366	0.00874	1
chr14:64439096|64441453	0.22121	1
chr14:64442054|64453861	0.53635	1
chr14:64412472|64418024	0.34135	1
chr6:111372596|111377843	0.02677	2
chr1:203828299|203833853	0.15497	1
chr1:203833791|203838064	0.05387	1
chr15:51862811|51889145	0.03836	2
chr15:51887589|51902036	1.11467	2
chr15:51869217|51902036	6.93237	123
chr15:51862811|51869373	0.26663	2
chr15:51893815|51902036	2.34462	4
chr15:51869217|51889145	1.08901	5
chr1:203847184|203847687	0.96444	5
chrX:71547907|71574819	0.01909	1
chr15:98889639|98899621	0.00943	1
chr1:246327201|246441299	0.0136	1
chr11:35198072|35204640	0.002	1
chr8:66576007|66602523	0.03027	1
chr8:66572482|66602523	0.6737	62
chr8:66592440|66602523	0.99381	14
chr15:55439472|55491256	0.02331	1
chr2:97142640|97198658	0.01943	1
chr17:72185454|72221873	0.01503	1
chrX:29368427|29399308	0.084	1
chr15:55432497|55467161	1.20083	24
chr15:55432497|55450367	1.99576	9
chr13:24774813|24800534	0.00777	1
chr22:38483753|38483906	0.00943	1
chr10:5783324|5800705	0.10551	1
chr2:98600529|98604191	0.05114	1
chrX:22168312|22245409	0.00971	1
chr9:123440360|123557695	0.02303	4
chr9:123671291|123757822	0.01431	1
chr9:123667026|123757822	0.07549	1
chrX:119930016|119938810	0.02735	1
chr10:5785142|5811956	0.06949	1
chr8:71959378|71973659	0.014	1
chr3:113403852|113416627	0.0192	1
chr3:113326445|113416627	0.1385	1
chr10:5766494|5800705	0.29027	1
chr22:29439555|29440682	0.09871	3
chr22:29438874|29439164	0.02817	1
chr14:45210380|45227814	0.02263	3
chr14:45223918|45247377	0.1928	2
chr14:45235814|45247377	0.31967	5
chr14:45210380|45237721	0.14031	1
chr14:45231141|45232820	0.09496	1
chr21:33781461|33797608	0.01784	1
chr21:33767713|33772323	0.07599	1
chr21:33882243|33883671	0.17326	1
chr16:89515790|89516473	0.07089	4
chr16:89540944|89544772	0.28462	1
chr5:75389592|75417033	0.07777	3
chr5:75381072|75389687	0.13657	1
chr5:75379337|75411103	0.30018	2
chr5:75379337|75426478	0.0756	3
chr5:75381949|75417033	0.17195	2
chr4:73094079|73102547	0.0136	2
chr8:28447171|28456930	0.15234	3
chr8:28463612|28473807	0.72873	1
chr8:28447171|28452476	0.82838	6
chr8:28447171|28473807	0.05009	4
chr13:79570563|79571217	0.31003	1
chr5:73840480|73873246	0.10664	1
chr3:113664313|113677397	0.01526	1
chr5:73749837|73795391	0.0686	1
chr3:113664313|113674896	1.11418	1
chr3:113661283|113677397	0.30801	1
chr3:113661283|113677356	0.006	2
chr2:135602500|135632001	0.15333	2
chr2:135602500|135636183	0.07567	1
chr2:135602500|135621608	0.25674	3
chr2:135645379|135680324	0.42929	6
chr2:135645379|135661393	0.34573	8
chr2:135631718|135661393	0.54969	15
chr2:135631718|135652032	0.13242	2
chr7:31809031|31823248	0.02492	1
chr7:31809031|31885085	0.03046	1
chr19:45258989|45271708	0.11816	1
chr19:45280374|45280734	2.5902	1
chr19:45277923|45280734	5.69903	7
chr19:45263113|45263367	14.9726	11
chr19:45263113|45266281	3.30654	5
chr19:45277923|45278615	6.06638	5
chr19:45263113|45271708	0.43383	1
chr19:45264684|45266281	7.045	4
chr2:23765506|23823569	0.05926	3
chr15:94384022|94458246	0.0865	1
chr16:61980939|62021602	0.05634	1
chr15:94298201|94315637	3.14516	10
chr7:139398599|139407358	0.0272	1
chr7:139362397|139371463	0.06435	1
chr7:139409592|139412580	0.21237	1
chr19:57205397|57244049	0.09492	1
chr19:57244489|57245503	0.00533	1
chr8:102834189|102836390	0.38423	1
chr8:102834189|102836541	0.1195	2
chr18:31897786|31917667	1.04029	6
chr18:31846716|31852663	1.52304	3
chr18:31890735|31917667	0.89473	5
chr18:31913369|31917667	0.8424	1
chr18:31897786|31913522	0.99875	3
chr12:121958272|121975685	0.07977	1
chr12:121931746|121967069	0.00874	1
chr12:121942534|121949061	1.49539	5
chr2:232811244|232839971	0.76038	8
chr2:232756223|232796221	0.0136	1
chr11:117004769|117017650	0.07846	1
chr2:38566304|38567197	0.04838	1
chr2:38591530|38597354	0.19282	2
chr11:14803944|14844026	0.69759	1
chr11:14803944|14835095	0.41401	3
chr11:14786437|14789242	0.22002	1
chr11:14771937|14789242	14.5681	21
chr11:14786437|14844026	0.49394	1
chr11:14859043|14861366	2.02562	5
chr11:14771937|14819209	1.06288	1
chr20:44406058|44424254	0.0664	1
chr5:177164851|177165266	0.04492	12
chr17:15518091|15530849	0.04463	1
chr14:58482513|58540136	0.03983	1
chr14:58450579|58466029	0.05591	1
chr19:54574076|54631107	0.62302	23
chr19:54596189|54632760	0.39818	22
chr19:54594665|54631306	0.75436	28
chr19:54595779|54632237	0.11531	4
chr19:54587201|54633318	0.08987	23
chr19:54595639|54632237	0.25186	14
chr19:54574731|54631787	0.35187	5
chr15:34893663|34942080	0.03566	1
chr20:20676236|20680801	0.33151	3
chr4:77178956|77192267	0.02297	1
chr2:99418828|99462622	0.07025	2
chr2:100901199|100901730	0.0851	1
chr3:20409345|20423928	0.0152	1
chr10:45174416|45185384	0.0688	1
chr4:131825447|131830583	0.0672	1
chr15:43007079|43017181	0.03785	2
chr15:42988819|42998265	0.13903	1
chr5:119525216|119529980	0.14837	1
chrX:63665886|63754676	0.03411	1
chr6:24716253|24719039	0.0136	5
chr15:24375610|24566800	0.00874	1
chrX:65075474|65075912	4.18525	7
chr3:121726913|121729340	0.5122	1
chr3:121726913|121730973	0.73309	1
chr3:121693741|121698929	0.02875	2
chr3:121714861|121730017	0.04531	1
chr1:51781164|51787789	1.22975	7
chr19:13994638|13996833	0.00867	1
chr19:13993525|13993895	0.74271	4
chr19:13993525|13996027	0.06474	1
chr17:2282647|2283735	0.42398	2
chr17:2186663|2188515	0.4629	2
chr17:2282647|2292977	0.16401	3
chr17:2236492|2244719	1.61005	7
chr17:2172658|2188515	0.22083	2
chr9:122285169|122291840	0.6931	5
chr9:20764869|20789608	0.09569	1
chr19:3981947|3983291	0.00525	1
chr19:3978023|3980880	0.00863	4
chr19:3976105|3976509	0.37623	1
chr6:13793894|13798904	0.05556	2
chr6:13800341|13807044	0.14484	1
chr6:13802243|13806974	0.13237	2
chr8:118068016|118072777	0.00874	1
chr2:140902920|140926142	0.014	1
chr3:61802833|61803784	0.01263	1
chr20:62667745|62669078	0.67023	2
chrX:105098814|105267541	0.02344	2
chr18:2718158|2752552	2.2194	3
chr18:2732265|2743928	0.29842	3
chr1:225079207|225240822	0.02194	1
chr1:225079207|225085789	0.01514	1
chr1:187303021|187329060	0.02429	1
chr11:7457796|7461336	0.00825	1
chr11:57300890|57301892	0.01138	1
chr1:35078994|35110447	0.01554	1
chr7:56076834|56078508	0.28571	1
chr4:16013275|16033509	0.17906	1
chr8:19332955|19334857	0.51748	1
chr8:19357203|19364282	0.29346	3
chr8:19361203|19373660	0.45198	1
chr8:19391582|19403137	1.82431	1
chr6:158608333|158608750	0.02209	1
chr6:158573420|158608750	0.45641	8
chr6:158573420|158625754	0.8095	21
chr11:65500494|65500650	0.18554	3
chr10:100243698|100250332	0.28642	2
chr10:100243698|100262063	0.11001	1
chr10:100243698|100260319	0.02537	1
chr10:100236850|100253539	0.1198	2
chr17:7313029|7314597	0.06212	3
chr4:84829004|84841263	0.23601	1
chr4:84713159|84721572	0.68146	2
chr4:84772835|84794979	0.23551	3
chr4:84702353|84709347	0.48597	2
chr17:81667729|81670453	0.02109	5
chr17:81667729|81672155	0.20841	13
chr17:81667729|81672768	0.11245	2
chr17:81667729|81672802	0.09335	6
chr2:196718503|196732152	0.0288	4
chr3:69004378|69009860	0.07058	1
chr3:68988269|68989017	0.34217	1
chr2:97671331|97690327	0.0534	1
chr2:97671331|97675928	0.03415	1
chr7:72694687|72728931	0.22693	1
chr7:72694687|72713798	0.32841	2
chr7:72713621|72744601	1.57052	4
chr4:48228477|48228659	0.00777	1
chr12:123735531|123737271	0.14159	1
chr5:72197755|72198652	0.01423	2
chr5:72194788|72197678	0.04283	1
chr11:66803995|66822674	0.59027	1
chr11:66796281|66828364	0.30009	3
chr11:66752638|66759096	0.48948	1
chr11:66821643|66822674	0.95488	1
chr11:66828266|66828943	0.80326	1
chr1:10258493|10268263	0.63494	5
chr11:66756353|66788269	0.27787	2
chr11:66756353|66828364	0.19204	1
chr18:74505849|74508928	0.07902	1
chrX:50598266|50608184	0.78447	1
chr15:40709025|40728824	0.16765	7
chr18:8714139|8718648	0.32614	2
chr13:25529999|25564031	0.35546	1
chr19:14158419|14159200	0.0136	1
chr17:44794367|44807469	0.01322	1
chr6:20265723|20280143	0.43573	1
chr3:47174040|47174263	0.03769	2
chr7:114132385|114180060	0.03821	2
chr10:69476000|69485215	0.26862	1
chr11:107418194|107433749	0.23878	3
chr11:107390074|107392895	3.89112	11
chr11:107416209|107433749	2.47551	2
chr11:107326924|107336713	0.0428	1
chr11:107416209|107418287	0.13061	3
chr11:107390074|107433749	0.05069	4
chr10:69483691|69498396	6.02453	2
chr2:27642429|27647943	0.21227	1
chr2:27640043|27647943	0.26496	1
chr17:43099775|43115779	0.41267	2
chr17:40256391|40277184	0.06037	2
chr17:43049121|43074521	0.20865	1
chr8:42950388|42964474	0.36137	1
chrX:118566574|118614775	0.018	1
chr2:196278528|196292750	1.29164	1
chr5:14293012|14304592	0.79915	2
chr15:75598279|75598681	0.0537	1
chr7:140127442|140139190	0.48217	2
chr5:135205260|135254012	0.08328	6
chr2:95910373|95916171	0.02623	6
chr8:99641811|99642498	0.33792	1
chr8:91102219|91135739	0.13285	4
chr8:91102219|91102844	0.25821	4
chr8:91102219|91133305	0.44124	7
chr11:108227595|108232500	0.01166	1
chr17:69273943|69284072	1.9008	3
chr17:69273959|69284072	4.36787	5
chr11:63658761|63659252	1.64928	3
chr18:346295|348163	1.00496	3
chr18:346295|357522	1.49895	1
chr6:82957312|83044655	0.05384	1
chr14:46994644|47035304	0.10371	1
chr14:104720107|104721509	0.07666	1
chr13:49094637|49138805	0.0096	1
chr13:112516440|112522509	0.1509	2
chr13:112565111|112569259	0.42684	1
chr13:112504032|112527484	1.09852	6
chr15:101303214|101305355	0.23813	2
chr3:53848664|53852997	0.0527	1
chr15:29053845|29054835	0.27741	6
chr15:29528051|29558171	0.0459	1
chr15:29541217|29549939	0.0672	1
chr13:98384730|98395476	0.13273	2
chrX:16667514|16667724	0.23149	1
chr2:203099629|203133146	0.05838	1
chr5:131455801|131548190	0.37988	2
chr5:131430859|131442537	0.56542	1
chr5:150006473|150018697	0.10141	2
chr5:131521390|131562047	0.14489	2
chr5:131498443|131548190	0.09232	1
chr8:140275658|140347946	0.05728	2
chr4:15625252|15644657	0.97478	9
chr12:111509549|111510582	14.1662	10
chr4:15625252|15625977	0.25232	1
chr12:111518249|111525316	0.15348	1
chr12:111552280|111555919	22.2121	143
chr4:109491327|109526399	0.0128	1
chr2:97859304|97908698	0.50553	1
chr2:97859304|97927487	0.39044	1
chr2:97813971|97833426	2.43655	4
chr2:97888052|97927487	0.74981	1
chr19:52354251|52373237	0.20262	70
chr19:52373111|52385324	0.24025	1
chr19:52283285|52373237	0.22449	142
chr19:52383849|52385742	5.94619	5
chr19:52383849|52385324	3.5535	4
chr19:52373111|52374427	4.02362	3
chr17:35139235|35140066	0.38793	3
chr9:100310310|100320398	0.00825	1
chr12:117165485|117186571	0.04563	1
chr12:117172471|117177641	0.1462	3
chr9:99915178|99975719	0.22669	1
chr10:78027429|78027819	0.012	1
chr14:93261602|93277844	0.0336	1
chr7:5624056|5641376	0.14237	1
chr7:5629280|5630623	0.02179	1
chr17:61074920|61084564	2.65481	5
chr17:60808004|60874738	0.0128	2
chr14:102434235|102465289	0.14269	1
chr14:102376650|102414793	0.42039	1
chr1:77044204|77068843	3.09496	15
chr1:77062975|77068843	0.66142	8
chr1:77044204|77068247	0.24874	3
chr17:28912482|28913277	0.0342	1
chr1:77935829|77936044	0.19893	2
chr1:77940968|77942221	1.43505	1
chr9:8375936|8492979	0.11023	1
chr1:77916055|77933479	0.03122	1
chr1:77918125|77918273	0.16814	4
chr9:8389232|8404660	0.01846	1
chr6:118826147|118856545	0.73296	4
chr9:26786062|26801226	0.04274	1
chr20:3322217|3330682	0.08616	2
chr12:29659880|29660885	4.38904	2
chr12:29659880|29661379	2.7171	1
chr12:29755709|29758777	0.42996	2
chr20:47282102|47310204	0.05585	3
chr20:47276314|47298947	0.07213	1
chr20:47290187|47298947	0.51339	2
chr20:47282102|47287284	0.51915	1
chr20:47282102|47347926	0.77719	11
chr20:47276314|47310204	0.45639	4
chr4:40131801|40144800	0.1851	1
chr4:40095531|40113508	0.1809	1
chr4:40112084|40118024	0.48786	5
chr4:40117869|40131919	0.20961	5
chr4:40119932|40124205	0.5852	12
chr8:120488159|120518817	0.02937	1
chr7:36576574|36594430	0.03333	1
chr10:89716436|89726521	0.1567	6
chr10:89718710|89725158	0.16185	7
chr10:89714955|89727896	0.09661	5
chr10:89743808|89754673	0.12788	13
chr10:89716436|89739096	0.01267	5
chr2:52269749|52343863	0.0384	4
chr2:52342349|52343863	0.0192	1
chr2:52104170|52105154	0.36071	12
chr5:134816430|134819004	0.09113	1
chr3:100765841|100808235	0.04371	1
chr3:100926302|100926481	0.0369	4
chr3:100823458|100834773	0.05446	2
chr3:100848801|100876560	0.04263	1
chr5:173912690|173913446	0.03419	2
chr13:45516143|45519094	6.55358	1
chr13:45476201|45483355	0.11145	2
chr14:75707018|75752955	0.05531	2
chr17:32406562|32406902	0.07069	1
chr1:196326717|196398671	0.02889	1
chrX:18936055|18941675	0.37721	1
chr15:45153144|45166246	0	1
chr15:45255330|45255998	0.43172	1
chr5:95748336|95768166	0.0114	1
chr17:50990450|50998617	1.69163	4
chr15:85740225|85741495	0.09607	1
chr17:50984923|50989872	0.35057	1
chr17:50970707|50987237	1.80518	14
chr12:105509769|105513775	0.13662	3
chr1:51110877|51111614	0.0096	1
chr1:59900965|59916100	3.7701	2
chr1:59900965|59912311	2.85462	1
chr16:68266593|68291661	0.02871	1
chr12:106686884|106720876	0.0892	1
chr12:106720759|106732249	0.03161	1
chr12:106608797|106662262	0.02623	1
chr7:39836091|39866431	0.00971	17
chr7:12214809|12230438	0.01166	1
chr2:169949605|169994456	0.03323	1
chr2:169905114|169958526	0.05932	1
chr1:15630325|15656679	0.0992	1
chr1:15646837|15651895	0.14367	1
chr1:15646837|15649823	0.06824	2
chr14:102158545|102159848	0.06777	2
chr11:73909399|73924697	0.11466	1
chr11:73909399|73919032	0.30683	2
chr1:240206799|240211235	0.20943	16
chr1:240257945|240355908	0.55969	20
chr1:240257945|240334229	0.22353	6
chr1:240294822|240392562	0.19529	2
chr14:91993809|92006448	0.07035	2
chr14:91999240|92011072	0.03536	1
chr14:91988284|92011795	0.50432	13
chr14:91999240|92011795	0.70933	11
chr14:92003419|92011072	0.91519	12
chr14:92003419|92011795	4.37709	21
chr14:91988284|92000108	0.46842	6
chr14:92014215|92033253	1.11751	24
chr14:91993809|92000108	0.55325	1
chr4:168220655|168225676	0.32593	1
chr14:106154038|106258074	0.1224	6
chr17:42126755|42130590	0.04163	2
chr4:168220655|168237795	1.03836	3
chr6:79025519|79063910	0.1229	1
chr17:67086829|67167796	0.00943	1
chr17:67107169|67167796	0.036	2
chr9:5689959|5710474	0.01749	1
chr1:109336240|109369589	0.3506	3
chr19:10491577|10492262	0.63354	4
chr19:10489192|10492262	0.00971	1
chr4:139703455|139704196	1.51264	3
chr19:52583944|52588613	0.00923	1
chr19:52582202|52588613	0.01457	1
chr12:405511|438554	0.3192	8
chr12:433174|433472	0.08787	2
chr12:405511|418636	1.10143	2
chr2:44372716|44392017	0.10532	2
chr8:41974704|42049707	0.05336	3
chr13:52141020|52143987	0.21245	2
chr12:85040490|85052251	0.025	1
chr12:85065262|85128033	0.07394	1
chr15:70980101|70984257	0.79869	9
chr15:70904552|70919193	0.37848	2
chr15:70936761|70984257	0.1293	3
chr15:70900922|70936822	0.77313	6
chr2:175163846|175164966	0.0312	3
chr2:175114690|175118369	0.03675	1
chr2:175097444|175111654	0.05006	1
chr6:129600642|129642018	0.008	1
chr6:129616212|129638629	0.07718	1
chr5:78475504|78483051	0.17777	2
chrX:31671206|31673353	0.03789	3
chr6:138473306|138481337	0.02746	1
chr12:51684174|51689096	0.60882	1
chr12:51745903|51751593	2.15396	5
chr12:51699570|51721908	0.11146	1
chr12:51699570|51706715	0.17158	1
chr8:131674048|131683266	0.14863	12
chr15:58892897|58901287	0.02442	1
chr15:80120328|80121820	0.09013	5
chr14:55671785|55673012	0.05124	1
chr14:55601757|55661612	0.01615	3
chr14:55648802|55651927	0.0636	1
chr19:46918488|46937408	2.05108	82
chr19:47000532|47000863	0.13205	3
chr19:46918488|46922356	1.56173	47
chr19:46937264|46937408	0.05262	1
chr19:46872444|46937408	0.17912	7
chr19:46971314|46971594	0.05095	4
chr4:75770439|75793901	0.25279	1
chr4:75770439|75782858	0.10154	1
chr5:69306817|69314043	0.73107	3
chr5:69282890|69311204	0.29853	3
chr5:69282890|69303929	0.40025	5
chr5:69294793|69314043	0.28474	1
chr3:179367439|179377448	0.38342	1
chr4:75770439|75774796	0.28755	1
chr3:58365874|58399377	0.06445	1
chr3:58390582|58391847	0.03752	1
chr3:58390582|58410159	0.09548	2
chr17:60494466|60502843	0.05313	1
chr17:60460663|60479271	0.08153	1
chr13:33142310|33167622	0.47468	2
chr13:33165337|33167622	0.52727	6
chr14:100968648|100985740	0.06118	1
chr6:54202105|54230917	1.45722	1
chr7:128537481|128538434	0.04977	1
chr6:17639939|17647905	0.01166	1
chr7:103321932|103322794	3.67923	177
chr6:83346173|83407901	0.47907	3
chr6:83216498|83253738	0.02251	1
chr6:83398367|83407901	4.71874	6
chr3:188225405|188341719	1.97511	1
chr3:50060956|50062108	1.4199	7
chr3:50048245|50059746	0.20933	1
chr3:49967470|49972148	0.09276	1
chr3:49962576|49972148	0.12294	1
chr3:50070455|50075330	0.19242	1
chr19:49712736|49713541	0.00971	1
chr7:9740954|9743302	0.04342	1
chr2:73599401|73615380	0.0356	9
chr12:57748984|57749722	0.00389	3
chr4:82857689|82881940	0.22286	2
chr12:57748539|57749504	0.30659	2
chrX:155489292|155509901	0.41129	1
chrX:155474539|155509901	0.61778	1
chrX:155506898|155537118	2.16109	7
chrX:155545096|155548224	2.70781	3
chr1:28459085|28496672	0.00933	1
chr2:18919213|18946243	0.11598	1
chr4:184030243|184031866	0.06446	1
chr21:21137123|21137423	0.02577	2
chr5:124701014|124745172	0.20417	2
chr5:124643511|124701269	1.04997	14
chr5:124701014|124701269	47.3149	59
chr5:124643511|124644661	2.14541	6
chr5:124639133|124644661	3.03597	24
chr5:124744084|124745172	0.10637	4
chr4:77862806|77909372	0.01457	2
chr11:66748379|66762450	0.177	2
chr2:32401163|32433804	0.71674	3
chr3:9383199|9384727	0.03907	2
chr7:103321932|103327754	0.03096	5
chr8:130152736|130236994	0.17889	3
chr17:28268775|28272312	0.0336	1
chr8:130358017|130401970	0.49344	6
chr8:17234716|17237373	2.19145	6
chr17:78414952|78419675	0.03337	2
chr2:208304171|208305013	0.04581	1
chr17:55175859|55201712	0.01267	1
chr17:56326221|56354046	0.0329	1
chr3:129812217|129832826	0.05063	1
chr5:179888103|179904812	0.05494	1
chr1:61861551|61927829	0.0256	1
chr1:61901282|62038049	0.0256	1
chr1:61864238|61927829	0.0128	1
chr8:58623220|58635546	0.97038	7
chr8:58623220|58643073	1.50123	1
chr8:58601285|58603386	3.47304	2
chr8:58635189|58643073	0.00874	1
chr4:140967623|140967873	0.04012	1
chr9:127243079|127291242	0.16515	1
chr12:1289852|1480898	0.02429	1
chr12:1289009|1290012	0.03303	1
chr2:55349518|55355751	0.10158	1
chr2:55332566|55374883	0.44401	3
chr2:55374814|55419140	0.0136	1
chr4:153291732|153296036	0.04463	1
chr16:304304|347106	0.65346	4
chr16:293488|314683	0.02623	1
chr16:304304|314683	2.17482	5
chr12:69365633|69370975	0.70529	1
chr12:69362788|69370975	0.13632	3
chr8:91343353|91394039	0.11022	1
chr10:97437191|97438703	3.34845	9
chr10:97437191|97441259	0.45838	1
chr10:97436417|97441259	0.17783	1
chr10:97436417|97437750	29.8865	14
chr10:97437191|97437750	8.90578	86
chr10:97436417|97438703	5.02013	1
chr4:48857213|48858199	0.07346	1
chr9:7274079|7277227	0.00971	1
chr5:178139836|178141227	0.18027	1
chr1:29011865|29065158	0.00874	1
chr1:29174246|29175981	0.21606	14
chr1:29148080|29159486	0.06296	1
chr1:29148080|29150192	0.25319	1
chr1:29148080|29149226	0.57928	2
chr1:29148080|29154910	1.26041	10
chr1:29148465|29154910	0.07442	2
chr1:29142922|29160517	0.16052	1
chr5:80767933|80832994	0.01541	1
chr5:80775694|80830740	0.10419	10
chr5:80654852|80679093	0.08049	1
chr5:80741464|80752256	0.0432	1
chr5:80787565|80830740	0.11717	15
chr5:80678927|80854316	0.12526	4
chr5:80767933|80830740	0.15527	5
chr17:67910877|67924589	1.26901	33
chr17:67928355|67929487	4.15128	2
chr17:67891847|67913187	0.03303	1
chr17:67886128|67932019	0.17846	1
chr17:67909582|67918838	0.30906	12
chr17:67910877|67913187	1.02317	15
chrX:18256848|18265802	0.18385	5
chr17:67909582|67932019	0.07629	2
chr17:67909582|67920143	0.19374	5
chr6:44250528|44251116	0.0476	1
chr2:229802252|229818512	0.01503	1
chr14:35605586|35742565	0.0884	1
chr14:35572560|35674709	0.02429	1
chr14:35605586|35725153	0.01666	1
chr12:2909529|2922402	2.24667	4
chr12:2909529|2931240	0.03691	1
chr12:2933418|2938285	0.48326	1
chr17:63751940|63752429	0.05565	1
chr17:63754433|63766194	0.07498	1
chr17:63751940|63766194	0.07703	1
chr17:63764016|63766194	2.91202	6
chr21:42978733|42980112	0.01138	3
chr17:63751940|63756570	0.07761	1
chr7:128313175|128315020	0.13408	1
chr7:128330819|128333362	0.18237	1
chr1:151324745|151324917	0.01166	1
chr4:172019225|172022178	0.26487	1
chr4:172019547|172022178	0.15966	1
chr1:51819800|51823786	0.1918	1
chr1:51818066|51826275	0.09185	1
chr1:51827796|51834057	0.11659	1
chr1:246335367|246355094	0.00971	2
chr6:165566384|165576539	0.13733	1
chr6:165538428|165543568	0.25458	1
chr6:3286859|3298218	0.12155	1
chr6:3410188|3415855	1.71628	9
chr6:3283852|3287091	0.83705	1
chr10:49493117|49506012	1.86041	3
chr10:49500538|49506012	3.96104	7
chr10:49500538|49524777	0.0736	1
chr10:49524033|49528525	0.36549	4
chr10:49524033|49530840	0.036	1
chr14:92946331|93076619	0.02331	1
chr12:24249871|24277312	0.00971	1
chr6:111343925|111368028	0.33088	2
chr3:28435110|28478931	0.12175	1
chr3:28390498|28492173	0.24287	1
chr5:160063542|160078168	0.04953	1
chr15:44583814|44626507	0.07629	4
chr15:44567424|44573745	0.15731	1
chr15:44651491|44660616	0.08604	1
chr15:44583690|44600632	0.05435	1
chr5:132604806|132609396	0.04214	1
chr15:66508746|66521205	0.15243	1
chr15:66513988|66540210	0.26504	1
chr15:66528852|66533013	0.26191	3
chr15:66513988|66537263	0.11692	1
chr2:61493894|61498913	0.15445	1
chr2:61528204|61529411	0.63936	4
chr2:61516342|61533903	0.11115	2
chr2:61520391|61533903	0.24954	1
chr2:61481185|61533903	0.15754	2
chr2:61481185|61482539	0.03293	1
chr7:33096493|33097362	0.5422	1
chr7:32930078|33099436	1.63998	130
chr2:151820011|151821692	0.012	1
chr12:113818103|113823321	0.12837	1
chr2:191693203|191708928	0.15989	1
chr20:35049866|35069359	0.0408	1
chr20:35044505|35101410	0.00971	1
chr15:65454263|65512564	0.22449	3
chr15:65450999|65512564	0.25782	2
chr14:76771190|76773211	0.95996	2
chr19:43747633|43747897	0.01371	1
chr19:43747442|43750747	0.36175	1
chr19:43744772|43750747	0.3421	1
chr15:91245975|91284221	0.04937	3
chr2:168063500|168129606	0.17122	2
chr15:99268525|99287951	0.04466	1
chr15:99287257|99361511	0.20951	1
chr15:99352369|99363265	0.28927	1
chr10:15140987|15141557	0.45386	18
chr10:15109702|15130312	0.31027	1
chr9:133042087|133052164	0.02914	1
chr1:45038936|45088237	0.23317	1
chr1:45087881|45145319	0.15369	1
chr8:99038423|99038566	0.004	1
chr8:99274198|99314709	0.01667	1
chr7:128335543|128336042	1.48372	10
chr16:2610462|2629969	0.0128	1
chr16:2586676|2614068	0.0176	3
chr2:186038331|186086370	1.02592	1
chr2:186081330|186099830	1.72554	4
chr2:186081330|186086370	1.72237	7
chr2:186080648|186099830	0.31353	1
chr2:186080648|186086370	2.11627	2
chr2:185950644|186086370	0.74014	7
chr3:149611142|149613661	0.09877	5
chr5:71483842|71491131	0.2373	4
chr11:77611315|77625818	0.52582	3
chr11:77624963|77629899	10.6841	9
chr11:77624963|77625818	12.3734	11
chr11:77619606|77625818	16.297	24
chr11:77622500|77629899	0.74903	5
chr17:35360243|35363826	0.07748	2
chr11:77622500|77625818	2.22344	5
chr11:77619606|77629899	9.37752	26
chr19:55202056|55204048	0.03683	1
chr5:71517322|71522949	0.47424	1
chr17:44875934|44880644	0.06749	1
chr17:44879556|44881722	0.17149	2
chr17:44859080|44860543	0.43097	1
chr15:80979042|80982182	0.04917	1
chr15:80979402|80982182	0.03686	1
chr12:100471925|100540818	0.0862	1
chr6:25465873|25520337	0.13203	2
chr1:21980824|22003088	0.0312	20
chr1:21983694|22005796	0.0104	9
chr15:32857015|33008075	0.10383	2
chr15:33064957|33088974	0.30408	6
chr15:32798804|32902040	0.34054	1
chr15:33151262|33155045	0.29983	1
chr15:33064957|33092227	0.29878	2
chr2:135631861|135661393	0.00389	3
chr6:25515675|25581439	0.15821	1
chr13:20064451|20083776	4.64901	11
chr17:49796750|49798558	0.33569	3
chr13:20058575|20059562	0.75815	1
chr13:20026612|20062971	1.02782	1
chr13:20026612|20059562	1.31285	3
chr13:19993063|20019618	0.37667	3
chr7:151477333|151498180	4.02943	3
chr17:4173909|4179877	0.22678	1
chr7:151484737|151491014	0.4663	4
chr6:121223236|121255410	0.02858	1
chr7:151490943|151498180	0.59916	1
chr10:34331117|34384254	0.23083	5
chr9:5044403|5090911	0.1172	2
chrX:19569103|19684028	0.05246	1
chrX:19569103|19595000	0.09846	11
chrX:19683823|19695741	1.33827	6
chrX:19541925|19546050	2.58002	3
chr1:66890183|66905375	0.16858	1
chr2:23798138|23863555	0.1284	1
chr9:106018806|106019200	0.06094	1
chr3:171642840|171692442	2.91131	3
chr3:171674500|171692442	0.64439	1
chr3:171733444|171735637	0.75491	1
chr3:171687371|171692442	0.012	2
chr3:171699745|171738082	0.00646	1
chr4:73102376|73125312	0.02831	3
chr2:27598070|27608039	0.22034	4
chr4:61497121|61497348	9.01074	10
chr4:61253351|61255701	0.51764	7
chr4:61381028|61383189	0.31824	1
chr1:64860105|64879148	0.09304	1
chr1:64835396|64836215	0.06516	2
chr12:69879028|69927748	0.08371	1
chr12:69890971|69893840	0.67021	1
chr10:110578628|110591132	0.07783	5
chr10:68422225|68470163	0.23968	3
chr3:197871325|197875775	0.00874	1
chr10:68442917|68450247	0.44143	4
chr9:120826765|120831459	0.03969	1
chr4:56910630|56911536	0.21044	1
chr4:56910630|56919870	0.21247	1
chr11:62528588|62528740	0.31984	1
chr15:34860042|34867609	2.55287	4
chr6:154825438|154825705	0.0413	5
chr8:124975606|124978090	0.64746	3
chr4:169155480|169156679	3.03186	2
chr4:169130046|169156679	0.06223	1
chr4:169106847|169122266	0.65203	3
chr4:169120819|169122266	0.49388	1
chr5:142385528|142467831	0.0424	2
chr5:32363948|32390437	0.84845	7
chr2:237735268|237760205	0.64265	3
chr2:237682625|237683495	1.09402	6
chr2:237708544|237720822	0.84223	1
chr15:50574274|50583159	1.33051	4
chr15:50569887|50575789	0.68972	1
chr15:50631417|50648885	1.91779	4
chr18:59466739|59480238	0.38379	1
chr5:32379115|32407021	0.05829	1
chr4:81167161|81205060	0.45038	3
chr5:77046347|77048272	11.9684	17
chr5:32395159|32400203	1.37331	32
chr8:102829821|102836390	0.0559	1
chr5:100856103|100895785	0.26203	5
chr9:86301276|86303201	0.05523	1
chr10:68722455|68755536	0.35951	4
chr9:35228015|35243364	2.2131	6
chr15:35096526|35118354	0.68285	1
chr8:141182530|141184117	0.00971	1
chr15:78462922|78497311	0.01903	1
chr8:99170039|99275254	0.3421	1
chr15:67550034|67600749	0.16659	1
chr6:43331698|43365440	0.02977	1
chr15:67580754|67630927	0.25257	1
chr15:67585890|67600749	0.0885	1
chr15:67664597|67703408	5.31576	7
chr15:67646231|67664645	1.19432	3
chr14:57274244|57283230	0.43262	1
chr9:35295696|35313989	15.6266	27
chr8:117984342|118013318	0	1
chr5:138372674|138393372	0.05912	1
chr5:138420901|138424148	0.11237	1
chr7:75437515|75439224	0.14701	1
chr16:88485939|88489153	0.19799	5
chr2:99078659|99104118	0.0592	2
chr9:17226203|17239297	0.32902	4
chr14:103708522|103711567	0.0288	1
chr9:35228015|35237826	0.06856	2
chr22:23095247|23096418	0.54929	4
chr5:170878097|170881896	1.22604	11
chr5:150725081|150729731	0.004	22
chr2:97547703|97549491	0.1603	2
chr17:77980387|78005079	0.05861	2
chr7:107179879|107186681	0.72372	4
chr4:84713159|84740416	0.17001	1
chr5:34840665|34880308	0.10434	1
chr20:36074307|36112480	0.0192	2
chr2:27207639|27212146	0.19202	1
chr5:66202825|66208992	1.26201	5
chr1:39429835|39430755	0.04933	2
chr1:39372479|39382152	0.19582	1
chr1:39379203|39388658	0.13439	4
chr1:46279182|46298370	0.05814	2
chr9:110972073|110978759	0.12478	1
chr9:110972073|111036201	0.22944	1
chr16:14586318|14604226	1.30822	2
chr16:14552021|14586361	0.78393	2
chr16:14606484|14617650	1.00385	3
chr18:46827959|46829867	2.64088	2
chr9:96392398|96398314	0.32385	5
chr16:14552021|14555709	0.82731	4
chr5:75199631|75210868	0.01457	1
chr21:37108392|37185774	0.44654	15
chr2:158603070|158634289	1.30769	4
chr21:37121817|37140673	0.41452	3
chr2:158533180|158533316	0.07381	1
chr2:158533180|158603104	2.98946	4
chr2:158577271|158603104	0.10898	1
chr2:158620990|158621421	0.74049	1
chr2:158533180|158577383	0.8543	2
chr2:158533180|158533534	0.07294	2
chr4:147847151|147866816	0.54901	8
chr4:147875021|147881932	1.03986	2
chr4:147906638|147966839	0.60333	2
chr21:38575662|38584945	0.19987	1
chr14:50747992|50754867	0.13503	3
chr14:50759857|50771468	0.11885	2
chrX:103037256|103038129	0.00389	1
chr10:101975212|102002072	0.13281	1
chr10:102025156|102029745	0.21917	1
chr10:102009374|102014024	0.48022	1
chr10:101939863|102025248	0.13252	1
chr7:148836822|148847305	0.04624	1
chr7:148832634|148837000	0.11631	1
chr7:148817877|148847305	0.16998	9
chr7:148828740|148832750	0.17018	1
chr7:148818978|148819687	0.73386	2
chr12:830003|862270	0.2233	9
chr3:105776396|105776542	0.04557	1
chr3:105670233|105685466	0.89388	3
chr3:105776396|105867591	0.30873	1
chr17:72712798|72736719	0.01166	2
chr11:33043750|33072653	0.048	1
chr12:98544230|98547671	0.14733	3
chr16:89098591|89112246	0.04274	2
chr15:58888385|58894193	0.00389	2
chr15:58912563|58921556	0.00874	1
chr2:199414498|199433514	0.12074	1
chr5:12363711|12367994	0.1064	1
chr12:122073342|122073754	0.014	1
chr14:72981789|72993357	0.43002	1
chr14:72993143|72998315	0.35159	2
chr20:35870955|35914197	0.04274	1
chr20:35899370|35918031	0.03303	1
chr2:201545543|201575326	5.22698	5
chr12:72242285|72248787	0.12223	2
chr12:72331532|72331872	0.06474	1
chrX:107147743|107153503	0.6211	5
chr14:100947034|100968724	0.13671	2
chr17:31155983|31169997	4.22404	17
chr17:31200422|31214585	2.25854	7
chr17:31155983|31265339	0.10071	1
chr17:31169891|31219118	0.17874	1
chr17:31169891|31182665	0.72494	2
chr17:31200422|31265339	0.65165	7
chr13:45336536|45337388	0.73116	7
chr14:100947034|100969545	0.16131	2
chr19:15386890|15387765	0.01275	3
chr11:34108211|34127599	0.20248	1
chr11:34108211|34118503	0.05843	2
chr11:34108211|34124400	0.02467	2
chr11:34108211|34113838	0.29897	2
chr11:34122459|34127599	0.18751	1
chr11:34108211|34122592	0.02754	1
chr8:66828654|66843547	0.18471	1
chr3:138505295|138531623	0.78106	3
chr3:138542691|138572984	2.45923	1
chr3:138570318|138572914	2.3846	2
chr3:138542691|138572932	1.49991	3
chr3:138525490|138572932	0.89729	2
chr1:45457564|45475148	0.0962	4
chr1:45413767|45457871	0.02247	3
chr5:141316353|141317335	0.0192	1
chr18:21768682|21779530	0.02829	2
chr20:63988805|63989566	0.0369	1
chr20:63983135|63993485	0.01322	6
chr15:25040803|25042644	0.81522	2
chrX:48982979|48993578	0.02234	1
chr15:25266431|25278884	2.84267	11
chr8:38387950|38404506	0.06347	1
chr2:1839149|1892287	2.13836	4
chr15:29759891|29773357	0.4576	13
chr13:101824351|101875296	0.33173	7
chr6:25465873|25556850	0.11599	2
chr16:72200400|72391215	0.00874	1
chr20:50942031|50955285	0.62071	3
chr20:50935030|50955285	0.06103	6
chr20:50942031|50948662	0.3394	1
chr21:43729852|43730220	0.23198	112
chr21:43734069|43743807	1.01253	2
chr21:43746079|43749080	9.74364	21
chr21:43734069|43746125	0.16355	2
chr21:43734069|43755764	0.04114	1
chr1:62618706|62625401	0.3096	1
chr6:145684741|145686296	0.10659	1
chr16:20799263|20801359	0.17774	2
chr16:20802796|20803670	1.01654	1
chr12:29338531|29345540	0.13211	4
chr12:29338535|29341218	0.00951	1
chr12:29338049|29341218	0.01723	1
chr2:120127688|120168007	0.52991	20
chr4:165085586|165088602	0.0652	1
chr2:95888092|95910445	0.068	10
chr2:95884340|95906703	0	4
chr2:95919733|95958785	0	49
chr2:95886048|95899336	0.0152	12
chr2:95895562|95914180	0.0289	2
chr2:95884340|95895471	0	10
chr7:6737076|6737936	0.87913	2
chr3:51541589|51552063	0.49536	1
chr3:51541498|51590559	11.4163	10
chr15:54235030|54322095	0.052	2
chrX:45020610|45037689	0.12831	1
chr12:292759|356537	0.10393	1
chr7:100023419|100030375	0.61716	1
chr7:100023419|100024307	72.1259	101
chr7:100019231|100024307	0.42903	1
chr7:100024154|100030375	0.02027	2
chr9:84075428|84082776	0.02874	3
chr9:84075428|84114200	0.01331	1
chr9:84081938|84096747	0.1009	2
chr8:70674818|70731307	0.03303	1
chr9:121961|172172	0.05051	1
chr3:134188837|134211607	0.04106	1
chr5:168493894|168510686	0.35941	1
chr5:168488602|168498046	2.41711	1
chr3:134183002|134211607	0.48458	2
chr5:40728345|40730343	2.0679	1
chr16:4651963|4652824	2.31748	3
chr7:134941092|134950514	0.30491	1
chr16:4671391|4673744	0.01429	1
chr9:68339263|68392473	0.0192	7
chr7:16694834|16697061	0.57468	6
chr17:42490487|42501304	0.04206	1
chr17:42490487|42495716	0.14497	1
chr7:96170045|96193183	0.35985	1
chr17:42480667|42490637	0.27891	1
chr5:14270825|14280436	1.79765	10
chr5:9421677|9437852	0.31499	6
chr5:9379823|9423238	0.437	2
chr1:168375973|168379782	0.0293	5
chr14:75109685|75110371	5.93011	3
chr14:75120510|75124223	0.92894	2
chr10:104842792|104977493	0.04658	1
chr14:75117195|75124223	0.85739	1
chr14:75113339|75124223	0.5686	1
chr9:92222520|92240961	0.07274	1
chr1:88887261|88955225	0.006	1
chr14:60734316|60879835	0.06	2
chr1:243316755|243378863	0.91427	94
chr1:243270105|243344331	0.54613	13
chr1:243270105|243308177	0.99172	6
chr1:243415702|243426558	11.8717	272
chr1:243293091|243316893	0.4314	2
chr1:243293091|243344331	1.3821	24
chr1:243270105|243378863	0.31057	5
chr5:139614586|139623461	5.87324	2
chr4:39837478|39842056	0.60318	7
chr4:39908395|39925933	0.38712	1
chr4:39910244|39925933	0.51615	1
chr4:39902347|39925933	0.38582	2
chr4:39913611|39925933	7.58433	22
chr4:39869394|39890364	1.11629	4
chr7:107527237|107548332	0.39634	7
chr4:39898389|39925933	0.30235	2
chr4:39869394|39925933	0.25981	1
chr6:128059477|128067792	0.51732	1
chr5:139600372|139627057	0.10693	1
chr2:99360465|99361820	0.0405	1
chr2:99371656|99379428	0.02206	3
chr3:108648918|108662257	0.0192	1
chr18:23819841|23827467	0.04663	1
chr11:90158145|90163617	0.43756	1
chr11:90158145|90173915	0.25531	2
chr11:90177853|90178117	1.38443	1
chr1:20829147|20851478	0.13457	1
chr1:20807152|20813239	0.20327	2
chr5:177337731|177351553	0.03514	1
chr5:177334284|177338605	0.14923	1
chr5:177337400|177351553	0.01525	1
chrX:118396970|118410959	0.18719	1
chrX:118387340|118404444	0.09709	2
chr12:43736381|43755261	0.01856	1
chr9:33029885|33030667	0.61094	5
chr9:13246130|13250372	0.00525	1
chr1:170038290|170039288	0.053	1
chr1:20637842|20639992	0.45238	1
chr1:20650629|20650923	0.006	1
chrX:75741698|75746069	0.09546	3
chrX:75745618|75746069	0.34656	1
chr9:33029885|33034330	0.08655	1
chr2:195787010|195809871	0.21654	2
chr2:195922088|196001858	0.08117	1
chr2:195984632|196028047	0.20487	1
chr2:195957261|195960945	0.08464	9
chr2:195969948|195988229	0.20732	13
chr16:3736036|3810779	0.0984	1
chr16:3835082|3835689	0.009	1
chr16:19118352|19120531	0.14492	11
chr16:19118395|19119251	0.00733	1
chr12:88089032|88107098	0.00777	1
chr12:88106675|88126438	0.01457	1
chr10:72898664|72954696	0.04174	1
chr5:32268701|32282856	0.05246	1
chr1:85376766|85413836	0.15636	1
chr16:6056975|6059253	0.0272	1
chrX:23679165|23683705	0.0471	1
chr7:122541405|122581290	0.08686	7
chr5:83537007|83555038	2.81387	92
chr1:35527668|35527954	0.02084	2
chr1:35460305|35474906	0.02331	1
chr1:186406083|186436309	0.13174	1
chr4:55411614|55429065	0.02137	1
chr4:164111588|164184522	0.04317	2
chr11:43399888|43407577	0.85543	5
chr1:164625157|164626096	0.0459	1
chr3:185931455|185932846	0.084	1
chr2:191350162|191364276	0.02757	1
chrX:110020352|110081055	0.01138	1
chr5:88282042|88410194	0.25454	3
chr5:88282042|88292883	1.35	3
chr5:88285741|88292643	1.71629	6
chr5:88285744|88292643	1.46918	3
chr5:88282042|88292643	4.38283	11
chr1:240123179|240145787	0.01554	1
chr6:99404603|99414690	0.01821	3
chr6:100605568|100638821	0.05021	1
chr6:100715462|100806070	0.0497	1
chr13:44989603|45028003	0.00963	3
chr3:10065394|10085922	0.04786	8
chr3:10081100|10088950	0.098	1
chr9:6477622|6498158	0.0989	1
chr11:13372163|13376728	0.02267	1
chr2:148946899|148962119	0.19998	7
chr22:41621990|41657032	0	1
chr4:19533548|19537094	0.03419	1
chr11:87071523|87096956	0.17448	1
chr2:159097637|159150556	0.19182	12
chr2:159163283|159172272	0.27523	1
chr2:159065896|159136298	0.19827	5
chr20:37003702|37067297	0.04926	2
chr2:159065896|159150556	0.06349	1
chr2:159136194|159150556	7.44001	17
chr20:37003702|37068186	0.0195	1
chr20:37018279|37055656	0.08649	1
chr11:129035209|129041009	0.18042	1
chr11:129040928|129113625	0.06353	4
chr1:116384830|116387477	0.00667	1
chr16:68203951|68205461	0.02867	3
chr5:142885298|142913293	0.75636	3
chr6:42852092|42853738	0.89628	3
chr6:42822018|42830172	0.96753	2
chr7:130273076|130276738	0.0115	1
chr14:74713485|74723344	0.03691	1
chr6:42822796|42830172	2.65698	4
chr12:50430498|50454417	0.87293	2
chr12:50430498|50441643	1.44456	1
chr12:50412405|50454417	0.39617	4
chr12:50427762|50453672	0.37955	1
chr12:50435488|50440549	0.22757	3
chr6:42828493|42830172	1.04289	2
chr17:2400809|2400977	0.00389	11
chr13:45377061|45383169	0.07058	1
chr13:45377061|45383235	0.0334	1
chr13:45378530|45379335	0.02354	1
chr13:77719532|77753358	15.254	59
chr13:77743016|77753358	0.33099	4
chr13:77719532|77746855	2.80833	22
chr13:77744283|77753358	2.69606	7
chr13:77744283|77746855	0.42812	5
chr13:77719532|77761110	0.14978	6
chr13:77719517|77753358	0.63657	1
chr6:36451534|36475062	0.01166	1
chr9:15562181|15591556	0.03303	1
chr7:50669722|50732368	0.48256	2
chr1:114730258|114750207	0.12531	1
chr4:83421563|83446086	0.15176	1
chr4:83431664|83441403	0.04913	1
chr3:113395750|113407041	0.35584	2
chr1:35631274|35636432	0.07435	1
chr1:35605233|35609408	0.07203	3
chr7:21765428|21818339	0.18325	4
chr22:40277077|40285770	1.0486	1
chr9:4561449|4572388	0.0819	1
chr7:21588064|21690881	0.33501	7
chr10:110584183|110589708	0.0096	1
chr3:57907884|57909150	0.06426	2
chr3:57847197|57862086	0.776	3
chr3:57871636|57890100	0.28605	3
chr5:154830801|154838178	0.26943	1
chr5:154822472|154834934	0.01015	1
chr1:10363283|10365648	3.6388	5
chr1:150460060|150464727	0.14214	2
chr1:150440923|150460317	0.16583	1
chr1:150457288|150460317	0.04768	1
chr8:25275386|25325547	0.06251	1
chr1:150417596|150446401	1.50646	1
chr1:150444251|150446401	2.40571	3
chr1:150440923|150446401	1.98671	9
chr1:150417596|150457570	0.26365	1
chr6:17647807|17675770	0.12119	1
chr6:17646067|17665385	0.08621	2
chr6:17624561|17626164	0.21891	1
chr6:17637153|17649300	0.21542	1
chr12:66203711|66228370	5.64955	7
chr2:152719898|152735126	0.07354	1
chr5:83203552|83258677	0.0068	4
chr9:17226203|17342444	0.13147	21
chr9:17388162|17395069	0.8667	18
chr9:17226203|17236588	2.47919	59
chr9:17340827|17342444	0.20839	1
chr9:17309058|17416189	2.68179	66
chr9:17366617|17416189	0.77666	22
chr9:17309058|17342444	1.56471	38
chr3:120334862|120335953	0.5546	1
chr2:73599401|73603304	0.03851	1
chr2:73557220|73573424	0.25699	1
chr2:73519775|73559142	0.23352	2
chr3:89231988|89234030	0.00971	1
chr17:44435065|44474903	0.40821	4
chr17:44405921|44464544	0.32119	4
chr17:44419275|44438715	0.26921	2
chr17:44435065|44467114	0.31721	2
chr17:44435065|44438715	0.3896	2
chr9:111428042|111442424	2.45931	2
chr9:111425418|111433372	0.43495	1
chr8:103766227|103768775	0.00946	1
chr2:8287338|8312846	0.1164	2
chr2:8287338|8312849	0.41312	3
chr2:8287338|8302425	0.15617	3
chr2:8287338|8326424	0.47332	4
chr20:44916756|44924256	0.06273	2
chr12:15328022|15332060	0.02829	5
chr20:44921594|44924256	0.08211	3
chr20:44916756|44919277	2.02233	3
chr5:140504821|140529796	0.09749	1
chr5:140438461|140449305	2.1868	16
chr11:32635696|32654972	0.3383	5
chr4:7786194|7800653	0.022	1
chr4:7816018|7872080	0.05981	1
chr4:7809614|7872080	0.07995	1
chr5:31448547|31466281	0.02566	2
chr5:31464236|31495372	0.07435	2
chr5:31495286|31515219	0.10034	1
chr2:217163356|217165454	0.02697	1
chr14:88702446|88754671	0.1505	1
chr3:129857250|129880559	0.84839	2
chr3:129827803|129880562	1.13883	6
chr3:129832774|129880559	1.25432	2
chr3:129827803|129828508	3.06268	8
chr14:88657376|88688473	0.24908	3
chr6:107030025|107044332	0.0405	1
chr6:107039749|107044332	2.2956	5
chr6:107039749|107040524	2.05504	1
chr6:107039749|107040230	0.66321	1
chr5:179617989|179618323	0.03419	1
chr1:81837005|81990447	0.07037	6
chr2:95886048|95921810	0.06217	8
chr9:19353844|19354646	0.0136	1
chr2:9356047|9368519	0.79097	2
chr20:20601682|20611426	0.12992	1
chr2:9279317|9344800	0.0192	1
chr2:48451008|48465642	1.37951	9
chr2:48471087|48480016	0.05977	2
chr1:97549560|97699547	0.35169	1
chr2:48495679|48507385	0.04023	1
chr10:48555463|48583152	0.02467	1
chr22:20824326|20838731	3.07232	3
chr22:20834562|20838731	0.36955	1
chr8:91102219|91118552	0.0254	1
chr1:243199060|243225321	1.10476	2
chr1:243199060|243211964	0.63353	3
chr1:243186259|243225321	0.25547	4
chr1:243164284|243191494	0.03028	1
chr2:42642429|42642880	0.01886	2
chr7:21655832|21690881	0.17512	1
chr10:98614904|98744056	1.33205	8
chr10:98614904|98744052	0.16112	1
chr11:77672042|77675256	0.03371	1
chr11:77698487|77702495	4.49226	173
chr11:77675036|77693611	3.50504	84
chr11:77685105|77693611	3.39115	4
chr11:77740731|77747128	1.10218	1
chr11:77683710|77702495	0.13641	7
chr7:21599787|21639065	0.05972	1
chr7:21807879|21818339	0.0504	4
chr4:37928799|37929982	0.12029	1
chr6:150877634|150885734	0.74241	1
chr6:150876090|150887981	0.56932	5
chr6:150905650|150938745	0.0629	1
chr6:138355842|138362356	0.10815	1
chr15:36804578|36832705	0.01554	1
chr5:112184016|112209982	0.86327	5
chr5:112259229|112280323	0.35116	1
chr5:112194568|112240810	0.04518	3
chr9:71326960|71329277	0.67372	35
chr5:112204375|112209982	0.57443	1
chr9:71326504|71329277	0.17197	3
chr8:103910134|103989421	0.28357	5
chr1:36804987|36841939	0.00874	1
chr8:103910134|103961133	0.29117	5
chr2:214726568|214792445	0.01166	1
chr2:214767482|214783192	0.01166	1
chr16:80291373|80300900	0.0576	1
chr7:140477021|140477430	0.01138	1
chr10:101798842|101806143	0.05311	1
chr10:101797980|101804019	0.1006	1
chr10:101792839|101810328	1.25857	9
chr10:101787364|101807901	0.09399	2
chr10:101798842|101810328	0.17145	2
chr12:8830662|8832741	0.43585	3
chr6:26188862|26189019	0.14692	2
chr6:154801971|154860998	0.03949	1
chr14:72594327|72629736	0.38731	1
chr17:46170855|46352930	0.03614	7
chr12:76390420|76450988	0.0152	1
chr4:177353308|177354105	0	1
chr10:68483420|68516843	0.40773	2
chr10:68487144|68488629	2.28894	1
chr10:68483420|68493570	1.97163	2
chr10:68483420|68506718	1.23627	1
chr3:138688875|138712304	0.82676	2
chr3:138688875|138699095	0.34751	1
chr20:3583898|3584880	0.05941	2
chr6:121106023|121161056	0.10695	1
chr4:139334174|139370404	0.04571	1
chr6:121292053|121310847	0.10671	1
chr5:168557423|168568998	0.76618	10
chr10:12380764|12381430	0.01726	1
chr5:168561393|168568998	0.03303	1
chr5:168559032|168568998	1.9489	15
chr5:168568646|168568998	4.84487	13
chr5:168566013|168568998	1.29196	10
chr5:168559032|168566266	1.10551	4
chr12:122377389|122377960	1.94195	1
chr12:122316749|122341697	0.39521	5
chr12:122327947|122328426	3.93652	27
chr12:122327947|122333143	2.55467	5
chr12:122316749|122324381	0.04338	2
chr18:69895701|69910602	0.12211	1
chr2:195936599|196001858	0.07577	2
chr15:44648866|44660616	0.24874	4
chr15:44633505|44649011	0.26173	1
chr15:44567424|44572820	1.29445	2
chr15:44583814|44584558	0.29674	1
chr15:44569398|44570658	2.29096	6
chr15:44615363|44629388	0.36776	3
chrX:53625157|53627515	0.14436	1
chr14:96527953|96565214	0.01554	1
chr11:75477619|75506825	0.0192	1
chr11:73015809|73037054	0.01457	1
chr2:61522643|61526462	0.07094	1
chr2:61492035|61526521	0.08859	1
chr7:157163810|157207935	0.28767	2
chr7:157163810|157182328	0.14334	1
chr7:157183878|157225539	0.26636	1
chr7:157223254|157248580	1.23878	1
chr7:157169048|157170450	3.37919	1
chr7:157186834|157187021	0.37358	1
chr7:157169048|157187021	1.07057	1
chr22:33761371|33761558	1.18987	5
chrX:48266854|48391973	0.0392	76
chr8:95078521|95079067	0.06897	1
chr11:120406118|120417657	0.05454	1
chr11:120431771|120473127	0.20554	2
chr11:120437308|120445464	0.08845	1
chr4:77048449|77055380	0.07537	1
chr4:77056085|77056323	0.02863	1
chr10:92630176|92645642	0.05305	1
chr14:70742351|70742591	1.49382	1
[truncated: 72,814 more rows]

## Sheet: Supplementary Fig. 1d
Species	Type	Category	Number of circRNAs
human	Known	>=1	69932
human	Known	>=2	42720
human	Known	>=5	15577
human	Known	>=10	7212
human	Known	>=20	3287
human	Known	>=50	1102
human	Known	>=100	453
human	novel	>=1	67711
human	novel	>=2	11617
human	novel	>=5	1382
human	novel	>=10	453
human	novel	>=20	142
human	novel	>=50	43
human	novel	>=100	11

## Sheet: Supplementary Fig. 1e
Species	Type	Percentage
human	antisense	0.139938
human	intergenic	0.0909107
human	intron	0.213832
human	exon	0.563204
mouse	antisense	0.140068
mouse	intergenic	0.0587443
mouse	intron	0.166558
mouse	exon	0.637743

## Sheet: Supplementary Fig. 1f
phastCons Score	Type	Species
0.309349	known	human
0.986541	known	human
0.970408	known	human
0.991466	known	human
0.943114	novel	human
0.874693	known	human
0.732826	known	human
0.962525	known	human
0.978716	known	human
0.0856698	known	human
0.890573	known	human
0.880583	novel	human
0.860388	known	human
0.655352	known	human
0.0856698	known	human
0.999491	known	human
0.943114	novel	human
0.943831	known	human
0.878425	known	human
0.995032	known	human
0.927741	known	human
0.99999	known	human
0.961261	known	human
0.936475	known	human
0.955048	known	human
0.938702	known	human
0.879407	known	human
0.921333	known	human
0.05375	novel	human
0.0373431	novel	human
0.95025	known	human
0.938681	known	human
0.484933	known	human
0.943158	known	human
0.769709	novel	human
0.943114	novel	human
1	known	human
0.362045	known	human
0.0856698	known	human
0.723039	known	human
0.90799	known	human
0.528056	known	human
0.759804	known	human
0.915865	known	human
0.974977	known	human
0.98525	known	human
0.945224	novel	human
0.974977	known	human
0.98525	known	human
0.996247	known	human
0.846372	known	human
0.67186	novel	human
0.561638	novel	human
0.535791	novel	human
0.944753	known	human
0.925195	known	human
0.916717	novel	human
0.730336	novel	human
0.943114	novel	human
0.0856698	known	human
0.999491	known	human
0.91403	known	human
0.967449	known	human
0.769709	novel	human
0.0856698	known	human
0.999491	known	human
0.024586	novel	human
0.214839	known	human
0.057669	known	human
0.606122	known	human
0.938895	known	human
0.943114	novel	human
0.771253	novel	human
0.809217	known	human
0.374363	known	human
0.982098	novel	human
0.960217	novel	human
0.960217	novel	human
0.191629	novel	human
0.73961	novel	human
0.982098	novel	human
0.960217	novel	human
0.960217	novel	human
0.337528	known	human
0.496645	known	human
0.144266	novel	human
0.496645	novel	human
0.544124	known	human
0.0942319	known	human
0.591845	known	human
0.650092	known	human
0.671246	known	human
0.809217	known	human
0.374363	known	human
0.0871144	known	human
0.605764	known	human
0.337528	known	human
0.20187	known	human
0.205404	novel	human
0.145419	novel	human
0.643326	novel	human
0.329558	novel	human
0.435601	novel	human
0.294517	known	human
0.282548	known	human
0.123195	known	human
0.188345	known	human
0.00106186	known	human
0.591845	known	human
0.854705	known	human
0.555137	known	human
0.0723962	known	human
0.0322391	known	human
0.964382	known	human
0.99194	known	human
0.964382	known	human
0.99194	known	human
0.806265	known	human
0.181229	known	human
0.150335	novel	human
0.167095	novel	human
0.258951	known	human
0.814703	known	human
0.814703	known	human
0.627512	known	human
0.953367	known	human
0.650092	known	human
0.671246	known	human
0.229544	novel	human
0.294517	known	human
0.282548	known	human
0.650092	known	human
0.671246	known	human
0.0871144	known	human
0.605764	known	human
0.650092	known	human
0.671246	known	human
0.858986	known	human
0.876721	known	human
0.876721	known	human
0.650092	known	human
0.671246	known	human
0.806265	known	human
0.181229	known	human
0.91723	known	human
0.823556	known	human
0.924803	known	human
0.909159	known	human
0.909159	known	human
0.637048	novel	human
0.982098	novel	human
0.960217	novel	human
0.960217	novel	human
0.650092	known	human
0.671246	known	human
0.806265	known	human
0.181229	known	human
0.964382	known	human
0.99194	known	human
0.891786	known	human
0.890573	known	human
0.368981	novel	human
0.0401657	known	human
0.351425	known	human
0.597809	known	human
0.914209	known	human
0.0680262	known	human
0.829435	known	human
0.935318	known	human
0.931563	known	human
0.85096	known	human
0.899762	known	human
0.85096	known	human
0.899762	known	human
0.385511	known	human
0.93537	known	human
0.129723	known	human
0.260579	known	human
0.809217	known	human
0.374363	known	human
0.893802	known	human
0.827646	known	human
0.597809	known	human
0.760957	known	human
0.258951	known	human
0.814703	known	human
0.814703	known	human
0.0149623	known	human
0.826465	known	human
0.0149623	known	human
0.856566	known	human
0.935318	known	human
0.964128	known	human
0.999218	known	human
0.681257	known	human
0.935318	known	human
0.931563	known	human
0.909529	known	human
0.453923	known	human
0.621906	known	human
0.627512	known	human
0.953367	known	human
0.935318	known	human
0.981417	known	human
0.964382	known	human
0.99194	known	human
0.00171277	known	human
0.130983	novel	human
0.247587	novel	human
0.214604	novel	human
0.282599	known	human
0.154115	known	human
0.982098	novel	human
0.960217	novel	human
0.960217	novel	human
0.830325	known	human
0.899	known	human
0.0871144	known	human
0.605764	known	human
0.935318	known	human
0.931563	known	human
0.0871144	known	human
0.591845	known	human
0.146501	known	human
0.935318	known	human
0.931563	known	human
0.0871144	known	human
0.605764	known	human
0.0680262	known	human
0.829435	known	human
0.839398	known	human
0.92213	known	human
0.735299	known	human
0.734841	known	human
0.0283125	novel	human
0.627512	known	human
0.953367	known	human
0.935318	known	human
0.978924	known	human
0.935318	known	human
0.931563	known	human
0.0723962	known	human
0.0322391	known	human
0.981797	known	human
0.98462	known	human
0.983676	known	human
0.93537	known	human
0.0871144	known	human
0.605764	known	human
0.0871144	known	human
0.605764	known	human
0.650092	known	human
0.671246	known	human
0.519837	known	human
0.609554	known	human
0.0395005	novel	human
0.337528	known	human
0.496645	known	human
0.874682	known	human
0.510909	known	human
0.0871144	known	human
0.605764	known	human
0.063439	novel	human
0.967182	novel	human
0.935318	known	human
0.931563	known	human
0.809217	known	human
0.374363	known	human
0.577547	known	human
0.880921	known	human
0.735299	known	human
0.734841	known	human
0.650092	known	human
0.671246	known	human
0.964382	known	human
0.99194	known	human
0.681257	known	human
0.809217	known	human
0.374363	known	human
0.735299	known	human
0.779081	known	human
0.809217	known	human
0.374363	known	human
0.328445	known	human
0.890573	known	human
0.735299	known	human
0.734841	known	human
0.9931	known	human
0.965459	known	human
0.00754348	novel	human
0.964382	known	human
0.99194	known	human
0.621692	novel	human
0.657163	novel	human
0.741923	known	human
0.916752	known	human
0.935318	known	human
0.964128	known	human
0.991451	known	human
0.824305	known	human
0.627512	known	human
0.953367	known	human
0.809217	known	human
0.374363	known	human
0.463273	known	human
0.0871144	known	human
0.605764	known	human
0.964382	known	human
0.99194	known	human
0.0871144	known	human
0.605764	known	human
0.935318	known	human
0.978924	known	human
0.173282	known	human
0.681257	known	human
0.809217	known	human
0.374363	known	human
0.369418	known	human
0.935318	known	human
0.964128	known	human
0.0871144	known	human
0.605764	known	human
0.294517	known	human
0.282548	known	human
0.0723962	known	human
0.0322391	known	human
0.935318	known	human
0.931563	known	human
0.0769571	novel	human
0.205404	known	human
0.260579	known	human
0.0678007	novel	human
0.0822176	novel	human
0.154505	novel	human
0.0283037	novel	human
0.964382	known	human
0.99194	known	human
0.935318	known	human
0.964128	known	human
0.891786	known	human
0.999491	known	human
0.0723962	known	human
0.0322391	known	human
0.0680262	known	human
0.829435	known	human
0.935318	known	human
0.931563	known	human
0.614248	novel	human
0.834966	novel	human
0.935318	known	human
0.931563	known	human
0.294517	known	human
0.282548	known	human
0.294517	known	human
0.282548	known	human
0.991451	known	human
0.996962	known	human
0.935318	known	human
0.981417	known	human
0.809217	known	human
0.374363	known	human
0.650092	known	human
0.671246	known	human
0.56346	novel	human
0.20187	novel	human
0.577547	known	human
0.880921	known	human
0.577547	known	human
0.880921	known	human
0.71868	novel	human
0.365126	novel	human
0.723039	known	human
0.999491	known	human
0.935318	known	human
0.931563	known	human
0.935318	known	human
0.931563	known	human
0.591845	novel	human
0.161908	novel	human
0.544124	known	human
0.0942319	known	human
0.591845	known	human
0.935318	known	human
0.931563	known	human
0.9629	novel	human
0.843534	novel	human
0.062978	novel	human
0.809217	known	human
0.374363	known	human
0.0504362	novel	human
0.0723962	known	human
0.0322391	known	human
0.990984	known	human
0.890573	known	human
0.809217	known	human
0.374363	known	human
0.154294	novel	human
0.12136	novel	human
0.130983	novel	human
0.247587	novel	human
0.214604	novel	human
0.130983	novel	human
0.466575	novel	human
0.214604	novel	human
0.909529	known	human
0.453923	known	human
0.621906	known	human
0.71868	novel	human
0.365126	novel	human
0.544602	novel	human
0.98063	novel	human
0.935318	known	human
0.978924	known	human
0.294517	known	human
0.282548	known	human
0.258951	known	human
0.814703	known	human
0.814703	known	human
0.809217	known	human
0.374363	known	human
0.258951	known	human
0.814703	known	human
0.814703	known	human
0.935318	known	human
0.931563	known	human
0.809217	known	human
0.374363	known	human
0.0871144	known	human
0.605764	known	human
0.990767	known	human
0.724293	known	human
0.0871144	known	human
0.605764	known	human
0.0871144	known	human
0.605764	known	human
0.0979825	novel	human
0.873401	novel	human
0.0871144	known	human
0.605764	known	human
0.935318	known	human
0.981417	known	human
0.627512	known	human
0.953367	known	human
1	known	human
0.938704	known	human
0.893336	novel	human
0.12645	novel	human
0.676599	known	human
0.935988	known	human
1	novel	human
0.944974	known	human
0.968789	known	human
0.809217	known	human
0.374363	known	human
0.823556	known	human
0.990504	known	human
0.935318	known	human
0.981417	known	human
0.969565	novel	human
0.960217	novel	human
0.960217	novel	human
0.258951	known	human
0.814703	known	human
0.814703	known	human
0.961384	known	human
0.99875	known	human
0.994952	novel	human
0.935318	known	human
0.931563	known	human
0.71868	novel	human
0.365126	novel	human
0.735299	known	human
0.734841	known	human
0.0871144	known	human
0.605764	known	human
0.982098	novel	human
0.960217	novel	human
0.960217	novel	human
0.806265	known	human
0.181229	known	human
0.0871144	known	human
0.591845	known	human
0.294517	known	human
0.282548	known	human
0.935318	known	human
0.931563	known	human
0.982098	novel	human
0.960217	novel	human
0.960217	novel	human
0.935318	known	human
0.931563	known	human
0.0575139	known	human
0.178682	known	human
0.990504	known	human
0.960491	known	human
0.935318	known	human
0.964128	known	human
0.690647	known	human
0.986944	known	human
0.960826	known	human
0.981778	known	human
0.964382	known	human
0.99194	known	human
0.935318	known	human
0.931563	known	human
0.935318	known	human
0.931563	known	human
0.975761	known	human
0.846372	known	human
0.597809	known	human
0.760957	known	human
0.0504362	novel	human
0.982098	novel	human
0.960217	novel	human
0.960217	novel	human
0.878425	known	human
0.995032	known	human
0.935318	known	human
0.981417	known	human
0.983676	known	human
0.921651	known	human
0.892658	novel	human
0.832829	known	human
0.938704	known	human
0.809217	known	human
0.374363	known	human
0.0856698	known	human
0.723039	known	human
0.0417941	known	human
0.00408134	known	human
0.935318	known	human
0.964128	known	human
0.964382	known	human
0.961022	known	human
0.421409	novel	human
0.266802	novel	human
0.935318	known	human
0.978924	known	human
0.723039	known	human
0.999491	known	human
0.71868	novel	human
0.365126	novel	human
0.935318	known	human
0.931563	known	human
0.821335	known	human
0.947014	known	human
0.880909	known	human
0.97029	known	human
0.982098	novel	human
0.960217	novel	human
0.960217	novel	human
0.0871144	known	human
0.605764	known	human
0.966161	known	human
0.650473	known	human
0.924781	known	human
0.682056	known	human
0.908777	known	human
0.0723962	known	human
0.0322391	known	human
0.982691	known	human
0.898474	known	human
0.935318	known	human
0.931563	known	human
0.0330897	novel	human
0.605764	novel	human
0.880909	known	human
0.97029	known	human
0.649436	known	human
0.668064	known	human
0.766645	novel	human
0.669875	novel	human
0.650092	known	human
0.671246	known	human
0.809217	known	human
0.374363	known	human
0.982098	novel	human
0.960217	novel	human
0.960217	novel	human
0.945885	known	human
0.804276	known	human
0.735299	known	human
0.779081	known	human
0.935318	known	human
0.931563	known	human
0.784222	known	human
0.863696	known	human
0.880909	known	human
0.97029	known	human
0.807154	known	human
0.999491	known	human
0.846985	novel	human
0.782766	novel	human
0.918463	novel	human
0.917404	novel	human
0.981797	known	human
0.98462	known	human
0.986356	known	human
0.955529	known	human
0.99802	known	human
0.977283	known	human
0.991451	known	human
0.997513	novel	human
0.853698	novel	human
0.996648	novel	human
0.989612	novel	human
0.940156	known	human
0.982464	known	human
0.983459	known	human
0.933008	known	human
0.982691	known	human
0.898474	known	human
0.735299	known	human
0.734841	known	human
0.878425	known	human
0.995032	known	human
0.892473	known	human
0.969839	known	human
0.890576	novel	human
0.813638	novel	human
0.981797	known	human
0.0258165	known	human
0.811919	known	human
0.961261	known	human
0.936475	known	human
0.933801	known	human
0.930135	known	human
0.935318	known	human
0.931563	known	human
0.802465	novel	human
0.753986	novel	human
0.971014	known	human
0.932862	known	human
0.910133	known	human
0.990504	known	human
0.960491	known	human
0.026942	novel	human
0.935318	known	human
0.978924	known	human
0.982957	known	human
0.97345	known	human
0.823556	known	human
0.939545	known	human
0.927653	known	human
0.965132	known	human
0.956049	known	human
0.961217	known	human
0.998087	known	human
0.9876	known	human
0.997505	known	human
0.996929	known	human
0.998556	known	human
0.941484	known	human
0.770653	known	human
0.960826	known	human
0.981778	known	human
0.787338	known	human
0.565564	known	human
0.935318	known	human
0.931563	known	human
0.974378	known	human
0.937404	known	human
0.918822	known	human
0.808968	known	human
0.996452	novel	human
0.915	novel	human
0.961261	known	human
0.936475	known	human
0.891786	known	human
0.984655	known	human
0.735299	known	human
0.900547	known	human
0.927741	known	human
0.0914649	known	human
0.944893	novel	human
0.987964	novel	human
0.940187	known	human
0.97666	known	human
0.935318	known	human
0.981417	known	human
0.0753501	novel	human
0.96179	known	human
0.965459	known	human
0.186249	known	human
0.987636	known	human
0.878898	known	human
0.878898	known	human
0.835525	novel	human
0.991451	known	human
0.935318	known	human
0.931563	known	human
0.968364	known	human
0.751823	known	human
0.854705	known	human
0.639366	known	human
0.927741	known	human
0.99999	known	human
0.381405	known	human
0.0924432	known	human
0.243428	known	human
0.935318	known	human
0.978924	known	human
0.850397	novel	human
0.627512	known	human
0.953367	known	human
0.3585	known	human
0.854792	known	human
0.854705	known	human
0.639366	known	human
0.959644	known	human
0.891792	known	human
0.974378	known	human
0.937404	known	human
0.96179	known	human
0.965459	known	human
0.789217	known	human
0.736461	known	human
0.581433	known	human
0.84206	known	human
0.990767	known	human
0.724293	known	human
0.2876	known	human
0.986356	known	human
0.935318	known	human
0.931563	known	human
0.0614615	known	human
0.186254	known	human
0.941278	known	human
0.936605	known	human
0.93418	known	human
0.784222	known	human
0.855424	known	human
0.849037	novel	human
0.79268	novel	human
0.935318	known	human
0.931563	known	human
0.140878	novel	human
0.935318	known	human
0.931563	known	human
0.105351	novel	human
0.935318	known	human
0.931563	known	human
0.977283	known	human
0.933461	known	human
0.19978	known	human
0.901099	known	human
0.96086	novel	human
0.90186	known	human
0.965808	known	human
0.930616	known	human
0.999408	known	human
0.940074	known	human
0.993253	known	human
0.725312	known	human
0.734841	known	human
0.343635	known	human
0.940156	known	human
0.982464	known	human
0.381405	known	human
0.934109	novel	human
0.689908	known	human
0.986391	known	human
0.986063	known	human
0.755016	novel	human
0.782581	novel	human
0.942154	known	human
0.905021	known	human
0.636388	known	human
0.965459	known	human
0.992278	known	human
0.981047	known	human
0.942154	novel	human
0.245519	novel	human
0.28874	novel	human
0.328445	known	human
0.723039	known	human
0.960826	known	human
0.981778	known	human
0.676599	known	human
0.935988	known	human
0.366808	known	human
0.958851	known	human
0.986356	known	human
0.955529	known	human
0.917339	known	human
0.82623	known	human
0.82429	known	human
0.950919	known	human
0.940187	known	human
0.97666	known	human
0.678252	known	human
0.933634	known	human
0.980272	known	human
0.904544	known	human
0.522904	novel	human
0.997505	known	human
0.996929	known	human
0.998556	known	human
0.784222	known	human
0.855424	known	human
0.935318	known	human
0.931563	known	human
0.627512	known	human
0.953367	known	human
0.582811	known	human
0.608361	known	human
0.102604	known	human
0.744161	known	human
0.855424	known	human
0.980272	known	human
0.904544	known	human
0.065726	novel	human
0.455634	known	human
0.935318	known	human
0.931563	known	human
0.971014	known	human
0.932862	known	human
0.893807	known	human
0.948971	known	human
0.935318	known	human
0.978924	known	human
0.736461	known	human
0.848993	known	human
0.00106186	known	human
0.591845	known	human
0.00744575	novel	human
0.381405	known	human
0.627512	known	human
0.953367	known	human
0.943831	known	human
0.936168	known	human
0.968156	known	human
0.943045	known	human
0.899237	known	human
0.935318	known	human
0.931563	known	human
0.918822	known	human
0.966953	known	human
0.823556	known	human
0.990504	known	human
0.354893	novel	human
0.381405	known	human
0.789217	known	human
0.499421	known	human
0.937519	known	human
0.978117	known	human
0.343635	known	human
0.935318	known	human
0.964128	known	human
0.947582	novel	human
0.955868	novel	human
0.645379	known	human
0.987519	known	human
0.965132	known	human
0.983676	known	human
0.93537	known	human
0.949421	known	human
0.974497	known	human
0.343635	known	human
0.967991	known	human
0.903587	known	human
0.935318	known	human
0.931563	known	human
0.935318	known	human
0.964128	known	human
0.940156	known	human
0.982464	known	human
0.949421	known	human
0.973575	known	human
0.891148	known	human
0.926626	known	human
0.943831	known	human
0.935318	known	human
0.964128	known	human
0.829539	known	human
0.994433	known	human
0.949426	novel	human
0.936605	known	human
0.93418	known	human
0.935318	known	human
0.931563	known	human
0.0753501	novel	human
0.935318	known	human
0.931563	known	human
0.9931	known	human
0.0914649	known	human
0.880376	known	human
0.970322	novel	human
0.384867	novel	human
0.96179	known	human
0.965459	known	human
0.984901	known	human
0.99288	known	human
0.566521	known	human
0.862271	known	human
0.877804	known	human
0.743872	known	human
0.306908	known	human
0.9855	known	human
0.947378	known	human
0.853453	novel	human
0.9349	novel	human
0.9349	novel	human
0.832825	novel	human
0.888216	novel	human
0.935318	known	human
0.931563	known	human
0.936605	known	human
0.93418	known	human
0.935318	known	human
0.964128	known	human
0.943712	known	human
0.906093	known	human
0.935318	known	human
0.931563	known	human
0.982144	known	human
0.989365	known	human
0.935318	known	human
0.931563	known	human
0.954088	known	human
0.95375	known	human
0.987511	known	human
0.944525	known	human
0.935318	known	human
0.931563	known	human
0.149165	known	human
0.155216	known	human
0.370756	novel	human
0.975952	novel	human
0.935318	known	human
0.931563	known	human
0.935318	known	human
0.931563	known	human
0.409168	known	human
0.813245	known	human
0.149165	known	human
0.155216	known	human
0.983676	known	human
0.958063	known	human
0.985315	novel	human
0.985315	novel	human
0.879478	novel	human
0.851158	known	human
0.834099	known	human
0.866017	known	human
0.963099	known	human
0.935318	known	human
0.931563	known	human
0.645379	known	human
0.987519	known	human
0.984901	known	human
0.98068	known	human
0.587566	known	human
0.834099	known	human
0.455634	known	human
0.888401	known	human
0.83498	known	human
0.935318	known	human
0.931563	known	human
0.0930675	novel	human
0.935318	known	human
0.931563	known	human
0.818708	known	human
0.674695	known	human
0.960826	known	human
0.981778	known	human
0.935318	known	human
0.978924	known	human
0.935318	known	human
0.931563	known	human
0.190651	known	human
0.845816	known	human
0.936605	novel	human
0.977294	novel	human
0.959343	novel	human
0.935318	known	human
0.931563	known	human
0.935318	known	human
0.931563	known	human
0.971992	known	human
0.766527	known	human
0.627512	known	human
0.953367	known	human
0.906828	novel	human
0.067376	novel	human
0.991451	known	human
0.996962	known	human
0.488491	known	human
0.723039	known	human
0.883119	known	human
0.938702	known	human
0.926563	novel	human
0.917404	novel	human
0.627512	known	human
0.953367	known	human
0.462308	known	human
0.971588	known	human
0.935318	known	human
0.964128	known	human
0.735299	known	human
0.779081	known	human
0.970056	known	human
0.268384	known	human
0.961261	known	human
0.936475	known	human
0.173282	known	human
0.681257	known	human
0.937519	known	human
0.978117	known	human
0.591054	known	human
0.765694	known	human
0.935318	known	human
0.964128	known	human
0.954195	known	human
0.965746	known	human
0.24742	known	human
0.831285	novel	human
0.981579	novel	human
0.460294	novel	human
0.755583	novel	human
0.935318	known	human
0.931563	known	human
0.999584	novel	human
0.955881	novel	human
0.149165	known	human
0.155216	known	human
0.935318	known	human
0.964128	known	human
0.972783	known	human
0.944406	known	human
0.806524	novel	human
0.75025	novel	human
0.306908	known	human
0.935318	known	human
0.964128	known	human
0.990984	known	human
0.890573	known	human
0.997505	known	human
0.996929	known	human
0.998556	known	human
0.93874	novel	human
0.97905	novel	human
0.0178421	novel	human
0.932096	novel	human
0.91723	novel	human
0.735582	novel	human
0.935318	known	human
0.931563	known	human
0.919976	known	human
0.926626	known	human
0.961261	known	human
0.936475	known	human
0.856243	novel	human
0.895305	known	human
0.835603	known	human
0.91723	known	human
0.860202	known	human
0.97328	known	human
0.735523	known	human
0.935318	known	human
0.931563	known	human
0.811398	known	human
0.0197321	novel	human
0.9931	known	human
0.965459	known	human
0.940156	known	human
0.999933	known	human
0.804366	known	human
0.870174	known	human
0.645379	known	human
0.987519	known	human
0.627512	known	human
0.953367	known	human
0.830982	known	human
0.402306	known	human
0.935318	known	human
0.931563	known	human
0.935318	known	human
0.931563	known	human
0.186249	known	human
0.987636	known	human
0.878898	known	human
0.878898	known	human
0.158004	known	human
0.0956359	known	human
0.955143	novel	human
0.99802	known	human
0.96179	known	human
0.965459	known	human
0.906458	novel	human
0.934109	novel	human
0.0680262	known	human
0.829435	known	human
0.899615	known	human
0.722476	known	human
0.993039	known	human
0.991466	known	human
0.877816	known	human
0.939383	known	human
0.149165	known	human
0.155216	known	human
0.186249	known	human
0.987636	known	human
0.956102	known	human
0.956102	known	human
0.409793	known	human
0.837718	known	human
0.935318	known	human
0.978924	known	human
0.999873	known	human
0.945105	known	human
0.935318	known	human
0.931563	known	human
0.872679	known	human
0.744161	known	human
0.855424	known	human
0.983676	known	human
0.93537	known	human
0.954195	novel	human
0.0914649	novel	human
0.328445	known	human
0.890573	known	human
0.876327	known	human
0.521414	known	human
0.935318	known	human
0.931563	known	human
0.76725	novel	human
0.419663	novel	human
0.935318	known	human
0.978924	known	human
0.986356	known	human
0.959717	known	human
0.935318	known	human
0.931563	known	human
0.610711	novel	human
0.75146	novel	human
0.935318	known	human
0.931563	known	human
0.935318	known	human
0.931563	known	human
0.627512	known	human
0.953367	known	human
0.940187	known	human
0.97666	known	human
0.627512	known	human
0.953367	known	human
0.842534	known	human
0.903657	known	human
0.773368	known	human
0.763325	known	human
0.935318	known	human
0.931563	known	human
0.0141089	novel	human
0.974378	known	human
0.937404	known	human
0.328445	known	human
0.890573	known	human
0.636388	known	human
0.965459	known	human
0.935318	known	human
0.931563	known	human
0.935318	known	human
0.978924	known	human
0.707784	known	human
0.579443	known	human
0.343635	known	human
0.935318	known	human
0.926626	known	human
0.823556	known	human
0.9613	known	human
0.033079	novel	human
0.0961364	novel	human
0.872679	known	human
0.971014	known	human
0.932862	known	human
0.749584	novel	human
0.889373	novel	human
0.627512	known	human
0.953367	known	human
0.935318	known	human
0.931563	known	human
0.981257	known	human
0.745025	known	human
0.819269	known	human
0.954756	known	human
0.993039	known	human
0.991466	known	human
0.935318	known	human
0.931563	known	human
0.913899	known	human
0.9876	known	human
0.931	known	human
0.928756	known	human
0.935318	known	human
0.978924	known	human
0.0753501	novel	human
0.636388	known	human
0.965459	known	human
0.459061	known	human
0.78157	known	human
0.935318	known	human
0.931563	known	human
0.530824	known	human
0.800541	known	human
0.953471	known	human
0.89065	known	human
0.83071	novel	human
0.862271	novel	human
0.953	novel	human
0.886622	novel	human
0.343635	known	human
0.935318	known	human
0.981417	known	human
0.0856698	known	human
0.890573	known	human
0.935318	known	human
0.964128	known	human
0.96179	known	human
0.965459	known	human
0.817838	known	human
0.881774	known	human
0.173282	known	human
0.681257	known	human
0.908	novel	human
0.872252	novel	human
0.964382	known	human
0.99194	known	human
0.343635	known	human
0.935318	known	human
0.964128	known	human
0.343635	known	human
0.693088	known	human
0.834191	known	human
0.587566	known	human
0.646364	known	human
0.0856698	known	human
0.890573	known	human
0.335809	novel	human
0.979	known	human
0.722816	known	human
0.425322	known	human
0.608361	known	human
0.999779	known	human
0.974497	known	human
0.935318	known	human
0.931563	known	human
0.343635	known	human
0.935318	known	human
0.978924	known	human
0.971014	known	human
0.932862	known	human
0.96179	known	human
0.965459	known	human
0.829539	known	human
0.981989	known	human
0.984655	known	human
0.890573	known	human
0.591054	known	human
0.765694	known	human
0.99802	known	human
0.935318	known	human
0.978924	known	human
0.935318	known	human
0.931563	known	human
0.990984	known	human
0.890573	known	human
0.931962	known	human
0.478935	known	human
0.0856698	known	human
0.890573	known	human
0.999218	known	human
0.681257	known	human
0.935318	known	human
0.988065	known	human
0.990984	known	human
0.890573	known	human
0.96179	known	human
0.965459	known	human
0.917385	known	human
0.963253	known	human
0.976819	known	human
0.98462	known	human
0.935318	known	human
0.931563	known	human
0.935318	known	human
0.931563	known	human
0.0940108	novel	human
0.0242295	novel	human
0.2876	known	human
0.935611	known	human
0.9931	known	human
0.177388	known	human
0.652458	known	human
0.738791	known	human
0.974879	known	human
0.627512	known	human
0.953367	known	human
0.981797	known	human
0.0497972	known	human
0.935318	known	human
0.931563	known	human
0.990984	known	human
0.890573	known	human
0.974977	known	human
0.944525	known	human
0.149165	known	human
0.155216	known	human
0.935318	known	human
0.931563	known	human
1	known	human
0.981608	known	human
0.943831	known	human
0.870853	known	human
0.879351	known	human
0.991466	known	human
0.00959048	known	human
0.00106186	known	human
0.591845	known	human
0.935318	known	human
0.931563	known	human
0.927741	known	human
0.99999	known	human
0.566521	known	human
0.862271	known	human
0.990984	known	human
0.890573	known	human
0.927741	known	human
0.99999	known	human
0.935318	known	human
0.981417	known	human
0.982691	novel	human
0.961261	known	human
0.936475	known	human
0.997505	known	human
0.996929	known	human
0.998556	known	human
0.681257	known	human
0.0753501	novel	human
0.970294	novel	human
0.780658	novel	human
0.935318	known	human
0.978924	known	human
0.935318	known	human
0.931563	known	human
0.848993	known	human
0.990767	known	human
0.724293	known	human
0.935318	known	human
0.931563	known	human
0.935318	known	human
0.964128	known	human
0.9931	known	human
0.99999	known	human
0.759069	novel	human
0.872919	novel	human
0.593034	known	human
0.893611	known	human
0.292571	known	human
0.19079	known	human
0.918246	novel	human
0.00106186	known	human
0.591845	known	human
0.94091	known	human
0.870601	known	human
0.935318	known	human
0.931563	known	human
0.91723	known	human
0.930868	known	human
0.935318	known	human
0.931563	known	human
0.306908	known	human
0.990984	known	human
0.890573	known	human
0.935318	known	human
0.964128	known	human
0.488698	novel	human
0.704435	novel	human
0.676599	known	human
0.935318	known	human
0.964128	known	human
0.948669	known	human
0.915865	known	human
0.918822	known	human
0.966953	known	human
0.723624	known	human
0.846213	known	human
0.0856698	known	human
0.890573	known	human
0.952857	known	human
0.97309	known	human
0.94434	known	human
1	known	human
1	known	human
0.932634	known	human
0.950919	known	human
0.114881	novel	human
0.925936	known	human
0.89871	known	human
0.935318	known	human
0.931563	known	human
0.954195	known	human
0.965459	known	human
0.961261	known	human
0.936475	known	human
0.920345	known	human
0.88456	known	human
0.935318	known	human
0.931563	known	human
0.792025	novel	human
0.909962	novel	human
0.854705	known	human
0.639366	known	human
0.935318	known	human
0.978924	known	human
0.03676	novel	human
0.343635	known	human
0.935318	known	human
0.931563	known	human
0.204766	known	human
0.981989	known	human
0.343635	known	human
0.935318	known	human
0.988065	known	human
0.343635	known	human
0.935318	known	human
0.981417	known	human
0.972575	known	human
0.544881	known	human
0.980272	known	human
0.904544	known	human
0.925661	known	human
0.890812	known	human
0.918822	known	human
0.932837	known	human
0.627512	known	human
0.953367	known	human
0.9931	known	human
0.177388	known	human
0.811398	known	human
0.010954	novel	human
0.676599	known	human
0.935988	known	human
0.935318	known	human
0.931563	known	human
0.000642384	known	human
0.935318	known	human
0.978924	known	human
0.997505	known	human
0.996929	known	human
0.998556	known	human
0.980272	known	human
0.904544	known	human
0.647966	novel	human
0.323643	known	human
0.940156	known	human
0.999935	known	human
0.935318	known	human
0.978924	known	human
0.943831	known	human
0.967991	known	human
0.903587	known	human
0.978376	novel	human
0.986667	novel	human
0.935318	known	human
0.931563	known	human
0.905453	novel	human
0.943615	novel	human
0.0871144	known	human
0.591845	known	human
0.98985	known	human
0.177388	known	human
0.873268	known	human
0.437462	known	human
0.935318	known	human
0.931563	known	human
0.999218	known	human
0.681257	known	human
0.292239	known	human
0.636388	known	human
0.965459	known	human
0.935318	known	human
0.978924	known	human
0.935318	known	human
0.931563	known	human
0.912302	known	human
0.941345	known	human
0.927741	known	human
0.99999	known	human
0.917339	known	human
0.954756	known	human
0.906617	novel	human
0.872842	novel	human
0.935318	known	human
0.978924	known	human
0.969851	known	human
0.999102	known	human
0.935318	known	human
0.978924	known	human
0.935318	known	human
0.931563	known	human
0.941484	known	human
0.770653	known	human
0.935318	known	human
0.931563	known	human
0.977108	known	human
0.99999	known	human
0.935318	known	human
0.931563	known	human
0.96179	known	human
0.965459	known	human
0.381405	known	human
0.935318	known	human
0.964128	known	human
0.935318	known	human
0.931563	known	human
0.883535	novel	human
0.916292	novel	human
0.935318	known	human
0.931563	known	human
0.725312	known	human
0.779081	known	human
0.827785	known	human
0.827785	known	human
0.834447	known	human
0.935318	known	human
0.931563	known	human
0.993039	known	human
0.724293	known	human
0.519419	known	human
0.746839	known	human
0.854705	known	human
0.639366	known	human
0.935318	known	human
0.931563	known	human
0.90025	known	human
0.811398	known	human
0.343635	known	human
0.943712	known	human
0.445803	known	human
0.594217	known	human
0.935318	known	human
0.964128	known	human
0.124059	known	human
0.999931	known	human
0.943831	known	human
0.961261	known	human
0.936475	known	human
0.935318	known	human
0.931563	known	human
0.984345	known	human
0.996492	known	human
0.935318	known	human
0.964128	known	human
0.903733	known	human
0.40378	known	human
0.919976	known	human
0.926626	known	human
0.935318	known	human
0.978924	known	human
0.627512	known	human
0.953367	known	human
0.456429	novel	human
0.444358	novel	human
0.258951	known	human
0.814703	known	human
0.814703	known	human
0.693357	novel	human
0.935318	known	human
0.931563	known	human
0.935318	known	human
0.964128	known	human
0.627512	known	human
0.953367	known	human
0.934109	known	human
0.998087	known	human
0.9876	known	human
0.935318	known	human
0.981417	known	human
0.997072	known	human
0.979991	known	human
0.953203	novel	human
0.0753501	novel	human
0.990767	known	human
0.724293	known	human
0.343635	known	human
0.00106186	known	human
0.591845	known	human
0.9772	known	human
0.521414	known	human
0.96327	known	human
0.683212	known	human
0.936605	known	human
0.93418	known	human
0.690647	known	human
0.0915667	known	human
0.973759	known	human
0.944406	known	human
0.891786	known	human
0.984655	known	human
0.231676	novel	human
0.409793	known	human
0.837718	known	human
0.151707	known	human
0.0504683	known	human
0.935318	known	human
0.931563	known	human
0.96187	known	human
0.983929	known	human
0.961261	known	human
0.936475	known	human
0.783443	known	human
0.98803	known	human
0.943831	known	human
0.935318	known	human
0.270532	novel	human
0.00113659	novel	human
0.343635	known	human
0.963118	known	human
0.992582	known	human
0.98955	novel	human
1	novel	human
0.0789367	novel	human
0.974977	known	human
0.98525	known	human
0.935318	known	human
0.931563	known	human
0.151707	known	human
0.0504683	known	human
0.0205158	novel	human
0.0726937	known	human
0.961971	known	human
0.588526	known	human
0.945575	known	human
0.0856698	known	human
0.984655	known	human
0.935318	known	human
0.978924	known	human
0.933801	known	human
0.930135	known	human
0.935318	known	human
0.931563	known	human
0.173282	known	human
0.681257	known	human
0.905512	known	human
0.410918	novel	human
0.900696	novel	human
0.127394	known	human
0.827131	novel	human
0.0238081	novel	human
0.627512	known	human
0.953367	known	human
0.935318	known	human
0.931563	known	human
0.789217	known	human
0.760413	known	human
0.627512	known	human
0.953367	known	human
0.926563	novel	human
0.917404	novel	human
0.980272	known	human
0.904544	known	human
0.971014	known	human
0.932862	known	human
0.343635	known	human
0.992278	known	human
0.981047	known	human
0.00333166	known	human
0.935318	known	human
0.931563	known	human
0.935318	known	human
0.931563	known	human
0.977108	known	human
0.99999	known	human
0.977108	known	human
0.99999	known	human
0.0505172	novel	human
0.935318	known	human
0.931563	known	human
0.718785	novel	human
0.305099	novel	human
0.935318	known	human
0.964128	known	human
0.99802	known	human
0.971588	known	human
0.496225	known	human
0.487576	known	human
0.982691	known	human
0.898474	known	human
0.990984	known	human
0.890573	known	human
0.99965	known	human
0.974497	known	human
0.964128	known	human
0.926626	known	human
0.191692	novel	human
0.956485	novel	human
0.343635	known	human
0.957803	known	human
0.953705	known	human
0.935318	known	human
0.931563	known	human
0.205404	novel	human
0.145419	novel	human
0.00333166	known	human
0.935318	known	human
0.931563	known	human
0.899237	known	human
0.934109	known	human
0.829539	known	human
0.994433	known	human
0.960826	known	human
0.981778	known	human
0.41931	known	human
0.998288	known	human
0.998623	known	human
0.974497	known	human
0.0871144	known	human
0.591845	known	human
0.997543	novel	human
0.948139	novel	human
0.173282	known	human
0.681257	known	human
0.971588	known	human
1	known	human
0.981989	known	human
0.343635	known	human
0.981797	known	human
0.98462	known	human
0.836854	novel	human
0.934109	novel	human
0.961261	known	human
0.936475	known	human
0.990984	known	human
0.890573	known	human
0.935318	known	human
0.981417	known	human
0.935318	known	human
0.988065	known	human
0.991466	known	human
0.724293	known	human
0.882964	known	human
0.842947	known	human
0.978451	novel	human
0.925384	novel	human
0.854705	known	human
0.639366	known	human
0.997072	known	human
0.935318	known	human
0.931563	known	human
0.374109	known	human
0.713611	known	human
0.595881	known	human
0.936605	known	human
0.93418	known	human
0.940187	known	human
0.97666	known	human
0.149165	known	human
0.155216	known	human
0.931	known	human
0.473072	known	human
0.939267	known	human
0.937519	known	human
0.982957	known	human
0.97345	known	human
0.898864	novel	human
0.0184786	novel	human
0.343635	known	human
0.870492	novel	human
0.891018	novel	human
0.910176	known	human
0.910176	known	human
0.834447	known	human
0.917339	known	human
0.954756	known	human
0.989675	known	human
0.97345	known	human
0.572769	known	human
0.554059	known	human
0.968588	known	human
0.940384	known	human
0.98082	novel	human
0.196734	novel	human
0.924649	novel	human
0.384867	novel	human
0.984901	known	human
0.994262	known	human
0.343635	known	human
0.878492	known	human
0.999073	known	human
1	known	human
0.981778	known	human
0.935318	known	human
0.978924	known	human
0.982691	novel	human
0.91723	known	human
0.792661	known	human
0.985419	known	human
0.852918	known	human
0.323643	known	human
0.935318	known	human
0.931563	known	human
0.698393	known	human
0.688453	known	human
0.0247711	novel	human
0.00157962	novel	human
0.992278	known	human
0.981047	known	human
0.00106186	known	human
0.591845	known	human
0.625209	known	human
0.890573	known	human
0.960826	known	human
0.981778	known	human
0.983676	known	human
0.895625	known	human
0.935318	known	human
0.931563	known	human
0.940156	known	human
0.982464	known	human
0.963994	known	human
0.478935	known	human
0.945228	known	human
0.890537	known	human
0.993039	known	human
0.724293	known	human
0.70572	known	human
0.996978	known	human
0.00936078	novel	human
0.00284524	novel	human
0.971588	known	human
0.784222	known	human
0.855424	known	human
0.935318	known	human
0.978924	known	human
0.940573	known	human
0.823467	known	human
0.935318	known	human
0.931563	known	human
0.990984	known	human
0.890573	known	human
0.297856	known	human
0.464985	known	human
0.0871144	known	human
0.605764	known	human
0.975761	known	human
0.846372	known	human
0.95535	known	human
0.140546	known	human
0.335675	novel	human
0.890576	novel	human
0.813638	novel	human
0.343635	known	human
0.917339	known	human
0.954756	known	human
0.974977	known	human
0.944525	known	human
0.935318	known	human
0.931563	known	human
0.997437	known	human
0.987779	known	human
0.0871144	known	human
0.591845	known	human
0.784677	novel	human
0.958063	novel	human
0.0112126	known	human
0.0871144	known	human
0.605764	known	human
0.766995	known	human
0.968921	known	human
0.999218	known	human
0.681257	known	human
0.374109	known	human
0.0871144	known	human
0.605764	known	human
0.186249	known	human
0.987636	known	human
0.878898	known	human
0.878898	known	human
0.823556	known	human
0.930868	known	human
0.0871144	known	human
0.605764	known	human
0.975761	known	human
0.846372	known	human
0.853361	novel	human
0.0566247	novel	human
0.102264	novel	human
0.899615	known	human
0.722476	known	human
0.935318	known	human
0.978924	known	human
0.206247	known	human
0.343635	known	human
0.911416	known	human
0.173282	known	human
0.681257	known	human
0.935318	known	human
0.931563	known	human
0.935318	known	human
0.931563	known	human
0.935318	known	human
0.964128	known	human
0.891786	known	human
0.984655	known	human
0.935318	known	human
0.931563	known	human
0.0125744	novel	human
0.0871144	known	human
0.591845	known	human
0.914717	novel	human
0.883329	known	human
0.981579	known	human
0.0263937	novel	human
0.523445	novel	human
0.290785	novel	human
0.993039	known	human
0.991466	known	human
0.829539	known	human
0.982824	known	human
0.530969	known	human
0.0214344	novel	human
0.935318	known	human
0.964128	known	human
0.901667	known	human
0.656315	known	human
0.891786	known	human
0.890573	known	human
0.81435	novel	human
0.977108	known	human
0.177388	known	human
0.968364	known	human
0.804276	known	human
0.997505	known	human
0.996929	known	human
0.998556	known	human
0.943831	known	human
0.936475	known	human
0.690647	known	human
0.986944	known	human
0.521407	novel	human
0.756757	novel	human
0.939267	known	human
0.937519	known	human
0.917339	known	human
0.954756	known	human
0.929619	known	human
0.928233	known	human
0.343635	known	human
0.968364	known	human
0.804276	known	human
0.99802	known	human
0.974617	known	human
0.928252	known	human
0.939411	known	human
0.83775	known	human
0.974977	known	human
0.98525	known	human
0.97666	novel	human
0.00106186	known	human
0.591845	known	human
0.853149	known	human
0.915865	known	human
0.935318	known	human
0.931563	known	human
0.935318	known	human
0.978924	known	human
0.935318	known	human
0.931563	known	human
0.960826	known	human
0.981778	known	human
0.343635	known	human
0.973595	known	human
0.961667	known	human
0.925542	known	human
0.627047	known	human
0.940156	known	human
0.999935	known	human
0.343635	known	human
0.990984	known	human
0.890573	known	human
0.211516	known	human
0.233917	known	human
0.811398	known	human
0.959644	known	human
0.960826	known	human
0.981778	known	human
0.936605	known	human
0.93418	known	human
0.935318	known	human
0.931563	known	human
0.935318	known	human
0.964128	known	human
0.40812	known	human
0.744241	known	human
0.0871144	known	human
0.605764	known	human
0.935318	known	human
0.931563	known	human
0.935318	known	human
[truncated: 216,706+ more rows]

## Sheet: Supplementary Fig. 1g
Species	#ortholo species	#number
human	1	15296
human	2	433
human	3	126
human	4	42
human	5	6
human	6	1
mouse	1	8354
mouse	2	2828
mouse	3	1140
mouse	4	423
mouse	5	81
mouse	6	12
