# Supplementary material for: Exploring the cellular landscape of circular RNAs using full-length single-cell RNA sequencing
Source: Nat Commun. 2022 Jun 10;13:3242. doi: 10.1038/s41467-022-30963-8 (PMC9187688; doi:10.1038/s41467-022-30963-8)
Supplement: Supplementary file 5 — source data [file 41467_2022_30963_MOESM5_ESM.zip › Source data/Supplementary Figure 2.xlsx]

## Sheet: Supplementary Fig. 2a
Type	Relative CPM
random	7.43321
random	0.958711
random	9.1462
random	9.50997
random	9.15739
random	3.74545
random	11.4058
random	7.54809
random	6.45103
random	8.97633
random	9.63602
random	13.4449
random	10.9323
random	9.39531
random	12.0091
random	7.59779
random	8.86713
random	6.87182
random	5.64131
random	5.97139
random	12.3472
random	8.78301
random	5.56426
random	4.09076
random	12.593
random	7.99156
random	1.23219
random	8.9916
random	5.78345
random	1.58641
random	9.54394
random	4.00798
random	9.3622
random	10.8906
random	10.6169
random	4.91847
random	10.1451
random	9.743
random	10.1562
random	1.07938
random	9.40156
random	2.2658
random	11.4875
random	5.0629
random	5.32497
random	6.66748
random	7.90743
random	2.67683
random	9.40446
random	7.27447
random	8.547
random	8.07491
random	6.12442
random	8.12856
random	7.95164
random	4.58445
random	4.8102
random	8.84547
random	5.3225
random	7.4781
random	9.78301
random	6.19286
random	7.19272
random	1.93761
random	10.1501
random	7.34453
random	4.17525
random	7.50464
random	6.00929
random	9.66283
random	1.52703
random	2.61615
random	2.69589
random	2.07652
random	8.98043
random	7.03174
random	1.68351
random	8.49802
random	7.50855
random	7.56506
random	7.83601
random	6.87328
random	9.37356
random	4.28978
random	6.86725
random	7.15539
random	6.21846
random	3.23877
random	7.65492
random	5.49813
random	3.14768
random	7.27834
random	6.95712
random	6.71482
random	1.6446
random	6.809
random	6.33135
random	6.52348
random	9.06971
random	8.17916
random	6.64811
random	5.90469
random	6.60438
random	8.81628
random	1.89915
random	0.791644
random	8.12049
random	2.85779
random	5.19456
random	1.17166
random	3.6072
random	6.72842
random	4.19261
random	10.9858
random	10.1166
random	6.89514
random	3.24658
random	10.4597
random	8.3346
random	7.76518
random	6.50019
random	1.62956
random	1.03496
random	0.805009
random	2.59669
random	0.962098
random	7.84679
random	8.17913
random	5.64355
random	7.14397
random	1.03496
random	2.36822
random	3.50393
random	0.805009
random	7.63507
random	4.87157
random	2.80733
random	9.37382
random	7.3633
random	8.40813
random	8.76715
random	0.879484
random	7.94382
random	7.38331
random	5.01126
random	9.94158
random	9.35975
random	9.80948
random	1.41563
random	9.60257
random	4.76482
random	7.9937
random	6.75474
random	9.59528
random	10.8261
random	2.39191
random	11.1185
random	8.8824
random	7.49621
random	1.12314
random	10.2193
random	11.1657
random	9.52478
random	8.45739
random	8.71287
random	9.54369
random	14.2215
random	7.69126
random	12.2918
random	10.5677
random	10.0193
random	9.37868
random	10.3175
random	9.89821
random	11.9662
random	4.53871
random	4.53623
random	11.2014
random	10.3391
random	1.31864
random	10.9117
random	8.15995
random	9.92924
random	2.33319
random	10.0279
random	11.4401
random	7.51996
random	10.2979
random	10.1382
random	4.38662
random	10.6954
random	9.32133
random	10.4072
random	9.49403
random	7.80565
random	7.72233
random	1.03528
random	11.6563
random	1.02178
random	9.51038
random	6.04672
random	9.14124
random	9.548
random	2.60268
random	0.962098
random	9.11472
random	12.1234
random	9.61065
random	13.4379
random	9.96304
random	10.5177
random	9.08398
random	8.15877
random	4.00645
random	9.82829
random	11.1976
random	9.74141
random	10.391
random	10.6936
random	0.940054
random	8.81024
random	7.75917
random	11.8581
random	9.28673
random	1.87009
random	10.6463
random	9.94352
random	10.5824
random	10.2462
random	10.5667
random	12.1359
random	9.31622
random	7.50894
random	9.3486
random	10.5219
random	12.1723
random	6.67905
random	1.52823
random	8.34091
random	3.77187
random	12.7426
random	6.96072
random	5.51193
random	3.69332
random	2.86663
random	9.42124
random	0.962098
random	1.57378
random	0.791644
random	3.98912
random	2.1591
random	5.77818
random	1.37061
random	9.70497
random	2.99192
random	3.3631
random	3.04331
random	1.63572
random	3.93087
random	1.02818
random	0.849978
random	0.847217
random	2.03668
random	1.02469
random	0.963993
random	1.57526
random	0.798559
random	1.00039
random	1.01027
random	1.41563
random	0.982655
random	0.992727
random	0.940054
random	0.991619
random	0.887294
random	3.28365
random	3.93538
random	1.69158
random	4.22288
random	0.89628
random	1.47583
random	2.57347
random	3.29373
random	2.20049
random	2.23962
random	1.54529
random	4.35746
random	3.82719
random	0.849978
random	2.82092
random	2.99546
random	4.34357
random	3.62573
random	1.05663
random	1.43882
random	7.3519
random	0.844574
random	1.69739
random	1.31864
random	3.84472
random	0.925271
random	0.755391
random	3.54427
random	2.33833
random	2.64633
random	3.92002
random	1.58495
random	1.05226
random	3.38897
random	4.9558
random	1.09243
random	1.4054
random	0.906037
random	1.03528
random	3.83532
random	3.33071
random	2.92695
random	2.31634
random	2.87487
random	1.82255
random	4.04164
random	3.46944
random	1.60636
random	5.91941
random	2.97014
random	1.19079
random	1.0389
random	0.851575
random	0.915764
random	0.961164
random	1.89459
random	0.975051
random	1.41237
random	3.7929
random	3.36104
random	2.13057
random	1.7069
random	3.68493
random	2.4394
random	2.06232
random	1.48109
random	2.5844
random	4.81796
random	1.89915
random	1.02277
random	2.42929
random	1.06469
random	0.798559
random	1.62434
random	2.11749
random	1.90814
random	2.98001
random	0.626835
random	0.88283
random	1.03823
random	1.0092
random	3.61656
random	1.02814
random	5.8217
random	1.80959
random	2.60839
random	3.1869
random	2.68026
random	3.00242
random	5.47531
random	5.18372
random	2.1522
random	5.49591
random	4.79293
random	1.40643
random	2.8596
random	4.8081
random	2.67683
random	4.33531
random	4.49761
random	6.59237
random	2.63217
random	3.16164
random	5.79575
random	1.73334
random	5.39291
random	1.37743
random	6.19355
random	3.26911
random	6.62083
random	6.39202
random	5.63052
random	3.61067
random	2.30192
random	6.07675
random	4.65197
random	3.94342
random	5.71717
random	3.42894
random	3.71065
random	4.92049
random	4.2479
random	4.34539
random	3.76704
random	6.00385
random	4.70203
random	0.931691
random	7.40671
random	4.8279
random	5.15491
random	4.39914
random	3.39818
random	3.3113
random	7.15669
random	7.36381
random	5.59016
random	4.12819
random	3.81642
random	5.13502
random	6.7114
random	5.48501
random	4.77596
random	4.46873
random	5.73352
random	4.24904
random	4.01032
random	4.93781
random	4.98426
random	4.53451
random	6.0685
random	3.96798
random	5.52876
random	3.64904
random	3.3776
random	4.98118
random	3.95238
random	2.74507
random	5.63695
random	0.98366
random	3.84967
random	7.92157
random	3.4603
random	5.88657
random	4.70253
random	4.3591
random	4.23412
random	4.58286
random	3.36345
random	6.42496
random	6.65578
random	5.34721
random	7.23602
random	2.16893
random	4.71514
random	5.78071
random	5.23755
random	4.24729
random	4.12975
random	6.02524
random	5.03324
random	3.21959
random	3.78028
random	4.7439
random	9.6765
random	5.12281
random	4.5209
random	2.11732
random	3.91149
random	3.96173
random	5.54344
random	4.76637
random	3.81536
random	3.1926
random	2.51369
random	3.19576
random	3.47611
random	2.87229
random	1.94029
random	4.01721
random	4.39806
random	9.46578
random	12.6339
random	4.95931
random	9.04033
random	8.88594
random	10.6811
random	8.54139
random	10.9701
random	8.18242
random	10.9236
random	1.37061
random	5.66453
random	9.11671
random	8.45152
random	9.57831
random	11.312
random	11.0204
random	8.85332
random	1.14169
random	9.69487
random	9.55809
random	7.6341
random	1.74303
random	8.85743
random	0.844574
random	9.17645
random	9.2578
random	1.68317
random	2.61854
random	9.91941
random	7.11497
random	10.782
random	9.82312
random	10.113
random	0.999988
random	5.30946
random	10.4985
random	4.19074
random	12.3988
random	11.6984
random	8.64102
random	10.6959
random	1.5399
random	11.1289
random	9.33934
random	12.2518
random	3.62311
random	10.2395
random	1.00489
random	10.0799
random	8.63834
random	9.87745
random	10.4215
random	10.9811
random	6.33148
random	9.25322
random	6.88731
random	1.19079
random	9.83326
random	11.5946
random	7.23132
random	9.82084
random	9.09131
random	11.1421
random	10.5598
random	9.6187
random	10.8561
random	3.37037
random	4.07374
random	9.48315
random	9.88928
random	11.0593
random	8.35488
random	10.4135
random	11.6973
random	1.00766
random	10.8539
random	9.369
random	4.37494
random	10.4732
random	9.632
random	4.16086
random	11.2157
random	9.743
random	1.31857
random	5.54322
random	10.7916
random	10.2826
random	1.07938
random	11.124
random	7.78692
random	11.9509
random	8.7639
random	9.75978
random	6.59824
random	11.3986
random	11.0042
random	1.56065
random	1.02238
random	1.07427
random	5.3432
random	2.38404
random	4.41906
random	6.18588
random	3.46553
random	4.26566
random	8.25985
random	6.32083
random	4.69914
random	8.07683
random	4.36427
random	1.516
random	4.88287
random	5.61097
random	8.02944
random	9.05062
random	5.1725
random	7.16384
random	7.60338
random	4.48855
random	5.27733
random	7.76598
random	3.8939
random	3.51991
random	6.63825
random	6.70681
random	4.44458
random	6.38373
random	4.75069
random	6.586
random	4.54105
random	6.14032
random	5.92535
random	5.68878
random	5.89452
random	8.07366
random	8.61287
random	5.74436
random	5.58976
random	3.18244
random	8.09801
random	2.9074
random	7.73881
random	3.78237
random	5.32944
random	4.67607
random	7.50015
random	5.32354
random	9.00235
random	3.75014
random	6.53091
random	7.24675
random	2.9984
random	6.22346
random	6.0832
random	4.46592
random	8.42707
random	3.69215
random	7.41909
random	8.62032
random	4.54174
random	2.87487
random	3.58423
random	3.76215
random	4.09748
random	6.73883
random	6.52348
random	5.56661
random	7.41135
random	7.37161
random	6.76492
random	3.26464
random	5.11891
random	5.59883
random	4.45388
random	2.84919
random	4.82626
random	5.01372
random	7.66982
random	7.25087
random	7.87336
random	6.60206
random	0.982655
random	5.26175
random	6.81118
random	6.06369
random	7.12039
random	7.97194
random	6.35299
random	5.82248
random	5.04788
random	3.9057
random	5.52808
random	6.67561
random	4.69979
random	3.5003
random	7.7269
random	4.33913
random	7.49838
random	5.39021
random	5.28527
random	6.02272
random	3.81769
random	5.83016
random	7.79752
random	6.3372
random	6.78605
random	5.54344
random	4.5249
random	6.83141
random	2.86067
random	5.30875
random	6.41615
random	6.86923
random	5.09204
random	4.01721
random	6.87085
random	6.43996
random	0.89628
random	8.15307
random	7.42709
random	8.44855
random	9.19023
random	7.64951
random	1.53201
random	7.49683
random	9.26744
random	7.8589
random	5.93219
random	7.67089
random	1.25561
random	1.72209
random	2.32325
random	1.01608
random	0.870623
random	0.95677
random	0.915764
random	5.03863
random	1.03823
random	0.965897
random	0.981805
random	1.97621
random	2.3932
random	1.00083
random	3.38331
random	0.975836
random	1.90912
random	0.991619
random	0.979412
random	2.82092
random	1.03496
random	9.0765
random	0.948593
random	1.25561
random	1.8864
random	4.9669
random	11.2717
random	10.7182
random	1.29988
random	1.17166
random	1.03823
random	1.04495
random	1.56065
random	1.14169
random	1.02238
random	9.03191
random	3.36456
random	1.84791
random	1.00489
random	0.982655
random	1.03823
random	3.3711
random	6.35852
random	6.55597
random	6.16971
random	3.23206
random	6.74941
random	10.0927
random	1.7643
random	2.36822
random	9.35906
random	8.70706
random	1.01027
random	1.03528
random	9.88987
random	4.70645
random	11.574
random	10.57
random	10.2506
random	10.1609
random	7.84333
random	3.19838
random	3.75308
random	0.766675
random	3.77825
random	1.84791
random	4.90987
random	2.61658
random	0.808618
random	3.26156
random	4.63861
random	3.82884
random	0.962098
random	2.94818
random	1.38346
random	1.47152
random	0.98366
random	4.6248
random	2.5814
random	5.30371
random	5.09513
random	1.73607
random	4.16447
random	0.999662
random	1.95828
random	2.3667
random	1.02964
random	0.701641
random	1.03965
random	3.29333
random	0.755581
random	5.13618
random	2.79496
random	1.47583
random	1.40643
random	1.74278
random	2.45823
random	1.62241
random	0.949108
random	7.65006
random	1.30293
random	2.76816
random	3.83494
random	2.72098
random	0.891803
random	4.43816
random	7.06471
random	5.02616
random	1.79634
random	5.99935
random	8.73976
random	2.31634
random	2.38504
random	0.962098
random	0.879484
random	2.17035
random	2.77811
random	0.851575
random	1.08274
random	1.94135
random	2.8934
random	1.372
random	1.02491
random	1.61613
random	2.01148
random	0.922804
random	1.02262
random	0.979412
random	1.03946
random	0.99861
random	2.44259
random	1.03466
random	3.41093
random	3.09377
random	0.626835
random	1.69222
random	8.86543
random	10.8483
random	7.37079
random	4.8672
random	1.14354
random	0.844892
random	1.69158
random	0.886425
random	0.918931
random	0.925305
random	1.5167
random	2.55451
random	0.67782
random	1.03358
random	2.05213
random	1.11269
random	1.12015
random	3.42139
random	2.52967
random	1.08513
random	0.98753
random	2.45817
random	0.977947
random	2.60204
random	0.808618
random	0.999988
random	2.07769
random	2.38167
random	1.12956
random	1.78011
random	6.86353
random	1.02178
random	1.43491
random	1.00489
random	1.02469
random	1.52964
random	2.13184
random	0.962098
random	1.01608
random	2.50295
random	1.23219
random	1.19079
random	1.08274
random	0.930586
random	1.41563
random	0.872529
random	1.57526
random	2.22478
random	1.09241
random	0.991619
random	1.68351
random	1.75806
random	1.61613
random	0.922804
random	0.999662
random	1.55745
random	0.972324
random	1.02814
random	1.67498
random	1.67059
random	1.07926
random	1.07938
random	2.05169
random	0.755581
random	0.957659
random	1.66162
random	2.8764
random	1.485
random	4.99155
random	1.03496
random	1.77095
random	0.847217
random	1.02238
random	3.02885
random	3.34036
random	2.33319
random	2.00124
random	2.05261
random	0.958629
random	0.844892
random	1.63774
random	1.11577
random	2.51218
random	1.15729
random	0.982655
random	1.98908
random	1.90912
random	1.02262
random	1.90814
random	0.957659
random	3.66667
random	0.808618
random	1.00083
random	5.23662
random	0.834135
random	5.32549
random	0.883408
random	11.0643
random	2.49373
random	2.28216
random	1.63414
random	3.84406
random	6.19787
random	0.925305
random	3.23206
random	4.12642
random	5.38934
random	1.37743
random	6.02596
random	4.35234
random	1.07427
random	3.76411
random	3.41051
random	2.64633
random	3.04534
random	3.70888
random	1.03763
random	6.54932
random	4.03726
random	4.09092
random	8.25313
random	3.5147
random	1.01608
random	2.86043
random	1.97542
random	4.12243
random	3.75093
random	5.40385
random	3.85803
random	5.90623
random	2.36906
random	1.5256
random	2.42045
random	10.4886
random	1.03823
random	6.46123
random	0.918931
random	0.970351
random	7.74491
random	0.67782
random	0.900408
random	3.49454
random	2.36822
random	1.37377
random	0.98753
random	3.47805
random	1.59436
random	1.03763
random	1.63182
random	0.844892
random	1.03977
random	0.975836
random	1.52703
random	1.90912
random	2.64228
random	2.25515
random	1.8261
random	4.60126
random	10.9993
random	1.52964
random	1.01027
random	3.8381
random	0.982655
random	7.09838
random	2.01378
random	4.16766
random	0.948593
random	1.485
random	2.5346
random	2.20043
random	1.58495
random	1.58097
random	0.857191
random	1.83413
random	0.98366
random	1.8043
random	4.30808
random	6.55119
random	2.82047
random	1.16884
random	1.08069
random	1.12314
random	0.918931
random	0.868212
random	0.925305
random	2.0606
random	3.66667
random	3.32132
random	4.85192
random	1.62956
random	3.97149
random	0.847217
random	3.49987
random	1.12015
random	2.36822
random	4.08021
random	1.98125
random	0.805009
random	1.8864
random	0.755391
random	4.41182
random	1.70248
random	1.14354
random	3.01232
random	2.32191
random	1.51495
random	1.05226
random	2.88358
random	4.59471
random	3.46094
random	1.36096
random	0.857191
random	4.38825
random	2.9268
random	2.84449
random	3.11544
random	1.02469
random	2.06506
random	2.05924
random	0.975836
random	1.40975
random	3.00048
random	0.983013
random	2.51218
random	0.834135
random	1.0389
random	0.963993
random	0.915764
random	1.69427
random	0.874901
random	0.975051
random	1.00109
random	0.982655
random	3.15697
random	3.97247
random	1.21721
random	2.79296
random	1.372
random	1.02491
random	1.59517
random	1.8826
random	0.999662
random	1.02262
random	4.86682
random	3.31688
random	2.86628
random	2.35892
random	0.957659
random	1.42652
random	1.80596
random	1.10975
random	1.53931
random	0.826041
random	1.12314
random	0.886425
random	1.03965
random	1.40643
random	0.949108
random	2.8764
random	3.42618
random	4.29214
random	0.900408
random	1.57875
random	6.21654
random	2.05008
random	3.76434
random	1.11269
random	1.14169
random	2.06905
random	3.49987
random	1.74303
random	0.891803
random	4.25095
random	4.20993
random	2.30192
random	1.72209
random	3.03427
random	5.34189
random	1.3237
random	1.14354
random	4.40572
random	1.58495
random	0.947813
random	2.07769
random	5.44401
random	0.88937
random	0.734573
random	4.82651
random	3.70197
random	0.931691
random	0.857191
random	4.4588
random	1.93749
random	1.61393
random	2.39482
random	1.59147
random	2.36124
random	3.02948
random	3.06889
random	0.884158
random	1.9636
random	1.70361
random	1.81523
random	1.01608
random	0.870623
random	4.7375
random	1.23219
random	2.51218
random	1.83413
random	0.834135
random	1.0389
random	0.963993
random	1.47152
random	1.56313
random	2.72034
random	1.53294
random	0.930586
random	1.41563
random	0.872529
random	1.58641
random	2.56596
random	2.79486
random	4.68942
random	1.42731
random	3.98424
random	1.75806
random	1.02491
random	3.74342
random	2.33417
random	2.19635
random	2.32139
random	5.45131
random	1.02814
random	0.933555
random	1.02277
random	1.29988
random	1.03946
random	0.798559
random	2.04423
random	1.07938
random	3.23098
random	2.35892
random	0.701641
random	3.2448
random	1.42652
random	0.9844
random	1.00766
random	1.485
random	1.03496
random	1.08513
random	1.63492
random	2.35662
random	1.03977
random	2.93639
random	0.940054
random	1.02344
random	3.42178
random	0.99861
random	4.77309
random	1.72951
random	1.03965
random	1.66162
random	1.58548
random	0.970351
random	3.39434
random	1.13714
random	2.37747
random	1.61473
random	3.86071
random	0.805009
random	4.10673
random	2.81942
random	1.05226
random	0.88937
random	2.87128
random	3.1714
random	1.37421
random	1.03977
random	0.884158
random	3.79059
random	1.23219
random	2.92348
random	0.963993
random	2.2092
random	2.98725
random	2.8934
random	3.44416
random	1.07453
random	2.06169
random	1.00766
random	1.62104
random	1.87009
random	1.67059
random	4.8788
random	7.49565
random	4.64217
random	3.74149
random	1.01027
random	2.01056
random	10.4947
random	0.931691
random	10.0167
random	7.13578
random	4.17285
random	3.82884
random	10.4974
random	9.56521
random	8.83651
random	5.80338
random	7.47975
random	7.4145
random	2.71475
random	6.15461
random	1.02964
random	2.73399
random	0.626835
random	2.64813
random	0.900408
random	1.79109
random	1.47583
random	1.02818
random	0.67782
random	3.39678
random	1.63139
random	2.5424
random	2.03344
random	4.25095
random	4.27067
random	0.98753
random	1.02024
random	3.01792
random	1.00705
random	3.06522
random	1.58607
random	2.37798
random	1.37421
random	1.63774
random	1.11577
random	1.56227
random	3.50469
random	1.0389
random	0.992727
random	1.90912
random	0.991619
random	2.28884
random	1.24891
random	0.88283
random	3.74149
random	2.1591
random	2.64813
random	8.1495
random	11.1808
random	9.56286
random	3.84406
random	12.6198
random	8.59845
random	11.813
random	1.76868
random	2.98782
random	10.6498
random	6.98239
random	10.1278
random	9.3259
random	10.0522
random	1.56831
random	8.84237
random	10.8022
random	8.70967
random	7.29064
random	7.4652
random	5.20943
random	11.1348
random	8.23622
random	10.0301
random	13.6023
random	9.59989
random	4.24228
random	9.25173
random	9.93465
random	10.2256
random	8.77273
random	8.89774
random	10.4885
random	8.50469
random	10.1496
random	10.899
random	9.24402
random	8.50537
random	3.85803
random	1.02344
random	9.18268
random	9.92608
random	10.6543
random	10.8715
random	10.6749
random	10.87
random	9.52823
random	7.65728
random	6.13987
random	5.87941
random	8.87667
random	3.24658
random	6.77493
random	7.35104
random	1.08069
random	1.03965
random	1.40643
random	0.970351
random	0.67782
random	0.849978
random	1.03358
random	1.63139
random	1.14169
random	1.43882
random	4.44726
random	0.844574
random	0.805009
random	0.925271
random	3.36584
random	0.808618
random	0.999988
random	1.04495
random	1.89782
random	0.888948
random	1.00489
random	1.61779
random	0.958711
random	1.63774
random	0.962098
random	0.879484
random	1.40975
random	0.983013
random	0.95677
random	2.51964
random	0.975051
random	1.15729
random	0.940054
random	1.82138
random	1.04142
random	1.02715
random	2.11732
random	1.3096
random	1.02964
random	0.88283
random	11.567
random	7.92315
random	5.52213
random	5.48775
random	11.0264
random	4.65905
random	11.0601
random	3.74149
random	10.7138
random	11.6012
random	10.8969
random	7.45286
random	7.34421
random	5.83846
random	8.2652
random	11.5545
random	3.61619
random	10.6474
random	6.62567
random	12.8113
random	10.803
random	12.3934
random	1.02344
random	9.68407
random	1.02262
random	4.6924
random	5.99815
random	1.08118
random	2.12395
random	5.38243
random	0.918931
random	7.43641
random	1.00039
random	5.52213
random	2.55313
random	1.02814
random	1.24891
random	6.91449
random	3.52821
random	0.970351
random	1.56065
random	5.67983
random	1.43882
random	5.86525
random	1.51495
random	4.64545
random	0.857191
random	5.11206
random	2.92695
random	3.4284
random	2.90973
random	1.76506
random	2.07378
random	5.46002
random	0.925271
random	3.90338
random	2.58494
random	3.52714
random	2.32325
random	1.89782
random	0.857191
random	2.32974
random	0.834135
random	3.24276
random	0.701641
random	0.88283
random	1.53201
random	5.67617
random	11.9179
random	7.69444
random	9.79987
random	7.39832
random	3.33878
random	7.22208
random	5.72358
random	9.73458
random	4.89976
random	11.5944
random	10.5712
random	5.58304
random	9.80912
random	3.94349
random	8.24541
random	6.86723
random	9.46081
random	9.30363
random	8.99107
random	7.56857
random	8.29861
random	7.23284
random	6.9748
random	8.45508
random	9.55039
random	7.17554
random	9.53532
random	7.3499
random	8.41964
random	8.6638
random	7.06395
random	6.97827
random	8.69244
random	10.1264
random	8.36378
random	8.08033
random	7.59142
random	10.2668
random	4.06971
random	8.53285
random	9.5916
random	5.92485
random	7.85533
random	6.63803
random	5.95443
random	7.73712
random	2.86279
random	2.26768
random	7.7056
random	4.52606
random	1.07462
random	10.2537
random	12.5393
random	9.30619
random	9.78947
random	9.18074
random	8.22936
random	6.19865
random	9.11998
random	6.33082
random	8.5972
random	10.9431
random	8.9664
random	8.53449
random	8.69184
random	8.26823
random	7.42732
random	6.79356
random	6.37691
random	6.18102
random	7.87578
random	4.25709
random	7.38321
random	7.27191
random	6.40799
random	9.11591
random	10.5082
random	6.4532
random	7.83723
random	7.81467
random	11.0415
random	6.5005
random	8.21206
random	7.55779
random	8.58842
random	6.9334
random	7.25359
random	6.91132
random	8.07259
random	10.06
random	7.25404
random	5.65977
random	6.60976
random	7.66544
random	7.86073
random	8.01484
random	8.81075
random	6.75856
random	7.50275
random	4.30674
random	9.35927
random	3.33845
random	10.2898
random	1.73051
random	1.12314
random	2.98004
random	5.07586
random	1.77335
random	1.63492
random	1.39123
random	3.04294
random	1.93761
random	3.39273
random	2.60268
random	3.00811
random	2.48362
random	2.93071
random	4.10186
random	1.62237
random	1.03496
random	0.963993
random	0.918931
random	0.981805
random	5.07677
random	1.93601
random	8.06359
random	1.93761
random	0.833713
random	1.37061
random	7.62871
random	8.0266
random	0.887294
random	6.81172
random	3.16837
random	4.24228
random	12.6277
random	7.32277
random	8.89676
random	6.50717
random	0.900408
random	4.50256
random	9.75944
random	2.04654
random	7.8447
random	6.64656
random	6.52594
random	0.981805
random	1.16884
random	1.12314
random	1.48448
random	2.52541
random	1.56065
random	1.76506
random	2.43346
random	1.03496
random	4.53623
random	1.69739
random	0.98753
random	1.35135
random	2.82492
random	2.01056
random	2.06692
random	0.88937
random	3.38897
random	2.00124
random	2.37798
random	0.958629
random	0.844892
random	0.975836
random	1.11577
random	1.52703
random	1.80803
random	0.982655
random	1.98908
random	3.88548
random	1.07453
random	4.28256
random	1.02964
random	1.03466
random	0.755581
random	1.00083
random	1.15729
random	1.17166
random	1.16884
random	1.56065
random	1.03496
random	1.77095
random	1.02238
random	2.98885
random	2.06452
random	1.59864
random	1.00705
random	1.00083
random	0.857191
random	1.03528
random	1.07462
random	0.844892
random	1.73735
random	1.52703
random	0.991619
random	1.96901
random	1.15774
random	1.07926
random	1.03466
random	0.755581
random	0.900408
random	0.979412
random	8.74499
random	5.46874
random	6.24077
random	4.44552
random	12.108
random	10.4588
random	9.94912
random	7.38638
random	8.04918
random	7.53408
random	0.886425
random	13.2823
random	3.18456
random	12.0832
random	4.65157
random	10.4767
random	5.6738
random	11.0747
random	0.766675
random	1.08069
random	1.12314
random	0.89628
random	0.9844
random	0.970351
random	5.74541
random	1.13714
random	1.38125
random	3.52238
random	1.61473
random	1.65998
random	4.15571
random	1.55548
random	1.59436
random	0.999988
random	0.947813
random	1.05226
random	4.99258
random	0.734573
random	4.1575
random	3.00145
random	0.906037
random	2.5124
random	1.39123
random	5.23776
random	3.50819
random	1.59147
random	0.962098
random	0.879484
random	1.60636
random	4.116
random	1.88692
random	0.963993
random	0.98366
random	1.08274
random	3.75577
random	1.15729
random	4.55153
random	0.992727
random	3.21216
random	0.883408
random	2.79296
random	1.02344
random	2.01148
random	1.8826
random	1.02262
random	2.77188
random	1.54794
random	4.80195
random	3.23098
random	1.90814
random	2.25357
random	5.01023
random	2.58334
random	0.766675
random	0.948593
random	0.833713
random	1.58548
random	4.21326
random	1.91661
random	0.844574
random	2.439
random	1.01027
random	0.947813
random	0.734573
random	1.03763
random	2.26768
random	1.24077
random	2.70727
random	0.958711
random	0.884158
random	1.73735
random	1.23219
random	0.963993
random	0.915764
random	0.940054
random	0.883408
random	1.55745
random	0.933555
random	1.15774
random	1.02964
random	2.42881
random	0.88283
random	1.0092
random	1.07462
random	0.918931
random	1.61188
random	0.808618
random	1.36096
random	3.53388
random	0.791644
random	5.58921
random	1.08069
random	7.56037
random	10.9006
random	6.04656
random	11.0548
random	13.1664
random	11.3599
random	5.60441
random	2.04206
random	7.38881
random	9.72043
random	9.32502
random	9.65009
random	7.08878
random	5.74781
random	10.1304
random	9.71518
random	11.5513
random	11.8884
random	0.925271
random	3.86072
random	3.59786
random	11.3828
random	2.06692
random	8.84422
random	7.65818
random	2.90536
random	8.91507
random	3.50819
random	4.61996
random	10.0712
random	8.345
random	11.5292
random	8.4818
random	12.1601
random	3.02802
random	8.44345
random	9.6531
random	1.23219
random	2.55654
random	1.52703
random	12.3329
random	0.834135
random	1.0389
random	11.3014
random	6.38735
random	5.07908
random	7.47511
random	12.2136
random	12.6624
random	7.90724
random	2.13648
random	8.67663
random	3.52239
random	6.26084
random	11.0786
random	7.70373
random	10.0841
random	0.99861
random	11.0842
random	8.32995
random	0.701641
random	9.53532
random	10.998
random	5.21438
random	3.37226
random	1.02178
random	7.97775
random	8.99819
random	0.67782
random	7.33663
random	5.7687
random	4.17095
random	1.58607
random	1.06768
random	5.31838
random	7.99665
random	1.62104
random	7.21236
random	5.79423
random	6.42003
random	7.80191
random	6.78731
random	4.24824
random	3.36456
random	3.4044
random	5.9075
random	8.91646
random	5.69929
random	4.81593
random	8.9402
random	2.72098
random	1.61473
random	3.37996
random	10.8443
random	10.272
random	9.55099
random	1.08274
random	1.15729
random	2.96951
random	10.4979
random	9.1168
random	6.23968
random	6.78936
random	10.2394
random	5.64315
random	10.7948
random	4.35965
random	2.27419
random	4.68761
random	5.06186
random	5.44408
random	7.65062
random	5.51795
random	1.42193
random	1.94565
random	0.915764
random	1.56313
random	7.88839
random	1.02344
random	6.91289
random	7.03249
random	5.98494
random	8.89044
random	0.805009
random	0.958629
random	2.92348
random	0.930586
random	2.28884
random	1.07926
random	0.755581
random	3.25646
random	1.80596
random	1.72951
random	0.965897
random	1.12314
random	1.43145
random	0.918931
random	0.868212
random	1.56412
random	3.87274
random	3.05943
random	1.03358
random	1.61473
random	1.65998
random	1.91661
random	2.31576
random	0.98753
random	1.69665
random	3.71834
random	1.61188
random	0.925271
random	1.24864
random	3.18813
random	1.59436
random	1.58495
random	1.6446
random	0.88937
random	0.734573
random	2.38167
random	2.32325
random	0.867469
random	1.45827
random	0.857191
random	2.93301
random	0.958629
random	0.888948
random	0.958711
random	0.844892
random	1.03977
random	0.884158
random	1.55265
random	0.962098
random	1.42193
random	0.870623
random	3.00048
random	1.23219
random	0.95677
random	0.834135
random	0.851575
random	0.915764
random	1.08274
random	0.930586
random	0.874901
random	0.872529
random	1.79109
random	2.29408
random	1.98908
random	3.06157
random	1.21721
random	1.98741
random	2.03502
random	1.63993
random	1.00766
random	1.02715
random	1.8826
random	1.02262
random	3.86822
random	0.933555
random	2.56665
random	1.07926
random	1.6862
random	1.02964
random	0.701641
random	1.93601
random	0.88283
random	1.03823
random	1.0092
random	2.03344
random	7.36306
random	1.03823
random	1.45058
random	2.35757
random	3.09568
random	2.29569
random	5.24336
random	4.9972
random	4.56351
random	11.2691
random	5.99791
random	5.21438
random	1.16884
random	1.10975
random	0.766675
random	1.08069
random	2.39038
random	1.47583
random	1.03686
[truncated: 18,001 more rows]

## Sheet: Supplementary Fig. 2b
Cell type	tSNE_1	tSNE_2
NPC	18.1625	4.65307
GABAergicneuron	19.5244	0.1696
Glutamatergic_excitatory	19.0118	25.2064
Astrocyte	-9.39775	-0.142053
GABAergicneuron	19.3443	-4.20604
GABAergicneuron	32.3233	-2.2094
GABAergicneuron	30.6297	2.83839
Endothelial	-45.0577	-1.81128
Astrocyte	-10.0401	18.5648
Endothelial	-29.2994	1.02644
NPC	8.83591	18.3994
Astrocyte	-10.3957	15.8202
VLMC	-1.84657	-27.6341
Glutamatergic_excitatory	24.7156	17.6753
GABAergicneuron	26.5138	-6.54141
VLMC	0.923859	-26.1262
Astrocyte	-8.52556	-5.9473
GABAergicneuron	21.1037	-5.99065
GABAergicneuron	21.1508	-5.92738
Astrocyte	-10.2219	15.9948
Oligodendrocyte	-16.5179	-16.4932
GABAergicneuron	27.6009	-4.9575
Endothelial	-34.7395	3.6163
GABAergicneuron	32.2633	6.83693
GABAergicneuron	19.142	0.271145
Glutamatergic_excitatory	32.7391	12.8216
GABAergicneuron	21.4847	-5.79095
Oligodendrocyte	-15.9236	-19.4625
Astrocyte	-14.9577	16.7895
VLMC	-1.48247	-27.5858
GABAergicneuron	20.5625	-7.25124
GABAergicneuron	20.6117	-9.2762
Endothelial	-38.3571	0.53394
Glutamatergic_excitatory	13.4456	23.3812
Oligodendrocyte	-16.2952	-19.3334
Glutamatergic_excitatory	26.8422	21.6603
VLMC	-0.576432	-28.2067
GABAergicneuron	19.6981	-4.22927
GABAergicneuron	18.1559	0.840262
GABAergicneuron	23.6023	-20.3182
Glutamatergic_excitatory	26.8985	12.5527
Endothelial	-27.4986	-1.82262
Glutamatergic_excitatory	25.6118	17.792
GABAergicneuron	23.5065	-23.4837
Astrocyte	-8.03132	16.3999
Microglia	6.84011	-19.6013
GABAergicneuron	23.9089	-16.3822
Oligodendrocyte	-15.9849	-20.6728
Astrocyte	-13.7102	12.1563
GABAergicneuron	29.8842	-2.47317
Glutamatergic_excitatory	14.5003	23.2546
Endothelial	-33.6108	0.841985
Microglia	5.21844	-14.9846
Astrocyte	-13.6175	11.9492
GABAergicneuron	23.093	-23.604
NPC	14.0401	-1.03294
VLMC	0.607214	-26.8907
GABAergicneuron	25.8876	-2.8018
Oligodendrocyte	-17.3353	-14.9891
GABAergicneuron	23.359	-12.7877
GABAergicneuron	22.6766	-7.8957
Oligodendrocyte	-16.262	-19.1053
VLMC	-4.42362	-27.6213
GABAergicneuron	23.9572	-22.5848
Glutamatergic_excitatory	31.6748	10.4976
Astrocyte	-3.84057	9.92964
GABAergicneuron	20.2274	-2.38829
GABAergicneuron	22.1374	-10.3875
Glutamatergic_excitatory	33.3326	13.0727
Glutamatergic_excitatory	17.6314	23.0529
VLMC	1.4778	-26.191
Astrocyte	-14.7011	19.801
NPC	17.1621	0.733973
GABAergicneuron	27.7438	0.264751
Astrocyte	-14.5158	14.7203
GABAergicneuron	25.5222	-6.5158
GABAergicneuron	20.3786	-17.569
Microglia	6.04147	-19.1486
Glutamatergic_excitatory	19.2082	18.829
Astrocyte	-6.76253	15.9073
GABAergicneuron	19.8981	-14.909
Astrocyte	-12.8798	15.5416
Astrocyte	-3.91279	10.4917
GABAergicneuron	18.3809	0.340714
GABAergicneuron	32.2278	-1.4241
Microglia	5.56179	-18.0628
Glutamatergic_excitatory	37.1476	14.6074
Oligodendrocyte	-18.4755	-16.5812
Astrocyte	-2.07908	8.29463
Microglia	6.74568	-19.5126
Glutamatergic_excitatory	17.1188	25.0329
VLMC	0.650078	-26.1451
GABAergicneuron	23.1234	-23.7302
Astrocyte	-25.7646	12.437
GABAergicneuron	23.8994	-19.1306
Oligodendrocyte	-15.7687	-19.9567
Glutamatergic_excitatory	40.7116	13.1317
Glutamatergic_excitatory	34.0904	13.2716
Astrocyte	0.518836	-5.59932
GABAergicneuron	22.032	-13.7343
Glutamatergic_excitatory	36.6867	16.0088
Astrocyte	-15.0166	12.1938
NPC	-25.7867	12.4184
NPC	8.73822	16.2333
Glutamatergic_excitatory	24.8348	16.4716
GABAergicneuron	22.3446	-6.7211
NPC	4.50515	12.1085
Astrocyte	-17.7778	20.4821
GABAergicneuron	22.6132	-14.222
GABAergicneuron	24.001	-9.00939
Glutamatergic_excitatory	39.5303	11.7181
Glutamatergic_excitatory	20.5594	19.3779
Astrocyte	-2.94428	8.57896
GABAergicneuron	20.8158	-7.11442
Astrocyte	6.18636	-14.0681
Astrocyte	-11.6578	16.8188
Oligodendrocyte	-15.6469	-18.2603
Endothelial	-33.1687	-0.927793
GABAergicneuron	27.4252	-5.96699
VLMC	-4.27206	-27.4037
GABAergicneuron	22.9575	-23.8255
Oligodendrocyte	-15.7007	-19.0607
Glutamatergic_excitatory	36.0067	13.321
Oligodendrocyte	-16.0062	-13.4735
GABAergicneuron	35.1469	9.292
Glutamatergic_excitatory	25.3715	16.4345
NPC	5.22774	16.2033
GABAergicneuron	23.3129	-23.4412
GABAergicneuron	27.6434	0.615172
GABAergicneuron	20.6708	-9.99354
Glutamatergic_excitatory	34.5537	11.3218
Astrocyte	-12.5321	10.4265
GABAergicneuron	20.5617	-9.95808
GABAergicneuron	31.5923	1.14699
Glutamatergic_excitatory	13.7342	22.4539
GABAergicneuron	27.6689	-8.81089
Glutamatergic_excitatory	12.6628	21.3475
GABAergicneuron	23.5937	-23.0577
Glutamatergic_excitatory	13.6129	18.4656
Glutamatergic_excitatory	25.6583	21.8378
Oligodendrocyte	-17.3191	-17.1384
GABAergicneuron	25.2975	-1.60585
Astrocyte	16.5045	2.72746
NPC	17.4621	5.55994
GABAergicneuron	24.3291	-1.94105
Oligodendrocyte	-15.2028	-19.4567
GABAergicneuron	23.5145	-11.7155
Glutamatergic_excitatory	26.0972	15.9871
Astrocyte	-9.79368	-4.88288
GABAergicneuron	24.2396	-17.6934
Glutamatergic_excitatory	19.5557	23.7813
GABAergicneuron	34.6211	-0.987764
GABAergicneuron	16.8005	-10.7682
GABAergicneuron	32.7232	5.41201
Astrocyte	-9.1724	1.63891
NPC	14.9398	1.758
Astrocyte	-15.5478	8.30347
Glutamatergic_excitatory	35.8353	13.2282
Glutamatergic_excitatory	28.2709	18.499
Astrocyte	-15.5646	14.7113
Microglia	6.07436	-17.8625
GABAergicneuron	19.4772	-8.8724
Glutamatergic_excitatory	24.9388	19.3515
GABAergicneuron	21.0154	-7.33509
VLMC	1.03529	-26.744
Glutamatergic_excitatory	28.0845	16.0573
GABAergicneuron	24.6892	-19.7452
Glutamatergic_excitatory	31.2824	11.1533
Glutamatergic_excitatory	18.9031	22.6688
Astrocyte	-3.51877	9.86386
GABAergicneuron	19.5414	-0.744841
Glutamatergic_excitatory	20.5146	22.9817
Glutamatergic_excitatory	30.2865	19.8169
Astrocyte	-12.3246	15.8319
GABAergicneuron	21.2534	-20.9613
Astrocyte	-10.8555	17.9215
Glutamatergic_excitatory	12.8775	19.6452
GABAergicneuron	25.3113	-2.17017
Microglia	6.81936	-19.2344
Glutamatergic_excitatory	37.7032	13.4199
Oligodendrocyte	-15.6179	-18.2222
Astrocyte	-14.5844	14.7238
Glutamatergic_excitatory	21.0095	24.9594
Glutamatergic_excitatory	33.5674	11.3443
Oligodendrocyte	-17.3597	-22.1889
GABAergicneuron	28.7661	-6.93253
Glutamatergic_excitatory	28.5381	18.7786
Astrocyte	-13.569	6.39388
Oligodendrocyte	-17.0742	-16.3645
VLMC	-0.697587	-26.6624
Glutamatergic_excitatory	17.7077	23.7852
Astrocyte	-9.83596	16.2737
Astrocyte	-2.55906	8.38273
NPC	4.29454	4.2843
GABAergicneuron	21.2324	-1.82772
GABAergicneuron	23.3696	-12.6708
Microglia	6.79013	-19.685
GABAergicneuron	23.2797	-16.7753
Astrocyte	-11.5682	9.75819
GABAergicneuron	20.598	-7.13632
GABAergicneuron	28.5774	-8.62546
GABAergicneuron	27.4277	-8.74809
GABAergicneuron	23.4383	-11.1749
Astrocyte	-9.1616	17.3585
Microglia	7.1191	-16.8482
Oligodendrocyte	-17.4923	-21.971
Glutamatergic_excitatory	11.6202	23.0649
Astrocyte	-17.5831	20.5345
Astrocyte	-11.8017	5.10063
GABAergicneuron	26.5533	-5.4816
NPC	8.14058	14.0649
GABAergicneuron	21.5667	-1.62998
Astrocyte	-14.6391	13.7226
GABAergicneuron	22.5723	-14.1443
GABAergicneuron	19.8599	-9.10867
Oligodendrocyte	-17.3804	-16.4013
Glutamatergic_excitatory	18.2675	20.8248
Oligodendrocyte	-14.7587	-19.5158
Glutamatergic_excitatory	36.8237	9.35793
GABAergicneuron	22.8413	-23.6114
GABAergicneuron	25.5844	-2.56254
Glutamatergic_excitatory	18.6229	25.1589
Glutamatergic_excitatory	17.8506	20.4283
GABAergicneuron	31.5804	-1.40414
VLMC	1.09947	-26.7927
Glutamatergic_excitatory	28.2623	17.6637
Astrocyte	-9.88317	-1.71557
GABAergicneuron	26.2683	-3.73229
GABAergicneuron	23.5041	-9.64993
Glutamatergic_excitatory	11.1493	22.3877
Microglia	5.65509	-18.1094
GABAergicneuron	23.2833	-22.6423
GABAergicneuron	21.0884	-8.9857
NPC	10.5281	7.79419
Astrocyte	-12.9173	6.72745
Astrocyte	-16.9763	17.1802
Glutamatergic_excitatory	27.1869	19.8442
Oligodendrocyte	-17.1738	-16.0281
GABAergicneuron	22.3965	-23.4649
GABAergicneuron	28.3355	-6.47138
GABAergicneuron	27.3835	-4.14823
GABAergicneuron	19.7842	-1.17311
Astrocyte	-9.89827	16.5993
GABAergicneuron	23.3798	-11.437
Glutamatergic_excitatory	15.1333	21.1395
Glutamatergic_excitatory	20.1619	23.4669
GABAergicneuron	24.0696	-22.3139
GABAergicneuron	23.9376	-9.22068
NPC	13.7874	2.16199
Astrocyte	-10.1275	17.5982
Glutamatergic_excitatory	39.08	12.1695
NPC	16.6311	0.85982
Astrocyte	-4.84741	10.3891
GABAergicneuron	27.5786	-9.5514
GABAergicneuron	28.574	-8.60248
VLMC	-2.59542	-27.4353
Endothelial	-28.7606	1.11143
Astrocyte	-11.3878	14.9246
NPC	16.8893	0.830054
Glutamatergic_excitatory	10.0987	22.4177
Astrocyte	-15.5603	8.22216
Astrocyte	-11.8877	9.52333
Glutamatergic_excitatory	38.3156	12.605
VLMC	0.752697	-25.1102
GABAergicneuron	23.0177	-7.79914
Glutamatergic_excitatory	34.9961	14.0522
GABAergicneuron	20.6401	-2.74498
Astrocyte	-13.5121	6.40612
Astrocyte	-14.9506	-11.7186
NPC	17.4428	5.32882
Glutamatergic_excitatory	14.4346	16.0021
GABAergicneuron	16.5794	-11.3168
Oligodendrocyte	-12.7968	-19.2435
Astrocyte	-10.8293	5.52288
Astrocyte	-9.84252	1.99654
GABAergicneuron	24.4011	-19.7825
GABAergicneuron	22.4465	-24.413
GABAergicneuron	13.9332	-1.65784
Glutamatergic_excitatory	38.9397	12.7252
GABAergicneuron	18.3107	4.464
Glutamatergic_excitatory	27.7758	13.4344
GABAergicneuron	28.7684	-5.09462
GABAergicneuron	30.0133	-0.799245
Endothelial	-36.9478	-1.12186
Endothelial	-42.267	-5.25079
Glutamatergic_excitatory	37.1052	8.6471
GABAergicneuron	30.6375	2.74599
Oligodendrocyte	-17.0165	-12.419
GABAergicneuron	24.2304	-16.7107
Glutamatergic_excitatory	22.2884	21.2548
Microglia	7.52823	-18.8696
GABAergicneuron	23.975	-6.84781
Astrocyte	-2.51366	8.36013
GABAergicneuron	23.6358	-1.7773
Astrocyte	-16.5205	16.8929
Astrocyte	0.986171	-5.49601
GABAergicneuron	23.3569	-15.3735
Oligodendrocyte	-15.9353	-19.0417
Astrocyte	-15.423	18.0553
Glutamatergic_excitatory	16.0674	21.5645
NPC	-2.24627	12.3158
GABAergicneuron	22.6541	-11.879
Astrocyte	-10.209	-4.54249
VLMC	-2.57692	-26.2681
NPC	8.14486	17.1688
NPC	17.549	4.24766
GABAergicneuron	15.7935	-11.8826
Oligodendrocyte	-17.8826	-14.7664
NPC	12.4896	13.2488
GABAergicneuron	24.9996	-3.05241
GABAergicneuron	24.2996	-6.78912
GABAergicneuron	17.7304	0.038051
Oligodendrocyte	-16.0876	-17.7561
Glutamatergic_excitatory	25.8631	19.1451
Astrocyte	-16.4933	16.791
GABAergicneuron	26.549	-6.57344
Glutamatergic_excitatory	34.9007	9.57563
Oligodendrocyte	-17.0778	-16.4735
Astrocyte	-15.4595	12.8485
Endothelial	-32.2314	-0.380404
Oligodendrocyte	-17.2761	-21.9742
GABAergicneuron	22.2757	-7.42154
Astrocyte	-15.0731	13.9547
Glutamatergic_excitatory	38.816	12.4636
Astrocyte	-11.042	16.6187
GABAergicneuron	22.4639	-7.70731
Astrocyte	-13.6482	16.8157
Microglia	6.31378	-18.8193
Astrocyte	-2.3808	12.1903
Oligodendrocyte	-17.026	-15.3252
Glutamatergic_excitatory	13.0616	19.1057
Oligodendrocyte	-15.1166	-17.9647
Astrocyte	-1.94273	8.15851
Astrocyte	-13.1924	18.2259
GABAergicneuron	7.79569	-18.7919
Astrocyte	-10.1454	15.8104
Endothelial	-35.8845	-0.661194
GABAergicneuron	21.4051	-7.98423
NPC	7.94426	15.5341
Oligodendrocyte	-15.8165	-17.747
Oligodendrocyte	-17.2724	-15.3166
Oligodendrocyte	-14.0272	-17.8763
Oligodendrocyte	-16.4867	-21.6126
GABAergicneuron	24.9561	-4.64217
VLMC	1.21985	-27.0304
GABAergicneuron	27.4797	-6.40263
GABAergicneuron	21.8712	-1.66808
Astrocyte	-15.1475	18.3757
GABAergicneuron	24.1296	-22.3168
Oligodendrocyte	-17.0803	-16.1997
GABAergicneuron	17.7122	-1.03707
Glutamatergic_excitatory	17.4419	24.4487
Glutamatergic_excitatory	26.7488	20.3788
Glutamatergic_excitatory	27.7593	21.692
VLMC	-2.58943	-27.8507
Glutamatergic_excitatory	26.8963	20.4209
Glutamatergic_excitatory	24.9422	15.1738
Glutamatergic_excitatory	30.7194	17.2981
Glutamatergic_excitatory	17.5437	18.5412
GABAergicneuron	17.5794	-6.57071
NPC	5.78445	-0.411918
GABAergicneuron	18.2696	-13.2996
Astrocyte	-4.6554	9.83592
Astrocyte	-2.88471	12.1376
GABAergicneuron	17.5378	0.0957656
GABAergicneuron	21.9172	-8.61535
GABAergicneuron	22.4091	-23.2183
NPC	17.4602	3.75482
GABAergicneuron	27.422	-9.78279
Glutamatergic_excitatory	36.3207	14.5649
Glutamatergic_excitatory	33.631	13.1155
Microglia	6.377	-18.4297
Astrocyte	6.12963	-14.0946
Glutamatergic_excitatory	34.0255	11.2527
Astrocyte	-11.7586	16.7137
Glutamatergic_excitatory	36.4937	10.338
GABAergicneuron	23.2842	-6.89235
Microglia	7.05141	-17.0234
Glutamatergic_excitatory	9.87303	17.1476
Astrocyte	3.95225	3.93065
Glutamatergic_excitatory	30.5109	12.1227
Oligodendrocyte	-17.5315	-17.0275
Glutamatergic_excitatory	13.6062	25.4662
Astrocyte	-10.1477	14.6581
GABAergicneuron	25.7781	-7.55079
NPC	12.4811	13.2306
GABAergicneuron	23.8129	2.3487
Glutamatergic_excitatory	18.5908	17.9429
GABAergicneuron	20.2127	-6.4912
GABAergicneuron	19.7431	-9.67562
VLMC	-4.04193	-26.7062
Oligodendrocyte	-15.5019	-18.5667
NPC	9.73855	17.0632
Microglia	6.94398	-18.4953
GABAergicneuron	18.2368	-13.3744
Astrocyte	-15.6174	16.9595
Astrocyte	-3.06544	9.20534
Astrocyte	-18.592	14.5934
Glutamatergic_excitatory	13.8993	20.6693
GABAergicneuron	17.7889	-4.90334
GABAergicneuron	21.1787	-9.01833
GABAergicneuron	26.3832	-2.77842
Oligodendrocyte	-15.4098	-18.7495
GABAergicneuron	24.7161	-5.1428
Astrocyte	-8.20115	16.3718
Oligodendrocyte	-14.5246	-19.2689
GABAergicneuron	21.1176	-7.90414
Glutamatergic_excitatory	31.2022	14.1267
Astrocyte	-1.85484	7.92016
Glutamatergic_excitatory	30.2788	18.3979
Glutamatergic_excitatory	10.6138	20.9383
GABAergicneuron	19.6955	-3.97958
Glutamatergic_excitatory	13.261	22.4872
Microglia	5.76934	-18.1131
Astrocyte	-9.85757	2.04919
GABAergicneuron	27.6976	-6.66851
Astrocyte	-8.30429	16.3948
Oligodendrocyte	-14.983	-19.5255
Glutamatergic_excitatory	14.1013	24.9481
Astrocyte	-3.45693	8.22726
Astrocyte	-8.30626	16.6831
NPC	8.17711	17.3085
Astrocyte	-9.13045	13.7063
GABAergicneuron	19.9807	-9.30166
Glutamatergic_excitatory	27.8161	19.8836
Astrocyte	-2.67762	7.97915
GABAergicneuron	20.8639	-14.3448
GABAergicneuron	18.6516	-0.828796
GABAergicneuron	32.6495	5.99036
Astrocyte	-10.9465	16.46
Astrocyte	-13.3999	15.3931
Astrocyte	-2.21801	11.7775
GABAergicneuron	25.4213	-6.25467
Astrocyte	-15.0205	7.93099
Astrocyte	-18.3014	13.9366
GABAergicneuron	33.3064	-0.492208
NPC	4.8459	-0.38054
Glutamatergic_excitatory	18.6732	25.2371
Astrocyte	-17.8386	20.5418
VLMC	-4.33266	-27.7351
Astrocyte	-13.8014	16.8361
Astrocyte	-8.10534	7.23357
GABAergicneuron	31.648	-2.18393
Astrocyte	-15.8701	13.9348
Glutamatergic_excitatory	21.4354	18.7362
GABAergicneuron	27.4311	-9.99793
Astrocyte	-10.0738	14.9824
VLMC	-1.80268	-27.8821
GABAergicneuron	28.8343	-6.66284
Microglia	5.83638	-18.1592
Microglia	5.37358	-18.0218
Microglia	5.5892	-19.0844
Glutamatergic_excitatory	39.2662	13.1593
Microglia	5.58061	-19.005
GABAergicneuron	24.2096	-18.0022
GABAergicneuron	27.4903	-8.77112
GABAergicneuron	26.4163	-6.31511
GABAergicneuron	19.3395	-3.46877
Glutamatergic_excitatory	36.0042	14.9082
Glutamatergic_excitatory	15.7045	17.9842
NPC	12.7887	0.448641
Glutamatergic_excitatory	16.8398	17.2774
Glutamatergic_excitatory	12.3877	17.6855
GABAergicneuron	22.7109	-17.5752
Glutamatergic_excitatory	21.7321	19.6923
GABAergicneuron	23.0193	-12.1915
Glutamatergic_excitatory	28.0352	16.0929
Glutamatergic_excitatory	28.4866	13.691
GABAergicneuron	22.3829	-19.9032
Endothelial	-30.5578	1.65468
Astrocyte	-9.22117	17.8154
Endothelial	-32.6331	-0.158797
NPC	9.38525	13.6082
Astrocyte	6.23854	12.1501
GABAergicneuron	22.2049	-21.2541
Glutamatergic_excitatory	21.1906	17.5734
Glutamatergic_excitatory	13.2608	19.9204
GABAergicneuron	22.1683	-20.2063
Endothelial	-30.7282	-0.420724
Glutamatergic_excitatory	27.6796	13.7643
GABAergicneuron	22.6664	-19.7848
GABAergicneuron	21.6725	-19.7895
Glutamatergic_excitatory	26.4262	13.5379
Glutamatergic_excitatory	21.0078	20.2198
GABAergicneuron	21.6857	-19.221
NPC	8.21844	15.3086
Glutamatergic_excitatory	33.3906	10.9961
GABAergicneuron	25.8489	0.85793
GABAergicneuron	20.9609	-17.2903
Glutamatergic_excitatory	32.3685	14.307
GABAergicneuron	22.2112	-19.9911
Glutamatergic_excitatory	26.2189	15.3357
Glutamatergic_excitatory	21.1889	16.3601
GABAergicneuron	22.4196	-11.5155
Glutamatergic_excitatory	19.8656	17.2766
Glutamatergic_excitatory	27.1917	12.924
Glutamatergic_excitatory	15.2182	18.4993
VLMC	0.977007	-26.3974
Glutamatergic_excitatory	23.4073	12.6588
Glutamatergic_excitatory	20.2951	20.6868
Glutamatergic_excitatory	32.2728	11.6483
Glutamatergic_excitatory	22.3916	19.481
Glutamatergic_excitatory	16.1377	20.0548
Glutamatergic_excitatory	24.2397	11.5837
Glutamatergic_excitatory	16.2133	15.331
GABAergicneuron	21.5329	-19.6639
Glutamatergic_excitatory	24.1958	17.4815
Glutamatergic_excitatory	10.8708	20.2231
Glutamatergic_excitatory	20.1703	19.1687
Glutamatergic_excitatory	22.9583	14.2853
Endothelial	-40.5108	-3.36631
Astrocyte	-16.9077	16.2794
GABAergicneuron	20.9646	-15.5722
GABAergicneuron	22.5311	-19.4974
Glutamatergic_excitatory	23.2158	12.3273
Glutamatergic_excitatory	18.4471	14.5328
Astrocyte	-9.19185	17.3698
Glutamatergic_excitatory	20.3461	21.0319
Glutamatergic_excitatory	14.9404	19.4586
Glutamatergic_excitatory	16.9185	21.5408
GABAergicneuron	21.5818	-17.3491
Glutamatergic_excitatory	25.087	13.7182
Glutamatergic_excitatory	24.3157	5.04505
Glutamatergic_excitatory	14.696	22.9573
NPC	6.59017	11.9331
Glutamatergic_excitatory	31.6026	11.6899
GABAergicneuron	25.2145	0.489116
GABAergicneuron	21.7136	-14.8291
Glutamatergic_excitatory	18.0431	14.8849
GABAergicneuron	21.3879	-18.978
Glutamatergic_excitatory	32.7184	10.8694
GABAergicneuron	22.5832	-20.3544
Glutamatergic_excitatory	16.6294	18.76
Glutamatergic_excitatory	12.9491	20.4795
GABAergicneuron	22.5677	-16.0578
Glutamatergic_excitatory	16.8921	19.4196
Endothelial	-38.0099	-5.39243
Glutamatergic_excitatory	21.8456	15.9449
Astrocyte	-9.90503	12.0255
GABAergicneuron	22.3156	-19.019
Glutamatergic_excitatory	21.4261	16.4034
VLMC	-2.34791	-27.712
Glutamatergic_excitatory	20.2303	19.0306
Glutamatergic_excitatory	27.3999	12.5057
Glutamatergic_excitatory	19.5878	16.7526
Glutamatergic_excitatory	32.5949	10.6272
Glutamatergic_excitatory	11.395	19.2534
Glutamatergic_excitatory	15.0243	17.9884
Glutamatergic_excitatory	16.9046	21.585
GABAergicneuron	17.8418	-0.755181
Astrocyte	-2.70183	-0.72653
GABAergicneuron	22.9834	-19.4305
GABAergicneuron	20.9946	-16.8541
NPC	8.19274	17.6437
Glutamatergic_excitatory	16.1352	19.0629
Glutamatergic_excitatory	19.5916	18.5198
NPC	8.29889	13.0901
Glutamatergic_excitatory	21.5349	17.7024
GABAergicneuron	22.0368	-23.0598
Glutamatergic_excitatory	15.2099	18.5345
Endothelial	-41.5212	-2.99354
GABAergicneuron	22.2016	-15.5581
Glutamatergic_excitatory	23.1671	17.9435
Astrocyte	-12.3147	13.6632
Astrocyte	-14.5557	18.1985
Glutamatergic_excitatory	21.147	18.6215
Astrocyte	-14.6891	14.5969
NPC	11.8915	15.1114
Astrocyte	-9.80306	14.3902
Glutamatergic_excitatory	31.1164	14.4042
GABAergicneuron	20.2565	-3.28192
Astrocyte	-12.5944	14.5074
Glutamatergic_excitatory	21.8933	15.8055
Astrocyte	-11.8374	11.0801
Endothelial	-43.8731	-1.3492
GABAergicneuron	21.6628	-14.0426
GABAergicneuron	23.1312	-20.4999
GABAergicneuron	22.245	-16.6812
Endothelial	-30.3837	-0.855714
NPC	8.7837	18.3584
Glutamatergic_excitatory	26.5293	13.5981
Glutamatergic_excitatory	26.9181	14.6721
Glutamatergic_excitatory	17.5039	18.0781
Endothelial	-30.0879	1.49186
Glutamatergic_excitatory	24.9396	19.0884
Astrocyte	-13.4274	8.59106
Glutamatergic_excitatory	20.3029	21.2047
Astrocyte	-14.8162	14.4235
Glutamatergic_excitatory	28.42	14.6501
Glutamatergic_excitatory	20.5098	22.4261
Glutamatergic_excitatory	27.5378	13.6609
Glutamatergic_excitatory	26.3855	19.6267
Glutamatergic_excitatory	15.3271	16.3625
Glutamatergic_excitatory	22.7507	17.1385
Astrocyte	-9.56356	17.4697
Endothelial	-30.4407	1.41807
Glutamatergic_excitatory	27.8198	18.7306
Endothelial	-45.3868	-4.0236
Glutamatergic_excitatory	31.8177	9.28122
Glutamatergic_excitatory	27.3138	15.159
Endothelial	-41.3215	-2.53967
Glutamatergic_excitatory	19.7413	17.3586
Glutamatergic_excitatory	28.6151	14.9812
GABAergicneuron	22.8078	-21.2828
Glutamatergic_excitatory	23.6572	23.0406
Glutamatergic_excitatory	25.1254	14.0105
GABAergicneuron	20.8107	-15.4538
GABAergicneuron	20.7929	-15.2168
Glutamatergic_excitatory	33.6191	10.0461
Glutamatergic_excitatory	18.7001	24.6274
GABAergicneuron	22.0512	-18.625
NPC	8.34017	13.9431
GABAergicneuron	20.8008	-15.0088
Glutamatergic_excitatory	16.8899	18.2674
Glutamatergic_excitatory	22.9739	17.4509
Glutamatergic_excitatory	28.4667	19.2515
GABAergicneuron	22.2745	-17.0225
Glutamatergic_excitatory	16.2598	19.1727
Glutamatergic_excitatory	18.6831	20.6959
Endothelial	-26.7931	2.20393
Glutamatergic_excitatory	15.5745	17.1218
Glutamatergic_excitatory	23.0535	12.1528
Glutamatergic_excitatory	11.4162	17.3452
VLMC	0.793371	-27.5335
GABAergicneuron	22.513	-19.5322
Glutamatergic_excitatory	17.8657	16.9799
Glutamatergic_excitatory	17.2264	19.5674
GABAergicneuron	22.4896	-21.1016
Astrocyte	-10.2309	14.467
Glutamatergic_excitatory	26.0805	14.609
Astrocyte	-7.35121	5.05383
GABAergicneuron	25.059	-0.459729
Glutamatergic_excitatory	32.5163	12.9079
Glutamatergic_excitatory	14.7061	19.2282
Glutamatergic_excitatory	25.0788	12.8939
Astrocyte	-9.00016	13.4603
GABAergicneuron	21.8768	-14.8197
Glutamatergic_excitatory	23.896	15.7835
Glutamatergic_excitatory	18.3388	16.6426
Glutamatergic_excitatory	10.2978	13.5798
Endothelial	-26.2735	5.76662
Glutamatergic_excitatory	23.3541	13.5624
Glutamatergic_excitatory	24.6547	14.932
Glutamatergic_excitatory	18.0523	15.1941
Astrocyte	-9.17653	0.539074
Glutamatergic_excitatory	22.4045	17.9357
Glutamatergic_excitatory	32.6468	7.02528
Endothelial	-43.4972	-1.37343
Glutamatergic_excitatory	20.613	17.4582
Glutamatergic_excitatory	19.2866	23.4417
GABAergicneuron	22.4251	-20.4397
Glutamatergic_excitatory	20.5205	21.6541
Endothelial	-24.0361	6.17385
Glutamatergic_excitatory	17.0733	19.4087
Astrocyte	-13.5913	14.8218
Glutamatergic_excitatory	26.1138	17.2734
GABAergicneuron	19.9397	-17.0041
Astrocyte	-11.4852	15.1562
GABAergicneuron	22.5908	-21.9484
Glutamatergic_excitatory	30.8376	11.0762
Glutamatergic_excitatory	21.5233	19.6022
Astrocyte	-11.8331	14.9108
GABAergicneuron	21.3865	-18.8728
Astrocyte	-13.5438	8.93368
NPC	8.10555	12.648
Glutamatergic_excitatory	20.0084	20.0707
Glutamatergic_excitatory	13.3604	17.6341
Glutamatergic_excitatory	15.8504	19.48
Glutamatergic_excitatory	17.7798	14.786
Glutamatergic_excitatory	11.704	18.6418
Endothelial	-37.3368	-1.49816
GABAergicneuron	23.2806	-12.2232
Astrocyte	-11.1278	14.589
Glutamatergic_excitatory	26.8448	10.9472
GABAergicneuron	22.5319	-16.2998
Glutamatergic_excitatory	22.5513	16.9141
Glutamatergic_excitatory	33.5927	9.95337
Glutamatergic_excitatory	23.4237	18.6615
Glutamatergic_excitatory	30.3995	11.2272
Astrocyte	-9.41721	-0.320452
Glutamatergic_excitatory	28.4133	14.8193
Endothelial	-32.9649	-0.845533
Glutamatergic_excitatory	18.3115	14.9566
Astrocyte	-15.9967	-6.75669
NPC	16.2116	5.18271
Astrocyte	-15.5747	-2.07006
GABAergicneuron	23.5772	4.4602
Endothelial	-29.2823	-1.22067
VLMC	-0.633453	-25.3881
Astrocyte	-19.8587	-2.95078
Astrocyte	-11.0291	3.70795
Endothelial	-20.9691	-2.33238
Endothelial	-36.4677	-5.4499
Astrocyte	-15.9236	-5.96922
NPC	11.6481	-0.246493
NPC	8.15857	-1.39666
Astrocyte	-0.324297	-12.3835
Astrocyte	-2.21017	-13.7717
Astrocyte	-8.93275	-9.91181
Astrocyte	-11.6334	-3.72335
Astrocyte	-10.0392	-6.7899
Astrocyte	-7.73134	1.68632
Endothelial	-24.7474	0.592776
Astrocyte	-5.88179	-6.45925
NPC	4.34188	-3.83993
GABAergicneuron	28.2881	-1.70187
Astrocyte	-2.35214	-16.6932
Astrocyte	-9.34556	-8.45799
Endothelial	-30.1492	-4.23111
NPC	5.28857	-2.07296
Astrocyte	0.936234	-13.3198
Astrocyte	-9.96842	9.04517
NPC	11.2172	11.8015
GABAergicneuron	24.2216	4.26305
GABAergicneuron	32.2386	0.201068
GABAergicneuron	28.5892	1.47688
Endothelial	-26.0635	0.0603335
Endothelial	-22.5045	-7.49277
Astrocyte	-10.9079	3.06153
Endothelial	-42.4744	-4.34706
Endothelial	-40.1544	-2.4126
Glutamatergic_excitatory	15.1698	13.6121
NPC	8.43824	13.7821
Astrocyte	-13.1497	-0.128382
Astrocyte	-19.8632	-2.91197
Astrocyte	-1.57396	-8.15206
Astrocyte	-2.17449	-12.8886
Endothelial	-23.7636	-1.77552
Astrocyte	-5.3301	-5.28075
NPC	7.50112	-0.911037
Astrocyte	-3.79281	-14.2402
Astrocyte	-15.436	-2.02159
Astrocyte	-17.8585	-4.64786
GABAergicneuron	24.573	3.51211
Endothelial	-40.0102	-3.52144
Astrocyte	-11.6805	-8.12603
NPC	6.36606	-2.61057
NPC	9.63588	10.1624
Astrocyte	-4.09615	0.951652
Glutamatergic_excitatory	22.5797	5.27823
Astrocyte	-5.22537	-0.670364
Endothelial	-43.5392	-3.91438
Astrocyte	-4.0404	-12.1217
Astrocyte	-16.1993	-5.35701
Endothelial	-25.0007	-0.381957
Astrocyte	-5.4945	-16.0508
NPC	4.55731	-2.52868
Endothelial	-23.262	-8.27365
NPC	9.16426	0.478954
Endothelial	-29.3209	-7.28573
Endothelial	-23.2659	-2.32076
Astrocyte	-2.90682	-8.63546
NPC	8.91216	-1.37902
Endothelial	-27.7028	-1.43977
Astrocyte	-5.7097	7.89259
Astrocyte	-7.97504	-8.23632
Endothelial	-25.1267	0.257355
Astrocyte	0.278042	-11.4345
Astrocyte	-6.57759	-2.08343
Endothelial	-23.845	0.777231
Astrocyte	-11.203	-0.721519
Astrocyte	-13.4908	-3.25007
Astrocyte	-9.83227	-8.31659
NPC	10.5533	10.1109
Astrocyte	0.71447	-13.7889
Endothelial	-25.6576	-7.88987
Astrocyte	-8.43931	4.8786
Endothelial	-29.6445	-1.29137
Endothelial	-27.6447	-1.22992
Astrocyte	-7.59068	-10.9189
Astrocyte	-15.1877	-4.31187
Astrocyte	-7.07272	-5.85411
Endothelial	-26.3004	-6.5596
GABAergicneuron	25.2126	-1.18416
GABAergicneuron	26.9639	1.7972
Astrocyte	-5.03733	-16.8276
Endothelial	-25.2295	-9.16073
Endothelial	-6.17576	-18.0785
Astrocyte	-4.75789	-6.25276
NPC	7.98825	-0.588288
Astrocyte	-1.10392	-7.43199
Astrocyte	-9.81606	7.22414
Astrocyte	-5.54879	7.3934
Astrocyte	-0.665469	-9.00754
Endothelial	-22.7348	-8.78633
Astrocyte	-18.1045	-3.81005
Astrocyte	-18.2445	-4.28359
Endothelial	-29.6404	-1.69572
GABAergicneuron	30.9424	-1.98074
Astrocyte	-4.61074	-2.30981
Astrocyte	-10.0703	5.7604
Endothelial	-37.1377	-2.20193
Astrocyte	-11.3237	7.31002
Astrocyte	-7.86043	-1.99932
NPC	10.9503	0.429593
Astrocyte	-13.1391	-8.10796
GABAergicneuron	27.6341	-2.4644
Astrocyte	-10.8515	11.0068
Microglia	5.47052	-18.0898
Astrocyte	-13.3851	-4.26587
Astrocyte	-1.84727	-16.9169
Astrocyte	-11.2295	6.9779
NPC	11.6629	8.30484
NPC	12.3997	0.0756306
Endothelial	-29.6168	-6.66788
Endothelial	-24.3469	0.604184
NPC	6.69519	-2.89867
GABAergicneuron	29.807	-1.84018
Endothelial	-38.9103	-4.14002
Astrocyte	-3.76002	-4.89528
Astrocyte	-6.20258	5.77322
Endothelial	-27.7238	-0.0124539
NPC	7.12157	-1.42482
Astrocyte	-1.80026	-5.27587
NPC	9.82088	-0.431925
Astrocyte	-11.303	6.24895
Endothelial	-41.09	-3.80906
Astrocyte	-20.5905	-2.89795
NPC	15.2684	5.62545
NPC	8.43957	0.0488975
Astrocyte	-7.58883	3.30182
Astrocyte	-11.8805	-8.52789
Astrocyte	-8.20126	3.68815
Endothelial	-23.7042	1.93143
Astrocyte	-3.9851	-3.20253
Astrocyte	-16.8344	-3.55008
NPC	11.4221	1.33831
Astrocyte	-4.40897	-9.0528
Astrocyte	-3.345	-8.28575
NPC	3.84785	-2.36096
Endothelial	-38.8763	-4.23636
Astrocyte	-8.10459	-8.08288
Endothelial	-24.5806	-1.19225
Astrocyte	-8.06435	6.70543
Astrocyte	-2.5314	-8.43126
NPC	4.81734	-2.20579
Astrocyte	-12.0798	-7.24278
Endothelial	-36.0385	-3.77321
Endothelial	-38.8044	-3.62658
NPC	15.0226	5.5189
NPC	10.8794	10.3712
Astrocyte	-5.56293	0.0225565
NPC	6.32202	-3.3317
Astrocyte	-2.76112	-3.22785
Endothelial	-30.8626	2.13688
GABAergicneuron	24.882	4.85641
Endothelial	-27.2884	-6.6865
NPC	6.98139	-2.64023
Astrocyte	-20.452	-4.10713
GABAergicneuron	29.0134	-0.848493
Astrocyte	-9.21671	3.06069
Endothelial	-23.2033	-1.89313
Astrocyte	-20.2206	-4.76574
Astrocyte	-1.80837	-14.7019
Astrocyte	-3.35244	-3.63535
Endothelial	-39.0358	-4.66798
Astrocyte	-0.869096	-9.6777
GABAergicneuron	28.2027	0.263313
GABAergicneuron	23.7145	3.13581
NPC	7.43986	-1.00386
Astrocyte	-7.1264	-1.07258
Endothelial	-24.5968	-1.72921
Endothelial	-37.8247	-5.24002
Astrocyte	-14.8263	-4.14061
Astrocyte	-8.62281	-11.4533
Endothelial	-22.5807	0.334675
Astrocyte	-16.5574	-6.11566
Astrocyte	0.92351	-7.79566
NPC	12.4473	1.46769
Astrocyte	-14.7298	-4.35414
Endothelial	-27.2069	-6.48179
NPC	13.6195	0.963565
Astrocyte	-7.5014	-3.90956
Astrocyte	-12.1259	-5.58906
NPC	5.28999	-4.11359
Astrocyte	-13.4125	1.78031
Endothelial	-42.9284	-4.87823
Endothelial	-38.8118	-4.35648
Astrocyte	-13.6171	-1.28928
Endothelial	-21.5113	-3.33089
GABAergicneuron	31.0187	0.239713
Astrocyte	-5.10934	-1.22096
Endothelial	-26.6109	-7.43843
NPC	9.24143	11.3096
GABAergicneuron	23.2946	4.41156
Endothelial	-43.8925	-4.8828
GABAergicneuron	30.5218	1.72285
Endothelial	-41.9722	-4.14987
Astrocyte	-6.77028	2.50047
Endothelial	-30.0736	-1.09873
GABAergicneuron	20.3599	-3.01034
Astrocyte	-7.50118	3.90594
Astrocyte	-7.49723	3.89571
Astrocyte	-6.01573	-1.50719
NPC	10.6907	10.2138
Astrocyte	-19.1299	-4.08932
NPC	10.5921	11.4421
Astrocyte	-14.2304	-5.90918
Astrocyte	-5.64388	-2.53
GABAergicneuron	31.808	-0.516657
Endothelial	-22.7205	1.04938
Astrocyte	-11.7501	2.08291
NPC	12.7419	1.73187
Endothelial	-30.6844	-3.93917
Astrocyte	-10.8416	-3.55759
Endothelial	-23.6343	-1.17447
NPC	15.3431	5.52318
NPC	9.93262	-0.272734
GABAergicneuron	30.4141	0.778189
NPC	8.89151	0.374175
Astrocyte	-9.98745	-6.68827
Astrocyte	-0.303566	-6.86904
Astrocyte	-10.5066	5.87742
Endothelial	-29.6958	-7.10928
Astrocyte	-1.61476	-6.03744
Astrocyte	-2.72933	-5.23168
GABAergicneuron	30.4413	2.15571
GABAergicneuron	29.3186	1.61949
Endothelial	-27.4486	-8.04319
Endothelial	-24.6525	-6.84462
Endothelial	-23.5708	-6.71831
Endothelial	-37.5382	-5.22167
Astrocyte	-6.1251	4.66486
NPC	7.80519	-1.63884
Astrocyte	-2.00504	-13.4136
Endothelial	-23.0588	-2.20175
Astrocyte	-11.7305	-8.2123
Endothelial	-22.5286	-6.51425
Glutamatergic_excitatory	23.722	4.6982
Astrocyte	-14.6179	-1.57164
GABAergicneuron	24.4967	4.38383
Astrocyte	-9.77883	-7.28635
NPC	3.85702	15.5197
Endothelial	-8.74276	-12.4103
Endothelial	-24.8882	0.143358
Astrocyte	-15.7437	-3.87358
GABAergicneuron	25.7553	1.32196
Endothelial	-41.3614	-4.40159
Endothelial	-27.5335	0.277907
GABAergicneuron	30.5455	0.643271
Astrocyte	-8.79844	3.55018
NPC	8.56323	-0.156874
NPC	7.63207	0.135432
Endothelial	-7.39984	-18.8018
Endothelial	-30.0459	-7.44301
NPC	7.43132	10.9867
Astrocyte	-0.883576	-10.1962
Endothelial	-31.1143	-1.61402
Endothelial	-41.339	-3.84976
Astrocyte	-7.92094	6.41001
NPC	11.3104	-0.168036
Astrocyte	-20.044	-5.05939
GABAergicneuron	25.3401	-5.86195
Astrocyte	-9.30358	-7.20116
GABAergicneuron	30.1848	2.44779
Endothelial	-42.7693	-3.11016
GABAergicneuron	30.9439	-1.36861
Astrocyte	-15.6506	-3.89921
Astrocyte	-6.09575	1.21186
Astrocyte	-8.49106	-11.1383
Astrocyte	-7.95269	6.77003
Astrocyte	-0.919883	-8.72359
NPC	9.32139	9.60573
NPC	4.35289	-2.41852
Astrocyte	-8.08979	-17.7852
Astrocyte	-7.9236	0.746479
NPC	5.67543	-3.53259
NPC	4.29406	-3.48425
Endothelial	-32.9507	0.520127
Astrocyte	-7.50442	4.01768
Astrocyte	-6.41676	6.83968
GABAergicneuron	29.9956	0.36541
Endothelial	-25.7439	0.852606
GABAergicneuron	29.7909	-0.598401
Astrocyte	0.173655	-12.7339
GABAergicneuron	31.0258	-0.753763
NPC	12.6281	3.57223
Endothelial	-38.0206	-5.15738
Endothelial	-29.3107	-1.11094
GABAergicneuron	30.7877	-1.06677
Astrocyte	-5.2437	5.83044
Endothelial	-24.0895	-0.42987
Astrocyte	-11.0341	4.14949
Astrocyte	-16.9121	-4.31298
Endothelial	-44.8273	-3.47712
Endothelial	-21.2335	-2.85977
Endothelial	-24.3653	0.733722
Astrocyte	-0.454676	-10.3188
NPC	7.18449	-0.306768
Endothelial	-41.2347	-5.29597
Astrocyte	-1.91911	-17.1022
Astrocyte	-15.9334	-5.30685
NPC	8.06129	10.0062
Endothelial	-25.8892	1.43334
Astrocyte	-7.16022	-3.8416
GABAergicneuron	29.5543	-1.11349
Astrocyte	-8.28372	-6.29786
Endothelial	-32.211	-1.62218
Astrocyte	-11.7762	-2.00959
Astrocyte	-1.03639	-7.57449
Astrocyte	-7.66824	-7.76924
Astrocyte	-3.79989	-4.07342
GABAergicneuron	28.114	-1.98935
Astrocyte	-3.81885	5.35996
Astrocyte	-1.8076	-13.7986
Astrocyte	-9.89436	1.09623
Astrocyte	-7.39124	5.91261
Astrocyte	-19.9242	-3.77197
Endothelial	-30.4139	4.88339
Astrocyte	-5.0475	-4.3781
Endothelial	-42.6174	-4.03756
Endothelial	-30.459	4.76267
NPC	10.3227	9.92764
Endothelial	-41.1374	-0.941206
Astrocyte	-4.81572	-11.3777
Astrocyte	-13.304	3.08524
NPC	9.21524	-0.276855
Astrocyte	-1.55561	-6.03173
GABAergicneuron	23.8018	2.66599
Astrocyte	-1.35371	-9.21632
Astrocyte	-1.74748	-14.8553
Astrocyte	-10.8906	-8.62342
Astrocyte	-7.6423	-0.844655
Astrocyte	-1.97545	-16.9516
Astrocyte	-5.17812	-11.1716
VLMC	-0.462648	-25.1578
Astrocyte	-7.01236	-0.518843
Astrocyte	-5.87152	-0.306817
Endothelial	-26.013	-6.85704
GABAergicneuron	30.1822	1.04362
Endothelial	-29.1782	-8.11933
Astrocyte	-11.7167	-0.999559
NPC	8.38755	0.238488
NPC	8.45011	-0.0999365
Astrocyte	-14.6728	-3.91654
Endothelial	-37.8333	-3.96
VLMC	-2.59376	-25.0394
Astrocyte	-12.0613	0.57939
Astrocyte	-1.94135	-8.33073
NPC	10.8174	9.59409
Endothelial	-40.4323	-2.64833
Astrocyte	-10.5763	8.4812
NPC	9.82977	1.54674
Endothelial	-25.4961	1.12146
GABAergicneuron	29.5561	0.834177
Astrocyte	-7.03559	-2.82841
Astrocyte	-12.3001	-3.35059
Astrocyte	-4.33245	-6.79739
Endothelial	-38.0351	-10.8772
Astrocyte	-1.54419	-8.46522
Astrocyte	-14.9548	-5.82053
NPC	10.5266	11.7351
Astrocyte	-18.8224	-4.63086
Endothelial	-29.4529	-7.67082
Endothelial	-24.7281	-1.21863
GABAergicneuron	25.835	1.33424
Astrocyte	-4.34245	-11.6596
NPC	10.6624	10.8057
Astrocyte	-2.72403	-8.51345
Endothelial	-30.1151	1.63308
Endothelial	-29.8569	-7.20606
NPC	3.89993	15.5081
Astrocyte	-1.15318	-12.2121
Astrocyte	-1.45365	-7.56908
Endothelial	-42.5512	-3.38978
Astrocyte	-8.95549	8.71452
Astrocyte	-7.11525	6.7908
Astrocyte	-3.91661	-6.10075
Astrocyte	-6.96622	5.96708
GABAergicneuron	22.8736	-1.00345
Astrocyte	-5.25764	-11.1011
Astrocyte	-4.80737	-11.4577
Astrocyte	-1.91317	-14.378
Astrocyte	-0.84359	-12.9794
Astrocyte	-11.0216	1.34847
GABAergicneuron	26.5932	1.3956
NPC	9.43356	-0.151432
Endothelial	-26.5815	-7.52484
Astrocyte	-1.86268	-12.9521
GABAergicneuron	30.2004	-1.39213
Endothelial	-43.1291	-3.443
Astrocyte	-14.8702	-2.02981
VLMC	-2.79245	-24.3056
Astrocyte	-8.23592	-12.9518
Endothelial	-29.2482	-7.94625
Endothelial	-27.3715	-7.34423
GABAergicneuron	25.4765	1.79066
Astrocyte	-11.9736	-7.64162
Endothelial	-43.7469	-3.47336
GABAergicneuron	29.9925	1.72056
Astrocyte	-1.59391	-14.1487
Astrocyte	-4.98379	-1.92936
Endothelial	-22.0948	-2.02133
Endothelial	-23.7755	-7.22909
Endothelial	-26.377	-6.94484
Astrocyte	-8.45632	-7.67703
Endothelial	-26.1797	-0.0878328
Astrocyte	-17.8251	-6.03169
VLMC	-1.54071	-24.4957
Endothelial	-30.4185	3.37756
Astrocyte	-3.35021	-2.58709
NPC	6.3852	-3.11039
GABAergicneuron	29.814	0.667488
Endothelial	-28.859	-7.3494
Astrocyte	-9.21214	5.49905
Endothelial	-41.3807	-3.93842
Endothelial	-25.2237	-0.0906871
Endothelial	-27.2014	-7.94513
Endothelial	-29.2217	-2.29988
Endothelial	-30.6648	-3.95815
Astrocyte	-13.267	1.63203
Astrocyte	-1.80238	-9.15144
Endothelial	-22.7817	-8.54249
Astrocyte	-4.94471	10.1428
GABAergicneuron	32.0567	-2.39054
GABAergicneuron	24.3985	2.32638
Endothelial	-24.5648	-7.76159
Astrocyte	-10.8626	6.43284
Endothelial	-26.4369	0.368836
Endothelial	-24.7894	-0.908689
Astrocyte	-11.0514	8.00434
Astrocyte	-9.84407	10.0227
Endothelial	-21.0822	-2.30898
Astrocyte	-10.431	-3.2189
NPC	11.3087	1.28986
Astrocyte	-1.74396	-6.01843
NPC	11.6369	9.1872
Astrocyte	-13.7926	-4.90274
Endothelial	-26.8628	-7.36229
Endothelial	-7.84137	-18.0863
NPC	8.483	-0.64747
Endothelial	-25.6917	-1.20001
NPC	8.91558	-0.789434
Astrocyte	-7.43127	4.56089
Astrocyte	-4.32264	2.19785
Astrocyte	-13.4193	-2.83996
Astrocyte	-11.1948	1.93039
Endothelial	-39.9502	-2.42992
Astrocyte	-10.6821	12.2788
Endothelial	-42.9298	-3.96204
GABAergicneuron	30.598	-2.89274
Astrocyte	-4.85259	-1.84575
Astrocyte	-14.138	-3.0705
NPC	11.5789	-0.32796
Astrocyte	-1.33662	-13.8571
Endothelial	-28.5662	-0.228783
Astrocyte	-4.2275	-6.96939
Astrocyte	-6.84454	4.83273
Astrocyte	-11.0639	3.84433
Astrocyte	-1.46497	-6.07515
Endothelial	-23.1878	-7.76456
Endothelial	-27.5898	-7.02578
Astrocyte	0.00756596	-11.3762
Astrocyte	-5.21248	4.82943
Astrocyte	-4.48994	-6.43616
Astrocyte	-3.58651	-4.898
Astrocyte	-7.92608	1.71597
Astrocyte	-6.10308	3.22617
Astrocyte	-3.24587	-15.3281
VLMC	-0.868979	-25.622
NPC	8.42182	0.258981
Endothelial	-41.7763	-3.40536
Astrocyte	-8.08163	5.9488
Astrocyte	-10.3058	7.10016
NPC	9.49581	-0.692658
Astrocyte	-8.69197	3.60071
Astrocyte	-6.72833	-10.4074
Endothelial	-29.4807	-1.61326
NPC	11.9713	-2.02624
Endothelial	-7.77837	-18.069
Astrocyte	-7.55326	7.7346
Astrocyte	-10.6978	10.7419
Astrocyte	-4.19178	1.06869
Astrocyte	-2.7527	-3.15474
Astrocyte	-2.18502	-9.74412
Astrocyte	-8.42363	-10.2912
Astrocyte	-6.07893	3.46701
Astrocyte	3.68913	-4.27683
Astrocyte	-18.6075	-3.65238
NPC	12.6546	1.57719
Astrocyte	0.218169	-12.5869
Astrocyte	0.392148	-12.5588
Astrocyte	-0.324645	-12.5706
Astrocyte	-13.3279	-4.25955
GABAergicneuron	26.0398	2.60237
GABAergicneuron	28.6843	-1.81364
Endothelial	-25.2853	0.226572
GABAergicneuron	29.7519	1.11596
NPC	16.6574	5.69571
Endothelial	-41.2941	-3.561
NPC	15.0787	5.43144
GABAergicneuron	22.5869	3.37828
Astrocyte	-13.4449	2.9861
Astrocyte	-15.5438	-5.10231
Endothelial	-38.8959	-2.85237
Endothelial	-26.2403	-7.70117
NPC	10.5776	-0.316819
Glutamatergic_excitatory	24.33	4.64769
Endothelial	-43.2368	-4.09097
NPC	5.68032	-3.55493
Astrocyte	-2.11906	-11.6404
Astrocyte	-10.7678	-0.670918
Astrocyte	-6.23078	2.52548
Astrocyte	-11.7328	6.69158
Astrocyte	-16.9735	-5.21154
Astrocyte	-12.2401	-6.86126
Endothelial	-24.5274	0.465443
VLMC	-4.10765	-23.2244
Astrocyte	-3.25352	-6.65279
Astrocyte	-12.5409	-3.84759
Astrocyte	-2.97702	-8.08766
Astrocyte	-11.4315	-7.46758
Astrocyte	-10.8005	8.74801
Astrocyte	-6.50633	1.32141
Astrocyte	-2.18615	-12.5153
Astrocyte	-2.65952	-3.85931
Astrocyte	-9.60749	5.67564
Endothelial	-23.0057	-2.68036
Endothelial	-25.8826	-7.59819
Endothelial	-22.4217	-5.82767
Astrocyte	-9.27522	7.63652
Endothelial	-6.28406	-21.2379
Astrocyte	-7.57023	2.29796
Astrocyte	-3.59663	5.49157
Endothelial	-29.1218	-0.682967
NPC	17.5346	0.0524778
GABAergicneuron	28.6111	-1.16156
Astrocyte	-10.4077	10.7177
Astrocyte	-5.57316	7.92152
Astrocyte	-9.23172	-9.56753
Endothelial	-24.6138	-7.78354
GABAergicneuron	25.5164	3.5256
Astrocyte	-7.71452	6.57248
Astrocyte	-11.7259	-5.20267
Astrocyte	-12.1596	-2.8768
NPC	14.5965	1.70233
Astrocyte	-10.525	10.6582
Astrocyte	-10.7115	7.15237
Astrocyte	0.983527	-9.20258
Endothelial	-42.9366	-2.88279
Astrocyte	1.11936	-11.6697
Astrocyte	-15.1167	-5.49279
NPC	12.2628	0.514984
Astrocyte	-12.3933	0.730419
GABAergicneuron	27.1902	-0.981722
NPC	7.86456	-1.69739
Astrocyte	-1.84813	-17.0681
Astrocyte	-5.31782	-17.8607
Astrocyte	-4.74705	-4.24513
Astrocyte	-8.90137	7.46722
Endothelial	-22.8154	-8.36272
Endothelial	-30.6133	-7.56203
Astrocyte	-5.52594	-10.951
Astrocyte	0.857717	-13.3571
GABAergicneuron	32.0735	-1.77155
GABAergicneuron	28.3444	1.05253
GABAergicneuron	30.6024	0.403268
Astrocyte	-1.4877	-9.65732
Astrocyte	-19.4243	-3.15287
Endothelial	-40.5782	-3.69262
GABAergicneuron	31.2297	-0.825769
Endothelial	-42.1159	-3.45256
GABAergicneuron	29.0372	-1.58011
Astrocyte	-4.14765	-4.8298
GABAergicneuron	27.6871	1.98856
Astrocyte	-7.2028	-10.0636
GABAergicneuron	30.0177	0.586441
Astrocyte	-12.1513	-3.96386
GABAergicneuron	29.2725	1.20412
Astrocyte	-4.46727	4.75384
Astrocyte	-7.50487	-9.46895
Endothelial	-25.7772	-6.76459
Astrocyte	-10.0099	8.52461
Astrocyte	-4.29931	1.827
Endothelial	-6.0461	-18.0724
Astrocyte	-6.49173	-3.91959
GABAergicneuron	28.8146	-0.671555
Endothelial	-8.67567	-12.5845
Endothelial	-40.4827	-5.53756
Astrocyte	-2.40044	-12.784
Endothelial	-42.4889	-4.55377
NPC	8.34962	11.6
Endothelial	-30.312	3.96284
GABAergicneuron	23.9802	2.39541
Endothelial	-40.5757	-3.41921
Endothelial	-6.99731	-19.1446
Endothelial	-28.7221	-1.08957
Endothelial	-42.9594	-4.05152
Astrocyte	-11.2092	-1.06123
Astrocyte	-13.7857	-1.55827
GABAergicneuron	28.184	-3.27293
Astrocyte	-12.25	7.98806
NPC	10.7236	10.286
Astrocyte	-20.1753	-4.21857
Astrocyte	-11.6305	7.07381
Astrocyte	-1.20627	-10.0342
GABAergicneuron	31.6207	-0.428575
Astrocyte	0.670094	-7.7643
Astrocyte	-11.5256	-4.95031
Astrocyte	-7.49822	-9.6796
Endothelial	-41.5443	-3.30975
Astrocyte	-13.9596	-6.47928
Astrocyte	-7.08563	-5.7622
Endothelial	-24.8626	1.00724
Astrocyte	-16.3797	-4.49962
GABAergicneuron	29.141	-3.40554
Astrocyte	-10.7338	-7.84835
NPC	7.87748	-0.336807
Astrocyte	-3.70465	-4.77892
NPC	10.1062	8.87602
Endothelial	-25.8882	1.16823
Endothelial	-25.7489	-0.4651
Astrocyte	-5.24216	5.63747
GABAergicneuron	28.9032	-1.75784
Endothelial	-36.2829	-5.57267
Astrocyte	-7.225	-0.446382
Astrocyte	-21.7452	0.470559
Endothelial	-29.2569	-7.27181
Astrocyte	-14.1876	-5.54761
Endothelial	-21.356	-2.1217
Astrocyte	-2.2909	-8.77305
Astrocyte	-7.06702	-3.12288
Endothelial	-29.806	0.741788
Astrocyte	-17.9967	-3.6096
Astrocyte	-17.1567	-4.93668
Astrocyte	-7.23532	-8.66651
GABAergicneuron	24.5116	-2.03182
Endothelial	-43.5783	-3.46119
Endothelial	-27.8179	-6.80256
Astrocyte	3.72638	-5.05727
NPC	10.5814	-0.123271
Astrocyte	-6.88336	-2.89211
Astrocyte	-1.36951	-6.83324
Astrocyte	-1.88635	-16.13
Endothelial	-23.3057	-8.07882
Endothelial	-27.8338	-1.29916
Astrocyte	-13.3053	0.534572
Endothelial	-32.7382	0.351403
Astrocyte	-6.45076	-1.35923
Astrocyte	-7.33619	3.14465
Astrocyte	-4.44781	4.26405
Endothelial	-26.3933	-0.0321065
GABAergicneuron	26.4204	1.74993
Endothelial	-44.3647	-5.4215
Endothelial	-35.6903	-5.65987
Endothelial	-6.42901	-18.4682
Astrocyte	-16.5204	-4.31156
Astrocyte	-14.9528	-4.09862
Astrocyte	-10.769	2.7913
Astrocyte	1.17656	-9.74275
VLMC	-2.95725	-27.4485
Glutamatergic_excitatory	23.4959	13.1596
VLMC	1.06765	-28.0712
GABAergicneuron	32.1706	7.38347
Endothelial	-23.8145	-14.8805
VLMC	1.71161	-28.8726
Endothelial	-27.6584	-16.7909
Astrocyte	-8.48191	5.16422
Glutamatergic_excitatory	10.0516	21.1274
NPC	9.17018	16.4742
VLMC	1.13163	-25.0562
Astrocyte	-10.425	-4.93096
Endothelial	-21.9059	-3.19252
Astrocyte	4.59342	-10.2233
Glutamatergic_excitatory	13.6422	21.3707
Endothelial	-22.3609	-15.2536
Astrocyte	-16.9232	16.4247
VLMC	1.49936	-28.6646
Glutamatergic_excitatory	17.0239	20.8897
Glutamatergic_excitatory	10.0661	23.0691
Endothelial	-33.3062	-13.958
Oligodendrocyte	-18.045	-21.0519
Endothelial	-34.8569	-15.4957
Endothelial	-24.4925	-17.3913
Endothelial	-43.5636	-7.54887
Astrocyte	-12.3093	11.5343
Astrocyte	-17.5149	18.248
Glutamatergic_excitatory	38.9702	9.42803
Endothelial	-35.7721	-13.1404
Endothelial	-30.4083	-15.0609
Endothelial	-23.1273	-17.4794
Endothelial	-27.0092	-16.9015
NPC	12.6455	3.31868
NPC	10.4387	10.7198
Glutamatergic_excitatory	28.1726	21.5414
Endothelial	-36.1842	-13.5776
Glutamatergic_excitatory	40.0911	10.7894
Astrocyte	-15.402	18.9465
Astrocyte	-3.28078	-16.3274
Glutamatergic_excitatory	14.7637	24.172
Endothelial	-43.709	-2.31154
Oligodendrocyte	-15.9186	-15.026
Glutamatergic_excitatory	11.8946	24.8357
Endothelial	-28.5813	-13.1415
Astrocyte	-0.812972	5.44347
Astrocyte	-17.1332	18.3965
Astrocyte	-13.8316	3.17315
Endothelial	-23.5777	-14.9249
Endothelial	-45.1614	-2.8233
Glutamatergic_excitatory	35.5238	11.2126
VLMC	-1.40636	-25.6713
Endothelial	-33.2073	-14.7556
Astrocyte	-4.66818	-7.4285
GABAergicneuron	34.549	-1.29447
Glutamatergic_excitatory	14.3478	21.8285
GABAergicneuron	17.6587	-8.23449
Glutamatergic_excitatory	39.8932	9.81814
Glutamatergic_excitatory	11.0384	22.1666
Endothelial	-29.8055	-14.9319
Astrocyte	-20.5299	13.2485
VLMC	0.857693	-28.812
Endothelial	-34.5162	0.588976
Endothelial	-20.6915	-16.5022
GABAergicneuron	15.3931	-6.38206
NPC	4.82829	0.867826
NPC	10.822	9.51453
Glutamatergic_excitatory	15.1776	21.9378
Glutamatergic_excitatory	23.5654	18.8392
Astrocyte	4.67126	-8.18986
Oligodendrocyte	-19.6846	-22.465
VLMC	2.49093	-28.6973
Glutamatergic_excitatory	30.016	10.9163
Endothelial	-21.6313	-17.206
Endothelial	-35.7472	-13.6835
Astrocyte	-25.3462	8.79253
Glutamatergic_excitatory	38.3752	12.375
Glutamatergic_excitatory	25.7148	16.52
Endothelial	-26.6036	5.19251
Glutamatergic_excitatory	39.4389	12.5016
Endothelial	-24.3838	-18.0576
NPC	6.12092	0.883803
Glutamatergic_excitatory	27.2112	16.4873
Endothelial	-26.1655	-15.95
Glutamatergic_excitatory	31.0046	15.4813
Glutamatergic_excitatory	14.3361	16.0769
NPC	6.63641	1.51484
Glutamatergic_excitatory	22.2861	16.7402
Endothelial	-26.5229	-15.8785
VLMC	-2.97766	-24.1876
Endothelial	-34.2957	3.07825
Glutamatergic_excitatory	24.7302	20.4108
GABAergicneuron	33.3749	0.0152179
NPC	10.0876	-1.93359
GABAergicneuron	27.7035	2.24789
NPC	12.7797	-0.283743
Endothelial	-44.138	-5.10714
Astrocyte	-10.4228	10.1798
Glutamatergic_excitatory	39.4244	11.3431
Endothelial	-37.1062	-11.6893
Oligodendrocyte	-14.7856	-16.5746
Glutamatergic_excitatory	27.7469	20.1
Glutamatergic_excitatory	36.5653	12.5404
Glutamatergic_excitatory	18.8161	22.702
VLMC	0.47638	-27.5079
Astrocyte	8.57078	-8.49275
NPC	15.3665	2.03005
NPC	7.92027	15.655
Oligodendrocyte	-13.4164	-17.2292
VLMC	-2.51691	-26.424
Endothelial	-24.9872	-15.337
Endothelial	-26.9081	5.28089
Astrocyte	-1.01068	4.39911
Oligodendrocyte	-13.1783	-17.0311
VLMC	-1.90299	-21.5147
GABAergicneuron	17.2838	-9.0356
Astrocyte	-14.0227	10.0916
Endothelial	-28.6887	-2.961
Endothelial	-38.4327	-2.0978
GABAergicneuron	18.928	-7.07132
NPC	-36.6453	1.96881
Glutamatergic_excitatory	25.0669	19.0978
VLMC	-4.06059	-24.1225
Glutamatergic_excitatory	29.7715	21.0589
Glutamatergic_excitatory	30.695	15.4591
Endothelial	-42.3935	0.414049
Glutamatergic_excitatory	30.275	19.4916
NPC	17.6962	4.96207
NPC	6.30353	16.3416
Endothelial	-29.2283	-15.3708
Glutamatergic_excitatory	16.959	21.7391
NPC	3.99787	1.06317
Endothelial	-40.5868	-0.0924225
VLMC	-3.33132	-27.1675
Oligodendrocyte	-18.8643	-14.4729
Astrocyte	-0.381048	5.89578
Glutamatergic_excitatory	37.8414	12.4089
Astrocyte	-16.3836	17.3921
Oligodendrocyte	-13.3553	-16.1711
GABAergicneuron	21.1909	-7.67757
Endothelial	-30.3967	2.99874
Astrocyte	8.6273	-8.5036
GABAergicneuron	22.6071	-24.3195
Glutamatergic_excitatory	26.8198	20.0922
Endothelial	-34.787	0.137441
Glutamatergic_excitatory	39.7783	9.24145
VLMC	1.48379	-28.4955
Astrocyte	-16.7801	11.6148
Glutamatergic_excitatory	32.4638	14.8581
Glutamatergic_excitatory	12.1891	21.8748
Glutamatergic_excitatory	29.7744	21.3991
Endothelial	-39.3133	-1.49654
Oligodendrocyte	-19.2635	-16.1749
Astrocyte	-11.4155	12.597
GABAergicneuron	23.6299	3.35324
NPC	7.50498	15.4446
Astrocyte	-15.9335	19.3987
GABAergicneuron	17.6927	-7.2379
Astrocyte	-0.707332	5.06302
GABAergicneuron	15.373	-5.38002
Endothelial	-33.8735	1.10425
Oligodendrocyte	-13.0917	-16.0408
Oligodendrocyte	-12.6607	-17.377
Glutamatergic_excitatory	11.3958	21.5686
Oligodendrocyte	-12.8302	-18.635
Endothelial	-29.5967	-14.9893
Glutamatergic_excitatory	29.5506	19.4543
Glutamatergic_excitatory	33.4901	13.9805
Glutamatergic_excitatory	11.2624	19.027
Glutamatergic_excitatory	13.9687	22.5142
GABAergicneuron	17.4953	-6.25469
Endothelial	-27.3995	-15.0775
Endothelial	-35.8092	-2.39906
VLMC	-0.355045	-24.324
Glutamatergic_excitatory	15.5604	21.9673
GABAergicneuron	9.1851	-8.44773
GABAergicneuron	22.5787	5.14995
Astrocyte	-13.6657	20.1903
NPC	7.04237	14.8454
GABAergicneuron	28.3486	5.70823
GABAergicneuron	17.9148	-5.72464
Endothelial	-35.4141	-13.3599
Endothelial	-27.1687	-16.2371
NPC	14.238	-4.62493
Astrocyte	2.2474	-9.0031
VLMC	-0.209169	-26.7086
Endothelial	-37.8804	1.17882
Astrocyte	-16.9936	13.4234
Endothelial	-41.8958	0.600462
NPC	6.44718	16.1593
Endothelial	-44.8613	-2.05086
Endothelial	-27.5782	-14.4788
Astrocyte	-15.5599	16.8469
GABAergicneuron	18.1045	-7.99516
Endothelial	-36.439	-12.9993
Endothelial	-20.3886	-16.9464
Astrocyte	4.63065	-11.1011
Glutamatergic_excitatory	32.096	17.3689
Astrocyte	-16.0112	8.86893
Astrocyte	3.43545	1.8924
Endothelial	-36.4648	-14.1968
Endothelial	-28.7029	-1.11952
NPC	10.0753	13.7415
Glutamatergic_excitatory	38.1622	14.5758
Endothelial	-29.857	6.72309
Astrocyte	-0.561021	4.98547
NPC	12.7096	2.82219
Astrocyte	-6.87558	9.93374
Endothelial	-28.7649	-15.6768
NPC	6.62158	14.9455
Endothelial	-26.3254	4.58972
VLMC	-3.19151	-26.8597
Endothelial	-37.1412	-12.1477
Glutamatergic_excitatory	17.531	23.2088
Astrocyte	-6.98399	3.97921
Glutamatergic_excitatory	30.103	18.7433
NPC	-30.4075	5.33619
Glutamatergic_excitatory	33.0584	16.9558
VLMC	1.89002	-28.1897
Endothelial	-36.8644	1.5708
Glutamatergic_excitatory	10.5492	21.1284
Endothelial	-34.4035	3.54949
Endothelial	-36.4717	-14.2878
Glutamatergic_excitatory	38.2844	13.0256
Glutamatergic_excitatory	24.431	20.1392
Endothelial	-6.54748	-20.1806
Endothelial	-34.1865	-14.8848
Glutamatergic_excitatory	9.81322	19.944
Endothelial	-29.0402	-9.25555
Glutamatergic_excitatory	17.3967	24.235
Glutamatergic_excitatory	34.1477	14.5706
Glutamatergic_excitatory	28.2732	18.7399
Astrocyte	-17.3358	15.0687
Endothelial	-34.11	-6.99802
Astrocyte	-9.01668	17.2871
GABAergicneuron	16.45	-10.5011
Glutamatergic_excitatory	37.6088	14.6608
Glutamatergic_excitatory	39.0079	11.4365
Astrocyte	-18.1919	14.0277
Glutamatergic_excitatory	32.0087	14.302
VLMC	-0.523925	-27.2529
Endothelial	-24.8035	-15.2676
Endothelial	-23.6421	5.48394
VLMC	-4.83417	-27.9104
Glutamatergic_excitatory	19.9858	12.6261
Endothelial	-42.8712	1.10935
Glutamatergic_excitatory	10.7536	19.4797
Astrocyte	-18.2767	19.5256
Endothelial	-23.9716	-14.2357
Astrocyte	3.82675	-8.96349
Astrocyte	-12.5066	0.726267
Oligodendrocyte	-17.9017	-16.0244
Glutamatergic_excitatory	18.7453	23.6397
Endothelial	-24.6865	1.73964
Glutamatergic_excitatory	24.8349	18.109
VLMC	-6.06316	-27.4961
Glutamatergic_excitatory	24.7716	17.17
GABAergicneuron	27.0932	-0.789887
Astrocyte	-6.92816	10.1547
Glutamatergic_excitatory	16.5095	23.239
VLMC	2.34338	-28.1803
VLMC	1.49222	-28.7306
Glutamatergic_excitatory	29.7984	20.6775
Endothelial	-32.9959	-14.6059
Endothelial	-22.096	-16.9385
GABAergicneuron	16.9045	-7.57742
GABAergicneuron	22.33	-8.22972
Endothelial	-28.094	-15.0825
NPC	10.87	9.49738
NPC	8.85411	11.6989
Astrocyte	-20.0628	12.7219
VLMC	-3.74366	-26.3824
Astrocyte	-16.8727	12.2268
Astrocyte	-13.6507	12.2274
Endothelial	-26.1994	2.90646
NPC	-29.7763	6.86302
Endothelial	-35.3985	-5.05141
Glutamatergic_excitatory	31.6076	18.6673
Endothelial	-33.2395	-6.19622
Endothelial	-35.2317	-14.7159
Endothelial	-25.3393	7.48971
Endothelial	-32.1838	-14.8199
GABAergicneuron	19.6218	-3.85392
Glutamatergic_excitatory	22.3624	12.5037
Astrocyte	-15.8622	19.7391
Astrocyte	-20.032	16.7151
Endothelial	-43.1641	0.527356
Oligodendrocyte	-12.4853	-17.4048
GABAergicneuron	19.1102	-7.36411
GABAergicneuron	29.536	-6.31373
Oligodendrocyte	-14.3395	-16.0154
NPC	10.4525	13.5602
Oligodendrocyte	-17.5698	-21.6857
NPC	14.3615	4.7048
Endothelial	-34.4543	3.80626
Oligodendrocyte	-14.1481	-15.7999
Endothelial	-34.8385	3.81072
Astrocyte	-7.23266	11.1416
NPC	8.47167	1.119
Endothelial	-26.1121	3.19049
GABAergicneuron	22.5594	-24.5286
Endothelial	-6.20592	-21.729
GABAergicneuron	18.2514	-7.5635
Endothelial	-33.4897	-14.9366
Astrocyte	3.62695	-11.4417
Oligodendrocyte	-19.4549	-16.5145
Endothelial	-26.2506	-17.56
GABAergicneuron	22.0257	-17.6392
NPC	11.3689	9.18975
VLMC	2.1712	-28.7452
Glutamatergic_excitatory	32.5278	12.9217
Oligodendrocyte	-16.3979	-14.2322
Glutamatergic_excitatory	12.3111	23.5794
Endothelial	-23.5246	-13.8218
Endothelial	-34.0515	-12.8548
Astrocyte	-16.1275	-8.14502
Glutamatergic_excitatory	28.1184	20.0127
NPC	5.71078	16.1997
Glutamatergic_excitatory	38.2429	12.8336
Endothelial	-6.14196	-21.7576
Endothelial	-37.4565	-13.6661
Endothelial	-20.7879	-16.9952
Endothelial	-36.3738	-14.2814
Endothelial	-34.0397	3.74536
Endothelial	-32.9583	-14.4529
Glutamatergic_excitatory	40.2256	9.78523
Endothelial	-33.9544	-12.6045
Astrocyte	-17.914	17.5693
Astrocyte	9.03628	-8.38756
Astrocyte	-11.7895	-17.5188
NPC	4.67934	0.779593
Endothelial	-28.3799	-14.9492
GABAergicneuron	34.2323	-2.13464
Endothelial	-33.1602	-14.7921
Glutamatergic_excitatory	32.2413	9.79321
NPC	9.08286	20.2661
Astrocyte	-16.7847	11.9638
VLMC	2.00742	-28.7507
Glutamatergic_excitatory	23.7154	20.3991
Endothelial	-27.9129	-15.4683
Endothelial	-24.9401	-15.0335
Astrocyte	-18.5394	16.1291
Endothelial	-26.7096	4.64827
Astrocyte	-16.8526	18.47
Glutamatergic_excitatory	29.0473	20.1266
Endothelial	-34.2448	-13.0205
GABAergicneuron	19.0813	-6.72399
NPC	8.66386	15.9183
Oligodendrocyte	-13.269	-16.5938
Glutamatergic_excitatory	24.3805	20.1767
Astrocyte	2.68181	-7.79319
Glutamatergic_excitatory	39.0846	9.68316
Glutamatergic_excitatory	35.3433	15.0735
Endothelial	-25.1212	-17.2111
VLMC	-4.97272	-27.5738
Glutamatergic_excitatory	33.5266	15.5494
Astrocyte	-25.1448	7.74686
Astrocyte	-15.6743	8.65599
Glutamatergic_excitatory	32.0485	18.1863
Endothelial	-43.7092	0.383063
GABAergicneuron	32.2935	2.21377
GABAergicneuron	32.6403	-0.013302
Astrocyte	-15.6557	15.138
Endothelial	-41.3727	0.578127
Endothelial	-37.3602	-13.2717
GABAergicneuron	27.0396	-1.36572
Astrocyte	-20.8179	13.9486
Glutamatergic_excitatory	36.9523	14.7085
Endothelial	-21.9281	-15.2982
Endothelial	-36.9145	-12.8491
Astrocyte	-1.5236	8.33226
GABAergicneuron	16.4057	-9.67132
NPC	8.33776	15.5534
Endothelial	-29.3877	-2.9972
Astrocyte	-17.4706	11.2412
Endothelial	-25.3978	6.86001
GABAergicneuron	23.6787	-14.8387
Oligodendrocyte	-16.845	-12.1199
Glutamatergic_excitatory	27.3987	14.6997
GABAergicneuron	22.8903	-24.2903
Astrocyte	-17.0917	11.5025
Astrocyte	-17.3572	19.6335
GABAergicneuron	32.7172	-1.4374
Endothelial	-23.6824	5.48553
Astrocyte	2.62801	-7.72837
Astrocyte	-3.81001	7.35433
NPC	8.88552	-8.23484
Astrocyte	4.76123	-10.3568
Astrocyte	-19.3123	-5.2023
Glutamatergic_excitatory	27.3575	21.5271
VLMC	-4.69792	-27.4102
Oligodendrocyte	-16.1861	-16.2979
Astrocyte	-17.8043	17.5866
Endothelial	-36.7735	-14.4764
Glutamatergic_excitatory	26.7539	10.5088
Astrocyte	0.0979609	5.81792
Endothelial	-19.811	-22.4644
Endothelial	-26.4728	5.77003
Endothelial	-37.4802	-12.7559
Oligodendrocyte	-15.8081	-14.7719
Astrocyte	3.90447	-10.1833
GABAergicneuron	33.9949	-1.10327
Endothelial	-25.2081	2.00724
Endothelial	-24.5215	-17.4362
Endothelial	-33.5669	0.688118
Astrocyte	-16.6374	18.9422
VLMC	-2.85191	-27.1649
Endothelial	-37.2672	-2.57644
Endothelial	-29.2579	-9.32438
Glutamatergic_excitatory	23.7005	14.827
Endothelial	-24.4347	-17.4518
Glutamatergic_excitatory	17.9759	24.9037
Glutamatergic_excitatory	11.5387	24.0175
Astrocyte	-15.3645	-9.93378
Glutamatergic_excitatory	13.1353	22.5509
Glutamatergic_excitatory	13.4869	18.0881
Endothelial	-33.7732	5.10158
Astrocyte	-17.4477	19.6136
Astrocyte	-16.2472	12.3886
Glutamatergic_excitatory	13.2693	24.4368
Glutamatergic_excitatory	10.9474	21.602
Endothelial	-44.9822	-3.44726
Glutamatergic_excitatory	37.382	11.6195
Astrocyte	-7.4183	9.19835
Endothelial	-36.9389	-1.17783
GABAergicneuron	22.7259	-23.8511
Astrocyte	-0.935153	4.23243
Astrocyte	-0.343926	4.88872
NPC	-29.7339	6.91783
Endothelial	-26.4211	4.6843
Glutamatergic_excitatory	30.8668	19.6027
Glutamatergic_excitatory	37.6036	12.6423
Endothelial	-25.0907	-17.0735
Glutamatergic_excitatory	39.6473	10.547
GABAergicneuron	14.3446	-5.03631
VLMC	-4.98143	-28.0551
Astrocyte	-20.7929	12.9272
Astrocyte	-14.9484	0.25759
Glutamatergic_excitatory	39.0868	9.78406
Glutamatergic_excitatory	40.6876	11.5104
Astrocyte	-17.9342	11.3749
Astrocyte	-16.9089	17.8418
Endothelial	-34.6426	-14.4009
Glutamatergic_excitatory	40.2648	12.7111
Astrocyte	-7.2186	8.17443
Glutamatergic_excitatory	13.4302	24.9364
GABAergicneuron	16.6478	-11.1957
Glutamatergic_excitatory	34.5502	15.3355
Astrocyte	4.40142	-10.0049
Astrocyte	-16.4823	-13.912
Endothelial	-29.8396	-8.02866
Astrocyte	3.78641	-11.1492
Glutamatergic_excitatory	39.8697	9.97106
Astrocyte	-13.9347	18.822
Astrocyte	-9.6215	10.8959
Astrocyte	-20.7779	14.0983
Glutamatergic_excitatory	34.3413	15.6105
Endothelial	-38.1568	0.720974
Astrocyte	8.81899	-8.42532
Endothelial	-26.8279	-15.2683
Astrocyte	-7.16169	11.1136
Astrocyte	-15.2398	11.6963
Endothelial	-33.2806	-14.6748
Endothelial	-26.4983	-16.7952
NPC	14.2272	-4.81958
VLMC	-4.71314	-26.6742
Glutamatergic_excitatory	36.1491	11.7959
Endothelial	-43.5922	-5.61082
Endothelial	-36.7274	-11.6691
Glutamatergic_excitatory	32.1847	17.2943
Astrocyte	-14.2421	19.7883
Endothelial	-27.9559	-15.2949
VLMC	1.81478	-28.148
Endothelial	-25.1951	6.901
Endothelial	-28.809	-14.1698
NPC	9.68172	15.0032
Astrocyte	-10.4	-4.7511
Astrocyte	-9.23018	-2.46556
Astrocyte	-18.6257	11.4093
Glutamatergic_excitatory	14.1382	20.1775
VLMC	-4.53157	-27.0549
Endothelial	-42.416	-1.39532
Endothelial	-42.6513	-5.49097
NPC	5.72296	14.834
Glutamatergic_excitatory	11.0644	21.9861
Microglia	6.75618	-19.9077
Endothelial	-33.8491	0.750323
Astrocyte	-7.10432	10.7485
GABAergicneuron	21.5001	-22.5608
Endothelial	-29.1674	-12.6298
VLMC	-3.70061	-25.2995
Endothelial	-33.9762	-14.6833
GABAergicneuron	34.4577	-1.12467
Astrocyte	4.61952	-9.0759
Endothelial	-36.2673	-4.65066
Glutamatergic_excitatory	39.9659	11.6932
Glutamatergic_excitatory	18.1873	23.0604
Glutamatergic_excitatory	29.4701	18.3059
Astrocyte	-16.6777	19.7941
Glutamatergic_excitatory	33.8226	8.48979
Endothelial	-33.923	4.89985
Endothelial	-29.2735	-9.01371
NPC	4.54674	-6.88592
Endothelial	-31.6437	-7.09228
Glutamatergic_excitatory	36.2021	11.9231
Endothelial	-41.3569	-0.383892
GABAergicneuron	18.7945	-9.10324
VLMC	-5.39674	-23.2102
Astrocyte	-15.0002	14.9945
Endothelial	-44.1148	-0.00636
Endothelial	-42.7989	0.816345
Astrocyte	-15.0279	12.0595
Endothelial	-37.0441	-13.1284
GABAergicneuron	29.1833	-6.64645
NPC	10.3259	-3.42959
Endothelial	-34.2112	4.23402
Endothelial	-30.9769	-14.653
Endothelial	-27.4679	4.3866
Astrocyte	4.11061	12.0983
Glutamatergic_excitatory	36.9103	10.617
Endothelial	-40.4911	-1.32833
GABAergicneuron	22.3795	-24.6249
Endothelial	-31.0303	-14.7406
Astrocyte	2.28038	-12.2898
Oligodendrocyte	-19.3071	-15.0864
Astrocyte	-1.24177	3.80815
Glutamatergic_excitatory	31.7693	15.0056
Glutamatergic_excitatory	31.2755	19.3225
Endothelial	-43.5448	-7.69224
Endothelial	-42.7683	-0.212672
Endothelial	-26.5186	-15.8327
NPC	10.5832	-2.41455
NPC	8.3735	15.1173
Astrocyte	-13.3718	13.3785
Glutamatergic_excitatory	27.14	19.3399
GABAergicneuron	20.4673	-7.6409
Glutamatergic_excitatory	38.2132	9.97288
Astrocyte	-15.3396	19.4753
GABAergicneuron	17.132	-7.88094
Astrocyte	-17.7177	16.336
Astrocyte	-15.4912	17.1198
VLMC	-5.97217	-27.5134
Astrocyte	-12.5061	-1.88892
Astrocyte	-2.64946	-0.972654
Glutamatergic_excitatory	33.0223	14.2023
VLMC	-4.89891	-27.8983
Oligodendrocyte	-22.7739	-12.8665
Glutamatergic_excitatory	23.8258	22.9525
Astrocyte	-20.8541	13.8925
GABAergicneuron	15.3133	-5.31811
Glutamatergic_excitatory	10.5148	20.0888
Endothelial	-28.9832	-12.4777
Oligodendrocyte	-22.6409	-12.9979
Endothelial	-6.26032	-18.2851
Endothelial	-33.6307	-12.9618
Glutamatergic_excitatory	33.8605	15.1145
Glutamatergic_excitatory	26.1826	11.4157
Endothelial	-41.3538	0.358733
Astrocyte	-2.293	-15.043
Endothelial	-39.2485	-1.59091
Endothelial	-20.6859	-16.5399
Astrocyte	-5.29106	5.01883
Endothelial	-25.482	7.21717
GABAergicneuron	16.9985	-6.70486
VLMC	-2.83854	-24.19
Glutamatergic_excitatory	11.9516	24.6907
Endothelial	-27.0669	-2.56099
GABAergicneuron	16.3704	-6.03312
VLMC	1.72554	-28.5048
Glutamatergic_excitatory	39.0674	10.4533
Glutamatergic_excitatory	17.2609	23.1192
Oligodendrocyte	-1.30856	3.18842
GABAergicneuron	20.0784	-8.5169
VLMC	-3.83141	-23.8417
Astrocyte	-17.3131	19.2666
Endothelial	-25.3326	-16.4722
VLMC	-5.45097	-23.0415
Glutamatergic_excitatory	27.0416	17.6279
Glutamatergic_excitatory	10.6045	22.3158
VLMC	0.67746	-28.6933
Endothelial	-24.7854	-14.1422
Oligodendrocyte	-14.1679	-15.4386
Endothelial	-44.7038	-2.16879
Astrocyte	-12.1676	8.68846
Endothelial	-24.9153	-15.7615
NPC	11.7661	14.675
Astrocyte	-0.0972896	6.02189
Endothelial	-29.8914	-8.6068
Astrocyte	4.79791	-8.85762
Astrocyte	-13.2311	13.1611
Endothelial	-34.2034	-14.087
Glutamatergic_excitatory	23.9837	18.8879
Endothelial	-43.5475	-7.39755
Endothelial	-37.0649	-12.2261
Astrocyte	-18.691	11.6065
Endothelial	-21.2708	-17.2152
Endothelial	-20.7552	-16.7729
Oligodendrocyte	-15.2935	-13.5728
Endothelial	-28.5397	-15.1043
Oligodendrocyte	-13.3195	-16.1858
VLMC	-1.92332	-25.0085
Endothelial	-40.7876	-1.48655
GABAergicneuron	22.0125	-17.8645
Glutamatergic_excitatory	24.3217	20.8143
GABAergicneuron	23.9638	1.67214
Endothelial	-36.3581	-12.967
GABAergicneuron	32.3401	6.60803
Glutamatergic_excitatory	15.539	22.0575
Astrocyte	-3.62595	-19.2545
Glutamatergic_excitatory	28.3686	20.2135
Glutamatergic_excitatory	38.7882	10.017
Astrocyte	-20.7223	13.528
VLMC	-3.86614	-26.2339
Astrocyte	4.75871	-9.65717
Astrocyte	-14.4144	19.1501
Endothelial	-29.3696	-16.2957
Endothelial	-37.0059	1.53704
Endothelial	-21.3105	-15.2425
Astrocyte	-11.1498	13.2485
Glutamatergic_excitatory	39.9089	11.2614
Astrocyte	-14.0737	19.7539
Endothelial	-38.4683	0.572302
VLMC	-4.24493	-24.8046
Glutamatergic_excitatory	13.2182	23.3661
Endothelial	-20.8806	-17.188
Glutamatergic_excitatory	26.962	17.011
Oligodendrocyte	-13.4567	-16.9723
Endothelial	-37.1504	-11.8179
Astrocyte	-13.2224	10.1164
Glutamatergic_excitatory	20.7977	22.5489
Endothelial	-27.4731	-15.8979
Glutamatergic_excitatory	18.8581	20.3062
Endothelial	-26.3346	1.51986
GABAergicneuron	14.5228	-5.3951
Endothelial	-23.4015	-13.5073
VLMC	-3.95037	-26.3345
Endothelial	-20.4163	-16.8746
GABAergicneuron	17.8649	-6.76826
GABAergicneuron	28.6769	-5.89442
Glutamatergic_excitatory	18.1778	18.1789
Endothelial	-36.753	-12.8808
Glutamatergic_excitatory	13.7722	22.1033
Glutamatergic_excitatory	17.0676	24.8595
Glutamatergic_excitatory	39.3253	13.5243
Astrocyte	-14.5417	0.459402
Glutamatergic_excitatory	13.0799	22.9383
Endothelial	-24.7055	-14.3141
Glutamatergic_excitatory	12.5906	24.0923
Endothelial	-6.17022	-21.6527
GABAergicneuron	20.7754	-20.1067
[truncated: 85 more rows]

## Sheet: Supplementary Fig. 2c
Cell type	#cells	#circRNAs
Oligodendrocyte	72	1401
Microglia	22	341
VLMC	79	1955
Glutamatergic_excitatory	387	4284
NPC	176	4414
Astrocyte	593	14245
GABAergicneuron	339	7447
Endothelial	416	11527

## Sheet: Supplementary Fig. 2e
	P-value	Cell-type
Excitatory synapse	4.61045e-05	GABA
Postsynaptic density	4.81859e-05	GABA
Postsynaptic specialization	0.000406884	GABA
Synapse	0.000592869	GABA
Synapse part	0.000700131	GABA
Postsynapse	0.000826211	GABA
Ryanodine receptor complex	0.000826637	GABA
Neuron projection	0.00111233	GABA
Axon collateral	0.00137641	GABA
Neuron part	0.00192344	GABA
Pericellular basket	4.01688e-05	GLUT
Symmetric synapse	0.000109834	GLUT
Glutamate decarboxylase complex	0.000410001	GLUT
Type III intermediate filament	0.000500335	GLUT
separase-securin complex	0.00203973	GLUT
ERBB4-ERBB4 complex	0.00308035	GLUT
ERBB4-ERBB3 complex	0.00313546	GLUT
Varicosity	0.00478067	GLUT
Mast cell granule	0.00545242	GLUT
nitric-oxide synthase complex	0.00577653	GLUT
clathrin-sculpted gamma-aminobutyric acid transport vesicle	0.00715831	GLUT
