# Supplementary material for: Exploring the cellular landscape of circular RNAs using full-length single-cell RNA sequencing
Source: Nat Commun. 2022 Jun 10;13:3242. doi: 10.1038/s41467-022-30963-8 (PMC9187688; doi:10.1038/s41467-022-30963-8)
Supplement: Supplementary file 5 — source data [file 41467_2022_30963_MOESM5_ESM.zip › Source data/Supplementary Figure 3.xlsx]

## Sheet: Supplementary Fig. 3a
	Stages	CV	Species
circ1	oocyte	1.11028	Human
circ2	zygote	0.408138	Human
circ3	2-cell	0.74929	Human
circ4	4-cell	0.878984	Human
circ5	8-cell	1.33348	Human
circ6	Morula	0.978008	Human
circ7	early blastocsyt	1.53152	Human
circ8	Blastocyst	1.73605	Human
circ9	Late blastocyst	2.63633	Human
circ10	hESC	6.32456	Human
circ11	oocyte	1.03522	Human
circ12	zygote	1.02627	Human
circ13	2-cell	1.83046	Human
circ14	4-cell	1.62533	Human
circ15	8-cell	2.62751	Human
circ16	Morula	3.0951	Human
circ17	early blastocsyt	2.78455	Human
circ18	Blastocyst	1.44622	Human
circ19	Late blastocyst	7.7832	Human
circ20	hESC	0.661603	Human
circ21	oocyte	1.11028	Human
circ22	zygote	1.4505	Human
circ23	2-cell	1.18475	Human
circ24	4-cell	0.809995	Human
circ25	8-cell	1.92941	Human
circ26	Morula	2.63772	Human
circ27	early blastocsyt	4.29277	Human
circ28	Blastocyst	3.01368	Human
circ29	Late blastocyst	3.68215	Human
circ30	hESC	2.21487	Human
circ31	oocyte	1.32574	Human
circ32	zygote	1.44488	Human
circ33	2-cell	3.4641	Human
circ34	4-cell	3.01682	Human
circ35	8-cell	5.08538	Human
circ36	Morula	3.56403	Human
circ37	early blastocsyt	3.00727	Human
circ38	Blastocyst	3.00924	Human
circ39	Late blastocyst	2.44506	Human
circ40	hESC	1.33753	Human
circ41	oocyte	1.11028	Human
circ42	zygote	1.32389	Human
circ43	2-cell	0.878185	Human
circ44	4-cell	0.809995	Human
circ45	8-cell	1.90762	Human
circ46	Morula	2.4467	Human
circ47	early blastocsyt	5.84446	Human
circ48	Blastocyst	3.78241	Human
circ49	Late blastocyst	4.82128	Human
circ50	hESC	1.48435	Human
circ51	2-cell	2.35849	Human
circ52	4-cell	1.75822	Human
circ53	8-cell	2.45861	Human
circ54	Morula	2.10875	Human
circ55	early blastocsyt	4.12627	Human
circ56	Blastocyst	3.68751	Human
circ57	Late blastocyst	2.99682	Human
circ58	oocyte	1.11028	Human
circ59	zygote	0.875394	Human
circ60	2-cell	0.874282	Human
circ61	4-cell	0.775237	Human
circ62	8-cell	2.04057	Human
circ63	Morula	3.06775	Human
circ64	early blastocsyt	6.58468	Human
circ65	Blastocyst	4.27444	Human
circ66	Late blastocyst	4.68954	Human
circ67	hESC	4.11719	Human
circ68	4-cell	2.13159	Human
circ69	8-cell	2.53612	Human
circ70	Morula	2.1249	Human
circ71	early blastocsyt	3.28427	Human
circ72	Blastocyst	3.53398	Human
circ73	Late blastocyst	10.2595	Human
circ74	oocyte	1.29324	Human
circ75	zygote	0.478737	Human
circ76	2-cell	0.757688	Human
circ77	4-cell	0.705625	Human
circ78	8-cell	1.54432	Human
circ79	Morula	2.21365	Human
circ80	early blastocsyt	7.75875	Human
circ81	Blastocyst	8.09647	Human
circ82	Late blastocyst	8.64371	Human
circ83	oocyte	1.29324	Human
circ84	zygote	1.31401	Human
circ85	2-cell	1.08429	Human
circ86	4-cell	0.809995	Human
circ87	8-cell	1.52085	Human
circ88	Morula	2.77378	Human
circ89	early blastocsyt	5.03938	Human
circ90	Blastocyst	4.71681	Human
circ91	Late blastocyst	9.48361	Human
circ92	hESC	6.32456	Human
circ93	oocyte	1.40869	Human
circ94	zygote	1.46271	Human
circ95	2-cell	1.01838	Human
circ96	4-cell	0.887214	Human
circ97	8-cell	2.50478	Human
circ98	Morula	3.51965	Human
circ99	early blastocsyt	5.32826	Human
circ100	Blastocyst	4.56241	Human
circ101	Late blastocyst	4.82901	Human
circ102	hESC	3.16525	Human
circ103	oocyte	0.864194	Human
circ104	zygote	0.666622	Human
circ105	2-cell	0.522323	Human
circ106	4-cell	0.774571	Human
circ107	8-cell	2.14414	Human
circ108	Morula	2.80679	Human
circ109	early blastocsyt	7.68762	Human
circ110	Blastocyst	5.6876	Human
circ111	Late blastocyst	21.1187	Human
circ112	4-cell	2.95485	Human
circ113	8-cell	3.2017	Human
circ114	Morula	4.15867	Human
circ115	early blastocsyt	5.28357	Human
circ116	Blastocyst	4.08872	Human
circ117	Late blastocyst	4.69207	Human
circ118	hESC	1.94542	Human
circ119	oocyte	1.11028	Human
circ120	zygote	0.792879	Human
circ121	2-cell	0.915449	Human
circ122	4-cell	0.809995	Human
circ123	8-cell	2.03712	Human
circ124	Morula	3.04919	Human
circ125	early blastocsyt	5.07713	Human
circ126	Blastocyst	6.41242	Human
circ127	Late blastocyst	11.0999	Human
circ128	hESC	4.54663	Human
circ129	oocyte	0.515493	Human
circ130	zygote	0.538307	Human
circ131	2-cell	0.637885	Human
circ132	4-cell	0.651051	Human
circ133	8-cell	2.01016	Human
circ134	Morula	3.23443	Human
circ135	early blastocsyt	12.0288	Human
circ136	Blastocyst	6.33088	Human
circ137	Late blastocyst	21.1187	Human
circ138	oocyte	1.29324	Human
circ139	zygote	0.868806	Human
circ140	2-cell	1.01838	Human
circ141	4-cell	0.729485	Human
circ142	8-cell	2.62289	Human
circ143	Morula	3.3595	Human
circ144	early blastocsyt	9.86253	Human
circ145	Blastocyst	5.33067	Human
circ146	Late blastocyst	6.09591	Human
circ147	hESC	3.72507	Human
circ148	oocyte	0.864194	Human
circ149	zygote	0.878982	Human
circ150	2-cell	0.748832	Human
circ151	4-cell	0.827436	Human
circ152	8-cell	2.52606	Human
circ153	Morula	4.00709	Human
circ154	early blastocsyt	8.79014	Human
circ155	Blastocyst	4.93951	Human
circ156	Late blastocyst	7.70147	Human
circ157	hESC	3.18658	Human
circ158	oocyte	1.03522	Human
circ159	zygote	0.740321	Human
circ160	2-cell	0.770571	Human
circ161	4-cell	0.624252	Human
circ162	8-cell	1.94362	Human
circ163	Morula	3.35791	Human
circ164	early blastocsyt	13.6227	Human
circ165	Blastocyst	7.25242	Human
circ166	Late blastocyst	14.9768	Human
circ167	hESC	2.07557	Human
circ168	oocyte	1.11028	Human
circ169	zygote	0.598382	Human
circ170	2-cell	0.852172	Human
circ171	4-cell	1.09561	Human
circ172	8-cell	2.07162	Human
circ173	Morula	3.26094	Human
circ174	early blastocsyt	9.21112	Human
circ175	Blastocyst	6.89136	Human
circ176	Late blastocyst	10.7873	Human
circ177	hESC	4.37782	Human
circ178	oocyte	0.864194	Human
circ179	zygote	0.732051	Human
circ180	2-cell	0.525505	Human
circ181	4-cell	0.624252	Human
circ182	8-cell	2.00369	Human
circ183	Morula	3.56015	Human
circ184	early blastocsyt	11.501	Human
circ185	Blastocyst	7.24121	Human
circ186	Late blastocyst	21.1187	Human
circ187	hESC	5.27972	Human
circ188	oocyte	0.889524	Human
circ189	zygote	0.541913	Human
circ190	2-cell	0.748832	Human
circ191	4-cell	0.833298	Human
circ192	8-cell	1.95155	Human
circ193	Morula	3.92125	Human
circ194	early blastocsyt	14.4933	Human
circ195	Blastocyst	6.38864	Human
circ196	Late blastocyst	21.1187	Human
circ197	hESC	6.32456	Human
circ198	oocyte	1.11028	Human
circ199	zygote	0.946321	Human
circ200	2-cell	0.874282	Human
circ201	4-cell	0.764456	Human
circ202	8-cell	2.18742	Human
circ203	Morula	3.66264	Human
circ204	early blastocsyt	10.913	Human
circ205	Blastocyst	5.47208	Human
circ206	hESC	2.74962	Human
circ207	oocyte	0.605094	Human
circ208	zygote	0.542502	Human
circ209	2-cell	0.456387	Human
circ210	4-cell	0.582096	Human
circ211	8-cell	1.94697	Human
circ212	Morula	3.06506	Human
circ213	early blastocsyt	10.855	Human
circ214	Blastocyst	20.5426	Human
circ215	oocyte	1.11028	Human
circ216	zygote	0.738288	Human
circ217	2-cell	0.745033	Human
circ218	4-cell	0.758578	Human
circ219	8-cell	2.46495	Human
circ220	Morula	4.07851	Human
circ221	early blastocsyt	14.5264	Human
circ222	Blastocyst	5.67006	Human
circ223	Late blastocyst	15.264	Human
circ224	hESC	3.40841	Human
circ225	oocyte	1.29324	Human
circ226	zygote	0.666466	Human
circ227	2-cell	0.754368	Human
circ228	4-cell	0.698674	Human
circ229	8-cell	2.31206	Human
circ230	Morula	3.09566	Human
circ231	early blastocsyt	12.0261	Human
circ232	Blastocyst	9.50505	Human
circ233	oocyte	1.11028	Human
circ234	zygote	0.607837	Human
circ235	2-cell	0.745033	Human
circ236	4-cell	0.69718	Human
circ237	8-cell	2.25496	Human
circ238	Morula	3.59646	Human
circ239	early blastocsyt	11.4099	Human
circ240	Blastocyst	5.80435	Human
circ241	hESC	3.62033	Human
circ242	oocyte	1.11028	Human
circ243	zygote	0.611804	Human
circ244	2-cell	0.745033	Human
circ245	4-cell	0.624252	Human
circ246	8-cell	2.0999	Human
circ247	Morula	3.87727	Human
circ248	early blastocsyt	9.61596	Human
circ249	Blastocyst	6.31299	Human
circ250	Late blastocyst	21.1187	Human
circ251	hESC	6.32456	Human
circ252	oocyte	1.11028	Human
circ253	zygote	1.03762	Human
circ254	2-cell	1.08429	Human
circ255	4-cell	0.809995	Human
circ256	8-cell	2.49887	Human
circ257	Morula	3.39419	Human
circ258	early blastocsyt	5.08923	Human
circ259	Blastocyst	7.77571	Human
circ260	Late blastocyst	21.1187	Human
circ261	hESC	6.32456	Human
circ262	oocyte	1.11028	Human
circ263	zygote	0.66503	Human
circ264	2-cell	0.763168	Human
circ265	4-cell	0.779317	Human
circ266	8-cell	2.42547	Human
circ267	Morula	3.55499	Human
circ268	early blastocsyt	7.5232	Human
circ269	Blastocyst	9.36291	Human
circ270	hESC	4.59326	Human
circ271	8-cell	4.36589	Human
circ272	Morula	3.33735	Human
circ273	early blastocsyt	2.93127	Human
circ274	Blastocyst	6.25339	Human
circ275	Late blastocyst	4.68312	Human
circ276	oocyte	1.11028	Human
circ277	zygote	0.791707	Human
circ278	2-cell	0.637885	Human
circ279	4-cell	0.728003	Human
circ280	8-cell	2.0329	Human
circ281	Morula	4.6123	Human
circ282	early blastocsyt	14.3742	Human
circ283	Blastocyst	9.00176	Human
circ284	Late blastocyst	21.1187	Human
circ285	hESC	3.05241	Human
circ286	oocyte	1.73245	Human
circ287	zygote	0.873286	Human
circ288	2-cell	0.57389	Human
circ289	4-cell	1.14517	Human
circ290	8-cell	2.27356	Human
circ291	Morula	4.49011	Human
circ292	early blastocsyt	7.97485	Human
circ293	Blastocyst	7.83929	Human
circ294	Late blastocyst	9.84725	Human
circ295	hESC	2.54499	Human
circ296	oocyte	1.11028	Human
circ297	zygote	0.484306	Human
circ298	2-cell	0.627915	Human
circ299	4-cell	0.684627	Human
circ300	8-cell	1.97026	Human
circ301	Morula	3.66091	Human
circ302	early blastocsyt	10.7508	Human
circ303	Blastocyst	8.45247	Human
circ304	hESC	4.52581	Human
circ305	oocyte	0.864194	Human
circ306	zygote	1.22004	Human
circ307	2-cell	1.01458	Human
circ308	4-cell	0.832072	Human
circ309	8-cell	3.05366	Human
circ310	Morula	5.2155	Human
circ311	early blastocsyt	9.85067	Human
circ312	Blastocyst	6.2419	Human
circ313	Late blastocyst	8.09851	Human
circ314	hESC	1.57168	Human
circ315	oocyte	0.68125	Human
circ316	zygote	0.662831	Human
circ317	2-cell	0.637885	Human
circ318	4-cell	0.866035	Human
circ319	8-cell	2.08641	Human
circ320	Morula	3.62052	Human
circ321	early blastocsyt	15.8696	Human
circ322	Blastocyst	7.31363	Human
circ323	oocyte	1.15541	Human
circ324	zygote	0.345614	Human
circ325	2-cell	0.904595	Human
circ326	4-cell	0.80882	Human
circ327	8-cell	2.28266	Human
circ328	Morula	3.49825	Human
circ329	early blastocsyt	12.0301	Human
circ330	Blastocyst	12.7783	Human
circ331	hESC	5.04795	Human
circ332	oocyte	2.64575	Human
circ333	zygote	0.875394	Human
circ334	2-cell	0.993016	Human
circ335	4-cell	1.75871	Human
circ336	8-cell	2.68547	Human
circ337	Morula	3.31051	Human
circ338	early blastocsyt	8.6719	Human
circ339	Blastocyst	5.50067	Human
circ340	Late blastocyst	10.1524	Human
circ341	oocyte	1.29324	Human
circ342	zygote	0.475466	Human
circ343	2-cell	1.01458	Human
circ344	4-cell	0.781481	Human
circ345	8-cell	2.09794	Human
circ346	Morula	3.43777	Human
circ347	early blastocsyt	11.9212	Human
circ348	Blastocyst	9.39204	Human
circ349	oocyte	1.11028	Human
circ350	zygote	0.661976	Human
circ351	2-cell	0.627915	Human
circ352	4-cell	0.827436	Human
circ353	8-cell	2.16514	Human
circ354	Morula	4.14334	Human
circ355	early blastocsyt	9.79914	Human
circ356	Blastocyst	8.50107	Human
circ357	hESC	6.32456	Human
circ358	oocyte	1.11028	Human
circ359	zygote	0.670671	Human
circ360	2-cell	0.748832	Human
circ361	4-cell	0.758706	Human
circ362	8-cell	2.82591	Human
circ363	Morula	3.46969	Human
circ364	early blastocsyt	8.74922	Human
circ365	Blastocyst	6.54736	Human
circ366	Late blastocyst	15.096	Human
circ367	oocyte	1.07873	Human
circ368	zygote	0.604632	Human
circ369	2-cell	0.627915	Human
circ370	4-cell	0.779453	Human
circ371	8-cell	2.41461	Human
circ372	Morula	3.18071	Human
circ373	early blastocsyt	13.8634	Human
circ374	Blastocyst	9.39312	Human
circ375	Late blastocyst	14.9188	Human
circ376	oocyte	1.4213	Human
circ377	zygote	1.7599	Human
circ378	2-cell	1.30831	Human
circ379	4-cell	1.17232	Human
circ380	8-cell	2.68963	Human
circ381	Morula	3.83994	Human
circ382	early blastocsyt	8.07001	Human
circ383	Blastocyst	6.91834	Human
circ384	Late blastocyst	10.8254	Human
circ385	hESC	2.47664	Human
circ386	oocyte	1.32574	Human
circ387	zygote	0.484306	Human
circ388	2-cell	0.748832	Human
circ389	4-cell	1.10341	Human
circ390	8-cell	2.73023	Human
circ391	Morula	3.8356	Human
circ392	early blastocsyt	14.3742	Human
circ393	Blastocyst	8.89704	Human
circ394	Late blastocyst	14.9975	Human
circ395	hESC	2.91703	Human
circ396	oocyte	0.864194	Human
circ397	zygote	0.533029	Human
circ398	2-cell	0.758143	Human
circ399	4-cell	0.878583	Human
circ400	8-cell	2.72707	Human
circ401	Morula	4.11833	Human
circ402	early blastocsyt	14.2038	Human
circ403	Blastocyst	11.4514	Human
circ404	Late blastocyst	14.9247	Human
circ405	oocyte	1.03522	Human
circ406	zygote	1.30597	Human
circ407	2-cell	1.82329	Human
circ408	4-cell	1.54933	Human
circ409	8-cell	3.43953	Human
circ410	Morula	5.07196	Human
circ411	early blastocsyt	6.91205	Human
circ412	Blastocyst	4.70059	Human
circ413	Late blastocyst	6.09924	Human
circ414	hESC	3.61737	Human
circ415	oocyte	1.73245	Human
circ416	zygote	0.731648	Human
circ417	2-cell	0.525505	Human
circ418	4-cell	0.899796	Human
circ419	8-cell	2.09278	Human
circ420	Morula	3.56452	Human
circ421	early blastocsyt	14.3742	Human
circ422	Blastocyst	10.7709	Human
circ423	oocyte	1.15541	Human
circ424	zygote	1.11625	Human
circ425	2-cell	0.803442	Human
circ426	4-cell	0.970953	Human
circ427	8-cell	2.34094	Human
circ428	Morula	3.52114	Human
circ429	early blastocsyt	10.3755	Human
circ430	Blastocyst	14.795	Human
circ431	Late blastocyst	21.1187	Human
circ432	oocyte	1.40869	Human
circ433	zygote	0.87887	Human
circ434	2-cell	0.879048	Human
circ435	4-cell	0.886835	Human
circ436	8-cell	2.33156	Human
circ437	Morula	3.6651	Human
circ438	early blastocsyt	9.41967	Human
circ439	Blastocyst	14.7288	Human
circ440	hESC	6.32456	Human
circ441	oocyte	1.73364	Human
circ442	zygote	1.21167	Human
circ443	2-cell	1.18475	Human
circ444	4-cell	1.35788	Human
circ445	8-cell	2.75874	Human
circ446	Morula	3.37212	Human
circ447	early blastocsyt	8.67502	Human
circ448	Blastocyst	7.60256	Human
circ449	Late blastocyst	9.92028	Human
circ450	oocyte	1.11028	Human
circ451	zygote	0.938314	Human
circ452	2-cell	0.522323	Human
circ453	4-cell	0.96236	Human
circ454	8-cell	2.18994	Human
circ455	Morula	3.81933	Human
circ456	early blastocsyt	18.6815	Human
circ457	Blastocyst	8.34813	Human
circ458	oocyte	1.11028	Human
circ459	zygote	0.413147	Human
circ460	2-cell	0.919505	Human
circ461	4-cell	0.751823	Human
circ462	8-cell	2.09154	Human
circ463	Morula	3.81532	Human
circ464	Blastocyst	10.439	Human
circ465	hESC	6.32456	Human
circ466	oocyte	0.864194	Human
circ467	zygote	1.09467	Human
circ468	2-cell	0.923586	Human
circ469	4-cell	0.651051	Human
circ470	8-cell	2.39954	Human
circ471	Morula	4.13158	Human
circ472	early blastocsyt	10.6005	Human
circ473	Blastocyst	6.78588	Human
circ474	hESC	4.73182	Human
circ475	oocyte	2.64575	Human
circ476	zygote	1.21094	Human
circ477	2-cell	1.82634	Human
circ478	4-cell	2.3303	Human
circ479	8-cell	2.37828	Human
circ480	Morula	4.2655	Human
circ481	early blastocsyt	6.22025	Human
circ482	Blastocyst	6.9941	Human
circ483	Late blastocyst	12.2503	Human
circ484	hESC	2.45675	Human
circ485	oocyte	1.11028	Human
circ486	zygote	0.613292	Human
circ487	2-cell	0.745033	Human
circ488	4-cell	0.736074	Human
circ489	8-cell	2.41639	Human
circ490	Morula	3.77825	Human
circ491	early blastocsyt	11.753	Human
circ492	Blastocyst	12.2769	Human
circ493	Late blastocyst	21.1187	Human
circ494	hESC	6.32456	Human
circ495	oocyte	1.11028	Human
circ496	zygote	1.02352	Human
circ497	2-cell	0.642461	Human
circ498	4-cell	0.640779	Human
circ499	8-cell	2.47466	Human
circ500	Morula	3.72727	Human
circ501	early blastocsyt	14.3742	Human
circ502	Blastocyst	10.2688	Human
circ503	hESC	6.32456	Human
circ504	oocyte	1.29324	Human
circ505	zygote	1.22277	Human
circ506	2-cell	1.18475	Human
circ507	4-cell	0.736074	Human
circ508	8-cell	2.492	Human
circ509	Morula	3.6456	Human
circ510	early blastocsyt	13.4151	Human
circ511	Blastocyst	10.5587	Human
circ512	hESC	3.25983	Human
circ513	oocyte	1.29324	Human
circ514	zygote	0.606966	Human
circ515	2-cell	0.874282	Human
circ516	4-cell	0.842356	Human
circ517	8-cell	2.2962	Human
circ518	Morula	4.83238	Human
circ519	early blastocsyt	8.91116	Human
circ520	Blastocyst	10.8565	Human
circ521	Late blastocyst	21.1187	Human
circ522	hESC	6.32456	Human
circ523	oocyte	1.29324	Human
circ524	zygote	0.949143	Human
circ525	2-cell	0.65897	Human
circ526	4-cell	0.887081	Human
circ527	8-cell	2.20568	Human
circ528	Morula	4.02196	Human
circ529	early blastocsyt	13.3104	Human
circ530	Blastocyst	13.1992	Human
circ531	Late blastocyst	12.655	Human
circ532	oocyte	1.29324	Human
circ533	zygote	0.872708	Human
circ534	2-cell	0.874282	Human
circ535	4-cell	0.914309	Human
circ536	8-cell	2.65455	Human
circ537	Morula	4.55694	Human
circ538	early blastocsyt	10.003	Human
circ539	Blastocyst	7.68642	Human
circ540	Late blastocyst	21.1187	Human
circ541	hESC	2.77244	Human
circ542	oocyte	1.11028	Human
circ543	zygote	0.732736	Human
circ544	2-cell	0.752041	Human
circ545	4-cell	0.740277	Human
circ546	8-cell	2.44292	Human
circ547	Morula	4.02024	Human
circ548	early blastocsyt	18.6815	Human
circ549	Blastocyst	14.9889	Human
circ550	Late blastocyst	15.065	Human
circ551	oocyte	1.29324	Human
circ552	zygote	0.868037	Human
circ553	2-cell	0.752041	Human
circ554	4-cell	0.704133	Human
circ555	8-cell	2.17493	Human
circ556	Morula	3.57398	Human
circ557	early blastocsyt	18.6815	Human
circ558	Blastocyst	12.0352	Human
circ559	hESC	3.59738	Human
circ560	oocyte	0.864194	Human
circ561	zygote	0.734738	Human
circ562	2-cell	0.525505	Human
circ563	4-cell	0.931577	Human
circ564	8-cell	2.41867	Human
circ565	Morula	4.58292	Human
circ566	early blastocsyt	14.3742	Human
circ567	Blastocyst	15.6331	Human
circ568	Late blastocyst	21.1187	Human
circ569	oocyte	1.11028	Human
circ570	zygote	0.884044	Human
circ571	2-cell	0.748832	Human
circ572	4-cell	0.846518	Human
circ573	8-cell	2.45996	Human
circ574	Morula	4.48197	Human
circ575	early blastocsyt	15.1743	Human
circ576	Blastocyst	6.80345	Human
circ577	Late blastocyst	21.1187	Human
circ578	oocyte	1.29324	Human
circ579	zygote	0.874331	Human
circ580	2-cell	0.82774	Human
circ581	4-cell	0.857676	Human
circ582	8-cell	2.59449	Human
circ583	Morula	4.0584	Human
circ584	early blastocsyt	10.8348	Human
circ585	Blastocyst	8.07201	Human
circ586	Late blastocyst	21.1187	Human
circ587	hESC	3.57056	Human
circ588	oocyte	1.29324	Human
circ589	zygote	1.03587	Human
circ590	2-cell	1.08429	Human
circ591	4-cell	1.52597	Human
circ592	8-cell	2.8074	Human
circ593	Morula	3.77825	Human
circ594	early blastocsyt	13.6774	Human
circ595	Blastocyst	7.78848	Human
circ596	Late blastocyst	10.7182	Human
circ597	hESC	3.24576	Human
circ598	oocyte	1.73364	Human
circ599	zygote	1.21167	Human
circ600	2-cell	1.01458	Human
circ601	4-cell	0.896641	Human
circ602	8-cell	2.85921	Human
circ603	Morula	4.22502	Human
circ604	early blastocsyt	13.7992	Human
circ605	Blastocyst	7.35774	Human
circ606	Late blastocyst	11.5426	Human
circ607	hESC	6.32456	Human
circ608	oocyte	1.29324	Human
circ609	zygote	1.03628	Human
circ610	2-cell	0.874282	Human
circ611	4-cell	0.791374	Human
circ612	8-cell	2.83173	Human
circ613	Morula	4.1989	Human
circ614	early blastocsyt	14.1097	Human
circ615	Blastocyst	8.89108	Human
circ616	Late blastocyst	21.1187	Human
circ617	oocyte	1.03522	Human
circ618	zygote	0.88061	Human
circ619	2-cell	1.01458	Human
circ620	4-cell	0.858744	Human
circ621	8-cell	2.16445	Human
circ622	Morula	3.80917	Human
circ623	Blastocyst	9.30755	Human
circ624	hESC	6.32456	Human
circ625	oocyte	1.29324	Human
circ626	zygote	1.74133	Human
circ627	2-cell	1.08429	Human
circ628	4-cell	0.809995	Human
circ629	8-cell	2.49096	Human
circ630	Morula	4.07739	Human
circ631	Blastocyst	8.39348	Human
circ632	hESC	1.13815	Human
circ633	oocyte	1.11028	Human
circ634	zygote	0.739371	Human
circ635	2-cell	0.630327	Human
circ636	4-cell	0.758706	Human
circ637	8-cell	3.01104	Human
circ638	Morula	4.23197	Human
circ639	early blastocsyt	10.4285	Human
circ640	Blastocyst	14.8394	Human
circ641	oocyte	1.29324	Human
circ642	zygote	0.795428	Human
circ643	2-cell	0.921627	Human
circ644	4-cell	1.13858	Human
circ645	8-cell	2.48808	Human
circ646	Morula	3.85492	Human
circ647	early blastocsyt	14.5966	Human
circ648	Blastocyst	9.86813	Human
circ649	Late blastocyst	21.1187	Human
circ650	hESC	6.32456	Human
circ651	oocyte	1.03522	Human
circ652	zygote	1.74133	Human
circ653	2-cell	0.962265	Human
circ654	4-cell	0.892741	Human
circ655	8-cell	2.53876	Human
circ656	Morula	3.99685	Human
circ657	early blastocsyt	9.64497	Human
circ658	Blastocyst	14.5365	Human
circ659	Late blastocyst	21.1187	Human
circ660	oocyte	1.11028	Human
circ661	zygote	0.878982	Human
circ662	2-cell	1.01838	Human
circ663	4-cell	1.10962	Human
circ664	8-cell	2.32599	Human
circ665	Morula	4.43677	Human
circ666	early blastocsyt	8.46571	Human
circ667	Blastocyst	12.1675	Human
circ668	Late blastocyst	21.1187	Human
circ669	oocyte	1.11028	Human
circ670	zygote	0.875394	Human
circ671	2-cell	0.874282	Human
circ672	4-cell	0.775237	Human
circ673	8-cell	2.54369	Human
circ674	Morula	3.80064	Human
circ675	early blastocsyt	18.6815	Human
circ676	Blastocyst	9.71025	Human
circ677	oocyte	1.3581	Human
circ678	zygote	1.19223	Human
circ679	2-cell	1.30381	Human
circ680	4-cell	1.11495	Human
circ681	8-cell	4.06271	Human
circ682	Morula	4.54787	Human
circ683	early blastocsyt	8.07987	Human
circ684	Blastocyst	5.98821	Human
circ685	Late blastocyst	9.61114	Human
circ686	hESC	3.19574	Human
circ687	oocyte	1.29324	Human
circ688	zygote	1.02623	Human
circ689	2-cell	0.678751	Human
circ690	4-cell	0.941817	Human
circ691	8-cell	2.13758	Human
circ692	Morula	4.4895	Human
circ693	early blastocsyt	15.5081	Human
circ694	Blastocyst	15.1415	Human
circ695	Late blastocyst	21.1187	Human
circ696	oocyte	2.64575	Human
circ697	zygote	0.742982	Human
circ698	2-cell	0.987107	Human
circ699	4-cell	1.05668	Human
circ700	8-cell	3.52672	Human
circ701	Morula	5.35388	Human
circ702	early blastocsyt	9.82991	Human
circ703	Blastocyst	7.39476	Human
circ704	Late blastocyst	10.9071	Human
circ705	hESC	5.3499	Human
circ706	oocyte	1.03522	Human
circ707	zygote	0.873286	Human
circ708	2-cell	0.869623	Human
circ709	4-cell	0.779317	Human
circ710	8-cell	2.48718	Human
circ711	Morula	3.82295	Human
circ712	early blastocsyt	10.3048	Human
circ713	Blastocyst	15.2695	Human
circ714	oocyte	1.03522	Human
circ715	zygote	1.46467	Human
circ716	2-cell	1.3106	Human
circ717	4-cell	1.35366	Human
circ718	8-cell	3.09549	Human
circ719	Morula	4.06852	Human
circ720	early blastocsyt	11.7343	Human
circ721	Blastocyst	8.71467	Human
circ722	Late blastocyst	9.83316	Human
circ723	hESC	6.32456	Human
circ724	oocyte	1.29324	Human
circ725	zygote	0.735456	Human
circ726	2-cell	0.87941	Human
circ727	4-cell	1.01861	Human
circ728	8-cell	2.41969	Human
circ729	Morula	4.12251	Human
circ730	early blastocsyt	11.0702	Human
circ731	Blastocyst	9.41377	Human
circ732	oocyte	1.29324	Human
circ733	zygote	0.86561	Human
circ734	2-cell	0.87941	Human
circ735	4-cell	0.714059	Human
circ736	8-cell	2.18355	Human
circ737	Morula	4.08527	Human
circ738	early blastocsyt	18.6815	Human
circ739	Blastocyst	12.2366	Human
circ740	hESC	6.32456	Human
circ741	oocyte	1.73562	Human
circ742	zygote	1.02592	Human
circ743	2-cell	1.12741	Human
circ744	4-cell	0.730946	Human
circ745	8-cell	3.27837	Human
circ746	Morula	5.67529	Human
circ747	early blastocsyt	18.6815	Human
circ748	Blastocyst	7.94181	Human
circ749	hESC	2.11792	Human
circ750	oocyte	1.11028	Human
circ751	zygote	0.604632	Human
circ752	2-cell	0.712176	Human
circ753	4-cell	0.799584	Human
circ754	8-cell	3.1154	Human
circ755	Morula	4.5931	Human
circ756	early blastocsyt	13.3346	Human
circ757	Blastocyst	14.5667	Human
circ758	oocyte	1.11165	Human
circ759	zygote	0.868037	Human
circ760	2-cell	0.874282	Human
circ761	4-cell	0.839806	Human
circ762	8-cell	2.65916	Human
circ763	Morula	3.89964	Human
circ764	early blastocsyt	18.6815	Human
circ765	Blastocyst	12.867	Human
circ766	Late blastocyst	21.1187	Human
circ767	hESC	4.44935	Human
circ768	oocyte	1.40869	Human
circ769	zygote	1.22154	Human
circ770	2-cell	0.874282	Human
circ771	4-cell	0.931699	Human
circ772	8-cell	2.47365	Human
circ773	Morula	4.42891	Human
circ774	early blastocsyt	10.9156	Human
circ775	Blastocyst	10.3073	Human
circ776	Late blastocyst	21.1187	Human
circ777	oocyte	1.73245	Human
circ778	zygote	0.526483	Human
circ779	2-cell	0.743073	Human
circ780	4-cell	1.08927	Human
circ781	8-cell	2.70581	Human
circ782	Morula	6.15029	Human
circ783	early blastocsyt	18.6815	Human
circ784	Blastocyst	7.98787	Human
circ785	hESC	3.24185	Human
circ786	oocyte	1.11028	Human
circ787	zygote	0.880973	Human
circ788	2-cell	0.748832	Human
circ789	4-cell	0.904334	Human
circ790	8-cell	2.58184	Human
circ791	Morula	5.00285	Human
circ792	early blastocsyt	12.7572	Human
circ793	Blastocyst	9.19982	Human
circ794	hESC	6.32456	Human
circ795	oocyte	1.40204	Human
circ796	zygote	1.02631	Human
circ797	2-cell	1.13251	Human
circ798	4-cell	1.14737	Human
circ799	8-cell	3.22394	Human
circ800	Morula	4.05654	Human
circ801	early blastocsyt	11.2877	Human
circ802	Blastocyst	8.30935	Human
circ803	Late blastocyst	12.8867	Human
circ804	hESC	4.4607	Human
circ805	oocyte	1.77776	Human
circ806	zygote	0.879875	Human
circ807	2-cell	0.87941	Human
circ808	4-cell	0.768146	Human
circ809	8-cell	2.44351	Human
circ810	Morula	4.89275	Human
circ811	early blastocsyt	14.1097	Human
circ812	Blastocyst	9.66723	Human
circ813	oocyte	1.73245	Human
circ814	zygote	1.21477	Human
circ815	2-cell	1.00402	Human
circ816	4-cell	1.06702	Human
circ817	8-cell	3.44653	Human
circ818	Morula	4.74492	Human
circ819	early blastocsyt	13.2097	Human
circ820	Blastocyst	8.90782	Human
circ821	Late blastocyst	15.9831	Human
circ822	hESC	4.46944	Human
circ823	oocyte	1.29324	Human
circ824	zygote	1.21094	Human
circ825	2-cell	0.874282	Human
circ826	4-cell	1.26238	Human
circ827	8-cell	2.87753	Human
circ828	Morula	4.11174	Human
circ829	early blastocsyt	12.2855	Human
circ830	Blastocyst	9.09158	Human
circ831	Late blastocyst	21.1187	Human
circ832	oocyte	1.03522	Human
circ833	zygote	1.74133	Human
circ834	2-cell	1.01761	Human
circ835	4-cell	1.03986	Human
circ836	8-cell	2.55378	Human
circ837	Morula	4.34013	Human
circ838	early blastocsyt	14.999	Human
circ839	Blastocyst	7.60279	Human
circ840	Late blastocyst	21.1187	Human
circ841	hESC	4.46754	Human
circ842	oocyte	1.11028	Human
circ843	zygote	1.22071	Human
circ844	2-cell	0.962265	Human
circ845	4-cell	1.07844	Human
circ846	8-cell	4.33399	Human
circ847	Morula	4.74955	Human
circ848	early blastocsyt	10.7124	Human
circ849	Blastocyst	6.8849	Human
circ850	Late blastocyst	11.3221	Human
circ851	hESC	3.0771	Human
circ852	oocyte	1.73562	Human
circ853	zygote	1.21167	Human
circ854	2-cell	1.18475	Human
circ855	4-cell	1.57736	Human
circ856	8-cell	3.46526	Human
circ857	Morula	3.92277	Human
circ858	early blastocsyt	11.9486	Human
circ859	Blastocyst	7.26214	Human
circ860	Late blastocyst	12.1123	Human
circ861	hESC	3.42803	Human
circ862	oocyte	1.29324	Human
circ863	zygote	1.73809	Human
circ864	2-cell	1.15529	Human
circ865	4-cell	1.18959	Human
circ866	8-cell	3.27571	Human
circ867	Morula	4.97135	Human
circ868	early blastocsyt	8.33394	Human
circ869	Blastocyst	6.71846	Human
circ870	Late blastocyst	14.9184	Human
circ871	hESC	4.34303	Human
circ872	oocyte	2.64575	Human
circ873	zygote	0.670388	Human
circ874	2-cell	0.962265	Human
circ875	4-cell	0.975986	Human
circ876	8-cell	2.35149	Human
circ877	Morula	4.39815	Human
circ878	early blastocsyt	18.6815	Human
circ879	Blastocyst	10.761	Human
circ880	oocyte	1.29324	Human
circ881	zygote	0.872916	Human
circ882	2-cell	0.923141	Human
circ883	4-cell	1.20991	Human
circ884	8-cell	2.57762	Human
circ885	Morula	5.3414	Human
circ886	early blastocsyt	12.2918	Human
circ887	Blastocyst	9.43602	Human
circ888	Late blastocyst	21.1187	Human
circ889	hESC	3.05905	Human
circ890	oocyte	1.03522	Human
circ891	zygote	1.21601	Human
circ892	2-cell	0.748832	Human
circ893	4-cell	0.989769	Human
circ894	8-cell	2.89099	Human
circ895	Morula	4.53818	Human
circ896	early blastocsyt	13.1937	Human
circ897	Blastocyst	8.59487	Human
circ898	Late blastocyst	21.1187	Human
circ899	oocyte	1.11028	Human
circ900	zygote	1.02623	Human
circ901	2-cell	0.745033	Human
circ902	4-cell	0.884969	Human
circ903	8-cell	2.78835	Human
circ904	Morula	4.36229	Human
circ905	early blastocsyt	13.7581	Human
circ906	Blastocyst	12.2507	Human
circ907	hESC	6.32456	Human
circ908	oocyte	1.85627	Human
circ909	zygote	1.03899	Human
circ910	2-cell	0.993016	Human
circ911	4-cell	1.09699	Human
circ912	8-cell	2.86962	Human
circ913	Morula	5.11125	Human
circ914	early blastocsyt	14.437	Human
circ915	Blastocyst	7.41381	Human
circ916	Late blastocyst	12.4409	Human
circ917	hESC	3.59587	Human
circ918	oocyte	1.11028	Human
circ919	zygote	0.735299	Human
circ920	2-cell	0.962265	Human
circ921	4-cell	0.704133	Human
circ922	8-cell	2.9864	Human
circ923	Morula	4.80368	Human
circ924	early blastocsyt	18.6815	Human
circ925	Blastocyst	12.4775	Human
circ926	hESC	4.52581	Human
circ927	oocyte	2.64575	Human
circ928	zygote	1.42057	Human
circ929	2-cell	1.15588	Human
circ930	4-cell	1.05888	Human
circ931	8-cell	2.55842	Human
circ932	Morula	4.46232	Human
circ933	early blastocsyt	7.2714	Human
circ934	Blastocyst	8.06895	Human
circ935	zygote	1.77293	Human
circ936	2-cell	1.58147	Human
circ937	4-cell	1.50669	Human
circ938	8-cell	2.32259	Human
circ939	Morula	4.73176	Human
circ940	early blastocsyt	14.3742	Human
circ941	Blastocyst	6.97001	Human
circ942	Late blastocyst	21.1187	Human
circ943	hESC	2.96415	Human
circ944	oocyte	1.03522	Human
circ945	zygote	1.03002	Human
circ946	2-cell	0.748811	Human
circ947	4-cell	1.07073	Human
circ948	8-cell	2.90772	Human
circ949	Morula	4.666	Human
circ950	Blastocyst	7.20513	Human
circ951	Late blastocyst	21.1187	Human
circ952	oocyte	1.73562	Human
circ953	zygote	0.872708	Human
circ954	2-cell	0.752041	Human
circ955	4-cell	0.643907	Human
circ956	8-cell	2.60486	Human
circ957	Morula	5.22349	Human
circ958	early blastocsyt	15.6339	Human
circ959	Blastocyst	12.3349	Human
circ960	oocyte	1.11028	Human
circ961	zygote	1.03419	Human
circ962	2-cell	1.1303	Human
circ963	4-cell	0.704133	Human
circ964	8-cell	3.20315	Human
circ965	Morula	4.66946	Human
circ966	early blastocsyt	14.5923	Human
circ967	Blastocyst	9.14948	Human
circ968	hESC	4.4376	Human
circ969	oocyte	1.29324	Human
circ970	zygote	0.607742	Human
circ971	2-cell	0.862566	Human
circ972	4-cell	0.846023	Human
circ973	8-cell	2.99498	Human
circ974	Morula	4.60105	Human
circ975	early blastocsyt	16.922	Human
circ976	Blastocyst	12.561	Human
circ977	oocyte	1.11028	Human
circ978	zygote	1.21179	Human
circ979	2-cell	0.87941	Human
circ980	4-cell	0.816361	Human
circ981	8-cell	2.85832	Human
circ982	Morula	4.75615	Human
circ983	early blastocsyt	14.3742	Human
circ984	Blastocyst	9.96693	Human
circ985	Late blastocyst	21.1187	Human
circ986	oocyte	1.37224	Human
circ987	zygote	1.21192	Human
circ988	2-cell	0.971726	Human
circ989	4-cell	1.02118	Human
circ990	8-cell	3.66767	Human
circ991	Morula	3.75594	Human
circ992	early blastocsyt	18.6815	Human
circ993	Blastocyst	8.39072	Human
circ994	hESC	6.32456	Human
circ995	oocyte	1.08331	Human
circ996	zygote	1.2249	Human
circ997	2-cell	0.857344	Human
circ998	4-cell	0.698674	Human
circ999	8-cell	3.00334	Human
circ1000	Morula	4.68738	Human
circ1001	early blastocsyt	14.3742	Human
circ1002	Blastocyst	12.3294	Human
circ1003	oocyte	1.29324	Human
circ1004	zygote	1.44834	Human
circ1005	2-cell	1.18766	Human
circ1006	4-cell	0.943282	Human
circ1007	8-cell	2.82659	Human
circ1008	Morula	4.02247	Human
circ1009	early blastocsyt	10.0797	Human
circ1010	Blastocyst	20.5426	Human
circ1011	hESC	6.32456	Human
circ1012	oocyte	1.09199	Human
circ1013	zygote	1.20169	Human
circ1014	2-cell	0.743073	Human
circ1015	4-cell	1.09503	Human
circ1016	8-cell	2.83173	Human
circ1017	Morula	4.78143	Human
circ1018	early blastocsyt	9.73083	Human
circ1019	Blastocyst	10.763	Human
circ1020	oocyte	1.07873	Human
circ1021	zygote	0.735299	Human
circ1022	2-cell	0.962265	Human
circ1023	4-cell	0.717149	Human
circ1024	8-cell	3.29773	Human
circ1025	Morula	4.37866	Human
circ1026	early blastocsyt	18.6815	Human
circ1027	Blastocyst	11.8223	Human
circ1028	zygote	1.21179	Human
circ1029	2-cell	1.08429	Human
circ1030	4-cell	1.11817	Human
circ1031	8-cell	2.19203	Human
circ1032	Morula	3.92277	Human
circ1033	Blastocyst	12.0167	Human
circ1034	hESC	4.10907	Human
circ1035	oocyte	1.11028	Human
circ1036	zygote	0.741487	Human
circ1037	2-cell	1.11978	Human
circ1038	4-cell	0.974237	Human
circ1039	8-cell	3.04814	Human
circ1040	Morula	4.99137	Human
circ1041	early blastocsyt	18.6815	Human
circ1042	Blastocyst	10.6629	Human
circ1043	Late blastocyst	21.1187	Human
circ1044	oocyte	1.73364	Human
circ1045	zygote	0.412683	Human
circ1046	2-cell	0.717533	Human
circ1047	4-cell	0.962655	Human
circ1048	8-cell	3.27987	Human
circ1049	Morula	4.9826	Human
circ1050	early blastocsyt	13.6637	Human
circ1051	Blastocyst	9.33215	Human
circ1052	hESC	6.32456	Human
circ1053	oocyte	1.73562	Human
circ1054	zygote	1.21407	Human
circ1055	2-cell	1.12567	Human
circ1056	4-cell	1.48337	Human
circ1057	8-cell	3.98961	Human
circ1058	Morula	5.01413	Human
circ1059	Blastocyst	5.68957	Human
circ1060	Late blastocyst	12.5767	Human
circ1061	hESC	4.47161	Human
circ1062	oocyte	1.03522	Human
circ1063	zygote	0.732736	Human
circ1064	2-cell	1.09949	Human
circ1065	4-cell	0.775237	Human
circ1066	8-cell	2.79909	Human
circ1067	Morula	4.75544	Human
circ1068	early blastocsyt	18.6815	Human
circ1069	Blastocyst	20.5426	Human
circ1070	oocyte	0.870665	Human
circ1071	zygote	0.412683	Human
circ1072	2-cell	0.712176	Human
circ1073	4-cell	1.02547	Human
circ1074	8-cell	3.31454	Human
circ1075	Morula	5.34651	Human
circ1076	Blastocyst	12.8438	Human
circ1077	hESC	4.42241	Human
circ1078	oocyte	1.11028	Human
circ1079	zygote	0.872894	Human
circ1080	2-cell	0.975737	Human
circ1081	4-cell	0.849684	Human
circ1082	8-cell	3.93552	Human
circ1083	Morula	4.33597	Human
circ1084	early blastocsyt	13.7533	Human
circ1085	Blastocyst	10.5401	Human
circ1086	hESC	4.49558	Human
circ1087	oocyte	0.864194	Human
circ1088	zygote	0.875394	Human
circ1089	2-cell	0.82774	Human
circ1090	4-cell	0.97421	Human
circ1091	8-cell	2.52542	Human
circ1092	Morula	5.24731	Human
circ1093	early blastocsyt	18.6815	Human
circ1094	Blastocyst	14.5248	Human
circ1095	oocyte	1.11028	Human
circ1096	zygote	0.602133	Human
circ1097	2-cell	0.630327	Human
circ1098	4-cell	0.698674	Human
circ1099	8-cell	3.80905	Human
circ1100	Morula	5.75642	Human
circ1101	early blastocsyt	14.3742	Human
circ1102	Blastocyst	15.0785	Human
circ1103	oocyte	1.40869	Human
circ1104	zygote	1.44482	Human
circ1105	2-cell	1.09875	Human
circ1106	4-cell	1.08318	Human
circ1107	8-cell	3.07168	Human
circ1108	Morula	3.47362	Human
circ1109	early blastocsyt	18.6815	Human
circ1110	Blastocyst	15.2997	Human
circ1111	Late blastocyst	14.9984	Human
circ1112	hESC	6.32456	Human
circ1113	oocyte	0.864194	Human
circ1114	zygote	0.884044	Human
circ1115	2-cell	1.18475	Human
circ1116	4-cell	0.764456	Human
circ1117	8-cell	3.18821	Human
circ1118	Morula	6.56716	Human
circ1119	early blastocsyt	11.088	Human
circ1120	Blastocyst	10.0181	Human
circ1121	hESC	6.32456	Human
circ1122	oocyte	1.29324	Human
circ1123	zygote	0.876274	Human
circ1124	2-cell	0.678751	Human
circ1125	4-cell	0.909971	Human
circ1126	8-cell	2.58486	Human
circ1127	Morula	4.68603	Human
circ1128	hESC	6.32456	Human
circ1129	oocyte	1.29324	Human
circ1130	zygote	0.803616	Human
circ1131	2-cell	0.874282	Human
circ1132	4-cell	0.864531	Human
circ1133	8-cell	2.64356	Human
circ1134	Morula	5.18493	Human
circ1135	Blastocyst	14.8654	Human
circ1136	hESC	6.32456	Human
circ1137	oocyte	1.11028	Human
circ1138	zygote	0.736876	Human
circ1139	2-cell	1.01458	Human
circ1140	4-cell	1.03395	Human
circ1141	8-cell	3.12699	Human
circ1142	Morula	5.37658	Human
circ1143	early blastocsyt	14.3742	Human
circ1144	Blastocyst	12.4518	Human
circ1145	oocyte	1.40869	Human
circ1146	zygote	1.45618	Human
circ1147	2-cell	1.15529	Human
circ1148	4-cell	0.893517	Human
circ1149	8-cell	4.06402	Human
circ1150	Morula	3.83581	Human
circ1151	early blastocsyt	10.8542	Human
circ1152	Blastocyst	12.0373	Human
circ1153	oocyte	1.33673	Human
circ1154	zygote	0.744221	Human
circ1155	2-cell	1.18145	Human
circ1156	4-cell	1.10334	Human
circ1157	8-cell	2.76701	Human
circ1158	Morula	4.47754	Human
circ1159	early blastocsyt	13.1968	Human
circ1160	Blastocyst	13.9371	Human
circ1161	Late blastocyst	21.1187	Human
circ1162	oocyte	1.11028	Human
circ1163	zygote	0.854887	Human
circ1164	2-cell	1.08429	Human
circ1165	4-cell	0.812029	Human
circ1166	8-cell	2.41438	Human
circ1167	Morula	5.05929	Human
circ1168	Blastocyst	20.5426	Human
circ1169	Late blastocyst	21.1187	Human
circ1170	hESC	6.32456	Human
circ1171	oocyte	1.73562	Human
circ1172	zygote	1.75368	Human
circ1173	2-cell	1.03306	Human
circ1174	4-cell	0.97708	Human
circ1175	8-cell	2.39328	Human
circ1176	Morula	4.40517	Human
circ1177	early blastocsyt	18.6815	Human
circ1178	Blastocyst	16.414	Human
circ1179	hESC	4.44001	Human
circ1180	oocyte	1.11028	Human
circ1181	zygote	1.03628	Human
circ1182	2-cell	0.874282	Human
circ1183	4-cell	1.10592	Human
circ1184	8-cell	3.07344	Human
circ1185	Morula	4.9393	Human
circ1186	early blastocsyt	14.3742	Human
circ1187	Blastocyst	11.0158	Human
circ1188	oocyte	1.29324	Human
circ1189	zygote	1.01001	Human
circ1190	2-cell	0.752041	Human
circ1191	4-cell	0.999147	Human
circ1192	8-cell	2.47563	Human
circ1193	Morula	4.87473	Human
circ1194	early blastocsyt	18.6815	Human
circ1195	Blastocyst	14.6412	Human
circ1196	hESC	6.32456	Human
circ1197	oocyte	1.29324	Human
circ1198	zygote	0.939956	Human
circ1199	2-cell	0.939914	Human
circ1200	4-cell	1.10112	Human
circ1201	8-cell	4.30466	Human
circ1202	Morula	4.81996	Human
circ1203	early blastocsyt	13.5971	Human
circ1204	Blastocyst	13.3164	Human
circ1205	hESC	5.52872	Human
circ1206	oocyte	1.09199	Human
circ1207	zygote	0.742982	Human
circ1208	2-cell	0.748832	Human
circ1209	4-cell	0.92437	Human
circ1210	8-cell	3.50757	Human
circ1211	Morula	5.46739	Human
circ1212	early blastocsyt	14.3742	Human
circ1213	Blastocyst	20.5426	Human
circ1214	Late blastocyst	21.1187	Human
circ1215	oocyte	1.4213	Human
circ1216	zygote	0.738738	Human
circ1217	2-cell	0.987107	Human
circ1218	4-cell	1.06936	Human
circ1219	8-cell	2.59339	Human
circ1220	Morula	6.69757	Human
circ1221	Blastocyst	12.7166	Human
circ1222	Late blastocyst	21.1187	Human
circ1223	zygote	1.31401	Human
circ1224	2-cell	1.31161	Human
circ1225	4-cell	1.20884	Human
circ1226	8-cell	2.98457	Human
circ1227	Morula	4.34269	Human
circ1228	early blastocsyt	13.4821	Human
circ1229	Blastocyst	7.92914	Human
circ1230	oocyte	1.33003	Human
circ1231	zygote	1.433	Human
circ1232	2-cell	1.34076	Human
circ1233	4-cell	1.30726	Human
circ1234	8-cell	3.62366	Human
circ1235	Morula	4.36872	Human
circ1236	early blastocsyt	8.18441	Human
circ1237	Blastocyst	9.45329	Human
circ1238	Late blastocyst	21.1187	Human
circ1239	oocyte	1.29324	Human
circ1240	zygote	0.853954	Human
circ1241	2-cell	0.959152	Human
circ1242	4-cell	0.884969	Human
circ1243	8-cell	3.11068	Human
circ1244	Morula	4.40954	Human
circ1245	early blastocsyt	18.6815	Human
circ1246	hESC	6.32456	Human
circ1247	oocyte	2.64575	Human
circ1248	zygote	1.74133	Human
circ1249	2-cell	1.01838	Human
circ1250	4-cell	1.81797	Human
circ1251	8-cell	3.62949	Human
circ1252	Morula	4.5019	Human
circ1253	early blastocsyt	7.31806	Human
circ1254	Blastocyst	10.779	Human
circ1255	Late blastocyst	12.99	Human
circ1256	hESC	4.93309	Human
circ1257	oocyte	1.73245	Human
circ1258	zygote	0.4062	Human
circ1259	2-cell	0.904595	Human
circ1260	4-cell	0.847884	Human
circ1261	8-cell	3.21274	Human
circ1262	Morula	5.99215	Human
circ1263	Blastocyst	10.4855	Human
circ1264	oocyte	1.03522	Human
circ1265	zygote	1.46309	Human
circ1266	2-cell	1.31012	Human
circ1267	4-cell	0.834878	Human
circ1268	8-cell	2.67628	Human
circ1269	Morula	4.47318	Human
circ1270	oocyte	1.73245	Human
circ1271	zygote	1.03899	Human
circ1272	2-cell	1.01941	Human
circ1273	4-cell	1.20996	Human
circ1274	8-cell	2.32819	Human
circ1275	Morula	5.24632	Human
circ1276	Blastocyst	20.5426	Human
circ1277	oocyte	0.864194	Human
circ1278	zygote	1.42263	Human
circ1279	2-cell	1.11832	Human
circ1280	4-cell	0.816251	Human
circ1281	8-cell	3.00028	Human
circ1282	Morula	4.84421	Human
circ1283	early blastocsyt	13.2719	Human
circ1284	Blastocyst	10.7102	Human
circ1285	Late blastocyst	21.1187	Human
circ1286	oocyte	1.29324	Human
circ1287	zygote	0.604632	Human
circ1288	2-cell	0.871413	Human
circ1289	4-cell	1.01516	Human
circ1290	8-cell	3.1659	Human
circ1291	Morula	4.64875	Human
circ1292	Blastocyst	11.8445	Human
circ1293	hESC	6.32456	Human
circ1294	oocyte	1.73562	Human
circ1295	zygote	1.1952	Human
circ1296	2-cell	0.962265	Human
circ1297	4-cell	0.993537	Human
circ1298	8-cell	2.49038	Human
circ1299	Morula	5.10153	Human
circ1300	Blastocyst	15.9066	Human
circ1301	hESC	3.60702	Human
circ1302	oocyte	1.4213	Human
circ1303	zygote	1.74133	Human
circ1304	2-cell	1.01838	Human
circ1305	4-cell	2.14229	Human
circ1306	8-cell	3.37929	Human
circ1307	Morula	4.2721	Human
circ1308	early blastocsyt	12.261	Human
circ1309	Blastocyst	8.92345	Human
circ1310	Late blastocyst	14.9271	Human
circ1311	oocyte	0.864194	Human
circ1312	zygote	0.735299	Human
circ1313	2-cell	0.748832	Human
circ1314	4-cell	0.976305	Human
circ1315	8-cell	3.71784	Human
circ1316	Morula	7.00795	Human
circ1317	early blastocsyt	14.3742	Human
circ1318	Blastocyst	14.5469	Human
circ1319	oocyte	1.73245	Human
circ1320	zygote	1.03938	Human
circ1321	2-cell	0.941249	Human
circ1322	4-cell	0.943393	Human
circ1323	8-cell	2.85962	Human
circ1324	Morula	6.12972	Human
circ1325	early blastocsyt	14.0339	Human
circ1326	Blastocyst	20.5426	Human
circ1327	hESC	6.32456	Human
circ1328	oocyte	1.29324	Human
circ1329	zygote	0.875634	Human
circ1330	2-cell	0.964627	Human
circ1331	4-cell	1.0232	Human
circ1332	8-cell	4.35197	Human
circ1333	Morula	4.72292	Human
circ1334	early blastocsyt	12.2043	Human
circ1335	Blastocyst	20.5426	Human
circ1336	oocyte	1.4213	Human
circ1337	zygote	0.854887	Human
circ1338	2-cell	0.87941	Human
circ1339	4-cell	1.1337	Human
circ1340	8-cell	3.00789	Human
circ1341	Morula	5.93369	Human
circ1342	early blastocsyt	13.2822	Human
circ1343	Blastocyst	20.5426	Human
circ1344	oocyte	1.11028	Human
circ1345	zygote	0.875394	Human
circ1346	2-cell	0.993936	Human
circ1347	4-cell	1.48059	Human
circ1348	8-cell	2.64862	Human
circ1349	Morula	5.60618	Human
circ1350	Blastocyst	9.18678	Human
circ1351	oocyte	1.73562	Human
circ1352	zygote	1.21348	Human
circ1353	2-cell	0.853271	Human
circ1354	4-cell	1.30661	Human
circ1355	8-cell	4.78106	Human
circ1356	Morula	5.097	Human
circ1357	early blastocsyt	7.06617	Human
circ1358	Blastocyst	10.0728	Human
circ1359	oocyte	1.40869	Human
circ1360	zygote	1.02631	Human
circ1361	2-cell	1.1675	Human
circ1362	4-cell	1.76851	Human
circ1363	8-cell	2.59958	Human
circ1364	Morula	4.96563	Human
circ1365	early blastocsyt	18.6815	Human
circ1366	Blastocyst	8.06379	Human
circ1367	oocyte	1.11028	Human
circ1368	zygote	0.665488	Human
circ1369	2-cell	1.28033	Human
circ1370	4-cell	1.10131	Human
circ1371	8-cell	3.14625	Human
circ1372	Morula	5.27453	Human
circ1373	early blastocsyt	18.6815	Human
circ1374	Blastocyst	14.5133	Human
circ1375	oocyte	2.64575	Human
circ1376	zygote	1.44219	Human
circ1377	2-cell	1.97883	Human
circ1378	4-cell	1.32224	Human
circ1379	8-cell	4.3147	Human
circ1380	Morula	9.04708	Human
circ1381	Blastocyst	7.8936	Human
circ1382	hESC	1.13805	Human
circ1383	oocyte	0.864194	Human
circ1384	zygote	1.02352	Human
circ1385	2-cell	0.856895	Human
circ1386	4-cell	1.1233	Human
circ1387	8-cell	3.40224	Human
circ1388	Morula	5.28513	Human
circ1389	early blastocsyt	18.6815	Human
circ1390	Blastocyst	20.5426	Human
circ1391	oocyte	2.64575	Human
circ1392	zygote	1.43711	Human
circ1393	2-cell	2.42772	Human
circ1394	4-cell	1.16482	Human
circ1395	8-cell	2.96364	Human
circ1396	Morula	4.8483	Human
circ1397	early blastocsyt	9.72031	Human
circ1398	Blastocyst	8.7543	Human
circ1399	Late blastocyst	21.1187	Human
circ1400	hESC	6.32456	Human
circ1401	oocyte	1.73562	Human
circ1402	zygote	1.19223	Human
circ1403	2-cell	1.08429	Human
circ1404	4-cell	0.877835	Human
circ1405	8-cell	3.37194	Human
circ1406	Morula	5.1215	Human
circ1407	early blastocsyt	10.9738	Human
circ1408	Blastocyst	13.5172	Human
circ1409	Late blastocyst	14.9597	Human
circ1410	oocyte	1.29324	Human
circ1411	zygote	1.21094	Human
circ1412	2-cell	0.775588	Human
circ1413	4-cell	0.97942	Human
circ1414	8-cell	3.53844	Human
circ1415	Morula	5.09739	Human
circ1416	Blastocyst	20.5426	Human
circ1417	Late blastocyst	21.1187	Human
circ1418	hESC	6.32456	Human
circ1419	oocyte	1.03522	Human
circ1420	zygote	1.22071	Human
circ1421	2-cell	0.869623	Human
circ1422	4-cell	1.26942	Human
circ1423	8-cell	2.32045	Human
circ1424	Morula	6.26435	Human
circ1425	early blastocsyt	18.6815	Human
circ1426	Blastocyst	20.5426	Human
circ1427	oocyte	2.64575	Human
circ1428	zygote	1.42128	Human
circ1429	2-cell	1.18145	Human
circ1430	4-cell	1.45866	Human
circ1431	8-cell	2.67611	Human
circ1432	Morula	4.02554	Human
circ1433	early blastocsyt	14.3392	Human
circ1434	Blastocyst	11.1296	Human
circ1435	Late blastocyst	21.1187	Human
circ1436	oocyte	1.29324	Human
circ1437	zygote	1.19223	Human
circ1438	2-cell	0.973427	Human
circ1439	4-cell	1.21145	Human
circ1440	8-cell	3.73354	Human
circ1441	Morula	4.3795	Human
circ1442	early blastocsyt	14.4106	Human
circ1443	Blastocyst	14.5108	Human
circ1444	oocyte	0.864194	Human
circ1445	zygote	1.00774	Human
circ1446	2-cell	0.962265	Human
circ1447	4-cell	1.23004	Human
circ1448	8-cell	3.13142	Human
circ1449	Morula	5.94723	Human
circ1450	early blastocsyt	14.3742	Human
circ1451	Blastocyst	12.1907	Human
circ1452	hESC	6.32456	Human
circ1453	oocyte	1.29324	Human
circ1454	zygote	1.42128	Human
circ1455	2-cell	1.01838	Human
circ1456	4-cell	1.27854	Human
circ1457	8-cell	3.64077	Human
circ1458	Morula	4.82628	Human
circ1459	early blastocsyt	10.5544	Human
circ1460	Blastocyst	9.67964	Human
circ1461	Late blastocyst	21.1187	Human
circ1462	oocyte	1.29324	Human
circ1463	zygote	1.2938	Human
circ1464	2-cell	1.26598	Human
circ1465	4-cell	1.04833	Human
circ1466	8-cell	2.74236	Human
circ1467	Morula	4.92951	Human
circ1468	early blastocsyt	18.6815	Human
circ1469	Blastocyst	12.2761	Human
circ1470	hESC	6.32456	Human
circ1471	oocyte	1.73245	Human
circ1472	zygote	1.21094	Human
circ1473	2-cell	1.01941	Human
circ1474	4-cell	0.898891	Human
circ1475	8-cell	2.78039	Human
circ1476	Morula	5.05332	Human
circ1477	early blastocsyt	14.3742	Human
circ1478	oocyte	1.29324	Human
circ1479	zygote	0.875394	Human
circ1480	2-cell	0.993016	Human
circ1481	4-cell	1.01841	Human
circ1482	8-cell	4.00554	Human
circ1483	Morula	4.59766	Human
circ1484	early blastocsyt	13.4033	Human
circ1485	Blastocyst	20.5426	Human
circ1486	oocyte	1.4213	Human
circ1487	zygote	1.21096	Human
circ1488	2-cell	0.853271	Human
circ1489	4-cell	1.4144	Human
circ1490	8-cell	3.6423	Human
circ1491	Morula	4.70263	Human
circ1492	Blastocyst	10.5973	Human
circ1493	oocyte	1.73245	Human
circ1494	zygote	1.4505	Human
circ1495	2-cell	1.18475	Human
circ1496	4-cell	0.817939	Human
circ1497	8-cell	3.14966	Human
circ1498	Morula	6.26001	Human
circ1499	early blastocsyt	10.7442	Human
circ1500	Blastocyst	15.0576	Human
circ1501	Late blastocyst	21.1187	Human
circ1502	oocyte	1.40204	Human
circ1503	zygote	1.433	Human
circ1504	2-cell	1.23738	Human
circ1505	4-cell	1.45177	Human
circ1506	8-cell	3.83938	Human
circ1507	Morula	5.11194	Human
circ1508	early blastocsyt	11.3724	Human
circ1509	Blastocyst	9.7149	Human
circ1510	Late blastocyst	13.6312	Human
circ1511	oocyte	1.83332	Human
circ1512	zygote	1.03419	Human
circ1513	2-cell	0.988889	Human
circ1514	4-cell	1.18288	Human
circ1515	8-cell	3.36905	Human
circ1516	Morula	4.72536	Human
circ1517	early blastocsyt	18.6815	Human
circ1518	Blastocyst	10.624	Human
circ1519	oocyte	1.73364	Human
circ1520	zygote	1.74368	Human
circ1521	2-cell	1.09344	Human
circ1522	4-cell	1.15954	Human
circ1523	8-cell	2.81968	Human
circ1524	Morula	5.47355	Human
circ1525	early blastocsyt	13.1909	Human
circ1526	Blastocyst	9.33995	Human
circ1527	oocyte	1.09199	Human
circ1528	zygote	1.02631	Human
circ1529	2-cell	0.853271	Human
circ1530	4-cell	1.28787	Human
circ1531	8-cell	3.70097	Human
circ1532	Morula	5.42612	Human
circ1533	early blastocsyt	16.1807	Human
circ1534	Blastocyst	10.5244	Human
circ1535	oocyte	2.64575	Human
circ1536	zygote	1.22277	Human
circ1537	2-cell	1.01458	Human
circ1538	4-cell	1.48679	Human
circ1539	8-cell	3.39479	Human
circ1540	Morula	4.73091	Human
circ1541	early blastocsyt	16.9082	Human
circ1542	Blastocyst	10.6917	Human
circ1543	Late blastocyst	21.1187	Human
circ1544	oocyte	2.64575	Human
circ1545	zygote	0.872245	Human
circ1546	2-cell	0.923155	Human
circ1547	4-cell	2.42156	Human
circ1548	8-cell	3.77948	Human
circ1549	Morula	4.63705	Human
circ1550	early blastocsyt	11.6371	Human
circ1551	Blastocyst	11.285	Human
circ1552	Late blastocyst	15.0379	Human
circ1553	hESC	3.57405	Human
circ1554	8-cell	4.85063	Human
circ1555	Morula	5.10814	Human
circ1556	early blastocsyt	18.6815	Human
circ1557	Blastocyst	5.19574	Human
circ1558	hESC	1.35941	Human
circ1559	oocyte	1.29324	Human
circ1560	zygote	1.19223	Human
circ1561	2-cell	0.752041	Human
circ1562	4-cell	1.48747	Human
circ1563	8-cell	2.48294	Human
circ1564	Morula	4.70263	Human
circ1565	Blastocyst	20.5426	Human
circ1566	oocyte	1.29324	Human
circ1567	zygote	0.873286	Human
circ1568	2-cell	1.37924	Human
circ1569	4-cell	1.31083	Human
circ1570	8-cell	2.84468	Human
circ1571	Morula	4.96696	Human
circ1572	early blastocsyt	18.6815	Human
circ1573	Blastocyst	14.8395	Human
circ1574	oocyte	2.64575	Human
circ1575	zygote	1.12167	Human
circ1576	2-cell	0.959152	Human
circ1577	4-cell	1.4861	Human
circ1578	8-cell	3.01579	Human
circ1579	Morula	5.68312	Human
circ1580	early blastocsyt	14.8121	Human
circ1581	Blastocyst	14.6812	Human
circ1582	oocyte	1.10166	Human
circ1583	zygote	0.936778	Human
circ1584	2-cell	0.852172	Human
circ1585	4-cell	1.05517	Human
circ1586	8-cell	2.98863	Human
circ1587	Morula	8.27628	Human
circ1588	early blastocsyt	12.0601	Human
circ1589	Blastocyst	12.4228	Human
circ1590	oocyte	0.864194	Human
circ1591	zygote	1.21145	Human
circ1592	2-cell	1.3106	Human
circ1593	4-cell	1.33063	Human
circ1594	8-cell	2.98577	Human
circ1595	Morula	5.1459	Human
circ1596	early blastocsyt	18.6815	Human
circ1597	Blastocyst	11.8548	Human
circ1598	8-cell	7.76457	Human
circ1599	Morula	5.15211	Human
circ1600	early blastocsyt	7.41102	Human
circ1601	Blastocyst	5.14849	Human
circ1602	Late blastocyst	6.38106	Human
circ1603	oocyte	0.864194	Human
circ1604	zygote	1.21348	Human
circ1605	2-cell	1.15433	Human
circ1606	4-cell	1.22819	Human
circ1607	8-cell	3.89911	Human
circ1608	Morula	5.19868	Human
circ1609	early blastocsyt	11.4872	Human
circ1610	Blastocyst	20.5426	Human
circ1611	Late blastocyst	21.1187	Human
circ1612	hESC	6.32456	Human
circ1613	oocyte	1.33003	Human
circ1614	zygote	1.21516	Human
circ1615	2-cell	1.01458	Human
circ1616	4-cell	1.01257	Human
circ1617	8-cell	2.89267	Human
circ1618	Morula	6.83951	Human
circ1619	early blastocsyt	18.6815	Human
circ1620	Blastocyst	10.5149	Human
circ1621	oocyte	1.73245	Human
circ1622	zygote	0.731938	Human
circ1623	2-cell	1.31029	Human
circ1624	4-cell	1.0794	Human
circ1625	8-cell	2.91063	Human
circ1626	Morula	7.27041	Human
circ1627	early blastocsyt	11.5866	Human
circ1628	Late blastocyst	21.1187	Human
circ1629	oocyte	1.03522	Human
circ1630	zygote	0.667228	Human
circ1631	2-cell	0.989369	Human
circ1632	4-cell	0.941115	Human
circ1633	8-cell	2.75184	Human
circ1634	Morula	10.1476	Human
circ1635	early blastocsyt	18.6815	Human
circ1636	oocyte	2.64575	Human
circ1637	zygote	1.19223	Human
circ1638	2-cell	0.873166	Human
circ1639	4-cell	1.21218	Human
circ1640	8-cell	3.07661	Human
circ1641	Morula	4.20861	Human
circ1642	early blastocsyt	10.9489	Human
circ1643	Blastocyst	20.5426	Human
circ1644	oocyte	1.29324	Human
circ1645	zygote	1.4505	Human
circ1646	2-cell	1.12289	Human
circ1647	4-cell	0.961883	Human
circ1648	8-cell	3.66994	Human
circ1649	Morula	4.83339	Human
circ1650	early blastocsyt	18.6815	Human
circ1651	Blastocyst	8.76309	Human
circ1652	oocyte	1.29324	Human
circ1653	zygote	1.03491	Human
circ1654	2-cell	0.790076	Human
circ1655	4-cell	0.729382	Human
circ1656	8-cell	3.63415	Human
circ1657	Morula	5.5626	Human
circ1658	early blastocsyt	18.6815	Human
circ1659	Blastocyst	20.5426	Human
circ1660	oocyte	1.29324	Human
circ1661	zygote	1.42599	Human
circ1662	2-cell	0.962265	Human
circ1663	4-cell	1.01866	Human
circ1664	8-cell	3.06257	Human
circ1665	Morula	5.31023	Human
circ1666	early blastocsyt	18.6815	Human
circ1667	Late blastocyst	21.1187	Human
circ1668	oocyte	2.64575	Human
circ1669	zygote	1.74278	Human
circ1670	2-cell	1.8404	Human
circ1671	4-cell	1.8554	Human
circ1672	8-cell	4.29052	Human
circ1673	Morula	4.72356	Human
circ1674	early blastocsyt	14.3742	Human
circ1675	Blastocyst	6.46196	Human
circ1676	Late blastocyst	21.1187	Human
circ1677	hESC	6.32456	Human
circ1678	oocyte	2.64575	Human
circ1679	zygote	0.866406	Human
circ1680	2-cell	1.00402	Human
circ1681	4-cell	1.20643	Human
circ1682	8-cell	3.9144	Human
circ1683	Morula	5.09858	Human
circ1684	early blastocsyt	14.3742	Human
circ1685	Blastocyst	15.0797	Human
circ1686	Late blastocyst	21.1187	Human
circ1687	oocyte	1.29324	Human
circ1688	zygote	1.42372	Human
circ1689	2-cell	1.12789	Human
circ1690	4-cell	1.45964	Human
circ1691	8-cell	2.73363	Human
circ1692	Morula	6.36338	Human
circ1693	early blastocsyt	13.9346	Human
circ1694	Blastocyst	12.9266	Human
circ1695	hESC	4.50916	Human
circ1696	oocyte	1.36557	Human
circ1697	zygote	1.21725	Human
circ1698	2-cell	1.72282	Human
circ1699	4-cell	1.56802	Human
circ1700	8-cell	4.55058	Human
circ1701	Morula	3.91673	Human
circ1702	early blastocsyt	11.6023	Human
circ1703	Blastocyst	12.035	Human
circ1704	oocyte	2.64575	Human
circ1705	zygote	1.42128	Human
circ1706	2-cell	1.01838	Human
circ1707	4-cell	1.01861	Human
circ1708	8-cell	3.70349	Human
circ1709	Morula	5.73618	Human
circ1710	early blastocsyt	18.6815	Human
circ1711	Blastocyst	9.30189	Human
circ1712	Late blastocyst	15.4393	Human
circ1713	oocyte	1.11028	Human
circ1714	zygote	0.73877	Human
circ1715	2-cell	0.962265	Human
circ1716	4-cell	1.10743	Human
circ1717	8-cell	4.3249	Human
circ1718	Morula	9.06183	Human
circ1719	early blastocsyt	11.3724	Human
circ1720	Blastocyst	13.1974	Human
circ1721	hESC	6.32456	Human
circ1722	oocyte	1.11165	Human
circ1723	zygote	1.21321	Human
circ1724	2-cell	1.65296	Human
circ1725	4-cell	1.16409	Human
circ1726	8-cell	3.04261	Human
circ1727	Morula	6.13858	Human
circ1728	early blastocsyt	13.8811	Human
circ1729	Blastocyst	12.4027	Human
circ1730	Late blastocyst	14.9323	Human
circ1731	hESC	6.32456	Human
circ1732	oocyte	1.73245	Human
circ1733	zygote	3.31662	Human
circ1734	2-cell	1.827	Human
circ1735	4-cell	2.32909	Human
circ1736	8-cell	3.0836	Human
circ1737	Morula	4.85992	Human
circ1738	early blastocsyt	11.583	Human
circ1739	Blastocyst	8.15249	Human
circ1740	Late blastocyst	10.8355	Human
circ1741	hESC	4.55916	Human
circ1742	oocyte	1.11028	Human
circ1743	zygote	0.717201	Human
circ1744	2-cell	0.962149	Human
circ1745	4-cell	1.18387	Human
circ1746	8-cell	3.19556	Human
circ1747	Morula	6.64948	Human
circ1748	early blastocsyt	18.6815	Human
circ1749	Blastocyst	15.8471	Human
circ1750	oocyte	1.73245	Human
circ1751	zygote	1.4505	Human
circ1752	2-cell	1.1206	Human
circ1753	4-cell	1.45226	Human
circ1754	8-cell	3.7249	Human
circ1755	Morula	6.09999	Human
circ1756	early blastocsyt	13.5563	Human
circ1757	Blastocyst	6.75758	Human
circ1758	Late blastocyst	15.2551	Human
circ1759	hESC	5.10658	Human
circ1760	oocyte	1.03522	Human
circ1761	zygote	1.02457	Human
circ1762	2-cell	1.31029	Human
circ1763	4-cell	1.1109	Human
circ1764	8-cell	3.01404	Human
circ1765	Morula	6.12612	Human
circ1766	early blastocsyt	14.3742	Human
circ1767	Blastocyst	13.452	Human
circ1768	oocyte	2.64575	Human
circ1769	zygote	0.872708	Human
circ1770	2-cell	1.15043	Human
circ1771	4-cell	1.1755	Human
circ1772	8-cell	2.67418	Human
circ1773	Morula	5.60155	Human
circ1774	early blastocsyt	12.3855	Human
circ1775	Blastocyst	14.5111	Human
circ1776	oocyte	1.73562	Human
circ1777	zygote	1.20657	Human
circ1778	2-cell	1.08429	Human
circ1779	4-cell	2.94817	Human
circ1780	8-cell	2.68123	Human
circ1781	Morula	4.75882	Human
circ1782	early blastocsyt	18.6815	Human
circ1783	Blastocyst	14.735	Human
circ1784	Late blastocyst	21.1187	Human
circ1785	oocyte	1.73245	Human
circ1786	zygote	1.7533	Human
circ1787	2-cell	1.31332	Human
circ1788	4-cell	1.43887	Human
circ1789	8-cell	2.44648	Human
circ1790	Morula	5.55123	Human
circ1791	early blastocsyt	18.6815	Human
circ1792	Blastocyst	13.195	Human
circ1793	hESC	6.32456	Human
circ1794	oocyte	1.40204	Human
circ1795	zygote	1.03491	Human
circ1796	2-cell	1.00541	Human
circ1797	4-cell	1.5741	Human
circ1798	8-cell	2.78303	Human
circ1799	Morula	5.76849	Human
circ1800	early blastocsyt	18.6815	Human
circ1801	Blastocyst	10.4568	Human
circ1802	oocyte	1.32574	Human
circ1803	zygote	1.03419	Human
circ1804	2-cell	1.00402	Human
circ1805	4-cell	1.45175	Human
circ1806	8-cell	3.84173	Human
circ1807	Morula	5.58075	Human
circ1808	early blastocsyt	18.6815	Human
circ1809	Blastocyst	12.5575	Human
circ1810	oocyte	1.29324	Human
circ1811	zygote	1.0118	Human
circ1812	2-cell	1.08429	Human
circ1813	4-cell	0.994194	Human
circ1814	8-cell	3.31402	Human
circ1815	Morula	5.31251	Human
circ1816	early blastocsyt	15.4993	Human
circ1817	Blastocyst	20.5426	Human
circ1818	oocyte	1.11028	Human
circ1819	zygote	1.2111	Human
circ1820	2-cell	0.630753	Human
circ1821	4-cell	1.35473	Human
circ1822	8-cell	3.45027	Human
circ1823	Morula	6.81673	Human
circ1824	early blastocsyt	14.3742	Human
circ1825	Blastocyst	20.5426	Human
circ1826	hESC	6.32456	Human
circ1827	zygote	1.03254	Human
circ1828	2-cell	0.962265	Human
circ1829	4-cell	1.22316	Human
circ1830	8-cell	3.99362	Human
circ1831	Morula	5.26033	Human
circ1832	early blastocsyt	11.2657	Human
circ1833	Blastocyst	12.7723	Human
circ1834	oocyte	1.73562	Human
circ1835	zygote	1.74368	Human
circ1836	2-cell	0.962265	Human
circ1837	4-cell	1.86439	Human
circ1838	8-cell	3.47971	Human
circ1839	Morula	3.62989	Human
circ1840	early blastocsyt	18.6815	Human
circ1841	Blastocyst	16.0316	Human
circ1842	oocyte	1.7861	Human
circ1843	zygote	0.867873	Human
circ1844	2-cell	1.35667	Human
circ1845	4-cell	1.51682	Human
circ1846	8-cell	4.58974	Human
circ1847	Morula	5.82173	Human
circ1848	early blastocsyt	18.6815	Human
circ1849	Blastocyst	11.0611	Human
circ1850	hESC	4.86774	Human
circ1851	oocyte	1.36557	Human
circ1852	zygote	1.00774	Human
circ1853	2-cell	0.962391	Human
circ1854	4-cell	1.38414	Human
circ1855	8-cell	3.3816	Human
circ1856	Morula	6.14237	Human
circ1857	early blastocsyt	18.6815	Human
circ1858	Blastocyst	10.146	Human
circ1859	oocyte	1.73364	Human
circ1860	zygote	1.19223	Human
circ1861	2-cell	0.87941	Human
circ1862	4-cell	0.904761	Human
circ1863	8-cell	3.37558	Human
circ1864	Morula	5.73245	Human
circ1865	Blastocyst	14.5849	Human
circ1866	Late blastocyst	14.9216	Human
circ1867	oocyte	1.33003	Human
circ1868	zygote	1.73283	Human
circ1869	2-cell	2.3521	Human
circ1870	4-cell	2.03626	Human
circ1871	8-cell	2.43898	Human
circ1872	Morula	4.43484	Human
circ1873	early blastocsyt	18.6815	Human
circ1874	Blastocyst	11.1982	Human
circ1875	4-cell	4.24264	Human
circ1876	8-cell	4.55445	Human
circ1877	Morula	3.68768	Human
circ1878	early blastocsyt	7.74131	Human
circ1879	Blastocyst	7.97938	Human
circ1880	Late blastocyst	8.0782	Human
circ1881	oocyte	2.64575	Human
circ1882	zygote	1.03587	Human
circ1883	2-cell	1.01458	Human
circ1884	4-cell	0.783679	Human
circ1885	8-cell	3.58843	Human
circ1886	Morula	9.62251	Human
circ1887	early blastocsyt	18.6815	Human
circ1888	Blastocyst	20.5426	Human
circ1889	hESC	4.54813	Human
circ1890	oocyte	1.29324	Human
circ1891	zygote	2.23617	Human
circ1892	2-cell	1.39456	Human
circ1893	4-cell	1.07957	Human
circ1894	8-cell	2.77172	Human
circ1895	Morula	5.51728	Human
circ1896	early blastocsyt	18.6815	Human
circ1897	zygote	1.22178	Human
circ1898	2-cell	0.8747	Human
circ1899	4-cell	1.18907	Human
circ1900	8-cell	2.81366	Human
circ1901	Morula	4.99859	Human
circ1902	early blastocsyt	18.6815	Human
circ1903	Blastocyst	20.5426	Human
circ1904	oocyte	1.83332	Human
circ1905	zygote	1.45161	Human
circ1906	2-cell	1.31504	Human
circ1907	4-cell	1.33505	Human
circ1908	8-cell	3.80874	Human
circ1909	Morula	4.78561	Human
circ1910	early blastocsyt	11.6427	Human
circ1911	Blastocyst	20.5426	Human
circ1912	oocyte	0.864194	Human
circ1913	zygote	1.19389	Human
circ1914	2-cell	1.83362	Human
circ1915	4-cell	1.06714	Human
circ1916	8-cell	3.3579	Human
circ1917	Morula	4.45172	Human
circ1918	early blastocsyt	18.6815	Human
circ1919	Blastocyst	14.6879	Human
circ1920	oocyte	1.29324	Human
circ1921	zygote	1.01939	Human
circ1922	2-cell	1.50112	Human
circ1923	4-cell	1.01798	Human
circ1924	8-cell	2.67738	Human
circ1925	Morula	6.28263	Human
circ1926	Blastocyst	15.8714	Human
circ1927	oocyte	0.864194	Human
circ1928	zygote	1.44647	Human
circ1929	2-cell	0.993566	Human
circ1930	4-cell	1.29873	Human
circ1931	8-cell	3.3495	Human
circ1932	Morula	5.95515	Human
circ1933	early blastocsyt	14.2339	Human
circ1934	Blastocyst	20.5426	Human
circ1935	oocyte	1.40204	Human
circ1936	zygote	1.45475	Human
circ1937	2-cell	0.873166	Human
circ1938	4-cell	1.15976	Human
circ1939	8-cell	4.65637	Human
circ1940	Morula	5.43061	Human
circ1941	early blastocsyt	13.8851	Human
circ1942	Blastocyst	13.3627	Human
circ1943	oocyte	1.73245	Human
circ1944	zygote	1.45475	Human
circ1945	2-cell	1.18475	Human
circ1946	4-cell	0.624252	Human
circ1947	8-cell	3.82751	Human
circ1948	Morula	7.49848	Human
circ1949	early blastocsyt	13.22	Human
circ1950	Late blastocyst	21.1187	Human
circ1951	hESC	6.32456	Human
circ1952	oocyte	1.29324	Human
circ1953	zygote	1.42128	Human
circ1954	2-cell	1.01458	Human
circ1955	4-cell	1.49348	Human
circ1956	8-cell	3.46432	Human
circ1957	Morula	4.72278	Human
circ1958	early blastocsyt	14.3742	Human
circ1959	Blastocyst	20.5426	Human
circ1960	oocyte	2.64575	Human
circ1961	zygote	1.7367	Human
circ1962	2-cell	1.01458	Human
circ1963	4-cell	1.92929	Human
circ1964	8-cell	3.34968	Human
circ1965	Morula	3.90207	Human
circ1966	early blastocsyt	11.0865	Human
circ1967	Blastocyst	12.5942	Human
circ1968	oocyte	1.11028	Human
circ1969	zygote	1.21309	Human
circ1970	2-cell	1.12786	Human
circ1971	4-cell	2.01389	Human
circ1972	8-cell	3.78915	Human
circ1973	Morula	5.67226	Human
circ1974	early blastocsyt	11.231	Human
circ1975	Blastocyst	9.70158	Human
circ1976	Late blastocyst	21.1187	Human
circ1977	oocyte	1.73562	Human
circ1978	zygote	0.94318	Human
circ1979	2-cell	1.11457	Human
circ1980	4-cell	1.44785	Human
circ1981	8-cell	3.22052	Human
circ1982	Morula	6.46874	Human
circ1983	early blastocsyt	18.6815	Human
circ1984	Blastocyst	11.5941	Human
circ1985	oocyte	1.37224	Human
circ1986	zygote	1.03419	Human
circ1987	2-cell	1.31398	Human
circ1988	4-cell	1.12039	Human
circ1989	8-cell	4.13842	Human
circ1990	Morula	5.77215	Human
circ1991	early blastocsyt	18.6815	Human
circ1992	Blastocyst	9.33025	Human
circ1993	oocyte	1.03522	Human
circ1994	zygote	1.18979	Human
circ1995	2-cell	1.08429	Human
circ1996	4-cell	1.09555	Human
circ1997	8-cell	3.02599	Human
circ1998	Morula	4.61445	Human
circ1999	Blastocyst	14.5199	Human
[truncated: 97,396 more rows]

## Sheet: Supplementary Fig. 3b
Stages	Cluster	#gene reads
4-cell	cluster4	69584.7
early Blastocyst	cluster3	1.14472e+06
zygote	cluster5	299756
Morula	cluster4	108924
8-cell	cluster1	3.71585e+06
early bud	cluster4	27279.9
oocyte	cluster2	16973.4
8-cell	cluster5	1.02939e+06
zygote	cluster4	12237.3
Blastocyst	cluster4	203475
Late-streak stage	cluster3	2.4173e+06
2-cell	cluster5	1.39509e+06
Late Morula	cluster4	5823.96
Mid-streak stage	cluster4	13286.6
8-cell	cluster3	631910
Morula	cluster5	973522
zygote	cluster3	160674
implanted embryo	cluster3	2.17151e+06
early bud	cluster1	8.04423e+06
oocyte	cluster4	5850.31
zygote	cluster2	24743.6
Late-streak stage	cluster5	2.72287e+06
Late-streak stage	cluster2	51083.9
4-cell	cluster3	833715
Late-streak stage	cluster1	6.61143e+06
Late Morula	cluster3	49081.5
Morula	cluster3	614996
4-cell	cluster5	1.37147e+06
pre-streak stage	cluster1	1.83799e+07
implanted embryo	cluster5	2.33018e+06
early Blastocyst	cluster4	204594
2-cell	cluster4	68014.7
pre-streak stage	cluster2	128343
pre-streak stage	cluster4	86357.1
early bud	cluster2	70011.2
2-cell	cluster2	207328
early Blastocyst	cluster1	4.48548e+06
Late Blastocyst	cluster4	153830
implanted embryo	cluster2	49612.8
Late Morula	cluster5	63924.9
Mid-streak stage	cluster3	1.4457e+06
Blastocyst	cluster3	692600
early Blastocyst	cluster2	118491
oocyte	cluster3	116154
Morula	cluster1	3.42288e+06
Blastocyst	cluster5	958539
8-cell	cluster2	258131
8-cell	cluster4	95229
Blastocyst	cluster2	106068
early bud	cluster3	2.88234e+06
Morula	cluster2	160179
zygote	cluster1	1.16158e+06
4-cell	cluster1	5.28182e+06
pre-streak stage	cluster3	6.88545e+06
Late Morula	cluster2	26119.5
oocyte	cluster1	827654
Blastocyst	cluster1	3.02532e+06
Late Blastocyst	cluster3	1.09376e+06
2-cell	cluster1	5.95847e+06
Late Blastocyst	cluster5	1.33668e+06
implanted embryo	cluster1	5.81767e+06
Mid-streak stage	cluster5	1.60184e+06
Late Blastocyst	cluster2	72754
4-cell	cluster2	370997
implanted embryo	cluster4	50437
2-cell	cluster3	734106
early bud	cluster5	3.29815e+06
Mid-streak stage	cluster2	24623.7
pre-streak stage	cluster5	7.51506e+06
early Blastocyst	cluster5	1.51197e+06
Mid-streak stage	cluster1	3.83452e+06
Late Blastocyst	cluster1	3.70615e+06
oocyte	cluster5	215706
Late Morula	cluster1	196136
Late-streak stage	cluster4	21367

## Sheet: Supplementary Fig. 3c
	tSNE_1	tSNE_2	seurat_clusters	Erdr1	Pola1	C130026I21Rik	Ndrg3
cell1	-20.6563	14.8529	7	0.513801	0.919118	0	0.410665
cell2	-26.0313	10.2287	12	0.213349	0.716079	0.0235033	0.275424
cell3	-23.8103	15.5158	7	0.19293	0.420923	0.0171067	0.239261
cell4	-23.2079	9.68794	2	0.192659	0.409894	0.0268753	0.169937
cell5	-25.3812	10.1058	2	0.261369	0.643554	0	0.19924
cell6	-21.8984	8.13479	2	0.138295	0.682529	0	0
cell7	-2.92349	-11.3628	6	0.291225	0.390957	1.03825	0.131317
cell8	-2.91227	-11.3606	6	0.21971	0.450829	0.975689	0.192444
cell9	3.57439	-6.08002	9	0.269985	0.330389	1.23274	0.336234
cell10	1.43274	7.53275	4	0.22757	0.634077	1.08594	0.120244
cell11	3.53016	-6.44119	9	0.271031	0.470251	0.815404	0.432495
cell12	-16.4893	12.9487	2	0.328333	0.690485	0.010919	0.314
cell13	-16.3108	12.9894	2	0.534511	0.689007	0.0123205	0.116865
cell14	-14.3818	13.2601	2	0.524539	0.969082	0	0.146384
cell15	-26.194	9.79151	12	0.497558	0.770458	0.0146785	0.322097
cell16	-27.3805	12.6952	12	0.985832	0.933303	0.0226004	0.328282
cell17	-14.89	24.9925	7	1.27607	1.01491	0	0.018541
cell18	-17.9275	2.77958	2	0.487593	0.764186	0.0171473	0.367354
cell19	-15.3604	5.84234	2	0.284855	0.392462	0.878603	0.364244
cell20	-15.4628	5.65328	2	0.364344	0.210232	0.903244	0.238555
cell21	-10.998	-3.28613	1	0.37968	0.266302	0.74042	0.20103
cell22	-9.84808	-5.991	1	0.460493	0.398164	0.0532784	0.157867
cell23	-9.82138	-6.00397	1	0.407811	1.16619	0.0253336	0.1207
cell24	-13.5042	-0.50317	1	0.289158	0.221025	0.613293	0.293266
cell25	-15.1964	9.0897	1	0.467548	0.272559	0.605941	0.361578
cell26	-16.7468	-1.6903	2	0.414258	0.679174	0.0448779	0.32188
cell27	-18.9256	8.69659	2	0.68242	0.531617	0.012235	0.327699
cell28	-19.9527	5.3314	2	0.784723	0.635676	0.064497	0.37772
cell29	-15.4102	-0.850834	2	0.643001	0.637776	0.0577825	0.121229
cell30	-15.3895	-1.0009	1	0.741334	0.87212	0.0400197	0.393765
cell31	-16.7015	-1.87779	1	0.503542	0.721006	0.0375646	0.329625
cell32	-17.4519	3.12575	2	0.830555	1.10691	0.0491455	0.316825
cell33	-18.3552	3.93819	2	0.558236	0.700243	0.00947833	0.315841
cell34	-7.60563	-6.21891	1	0.532031	0.543427	0.863155	0.198438
cell35	-7.57063	-6.23301	1	0.578289	0.687876	0.860258	0.212379
cell36	-5.82879	-6.19607	9	0.278569	0.707031	0.742052	0.235089
cell37	-5.74056	-6.28356	9	0.289431	0.530571	0.823471	0.262332
cell38	-7.68875	0.706718	1	0.235073	0.270858	0.739349	0.154493
cell39	-6.90991	0.135473	1	0.242938	0.339608	0.812542	0.163762
cell40	-7.63575	1.99909	1	0.189007	0.435174	0.764471	0.295916
cell41	-7.98091	4.04937	1	0.238013	0.377349	0.894607	0.112038
cell42	-7.48238	4.12163	1	0.467962	0.29675	0.0707225	0.0995653
cell43	-7.92044	4.59687	1	0.380534	0.321766	0.114631	0.270974
cell44	-6.18946	4.07058	1	0.510698	0.465245	0.0885264	0.19301
cell45	-7.05981	0.733514	1	0.255734	0.518767	0.0815747	0.16217
cell46	-6.96472	-4.17299	1	0.576327	0.539453	0.171277	0.0980999
cell47	-6.87177	-3.96757	1	0.713368	0.574832	0.218101	0.0639184
cell48	-5.58345	-6.33995	9	0.360185	0.445123	0.132816	0.13934
cell49	-7.20758	-4.27021	1	0.496849	0.313668	0.133185	0.362704
cell50	-8.25154	4.9152	1	0.261876	0.378259	0.787304	0.245283
cell51	-7.89846	4.85116	1	0.450433	0.531263	0.685909	0.0687085
cell52	-8.02277	4.26639	1	0.397527	0.532878	0.434959	0.176459
cell53	-9.5561	3.47537	1	0.449397	0.292983	0.670425	0.24234
cell54	-7.75015	3.89287	1	0.313194	0.471149	0.904684	0.196659
cell55	-9.2467	2.489	1	0.262978	0.274767	1.01748	0.297935
cell56	-13.3178	6.30807	2	0.238681	0.492372	0.74187	0.221548
cell57	-13.8281	6.44198	2	0.242547	0.300652	0.692569	0.412679
cell58	-7.07281	4.47905	1	0.502193	0.419942	0.635949	0.158063
cell59	-8.06718	5.10775	1	0.433946	0.354326	0.549463	0.159767
cell60	1.65198	0.243582	1	0.673229	0.404792	0.317903	0.299581
cell61	-6.53864	0.936861	1	0.575367	0.34447	0.523771	0.186995
cell62	1.89089	0.0948208	9	0.649238	0.703383	0.200378	0.117111
cell63	1.8539	0.0216544	9	0.602904	0.64671	0.119821	0.269374
cell64	1.82973	-0.0541577	9	0.641067	0.648859	0.131982	0.131982
cell65	1.83087	-0.0698737	9	0.640253	0.440626	0.0643275	0.261585
cell66	-10.2587	-2.87918	1	0.875565	0.649368	0.835595	0.172348
cell67	-10.1451	-2.45723	1	0.898806	0.628076	0.86053	0.255676
cell68	-9.30559	0.533532	1	0.813202	0.57689	0.813202	0.119174
cell69	-9.18163	0.678155	1	0.860573	0.552648	0.858433	0.264842
cell70	-4.67738	-1.02309	1	0.47744	0.251787	1.00193	0.193375
cell71	1.07982	0.0877426	1	0.725664	0.393475	1.06283	0.202194
cell72	-7.51025	3.47509	1	0.578078	0.479613	1.01072	0.121481
cell73	-8.92415	-1.33328	1	0.623895	0.425718	0.769634	0.115111
cell74	-19.0579	7.49736	2	1.40926	0.443686	0.0824221	0.497349
cell75	-15.7731	8.44842	2	1.14932	1.08839	0.444523	0.962045
cell76	-20.1246	5.45404	2	1.41474	0.590222	0.097258	0.568765
cell77	-14.6437	6.03357	2	0.930009	0.442112	0.344605	0.624517
cell78	-19.1126	5.32406	2	1.19542	0.795562	0.321572	0.613084
cell79	-13.1798	2.32235	1	1.67923	0.725673	0.488568	0.267668
cell80	-7.92418	-1.14843	1	1.48142	0.717414	0.16708	0.41711
cell81	-13.7734	5.92397	2	1.02617	0.608159	0.838847	0.281803
cell82	-15.6753	8.44574	2	1.49736	1.43404	0.11265	0.489788
cell83	-14.1289	5.90165	2	0.995626	0.610224	0.675237	0.582988
cell84	-16.4563	7.43944	2	1.25791	0.685368	0.11606	0.479529
cell85	-14.6545	6.08885	2	0.880252	0.665207	0.523696	0.474119
cell86	-15.2465	9.14007	1	1.72773	1.21067	0	0.212664
cell87	-13.1261	4.65434	2	1.23746	0.743274	0.851879	0.590079
cell88	-18.3889	7.88728	2	1.25891	0.746451	0.338937	0.449391
cell89	-13.0643	5.74575	2	0.911247	0.838641	0.393667	0.536617
cell90	6.4667	1.11559	16	0.434823	1.14559	0.0952873	0.530524
cell91	6.53656	0.492178	9	0.595566	1.00938	0.0808541	0.463413
cell92	1.46971	7.56274	4	0.51353	0.602328	0.428786	0.576506
cell93	7.7031	21.1204	4	0.219565	0.567519	0.735904	0.402104
cell94	7.67496	20.9264	4	0.143248	0.554314	0.642957	0.409493
cell95	7.77048	21.3952	16	0.207371	0.739355	0.0986658	0.556803
cell96	7.76626	21.4166	4	0.145997	0.685986	0.0479543	0.765222
cell97	5.98085	21.3874	4	0.184451	0.676302	0.53484	0.520162
cell98	6.13351	21.5434	4	0.192288	0.543493	0.320776	0.312426
cell99	-12.7013	6.01728	2	1.12353	0.598609	1.12353	0.646408
cell100	-7.49577	-0.308046	1	0.876467	0.514856	0.708882	0.235588
cell101	-11.03	0.243253	1	0.865705	0.796279	0.604774	0.261971
cell102	-6.10349	-5.31077	9	0.420169	0.692183	0.39747	0.186466
cell103	-5.83984	-4.56017	9	0.235678	0.416304	0.655646	0.107867
cell104	-14.9153	5.9254	2	0.431975	0.707781	1.09392	0.0567682
cell105	-13.1888	8.17753	2	0.604623	0.389372	1.08345	0.295932
cell106	-14.3898	6.52924	2	0.672049	0.279817	1.02658	0.126989
cell107	-8.15153	3.76577	1	0.719544	0.530121	0.742596	0.229988
cell108	-8.52409	3.35142	1	0.498599	0.256996	0.826018	0.289781
cell109	-5.91136	-4.18022	1	0.677495	0.464846	0.535804	0.172764
cell110	-6.04399	-5.40413	9	0.347251	0.66241	0.35661	0.059411
cell111	-5.53598	-4.51739	9	0.428354	0.638625	0.188558	0.217867
cell112	-13.2363	-0.654381	1	0.428999	0.323168	0.311348	0.177985
cell113	-14.736	6.33872	2	0.364181	0.406862	0.471576	0.423438
cell114	-12.8388	5.44516	1	0.338868	0.459087	0.724849	0.579031
cell115	-8.86183	5.27055	1	1.10049	0.367228	0.876376	0.461039
cell116	-13.1099	3.61377	2	0.878365	0.506189	0.817347	0.0176529
cell117	-7.69048	0.0622331	1	0.582931	0.79481	0.669813	0.404542
cell118	-5.8006	-5.71565	9	0.35044	0.928961	0.686262	0.172996
cell119	-6.52895	-1.04781	1	0.674036	0.646416	0.593006	0.142125
cell120	-6.31196	-1.02563	1	0.615102	0.408524	0.839238	0.064283
cell121	-9.69438	2.67327	1	0.819866	0.705092	0.845557	0.346106
cell122	-11.7874	6.16652	2	0.895643	0.604948	1.07564	0.423892
cell123	-10.6263	15.2705	6	0.22782	0.559914	0	0.142814
cell124	20.607	-10.4903	8	0.0170272	1.53486	0	1.10169
cell125	17.9048	-19.5811	8	0.421538	0.212245	0	0.984218
cell126	-34.0956	16.2161	12	1.03632	0.484423	0	0.206156
cell127	23.1949	-14.8919	8	0.796719	0.354021	0	0.440203
cell128	-5.49379	20.6061	6	0.285444	0.213046	0	0.107561
cell129	-3.97728	-26.1997	11	0.380842	0.865038	0	0.245382
cell130	-3.43174	-27.4525	11	0.167632	0.0661979	0	0.311157
cell131	19.2734	-21.3706	10	0.176838	0.387197	0	0.960108
cell132	20.0114	-18.3278	8	0.211904	0.195863	0	0.967947
cell133	17.6238	-13.8586	8	0.363061	0.429967	0	0.540157
cell134	21.0525	-18.5646	8	1.07388	0.592732	0	0.976301
cell135	22.2298	-16.1888	8	0.598408	0.397755	0	0.467083
cell136	-33.0433	6.21202	2	0.0658808	0.185897	0	0.013528
cell137	-34.3514	16.1202	12	1.09991	0.367595	0	0.461241
cell138	17.5127	-21.1248	10	0.546401	0.362012	0	1.04102
cell139	-4.96009	20.7104	4	0.417978	0.916875	0	0.162665
cell140	-3.40924	-24.9783	11	0.167324	0.341691	0	0.124395
cell141	-3.12841	-24.4692	11	0.131793	1.005	0	0.511895
cell142	20.8101	-13.9032	8	0.891152	1.04892	0	0.740745
cell143	-11.9518	0.3204	1	0.877214	0.453762	0	0.403474
cell144	10.219	10.1604	3	0.197944	0.897959	0	0.636418
cell145	26.8983	20.8724	0	0.540419	0.992443	0	0.11109
cell146	-4.12042	-27.059	11	1.0168	0.413106	0	0.367962
cell147	19.5423	-17.6929	8	0.217061	0.163626	0	0.618719
cell148	18.0662	-16.6328	8	0.59017	0.361803	0	0.523332
cell149	9.07875	-15.6733	17	0.040936	0.355021	0	0.328299
cell150	8.88346	-16.4043	17	0.273352	0.163362	0	0.758824
cell151	9.72097	-15.4726	17	0.536997	0.452902	0	0.658805
cell152	13.4787	14.4554	3	0.450306	0.554767	0	0.152135
cell153	22.7469	-15.9441	8	0.221865	0.591838	0	0.56573
cell154	26.2927	21.4673	0	0.478569	0.606682	0	0.159242
cell155	20.748	-17.776	8	0.0791845	0.462853	0	0.689527
cell156	9.74901	-15.2362	17	0.240565	0.451316	0	0.505163
cell157	9.55312	-15.3023	17	0.603118	0.633795	0	0.464547
cell158	-32.8562	17.3719	12	1.08103	1.26847	0	0.37971
cell159	-3.01778	-23.8943	11	0.358274	0.842932	0	0.172826
cell160	-2.99904	-23.7612	11	0.359218	0.760553	0	0.254123
cell161	10.4008	-15.8597	17	0.483126	0.443554	0	0.947927
cell162	-21.7543	-25.8264	6	0.610407	0.397261	0	0.715972
cell163	14.8461	-14.8335	8	0.607029	0.650465	0	0.807491
cell164	34.8099	16.9944	0	0.810771	0.107601	0	0.0393125
cell165	21.1289	-14.0175	8	0.101579	0.356042	0	0.641517
cell166	8.80069	-15.5487	17	0.357369	0.687781	0	0.664613
cell167	-33.1882	16.8643	12	1.39004	0.198193	0	0.343196
cell168	-12.9912	-26.584	13	1.11847	0.275864	0	0.442066
cell169	9.53175	-15.6914	17	0.309151	0.594689	0	0.29877
cell170	-4.19353	20.4728	4	0.528128	0.945695	0	0.18349
cell171	20.0927	-14.0981	8	0.833337	0.481944	0	0.615534
cell172	8.94629	-15.8169	17	0.401323	0.523421	0	0.517132
cell173	8.16347	-17.4706	17	0.300765	0.739519	0	0.572916
cell174	8.38217	-15.8035	17	0.392172	0.615861	0	0.674995
cell175	9.47208	-16.8596	17	0.686417	0.646151	0	0.23218
cell176	8.99985	-16.3657	17	0.321596	0.538056	0	0.655096
cell177	10.9237	-26.9816	10	0.56052	0.344471	0	0.489221
cell178	12.2988	-24.8165	10	0.40711	0.131635	0	0.946918
cell179	8.82674	-17.7878	10	0.430208	0.389191	0	0.593025
cell180	8.16484	-16.216	17	0.34284	1.01195	0	0.186041
cell181	8.41172	-15.9674	17	0.378446	0.591053	0	0.581431
cell182	8.70734	-15.723	17	0.757624	0.298939	0	0.641194
cell183	-32.8409	17.3397	12	0.499176	0.430151	0	0.248506
cell184	8.33399	-18.3339	10	0.34185	0.548987	0	0.578716
cell185	12.9279	-23.9444	10	0.14363	0.162563	0	0.91352
cell186	13.3213	-22.971	10	0.57334	0.28929	0	0.543818
cell187	9.43477	-15.6453	17	0.206061	0.351392	0	0.407745
cell188	8.58966	-17.3444	17	0.421441	0.314218	0	0.501852
cell189	8.13864	-17.1106	17	0.472733	0.180537	0	0.703927
cell190	9.23868	-16.124	17	0.0408711	0.828316	0	0.912469
cell191	-4.67502	-25.0973	11	0.547739	0.19968	0	0.668009
cell192	14.327	-19.2879	10	0.37362	1.11134	0	0.0867252
cell193	17.5761	-21.1036	10	0.391482	0.663321	0	0.500959
cell194	20.5098	-20.1537	8	0.242663	0.096871	0	0.922512
cell195	9.39127	-24.9728	10	0.874455	0.463956	0	0.571585
cell196	-7.42132	-33.5149	13	0.503699	0.618594	0	0.705185
cell197	9.82798	-25.0729	10	0.77905	0.602407	0	0.46062
cell198	17.8829	-22.2349	10	0.1872	0.625521	0	1.00739
cell199	17.8802	-22.6179	10	0.370572	0.258023	0	0.594994
cell200	18.6943	-21.4287	10	0.1867	0.438568	0	0.909674
cell201	10.8724	-26.8761	10	0.26274	0.283071	0	0.599571
cell202	12.9404	-22.7364	10	1.00767	0.713538	0	0.868943
cell203	-6.27134	-25.5631	11	0.309802	0.189743	0	0.814747
cell204	-7.59377	-26.6862	11	0.0694041	0.252684	0.0194111	0.398788
cell205	11.7846	-23.8086	10	0.414056	0.140514	0	0.644583
cell206	8.64456	-31.432	15	0.345025	0.657716	0	0.266736
cell207	15.7392	-21.8676	10	0.381171	0.304748	0	0.766262
cell208	15.4604	-22.9985	10	0.425622	0.357539	0	0.489364
cell209	14.2592	-23.0549	10	0.911307	0.491372	0	0.850977
cell210	17.5362	-21.5574	10	0.8043	0.354808	0	0.7753
cell211	-3.43347	-25.2427	11	0.898963	0.33928	0	0.469185
cell212	17.7631	-22.1227	10	0.20677	0.343401	0	0.553173
cell213	-15.8904	-24.9071	5	0.38233	0.572465	0	0.674547
cell214	22.9176	-14.9473	8	0.156578	0.554788	0	0.989439
cell215	21.3205	-10.8936	8	0.360262	0.0159355	0	0.0316211
cell216	21.2752	-16.5244	8	0.258777	0.153414	0	0.144485
cell217	21.084	-13.9647	8	0.275528	0	0	1.51178
cell218	21.72	-15.4609	8	0.262813	0.390589	0	1.27159
cell219	21.4223	-14.2904	8	0.525933	0.565164	0	1.23465
cell220	16.252	-13.8451	8	0.788999	0.801609	0	0.11841
cell221	20.4305	-14.871	8	0.428328	0.707924	0	0.827335
cell222	-13.2601	-19.4778	5	0.355275	0.999831	0	0.0227962
cell223	21.2017	-17.132	8	0.184302	0.415512	0	0.992222
cell224	20.2272	-12.3086	8	0.477988	0.681792	0	0.413421
cell225	23.0268	-14.9701	8	0.277945	0.310499	0	1.37537
cell226	18.9859	-12.8231	8	0.243389	0.580723	0	0.591675
cell227	18.706	-16.4846	8	0.388702	0.175509	0	0.45461
cell228	18.5024	-20.4618	10	0.575177	0.0460415	0	0.890807
cell229	16.0133	-16.179	8	0.750021	0.696274	0	0.745651
cell230	22.1562	-15.4231	8	0.276886	0.371956	0	0.787152
cell231	22.8599	-15.3822	8	0.146024	0.484183	0	1.23106
cell232	17.6563	-14.7411	8	0.309383	0.536882	0	0.0563931
cell233	21.3554	-11.371	8	0.433668	0	0	1.71933
cell234	15.1026	-13.979	8	0.950116	0.639602	0	1.03243
cell235	15.0031	-14.8647	8	0.730449	0.455574	0	0.244135
cell236	17.9665	-14.9234	8	0.785565	0.631495	0	0.626983
cell237	19.8396	-16.0883	8	0.519264	0.499308	0	0.61945
cell238	20.3075	-14.1766	8	0.476275	0.406215	0	0.852462
cell239	23.3866	-15.552	8	0.117799	0.307062	0	1.27202
cell240	22.4681	-15.4289	8	0.130739	0.449098	0	0.806746
cell241	15.8953	-14.2675	8	0.511101	1.12947	0	0.77356
cell242	21.7267	-14.4012	8	0.0553194	0.492886	0	1.21714
cell243	19.0589	-15.3082	8	0.674574	0.600067	0	0.437068
cell244	16.1358	-15.6422	8	0.541733	0.379044	0	0.475222
cell245	17.1592	-14.6098	8	0.953485	0.5416	0	0.250375
cell246	21.8468	-10.9713	8	0.127358	0	0	0.0103938
cell247	21.1973	-16.3804	8	0.460276	0.514964	0	0.799617
cell248	22.0188	-11.2152	8	0.282859	0	0	1.42737
cell249	19.5321	-14.4998	8	0.40675	0.354556	0	0.716621
cell250	17.418	-16.475	8	0.374082	0.195297	0	0.064788
cell251	15.6828	-17.6792	10	0.73077	0.559699	0	0.751796
cell252	-33.0188	16.1225	12	1.74045	0.327428	0	0.496659
cell253	14.9179	-14.1888	8	0.946862	0.574687	0	1.73225
cell254	22.5281	-15.0182	8	0.253541	0.191352	0	0.853801
cell255	20.2457	-18.0146	8	0.494941	0.579032	0	0.951738
cell256	17.2257	-14.5528	8	0.868152	0.653194	0	0.576542
cell257	17.2642	-13.5623	8	0.634583	0.256142	0	0.108576
cell258	17.3895	-13.7575	8	0.526765	0.382476	0	0.558256
cell259	18.687	-16.8377	8	0.41341	0.15997	0	0.52953
cell260	18.4185	-15.604	8	0.349288	0.179596	0	0.533542
cell261	15.0985	-15.017	8	0.827695	0.174901	0	0.907922
cell262	7.95711	-31.8009	15	0.49237	0.654716	0	0.645862
cell263	15.3778	-20.3704	10	0.525065	0.681409	0	1.28762
cell264	20.3579	-14.7691	8	0.124725	0.279602	0	1.03061
cell265	-13.2857	-19.7899	5	0.457705	0.399027	0	0.357904
cell266	16.7634	-18.7914	8	0.829766	0.415926	0	0.791047
cell267	12.688	-20.6306	10	1.31952	0.668141	0	0.809512
cell268	14.4667	-18.1231	8	0.879621	0.774722	0	0.502286
cell269	15.6414	-14.4302	8	0.990419	0.580737	0	0.677199
cell270	15.9744	-16.8128	8	0.600558	0.4689	0	0.770333
cell271	16.7475	-15.2245	8	0.498894	0.386852	0	0.741318
cell272	17.0549	-18.7928	8	0.706104	0.17883	0	0.633978
cell273	14.4297	-20.4075	10	0.691531	0.956261	0	0.865625
cell274	16.3947	-15.2954	8	0.874026	0.171568	0	0.871018
cell275	18.7935	-21.1721	10	0.659795	0.313656	0	0.517665
cell276	13.2759	-22.5673	10	0.716597	0.328174	0	0.574849
cell277	16.7505	-19.2524	10	0.191197	0.335485	0	0.682825
cell278	16.4023	-21.0256	10	0.231225	0.412358	0.00740516	0.985734
cell279	13.8536	-20.5413	10	0.668185	1.03019	0	0.715514
cell280	17.6498	-20.066	10	0.472115	0.10628	0	0.530332
cell281	16.6883	-19.5627	10	0.232498	0.311205	0	0.755957
cell282	9.8059	-28.4672	10	1.07023	0.483303	0	0.603529
cell283	8.58042	-31.4302	15	1.05064	0.696753	0.00771802	0.327427
cell284	6.72814	-27.9419	15	0.87254	0.348333	0	0.389493
cell285	16.6563	-23.3054	10	0.2287	0.284183	0	0.730282
cell286	15.3434	-15.0402	8	0.313133	1.16176	0	0.672549
cell287	19.9505	-20.1352	10	0.338723	0.0947719	0	0.627318
cell288	12.657	-18.8635	8	1.27126	0.473738	0	0.94214
cell289	14.9228	-23.3343	10	0.448407	0.914437	0	0.519989
cell290	17.2915	-13.0045	8	0.823275	0.838528	0	0.131071
cell291	8.69068	-31.0704	15	0.390701	0.198965	0	0.573029
cell292	15.0526	-14.3638	8	1.08556	0.994834	0	0.757197
cell293	16.7081	-19.2696	8	0.392593	0.61902	0	0.831218
cell294	17.5095	-18.9139	8	0.240782	0.550359	0	0.624881
cell295	19.9811	-15.9195	8	0.266258	0.418484	0	1.0639
cell296	15.1074	-21.4651	10	0.566983	0.219321	0	0.647145
cell297	7.54385	-29.6	15	0.499943	0.341543	0	0.665437
cell298	14.6225	-20.6442	10	0.705277	0.249663	0	0.784928
cell299	14.2627	-20.7524	10	0.966556	0.657646	0	0.332807
cell300	15.6656	-22.4376	10	0.365146	0.473744	0	0.494957
cell301	19.0962	-18.8099	8	0.097284	0.552222	0	0.689411
cell302	16.165	-17.9138	8	0.753329	0.617641	0	0.731428
cell303	14.2917	-19.0726	10	0.71149	0.351059	0	0.644228
cell304	12.6621	-19.3067	10	0.952678	0.316493	0	0.246258
cell305	17.8939	-16.8952	8	0.734313	0.520638	0	0.38206
cell306	12.5666	-21.0255	10	0.506616	0.277148	0	0.519155
cell307	7.53898	-31.5373	15	0.715372	0.478621	0	0.69687
cell308	21.3723	-10.8051	8	0.347562	0	0	0.0506471
cell309	20.3229	-11.9154	8	0.208302	0.012115	0	0.0359135
cell310	20.8172	-10.4853	8	0	1.7899	0	0.422087
cell311	21.0726	-11.6062	8	0.126983	0.304111	0	0.996727
cell312	22.7165	-16.9735	8	0.194663	0.77808	0	0.786626
cell313	20.5826	-20.17	10	0.260432	0.432362	0	0.628312
cell314	22.2235	-15.111	8	0.60524	0.0218401	0	1.45456
cell315	22.3544	-16.2231	8	0.639647	0.451115	0	1.0213
cell316	22.633	-15.0499	8	0.579893	0.428494	0	1.24449
cell317	22.8607	-16.6042	8	0.649893	0.25825	0	1.06242
cell318	20.7141	-19.8621	8	0.443106	0.534277	0	0.761565
cell319	19.0307	-17.2401	8	0.161723	0.491148	0	0.751962
cell320	22.9803	-14.9112	8	0.375127	0.282889	0	0.995216
cell321	18.6867	-15.0974	8	0.907289	0.10529	0	0.927761
cell322	16.2873	-14.8856	8	0.881178	0.679454	0	0.830973
cell323	20.042	-17.8155	8	1.09016	0.535143	0	0.576463
cell324	18.1912	-17.3736	8	0.247782	0.269856	0	0.452281
cell325	19.5974	-17.4886	8	0.572275	0.388561	0	0.539352
cell326	19.4925	-18.8254	8	0.274291	0.505694	0	0.207766
cell327	22.4458	-14.9604	8	0.30636	0.384042	0	1.15691
cell328	19.8733	-21.3729	10	0.464202	0.580277	0	0.285793
cell329	-3.19261	-25.0945	11	0.755787	0.205876	0.00910246	0.00456159
cell330	14.7693	-15.3735	8	1.34629	0.718312	0	0.994611
cell331	16.2655	-16.22	8	0.729308	0.227234	0	1.2507
cell332	15.878	-17.3493	8	0.544259	0.477192	0	0.659464
cell333	23.1765	-14.7898	8	0.142121	0	0	0.678134
cell334	20.314	-12.1791	8	0.325049	1.20378	0	0.699016
cell335	17.3869	-14.5276	8	0.479513	0.540035	0	0.400982
cell336	18.5444	-15.1764	8	0.676944	0.267516	0	0.932317
cell337	15.0364	-13.998	8	0.967657	0.5944	0	0.545361
cell338	17.2245	-14.1662	8	0.530269	0.733006	0	0.290649
cell339	17.9487	-16.8248	8	0.466146	0.47584	0	0.563525
cell340	21.9514	-10.9602	8	0.214569	0.82558	0	0.0101327
cell341	22.8399	-15.78	8	0.50354	0.231445	0	0.836874
cell342	19.3277	-17.4314	8	0.281896	0.328838	0	0.243798
cell343	16.5813	-14.4205	8	0.718048	0.543199	0	0.353761
cell344	18.5027	-16.9292	8	0.131748	0.609804	0	0.738397
cell345	-14.0425	-19.0495	5	0.965993	0.667148	0	0.0598735
cell346	19.112	-15.8264	8	0.453025	0.79943	0	0.850787
cell347	10.5576	-27.5182	10	0.415287	0.211842	0	0.627172
cell348	14.139	-21.6345	10	0.792727	0.228076	0	0.684622
cell349	15.2234	-23.5877	10	0.385817	0.473747	0	0.609264
cell350	8.4266	-31.5969	15	0.525797	0.383892	0	0.33728
cell351	15.4641	-20.8348	10	0.37079	0.879411	0	0.674777
cell352	15.2396	-22.274	10	1.05402	0.294341	0	0.345323
cell353	19.4015	-18.6183	8	0.494959	0.38179	0	0.429223
cell354	20.5957	-15.6277	8	0.231874	0.787251	0	1.21768
cell355	15.7805	-15.9076	8	0.217904	0.332597	0	0.488369
cell356	15.4189	-22.2666	10	0.63494	0.160429	0	1.0715
cell357	16.2133	-21.4623	10	0.392485	0.313566	0	0.548323
cell358	16.0507	-21.8767	10	0.490937	0.0728394	0	0.399531
cell359	17.4	-20.8138	10	0.731141	0.678712	0	0.583199
cell360	18.1725	-21.9664	10	0.729509	0.550041	0	0.437055
cell361	15.4364	-23.8968	10	0.167757	0.449956	0	1.29337
cell362	19.4375	-17.7716	8	0.312886	0.141511	0	0.744941
cell363	8.82703	-30.3538	15	0.39274	0.287106	0	0.917285
cell364	13.1911	-20.7024	10	1.24626	0.692608	0	0.96098
cell365	11.6487	-19.7159	10	0.883031	0.505376	0	0.174081
cell366	8.98508	-29.9585	15	0.573029	0.224959	0	1.00922
cell367	16.1193	-22.6386	10	0.865405	0.349167	0	0.532551
cell368	19.1051	-16.9176	8	0.578688	0.42033	0	1.09828
cell369	16.1901	-19.8376	10	0.474443	0.616492	0	0.435537
cell370	21.0016	-17.2473	8	0.406296	0.4817	0	0.799879
cell371	13.2459	-20.9121	10	0.430819	0.472195	0	0.335933
cell372	13.2365	-21.9616	10	0.967813	0.978198	0	0.738893
cell373	5.71182	-28.5419	15	0.701922	0.461223	0	0.241931
cell374	14.024	-19.1521	10	1.26994	0.516245	0	0.148454
cell375	16.1339	-20.1187	10	0.384332	0.301197	0	0.583634
cell376	14.4489	-20.8458	10	0.770139	0.0624565	0	0.552864
cell377	16.5024	-23.3928	10	1.14086	0.621658	0	0.600292
cell378	-8.51894	-35.7144	13	0.913477	0.572623	0	0.0324966
cell379	9.97455	-27.6128	10	1.10055	0.467633	0	0.693539
cell380	16.4537	-21.3546	10	0.466857	0.444857	0	0.36208
cell381	15.6685	-20.9524	10	0.466996	0.544339	0	0.969561
cell382	15.4448	-17.8083	10	0.372166	0.60398	0	1.08309
cell383	14.3563	-21.837	10	0.270247	0.220596	0	0.775018
cell384	18.4447	-19.5291	8	0.473943	0.549138	0	0.852304
cell385	14.7176	-15.1582	8	1.75922	0.324362	0	0.551236
cell386	18.5784	-16.4197	8	1.03845	0.642495	0	0.415403
cell387	14.0182	-22.501	10	0.503791	0.708524	0	0.831968
cell388	13.1564	-20.7221	10	1.1894	0.219284	0	0.53996
cell389	13.605	-21.2979	10	1.2607	0.116954	0	0.80678
cell390	14.3609	-21.3177	10	0.354445	0.339993	0	0.455353
cell391	32.6962	9.62076	0	0.24727	0.140676	0	0.592887
cell392	28.299	19.2679	0	0.158334	0.530938	0	0.518248
cell393	30.4484	20.3958	0	0.06158	0.650469	0	0.893108
cell394	32.2408	12.1485	0	0.0978605	0.628009	0	0.57737
cell395	29.4637	16.34	0	0.0672513	0.687812	0	0.348814
cell396	18.5034	10.6721	3	0.150511	0.529711	0	0.857082
cell397	17.77	10.9272	3	0.16222	0.522872	0	0.742293
cell398	34.2656	5.64969	0	0.498983	0.636411	0	0.360979
cell399	15.9407	11.787	3	0.113812	0.660891	0	0.773956
cell400	27.9266	14.2601	0	0.252344	0.371352	0	0.150706
cell401	33.885	15.9572	0	0.223624	0.293958	0	0.209867
cell402	32.9223	2.50621	0	0.346216	0.611917	0	0.346216
cell403	30.5348	7.85797	0	0.375491	0.454655	0	0.375491
cell404	24.2006	9.06658	3	0.41445	0.286167	0	0.718779
cell405	31.2429	8.54345	0	0.443129	0.779666	0	0.241628
cell406	31.2969	5.00659	0	0.215279	0.25457	0	0.369689
cell407	30.9483	11.9624	0	0.138534	0.471936	0	0.525024
cell408	31.1593	9.70494	0	0.220016	0.763278	0	0.449747
cell409	29.2222	21.1958	0	0.236712	0.0277253	0	0.167831
cell410	23.4377	9.77086	3	0.106215	0.489571	0	0.185439
cell411	17.4292	10.9785	3	0.483655	0.688426	0	0.558869
cell412	32.1926	4.33481	0	0.34606	0.585542	0	0.323876
cell413	31.7521	8.25654	0	0.274101	0.631866	0	0.500317
cell414	28.9067	6.92322	0	0.367583	0.765109	0	0.380868
cell415	24.7753	10.1078	3	0.340025	0.184396	0	0.375422
cell416	30.3175	9.1522	0	0.471077	0.322107	0	0.461142
cell417	30.596	4.62081	0	0.186216	0.21664	0	0.86582
cell418	31.2614	3.87851	0	0.418405	0.799215	0	0.440943
cell419	32.3514	6.57782	0	0.318183	0.153178	0	0.266149
cell420	11.084	10.6266	3	0.239978	0.112737	0	0.583312
cell421	18.6049	10.4337	3	0.163124	0.214883	0	0.920784
cell422	31.7503	7.80114	0	0.150923	0.62739	0	0.878789
cell423	28.8726	10.8582	0	0.259487	0.962436	0	0.807385
cell424	16.6555	13.8403	3	0.055498	0.37606	0	0.761431
cell425	32.2925	9.95332	0	0.185995	0.468062	0	0.319273
cell426	32.3602	7.31287	0	0.222659	0.653198	0	0.196278
cell427	30.1021	12.7448	0	0.219692	0.389356	0	0.319338
cell428	34.3164	13.4335	0	0.0775908	0.351594	0	0.768449
cell429	28.7619	6.14274	0	0.380008	0.0742253	0	0.959478
cell430	35.1947	12.6223	0	0.270628	0.479632	0	0.376407
cell431	29.3162	22.2277	0	0.176574	0.184635	0	0.481186
cell432	10.87	10.2792	3	0.15578	0.519948	0	0.590304
cell433	31.3935	7.79344	0	0.270608	0.207706	0	0.909378
cell434	32.8221	5.91544	0	0.383942	0.558241	0	0.410164
cell435	23.0394	11.0243	3	0.108761	0.28001	0	0.633003
cell436	29.3507	16.425	0	0.107668	0.352226	0	0.692516
cell437	35.0771	4.41085	0	0.201324	0.228309	0	0.201324
cell438	19.533	8.69775	3	0.454875	0.47746	0	0.431768
cell439	20.0258	6.68853	3	0.280741	0.584176	0	1.05307
cell440	22.598	9.85539	3	0.279255	0.403223	0	0.407697
cell441	21.1782	6.6862	3	0.387086	0.297905	0	0.541161
cell442	34.3074	9.37491	0	0.108749	0.658466	0	0.493621
cell443	29.7703	6.30546	0	0.361799	0.284693	0	0.394973
cell444	30.5059	20.0685	0	0.316875	0.246566	0	0.130863
cell445	10.9741	11.8792	3	0.110636	0.42642	0	0.184045
cell446	30.2658	21.1251	0	0.162912	0.126165	0	0.618615
cell447	21.9695	11.611	3	0.105812	0.687415	0	0.318235
cell448	29.0566	21.4239	0	0.0968084	0.296845	0	0.711391
cell449	22.5857	10.5537	3	0.317741	0.516478	0	0.582884
cell450	15.7166	11.9154	3	0.0286153	0.374856	0	0.686612
cell451	-39.0269	2.59544	14	0.567479	0.257564	0	0.234595
cell452	12.5473	10.9267	3	0.0828786	0.599328	0	0.802603
cell453	29.1756	15.6544	0	0.225394	0.536078	0	0.413867
cell454	31.9547	7.65559	0	0.275055	0.459038	0	1.09469
cell455	28.375	17.8943	0	0.26974	0.340545	0	0.206647
cell456	30.8244	10.5677	0	0.110153	0.508542	0	0.363896
cell457	20.4053	8.2869	3	0.357828	0.650214	0	0.502149
cell458	18.6431	5.39657	0	0	0.366462	0	0.43242
cell459	31.0507	3.90097	0	0.345957	0.884124	0	0.482434
cell460	13.0488	12.1337	3	0.214091	0.601428	0	0.902179
cell461	16.0343	9.50307	3	0.388332	0.365888	0	0.778461
cell462	23.3833	6.54482	3	0.336577	0.599002	0	0.470142
cell463	30.8717	3.34121	0	0.895063	0.659826	0	0.931811
cell464	27.1166	14.3081	0	0.111082	0.101479	0	0.434838
cell465	30.4424	9.09525	0	0.50814	0.876639	0	0.711409
cell466	28.3913	16.7646	0	0.188808	0.610137	0	0.046148
cell467	34.0682	13.7535	0	0.131376	0.489673	0	0.1814
cell468	-39.0409	2.63583	14	0.989775	0.225008	0	0.096158
cell469	13.0118	12.0029	3	0.210684	0.895994	0	0.39902
cell470	28.4004	18.2296	0	0.190657	0.427349	0	0.468638
cell471	26.2628	10.8188	3	0.331656	0.97522	0	0.161088
cell472	32.9279	12.383	0	0.314021	0.621013	0	0.519949
cell473	30.4571	21.0393	0	0.262697	0.386695	0	0.642536
cell474	33.8871	12.9205	0	0.334566	0.559192	0	0.692653
cell475	29.5796	10.644	0	0.247477	0.300836	0	0.174404
cell476	21.49	10.4805	3	0.308389	1.68038	0	0.920521
cell477	-38.9878	2.54339	14	1.06835	0.265401	0	0.681578
cell478	34.7766	7.8076	0	0.228714	0.507308	0	0.501766
cell479	32.287	19.1295	0	0.194366	0.583816	0	0.901978
cell480	32.0464	10.8667	0	0.226103	0.305325	0	0.642937
cell481	27.6597	10.9825	0	0.2548	0.470713	0	0.399167
cell482	29.7064	14.7256	0	0.151676	0.669327	0	0.947122
cell483	19.2429	11.1538	3	0.368699	0.184536	0	0.423251
cell484	34.5757	11.0141	0	0.250265	0.405328	0	0.616858
cell485	33.7476	15.1506	0	0.247453	0.652057	0	0.279806
cell486	31.4857	10.1661	0	0.22837	0.202517	0	0.470808
cell487	32.2249	12.5576	0	0.104147	0.380794	0	0.752372
cell488	32.9777	13.6834	0	0.12716	0.604611	0	0.388383
cell489	20.189	6.71863	3	0.197358	0.0936552	0	0.24116
cell490	31.9671	4.67673	0	0.561784	0.774339	0	0.544085
cell491	33.3233	9.56529	0	0.2499	0.293174	0	0.455687
cell492	28.1914	13.8191	0	0.291564	0.490638	0	0.384962
cell493	20.8232	9.548	3	0.339703	0.533903	0	0.52281
cell494	31.4862	5.18918	0	0.34529	0.375563	0	0.552723
cell495	-39.0882	2.60236	14	0.939449	0.230162	0	0.0880282
cell496	16.7721	12.0698	3	0.24612	0.49116	0	0.918367
cell497	29.6875	20.6772	0	0.135388	0.896011	0	0.823504
cell498	17.6915	12.8528	3	0.280906	0.540844	0	0.60189
cell499	28.9222	10.9985	0	0.279969	0.457209	0.028109	0.438997
cell500	26.5994	12.7153	0	0.221273	0.18382	0	0.512589
cell501	11.8857	10.6684	3	0.267424	0.581313	0	0.876124
cell502	28.7011	5.85795	0	0.300214	0.642054	0	0.655129
cell503	33.2024	14.7291	0	0.252039	0.52916	0	0.500613
cell504	34.8396	6.62647	0	0.160535	0.553937	0	1.13858
cell505	22.4754	10.5504	3	0.112828	0.557613	0	0.31718
cell506	11.0093	10.5154	3	0.375607	0.306877	0	0.763882
cell507	17.5498	11.5758	3	0.261994	0.80915	0	0.876197
cell508	28.4932	14.5683	0	0.362819	0.652992	0	0.362819
cell509	22.8547	7.29133	3	0.195788	0.21922	0	0.631004
cell510	22.0662	13.787	3	0.345948	0.51752	0	0.6808
cell511	14.6646	11.6173	3	0.184315	0.583729	0	0.535546
cell512	27.9481	17.2136	0	0.449695	0.188157	0	0.217135
cell513	-38.7435	3.14015	14	0.962022	0.307788	0	0.75151
cell514	15.9192	10.6845	3	0.45339	0.680114	0	0.623727
cell515	17.5862	11.3989	3	0.328333	0.299207	0	0.706279
cell516	34.368	6.32686	0	0.325755	0.627455	0	0.356178
cell517	31.2161	12.5824	0	0.323967	0.745314	0	0.756838
cell518	32.7111	10.0527	0	0.445873	0.187637	0	0.416067
cell519	20.7957	9.23724	3	0.271329	0.550441	0	0.550441
cell520	33.3531	15.4016	0	0.121816	0.177576	0	0.504301
cell521	21.3817	8.66636	3	0.311954	0.266262	0	0.86409
cell522	28.8205	17.1916	0	0.189925	0.265614	0	0.638521
cell523	30.1776	11.6997	0	0.296773	0.444663	0	0.553124
cell524	30.0795	13.901	0	0.321644	0.339422	0	0.759955
cell525	31.9022	8.16609	0	0.508658	0.357506	0	0.286328
cell526	29.7451	15.4223	0	0.381229	0.943787	0	0.293593
cell527	17.4227	11.9671	3	0.140639	0.562493	0	0.61283
cell528	30.8997	11.4724	0	0.285388	0.55568	0	0.402405
cell529	16.0658	9.7154	3	0.38349	0.592336	0	0.684853
cell530	12.9314	10.589	3	0.224093	0.430002	0	0.698993
cell531	15.2536	11.8349	3	0.181148	0.15598	0	0.473564
cell532	27.0397	19.4811	0	0.492176	0.165484	0	0.831054
cell533	27.8079	6.40301	0	0.375189	0.298207	0	0.491629
cell534	30.3309	13.998	0	0.179579	0.503064	0	0.513505
cell535	32.1346	9.79257	0	0.237956	0.170579	0	0.488765
cell536	-38.9337	2.88747	14	0.658932	0.400495	0	0.273382
cell537	24.2771	8.58103	3	0.103766	0.211479	0	0.264509
cell538	33.6462	14.1743	0	0.397597	0.507716	0	0.428852
cell539	25.6338	15.638	0	0.20546	0.227503	0	0.653098
cell540	26.1832	17.1449	0	0.0874142	0.511618	0	0.645939
cell541	-8.59349	-37.4115	13	0.714467	0	0	0.643264
cell542	-9.28063	-36.1915	13	0.533136	0.324403	0	0.0205022
cell543	11.2402	-19.6521	15	0	0	0	0.13308
cell544	10.1813	-31.7227	15	0	0	0	0
cell545	-8.44538	-37.2533	13	0.76911	0.729057	0	0.0459928
cell546	-4.9974	-0.105428	1	0.697952	0	0	0
cell547	-8.53173	-4.88168	1	0.0741055	0	0	0.238404
cell548	10.1652	-31.6729	15	1.10755	0	0	0.0361903
cell549	-5.10307	-35.4796	13	0.585162	0.308581	0	0.231329
cell550	-15.5093	-21.4906	5	0.488498	0.137123	0	0.503415
cell551	7.37627	-31.5379	15	0.365273	0.668563	0	0.919632
cell552	-5.40334	-36.3153	13	0.54102	0.27896	0	0.165039
cell553	-8.32547	-34.3473	13	0.384925	0.446866	0.00719719	0.442236
cell554	-8.37005	-35.8831	13	0.687465	0.166661	0	0.681564
cell555	-7.27631	-34.7388	13	0.594802	1.20304	0	0.0485572
cell556	7.63746	-32.0661	15	0.191615	0.795946	0	0.346395
cell557	-8.13604	-38.471	13	0.89796	0.540345	0	0.294352
cell558	-2.51347	-28.1101	11	0.735477	0.578548	0.0291354	0.0291354
cell559	-5.75358	-38.3153	13	0.555861	0.282384	0	0.339868
cell560	2.63974	-30.8992	11	0.441861	0.0163683	0	0.0324729
cell561	4.75855	-31.4131	15	0.28091	0.664501	0	0.645355
cell562	-8.35234	-35.0529	13	0.559441	0.2675	0	0.79672
cell563	-9.23551	-36.0021	13	0.844845	0	0	0
cell564	7.51632	-31.5839	15	0.363237	0.264364	0	1.1822
cell565	5.3055	-28.6285	15	0.381371	0.799599	0	0.78436
cell566	-6.52211	-35.2748	13	0.599468	0.211292	0	0.222434
cell567	-2.27662	-27.9142	11	0.481794	0.636148	0	0.4876
cell568	3.24816	-31.0677	15	0.332266	0	0	0.222937
cell569	9.2792	-31.7207	15	0.416238	0	0	0
cell570	-7.4721	-38.8355	13	0.617376	0.526384	0	0.292989
cell571	-8.47339	-18.8418	5	0.152293	0.663792	0	0.232465
cell572	-5.07033	-35.5122	13	0.513519	0.179348	0	0.410429
cell573	4.4353	-31.4561	15	0.615508	0.281986	0	0.832264
cell574	4.32453	-31.255	15	0.249522	0.178017	0	0.217976
cell575	-9.52094	-18.1161	5	0.322752	0	0	0.0154283
cell576	-1.18009	-23.6804	11	0.563075	0.5679	0	0
cell577	-9.44635	-18.4168	5	0.297378	0.0377585	0	0.0127452
cell578	7.60598	-26.3537	10	0.429471	0.190809	0	0.825541
cell579	-8.31391	-34.7169	13	0.245941	0.971522	0	0.507369
cell580	-1.91146	-28.0389	11	0.76375	0.77663	0	0.149604
cell581	-5.34413	-36.3152	13	0.743363	0.961455	0	0.0955578
cell582	-4.34182	-20.69	11	0.542572	0.655314	0	0.0143057
cell583	4.88305	-31.74	15	0.278135	0	0	0.756946
cell584	7.30183	-32.106	15	0.403041	0.2879	0	0.471347
cell585	11.4018	-24.4215	10	0.413741	0.700609	0	0.420298
cell586	-14.623	-14.4038	5	0.119861	1.35847	0	0.067152
cell587	-4.8204	-20.4101	11	0.173119	1.06643	0	0.0294066
cell588	-14.9696	-14.8168	5	0.180945	0.0025076	0	0.044202
cell589	-4.83563	-23.482	11	0.253132	0.164865	0	0.109053
cell590	-14.6781	-14.4656	5	0.212407	1.29486	0	0.0325942
cell591	-11.6181	-19.6427	5	0.276649	0	0	0.368929
cell592	-4.06629	-25.2531	11	0.449173	0.500649	0	0.366621
cell593	-12.0189	-20.8867	5	0.386515	2.12886	0	0.0130216
cell594	-13.0053	-26.0695	5	0.367769	0.525023	0	0.0545857
cell595	-5.98093	-20.175	5	0.738557	0.48273	0	0.226209
cell596	-5.3284	-20.4674	11	0.381573	0.156625	0	0.274123
cell597	-13.148	-25.2769	5	0.301539	0.640435	0	0.0186312
cell598	9.11452	-26.8592	10	0.480915	0.077878	0	0.706838
cell599	-17.5095	-21.917	5	0.305563	0.305563	0	0.360798
cell600	-7.90996	-26.6615	11	0.809972	0.566263	0	0.435409
cell601	-15.2372	-16.0872	5	0.304559	0.477126	0	0.00386239
cell602	-15.1278	-15.5433	5	0.437868	0.642389	0	0.0377369
cell603	-15.0895	-15.9149	5	0.357866	0.273899	0	0.176568
cell604	-4.86978	-20.546	11	0.129523	0.458226	0	0.108717
cell605	-15.1766	-16.8251	5	0.429308	0.469342	0	0.307017
cell606	-18.3164	-22.064	5	0.594338	0.849642	0	0.380411
cell607	-5.17657	-23.7007	11	0.253295	0.74432	0	0.31943
cell608	-13.3897	-24.0312	5	0.508975	0.46608	0	0.374341
cell609	-15.0784	-16.8541	5	0.43975	0.999139	0	0.667383
cell610	-15.594	-17.3474	5	0.499485	0.45988	0	0.572023
cell611	-10.2396	-22.8187	5	0.729701	0.822621	0	0.078496
cell612	-15.0044	-17.4271	5	0.524608	0.367294	0	0.261939
cell613	-16.8066	-21.1555	5	0.350033	0.322392	0	0.198219
cell614	-11.4136	-22.8819	5	0.398522	0.191619	0	0.282479
cell615	-16.973	-21.2274	5	0.453133	0.563418	0	0.680313
cell616	-15.2129	-17.8752	5	0.273869	0.540925	0	0.58576
cell617	7.86689	-25.9886	10	0.333931	1.05706	0	0.437908
cell618	-15.4588	-17.426	5	0.339889	0.95722	0	0.104718
cell619	-9.403	-23.4759	5	0.662939	1.26832	0	0.893658
cell620	-7.45951	-26.2834	11	0.595018	1.05565	0	0.0126241
cell621	-18.1679	-22.4654	5	0.648756	0.218461	0	0.128156
cell622	-18.5053	-21.4954	5	0.424002	0.120311	0	0.390715
cell623	-15.8425	-21.0304	5	0.750353	0.281225	0	0.702883
cell624	-18.2588	-22.5119	5	0.599348	0.504855	0	0.420658
cell625	-17.2688	-19.7089	5	0.508998	0.747722	0	0.490358
cell626	-6.45827	-25.8197	11	0.722554	0.525758	0	0.462925
cell627	-15.545	-21.8925	5	0.897192	0.5693	0	0.083571
cell628	4.93801	-27.7409	10	0.672195	0.192513	0	0.0683725
cell629	-16.9045	-20.465	5	0.280088	0.311623	0	0.0312998
cell630	-11.2195	-22.5907	5	0.260633	0.0687809	0	0.0128626
cell631	-16.6083	-23.3597	5	0.910688	0.191554	0	0.143483
cell632	-16.1029	-22.3329	5	0.616537	0.506306	0	0.0430053
cell633	-7.94634	-23.8733	5	0.878554	0.451283	0	0.306567
cell634	10.1956	-24.3192	10	0.176803	0.326993	0	0.235799
cell635	-14.427	-24.3205	5	0.367875	0.257334	0	0.467405
cell636	-33.5495	16.6335	12	1.18401	0.0400425	0	0.615805
cell637	-7.01098	-24.5992	11	0.335491	0.409061	0	0.205214
cell638	-18.5655	-20.7986	5	0.179934	0.443761	0	0.0216678
cell639	-17.8617	-22.5026	5	0.904887	0.363889	0	0.35034
cell640	-18.2646	-22.3063	5	0.400694	0.332384	0	0.624565
cell641	-15.8017	-23.1832	5	0.513713	0.275683	0	0.228239
cell642	-6.4131	-24.537	11	0.485275	0.541633	0	0.640418
cell643	-14.6036	-24.3095	5	0.634466	0.487515	0	0.229324
cell644	-8.92814	-25.0229	11	0.735673	0.533027	0	0.404805
cell645	6.9738	-29.516	15	0.987261	0.413398	0	0.910875
cell646	-18.3105	-21.3155	5	0.391733	0.323708	0	0.527676
cell647	-7.83155	-24.2149	11	0.393039	0.265274	0	0.220315
cell648	-16.2642	-23.268	5	0.467618	0.97102	0	0.342112
cell649	-7.56281	-24.114	11	0.929326	0.180327	0	0.448602
cell650	-17.4572	-20.2326	5	0.45458	0.319137	0	0.522893
cell651	0.34959	-24.3771	10	0.79738	0.476147	0	0.828499
cell652	-17.8594	-21.3782	5	0.806366	0.411193	0	0.152979
cell653	-11.9074	-22.8266	5	0.843486	0.450335	0	0.596113
cell654	10.6413	-24.8698	10	0.594081	0	0	0.492214
cell655	-15.4303	-22.482	5	0.723891	0.288823	0	0.279488
cell656	11.6963	-23.9533	10	0.610159	0.587991	0	0.24354
cell657	-17.7119	-22.7262	5	0.686315	0.777882	0	0.246007
cell658	-1.01571	-24.7722	11	0.364783	0.289964	0	0.516955
cell659	9.81683	-24.3713	10	0.482629	0.115141	0	0.572599
cell660	-15.2333	-23.9662	5	0.784006	1.31386	0	0.638966
cell661	-14.267	-19.2493	5	0.924619	1.25456	0	0.262285
cell662	8.36602	-27.1982	10	0.437648	0.735897	0	0.376757
cell663	-17.7492	-19.9805	5	0.339595	0.542584	0	0.542584
cell664	8.21962	-26.5912	10	0.792778	0.746087	0	1.17517
cell665	-7.36473	-26.2494	11	0.387369	0.629785	0.102935	0.235956
cell666	-14.1185	-24.3884	5	0.472413	0.407071	0	1.18051
cell667	-15.5137	-23.7008	5	0.532528	0.494109	0	0.613137
cell668	-10.0433	-24.5525	5	0.479332	0.594317	0	0.0480276
cell669	-17.5361	-20.521	5	0.316707	0.309897	0	0.0184586
cell670	-15.6148	-22.4972	5	0.805777	0.824675	0	0.0211276
cell671	-4.8166	-25.4755	11	1.0021	0.459167	0	0.379359
cell672	-18.4215	-21.0693	5	0.373332	0.629901	0	0.230007
cell673	-12.4992	-17.1352	5	0.358189	0.28659	0	0.0482459
cell674	-13.3402	-17.8431	5	0.8185	1.33578	0	0.460933
cell675	-8.75405	-18.6789	5	0.560156	0.220531	0	0.203172
cell676	-13.5198	-22.0109	5	0.497175	0.528654	0	0.792664
cell677	9.73609	-25.3543	10	0.475619	0.481252	0	0.551736
cell678	-7.64921	-24.7528	11	0.601242	0.199198	0	0.421737
cell679	10.9296	-25.7606	10	1.11489	1.07271	0	0.500271
cell680	-8.48235	-18.7761	5	0.417991	1.41142	0	0.269273
cell681	-12.2571	-17.1956	5	0.483627	0.419427	0	0.211339
cell682	-18.1383	-22.4134	5	0.310972	0.655396	0	0.0231123
cell683	-7.12708	-26.3478	11	1.01791	0.338216	0	0.387214
cell684	-17.9488	-19.8141	5	0.0530645	0.294048	0	0.0624172
cell685	-11.854	-22.6052	5	0.704971	0.905319	0.00545987	0.0480977
cell686	-12.2598	-22.8382	5	0.67256	0.725273	0	0.343397
cell687	-16.0061	-22.6291	5	0.976363	0.70051	0	0.67735
cell688	-18.5521	-20.538	5	0.724189	0.441506	0	0.18811
cell689	-34.3368	16.13	12	1.19202	0.261363	0	0.381612
cell690	-2.18922	-21.6722	10	0.205687	0.0290411	0	0.0641953
cell691	8.94395	-25.4463	10	0.398549	0.61097	0	0.334059
cell692	-18.7917	-20.3769	5	0.403286	0.655146	0	0.611812
cell693	11.3644	-25.5183	10	0.796893	0.603809	0	0.71238
cell694	8.44028	-25.8924	10	0.703505	0.447949	0	0.40024
cell695	-18.7824	-20.1601	5	0.131274	0.367047	0	0.430804
cell696	9.18014	-26.6932	10	1.22841	0.201401	0	0.33101
cell697	-15.288	-23.2406	5	0.734719	0.339255	0	0.0093492
cell698	-12.497	-17.1269	5	0.0948252	0.00660922	0	0.013175
cell699	-7.00573	-26.2058	11	0.298888	0.647475	0	0.785897
cell700	-12.7392	-17.2012	5	0.334211	0	0	0.0196476
cell701	-7.87561	-24.9789	11	0.600418	0.529847	0	0.0305798
cell702	-17.8886	-20.2143	5	0.613722	0.781108	0	0.232026
cell703	-19.0328	-21.2829	5	0.254997	0.669076	0	0.0266608
cell704	-5.21234	-23.0127	11	0.325526	1.23632	0	0.0535081
cell705	-4.1094	-24.727	11	0.132268	0.473784	0	0.0347429
cell706	7.19058	-22.507	10	0.144758	0.785797	0	0.41247
cell707	4.88866	-28.013	15	0.255199	0.795005	0	0.0231744
cell708	10.858	-26.006	10	0.224982	0.424372	0	0.580503
cell709	7.87399	-27.4745	10	0.876956	0.794965	0	0.393134
cell710	-18.6219	-19.6487	5	0.297742	0.394463	0	0.279442
cell711	-4.47848	-25.3621	11	0.314169	0.328259	0	0.292655
cell712	7.14223	-22.2339	10	0.0387668	0.240398	0	0.0147142
cell713	-2.53647	-22.2092	11	0.326738	0.0363857	0	0.789213
cell714	-4.48012	-23.634	11	0.202151	0.745916	0	0.390381
cell715	0.0570763	-24.0803	10	0.417172	0.325375	0	0.372327
cell716	-12.3338	-22.9056	5	0.516739	0.557915	0	0.106842
cell717	-16.8277	-20.5214	5	0.305343	0.772326	0	0.961421
cell718	-4.41593	-23.4487	11	0.757024	0.839831	0	0.129307
cell719	-8.18635	-19.0003	5	0.202346	0.742952	0	0.103397
cell720	-14.796	-24.7403	5	0.224969	0.413089	0	0.775448
cell721	-18.7378	-19.4401	5	0.427104	0.393641	0	0.34795
cell722	-16.7081	-21.8385	5	0.310352	0.266724	0	0.503818
cell723	9.42514	-29.0201	15	0.625692	0	0	0.221895
cell724	-13.5582	-21.4367	5	0.533732	0.421905	0	0.366623
cell725	-11.3202	-21.5364	5	0.797947	0.415481	0	0.244222
cell726	-0.458951	-23.9572	11	0.420296	0.372373	0	0.241438
cell727	-11.1831	-23.6383	5	0.595634	0.199781	0	0.471937
cell728	-4.78245	-24.5956	11	0.649525	0.0875191	0	0.242467
cell729	-13.0126	-22.1358	5	0.30697	0.653202	0	0.851633
cell730	-17.3611	-18.5414	5	0.291302	0.0167671	0	0.265706
cell731	7.22394	-22.1033	10	0.289057	0.0104195	0	0.543896
cell732	8.17379	-23.4081	10	0.541095	0.1493	0	0.27409
cell733	-13.9807	-16.7885	5	0.510731	1.0142	0	0.0239476
cell734	8.7325	-23.6327	10	0.34805	0.332458	0	0.237761
cell735	11.0669	-23.6804	10	0.311957	0.351857	0	0.6091
cell736	-6.2712	-24.5042	11	0.339923	0.673706	0	0.499407
cell737	-16.0063	-20.0131	5	0.523841	0.246527	0	0.150776
cell738	12.9149	-21.6342	10	0.23598	0.23598	0	0.448248
cell739	-14.768	-22.0217	5	1.14964	0.973898	0	0.0142309
cell740	-10.5349	-23.5107	5	0.274849	0.355907	0	0.0898813
cell741	-13.0264	-26.297	5	0.511087	0.433094	0	0.195608
cell742	-5.80441	-20.1578	5	0.74819	0.394982	0	0.503382
cell743	5.18079	-30.4642	15	0.195589	0.75525	0.0158753	0.547018
cell744	-10.2582	-22.7768	5	0.440096	0.29007	0	0.361934
cell745	0.105333	-24.0088	10	0.824819	0.572994	0	0.49037
cell746	-11.3083	-22.9503	5	0.71026	0.59312	0	0.496256
cell747	-18.2865	-20.6817	5	0.347842	0.215959	0	0.495615
cell748	-11.6998	-24.8047	5	0.538585	0.470757	0	0.442283
cell749	-13.1398	-17.316	5	0.840906	1.02127	0	0.0316515
cell750	9.15313	-17.9656	10	0.786247	0.536091	0	0.440734
cell751	-12.7013	-22.0056	5	0.932946	0.667555	0	0.424139
cell752	-14.0969	-16.593	5	0.278608	1.2415	0	0.0567737
cell753	-12.8319	-21.7905	5	0.249408	0.663431	0	0.443531
cell754	-11.7456	-24.6654	5	1.14709	0.185472	0	0.532973
cell755	-16.5565	-20.8786	5	0.515724	0.100073	0	0.0944558
cell756	-16.25	-19.0665	5	0.372772	0.232548	0	0.591097
cell757	9.15086	-17.3121	17	0.21829	0.473234	0	0.0636113
cell758	-5.74623	-23.7559	11	0.220813	0.437236	0	0.53009
cell759	-10.2915	-24.0247	5	0.435369	0.553901	0	0.342145
cell760	-10.626	-17.8506	5	0.416127	1.1815	0	0.197128
cell761	-4.56933	-24.7329	11	0.517121	0.412388	0	0.438803
cell762	-4.64101	-24.7729	11	0.353052	0.445247	0	0.394668
cell763	-10.7656	-24.7304	5	0.293872	0.241604	0	0.459856
cell764	9.3134	-24.8496	10	0.669255	0.664966	0	0.947639
cell765	6.69011	-28.2674	15	0.288099	0.18953	0	0.354669
cell766	-16.1529	-19.4561	5	0.719281	0.412058	0	0.224463
cell767	-16.0795	-18.2956	5	0.539872	0.336472	0	0.202582
cell768	-10.3439	-23.5348	5	0.339838	0.548087	0	0.276111
cell769	-17.1432	-18.7094	5	0.271753	0	0	0.0947248
cell770	8.02799	-29.698	15	0.444166	0.401569	0	0.347936
cell771	9.14922	-24.2934	10	0.41503	0.504601	0	0.263559
cell772	9.12209	-23.5945	10	0.348433	0.533476	0	0.364353
cell773	-10.4689	-23.7637	5	0.157939	0.449824	0	0.484145
cell774	-10.0502	-23.1756	5	0.124412	0.379667	0	0.415277
cell775	-15.5153	-16.879	5	0.165397	0.491038	0	0.0482776
cell776	7.1789	-18.4507	17	0.160616	0.707039	0	0.0888571
cell777	8.45779	-23.685	10	0.249414	0.427111	0	0.570348
cell778	11.0789	-23.0867	10	0.176435	0.393656	0	0.282575
cell779	-6.08074	-24.4927	11	0.814904	0.162105	0	0.350412
cell780	-16.0527	-19.6311	5	0.611546	0.384234	0	0.498028
cell781	-15.7129	-20.5587	5	0.44737	0.210417	0	0.235964
cell782	-12.8578	-21.0905	5	0.62408	0.756614	0	0.00908
cell783	-13.61	-17.9231	5	0.415805	0.508564	0	0.189538
cell784	9.11752	-25.7559	10	0.525066	0.594672	0	0.631346
cell785	7.85959	-25.9036	10	0.507107	0.198982	0	0.614747
cell786	15.9604	-21.1717	10	0.401564	0.442073	0	0.582581
cell787	-4.73457	-25.0669	11	0.235699	0.550486	0	0.130348
cell788	9.18244	-26.892	10	0.532361	0.335284	0	0.453668
cell789	-1.10338	-23.8548	11	0.361673	0.0768533	0	0.356602
cell790	-11.5961	-22.4648	5	0.418253	0.760905	0	0.461871
cell791	-10.8262	-20.6723	5	0.363975	0.244068	0	0.721222
cell792	-6.63614	-24.5412	11	0.308004	0.493187	0	0.11104
cell793	-6.91864	-24.3993	11	0.502921	0.889452	0	0.364742
cell794	-0.322135	-23.8293	10	0.338645	0.202904	0	0.452197
cell795	-11.9611	-22.2223	5	0.828459	0.441539	0	0.192473
cell796	9.04361	-26.9119	10	0.38545	0.115045	0	0.367521
cell797	7.65761	-23.4199	10	0.323477	0.519988	0	0.426552
cell798	-8.69884	-25.4998	11	0.501688	0.31125	0	0.527366
cell799	14.4883	-22.2948	10	0.45757	0.236472	0	0.66288
cell800	-9.35675	-24.1287	5	0.305238	0.16422	0	0.137529
cell801	-8.40808	-24.529	11	0.283534	0.403712	0	0.71293
cell802	11.6187	-24.6117	10	0.361999	0.571519	0	0.697807
cell803	-12.8279	-21.1596	5	0.268441	0.779098	0	0.385068
cell804	11.6527	-25.1768	10	0.437708	0.634315	0	0.486071
cell805	7.96871	-23.4928	10	1.11715	0.380234	0	0.63823
cell806	-8.42433	-24.4526	11	0.410085	0.338228	0	0.160537
cell807	-5.50248	-24.7096	11	0.620274	0.667398	0	0.064017
cell808	11.0333	-25.3067	10	0.347068	0.311427	0	0.250654
cell809	-12.8354	-24.1101	5	0.560399	0.706125	0	0.622465
cell810	5.76529	-28.8892	15	0.370621	0.257544	0	0.417437
cell811	-11.9292	-21.8607	5	0.445505	1.10623	0	0.228929
cell812	-12.347	-21.377	5	0.593384	0.584569	0	0.275878
cell813	9.20746	-23.8025	10	0.282572	0.442947	0	0.235533
cell814	-12.0324	-22.3101	5	0.4228	0.715702	0	0.624834
cell815	-8.464	-25.6587	11	0.216319	0.701096	0	0.258996
cell816	-13.3143	-23.4907	5	0.204753	0.545437	0	0.222399
cell817	10.377	-25.497	10	0.26076	0.207183	0	1.01046
cell818	-8.37199	-20.0088	5	0.654825	1.17804	0	0.293764
cell819	-18.7088	-19.939	5	0.415009	0.243536	0	0.251815
cell820	-15.8302	-17.8841	5	0.755034	0.0716737	0	0.00436134
cell821	19.7385	-7.02245	8	0.143691	1.61639	0	0.619762
cell822	19.9114	-7.76773	8	0	0	0	0.0336339
cell823	19.9798	-7.15959	8	0.756835	0	0	0.0807495
cell824	19.8795	-7.47477	8	0	0	0	0.0283163
cell825	-9.4393	-18.4854	5	0.189661	0	0	0.0993203
cell826	11.1058	-23.5451	10	0.806712	0.623813	0	0.518067
cell827	-7.25728	-22.6456	11	0.421535	0	0	0.363406
cell828	-8.69508	-18.6038	5	0.49196	0	0	0.0791641
cell829	-11.7743	-16.8126	5	0.896895	1.1651	0	0.0124929
cell830	21.5608	-8.17525	8	0.291754	0	0	0
cell831	19.9115	-7.52866	8	0	0	0	0.0213447
cell832	-9.0072	-22.0495	5	0.609739	0.638766	0	0.912378
cell833	-7.40831	-22.662	11	0.572724	0.778633	0	0.0140428
cell834	-5.59382	-20.186	5	0.442327	1.30351	0	0.727714
cell835	19.4701	-6.59084	5	0.976755	0.00867711	0	0.0342656
cell836	-17.7967	-19.2248	5	0.573152	0.394094	0	0.0713291
cell837	-6.85368	-22.4335	11	0.554843	0.369425	0	0.420663
cell838	20.4346	-13.9001	8	0.466697	0.81338	0	1.37132
cell839	-14.9436	-16.4234	5	1.19148	0.885125	0	0.443859
cell840	-9.43393	-18.3324	5	0.411285	0.0030601	0	0.00915236
cell841	-11.3991	-18.3025	5	0.496972	1.0288	0	0.302223
cell842	-7.45051	-19.5298	5	0.231605	0.44195	0	0.159113
cell843	7.85489	-15.7867	17	0.248572	1.04233	0	0.0679259
cell844	19.7874	-6.99403	8	0.523351	0	0	0
cell845	-5.78365	-23.8247	11	0.898065	0.69863	0	0.716856
cell846	-8.61786	-26.2464	11	0.965712	0.194398	0	0.255201
cell847	-7.64923	-19.941	5	0.540332	0.573326	0	0.222761
cell848	19.5852	-6.74296	5	0.304339	0.00486116	0	0
cell849	-8.71911	-22.165	5	0.559281	0	0	0.0244057
cell850	-15.7206	-16.8811	5	0.25941	0	0	0.0231123
cell851	-10.176	-21.3954	5	0.31605	0	0	0.583866
cell852	-14.9125	-22.6517	5	0.507505	0.641252	0	0.231112
cell853	7.94619	-24.9153	10	0.888697	0.715795	0	0.382942
cell854	-13.906	-16.642	5	0.294354	0.372362	0	0.477424
cell855	-9.19968	-18.3795	5	0.00420944	0	0	0.0208722
cell856	-9.20769	-22.7315	5	0.428905	1.34234	0	0.00808203
cell857	-1.05753	-23.9865	11	0.740949	0.255128	0	0.44589
cell858	-9.71952	-22.2389	5	0.747205	0.69214	0	0.0829543
cell859	20.8089	-10.5525	8	0.58518	0	0	0.0144875
cell860	-14.529	-14.2898	5	0.141988	1.21598	0	0.0484773
cell861	21.5127	-10.6953	8	0.677581	1.70011	0	0.0444254
cell862	19.4304	-20.1382	10	0.889095	0	0	0.108526
cell863	-7.20606	-24.2881	11	0.698796	0.875187	0	0.650199
cell864	20.9811	-8.17875	8	0.690673	0	0	0.236626
cell865	21.1265	-7.85404	8	0.338491	0	0	0.176771
cell866	21.2896	-7.98349	8	0.30376	0	0	0
cell867	-15.4298	-21.3548	5	0.749789	0.567783	0	0.649313
cell868	0.0955549	-23.9814	10	0.303147	0.217233	0	0.26866
cell869	-9.8893	-22.9504	5	0.130357	0.0722955	0	0.144361
cell870	-13.7932	-16.5589	5	0.170433	0.0653852	0	0.851414
cell871	-6.96302	-22.8096	11	0.105295	1.07702	0	0.32658
cell872	-11.6238	-24.9505	5	0.194605	0	0	0.0118644
cell873	-14.0949	-21.5169	5	0.508946	0.725099	0	0.42152
cell874	-4.29723	-22.8267	11	0.539217	1.21899	0	0.0494739
cell875	7.11674	-22.851	10	0.43368	0.802843	0	0.0403618
cell876	-12.9472	-17.3157	5	0.398162	0.129884	0	0.417581
cell877	19.9606	-7.96351	8	0	0.0183468	0	0
cell878	9.69586	-23.9281	10	0.796518	0.434458	0	0.0505234
cell879	-4.25281	-22.9351	11	0.91649	0.360822	0	0.0285556
cell880	11.0593	-23.3311	10	0.431633	0.242855	0	0.927962
cell881	19.9107	-8.24891	8	0	0	0	0.77886
cell882	7.15276	-30.3601	15	0.42195	0.241349	0	0.621054
cell883	-8.72786	-38.1335	13	0.210088	0.186117	0	0.565204
cell884	-9.48129	-37.5565	13	0.379633	0.724365	0	0.04112
cell885	6.13624	-31.2368	15	0.388418	0.412876	0	0.558747
cell886	-8.75863	-38.6124	13	0.312336	0.962873	0	0.609851
cell887	6.55103	-31.7144	15	0.275196	0.680434	0	0.429249
cell888	5.55376	-29.5457	15	0.486572	0.834766	0	0.585627
cell889	-8.3638	-38.6762	13	0.177514	0.75668	0	0.177514
cell890	-3.07316	-27.9158	11	0.139026	0.254282	0	0.451264
cell891	-5.98582	-35.666	13	0.42928	0.156415	0	0.106946
cell892	-7.82247	-39.1354	13	0.348995	0.316449	0	0.336103
cell893	6.93709	-30.5194	15	0.67079	0.44651	0	0.276566
cell894	-8.46879	-36.682	13	0.128839	0.402143	0	0.250121
cell895	6.73791	-30.5	15	0.592588	0.0626865	0	0.312321
cell896	-8.59684	-38.243	13	0.545447	0.242529	0	0.316628
cell897	-7.13186	-34.6307	13	0.841444	0.209846	0	0.209846
cell898	-8.29882	-38.6662	13	0.482665	0.431436	0	0.418208
cell899	-7.77075	-38.2239	13	0.401165	0.0409763	0	0.580177
cell900	-2.27242	-28.0087	11	0.141635	0.25879	0	0.194586
cell901	5.46995	-30.3539	15	0.413402	0.822495	0	0.484428
cell902	6.06593	-31.5104	15	0.440556	0.336908	0	0.673692
cell903	-3.57234	-27.373	11	0.231895	0.493922	0	0.493922
cell904	-4.57102	-35.2337	15	0.43275	0.381264	0	0.15716
cell905	-2.94522	-28.3087	11	0.608146	0.558699	0	0.406939
cell906	-8.40803	-37.4736	13	0.870035	0.704085	0	0.513779
cell907	-7.04642	-38.5743	13	0.213753	0.402425	0	0.431359
cell908	6.20915	-31.7305	15	0.182904	0.0128652	0	0.872107
cell909	6.00608	-33.1593	15	0.597588	0.269741	0	0.477049
cell910	-7.48184	-37.2687	13	0.367717	0.261137	0	0.431568
cell911	6.66828	-29.7614	15	0.343511	0.0787906	0	0.628304
cell912	-8.63302	-37.9219	13	0.48628	0.519375	0	0.212791
cell913	-8.33307	-38.5523	13	0.52249	0.361887	0	0.00712271
cell914	6.0441	-33.0275	15	0.0953734	0.101043	0.00623487	0.748238
cell915	-2.56522	-27.6899	11	0.409086	0.787828	0	0.354883
cell916	-5.7905	-38.6932	13	0.38532	0.609102	0	0.489431
cell917	7.13236	-32.7977	15	0.348829	0.526758	0	1.00438
cell918	-6.53136	-39.115	13	0.336349	0.303161	0	0.215028
cell919	7.43495	-31.3778	15	0.491432	0.194857	0	0.612162
cell920	6.5686	-31.72	15	0.428264	0.378435	0	0.270645
cell921	-2.87721	-27.9028	11	0.268795	0.292091	0.05985	0
cell922	-4.71478	-35.2832	15	0.0222387	0.323744	0	0.116612
cell923	-7.92235	-39.2814	13	0.350844	0.716535	0	0.0263337
cell924	4.54786	-32.0976	15	0.465491	0.352058	0	0.330633
cell925	4.96196	-30.3724	15	0.319508	0.48469	0	0.170093
cell926	-7.95989	-34.0533	13	0.566585	0.391106	0	0.249687
cell927	-5.30961	-35.9179	13	0.795689	0.360355	0	0.266601
cell928	-8.09453	-37.8264	13	0.508062	0.449473	0	0.641075
cell929	-5.43452	-35.635	13	0.392546	0.319076	0	0.253438
cell930	-5.67494	-38.7797	13	0.319373	0.586642	0	0.439172
cell931	-6.76673	-37.1094	13	0.143034	0.423441	0	0.276511
cell932	6.90875	-32.4491	15	0.444099	0.375054	0	0.750553
cell933	6.23732	-31.7571	15	0.568069	0.026637	0	1.01656
cell934	-6.14432	-38.6357	13	0.466552	0.355592	0	0.390192
cell935	7.96533	-31.1728	15	0.909851	0.276107	0	0.608861
cell936	-7.19829	-36.7391	13	0.556227	0.248606	0	0.405685
cell937	4.64356	-28.2674	15	0.614552	0.0131758	0	0.0196991
cell938	5.16305	-30.6378	15	0.394213	0.509949	0	0.650358
cell939	4.68972	-32.3219	15	0.409199	0.760811	0	0.312826
cell940	-5.6887	-38.9697	13	0.0689488	0.0196341	0	0.439043
cell941	4.81023	-31.8037	15	0.439993	0.370529	0	0.196762
cell942	-6.16311	-39.1169	13	0.325712	0.976122	0	0.454349
cell943	-2.78645	-27.8911	11	0.470354	0.603738	0	0.0495057
cell944	-2.98408	-28.3552	11	0.359973	0.55306	0	0.476574
cell945	-5.31769	-25.5272	11	0.447317	0.541722	0	0.560842
cell946	-7.37412	-37.3132	13	0.289797	0.39877	0	0.677315
cell947	-6.29074	-37.8533	13	0.377118	0.895857	0	0.0203034
cell948	-6.49371	-37.8144	13	0.494819	0.574802	0	0.39646
cell949	-6.60802	-38.9614	13	0.253863	0.370143	0	0.465267
cell950	4.41961	-31.5617	15	0.253004	0.0716636	0	0.472275
cell951	-6.52627	-38.0378	13	0.320916	0.274084	0	0.354655
cell952	5.78263	-29.0869	15	0.378902	0.540353	0	0.555152
cell953	-12.3965	-23.1608	5	0.618527	0.393784	0	0.464708
cell954	-2.9602	-28.464	11	1.10491	0.0146294	0	0.33497
cell955	-12.7666	-20.3476	5	0.222153	0.351935	0	0.47355
cell956	-7.84944	-36.9103	13	0.838024	0.635048	0	0.524094
cell957	-8.36217	-34.3889	13	0.32739	0.310496	0	0.102968
cell958	-7.18039	-37.1826	13	0.233153	0.508437	0	0.28619
cell959	-8.29844	-38.3327	13	0.69262	0.0754308	0	0.0193978
cell960	-2.95954	-28.3842	11	0.0353126	0.669112	0	0.358598
cell961	-8.35424	-37.7966	13	0.30667	0.55904	0	0.373297
cell962	-6.15205	-25.6732	11	0.306758	0.587575	0	0.699011
cell963	-8.53481	-38.1029	13	0.511557	0.370396	0	0.277798
cell964	-5.53835	-35.8612	13	0.465284	0.536293	0	0.44463
cell965	-8.35389	-39.1689	13	0.453173	0.545908	0	0.174876
cell966	-34.295	16.1618	12	1.29397	0.32397	0	0.396097
cell967	-8.49082	-36.7395	13	0.219108	0.578797	0	0.687965
cell968	7.70199	-32.286	15	0.0908742	0.484669	0	0.736553
cell969	7.6932	-31.9143	15	0.684902	0.283568	0	0.609395
cell970	-8.24865	-36.319	13	0.567838	0.158712	0	0.158712
cell971	6.26627	-29.006	15	0.463164	0.436328	0	0.0208208
cell972	6.62351	-28.9135	15	0.627754	0.289622	0	0.603555
cell973	-8.04062	-34.785	13	0.300171	0.609883	0	0.509928
cell974	7.59533	-32.2561	15	0.130791	0.2573	0	0.723651
cell975	-2.98515	-28.1905	11	0.276156	0.546373	0	0.258769
cell976	5.02214	-28.2826	15	0.287337	0.271605	0	0.459023
cell977	24.8693	16.8499	0	0.0538729	0.379295	0	0.422538
cell978	29.9335	13.504	0	0.238218	0.422483	0	0.557227
cell979	16.1844	12.9423	3	0.148501	0.341027	0	0.332232
cell980	30.5968	19.891	0	0.0125659	0.474348	0	0.37516
cell981	30.1434	6.65244	0	0.287113	0.549083	0	0.509915
cell982	32.9085	8.87715	0	0.21162	1.07127	0	0.290191
cell983	30.4108	11.2565	0	0.235362	0.537466	0	0.717549
cell984	30.9326	8.63425	0	0.177463	0.518581	0	0.255631
cell985	29.4895	7.88842	0	0.219316	0.843383	0	0.339768
cell986	29.8652	13.5483	0	0.0747936	0.351777	0	0.510229
cell987	28.3003	6.57946	0	0.311721	0.421303	0	0.259725
cell988	16.2331	13.1923	3	0.20308	0.627294	0	0.767327
cell989	30.7252	13.0966	0	0.0931921	0.647946	0	0.552718
cell990	29.3664	13.228	0	0.249179	0.46195	0	0.292346
cell991	25.8651	9.6315	3	0.364152	0.884054	0	0.497692
cell992	30.1544	4.7982	0	0.203798	0.557308	0	0.455162
cell993	19.499	8.92661	3	0.259077	0.407295	0	0.470832
cell994	31.5653	4.85643	0	0.406158	0.259336	0	0.390869
cell995	18.0185	16.7531	3	0.164072	0.629482	0	0.564048
cell996	34.3335	4.23657	0	0.302394	0.599069	0	0.425033
cell997	21.5849	6.07156	3	0.431651	0.701765	0	0.255154
cell998	35.3266	11.8594	0	0.149053	0.39353	0	0.471724
cell999	32.4698	9.43702	0	0.115699	0.574831	0	0.419561
cell1000	30.8179	21.4426	0	0.160133	1.16489	0	0.174822
cell1001	32.9003	8.93726	0	0.0836012	0.0746499	0	0.348259
cell1002	29.4555	6.53142	0	0.231042	0.494565	0	0.0769362
cell1003	20.9669	12.8102	3	0.116572	0.315478	0	0.0927106
cell1004	-39.1379	2.04172	14	0.694262	0.623976	0	0.156892
cell1005	30.2106	13.4973	0	0.0862886	0.0295979	0	0.0488541
cell1006	29.5155	10.834	0	0.167462	0.385359	0	0.317868
cell1007	29.8386	6.34108	0	0.248737	0.76255	0	0.920626
cell1008	20.5208	6.4092	3	0.596009	0.505707	0	0.413367
cell1009	32.6961	8.86021	0	0.0505037	0.647989	0	0.620519
cell1010	20.6903	12.1807	3	0.138637	0.597675	0	0.339063
cell1011	31.731	6.43628	0	0.190141	0.504516	0	0.105882
cell1012	20.7599	6.21168	3	0.34064	0.684398	0	0.684398
cell1013	29.603	14.124	0	0.16535	0.488163	0	0.115643
cell1014	31.6771	10.7685	0	0.213787	0.431965	0	0.232852
cell1015	30.0527	4.82148	0	0.29643	0.650324	0	0.47425
cell1016	30.9319	6.18018	0	0.163089	0.79986	0	0.308708
cell1017	31.8659	8.76388	0	0.172313	0.447342	0	0.379516
cell1018	33.5598	5.49299	0	0.185305	1.01507	0	0.421013
cell1019	32.3819	1.75473	0	0	0.344322	0	1.15802
cell1020	34.8879	14.2293	0	0.1518	0.384149	0	0.191252
cell1021	34.8122	4.67604	0	0.252857	0.292676	0	0.600958
cell1022	26.4487	10.7668	0	0.182734	0.0879135	0	0.0489081
cell1023	25.377	15.1671	0	0.120999	0.556056	0	0.549621
cell1024	32.0018	11.0383	0	0.186878	0.618514	0	0.414558
cell1025	29.3604	10.9338	0	0.185618	0.558392	0	0.275564
cell1026	25.6301	15.8236	0	0.22901	0.926704	0	0.541276
cell1027	29.4043	17.3348	0	0.163842	0.416262	0	0.959794
cell1028	31.483	6.65211	0	0.360842	0.393945	0	0.385771
cell1029	31.1716	7.30284	0	0.13694	0.0933443	0	0.631568
cell1030	23.5645	8.21073	3	0.286661	0.87404	0	0.481287
cell1031	35.5832	5.5484	0	0.181715	0.299161	0	0.117379
cell1032	30.985	15.6828	0	0.0487478	0.10652	0	0.530262
cell1033	27.267	20.0961	0	0.068736	0	0	0.355519
cell1034	28.043	6.48049	0	0.215057	0.618106	0	0.640346
cell1035	31.7285	16.1085	0	0.0472113	0.273253	0	0.196837
cell1036	27.6752	10.9458	0	0.138008	0.644648	0.00866729	0.130396
cell1037	23.723	13.4137	3	0.123366	0.830939	0	0.325802
cell1038	18.729	13.0726	3	0.0965409	0.260616	0	0.624787
cell1039	22.936	10.5501	3	0.162199	0.585388	0	0.393817
cell1040	21.1114	9.39204	3	0.284384	0.544459	0	0.496687
cell1041	21.9924	11.9974	3	0.177343	0.529772	0	0.255464
cell1042	32.7121	5.68195	0	0.120019	0.160322	0	0.521149
cell1043	34.1248	14.3372	0	0.112024	0.0994774	0	0.304257
cell1044	34.2457	14.0782	0	0.121351	0.219248	0	0.350176
cell1045	24.8473	17.2455	0	0.0974045	0	0	0.34304
cell1046	33.4974	5.15257	0	0.167793	0.311435	0	0.475596
cell1047	30.8031	10.6235	0	0.114721	0.502342	0	0.587642
cell1048	34.9156	3.67225	0	0.361056	0.382989	0	0.353637
cell1049	25.7411	13.2022	0	0.149208	0.748359	0	0.527772
cell1050	27.2578	14.3281	0	0.111898	0.411523	0	0.557276
cell1051	29.9141	13.3604	0	0.179998	0.405207	0	0.341871
cell1052	28.7826	14.3517	0	0.245495	0.555039	0	0.301921
cell1053	29.4304	12.548	0	0.17835	0.455165	0	0.26759
cell1054	17.6089	11.094	3	0.28739	0.539327	0	0.371877
cell1055	21.6117	10.2563	3	0.253585	0.522808	0	0.423639
cell1056	31.6371	14.3733	0	0.388198	0.381611	0	0.0835323
cell1057	34.6091	16.9551	0	0.292507	0.0727923	0	0.210319
cell1058	-38.9571	2.60186	14	1.45227	0.131965	0	0.0548929
cell1059	-34.0803	16.0621	12	0.460813	0.412792	0	1.00705
cell1060	27.4854	17.4268	0	0.18354	0.251761	0	0.0765208
cell1061	-39.2937	2.19175	14	1.02217	0.175736	0	0.256471
cell1062	27.6245	17.5454	0	0.155024	0.367924	0	0.289209
cell1063	14.2044	11.7159	3	0.233694	0.413622	0	1.02201
cell1064	34.6339	10.9074	0	0.123508	0.445768	0	0.49795
cell1065	30.9695	19.7609	0	0.196244	0.547726	0	0.489046
cell1066	29.979	19.8429	0	0.180733	0.180733	0	0.538329
cell1067	28.213	18.3275	0	0.0877877	0.878352	0	1.33864
cell1068	30.4916	13.6227	0	0.192665	0.447169	0	0.264186
cell1069	15.8999	9.76354	3	0.170108	0.302476	0	0.347141
cell1070	-38.0661	0.758774	14	0.884852	0.183603	0	0.457998
cell1071	34.2605	6.08292	0	0.336843	0.513506	0	0.247989
cell1072	29.5541	19.7001	0	0.0721118	0.167872	0	0.347426
cell1073	31.4473	5.30039	0	0.333384	0.698151	0	0.419129
cell1074	20.8825	10.1745	3	0.217414	0.558048	0	0.525447
cell1075	19.0843	10.8488	3	0.445022	0.147246	0	0.242926
cell1076	27.4225	6.93872	3	0.463185	0.39245	0	0.42338
cell1077	20.3691	8.61328	3	0.651744	0.524233	0	0.614213
cell1078	26.1659	15.1645	0	0.17399	0.585769	0	0.544632
cell1079	18.45	12.0401	3	0.183982	0.462737	0	0.490007
cell1080	26.13	16.9874	0	0.0987094	0.270971	0	0.270971
cell1081	30.0458	20.9445	0	0.127674	0.483249	0	0.29301
cell1082	20.4605	8.42237	3	0.274175	0.649273	0	0.465157
cell1083	30.6443	6.28937	0	0.566445	0.354746	0	0.359972
cell1084	29.4001	15.5278	0	0.133633	0.703709	0	0.267253
cell1085	21.5245	11.4252	3	0.23862	0.634845	0	0.968642
cell1086	32.3026	12.8288	0	0.416478	0.829219	0	0.271012
cell1087	34.6764	9.27973	0	0.19585	0.336048	0	0.632346
cell1088	22.0853	8.12342	3	0.322218	0.603778	0	0.866332
cell1089	28.1089	8.31128	0	0.28781	0.376212	0	0.614245
cell1090	15.33	11.6068	3	0.217874	0.400857	0	0.845657
cell1091	28.5911	8.75637	0	0.259538	0.13299	0	1.09968
cell1092	-33.7109	16.2947	12	0.651166	0.140158	0	0.302745
cell1093	18.6424	10.5683	3	0.222819	0.377926	0	0.773853
cell1094	24.8127	10.5662	3	0.319572	0.364153	0.00447258	0.436238
cell1095	35.7881	5.68689	0	0.303756	0.836956	0	0.527152
cell1096	15.4472	10.0464	3	0.431798	0.741459	0	0.754909
cell1097	25.2012	9.23662	3	0.192842	0.0802496	0	0.594865
cell1098	20.0849	6.69229	3	0.585726	0.425832	0	0.952657
cell1099	27.4162	14.0245	0	0.268036	0.550303	0	0.341142
cell1100	30.681	5.83756	0	0.293342	0.557168	0	0.569299
cell1101	31.4027	7.97496	0	0.529744	0.40545	0	0.149934
cell1102	35.1021	8.73014	0	0.110751	0.311248	0	0.908734
cell1103	14.7609	11.9807	3	0.374731	0.18719	0.033734	0.344804
cell1104	29.5054	11.8623	0	0.208723	0.235279	0	0.594631
cell1105	27.1802	19.9867	0	0.470707	0.626811	0	0.190946
cell1106	28.7213	4.78803	0	0.442777	0.300637	0	0.814685
cell1107	27.7981	12.5382	0	0.353979	1.2735	0	0.0722755
cell1108	34.3259	5.93127	0	0.628003	0.876405	0	0.383503
cell1109	23.0866	9.92827	3	0.251346	0.516879	0	0.382695
cell1110	18.7232	5.50155	3	0.733225	0.315802	0	0.45822
cell1111	27.2293	17.4506	0	0.556217	0.283526	0	0.435891
cell1112	23.2505	7.04918	3	0.595656	0.172184	0	0.172184
cell1113	35.2613	8.65452	0	0.376281	0.86313	0	0.756177
cell1114	31.6888	5.85353	0	0.751434	0.522641	0	0.433051
cell1115	27.58	20.7419	0	0.109818	0.0229496	0	0.130405
cell1116	34.719	14.2602	0	0.353167	0.896252	0	0.334969
cell1117	20.2095	11.4286	3	0.134577	0.385651	0	0.896141
cell1118	32.2754	11.576	0	0.0396039	0.775445	0	0.0396039
cell1119	23.7037	14.4473	3	0.066139	0.644992	0	0.379486
cell1120	17.7782	12.6394	3	0.498529	0.708199	0	0.0980638
cell1121	34.3906	9.27121	0	0.138601	0.606942	0	0.138601
cell1122	30.3058	20.3989	0	0.0897133	0.429407	0	0.488707
cell1123	36.0278	10.4119	0	0.219302	0.705773	0	0.182842
cell1124	14.9502	12.8728	3	0.0588415	0.217068	0	0.332139
cell1125	29.3731	14.8076	0	0.127392	0.385934	0	0.601157
cell1126	33.9719	14.9574	0	0.195711	0.396354	0	0.633912
cell1127	14.3157	14.1506	3	0.341305	0.285563	0	0.838791
cell1128	29.7067	17.3236	0	0.540154	0.132696	0	0.099608
cell1129	24.6736	10.1034	3	0.351895	0.438533	0	0.133629
cell1130	34.599	7.91744	0	0.44521	0.53123	0	0.44521
cell1131	34.75	14.3622	0	0.269987	0.265045	0	0.260079
cell1132	34.8688	14.4396	0	0.181605	0.718151	0	0.538923
cell1133	24.6422	9.57828	3	0.276875	0.155603	0	0.41472
cell1134	28.0966	20.317	0	0.100744	0.779814	0	1.17588
cell1135	-38.9478	2.99188	14	1.61577	0.453216	0	0.0617601
cell1136	24.0819	13.7319	3	0.485176	0.720336	0	0.342972
cell1137	22.3948	9.45605	3	0.216677	0.604052	0	0.49785
cell1138	31.8725	13.2605	0	0.139666	0.301763	0	0.699008
cell1139	33.7561	11.9586	0	0.182413	0.298634	0	0.0834255
cell1140	12.4651	9.72363	3	0.469996	0.363387	0	0.98278
cell1141	33.2396	3.0206	0	0.308465	0.386971	0	0.328677
cell1142	12.292	9.65822	3	0.210281	0.242455	0	0.681301
cell1143	32.654	15.247	0	0.379442	0.756616	0	0.528702
cell1144	-33.7056	16.4622	12	1.07787	0.669526	0	0.17451
cell1145	33.6016	11.9676	0	0.375864	0.58318	0	0.375864
cell1146	35.1033	5.36546	0	0.20065	0.515894	0	0.531083
cell1147	32.6924	10.6313	0	0.0948584	0.70417	0	0.379349
cell1148	30.0129	6.9147	0	0.54388	0.683231	0	0.732579
cell1149	23.0715	7.32555	3	0.481357	0.674412	0	0.772693
cell1150	17.9324	16.7035	0	0.0139716	0.76064	0	0.524382
cell1151	35.6841	11.1866	0	0.175016	0.50975	0	0.026957
cell1152	-33.9926	16.2912	12	0.737394	0.00759681	0	0.355603
cell1153	34.9538	12.5579	0	0.295012	0.566228	0	0.319631
cell1154	26.6423	9.41261	0	0.430523	0.725506	0	0.309069
cell1155	24.501	13.9882	0	0.120328	1.02609	0	0.565132
cell1156	12.7882	12.0411	3	0.285812	0.523031	0	0.990427
cell1157	17.4139	14.3057	3	0.275427	0	0	0.558667
cell1158	33.3922	3.66186	0	0.81673	0.935728	0	0.389767
cell1159	35.0548	5.18404	0	0.43447	0.730537	0	0.480385
cell1160	35.058	13.799	0	0.0771932	0.209821	0	0.69289
cell1161	23.0246	10.47	3	0.222821	0.800928	0	0.852185
cell1162	35.0285	4.53443	0	0.0789594	0.832098	0	0.515046
cell1163	28.0962	12.1394	0	0.256156	0.292468	0	0.312085
cell1164	32.9134	2.25255	0	0.134691	1.23571	0	0.682281
cell1165	16.012	9.71799	3	0.208088	0.739732	0	0.787287
cell1166	12.4798	10.1073	3	0.221558	0.546688	0	0.638093
cell1167	19.782	12.6677	3	0.193174	0.502521	0	0.969544
cell1168	15.5183	13.7521	3	0.475247	0.793707	0	1.06244
cell1169	32.0032	18.5042	0	0.115313	0.133302	0	0.577106
cell1170	33.9645	12.3862	0	0.186182	0.186182	0	0.826943
cell1171	28.1187	9.2351	0	0.368489	0.625105	0	0.404405
cell1172	24.4495	14.3833	3	0.110959	0.813431	0	0.706459
cell1173	34.5604	12.1733	0	0.177344	0.738929	0	0.315135
cell1174	36.2046	13.8603	0	0.190691	0.294735	0	0.418503
cell1175	35.0165	5.30434	0	0.530752	1.25146	0	0.0578843
cell1176	29.5549	20.4394	0	0.179572	0.0973866	0	0.507376
cell1177	23.1722	7.31409	3	0.225895	0.942873	0	0.652534
cell1178	35.6267	11.8168	0	0.11333	0.408131	0	0.949344
cell1179	34.9515	12.5263	0	0.56593	1.07935	0	0.453717
cell1180	36.3941	11.7408	0	0.437813	0.217743	0	0.492031
cell1181	33.941	3.42875	0	0.223492	0.170773	0	0.297699
cell1182	35.6607	15.3227	0	0.149799	0.710848	0	0.38033
cell1183	25.6354	11.5205	3	0.293755	0.759958	0	0.516761
cell1184	32.1613	1.55194	0	0.0131544	0.854677	0	0.683025
cell1185	35.789	15.8126	0	0.0134677	0.301976	0	0.388358
cell1186	19.8963	12.0668	3	0.337154	0.538473	0	0.384343
cell1187	12.7932	12.4012	3	0.0722772	0.258369	0	0.776692
cell1188	31.3436	19.2887	0	0.0815191	0.317515	0	0.149604
cell1189	23.9243	6.62865	3	0.689223	0.113268	0	0.700109
cell1190	24.7071	20.6511	0	0.172391	0	0	0.0899059
cell1191	22.6818	14.0799	3	0.256344	0.440598	0	0.596127
cell1192	25.2889	13.0749	3	0.176883	0.850417	0	0.940693
cell1193	13.0445	10.5522	3	0.582342	0.501244	0	0.616377
cell1194	30.5614	12.8163	0	0.395559	0.464172	0	0.490351
cell1195	18.4358	13.8161	3	0.264499	0.488444	0	1.1061
cell1196	25.392	20.0167	0	0.304046	0.350613	0	0.94889
cell1197	16.7136	13.8419	3	0.243105	0.0699192	0	0.527829
cell1198	10.3709	9.86986	3	0.225024	0.266571	0	0.730357
cell1199	32.402	6.4017	0	0.0828984	0.638229	0	0.230551
cell1200	18.8624	11.8496	3	0.285091	0.564592	0	0.285091
cell1201	25.2125	14.7796	0	0.350279	0.609183	0	0.629256
cell1202	23.4883	14.5613	0	0.179377	0.409916	0	0.436999
cell1203	36.691	13.3311	0	0.245168	0.318511	0	0.441908
cell1204	34.2251	16.0109	0	0.226369	0.512666	0	0.809639
cell1205	35.7774	13.2377	0	0.639372	0.500867	0	0.301379
cell1206	29.373	7.22453	0	0.349112	0.632356	0	0.4527
cell1207	26.4115	17.1875	0	0.382725	0.23035	0	0.665519
cell1208	24.676	9.82673	3	0.474455	0.379104	0	0.386771
cell1209	17.8567	16.7017	3	0.320885	0.0294321	0	1.40036
cell1210	36.0016	12.1138	0	0.146709	0.465346	0	0.501879
cell1211	32.9144	14.8989	0	0.526652	0.49801	0	0.366203
cell1212	15.3446	13.9132	3	0.482617	0.148786	0	0.261948
cell1213	34.2325	15.6095	0	0.145482	0.45374	0	0.890141
cell1214	33.5434	9.8382	0	0.39984	0.142905	0	0.707671
cell1215	32.2707	13.8705	0	0.202766	0.53279	0	0.636244
cell1216	26.0479	7.79199	0	0.157434	0.709538	0	0.445749
cell1217	32.9916	7.86263	0	0.179483	0.190376	0	0.0877781
cell1218	17.7709	14.5822	3	0.401633	0.0439527	0	0.913896
cell1219	12.8827	11.1708	3	0.509345	0.509345	0	0.6592
cell1220	32.3174	1.66881	0	0.462675	0.926812	0	0.472636
cell1221	28.6625	20.2886	0	0.01617	0	0	0.257294
cell1222	18.9788	9.38203	3	0.35234	0.139922	0	0.723033
cell1223	20.6956	8.20286	3	0.381138	0.395125	0	0.269492
cell1224	30.1247	9.67497	0	0.486578	0.333129	0	0.462583
cell1225	32.336	15.6207	0	0.310768	0.685153	0	0.369132
cell1226	24.1488	13.8478	3	0.389748	0.415756	0	0.679388
cell1227	24.0616	11.2264	3	0.267941	0.352414	0	0.175669
cell1228	18.2606	9.75995	3	0.599206	0.599206	0	0.707824
cell1229	25.5761	8.90282	3	0.295022	0.233365	0	0.383408
cell1230	15.9853	11.3167	3	0.344928	0.874603	0	0.396611
cell1231	16.182	12.2525	3	0.496076	0.290276	0	0.591527
cell1232	24.3344	12.9642	3	0.329728	0.452898	0	0.555102
cell1233	15.5686	9.43931	3	0.549599	0.585928	0	0.630777
cell1234	28.9746	21.1988	0	0.108619	0.777518	0	0.0557837
cell1235	27.3453	10.4849	3	0.202126	0.560467	0	0.355102
cell1236	36.8181	11.2111	0	0.548857	0.370321	0	0.276463
cell1237	21.9532	8.42054	3	0.391011	0.326159	0	0.941557
cell1238	30.4272	16.295	0	0.288132	0.275248	0	0.354177
cell1239	25.1213	20.0383	0	0.325892	0.774099	0	0.388767
cell1240	33.3167	4.43953	0	0.650231	0.903377	0	0.662415
cell1241	12.9806	12.5675	3	0.387267	0.466384	0	0.553737
cell1242	29.1742	11.9425	0	0.488627	0.912863	0	0.282922
cell1243	30.5763	14.7707	0	0.354808	0.318307	0	0.220761
cell1244	22.9694	12.5707	3	0.470722	0.789502	0	0.673882
cell1245	25.7234	9.87252	3	0.254035	0.773435	0	0.395732
cell1246	24.5782	10.9692	3	0.222973	0.554778	0	0.312527
cell1247	12.6475	11.2487	3	0.244673	0.365342	0	0.503928
cell1248	10.3025	9.88284	3	0.84547	0.448945	0	0.253464
cell1249	31.6761	14.3783	0	0.409149	0.229018	0	0.396864
cell1250	22.8572	10.6605	3	0.308903	0.338003	0	0.113903
cell1251	17.7281	11.3792	3	0.295369	0.20959	0	0.696304
cell1252	21.2252	8.74313	3	0.321478	0.56587	0	0.298137
cell1253	33.1821	2.80117	0	0.644522	0.644522	0	0.232467
cell1254	30.2653	11.6709	0	0.433665	0.451105	0	0.0907614
cell1255	14.4595	10.5446	3	0.219993	0.44625	0	0.265939
cell1256	18.8173	13.1433	3	0.300427	0.420076	0	0.305709
cell1257	10.5641	9.85688	3	0.455294	0.184853	0.0161128	0.744099
cell1258	31.0937	19.4642	0	0.282101	0.363331	0	0.403385
cell1259	24.5181	12.6573	0	0.411092	0.531254	0	0.182575
cell1260	19.0925	12.4335	3	0.202828	0.637855	0	0.695569
cell1261	36.3947	12.9359	0	0.39542	0.892782	0	0.794131
cell1262	17.1566	13.1198	3	0.308647	0.280078	0	0.951183
cell1263	14.566	10.5141	3	0.163732	0.41905	0	0.517989
cell1264	17.4514	13.8664	3	0.285362	0.500569	0	0.539195
cell1265	11.9756	11.6459	3	0.208202	0.154139	0	0.764561
cell1266	19.631	13.5858	3	0.0311098	0.225373	0	0.309971
cell1267	27.1354	19.2276	0	0.320193	0.898395	0	1.05082
cell1268	29.5775	18.8725	0	0.137369	0.688064	0	0.966204
cell1269	13.5896	10.145	3	0.621599	0.600527	0	0.282261
cell1270	-33.9258	16.2963	12	0.906557	0.64405	0	1.24815
cell1271	23.7797	8.24385	3	0.40938	0.229781	0	0.238298
cell1272	29.7404	18.6434	0	0.0618299	0.867911	0	0.157075
cell1273	26.0291	17.9868	0	0.152703	1.25563	0	0.409936
cell1274	33.424	10.785	0	0.38501	0.823222	0	0.645266
cell1275	25.6996	15.8621	0	0.191262	0.397044	0	0.857337
cell1276	23.8622	15.8134	3	0.263854	0.66729	0	0.817691
cell1277	19.735	11.2531	3	0.333191	0.857532	0	0.74498
cell1278	13.0361	10.9834	3	0.281182	0.184764	0	0.444749
cell1279	29.25	21.754	0	0.057902	0.0947208	0	0.389938
cell1280	22.0978	9.59065	3	0.424736	0.379878	0	0.35406
cell1281	23.762	12.051	3	0.213434	0.351317	0	0.397462
cell1282	28.5748	18.4816	0	0.311649	0.211133	0	0.414548
cell1283	12.0377	9.52211	3	0.351725	0.407035	0	0.817378
cell1284	13.2615	10.5429	3	0.511095	0.309368	0	0.847683
cell1285	26.0328	15.2142	0	0.246398	0.479149	0	0.407421
cell1286	24.1688	16.4756	3	0.144716	0.236138	0	0.141165
cell1287	21.7544	6.04582	0	0.555488	1.20914	0	0.447339
cell1288	18.5067	12.2671	3	0.294609	0.914019	0	0.397695
cell1289	28.2224	6.35334	0	0.419656	0.74827	0	0.800244
cell1290	25.9875	17.6913	0	0.315124	0.509156	0	0.134813
cell1291	35.4088	9.94052	0	0.181863	0.969698	0	0.299391
cell1292	29.2167	17.6053	0	0.311659	0.259309	0	0.563892
cell1293	31.5014	14.6237	0	0.203256	0.59263	0	0.731559
cell1294	32.1336	10.5496	0	0.265032	0.53694	0	0.407547
cell1295	32.208	5.1742	0	0.473662	0.124457	0	0.173392
cell1296	25.7489	16.0931	0	0.338075	0.585141	0	0.266319
cell1297	29.3763	9.00797	0	0.719456	1.05462	0	0.19942
cell1298	29.8757	12.0741	0	0.216836	0.857853	0	0.473343
cell1299	12.5545	10.1551	3	0.491616	0.660774	0	0.263391
cell1300	10.746	10.8874	3	0.456014	0.681969	0	0.253778
cell1301	12.8975	10.4461	3	0.661191	0.459806	0	0.153504
cell1302	14.694	12.1742	3	0.353067	0.0994078	0	0.72461
cell1303	11.7031	9.58099	3	0.297537	0.378176	0	0.694714
cell1304	-33.5813	16.4068	12	1.08768	0.379897	0	0.490899
cell1305	16.5616	9.7856	3	0.821453	0.326825	0	0.266636
cell1306	17.5355	16.0255	3	0.182569	0.658771	0	0.356429
cell1307	30.367	9.62055	0	0.632617	0.383371	0	0.400907
cell1308	27.8559	17.4912	0	0.208355	0.328278	0	0.164957
cell1309	13.9051	10.4443	3	0.89283	0.999419	0	0.353086
cell1310	18.6322	13.1037	3	0.547184	0.0368044	0	0.476578
cell1311	14.4253	13.261	3	0.417963	0.0964384	0	0.760324
cell1312	16.2401	8.99387	3	0.687064	0.100951	0	0.368895
cell1313	31.23	15.4685	0	0.456047	0.388807	0	0.80498
cell1314	22.2461	7.18157	3	0.710994	0.478524	0	0.553349
cell1315	12.2801	10.3687	3	0.524111	0.0461093	0	0.654875
cell1316	14.6719	12.6224	3	0.269873	0.577664	0	0.853298
cell1317	31.3357	13.2321	0	0.674791	0.455664	0	0.326713
cell1318	24.732	11.3584	3	0.35417	0.651671	0	0.322987
cell1319	32.4029	12.9926	0	0.536188	0.943739	0	0.269384
cell1320	-33.5482	16.3519	12	1.40832	0	0	0.319096
cell1321	24.9867	10.0133	3	0.376506	0.492951	0	0.285727
cell1322	18.2447	5.57735	3	0.381988	0.670005	0	0.746361
cell1323	27.6204	16.1835	0	0.123482	0.351832	0	0.0738703
cell1324	27.8558	16.3664	0	0.335293	0.163007	0	0.601231
cell1325	-39.1315	2.39333	14	1.67751	0.654844	0	0.767017
cell1326	26.6639	9.49966	0	0.503001	0	0	0.474702
cell1327	-33.7456	16.5019	12	0.99124	0.30055	0	0.35322
cell1328	-24.67	8.16774	2	1.10385	0.594604	0.0584306	0.560839
cell1329	-23.9119	7.46363	2	0.623802	0.852112	0	0.359774
cell1330	-23.3825	6.52257	2	0.425798	0.614807	0	0.531023
cell1331	-22.194	5.63314	2	0.794175	0.879188	0	0.395446
cell1332	-23.302	6.01544	2	0.635598	1.73787	0	0.0707692
cell1333	-23.2584	6.60582	2	0.641252	0.949912	0	0.139596
cell1334	-15.3871	3.85398	2	1.03028	0.974805	0	0.194091
cell1335	-25.2457	7.89987	2	0.682554	0.0251087	0	0.195671
cell1336	-20.9753	3.14338	2	0.664429	1.33563	0	0.169723
cell1337	-22.0519	4.42597	2	0.302306	0	0	0.134166
cell1338	-14.3919	0.674652	1	1.20438	0	0	0.120073
cell1339	-15.8882	1.19295	2	0.0857875	0.963361	0	0.706082
cell1340	-19.3257	4.66208	2	0.443336	0	0	0.454821
cell1341	-15.5199	-3.06968	1	0.399587	0.85697	0	0.171258
cell1342	-15.9299	1.67185	2	0.218879	0.76774	0	0.35812
cell1343	-18.2283	4.65548	2	0.243677	1.15265	0.142624	0.160191
cell1344	-25.0051	7.82075	2	0.34315	0.0220842	0	0.0436912
cell1345	-22.6072	6.35014	2	0.585343	0	0	0.18711
cell1346	-17.2598	6.09406	2	0.19146	0.370467	0.0514098	0.227119
cell1347	-22.7016	5.27427	2	0.310235	0.774094	0	0.060073
cell1348	-29.7219	12.4702	12	0.800844	0.0074564	0.190256	0.244449
cell1349	-19.8208	3.06415	2	0.957217	0	0	0.369532
cell1350	-22.9798	6.28986	2	0.555294	1.09443	0	0.808722
cell1351	-22.6992	8.27068	2	0.368833	1.03985	0	0.957728
cell1352	-18.1499	5.42059	2	0.557523	0.0415312	0	0.134688
cell1353	-21.1602	13.0898	7	0.109846	0	0	0.0700544
cell1354	-21.8824	5.32564	2	0.779056	1.10384	0	0.0419936
cell1355	-19.3047	8.731	2	0.607747	0.905619	0	0.443099
cell1356	-18.9618	9.7945	2	0.248615	1.29999	0	0.16332
cell1357	-21.7297	8.99129	2	0.304154	0	0	0.0703824
cell1358	-19.7486	7.5608	2	0.351131	1.07674	0	0.834684
cell1359	-18.7451	8.44303	2	0.53778	1.34062	0	0.0789748
cell1360	-18.9847	7.63534	2	0.333485	1.18565	0	0.0375902
cell1361	-21.7995	7.23182	2	0.277482	0.856948	0	0.315519
cell1362	-20.8723	7.86731	2	0.501797	1.12668	0	0.173602
cell1363	-19.1779	2.10772	2	0.402755	0.176358	0	0.191639
cell1364	-23.7249	8.86973	2	0.463164	1.0876	0	0.0412169
cell1365	-16.4105	8.77147	2	0.153834	1.2271	0	0.124902
cell1366	-19.4284	6.29667	2	0.202863	0.683068	0	0.135039
cell1367	-21.0784	9.34955	2	0.402339	1.32489	0	0.626237
cell1368	-21.9199	7.64093	2	0.0934503	0.652735	0	0.111136
cell1369	-12.6618	-2.45706	1	0	0	0	0.262266
cell1370	-16.5983	9.93617	7	0.182957	0.492101	0	0.154695
cell1371	-20.0179	10.4868	2	0.525511	0.237491	0	0.925739
cell1372	-18.2715	5.54712	2	0.312123	0.86995	0	0.349709
cell1373	-18.3945	4.48552	2	0.287375	1.3542	0	0.665881
cell1374	-21.5801	7.78156	2	0.247293	0.782513	0	0.0627338
cell1375	-23.7717	8.52836	2	0.623009	0.754481	0	0.293097
cell1376	-20.5829	5.32636	2	0.357551	0	0	0.130978
cell1377	-20.3631	4.94487	2	0.153301	0.894414	0	0.372835
cell1378	-16.3077	9.58016	2	0.185415	1.06878	0	0.447338
cell1379	-23.1886	8.07501	2	0.244903	0	0.326793	0.121189
cell1380	-18.8133	7.8007	2	0.412692	1.10847	0	1.02783
cell1381	-12.4825	6.47235	2	0.449357	0	0	0.091807
cell1382	-16.743	10.0502	2	0.422201	0.849598	0	1.15876
cell1383	-16.55	9.33861	2	0.313031	0.827011	0	0.278857
cell1384	-22.6987	7.29878	2	1.14221	0.476003	0	0.511438
cell1385	-21.927	7.19766	2	0.761184	0.988713	0	0.145204
cell1386	-22.7244	7.78599	2	0.35861	0.637859	0.0293136	0.0577923
cell1387	-20.9606	10.9107	7	0.205779	0.340884	0	1.05289
cell1388	-21.5003	4.5021	2	0.52838	0.979491	0	0.200809
cell1389	-19.0524	7.38642	2	0.534602	0.712002	0	0.627231
cell1390	-19.7508	9.86561	2	0.245524	0.988097	0	0.137438
cell1391	-22.4236	10.1807	2	0.312077	0.392967	0	0.0706932
cell1392	-21.011	8.87917	2	0.574195	0.743784	0.0148071	0.757865
cell1393	-18.2628	3.27291	2	0.107994	0.174011	0	0.369258
cell1394	-23.0998	7.76544	2	0.297182	0.498944	0	0.875171
cell1395	-21.9254	6.30725	2	0.469981	1.00291	0	0.558085
cell1396	-21.5078	7.41124	2	0.641605	1.28297	0	0.145346
cell1397	-25.3358	8.87925	2	1.10002	0.69043	0	0.734764
cell1398	-17.8111	6.04269	2	0.103503	0.73217	0	0.215037
cell1399	-19.1955	8.51583	2	0.432038	0.212222	0	0.0332168
cell1400	-20.1874	8.41082	2	0.413392	0.464173	0	0.724285
cell1401	-19.9413	7.21858	2	0.129307	1.27445	0.044986	0.088035
cell1402	-20.5371	10.4704	2	0.0239146	0.689299	0.0239146	0.176993
cell1403	-18.1058	19.7354	7	0.196788	0.870691	0	0.0803334
cell1404	-16.9782	8.41952	2	0.374069	0.456652	0	0.63744
cell1405	-17.5407	0.996544	2	0.0274467	1.65789	0	0.130268
cell1406	-16.4274	9.04948	2	0.189993	1.89229	0	0
cell1407	-21.1759	13.1176	7	0.354305	0	0	1.24711
cell1408	-23.722	8.5995	2	0.452653	0.722776	0	0.425315
cell1409	-20.8895	10.4304	2	0.234162	1.29519	0	0.560741
cell1410	-22.7114	9.42226	2	0.28285	1.43897	0	0.266828
cell1411	-18.127	8.47257	2	0.155189	0.540159	0	0.369959
cell1412	-21.6745	11.3272	2	0.207627	0.925439	0	0.693114
cell1413	-19.6601	7.26426	2	0.195598	0.42402	0	0.0806715
cell1414	-18.4611	5.99271	2	0.244281	1.95833	0	0.0450853
cell1415	-19.3342	4.07943	2	0.304045	0.77358	0	0.28514
cell1416	-21.5414	4.30548	2	0.642745	0.551926	0	0.163647
cell1417	-19.6515	1.37418	2	0.248997	1.29491	0	0.705534
cell1418	-21.2941	11.7168	2	0.354406	1.46598	0	0.337689
cell1419	-21.5887	11.9536	2	0.0649924	0.237917	0	0.513727
cell1420	-17.1599	5.90813	2	0.211514	0	0	0.170551
cell1421	-20.5211	7.9682	2	0.201936	0.886462	0	0.106056
cell1422	-22.1503	7.58183	2	0.260794	0.717819	0	0.293062
cell1423	-17.0893	4.32581	2	0.133189	0.812573	0	0.124841
cell1424	-19.3254	2.95129	2	0.230428	1.07961	0	0.166697
cell1425	-6.71841	14.9668	6	0.463412	0.508728	0	0.277106
cell1426	-20.2768	5.44826	2	0.340833	1.31856	0	0.0634469
cell1427	-18.4941	18.9062	7	0.0318287	0	0	0.0318287
cell1428	-17.107	21.4886	7	0.233838	1.58901	0	0.693684
cell1429	-17.3392	19.7078	7	0.0890763	1.87844	0	0.151035
cell1430	-18.5513	19.1435	7	0.296244	0.928235	0	0.586311
cell1431	-22.5831	19.6715	7	0.359503	0.940208	0	0.143673
cell1432	-28.8867	10.4825	12	0.379064	0.0252841	0	0.540568
cell1433	-21.2117	12.9009	7	0.0749691	0	0	0.150813
cell1434	-22.9915	15.9774	7	0.6073	0	0	0.16142
cell1435	-17.7632	21.1909	7	0.412178	1.50924	0	0.153648
cell1436	-11.7683	16.986	6	0.460592	0.880005	0	0.098249
cell1437	-22.6202	16.1796	7	0.286985	0.531652	0	0.464325
cell1438	-19.7212	15.0651	7	0.194077	0.0929064	0	0.300469
cell1439	-19.0143	20.8382	7	0.15481	0.551999	0	0.482127
cell1440	-18.223	20.6659	7	0.492923	1.80348	0	0.0129181
cell1441	-22.615	16.0644	7	0.258593	0.960596	0	0.664924
cell1442	-19.7079	17.5264	7	0.307821	0.619308	0	0.0602932
cell1443	-19.4031	16.1812	7	0.224355	0.0178059	0	0.0178059
cell1444	-22.7841	21.2697	6	0.0977146	0.333559	0	0.541473
cell1445	-19.8343	17.8635	7	0.276837	1.86621	0	0.233871
cell1446	-19.1827	15.6293	7	0.241272	0.0180277	0	0.525476
cell1447	-20.666	17.8251	7	0.876332	0.48552	0	0.0167513
cell1448	-18.2596	21.1909	7	0.20724	1.40911	0	0.0941191
cell1449	-18.0618	19.3414	7	0.514253	0.607258	0	0.584805
cell1450	-18.2064	21.2737	7	0.422955	1.66168	0	0.233674
cell1451	-28.8933	9.96404	7	0.167475	0	0	0.573712
cell1452	-18.3044	20.804	7	0.354449	1.0828	0	0.176774
cell1453	-21.0874	16.8369	7	0.488056	0.664604	0	0.5352
cell1454	-23.0877	21.4739	6	0.15101	1.11836	0	0.510938
cell1455	-17.7635	21.557	7	0.532827	0.851649	0	0.37007
cell1456	-28.2731	9.9473	7	0.324482	0	0	0.338242
cell1457	-21.5734	15.8162	7	0.146016	0.364784	0	0.375641
cell1458	-21.3996	16.4995	7	0.573918	0.822777	0	0.359913
cell1459	-22.2924	15.758	7	0.477301	0.871406	0	0.36803
cell1460	-21.9337	16.6308	7	0.49611	0.755933	0	0.816467
cell1461	-29.5253	9.75603	7	0.708173	0	0	0.0871983
cell1462	-19.905	16.3959	7	0.590352	0.171075	0	0.333956
cell1463	-22.2747	17.192	7	0.336152	0.117658	0	0.427054
cell1464	-22.6046	15.8277	7	0.237505	0.651451	0	0.92089
cell1465	-22.5779	17.5867	7	0.0412212	0.427257	0	0.0139301
cell1466	-14.4322	-6.70177	7	0.246506	0	0	0.0536564
cell1467	-30.2374	8.78052	7	0.327117	0	0	0.821717
cell1468	-17.9984	22.3461	7	0.031888	1.70398	0	0.479728
cell1469	-21.9713	14.805	7	0.339887	0	0	0.24496
cell1470	-20.4761	20.2015	7	0.258409	1.15906	0	0.416088
cell1471	-17.9754	22.1229	7	0.0457636	1.7935	0	0.585594
cell1472	-23.7959	20.4069	7	0.384428	0.00492233	0	0.10306
cell1473	-21.5501	17.5303	7	0.382242	0.420251	0	0.21387
cell1474	-24.4088	20.4843	7	0.174102	0	0	0.05603
cell1475	-24.6158	20.4054	7	0.0274915	0.0803061	0	0.70179
cell1476	-30.2403	6.46635	14	0.243778	0.454971	0	0.538922
cell1477	-17.786	21.757	7	0.0721515	1.75714	0	0.0859775
cell1478	-17.4981	21.3678	7	0.112529	1.22435	0	0.875251
cell1479	-21.5044	17.5511	7	0.807416	0.776651	0	0.160988
cell1480	-20.2701	21.4606	7	0.112444	0.213513	0	0.253885
cell1481	-22.9543	16.535	7	0.410256	0.402015	0	0.149127
cell1482	-24.3858	20.5372	7	0.0736082	0.0661102	0	0.0119886
cell1483	-24.2031	18.7684	7	0.181703	0.413682	0	0.0553692
cell1484	-15.7052	20.9176	7	0.0136598	1.36149	0	0.152757
cell1485	-25.1271	16.9197	7	0.283999	0.825248	0	0.352253
cell1486	-24.1569	15.9267	7	0.185206	0.503577	0	0.0766065
cell1487	-29.7677	6.71656	7	0.413442	0	0	0.0183373
cell1488	-14.2872	-6.66633	7	0.354444	0.815795	0	0.192844
cell1489	-18.5269	21.8724	7	0.0926923	1.92	0	0.110243
cell1490	-18.18	20.1915	7	0.187484	1.53463	0	0.277349
cell1491	-19.9543	14.9559	7	0.575943	0.174565	0	0.452466
cell1492	-22.3673	17.7232	7	0.38145	0.0817101	0	0.0888176
cell1493	-9.66783	-3.96981	1	0	0.733968	0	0.747146
cell1494	-23.5248	17.0055	7	0.217884	0	0	0.0941213
cell1495	-14.3526	-6.68607	7	0.145934	1.18915	0	0.394369
cell1496	-24.9642	17.1828	7	0.0651465	0.264607	0	0.106333
cell1497	-19.7808	22.3994	7	0.103696	1.59434	0	0.204517
cell1498	-29.6286	6.43796	7	0.255578	1.06056	0	0.240429
cell1499	-30.3652	8.56858	7	0.488327	0.0239264	0	0.114288
cell1500	-19.5141	20.0187	7	0	0.057274	0	0.0385448
cell1501	-17.3161	21.44	7	0.151368	1.62642	0	0.325013
cell1502	-21.4167	17.525	7	0.580115	0.753597	0	0.253573
cell1503	-22.302	17.0467	7	0.254167	0.80366	0	0.765436
cell1504	-17.9686	18.7092	7	0.351165	1.11054	0	0.178427
cell1505	-23.2753	20.8911	7	0.31115	0.797562	0	0.0753049
cell1506	-20.0759	14.5423	7	0.0225596	0.370677	0	0.884675
cell1507	-23.1205	17.0925	7	0.279231	0.600581	0	0.244807
cell1508	-29.8232	6.84187	7	0.368365	0	0	0.022775
cell1509	-24.9017	17.1382	7	0.26039	0.376227	0	0.436363
cell1510	-23.2947	18.7947	7	0.327872	0	0	0.131129
cell1511	-17.1525	21.4802	7	0.115349	1.47837	0	0.115349
cell1512	-20.0918	16.3999	7	0.31418	0.789293	0	0.0980472
cell1513	-22.0239	19.3202	7	0.0897688	0.00585292	0	0.105739
cell1514	-22.831	16.9915	7	0.131628	1.21735	0	0.119813
cell1515	-22.9264	16.2075	7	0.258157	0.715049	0	0.440435
cell1516	-18.9081	19.204	7	0.0371035	0.0988956	0	0.306825
cell1517	-14.051	-6.53925	1	0	0.818599	0	0.464624
cell1518	-30.414	8.60704	7	0.751525	0.91233	0	0.0312124
cell1519	-29.82	6.92316	7	0.402557	0.110308	0	0.968014
cell1520	-24.1203	15.9273	7	0.448417	0	0	0.209442
cell1521	-29.7967	9.59688	12	0.348403	0.443633	0	0.353938
cell1522	-20.9039	17.793	7	0.516946	0.337834	0	0.337834
cell1523	-16.2546	20.6	7	0.120442	1.12836	0	0.139177
cell1524	-16.712	20.9541	7	0.00980866	0.995194	0	0.259057
cell1525	-24.0496	20.3635	7	0.21198	0	0	0.317625
cell1526	-17.6749	19.1202	7	0.285226	1.14594	0	0.168365
cell1527	-20.6699	20.1963	7	0.628359	0.588136	0	0.546226
cell1528	-23.2682	16.2178	7	0.590244	0.753134	0	0.618156
cell1529	-30.1415	8.96588	7	0.650383	0.0206106	0	0.0800099
cell1530	-29.6184	9.62923	7	0.307891	0.161612	0	0.241259
cell1531	-18.7445	22.1161	7	0	1.56611	0	0.139855
cell1532	0.232667	23.8319	4	0.230734	1.875	0	0.397159
cell1533	-4.20458	8.61331	6	0.322277	0.785221	0	0.189268
cell1534	4.56731	19.5698	4	0	1.65617	0	0.364415
cell1535	-6.07791	12.3941	6	0.214	0	0	0.0316172
cell1536	-4.00885	9.55501	6	0.120199	0.775663	0	0.106785
cell1537	-5.03372	9.45571	6	0	2.04303	0	0.139548
cell1538	-5.48724	13.7736	6	0.171582	0.739216	0	0.183638
cell1539	4.2472	25.068	4	0.687405	0.576857	0	0.70812
cell1540	1.11123	26.4548	4	0.41321	1.16539	0	0.0772024
cell1541	3.32531	20.7108	4	0.539192	1.35027	0	0.56812
cell1542	-9.8783	-4.84023	1	0.101946	1.16654	0	0.582161
cell1543	1.97808	22.9982	4	0.20054	1.26128	0.00789952	0.451724
cell1544	-8.13633	1.54395	1	0.101423	1.05052	0	0.0477653
cell1545	-2.88929	15.678	6	0.157037	2.09148	0	0.0857137
cell1546	-0.540938	17.3952	4	0.571242	2.4593	0	0.969732
cell1547	2.48824	23.6454	4	0	1.14811	0	0.0454045
cell1548	0.83038	23.8489	4	0.315131	1.44289	0	0.401402
cell1549	0.070615	24.3686	4	0.361412	1.68002	0	0.840773
cell1550	-7.82457	-1.59673	1	0.225378	1.76599	0	0.199832
cell1551	2.715	22.2534	4	0.00655115	1.48266	0	0.413875
cell1552	-6.82821	10.7144	6	0.117813	1.11259	0	0.0235368
cell1553	-6.09704	12.7816	6	0.0132509	1.80317	0.00664738	0.107402
cell1554	-1.70891	16.8508	6	0.189532	1.09276	0	0.0819217
cell1555	2.64931	22.196	4	0.0883262	0	0	0.10924
cell1556	-10.1024	-1.8737	1	0	1.5577	0	0.104861
cell1557	-3.97624	15.2351	6	0	1.31346	0	0.137474
cell1558	-2.96856	17.3446	6	0.142759	1.02875	0	0.189178
cell1559	1.17564	22.6208	4	0.463005	0.923226	0	0.564574
cell1560	1.96385	24.8355	4	0.105506	1.65675	0	0.0541437
cell1561	-2.52721	16.1594	6	0.249416	1.13019	0	0.767489
cell1562	-11.5242	-4.40847	1	0.0392141	1.31718	0	0.369209
cell1563	-14.2033	1.81883	1	0.00549921	2.37639	0	0.048437
cell1564	4.11905	18.0995	4	0.180607	1.90246	0	0.00758443
cell1565	-1.06495	17.9868	4	0.22129	2.11299	0	0.196933
cell1566	-0.00640628	17.653	4	0.102494	1.44798	0	0.094972
cell1567	-1.08371	17.4751	4	0.172693	1.08816	0	0.0138665
cell1568	0.413685	16.8757	4	0.651352	1.32801	0	0.428906
cell1569	5.43121	19.2486	4	0.0211327	1.065	0	0.0819766
cell1570	2.2208	22.18	4	0.312838	1.51044	0	0.44729
cell1571	0.866702	26.1171	4	0	1.04508	0	0.173502
cell1572	-1.62387	6.26925	1	0	0	0	1.09056
cell1573	-11.4115	-4.68973	1	0.164104	1.22225	0	0.0617458
cell1574	-6.01574	-1.01771	6	0.151946	0.592404	0	0.0760437
cell1575	-3.28668	18.149	6	0.09289	0.71609	0	0.0704638
cell1576	-2.08844	16.4732	6	0.0447954	0.445467	0	0.138801
cell1577	-3.52735	13.546	6	0.245475	1.41196	0	0.941971
cell1578	-4.6462	14.4157	6	0	1.01744	0	0.383721
cell1579	-0.00557354	12.0997	6	0.729455	0.905169	0	0.887498
cell1580	-4.78708	12.9213	6	0.0854801	1.60903	0	0.0577907
cell1581	-12.0642	-1.22639	1	0.207316	0.657529	0	0.157555
cell1582	-37.5865	3.40119	14	0.836051	0	0	0.414274
cell1583	1.23135	14.2366	4	0.615338	1.70698	0	0.037921
cell1584	-10.6935	-4.16463	1	0.168123	1.5003	0	0.21242
cell1585	-3.33064	13.7525	6	0.226048	1.42248	0	0.072263
cell1586	-11.9002	-3.50132	1	0.295824	0.578678	0	0.607016
cell1587	-5.90146	16.4931	6	0.676054	0.790689	0	0.0732372
cell1588	-11.8161	-4.84041	1	0.0944924	0.807086	0	0.0308153
cell1589	-11.4353	-4.79042	1	0.555698	0.800403	0	0.307617
cell1590	-10.8988	-2.6116	1	0.208059	1.29926	0	0.0868199
cell1591	-11.6975	-3.1238	1	0.117865	1.11973	0	0.323695
cell1592	-9.02199	-2.92598	1	0.116978	0.00442215	0	0.0970674
cell1593	-13.2385	-3.03753	1	0.0780138	0.723206	0	0.0780138
cell1594	-11.8625	-2.99722	1	0.271784	1.03522	0	0.0564776
cell1595	3.96951	20.7483	4	0.492748	0.528793	0	0.0469417
cell1596	-38.1301	3.13964	14	0.252352	0.00530164	0	0.0717811
cell1597	-4.82038	13.282	6	0.271981	0.651569	0	0.0618362
cell1598	-4.58136	11.0692	6	0.08526	1.58796	0	0.149551
cell1599	0.803219	25.4492	4	0.203508	0.709919	0	0.0497072
cell1600	-4.02376	8.25414	6	0.401607	1.07017	0	0.0875739
cell1601	-9.47266	-2.31398	1	0.338958	1.54217	0	0.601209
cell1602	-11.7982	-2.40662	1	0.259906	1.95354	0	0.221013
cell1603	-1.06177	12.2543	6	0.179367	0.589013	0	0.639209
cell1604	-13.749	-2.95551	6	0.054799	0.354587	0	0.497525
cell1605	-2.36401	17.2825	6	0.163334	0.676003	0	0.296395
cell1606	-37.9534	3.03355	14	1.36309	0.00517985	0	0.0941025
cell1607	-2.63913	17.347	6	0.511424	0.595083	0	0.120798
cell1608	1.36816	21.455	4	0.133807	1.63706	0	0.305962
cell1609	-6.33131	13.5545	6	0.216724	0.812361	0	0.166786
cell1610	-13.1312	-3.85519	1	0.144803	0.347482	0	0.0205621
cell1611	-13.0209	-2.79604	1	0.23119	0.921598	0.00941369	0.510905
cell1612	-13.1889	-3.28343	1	0.213997	1.34121	0	0.240402
cell1613	-1.21255	16.6434	6	0.268962	0.691123	0	0.0872588
cell1614	-3.38049	15.3098	6	0.328368	1.2549	0	0.328368
cell1615	-37.743	3.62145	14	1.08838	0	0	0.170415
cell1616	1.91659	24.2264	4	0.128045	1.19722	0	0.894343
cell1617	1.13227	19.6243	4	0.625041	0.340856	0	0.0545079
cell1618	-1.20938	11.8261	6	0.0442826	1.45984	0	0.0514761
cell1619	-4.87357	16.939	6	0.17315	2.11151	0	0.0676741
cell1620	-4.419	8.5105	6	0.035922	0.516791	0	0.284559
cell1621	-37.7942	3.40869	14	0.297081	0.587995	0	0.078251
cell1622	-3.37682	20.7423	4	0.423537	1.01445	0	0.772757
cell1623	0.0962832	23.4986	4	0.1731	1.72015	0	0.0673091
cell1624	-0.2202	17.8129	4	0	0.577549	0	0.30805
cell1625	0.620337	12.1908	6	0.222038	0.659506	0	0.969735
cell1626	-0.516318	11.3656	6	0.223816	0.488592	0	0.470536
cell1627	1.01762	13.921	4	0.90877	0.643203	0	0.30433
cell1628	-1.67397	13.4556	6	0.355113	0.751389	0	0.851286
cell1629	-5.35777	11.9717	6	0.502256	0.00516478	0	0.309299
cell1630	0.716794	10.6334	6	0.179179	0.787337	0	0.286749
cell1631	-10.4977	-4.06163	1	0.416993	0.322607	0	0.364154
cell1632	-0.558894	10.649	6	0.124703	0.583085	0	0.0913244
cell1633	1.01061	10.6775	6	0.221451	0.193247	0	0.90721
cell1634	0.876176	19.5542	4	0.0345804	0.367565	0	0.0843073
cell1635	-1.81275	21.5319	4	0.212192	0.349104	0	0.194247
cell1636	-5.01732	16.6616	6	0.0921973	0.504245	0	0.504245
cell1637	-5.79529	15.9069	6	0.628056	0.709446	0	0.857112
cell1638	-3.40152	8.36641	6	0.00857088	0.194903	0	0.59759
cell1639	-2.668	7.94741	6	0.0797817	0.775619	0	0.0882659
cell1640	-1.33466	6.68441	1	0.405572	0.638639	0	0.110699
cell1641	-6.30155	15.9999	6	0.592385	0.479858	0	0.097708
cell1642	-4.07411	10.2894	6	0.12353	0.112576	0	1.75203
cell1643	-1.54814	6.33317	6	0.328104	0.735887	0	0.0566165
cell1644	1.5146	20.5213	4	0.137369	0.680399	0	0.640555
cell1645	-5.72834	15.9558	6	0.442379	0.572778	0	0.253899
cell1646	0.544052	20.7299	4	0.277929	0.982995	0	0.287588
cell1647	-1.84537	9.95257	6	0.118573	0.302833	0	0.266763
cell1648	1.45926	22.0184	4	0.23191	0.730755	0	0.376215
cell1649	1.97815	20.0742	4	0.554088	0.518372	0	0.597009
cell1650	-1.76276	6.22437	1	0.169408	0.515885	0	0.294783
cell1651	-3.00944	-0.857873	6	0.623405	1.42448	0	0.473552
cell1652	-11.9099	-3.28019	1	0.227746	0.798661	0	0.124868
cell1653	-4.0713	11.71	6	0.48316	1.34953	0	0.227108
cell1654	-11.6495	-3.78866	1	0.273904	0.90662	0	0.153438
cell1655	-9.29903	-4.84477	1	0.372481	1.05708	0	0.126527
cell1656	-3.65417	12.7355	6	0.382355	0.429124	0	0.369211
cell1657	-11.6594	-4.50054	1	0.19359	1.20884	0	0.372673
cell1658	-1.35372	12.3817	6	0.381757	0.683427	0	0.169463
cell1659	-4.21868	8.29784	6	0.088452	0.998422	0	0.0481458
cell1660	-0.0445675	11.9575	6	0.337018	0.105552	0	0.10053
cell1661	-6.68092	10.604	6	0.386869	0.221631	0	0.522996
cell1662	-5.25045	17.2777	6	0	1.0065	0	0.403306
cell1663	-2.40939	22.1978	4	0.812479	1.13959	0	0.240981
cell1664	2.07755	26.817	4	0.0840282	0.941281	0	0.0705047
cell1665	1.15654	19.0566	4	0	1.87706	0	0.315548
cell1666	-5.48825	16.0839	6	0.427468	0.834557	0	0.132984
cell1667	0.335084	11.7314	6	0.299949	0.778105	0	0.299949
cell1668	1.47959	22.0331	4	0	1.12721	0	0.127985
cell1669	0.50807	18.5153	4	0.0158274	0.896805	0	0.412446
cell1670	5.88405	20.4641	4	0.0827468	0.402818	0	0.0213374
cell1671	1.05794	20.5557	4	0	1.68325	0	0.379082
cell1672	-1.05221	10.5729	6	0.059768	0.621793	0	0.0480968
cell1673	-1.5914	13.5944	6	0	0.885594	0	0.0533374
cell1674	0.509483	22.8677	4	0	2.1299	0	0.0144891
cell1675	-5.30942	14.9212	6	0.0716391	1.39133	0	0.610688
cell1676	2.74912	25.069	4	0	1.52412	0	0.521706
cell1677	-5.07795	13.303	6	0.135186	0.527564	0	0.0965138
cell1678	-2.91085	20.1937	4	0	1.2863	0	0.0135503
cell1679	-1.60006	11.6138	6	0	0.929203	0	0.222236
cell1680	5.9214	23.8641	4	0.341463	1.09985	0	0.701865
cell1681	-0.207207	20.4511	4	0	1.99591	0	0.0807614
cell1682	1.64286	25.4728	4	0.133241	1.14355	0	0.0554442
cell1683	1.63352	20.9222	4	0.180249	1.18523	0	0.244139
cell1684	1.42649	14.0403	4	0.0557695	1.04888	0	0.523691
cell1685	-3.24204	8.65692	6	0.320004	1.03215	0	0.0756357
cell1686	5.54167	20.1901	4	0.446359	1.20845	0	0.136948
cell1687	1.17437	14.1579	4	0.278036	1.12332	0	0.126599
cell1688	3.38558	19.0532	4	0	1.50536	0	0.0779406
cell1689	1.82749	24.7858	4	0.336835	0.0646178	0	0.182533
cell1690	1.62799	17.4772	4	0.234101	1.17621	0	0.0217429
cell1691	-5.10461	11.0407	6	0.0709396	1.40798	0	0.572065
cell1692	-2.07832	16.2729	6	0.103813	1.5042	0	0.0788521
cell1693	0.288825	23.8106	4	0	1.36895	0	0.630937
cell1694	1.09722	21.0672	4	0.19329	1.091	0	0.0925104
cell1695	5.02139	24.1821	4	0.526044	1.27125	0	0.202087
cell1696	0.856314	20.6782	4	0	1.50833	0	0.169928
cell1697	1.29723	20.5762	4	0.139103	1.13314	0	0.468108
cell1698	-37.2016	0.66717	14	0.116545	0.465818	0	0.0244209
cell1699	-4.28371	-3.02254	9	0.398512	1.07241	0	1.06747
cell1700	1.28991	14.3273	4	0.225948	1.54242	0	0.0751104
cell1701	-0.707907	10.8682	6	0	0.768848	0	0.0347268
cell1702	2.62671	17.7026	4	0.284942	1.05847	0	0.539015
cell1703	-1.9907	9.95798	6	0.0646241	0.89981	0	0.251619
cell1704	-2.86326	14.1147	6	0.242992	0.295519	0	0.0338045
cell1705	-3.12075	18.1828	4	0	0	0	0.231936
cell1706	1.25764	21.0591	4	0	0.590543	0	0.017348
cell1707	-6.47696	0.217853	1	0.00864635	0.419388	0	0.122446
cell1708	2.34443	21.0593	4	0.0144691	1.05782	0	0.148693
cell1709	0.248437	11.7181	6	0.182857	0.646147	0	0.832431
cell1710	-2.02407	12.0333	6	0	0.878898	0	0.261099
cell1711	-0.0264707	11.4418	6	0	0.293731	0	0.0273067
cell1712	3.79216	20.4505	4	0.318967	1.08486	0	0.629486
cell1713	-3.92017	10.0859	6	0.210566	0.696077	0	0.651271
cell1714	-3.06449	9.46086	6	0.35551	0.163715	0	0.109411
cell1715	-10.2661	-2.13576	1	0.0783083	1.9198	0	0.0866425
cell1716	-5.78876	11.1572	6	0.149545	1.211	0	0.0775653
cell1717	0.321143	20.935	4	0.0341915	0.827225	0	0.0453337
cell1718	-1.20601	22.3751	4	0.19982	1.41299	0	0.615082
cell1719	-1.06318	21.9484	4	0.146388	0.656668	0	0.56144
cell1720	-32.7488	16.4245	12	0.376205	0.927866	0.00988028	0.20569
cell1721	-0.77935	10.8809	6	0	0.655807	0	0.157034
cell1722	-4.35167	14.2515	6	0.139112	0.917893	0	0.321266
cell1723	-33.6243	16.0001	12	0.417366	0.442635	0	0.0504989
cell1724	-1.87186	14.2205	6	0	0.0869298	0	0.114305
cell1725	1.10556	10.6795	6	0.507224	1.44652	0	0
cell1726	-13.4443	17.7396	6	0	1.42311	0	0.573322
cell1727	-8.6521	-4.57969	1	0	0.466568	0	0.665325
cell1728	-5.63644	8.8836	6	0.0501408	1.42606	0	0.132258
cell1729	-2.57803	6.63205	6	0.0163942	0.546555	0	0.637944
cell1730	-5.57415	8.694	6	0.0349418	0.843543	0	0.759825
cell1731	0.876414	23.6947	4	0.263496	1.69136	0	0.105322
cell1732	-5.05925	10.2006	6	0	1.24488	0	0.28356
cell1733	-4.79904	9.44143	6	0.212002	0.0274035	0	0.266668
cell1734	26.2658	7.35513	0	0.260642	1.6302	0	0.453784
cell1735	-3.91305	17.0529	6	0.0419775	1.72622	0	0.176404
cell1736	-13.3288	-1.76032	6	0.271086	1.7509	0	0.0292247
cell1737	-11.1891	-5.60472	1	0.248609	2.2848	0	0.0292768
cell1738	-10.5907	-5.18823	1	0.0155489	1.89473	0	0.0666767
cell1739	-12.5688	-2.2286	1	0.234294	1.44277	0	0.633827
cell1740	2.19201	23.5269	4	0.247644	1.1705	0	0.381355
cell1741	1.86771	23.7373	4	0	0.608514	0	0.0204729
cell1742	-4.03725	17.2223	4	0.31448	1.11373	0	0.123969
cell1743	-5.9732	14.572	6	0.301143	1.53841	0	0.0630448
cell1744	-2.72426	20.2237	4	0.885925	1.36763	0	0.0728602
cell1745	-4.72192	9.30709	6	0	1.95487	0	0.334925
cell1746	3.65992	21.3547	4	0.573895	0.709787	0	0.0746592
cell1747	-4.25713	12.1726	6	0.794809	0.547203	0	0.190976
cell1748	-38.0987	2.34417	14	0.306375	0.0599741	0	0.054136
cell1749	-12.0449	-4.0286	1	0.0995006	1.45676	0	0.288767
cell1750	-13.898	-4.24305	1	0	0.332588	0	0.231561
cell1751	-7.21041	10.1621	6	0	1.03892	0	0.129445
cell1752	-0.152913	22.8654	4	0.0102644	1.02791	0	0.24574
cell1753	0.840041	25.0526	4	0	1.23332	0	0.194775
cell1754	3.85969	21.007	4	0.38985	1.73371	0	0.0516178
cell1755	-3.57942	16.1934	6	0.122364	0.909824	0	0.133816
cell1756	1.10908	26.3978	4	0.586091	2.18881	0	0
cell1757	5.65844	18.9175	4	1.57536	2.04318	0	0.166965
cell1758	-6.97269	10.8648	6	0.224758	2.0206	0	0.23247
cell1759	0.768084	22.7432	4	0.775747	1.33124	0	0.0405393
cell1760	1.8639	19.4043	4	0.30749	1.35181	0	0.476512
cell1761	1.25099	25.3456	4	0	1.03764	0	0.1028
cell1762	1.73342	24.6698	4	0.189464	1.4117	0	0.66202
cell1763	0.435567	18.6674	4	0.456373	1.16571	0	0.205249
cell1764	1.18049	26.3718	4	0.218712	1.31274	0	0.240304
cell1765	-2.05291	18.6866	6	0.361647	1.37448	0	0.190437
cell1766	-1.0284	23.2075	4	0	0.610073	0	0.0699575
cell1767	-6.53183	13.8143	6	0.493948	1.38738	0	0.0612601
cell1768	-4.55456	7.64127	6	0.289906	1.24537	0	0.307722
cell1769	2.54805	24.4099	4	0.902803	1.12464	0	0.122168
cell1770	-3.98918	15.7438	6	0.459469	0.488901	0	0.199411
cell1771	2.08013	24.4875	4	0.264116	1.48331	0	0.264116
cell1772	-4.24245	16.5355	6	0.195931	1.30811	0	0.436624
cell1773	0.0696579	19.1545	4	0.171964	1.55151	0	0.112797
cell1774	-0.986373	22.8866	4	0.462786	1.58344	0	0.183427
cell1775	4.62783	24.7573	4	0.041105	1.25382	0	0.178832
cell1776	-5.73602	9.04653	6	0.126176	1.51928	0	0.135253
cell1777	-4.78689	8.96002	6	0.944827	1.66821	0	0.157554
cell1778	4.67554	21.4049	4	0.308127	1.33169	0	0.0123671
cell1779	2.34726	23.7092	4	0.087718	0.69738	0	0.395143
cell1780	-1.8018	22.553	4	0.0706119	1.10867	0	0.128555
cell1781	-0.407317	22.3392	4	0.243131	1.43772	0	0
cell1782	3.6797	25.409	4	0.0778083	0.280402	0.0133958	0.377423
cell1783	-0.708129	24.5903	4	0.157496	1.07996	0	0.424473
cell1784	-5.81198	15.5748	6	0.152902	1.538	0	0.551909
cell1785	-7.24466	5.00113	1	0	1.05559	0	0.218259
cell1786	2.07891	24.635	4	0.140146	0.521068	0	0.140146
cell1787	-2.13791	21.8833	4	0.053184	0.799114	0	0.053184
cell1788	1.64547	24.5492	4	0.0768724	1.08169	0	0.0619634
cell1789	4.55418	24.7999	4	0.0840941	0.682928	0	0.697592
cell1790	-5.615	9.54881	6	0	0.252202	0	0.426061
cell1791	-1.11907	22.5284	4	0.123318	1.13137	0	0.112715
cell1792	-0.573255	20.8269	4	0	0.194388	0	0.133695
cell1793	6.04698	23.8726	4	0.0654488	0.352583	0	0.443412
cell1794	1.32325	26.3462	4	0.485821	1.0383	0	0.348546
cell1795	-0.624294	21.5218	4	0.297702	1.47905	0	0.429117
cell1796	-7.35187	13.4073	6	0.396154	0.795363	0	0.253572
cell1797	-5.32801	15.9646	6	0.315853	1.41318	0	0.253781
cell1798	3.62102	25.5143	4	0.069129	0.194516	0	0.921083
cell1799	-22.3138	-23.9664	18	0.535142	0.202774	0	0.67165
cell1800	-23.4492	-24.6644	18	1.15105	0.649292	0	0.310513
cell1801	-22.5787	-24.7694	18	1.16405	0.417606	0	0.230446
cell1802	23.7535	18.1395	0	0.325316	0.119089	0	0.0200331
cell1803	-22.1296	-23.8478	18	0.572701	0.508997	0	0.248728
cell1804	-24.4691	-24.7825	18	0.995029	0.368712	0	0.123225
cell1805	-23.4706	-24.6641	18	0.92937	0.568976	0	0.496423
cell1806	-30.492	9.41253	12	0.408632	0.321885	0	0.00462011
cell1807	4.08545	25.1945	4	0.236643	0.760858	0	0.0962394
cell1808	-2.92144	8.01919	6	0.677621	0.0992405	0	0
cell1809	-24.4905	-24.7869	18	1.74377	0.307142	0	0.339664
cell1810	-23.861	-24.6766	18	0.988269	0.285607	0	0.372944
cell1811	-23.3656	-24.4854	18	0.742104	0.232277	0	0.0530409
cell1812	-25.5657	14.4885	7	0.38778	0.301643	0	0.243151
cell1813	-0.117245	13.9703	6	0.236144	0.467582	0	0.0772662
cell1814	-34.6595	2.40327	14	0.398603	0.0965148	0.00840838	0.485411
cell1815	4.29574	25.2338	4	0.411556	0.390897	0	0.359085
cell1816	-35.9403	1.86773	14	1.63336	0.0329556	0	0.0648597
cell1817	-23.5291	-24.6532	18	0.843435	0.450525	0	0.258907
cell1818	-23.1976	-23.8573	18	0.519713	0.487192	0	0.412877
cell1819	-10.7967	15.2968	7	0.388175	0.475481	0	0.271151
cell1820	-36.8011	0.879	14	0.471416	0.358702	0	0
cell1821	-21.9213	-23.6904	18	0.723541	0.045515	0	0.0543746
cell1822	-23.1851	-24.5077	18	0.95842	0.119483	0.014003	0.322621
cell1823	-23.5456	-24.3599	18	0.815951	0.256564	0	0.213207
cell1824	-36.1704	2.45264	14	0.576827	0.20507	0	0.0680801
cell1825	-30.4167	9.63329	7	0.586406	0.497869	0	0.00552302
cell1826	-22.3307	-24.0247	18	0.915088	0.203032	0	0.0964916
cell1827	-23.2304	-24.3278	18	0.667605	0.0531355	0	0.307616
cell1828	-22.5191	-24.9835	18	0.798216	0.078292	0	0.382102
cell1829	-7.87812	11.9594	6	0.538637	0.502191	0	0.149876
cell1830	-22.9294	-23.8892	18	0.808481	0.394025	0	0.260203
cell1831	-23.1354	-24.0008	18	0.654906	0.38821	0	0.404169
cell1832	-22.4218	-23.862	18	1.05835	0.175634	0	0.175634
cell1833	-26.4322	11.7122	12	0.47347	0.325101	0	0.517114
cell1834	-3.3907	7.45067	6	0.904326	0	0	0.00633096
cell1835	-22.9338	-24.3541	18	0.708383	0.158527	0	0.718901
cell1836	-23.5497	-24.8643	18	0.803897	0.265502	0	0.570504
cell1837	-22.6988	-23.955	18	0.93969	0.446179	0	0.186051
cell1838	1.43841	-6.27121	9	0.132112	0.722353	0	0.24879
cell1839	-1.46654	-2.72635	9	0.302893	0.535053	0	0.609876
cell1840	8.46756	15.1254	3	0.0520938	1.2204	0	0.0350289
cell1841	-36.7806	3.25472	14	0.752575	0.24734	0	0
cell1842	1.49954	-2.58253	9	0.318398	0.298728	0	0.411331
cell1843	-35.3209	5.51549	14	0.396383	0	0	0.0615169
cell1844	2.1208	-4.88151	9	0.329278	1.17427	0	0
cell1845	-36.2559	3.85826	14	0.379633	0.451327	0	0
cell1846	-35.1873	6.03549	14	0.22472	0.49879	0	0.49879
cell1847	0.976819	-5.58358	9	0.062602	0.644189	0	0
cell1848	-0.188511	-7.5627	9	0.273655	0.650067	0	0
cell1849	-0.468737	-7.62568	9	0.132933	0	0	0.571994
cell1850	1.13532	-6.2393	9	0.170902	0.598863	0	0
cell1851	-2.40166	-2.40767	9	0.485034	0.573263	0	0
cell1852	1.8797	-5.75887	9	0.199069	1.016	0	0
cell1853	2.01444	-5.72757	9	0.117315	0.626642	0	0
cell1854	0.816037	-6.43494	9	0.238001	0.267809	0	0.0739698
cell1855	3.30873	-4.68528	9	0.41512	0.89613	0	0.171522
cell1856	0.405477	-6.77452	9	0.18006	0.581745	0	0.18006
cell1857	1.09964	-4.90526	9	0.0745568	1.24617	0	0
cell1858	-0.882628	-6.67714	9	0.245648	0.656568	0	0.22115
cell1859	-0.274847	-7.37209	9	0.0482119	0	0	0.384741
cell1860	1.28734	-6.19819	9	0.192479	0.411714	0	0.0415739
cell1861	0.300762	-6.81614	9	0.189112	0.348085	0	0
cell1862	3.11649	-6.57592	9	0.0126929	0.0126929	0	0.0126929
cell1863	1.30307	-5.37235	9	0.367811	0.667016	0	0.163672
cell1864	2.7005	-5.02976	9	0.0871877	0.265185	0	0.874172
cell1865	-35.7187	5.08138	14	0.0985428	0.0667621	0	0
cell1866	2.86931	-3.76775	9	0.0361707	0.104809	0	0.31359
cell1867	1.38759	-5.30184	9	0.0939193	0.543557	0	0.283852
cell1868	0.869185	-6.14521	9	0.0469572	0	0	0
cell1869	-2.1506	-2.74327	9	0.307248	0.214938	0	0.0391863
cell1870	-0.729795	9.66935	6	0.125466	0.0263842	0	0
cell1871	3.39769	-6.5085	9	0.171915	0.210643	0	0
cell1872	-2.68692	-1.76237	9	0.271345	0.285227	0	0
cell1873	0.134802	-6.76486	9	0.0285126	0.474607	0	0
cell1874	0.965486	-5.32905	9	0.0249288	0.374564	0	0
cell1875	-3.81118	-5.51454	9	0.135634	0	0	0
cell1876	-36.2712	3.99822	14	0.23209	0.427172	0	0
cell1877	-2.87952	-3.94137	9	0.11086	0.995207	0	0
cell1878	-3.70406	-3.07191	9	0.362649	1.23058	0	0
cell1879	-2.07182	-4.07456	9	0.332647	0.959424	0	0
cell1880	-2.09745	-6.10303	9	0.825182	0	0	0
cell1881	0.380054	-5.16776	9	0.801648	0	0	0.374341
cell1882	2.02291	-2.85019	9	0.0915399	0.242073	0	0.0136014
cell1883	-13.029	13.9277	4	0.475462	0.0332605	0	0.0332605
cell1884	1.16031	-2.06053	4	0.403445	0.358171	0	0
cell1885	-5.14319	-2.19954	1	0.0621621	1.65146	0	0
cell1886	-2.96595	-4.61765	9	0.337872	1.02559	0	0
cell1887	-36.5265	2.78727	14	0.411683	0	0	0
cell1888	3.1531	-4.17155	9	0.298831	1.03631	0.037968	0.109835
cell1889	2.25425	-4.60577	9	0.559203	0.247625	0	0.0154894
cell1890	-35.4403	2.65903	14	0.715544	0.0102963	0	0
cell1891	7.31135	16.0736	4	0	1.3973	0	0.110323
cell1892	-35.9087	4.70354	14	0.323285	0.424874	0	1.10903
cell1893	-33.9512	6.37474	7	0.219426	0	0	0.0370529
cell1894	0.555802	-2.78219	9	0.272674	1.42948	0	0.406501
cell1895	-34.2949	3.62846	14	0.0826743	0.444828	0	0.121582
cell1896	0.101918	-3.42525	9	0.336497	0.633549	0	0
cell1897	-0.511393	-2.95137	9	0.34938	1.21801	0	0
cell1898	2.45264	-3.12483	9	0.0491021	0.440577	0	0.533323
cell1899	-6.63964	-3.18848	1	0.0889907	1.32471	0	0.0102881
cell1900	2.88877	-4.39207	9	0.0772645	0.404152	0	0
cell1901	-4.5712	-2.21619	9	0	1.88031	0	1.16801
cell1902	-36.6736	3.60723	14	0.693256	0.405538	0	0.461898
cell1903	-33.2635	3.74123	9	0.0545605	1.22159	0	0
cell1904	0.111272	-5.07266	9	0.011006	0.0746136	0	1.24991
cell1905	-0.505697	-3.09751	9	0.0354758	0.941911	0	0
cell1906	-1.01254	-7.56869	9	0.0330032	0.89772	0	0
cell1907	-4.7487	-2.45902	9	0.296031	1.49649	0	0
cell1908	-34.8299	6.95897	12	0.669492	0	0	0.00895268
cell1909	-3.99013	-3.73478	9	0.49682	1.47948	0	0
cell1910	-36.9564	2.14689	14	0.448543	0.0117233	0	0
cell1911	3.17472	-4.3054	9	0.195137	0.765101	0	0.306844
cell1912	-30.9253	5.35149	14	0.738668	1.74767	0	0
cell1913	-34.774	3.17785	14	0.460124	0	0	0
cell1914	-34.4363	2.79112	14	0.155887	0	0	0.012893
cell1915	1.20265	-2.08195	4	0.487733	0.309837	0	0
cell1916	3.12099	-4.57954	9	0.594327	0.31591	0	0.176164
cell1917	1.27477	-2.79175	9	0.15487	0.122467	0	0.80959
cell1918	-0.0553665	-3.43133	9	0.493673	0.799061	0	0
cell1919	-3.98141	-5.86443	9	0.139213	1.83948	0	0
cell1920	-3.87669	-6.09418	9	0.205384	0.0133224	0	0.608799
cell1921	-3.50664	-4.73251	9	0.208441	0	0	0.225401
cell1922	-3.9183	-5.06143	9	0.479278	0.09135	0	0.252281
cell1923	-3.30505	-4.6155	9	0.137905	0.907721	0	0.0713279
cell1924	-1.47594	-6.58463	9	0.846811	0.573537	0	0.0601188
cell1925	-1.99442	-2.09803	9	0.585558	0.0154872	0	0
cell1926	-3.61321	-4.71725	9	0.400458	1.74986	0	0.0211874
cell1927	-2.34631	-4.04156	9	0.640822	0.392277	0	0.154503
cell1928	-8.13375	-2.91684	1	0.388072	0	0	0
cell1929	-35.7389	3.94523	14	0.702548	0.0702514	0	0.0357425
cell1930	-3.0518	-3.06141	9	0.399083	0.247064	0	0.350933
cell1931	-35.1635	5.83761	14	1.18933	0	0	0.521177
cell1932	-35.2996	6.00191	14	0.841586	0.476557	0	0.272703
cell1933	-35.286	5.1932	14	0.324373	0.148119	0	0
cell1934	-34.2436	3.96083	14	0.47998	0.447697	0	0
cell1935	-3.09384	-4.0167	9	0.089877	0.50578	0	0
cell1936	-2.47158	9.22135	6	0.193562	0.0906791	0	1.66228
cell1937	-1.39635	-2.29218	9	0.136064	0.526109	0	0
cell1938	-35.4863	5.27105	14	0.574565	0.235543	0	0
cell1939	-3.80981	-4.18381	9	0.303196	0.0493587	0	0
cell1940	-2.86025	-2.77157	9	0.234482	0.949928	0	0.0469277
cell1941	-34.4303	6.14512	14	0.780337	0.183854	0	0
cell1942	-2.56607	-1.98746	9	0.284872	0.345	0	0.0599641
cell1943	-2.58495	-2.21401	9	0.509128	0.719951	0	0.194556
cell1944	-3.56444	-2.38636	9	0.383776	1.41816	0	0.0472602
cell1945	-3.96789	-5.50008	9	0.247564	0	0	0
cell1946	-34.157	6.28701	14	0.646078	1.40028	0	0.0433418
cell1947	-34.3115	5.92506	14	0.111063	0.248356	0	1.0494
cell1948	-5.80492	10.4055	6	0.0925235	0	0	0
cell1949	-33.5765	6.12574	9	0.443416	0.667129	0	0.105804
cell1950	-35.9524	4.18361	14	0.540629	0.789445	0	0
cell1951	-2.57043	-2.86461	9	0.241687	0.679084	0	0
cell1952	-35.3542	5.10277	14	0.705696	0.413848	0	0
cell1953	-1.84196	-1.91779	9	0.774179	1.10366	0	0.114142
cell1954	0.836729	10.2093	6	0.507102	0.341065	0	0.393833
cell1955	-2.41329	-2.66425	9	0.477104	0.0316721	0	0.121081
cell1956	-4.02036	-1.1612	9	0.330473	0.196857	0	0.160464
cell1957	-3.64991	-5.20364	9	0.410627	0.112859	0	0
cell1958	-1.87828	-6.80578	9	0.39572	0.588927	0	0
cell1959	-29.8059	4.21689	9	1.35227	0.540313	0	0
cell1960	-34.842	2.708	14	0.638874	1.02557	0	0.0437463
cell1961	3.05373	-4.57083	9	0.618468	0.226063	0	0
cell1962	-7.9972	11.8349	6	0.178525	0.659502	0	0
cell1963	-34.8222	2.73435	14	0.847599	0	0	0.367887
cell1964	-4.27413	-1.05592	1	0.301113	0.243785	0	0
cell1965	-14.0114	-4.87788	1	0.0971661	0	0	0.0168642
cell1966	-3.42073	7.25976	6	0.625457	0	0	0
cell1967	9.52172	15.5838	3	0.253887	0.334621	0	0.614652
cell1968	-0.876432	14.4698	6	0.202285	0.202285	0	0.349122
cell1969	-1.10051	14.1822	6	0.205607	0.498813	0	0.049482
cell1970	5.31211	17.12	4	0.273642	0.53358	0	0.0125112
cell1971	11.7103	13.2285	3	0.198195	0.733035	0	0.746979
cell1972	1.32951	17.1325	4	0.155553	0.543083	0	0.0696478
cell1973	-0.37226	14.2898	6	0.104358	0.49942	0	0.104358
cell1974	-0.43198	15.8123	6	0.632162	0.17825	0	0.00720085
cell1975	-0.958152	14.4827	6	0.124031	0.321308	0	0.216028
cell1976	-0.259159	18.1158	4	0.348238	0.287624	0	0.154117
cell1977	0.31635	16.6073	4	0.193428	0.682132	0	0.277709
cell1978	-1.45366	14.5693	6	0.494748	0.580612	0	0.0340141
cell1979	0.888662	16.2355	4	0.130761	0.107137	0	0
cell1980	1.01388	16.8215	4	0.235335	0.880666	0	0.0231419
cell1981	-0.21106	16.0275	6	0.295456	0.140097	0	0.357446
cell1982	-1.74214	14.9399	6	0.291911	0.203748	0	0.35724
cell1983	4.72375	19.2703	4	0.182787	0.901819	0	0.293379
cell1984	4.73847	19.5935	4	0.0633126	0.814558	0	0.502954
cell1985	0.536261	16.6568	4	0.42059	0.4488	0	0.0426491
cell1986	1.32735	17.83	4	0.453651	0.57701	0	0.0878715
cell1987	-1.64194	15.2023	6	0.192541	0.886086	0	0.0298813
cell1988	-2.40959	14.804	6	0.249275	0.651708	0	0.451811
cell1989	2.93505	19.752	4	0.348285	0.859541	0	0.475568
cell1990	11.8493	13.01	3	0.26686	0.565149	0	0
cell1991	4.03134	20.2826	4	0.13587	0.828119	0	0.239234
cell1992	10.1207	15.0568	3	0.517682	0.0857784	0	0.717443
cell1993	5.14626	20.1107	4	0.320722	0.976175	0	0.320722
cell1994	8.52704	16.3475	4	0.253452	0.641504	0	0.0415464
cell1995	3.54567	19.8806	4	0.358559	0.565228	0	1.14941
cell1996	-1.19475	15.5523	6	0.277541	0.89317	0	0.230021
cell1997	3.54988	18.9892	4	0.518201	1.06664	0	0.332364
cell1998	4.75973	21.3719	4	0.237207	0.573761	0	0.43793
cell1999	11.9268	13.4113	3	0.153894	0.0539727	0	0.230154
[truncated: 459 more rows]
