# Supplementary material for: Exploring the cellular landscape of circular RNAs using full-length single-cell RNA sequencing
Source: Nat Commun. 2022 Jun 10;13:3242. doi: 10.1038/s41467-022-30963-8 (PMC9187688; doi:10.1038/s41467-022-30963-8)
Supplement: Supplementary file 5 — source data [file 41467_2022_30963_MOESM5_ESM.zip › Source data/Supplementary Figure 4.xlsx]

## Sheet: Supplementary Fig. 4a
patient	nCount_RNA	breast_cancer_subtype	subtype	source_name	Tissue	cell type	Type
BC06	2786317	TNBC	HER2	breast	human epidermal growth factor receptor 2 positive (HER2+)	Macrophages	Normal
HCI002	787250	TNBC	Basal	breast	Primary Tumor	Epithelial cells	Normal
HCI010	2014579	TNBC	Basal	breast	Primary Tumor	Fibroblasts	Tumor
HCI001LU	218069	Metastasis	Basal	Lung	Lung	Epithelial cells	Normal
PT058	348054	TNBC	TNBC	breast	breast	CD8+ T-cells	Tumor
HCI001LU	1539226	Metastasis	Basal	Lung	Lung	Epithelial cells	Tumor
HCI010LU	3251978	Metastasis	Basal	Lung	Lung	Epithelial cells	Tumor
HCI001LU	1240904	Metastasis	Basal	Lung	Lung	Epithelial cells	Tumor
HCI010	562764	TNBC	Basal	breast	Primary Tumor	Fibroblasts	Tumor
HCI001	214552	TNBC	Basal	breast	Primary Tumor	Epithelial cells	Normal
HCI002LU	971451	Metastasis	Basal	Lung	Lung	Epithelial cells	Normal
HCI001	1461843	TNBC	Basal	breast	Primary Tumor	Epithelial cells	Tumor
BC11	2189747	TNBC	TNBC	breast	triple-negative breast cancer (TNBC)	Epithelial cells	Normal
PT084	762125	TNBC	TNBC	breast	breast	Epithelial cells	Tumor
HCI001	1703670	TNBC	Basal	breast	Primary Tumor	Epithelial cells	Tumor
HCI010	507068	TNBC	Basal	breast	Primary Tumor	Epithelial cells	Tumor
BC02	2199688	TNBC	luminal A	breast	estrogen receptor positive (ER+)	Epithelial cells	Normal
HCI001LU	879074	Metastasis	Basal	Lung	Lung	Epithelial cells	Tumor
HCI010	292125	TNBC	Basal	breast	Primary Tumor	Fibroblasts	Tumor
HCI002	1107229	TNBC	Basal	breast	Primary Tumor	Epithelial cells	Normal
PT084	826293	TNBC	TNBC	breast	breast	CD8+ T-cells	Normal
PT039	1.623e+06	TNBC	TNBC	breast	breast	Epithelial cells	Tumor
HCI001	2008962	TNBC	Basal	breast	Primary Tumor	Epithelial cells	Tumor
HCI010	2419031	TNBC	Basal	breast	Primary Tumor	Erythrocytes	Tumor
PT058	592626	TNBC	TNBC	breast	breast	CD8+ T-cells	Tumor
PT039	1.95279e+06	TNBC	TNBC	breast	breast	Epithelial cells	Tumor
HCI010	1982351	TNBC	Basal	breast	Primary Tumor	Erythrocytes	Tumor
BC07	1833209	TNBC	TNBC	breast	triple-negative breast cancer (TNBC)	Epithelial cells	Tumor
HCI010	456166	TNBC	Basal	breast	Primary Tumor	Fibroblasts	Tumor
PT039	2.20358e+06	TNBC	TNBC	breast	breast	Epithelial cells	Tumor
HCI002LU	809961	Metastasis	Basal	Lung	Lung	Epithelial cells	Normal
HCI001	2028682	TNBC	Basal	breast	Primary Tumor	Epithelial cells	Tumor
HCI010	239186	TNBC	Basal	breast	Primary Tumor	Epithelial cells	Tumor
BC03	1450762	TNBC	luminal B	breast	double positive (ER+ and HER2+)	Epithelial cells	Normal
BC01	2723675	TNBC	luminal A	breast	estrogen receptor positive (ER+)	Epithelial cells	Tumor
PT089	844552	TNBC	TNBC	breast	breast	Fibroblasts	Tumor
HCI010LU	1334071	Metastasis	Basal	Lung	Lung	Epithelial cells	Tumor
BC05	2386092	TNBC	HER2	breast	human epidermal growth factor receptor 2 positive (HER2+)	Epithelial cells	Tumor
HCI010LU	2319378	Metastasis	Basal	Lung	Lung	Epithelial cells	Tumor
BC10	3608741	TNBC	TNBC	breast	triple-negative breast cancer (TNBC)	Macrophages	Normal
BC01	3582936	TNBC	luminal A	breast	estrogen receptor positive (ER+)	Epithelial cells	Tumor
PT084	693570	TNBC	TNBC	breast	breast	B-cells	Normal
HCI001	332349	TNBC	Basal	breast	Primary Tumor	Epithelial cells	Normal
HCI002	1328813	TNBC	Basal	breast	Primary Tumor	Epithelial cells	Normal
HCI002LU	934957	Metastasis	Basal	Lung	Lung	Adipocytes	Tumor
BC03LN	2102218	TNBC	luminal B	lymph node	double positive (ER+ and HER2+)	B-cells	Tumor
PT058	336945	TNBC	TNBC	breast	breast	CD8+ T-cells	Tumor
BC01	2553401	TNBC	luminal A	breast	estrogen receptor positive (ER+)	Epithelial cells	Tumor
HCI010	460037	TNBC	Basal	breast	Primary Tumor	Fibroblasts	Tumor
BC09	3342567	TNBC	TNBC	breast	triple-negative breast cancer (TNBC)	Macrophages	Normal
PT039	2.75032e+06	TNBC	TNBC	breast	breast	Epithelial cells	Tumor
HCI001LU	1176213	Metastasis	Basal	Lung	Lung	Epithelial cells	Tumor
HCI010LU	865885	Metastasis	Basal	Lung	Lung	Epithelial cells	Tumor
HCI010	1757267	TNBC	Basal	breast	Primary Tumor	Epithelial cells	Tumor
BC05	2323365	TNBC	HER2	breast	human epidermal growth factor receptor 2 positive (HER2+)	Epithelial cells	Tumor
PT058	877936	TNBC	TNBC	breast	breast	Fibroblasts	Tumor
HCI010	811875	TNBC	Basal	breast	Primary Tumor	Epithelial cells	Tumor
HCI002LU	503821	Metastasis	Basal	Lung	Lung	Adipocytes	Tumor
HCI010LN	442538	Metastasis	Basal	lymph node	Lymph Node	Epithelial cells	Tumor
PT084	711485	TNBC	TNBC	breast	breast	Endothelial cells	Normal
PT089	722241	TNBC	TNBC	breast	breast	Fibroblasts	Tumor
HCI001	2093123	TNBC	Basal	breast	Primary Tumor	Epithelial cells	Tumor
BC06	2376144	TNBC	HER2	breast	human epidermal growth factor receptor 2 positive (HER2+)	B-cells	Normal
HCI001	182391	TNBC	Basal	breast	Primary Tumor	Epithelial cells	Normal
HCI010LU	1832185	Metastasis	Basal	Lung	Lung	Epithelial cells	Tumor
BC07LN	1839040	TNBC	TNBC	lymph node	triple-negative breast cancer (TNBC)	Epithelial cells	Tumor
HCI001LU	1607985	Metastasis	Basal	Lung	Lung	Epithelial cells	Tumor
HCI002	935595	TNBC	Basal	breast	Primary Tumor	Epithelial cells	Normal
HCI002	1422593	TNBC	Basal	breast	Primary Tumor	Monocytes	Normal
HCI010LU	107416	Metastasis	Basal	Lung	Lung	Macrophages	Normal
HCI002LU	577932	Metastasis	Basal	Lung	Lung	Adipocytes	Tumor
HCI001LU	2405558	Metastasis	Basal	Lung	Lung	Epithelial cells	Tumor
HCI010LU	46553	Metastasis	Basal	Lung	Lung	Epithelial cells	Normal
HCI002	582959	TNBC	Basal	breast	Primary Tumor	Monocytes	Tumor
BC02	2109021	TNBC	luminal A	breast	estrogen receptor positive (ER+)	Epithelial cells	Tumor
HCI010LN	1307888	Metastasis	Basal	lymph node	Lymph Node	Epithelial cells	Tumor
HCI010	5117519	TNBC	Basal	breast	Primary Tumor	Fibroblasts	Tumor
HCI002LU	1257226	Metastasis	Basal	Lung	Lung	Epithelial cells	Normal
HCI010	1767470	TNBC	Basal	breast	Primary Tumor	Epithelial cells	Tumor
HCI010LU	1426404	Metastasis	Basal	Lung	Lung	Epithelial cells	Tumor
HCI010LN	1129662	Metastasis	Basal	lymph node	Lymph Node	Epithelial cells	Tumor
BC07	2045583	TNBC	TNBC	breast	triple-negative breast cancer (TNBC)	CD8+ T-cells	Normal
HCI010	1014290	TNBC	Basal	breast	Primary Tumor	Epithelial cells	Tumor
HCI010	2668496	TNBC	Basal	breast	Primary Tumor	Erythrocytes	Tumor
BC03LN	1370530	TNBC	luminal B	lymph node	double positive (ER+ and HER2+)	B-cells	Normal
BC02	4746845	TNBC	luminal A	breast	estrogen receptor positive (ER+)	Epithelial cells	Normal
BC05	1484419	TNBC	HER2	breast	human epidermal growth factor receptor 2 positive (HER2+)	Epithelial cells	Normal
HCI010	674498	TNBC	Basal	breast	Primary Tumor	Epithelial cells	Tumor
HCI010	1300170	TNBC	Basal	breast	Primary Tumor	Erythrocytes	Tumor
HCI001LU	681251	Metastasis	Basal	Lung	Lung	Epithelial cells	Normal
BC03LN	2496314	TNBC	luminal B	lymph node	double positive (ER+ and HER2+)	CD8+ T-cells	Normal
HCI002	620108	TNBC	Basal	breast	Primary Tumor	Epithelial cells	Normal
BC07	1977151	TNBC	TNBC	breast	triple-negative breast cancer (TNBC)	Fibroblasts	Normal
BC04	1670970	TNBC	HER2	breast	human epidermal growth factor receptor 2 positive (HER2+)	Epithelial cells	Tumor
HCI010LU	1235633	Metastasis	Basal	Lung	Lung	Epithelial cells	Tumor
HCI002	848807	TNBC	Basal	breast	Primary Tumor	Epithelial cells	Normal
HCI002	1005810	TNBC	Basal	breast	Primary Tumor	Epithelial cells	Normal
BC03LN	3784193	TNBC	luminal B	lymph node	double positive (ER+ and HER2+)	Erythrocytes	Normal
HCI010	1132326	TNBC	Basal	breast	Primary Tumor	Fibroblasts	Tumor
HCI001LU	439000	Metastasis	Basal	Lung	Lung	Epithelial cells	Normal
HCI010	936201	TNBC	Basal	breast	Primary Tumor	Epithelial cells	Tumor
HCI002LU	1069219	Metastasis	Basal	Lung	Lung	Adipocytes	Tumor
HCI010	771460	TNBC	Basal	breast	Primary Tumor	Epithelial cells	Tumor
HCI002	896942	TNBC	Basal	breast	Primary Tumor	Epithelial cells	Normal
HCI010LU	424089	Metastasis	Basal	Lung	Lung	Epithelial cells	Tumor
PT039	3.58722e+06	TNBC	TNBC	breast	breast	Epithelial cells	Tumor
BC02	2454810	TNBC	luminal A	breast	estrogen receptor positive (ER+)	Epithelial cells	Normal
HCI010LN	822667	Metastasis	Basal	lymph node	Lymph Node	CD8+ T-cells	Normal
BC05	2227573	TNBC	HER2	breast	human epidermal growth factor receptor 2 positive (HER2+)	Epithelial cells	Tumor
BC03LN	2887660	TNBC	luminal B	lymph node	double positive (ER+ and HER2+)	Epithelial cells	Tumor
HCI001	1677927	TNBC	Basal	breast	Primary Tumor	Epithelial cells	Tumor
HCI002LU	953823	Metastasis	Basal	Lung	Lung	Epithelial cells	Normal
HCI002LU	1765450	Metastasis	Basal	Lung	Lung	Epithelial cells	Normal
BC09	5151979	TNBC	TNBC	breast	triple-negative breast cancer (TNBC)	Macrophages	Normal
HCI010	924663	TNBC	Basal	breast	Primary Tumor	Epithelial cells	Tumor
BC07LN	2469668	TNBC	TNBC	lymph node	triple-negative breast cancer (TNBC)	Fibroblasts	Normal
BC07	2433221	TNBC	TNBC	breast	triple-negative breast cancer (TNBC)	Epithelial cells	Tumor
HCI001	1223868	TNBC	Basal	breast	Primary Tumor	Epithelial cells	Tumor
HCI010LU	74849	Metastasis	Basal	Lung	Lung	Epithelial cells	Normal
HCI002	1016375	TNBC	Basal	breast	Primary Tumor	Epithelial cells	Normal
HCI010	785290	TNBC	Basal	breast	Primary Tumor	Epithelial cells	Tumor
BC09	3056327	TNBC	TNBC	breast	triple-negative breast cancer (TNBC)	Macrophages	Normal
HCI002LU	843098	Metastasis	Basal	Lung	Lung	Epithelial cells	Normal
HCI002LU	1683247	Metastasis	Basal	Lung	Lung	Adipocytes	Normal
BC10	2931157	TNBC	TNBC	breast	triple-negative breast cancer (TNBC)	Epithelial cells	Tumor
PT039	1.21833e+06	TNBC	TNBC	breast	breast	Epithelial cells	Tumor
BC09	3240017	TNBC	TNBC	breast	triple-negative breast cancer (TNBC)	CD8+ T-cells	Normal
HCI001	2050884	TNBC	Basal	breast	Primary Tumor	Epithelial cells	Tumor
BC07LN	2526864	TNBC	TNBC	lymph node	triple-negative breast cancer (TNBC)	Erythrocytes	Normal
HCI010	349504	TNBC	Basal	breast	Primary Tumor	Fibroblasts	Tumor
HCI010LU	240871	Metastasis	Basal	Lung	Lung	Epithelial cells	Tumor
HCI010LU	211615	Metastasis	Basal	Lung	Lung	Macrophages	Normal
HCI002	990026	TNBC	Basal	breast	Primary Tumor	Epithelial cells	Normal
HCI002	1477740	TNBC	Basal	breast	Primary Tumor	Epithelial cells	Normal
HCI001	191905	TNBC	Basal	breast	Primary Tumor	Epithelial cells	Normal
HCI002LU	1334737	Metastasis	Basal	Lung	Lung	Adipocytes	Tumor
HCI010	633935	TNBC	Basal	breast	Primary Tumor	Fibroblasts	Tumor
HCI010LU	97180	Metastasis	Basal	Lung	Lung	Macrophages	Normal
HCI001LU	803931	Metastasis	Basal	Lung	Lung	Epithelial cells	Tumor
HCI002	1482430	TNBC	Basal	breast	Primary Tumor	Epithelial cells	Normal
BC04	4416459	TNBC	HER2	breast	human epidermal growth factor receptor 2 positive (HER2+)	Epithelial cells	Normal
PT039	220153	TNBC	TNBC	breast	breast	Epithelial cells	Normal
PT081	3.01464e+06	TNBC	TNBC	breast	breast	Epithelial cells	Normal
HCI010LN	477567	Metastasis	Basal	lymph node	Lymph Node	Epithelial cells	Tumor
HCI002	1029971	TNBC	Basal	breast	Primary Tumor	Epithelial cells	Normal
HCI010	1439535	TNBC	Basal	breast	Primary Tumor	Fibroblasts	Tumor
HCI001	1834454	TNBC	Basal	breast	Primary Tumor	Epithelial cells	Tumor
HCI001	2181478	TNBC	Basal	breast	Primary Tumor	Epithelial cells	Tumor
BC07LN	2595406	TNBC	TNBC	lymph node	triple-negative breast cancer (TNBC)	Epithelial cells	Tumor
BC09	2038695	TNBC	TNBC	breast	triple-negative breast cancer (TNBC)	Macrophages	Normal
HCI001LU	1526331	Metastasis	Basal	Lung	Lung	Epithelial cells	Tumor
BC08	1361760	TNBC	TNBC	breast	triple-negative breast cancer (TNBC)	Epithelial cells	Normal
HCI001	1878182	TNBC	Basal	breast	Primary Tumor	Epithelial cells	Tumor
HCI002LU	728223	Metastasis	Basal	Lung	Lung	CD8+ T-cells	Normal
HCI010LU	1935241	Metastasis	Basal	Lung	Lung	Epithelial cells	Tumor
HCI010LU	64064	Metastasis	Basal	Lung	Lung	Macrophages	Normal
BC05	2454508	TNBC	HER2	breast	human epidermal growth factor receptor 2 positive (HER2+)	Epithelial cells	Tumor
HCI001LU	752320	Metastasis	Basal	Lung	Lung	Epithelial cells	Tumor
HCI002	487760	TNBC	Basal	breast	Primary Tumor	Epithelial cells	Normal
BC03	2425014	TNBC	luminal B	breast	double positive (ER+ and HER2+)	Erythrocytes	Normal
BC07	1838882	TNBC	TNBC	breast	triple-negative breast cancer (TNBC)	Epithelial cells	Tumor
HCI002	1231078	TNBC	Basal	breast	Primary Tumor	Epithelial cells	Normal
HCI010	2839667	TNBC	Basal	breast	Primary Tumor	Fibroblasts	Tumor
HCI002	1806469	TNBC	Basal	breast	Primary Tumor	Epithelial cells	Normal
PT039	871878	TNBC	TNBC	breast	breast	Epithelial cells	Tumor
BC04	4613079	TNBC	HER2	breast	human epidermal growth factor receptor 2 positive (HER2+)	Epithelial cells	Tumor
HCI010LN	1250941	Metastasis	Basal	lymph node	Lymph Node	Epithelial cells	Tumor
PT089	21548.2	TNBC	TNBC	breast	breast	Epithelial cells	Normal
BC02	3129191	TNBC	luminal A	breast	estrogen receptor positive (ER+)	Epithelial cells	Normal
HCI010	2459824	TNBC	Basal	breast	Primary Tumor	Fibroblasts	Tumor
PT058	860852	TNBC	TNBC	breast	breast	CD8+ T-cells	Tumor
BC07	1747570	TNBC	TNBC	breast	triple-negative breast cancer (TNBC)	Epithelial cells	Normal
HCI010LN	93811	Metastasis	Basal	lymph node	Lymph Node	Epithelial cells	Normal
HCI002	589367	TNBC	Basal	breast	Primary Tumor	Epithelial cells	Normal
PT084	524666	TNBC	TNBC	breast	breast	Fibroblasts	Normal
HCI002LU	747922	Metastasis	Basal	Lung	Lung	CD8+ T-cells	Normal
HCI010LU	309571	Metastasis	Basal	Lung	Lung	Epithelial cells	Tumor
HCI002LU	872592	Metastasis	Basal	Lung	Lung	Epithelial cells	Normal
BC03LN	2218658	TNBC	luminal B	lymph node	double positive (ER+ and HER2+)	Epithelial cells	Tumor
HCI010LN	165089	Metastasis	Basal	lymph node	Lymph Node	Epithelial cells	Tumor
PT089	2.05462e+06	TNBC	TNBC	breast	breast	Fibroblasts	Tumor
HCI002	649803	TNBC	Basal	breast	Primary Tumor	Epithelial cells	Tumor
HCI001LU	1296273	Metastasis	Basal	Lung	Lung	Epithelial cells	Tumor
HCI002LU	879971	Metastasis	Basal	Lung	Lung	Monocytes	Normal
HCI010	390590	TNBC	Basal	breast	Primary Tumor	Epithelial cells	Tumor
BC08	2952450	TNBC	TNBC	breast	triple-negative breast cancer (TNBC)	Fibroblasts	Tumor
HCI001	6168	TNBC	Basal	breast	Primary Tumor	Epithelial cells	Normal
PT039	1.62595e+06	TNBC	TNBC	breast	breast	Epithelial cells	Tumor
HCI002	1370940	TNBC	Basal	breast	Primary Tumor	Monocytes	Tumor
HCI010LU	474649	Metastasis	Basal	Lung	Lung	Epithelial cells	Tumor
BC07LN	2678640	TNBC	TNBC	lymph node	triple-negative breast cancer (TNBC)	CD8+ T-cells	Normal
BC03LN	2569578	TNBC	luminal B	lymph node	double positive (ER+ and HER2+)	Epithelial cells	Tumor
PT058	1.33553e+06	TNBC	TNBC	breast	breast	Epithelial cells	Normal
BC07	1894036	TNBC	TNBC	breast	triple-negative breast cancer (TNBC)	Epithelial cells	Tumor
BC05	2209551	TNBC	HER2	breast	human epidermal growth factor receptor 2 positive (HER2+)	Epithelial cells	Tumor
HCI010	2152405	TNBC	Basal	breast	Primary Tumor	Epithelial cells	Tumor
HCI001	2105170	TNBC	Basal	breast	Primary Tumor	Epithelial cells	Tumor
HCI001LU	964484	Metastasis	Basal	Lung	Lung	Epithelial cells	Tumor
HCI002LU	752993	Metastasis	Basal	Lung	Lung	Epithelial cells	Normal
PT039	1.246e+06	TNBC	TNBC	breast	breast	Macrophages	Normal
PT126	797419	TNBC	TNBC	breast	breast	Epithelial cells	Tumor
BC04	2060289	TNBC	HER2	breast	human epidermal growth factor receptor 2 positive (HER2+)	Epithelial cells	Tumor
HCI010	1090923	TNBC	Basal	breast	Primary Tumor	Fibroblasts	Tumor
HCI002	1191486	TNBC	Basal	breast	Primary Tumor	Epithelial cells	Normal
BC05	2603285	TNBC	HER2	breast	human epidermal growth factor receptor 2 positive (HER2+)	Epithelial cells	Normal
HCI002	1240712	TNBC	Basal	breast	Primary Tumor	Monocytes	Tumor
HCI010LU	73593	Metastasis	Basal	Lung	Lung	Epithelial cells	Tumor
BC02	1993480	TNBC	luminal A	breast	estrogen receptor positive (ER+)	Epithelial cells	Tumor
HCI001LU	1656470	Metastasis	Basal	Lung	Lung	Epithelial cells	Tumor
HCI010LU	833848	Metastasis	Basal	Lung	Lung	Epithelial cells	Tumor
HCI002	1660241	TNBC	Basal	breast	Primary Tumor	Epithelial cells	Normal
BC08	2689569	TNBC	TNBC	breast	triple-negative breast cancer (TNBC)	Epithelial cells	Normal
PT039	1.00136e+06	TNBC	TNBC	breast	breast	Epithelial cells	Tumor
BC02	2138519	TNBC	luminal A	breast	estrogen receptor positive (ER+)	Epithelial cells	Normal
HCI010LU	168135	Metastasis	Basal	Lung	Lung	Epithelial cells	Normal
HCI002	908295	TNBC	Basal	breast	Primary Tumor	Epithelial cells	Normal
HCI002	2142882	TNBC	Basal	breast	Primary Tumor	Epithelial cells	Normal
HCI002	949890	TNBC	Basal	breast	Primary Tumor	Epithelial cells	Normal
HCI002	1353701	TNBC	Basal	breast	Primary Tumor	Epithelial cells	Normal
HCI001	2673439	TNBC	Basal	breast	Primary Tumor	Epithelial cells	Tumor
HCI010LU	152834	Metastasis	Basal	Lung	Lung	Macrophages	Normal
HCI002	1400378	TNBC	Basal	breast	Primary Tumor	Monocytes	Normal
HCI002LU	718682	Metastasis	Basal	Lung	Lung	Adipocytes	Tumor
HCI002	824040	TNBC	Basal	breast	Primary Tumor	Adipocytes	Tumor
HCI002	1020254	TNBC	Basal	breast	Primary Tumor	Epithelial cells	Normal
HCI010LU	799828	Metastasis	Basal	Lung	Lung	Epithelial cells	Tumor
BC07LN	3629632	TNBC	TNBC	lymph node	triple-negative breast cancer (TNBC)	Epithelial cells	Tumor
BC07LN	1703587	TNBC	TNBC	lymph node	triple-negative breast cancer (TNBC)	Epithelial cells	Tumor
BC04	3169347	TNBC	HER2	breast	human epidermal growth factor receptor 2 positive (HER2+)	Epithelial cells	Tumor
HCI002LU	587516	Metastasis	Basal	Lung	Lung	Adipocytes	Tumor
HCI002LU	719796	Metastasis	Basal	Lung	Lung	Monocytes	Normal
BC07	2443602	TNBC	TNBC	breast	triple-negative breast cancer (TNBC)	Epithelial cells	Tumor
HCI002LU	1032243	Metastasis	Basal	Lung	Lung	Monocytes	Normal
BC03LN	1408109	TNBC	luminal B	lymph node	double positive (ER+ and HER2+)	B-cells	Normal
BC02	2003990	TNBC	luminal A	breast	estrogen receptor positive (ER+)	Epithelial cells	Normal
HCI010LU	1035226	Metastasis	Basal	Lung	Lung	Epithelial cells	Tumor
BC06	3062780	TNBC	HER2	breast	human epidermal growth factor receptor 2 positive (HER2+)	B-cells	Normal
HCI002	325211	TNBC	Basal	breast	Primary Tumor	Macrophages	Tumor
HCI001LU	1914597	Metastasis	Basal	Lung	Lung	Epithelial cells	Tumor
HCI010	681475	TNBC	Basal	breast	Primary Tumor	Erythrocytes	Tumor
HCI002	671880	TNBC	Basal	breast	Primary Tumor	Epithelial cells	Normal
HCI002	338246	TNBC	Basal	breast	Primary Tumor	Adipocytes	Tumor
HCI001	65791	TNBC	Basal	breast	Primary Tumor	Monocytes	Normal
HCI010LU	1418622	Metastasis	Basal	Lung	Lung	Epithelial cells	Tumor
HCI002	560027	TNBC	Basal	breast	Primary Tumor	Monocytes	Tumor
HCI010	1086158	TNBC	Basal	breast	Primary Tumor	Fibroblasts	Tumor
BC05	2574441	TNBC	HER2	breast	human epidermal growth factor receptor 2 positive (HER2+)	Epithelial cells	Tumor
HCI001LU	1940357	Metastasis	Basal	Lung	Lung	Epithelial cells	Tumor
HCI001	1947171	TNBC	Basal	breast	Primary Tumor	Epithelial cells	Tumor
BC05	2309286	TNBC	HER2	breast	human epidermal growth factor receptor 2 positive (HER2+)	Epithelial cells	Tumor
PT058	1.19975e+06	TNBC	TNBC	breast	breast	Epithelial cells	Normal
BC07	2434619	TNBC	TNBC	breast	triple-negative breast cancer (TNBC)	Macrophages	Normal
HCI010	897901	TNBC	Basal	breast	Primary Tumor	Erythrocytes	Tumor
BC02	3668219	TNBC	luminal A	breast	estrogen receptor positive (ER+)	Epithelial cells	Normal
HCI010	1351206	TNBC	Basal	breast	Primary Tumor	Epithelial cells	Tumor
PT039	910972	TNBC	TNBC	breast	breast	Epithelial cells	Normal
HCI001LU	1890723	Metastasis	Basal	Lung	Lung	Epithelial cells	Tumor
HCI002	957230	TNBC	Basal	breast	Primary Tumor	Epithelial cells	Normal
HCI001	1917429	TNBC	Basal	breast	Primary Tumor	Epithelial cells	Tumor
HCI010	1128523	TNBC	Basal	breast	Primary Tumor	Fibroblasts	Tumor
HCI001LU	953615	Metastasis	Basal	Lung	Lung	Epithelial cells	Tumor
BC05	2158250	TNBC	HER2	breast	human epidermal growth factor receptor 2 positive (HER2+)	Epithelial cells	Tumor
PT084	1.77056e+06	TNBC	TNBC	breast	breast	Epithelial cells	Normal
HCI001	2497513	TNBC	Basal	breast	Primary Tumor	Epithelial cells	Tumor
BC10	3169888	TNBC	TNBC	breast	triple-negative breast cancer (TNBC)	Epithelial cells	Tumor
HCI010LU	506555	Metastasis	Basal	Lung	Lung	Epithelial cells	Tumor
HCI010LN	1819773	Metastasis	Basal	lymph node	Lymph Node	Epithelial cells	Tumor
BC05	3092781	TNBC	HER2	breast	human epidermal growth factor receptor 2 positive (HER2+)	Epithelial cells	Tumor
BC03LN	4167395	TNBC	luminal B	lymph node	double positive (ER+ and HER2+)	Erythrocytes	Normal
HCI010LU	11272	Metastasis	Basal	Lung	Lung	CD8+ T-cells	Normal
HCI010	617422	TNBC	Basal	breast	Primary Tumor	Fibroblasts	Tumor
BC02	2707581	TNBC	luminal A	breast	estrogen receptor positive (ER+)	Epithelial cells	Tumor
HCI002	294237	TNBC	Basal	breast	Primary Tumor	Adipocytes	Tumor
HCI010	2330426	TNBC	Basal	breast	Primary Tumor	Epithelial cells	Tumor
HCI002	914500	TNBC	Basal	breast	Primary Tumor	Adipocytes	Normal
HCI001LU	1341058	Metastasis	Basal	Lung	Lung	Epithelial cells	Tumor
PT039	2.07698e+06	TNBC	TNBC	breast	breast	Epithelial cells	Tumor
BC07	2439603	TNBC	TNBC	breast	triple-negative breast cancer (TNBC)	Epithelial cells	Tumor
HCI002	82664	TNBC	Basal	breast	Primary Tumor	Adipocytes	Tumor
HCI010LN	1786752	Metastasis	Basal	lymph node	Lymph Node	Epithelial cells	Tumor
HCI002	1003582	TNBC	Basal	breast	Primary Tumor	Epithelial cells	Normal
HCI001	428301	TNBC	Basal	breast	Primary Tumor	Epithelial cells	Normal
BC09	3773778	TNBC	TNBC	breast	triple-negative breast cancer (TNBC)	Monocytes	Tumor
HCI002	852650	TNBC	Basal	breast	Primary Tumor	Epithelial cells	Normal
HCI002	1386688	TNBC	Basal	breast	Primary Tumor	Epithelial cells	Normal
HCI002	1753548	TNBC	Basal	breast	Primary Tumor	Adipocytes	Tumor
HCI010	1628811	TNBC	Basal	breast	Primary Tumor	Epithelial cells	Tumor
HCI002	721836	TNBC	Basal	breast	Primary Tumor	Epithelial cells	Normal
BC05	2352665	TNBC	HER2	breast	human epidermal growth factor receptor 2 positive (HER2+)	Epithelial cells	Tumor
HCI002	1521963	TNBC	Basal	breast	Primary Tumor	Epithelial cells	Normal
HCI010LU	1795822	Metastasis	Basal	Lung	Lung	Epithelial cells	Tumor
BC02	2594777	TNBC	luminal A	breast	estrogen receptor positive (ER+)	Epithelial cells	Normal
BC06	2604464	TNBC	HER2	breast	human epidermal growth factor receptor 2 positive (HER2+)	Epithelial cells	Tumor
BC05	2511214	TNBC	HER2	breast	human epidermal growth factor receptor 2 positive (HER2+)	Epithelial cells	Tumor
HCI002	734171	TNBC	Basal	breast	Primary Tumor	Epithelial cells	Tumor
PT084	584757	TNBC	TNBC	breast	breast	Epithelial cells	Tumor
HCI001	874138	TNBC	Basal	breast	Primary Tumor	Epithelial cells	Normal
HCI001LU	293505	Metastasis	Basal	Lung	Lung	Epithelial cells	Normal
HCI002	1290745	TNBC	Basal	breast	Primary Tumor	Epithelial cells	Normal
HCI002LU	725366	Metastasis	Basal	Lung	Lung	Epithelial cells	Normal
HCI002	338953	TNBC	Basal	breast	Primary Tumor	Adipocytes	Tumor
HCI002	1748649	TNBC	Basal	breast	Primary Tumor	Adipocytes	Tumor
BC08	2238512	TNBC	TNBC	breast	triple-negative breast cancer (TNBC)	Epithelial cells	Normal
HCI002LU	1159691	Metastasis	Basal	Lung	Lung	Adipocytes	Tumor
BC03LN	1969036	TNBC	luminal B	lymph node	double positive (ER+ and HER2+)	Epithelial cells	Tumor
BC06	3241753	TNBC	HER2	breast	human epidermal growth factor receptor 2 positive (HER2+)	Epithelial cells	Tumor
BC03	2369905	TNBC	luminal B	breast	double positive (ER+ and HER2+)	Epithelial cells	Tumor
HCI002LU	244813	Metastasis	Basal	Lung	Lung	Monocytes	Tumor
HCI010	2615724	TNBC	Basal	breast	Primary Tumor	Erythrocytes	Tumor
BC05	3858559	TNBC	HER2	breast	human epidermal growth factor receptor 2 positive (HER2+)	Epithelial cells	Tumor
PT039	773175	TNBC	TNBC	breast	breast	Fibroblasts	Normal
HCI002LU	1608788	Metastasis	Basal	Lung	Lung	Adipocytes	Tumor
BC10	3054696	TNBC	TNBC	breast	triple-negative breast cancer (TNBC)	Epithelial cells	Normal
BC05	1959140	TNBC	HER2	breast	human epidermal growth factor receptor 2 positive (HER2+)	Epithelial cells	Normal
HCI002LU	806038	Metastasis	Basal	Lung	Lung	Adipocytes	Tumor
HCI001	1971620	TNBC	Basal	breast	Primary Tumor	Epithelial cells	Tumor
HCI001LU	1176767	Metastasis	Basal	Lung	Lung	Epithelial cells	Tumor
HCI010LN	2848475	Metastasis	Basal	lymph node	Lymph Node	Epithelial cells	Tumor
HCI002	244132	TNBC	Basal	breast	Primary Tumor	Epithelial cells	Normal
BC10	2651721	TNBC	TNBC	breast	triple-negative breast cancer (TNBC)	Epithelial cells	Tumor
HCI010	1522118	TNBC	Basal	breast	Primary Tumor	Epithelial cells	Tumor
HCI010LN	822280	Metastasis	Basal	lymph node	Lymph Node	Epithelial cells	Tumor
HCI001	1469326	TNBC	Basal	breast	Primary Tumor	Epithelial cells	Tumor
PT058	1.06095e+06	TNBC	TNBC	breast	breast	CD8+ T-cells	Tumor
HCI010LU	435507	Metastasis	Basal	Lung	Lung	Epithelial cells	Tumor
PT039	980156	TNBC	TNBC	breast	breast	Epithelial cells	Tumor
HCI010	242090	TNBC	Basal	breast	Primary Tumor	Epithelial cells	Tumor
BC09	2478962	TNBC	TNBC	breast	triple-negative breast cancer (TNBC)	Macrophages	Normal
BC07LN	2543800	TNBC	TNBC	lymph node	triple-negative breast cancer (TNBC)	Erythrocytes	Normal
BC04	1593106	TNBC	HER2	breast	human epidermal growth factor receptor 2 positive (HER2+)	Epithelial cells	Tumor
BC07LN	1795762	TNBC	TNBC	lymph node	triple-negative breast cancer (TNBC)	Epithelial cells	Tumor
PT039	1.42314e+06	TNBC	TNBC	breast	breast	Epithelial cells	Tumor
HCI002LU	861625	Metastasis	Basal	Lung	Lung	Adipocytes	Tumor
HCI002	865701	TNBC	Basal	breast	Primary Tumor	Epithelial cells	Normal
BC02	2524904	TNBC	luminal A	breast	estrogen receptor positive (ER+)	Epithelial cells	Normal
PT089	601146	TNBC	TNBC	breast	breast	Fibroblasts	Tumor
PT039	2.5157e+06	TNBC	TNBC	breast	breast	Epithelial cells	Tumor
HCI010	1100641	TNBC	Basal	breast	Primary Tumor	Fibroblasts	Tumor
BC02	2144060	TNBC	luminal A	breast	estrogen receptor positive (ER+)	Epithelial cells	Normal
HCI010LU	1722159	Metastasis	Basal	Lung	Lung	Fibroblasts	Tumor
HCI002	1195590	TNBC	Basal	breast	Primary Tumor	Adipocytes	Tumor
HCI010LU	1285512	Metastasis	Basal	Lung	Lung	Fibroblasts	Tumor
HCI010	1236194	TNBC	Basal	breast	Primary Tumor	Erythrocytes	Tumor
HCI010LN	873230	Metastasis	Basal	lymph node	Lymph Node	Epithelial cells	Normal
HCI010LN	144638	Metastasis	Basal	lymph node	Lymph Node	Epithelial cells	Tumor
BC05	1806348	TNBC	HER2	breast	human epidermal growth factor receptor 2 positive (HER2+)	Epithelial cells	Tumor
HCI002	1618662	TNBC	Basal	breast	Primary Tumor	Epithelial cells	Normal
HCI002	1752751	TNBC	Basal	breast	Primary Tumor	Epithelial cells	Normal
PT084	2.25869e+06	TNBC	TNBC	breast	breast	CD8+ T-cells	Normal
HCI010LU	685345	Metastasis	Basal	Lung	Lung	Epithelial cells	Tumor
HCI010	1117175	TNBC	Basal	breast	Primary Tumor	Fibroblasts	Tumor
HCI010LU	1372269	Metastasis	Basal	Lung	Lung	Fibroblasts	Tumor
HCI010LU	1280118	Metastasis	Basal	Lung	Lung	Epithelial cells	Tumor
HCI010	1731291	TNBC	Basal	breast	Primary Tumor	Epithelial cells	Tumor
HCI001LU	2344010	Metastasis	Basal	Lung	Lung	Epithelial cells	Tumor
HCI010	1727125	TNBC	Basal	breast	Primary Tumor	Fibroblasts	Tumor
HCI010LU	2062154	Metastasis	Basal	Lung	Lung	Epithelial cells	Tumor
BC04	3974100	TNBC	HER2	breast	human epidermal growth factor receptor 2 positive (HER2+)	Macrophages	Normal
BC02	3498899	TNBC	luminal A	breast	estrogen receptor positive (ER+)	Epithelial cells	Normal
PT039	1.83228e+06	TNBC	TNBC	breast	breast	Epithelial cells	Tumor
HCI010	1168242	TNBC	Basal	breast	Primary Tumor	Erythrocytes	Tumor
HCI001	2058748	TNBC	Basal	breast	Primary Tumor	Epithelial cells	Tumor
HCI010	375770	TNBC	Basal	breast	Primary Tumor	Fibroblasts	Tumor
HCI002LU	692376	Metastasis	Basal	Lung	Lung	Epithelial cells	Normal
HCI010	1049909	TNBC	Basal	breast	Primary Tumor	Fibroblasts	Tumor
HCI010LU	52436	Metastasis	Basal	Lung	Lung	Macrophages	Normal
BC07	4593300	TNBC	TNBC	breast	triple-negative breast cancer (TNBC)	CD8+ T-cells	Normal
BC02	2398490	TNBC	luminal A	breast	estrogen receptor positive (ER+)	Epithelial cells	Normal
HCI010LU	213480	Metastasis	Basal	Lung	Lung	Epithelial cells	Tumor
HCI010	1511068	TNBC	Basal	breast	Primary Tumor	Erythrocytes	Tumor
HCI010	691122	TNBC	Basal	breast	Primary Tumor	Fibroblasts	Tumor
HCI002	1066028	TNBC	Basal	breast	Primary Tumor	Epithelial cells	Normal
HCI010LU	2251198	Metastasis	Basal	Lung	Lung	Epithelial cells	Tumor
BC02	3204389	TNBC	luminal A	breast	estrogen receptor positive (ER+)	Epithelial cells	Tumor
HCI002	312585	TNBC	Basal	breast	Primary Tumor	Epithelial cells	Tumor
HCI010LN	694714	Metastasis	Basal	lymph node	Lymph Node	Epithelial cells	Tumor
HCI010	933179	TNBC	Basal	breast	Primary Tumor	Erythrocytes	Tumor
HCI001	776503	TNBC	Basal	breast	Primary Tumor	Epithelial cells	Normal
HCI010LU	858741	Metastasis	Basal	Lung	Lung	Epithelial cells	Tumor
HCI010LU	281033	Metastasis	Basal	Lung	Lung	Epithelial cells	Tumor
HCI001LU	264448	Metastasis	Basal	Lung	Lung	Adipocytes	Normal
HCI002	1183723	TNBC	Basal	breast	Primary Tumor	Epithelial cells	Normal
BC07LN	2305358	TNBC	TNBC	lymph node	triple-negative breast cancer (TNBC)	Epithelial cells	Tumor
PT081	5.62095e+06	TNBC	TNBC	breast	breast	Epithelial cells	Tumor
HCI010LU	59070	Metastasis	Basal	Lung	Lung	Macrophages	Tumor
HCI010LN	116097	Metastasis	Basal	lymph node	Lymph Node	Epithelial cells	Tumor
HCI001	2400195	TNBC	Basal	breast	Primary Tumor	Epithelial cells	Tumor
HCI010LU	40292	Metastasis	Basal	Lung	Lung	Macrophages	Normal
HCI002LU	1854965	Metastasis	Basal	Lung	Lung	Epithelial cells	Normal
HCI002	1073488	TNBC	Basal	breast	Primary Tumor	Epithelial cells	Normal
HCI010LU	1254499	Metastasis	Basal	Lung	Lung	Epithelial cells	Tumor
HCI010LU	750008	Metastasis	Basal	Lung	Lung	Epithelial cells	Tumor
BC08	2153691	TNBC	TNBC	breast	triple-negative breast cancer (TNBC)	Epithelial cells	Normal
BC07LN	1942841	TNBC	TNBC	lymph node	triple-negative breast cancer (TNBC)	Epithelial cells	Tumor
BC05	2544711	TNBC	HER2	breast	human epidermal growth factor receptor 2 positive (HER2+)	Epithelial cells	Tumor
HCI010LU	1113932	Metastasis	Basal	Lung	Lung	Epithelial cells	Tumor
HCI002LU	730652	Metastasis	Basal	Lung	Lung	Epithelial cells	Normal
BC02	2073961	TNBC	luminal A	breast	estrogen receptor positive (ER+)	Epithelial cells	Normal
HCI002	204021	TNBC	Basal	breast	Primary Tumor	Epithelial cells	Tumor
HCI010LN	447597	Metastasis	Basal	lymph node	Lymph Node	Epithelial cells	Tumor
HCI001LU	1496973	Metastasis	Basal	Lung	Lung	Epithelial cells	Tumor
HCI010LN	897918	Metastasis	Basal	lymph node	Lymph Node	Epithelial cells	Normal
PT039	2.70914e+06	TNBC	TNBC	breast	breast	Macrophages	Normal
HCI010LU	1210744	Metastasis	Basal	Lung	Lung	Epithelial cells	Tumor
BC10	5634114	TNBC	TNBC	breast	triple-negative breast cancer (TNBC)	Epithelial cells	Tumor
HCI010	1566942	TNBC	Basal	breast	Primary Tumor	Epithelial cells	Tumor
HCI002LU	699767	Metastasis	Basal	Lung	Lung	Epithelial cells	Normal
HCI010	1400762	TNBC	Basal	breast	Primary Tumor	Erythrocytes	Tumor
HCI010LN	1052576	Metastasis	Basal	lymph node	Lymph Node	Epithelial cells	Tumor
HCI010LN	841957	Metastasis	Basal	lymph node	Lymph Node	Epithelial cells	Tumor
HCI002	1333782	TNBC	Basal	breast	Primary Tumor	Monocytes	Tumor
HCI002LU	1703867	Metastasis	Basal	Lung	Lung	Adipocytes	Normal
BC03	3059796	TNBC	luminal B	breast	double positive (ER+ and HER2+)	Epithelial cells	Tumor
HCI001	1634239	TNBC	Basal	breast	Primary Tumor	Epithelial cells	Tumor
HCI010LU	813523	Metastasis	Basal	Lung	Lung	Epithelial cells	Tumor
HCI010	828218	TNBC	Basal	breast	Primary Tumor	Fibroblasts	Tumor
PT081	577708	TNBC	TNBC	breast	breast	Epithelial cells	Tumor
PT084	927168	TNBC	TNBC	breast	breast	Epithelial cells	Tumor
HCI002	919562	TNBC	Basal	breast	Primary Tumor	Epithelial cells	Normal
HCI010	1715755	TNBC	Basal	breast	Primary Tumor	Erythrocytes	Tumor
HCI010	5322046	TNBC	Basal	breast	Primary Tumor	Erythrocytes	Tumor
HCI002	1513724	TNBC	Basal	breast	Primary Tumor	Adipocytes	Tumor
BC04	1968815	TNBC	HER2	breast	human epidermal growth factor receptor 2 positive (HER2+)	CD8+ T-cells	Normal
HCI010	1692467	TNBC	Basal	breast	Primary Tumor	Epithelial cells	Tumor
PT084	591803	TNBC	TNBC	breast	breast	Epithelial cells	Tumor
BC07LN	2758871	TNBC	TNBC	lymph node	triple-negative breast cancer (TNBC)	Epithelial cells	Tumor
HCI010LU	19866	Metastasis	Basal	Lung	Lung	Macrophages	Normal
HCI002LU	935890	Metastasis	Basal	Lung	Lung	Adipocytes	Tumor
BC03	2483079	TNBC	luminal B	breast	double positive (ER+ and HER2+)	Epithelial cells	Tumor
PT084	933669	TNBC	TNBC	breast	breast	Fibroblasts	Normal
BC05	3333531	TNBC	HER2	breast	human epidermal growth factor receptor 2 positive (HER2+)	Epithelial cells	Tumor
HCI002	144391	TNBC	Basal	breast	Primary Tumor	Monocytes	Tumor
HCI002	1290725	TNBC	Basal	breast	Primary Tumor	Monocytes	Tumor
HCI002	373236	TNBC	Basal	breast	Primary Tumor	Monocytes	Normal
HCI001	2243739	TNBC	Basal	breast	Primary Tumor	Epithelial cells	Tumor
HCI010	1751915	TNBC	Basal	breast	Primary Tumor	Epithelial cells	Tumor
PT039	1.63641e+06	TNBC	TNBC	breast	breast	Fibroblasts	Normal
BC07LN	1945153	TNBC	TNBC	lymph node	triple-negative breast cancer (TNBC)	Epithelial cells	Tumor
HCI001LU	977911	Metastasis	Basal	Lung	Lung	Epithelial cells	Tumor
HCI010LU	1254263	Metastasis	Basal	Lung	Lung	Epithelial cells	Tumor
BC07LN	2738081	TNBC	TNBC	lymph node	triple-negative breast cancer (TNBC)	Epithelial cells	Tumor
HCI010LU	119464	Metastasis	Basal	Lung	Lung	Macrophages	Tumor
BC06	4078055	TNBC	HER2	breast	human epidermal growth factor receptor 2 positive (HER2+)	Epithelial cells	Tumor
HCI010	1142990	TNBC	Basal	breast	Primary Tumor	Erythrocytes	Tumor
BC07LN	2444245	TNBC	TNBC	lymph node	triple-negative breast cancer (TNBC)	Epithelial cells	Tumor
BC08	2064241	TNBC	TNBC	breast	triple-negative breast cancer (TNBC)	Epithelial cells	Normal
HCI002	670438	TNBC	Basal	breast	Primary Tumor	Epithelial cells	Normal
HCI010LU	1937870	Metastasis	Basal	Lung	Lung	Epithelial cells	Tumor
HCI001	1856650	TNBC	Basal	breast	Primary Tumor	Epithelial cells	Tumor
HCI001LU	1550644	Metastasis	Basal	Lung	Lung	Epithelial cells	Tumor
BC03	2982601	TNBC	luminal B	breast	double positive (ER+ and HER2+)	Epithelial cells	Tumor
HCI001LU	1027802	Metastasis	Basal	Lung	Lung	Epithelial cells	Tumor
HCI010LU	813230	Metastasis	Basal	Lung	Lung	Epithelial cells	Tumor
HCI010	2068953	TNBC	Basal	breast	Primary Tumor	Epithelial cells	Tumor
HCI001	548721	TNBC	Basal	breast	Primary Tumor	Epithelial cells	Normal
HCI001	2324546	TNBC	Basal	breast	Primary Tumor	Epithelial cells	Tumor
HCI002LU	202213	Metastasis	Basal	Lung	Lung	Adipocytes	Tumor
HCI002	611759	TNBC	Basal	breast	Primary Tumor	Epithelial cells	Tumor
BC11	1996289	TNBC	TNBC	breast	triple-negative breast cancer (TNBC)	Epithelial cells	Normal
BC05	2116713	TNBC	HER2	breast	human epidermal growth factor receptor 2 positive (HER2+)	Epithelial cells	Tumor
BC05	2101147	TNBC	HER2	breast	human epidermal growth factor receptor 2 positive (HER2+)	Epithelial cells	Tumor
HCI010LN	687482	Metastasis	Basal	lymph node	Lymph Node	Epithelial cells	Tumor
HCI001LU	126075	Metastasis	Basal	Lung	Lung	Monocytes	Normal
HCI002LU	1178693	Metastasis	Basal	Lung	Lung	Epithelial cells	Normal
HCI010	1274707	TNBC	Basal	breast	Primary Tumor	Epithelial cells	Tumor
HCI010LU	86451	Metastasis	Basal	Lung	Lung	Epithelial cells	Normal
BC05	2086915	TNBC	HER2	breast	human epidermal growth factor receptor 2 positive (HER2+)	Epithelial cells	Tumor
BC05	2249067	TNBC	HER2	breast	human epidermal growth factor receptor 2 positive (HER2+)	Epithelial cells	Tumor
HCI002	1064255	TNBC	Basal	breast	Primary Tumor	Epithelial cells	Normal
HCI002	1044617	TNBC	Basal	breast	Primary Tumor	Epithelial cells	Normal
HCI002	996960	TNBC	Basal	breast	Primary Tumor	Epithelial cells	Normal
HCI002LU	1393283	Metastasis	Basal	Lung	Lung	Epithelial cells	Normal
PT084	479931	TNBC	TNBC	breast	breast	CD8+ T-cells	Normal
HCI002LU	1049111	Metastasis	Basal	Lung	Lung	Epithelial cells	Normal
BC03LN	4253833	TNBC	luminal B	lymph node	double positive (ER+ and HER2+)	B-cells	Normal
HCI001	1863945	TNBC	Basal	breast	Primary Tumor	Epithelial cells	Tumor
HCI002LU	586489	Metastasis	Basal	Lung	Lung	Epithelial cells	Normal
PT089	536078	TNBC	TNBC	breast	breast	Fibroblasts	Tumor
BC04	2423860	TNBC	HER2	breast	human epidermal growth factor receptor 2 positive (HER2+)	Epithelial cells	Tumor
HCI002	1465221	TNBC	Basal	breast	Primary Tumor	Adipocytes	Tumor
HCI002	1401241	TNBC	Basal	breast	Primary Tumor	Epithelial cells	Normal
PT081	275613	TNBC	TNBC	breast	breast	Epithelial cells	Normal
HCI002	799539	TNBC	Basal	breast	Primary Tumor	Epithelial cells	Normal
HCI010LU	559337	Metastasis	Basal	Lung	Lung	Epithelial cells	Tumor
HCI010	1518722	TNBC	Basal	breast	Primary Tumor	Fibroblasts	Tumor
HCI002LU	984725	Metastasis	Basal	Lung	Lung	Adipocytes	Tumor
HCI001	564991	TNBC	Basal	breast	Primary Tumor	Epithelial cells	Normal
HCI002LU	1574100	Metastasis	Basal	Lung	Lung	Epithelial cells	Normal
BC05	2665425	TNBC	HER2	breast	human epidermal growth factor receptor 2 positive (HER2+)	Epithelial cells	Tumor
HCI002	985980	TNBC	Basal	breast	Primary Tumor	Epithelial cells	Normal
BC03	2018976	TNBC	luminal B	breast	double positive (ER+ and HER2+)	CD8+ T-cells	Normal
PT081	453501	TNBC	TNBC	breast	breast	Epithelial cells	Tumor
PT089	590311	TNBC	TNBC	breast	breast	Epithelial cells	Tumor
PT089	677262	TNBC	TNBC	breast	breast	Epithelial cells	Tumor
HCI001LU	2195934	Metastasis	Basal	Lung	Lung	Epithelial cells	Tumor
HCI010LN	1412218	Metastasis	Basal	lymph node	Lymph Node	Epithelial cells	Tumor
HCI002	1363863	TNBC	Basal	breast	Primary Tumor	Adipocytes	Normal
BC04	2037706	TNBC	HER2	breast	human epidermal growth factor receptor 2 positive (HER2+)	Epithelial cells	Tumor
HCI001	248455	TNBC	Basal	breast	Primary Tumor	Epithelial cells	Normal
PT058	1.40475e+06	TNBC	TNBC	breast	breast	Epithelial cells	Normal
HCI002	915688	TNBC	Basal	breast	Primary Tumor	Epithelial cells	Normal
HCI010	1286754	TNBC	Basal	breast	Primary Tumor	Epithelial cells	Tumor
HCI002	853212	TNBC	Basal	breast	Primary Tumor	Epithelial cells	Normal
HCI002LU	1255014	Metastasis	Basal	Lung	Lung	Epithelial cells	Normal
PT039	2.61571e+06	TNBC	TNBC	breast	breast	Epithelial cells	Tumor
BC09	4174660	TNBC	TNBC	breast	triple-negative breast cancer (TNBC)	Fibroblasts	Normal
HCI002LU	580615	Metastasis	Basal	Lung	Lung	Adipocytes	Tumor
PT081	6.10846e+06	TNBC	TNBC	breast	breast	Epithelial cells	Tumor
PT039	3.40246e+06	TNBC	TNBC	breast	breast	Epithelial cells	Tumor
PT089	689454	TNBC	TNBC	breast	breast	Fibroblasts	Tumor
HCI010	318169	TNBC	Basal	breast	Primary Tumor	Erythrocytes	Tumor
HCI010	816728	TNBC	Basal	breast	Primary Tumor	Fibroblasts	Tumor
HCI002	313157	TNBC	Basal	breast	Primary Tumor	Epithelial cells	Normal
HCI002	1217048	TNBC	Basal	breast	Primary Tumor	Epithelial cells	Normal
HCI002	1156371	TNBC	Basal	breast	Primary Tumor	Epithelial cells	Normal
PT058	1.37959e+06	TNBC	TNBC	breast	breast	Macrophages	Tumor
PT126	496601	TNBC	TNBC	breast	breast	Epithelial cells	Normal
HCI002	120238	TNBC	Basal	breast	Primary Tumor	Epithelial cells	Tumor
BC03	2830070	TNBC	luminal B	breast	double positive (ER+ and HER2+)	Monocytes	Normal
BC04	2561987	TNBC	HER2	breast	human epidermal growth factor receptor 2 positive (HER2+)	Epithelial cells	Tumor
HCI002	354972	TNBC	Basal	breast	Primary Tumor	Epithelial cells	Normal
HCI002	932717	TNBC	Basal	breast	Primary Tumor	Epithelial cells	Normal
HCI001	204662	TNBC	Basal	breast	Primary Tumor	Epithelial cells	Normal
HCI002	899280	TNBC	Basal	breast	Primary Tumor	Epithelial cells	Normal
BC04	2395321	TNBC	HER2	breast	human epidermal growth factor receptor 2 positive (HER2+)	Epithelial cells	Tumor
BC03LN	2385045	TNBC	luminal B	lymph node	double positive (ER+ and HER2+)	Erythrocytes	Normal
HCI010	652573	TNBC	Basal	breast	Primary Tumor	Fibroblasts	Tumor
BC05	2308695	TNBC	HER2	breast	human epidermal growth factor receptor 2 positive (HER2+)	Epithelial cells	Tumor
HCI001	1925862	TNBC	Basal	breast	Primary Tumor	Epithelial cells	Tumor
BC01	2502137	TNBC	luminal A	breast	estrogen receptor positive (ER+)	Epithelial cells	Tumor
PT089	2.36537e+06	TNBC	TNBC	breast	breast	Macrophages	Tumor
HCI010	912611	TNBC	Basal	breast	Primary Tumor	Fibroblasts	Tumor
PT089	1.39182e+06	TNBC	TNBC	breast	breast	Epithelial cells	Tumor
BC07	2107211	TNBC	TNBC	breast	triple-negative breast cancer (TNBC)	Endothelial cells	Normal
BC05	2806423	TNBC	HER2	breast	human epidermal growth factor receptor 2 positive (HER2+)	Epithelial cells	Normal
HCI002	471670	TNBC	Basal	breast	Primary Tumor	Epithelial cells	Normal
HCI001	1296720	TNBC	Basal	breast	Primary Tumor	Epithelial cells	Tumor
BC05	1851219	TNBC	HER2	breast	human epidermal growth factor receptor 2 positive (HER2+)	Epithelial cells	Tumor
BC07	3539051	TNBC	TNBC	breast	triple-negative breast cancer (TNBC)	Epithelial cells	Tumor
PT039	730152	TNBC	TNBC	breast	breast	Fibroblasts	Normal
PT089	1.73804e+06	TNBC	TNBC	breast	breast	Epithelial cells	Tumor
HCI001LU	631287	Metastasis	Basal	Lung	Lung	Epithelial cells	Tumor
HCI010	1505466	TNBC	Basal	breast	Primary Tumor	Fibroblasts	Tumor
HCI001LU	1378616	Metastasis	Basal	Lung	Lung	Epithelial cells	Tumor
PT089	1.84374e+06	TNBC	TNBC	breast	breast	Macrophages	Tumor
PT039	2.24532e+06	TNBC	TNBC	breast	breast	Epithelial cells	Tumor
BC05	2525561	TNBC	HER2	breast	human epidermal growth factor receptor 2 positive (HER2+)	Epithelial cells	Tumor
BC03	3250674	TNBC	luminal B	breast	double positive (ER+ and HER2+)	Epithelial cells	Tumor
HCI002	193735	TNBC	Basal	breast	Primary Tumor	Epithelial cells	Tumor
HCI001LU	269303	Metastasis	Basal	Lung	Lung	Epithelial cells	Normal
HCI002	1358634	TNBC	Basal	breast	Primary Tumor	Epithelial cells	Normal
HCI010	1374335	TNBC	Basal	breast	Primary Tumor	Epithelial cells	Tumor
HCI001LU	1475836	Metastasis	Basal	Lung	Lung	Epithelial cells	Tumor
HCI001LU	1537400	Metastasis	Basal	Lung	Lung	Epithelial cells	Tumor
HCI001	440696	TNBC	Basal	breast	Primary Tumor	Epithelial cells	Tumor
BC04	1768663	TNBC	HER2	breast	human epidermal growth factor receptor 2 positive (HER2+)	Epithelial cells	Tumor
PT089	1.83324e+06	TNBC	TNBC	breast	breast	Fibroblasts	Tumor
BC09	4040573	TNBC	TNBC	breast	triple-negative breast cancer (TNBC)	Epithelial cells	Tumor
BC03LN	3139928	TNBC	luminal B	lymph node	double positive (ER+ and HER2+)	Erythrocytes	Normal
HCI002LU	1333681	Metastasis	Basal	Lung	Lung	Epithelial cells	Normal
HCI001	2173190	TNBC	Basal	breast	Primary Tumor	Epithelial cells	Tumor
BC05	1975431	TNBC	HER2	breast	human epidermal growth factor receptor 2 positive (HER2+)	Epithelial cells	Normal
HCI002	751061	TNBC	Basal	breast	Primary Tumor	Epithelial cells	Normal
PT089	1.06303e+06	TNBC	TNBC	breast	breast	Epithelial cells	Tumor
HCI001LU	212738	Metastasis	Basal	Lung	Lung	Epithelial cells	Normal
BC07	3382909	TNBC	TNBC	breast	triple-negative breast cancer (TNBC)	Epithelial cells	Tumor
HCI010	1280978	TNBC	Basal	breast	Primary Tumor	Fibroblasts	Tumor
PT058	579399	TNBC	TNBC	breast	breast	CD8+ T-cells	Tumor
HCI010LN	384767	Metastasis	Basal	lymph node	Lymph Node	Epithelial cells	Tumor
HCI010LU	673553	Metastasis	Basal	Lung	Lung	Epithelial cells	Tumor
HCI010LU	137421	Metastasis	Basal	Lung	Lung	Epithelial cells	Tumor
BC09	3023131	TNBC	TNBC	breast	triple-negative breast cancer (TNBC)	Macrophages	Normal
HCI010	1255992	TNBC	Basal	breast	Primary Tumor	Erythrocytes	Tumor
BC09	3435763	TNBC	TNBC	breast	triple-negative breast cancer (TNBC)	CD8+ T-cells	Normal
BC07LN	3509923	TNBC	TNBC	lymph node	triple-negative breast cancer (TNBC)	CD8+ T-cells	Normal
BC11	2139747	TNBC	TNBC	breast	triple-negative breast cancer (TNBC)	Epithelial cells	Normal
HCI010	4466253	TNBC	Basal	breast	Primary Tumor	Erythrocytes	Tumor
HCI010LN	668417	Metastasis	Basal	lymph node	Lymph Node	Epithelial cells	Tumor
HCI002	531013	TNBC	Basal	breast	Primary Tumor	Epithelial cells	Normal
HCI010LU	651645	Metastasis	Basal	Lung	Lung	Epithelial cells	Tumor
BC05	3235780	TNBC	HER2	breast	human epidermal growth factor receptor 2 positive (HER2+)	Epithelial cells	Tumor
HCI002LU	684691	Metastasis	Basal	Lung	Lung	Adipocytes	Tumor
HCI010LN	612219	Metastasis	Basal	lymph node	Lymph Node	Epithelial cells	Tumor
PT084	311266	TNBC	TNBC	breast	breast	Epithelial cells	Tumor
PT039	1.52932e+06	TNBC	TNBC	breast	breast	Fibroblasts	Tumor
BC02	1689236	TNBC	luminal A	breast	estrogen receptor positive (ER+)	Epithelial cells	Normal
HCI001	703188	TNBC	Basal	breast	Primary Tumor	Adipocytes	Normal
HCI002	1602288	TNBC	Basal	breast	Primary Tumor	Epithelial cells	Normal
PT058	525184	TNBC	TNBC	breast	breast	Fibroblasts	Tumor
BC03LN	2383563	TNBC	luminal B	lymph node	double positive (ER+ and HER2+)	Erythrocytes	Normal
HCI010LU	1292142	Metastasis	Basal	Lung	Lung	Epithelial cells	Tumor
HCI010LU	997175	Metastasis	Basal	Lung	Lung	Epithelial cells	Tumor
HCI002	888390	TNBC	Basal	breast	Primary Tumor	Epithelial cells	Normal
PT089	713915	TNBC	TNBC	breast	breast	Epithelial cells	Tumor
HCI010	1693799	TNBC	Basal	breast	Primary Tumor	Erythrocytes	Tumor
PT058	767442	TNBC	TNBC	breast	breast	CD8+ T-cells	Tumor
HCI002	1054808	TNBC	Basal	breast	Primary Tumor	Epithelial cells	Normal
HCI010	730622	TNBC	Basal	breast	Primary Tumor	Fibroblasts	Tumor
BC07	2913212	TNBC	TNBC	breast	triple-negative breast cancer (TNBC)	Epithelial cells	Normal
BC03LN	2118281	TNBC	luminal B	lymph node	double positive (ER+ and HER2+)	Erythrocytes	Normal
HCI010	616308	TNBC	Basal	breast	Primary Tumor	Fibroblasts	Tumor
HCI001	1073749	TNBC	Basal	breast	Primary Tumor	Epithelial cells	Tumor
BC09	4134634	TNBC	TNBC	breast	triple-negative breast cancer (TNBC)	CD8+ T-cells	Normal
HCI010LU	1555956	Metastasis	Basal	Lung	Lung	Epithelial cells	Tumor
PT058	384459	TNBC	TNBC	breast	breast	CD8+ T-cells	Tumor
HCI001	359711	TNBC	Basal	breast	Primary Tumor	Epithelial cells	Normal
PT081	173723	TNBC	TNBC	breast	breast	Epithelial cells	Normal
HCI001	57783	TNBC	Basal	breast	Primary Tumor	Epithelial cells	Normal
BC10	1064225	TNBC	TNBC	breast	triple-negative breast cancer (TNBC)	Epithelial cells	Normal
HCI001	839934	TNBC	Basal	breast	Primary Tumor	Epithelial cells	Tumor
HCI010	770515	TNBC	Basal	breast	Primary Tumor	Fibroblasts	Tumor
HCI001	1080427	TNBC	Basal	breast	Primary Tumor	Epithelial cells	Tumor
HCI001LU	2474917	Metastasis	Basal	Lung	Lung	Epithelial cells	Tumor
HCI010LU	778604	Metastasis	Basal	Lung	Lung	Fibroblasts	Tumor
HCI010LN	199888	Metastasis	Basal	lymph node	Lymph Node	Epithelial cells	Normal
HCI002LU	732514	Metastasis	Basal	Lung	Lung	Epithelial cells	Normal
HCI001LU	2450845	Metastasis	Basal	Lung	Lung	Epithelial cells	Tumor
HCI002	872705	TNBC	Basal	breast	Primary Tumor	Epithelial cells	Normal
HCI001	67814	TNBC	Basal	breast	Primary Tumor	Monocytes	Normal
BC07LN	2422082	TNBC	TNBC	lymph node	triple-negative breast cancer (TNBC)	B-cells	Normal
PT126	1.32983e+06	TNBC	TNBC	breast	breast	Epithelial cells	Tumor
HCI001LU	1250064	Metastasis	Basal	Lung	Lung	Epithelial cells	Tumor
BC05	2739939	TNBC	HER2	breast	human epidermal growth factor receptor 2 positive (HER2+)	Epithelial cells	Normal
BC05	2426047	TNBC	HER2	breast	human epidermal growth factor receptor 2 positive (HER2+)	Epithelial cells	Normal
HCI001LU	1353930	Metastasis	Basal	Lung	Lung	Epithelial cells	Tumor
HCI001LU	1415408	Metastasis	Basal	Lung	Lung	Epithelial cells	Tumor
BC07	1421479	TNBC	TNBC	breast	triple-negative breast cancer (TNBC)	Epithelial cells	Tumor
HCI002	875279	TNBC	Basal	breast	Primary Tumor	Epithelial cells	Normal
HCI010LN	1179856	Metastasis	Basal	lymph node	Lymph Node	Epithelial cells	Tumor
HCI010LN	1026143	Metastasis	Basal	lymph node	Lymph Node	Epithelial cells	Tumor
HCI001	1089788	TNBC	Basal	breast	Primary Tumor	Epithelial cells	Tumor
BC05	2482611	TNBC	HER2	breast	human epidermal growth factor receptor 2 positive (HER2+)	Epithelial cells	Normal
PT039	1.13138e+06	TNBC	TNBC	breast	breast	Epithelial cells	Tumor
HCI002	1324741	TNBC	Basal	breast	Primary Tumor	Adipocytes	Tumor
BC07	3118750	TNBC	TNBC	breast	triple-negative breast cancer (TNBC)	Fibroblasts	Normal
PT084	807287	TNBC	TNBC	breast	breast	Macrophages	Normal
HCI010	974017	TNBC	Basal	breast	Primary Tumor	Fibroblasts	Tumor
HCI002LU	784723	Metastasis	Basal	Lung	Lung	Adipocytes	Tumor
HCI002LU	791054	Metastasis	Basal	Lung	Lung	Epithelial cells	Normal
BC09	3080163	TNBC	TNBC	breast	triple-negative breast cancer (TNBC)	Macrophages	Normal
BC06	2262170	TNBC	HER2	breast	human epidermal growth factor receptor 2 positive (HER2+)	B-cells	Normal
HCI010	976596	TNBC	Basal	breast	Primary Tumor	Erythrocytes	Tumor
HCI010	1024958	TNBC	Basal	breast	Primary Tumor	Epithelial cells	Tumor
BC09	2482483	TNBC	TNBC	breast	triple-negative breast cancer (TNBC)	CD8+ T-cells	Normal
HCI002	156677	TNBC	Basal	breast	Primary Tumor	Epithelial cells	Normal
HCI010	1188070	TNBC	Basal	breast	Primary Tumor	Fibroblasts	Tumor
PT039	3.09294e+06	TNBC	TNBC	breast	breast	Epithelial cells	Tumor
HCI010	2589647	TNBC	Basal	breast	Primary Tumor	Fibroblasts	Tumor
PT039	1.33113e+06	TNBC	TNBC	breast	breast	Epithelial cells	Tumor
HCI010	770874	TNBC	Basal	breast	Primary Tumor	Fibroblasts	Tumor
HCI002	809210	TNBC	Basal	breast	Primary Tumor	Epithelial cells	Normal
PT039	1.59925e+06	TNBC	TNBC	breast	breast	Fibroblasts	Normal
BC03LN	4300757	TNBC	luminal B	lymph node	double positive (ER+ and HER2+)	Erythrocytes	Normal
HCI002	960044	TNBC	Basal	breast	Primary Tumor	Monocytes	Normal
HCI010LU	1078509	Metastasis	Basal	Lung	Lung	Epithelial cells	Tumor
BC09	5982050	TNBC	TNBC	breast	triple-negative breast cancer (TNBC)	CD8+ T-cells	Normal
HCI010	1634858	TNBC	Basal	breast	Primary Tumor	Fibroblasts	Tumor
PT089	854586	TNBC	TNBC	breast	breast	Epithelial cells	Tumor
PT084	477098	TNBC	TNBC	breast	breast	Epithelial cells	Tumor
HCI002	971540	TNBC	Basal	breast	Primary Tumor	Epithelial cells	Normal
BC01	2774097	TNBC	luminal A	breast	estrogen receptor positive (ER+)	Epithelial cells	Tumor
HCI010LU	607069	Metastasis	Basal	Lung	Lung	Epithelial cells	Tumor
BC08	1801495	TNBC	TNBC	breast	triple-negative breast cancer (TNBC)	Epithelial cells	Normal
HCI010	528272	TNBC	Basal	breast	Primary Tumor	Fibroblasts	Tumor
HCI002LU	645032	Metastasis	Basal	Lung	Lung	Epithelial cells	Normal
HCI002	798204	TNBC	Basal	breast	Primary Tumor	Epithelial cells	Normal
HCI002	205751	TNBC	Basal	breast	Primary Tumor	Epithelial cells	Tumor
HCI002	504871	TNBC	Basal	breast	Primary Tumor	Epithelial cells	Normal
HCI002	819389	TNBC	Basal	breast	Primary Tumor	Epithelial cells	Normal
HCI002	806392	TNBC	Basal	breast	Primary Tumor	Epithelial cells	Normal
HCI010LU	1145426	Metastasis	Basal	Lung	Lung	Epithelial cells	Tumor
PT081	387832	TNBC	TNBC	breast	breast	Epithelial cells	Tumor
HCI002	1925519	TNBC	Basal	breast	Primary Tumor	Epithelial cells	Normal
BC07	3496096	TNBC	TNBC	breast	triple-negative breast cancer (TNBC)	CD8+ T-cells	Normal
BC03	1193533	TNBC	luminal B	breast	double positive (ER+ and HER2+)	CD8+ T-cells	Normal
HCI010LU	692022	Metastasis	Basal	Lung	Lung	Epithelial cells	Tumor
HCI001LU	1503116	Metastasis	Basal	Lung	Lung	Epithelial cells	Tumor
PT039	1.33761e+06	TNBC	TNBC	breast	breast	Epithelial cells	Tumor
BC09	3464526	TNBC	TNBC	breast	triple-negative breast cancer (TNBC)	CD8+ T-cells	Normal
HCI001	231000	TNBC	Basal	breast	Primary Tumor	Epithelial cells	Normal
BC05	2071855	TNBC	HER2	breast	human epidermal growth factor receptor 2 positive (HER2+)	Epithelial cells	Normal
HCI002	1016662	TNBC	Basal	breast	Primary Tumor	Epithelial cells	Normal
BC06	100638	TNBC	HER2	breast	human epidermal growth factor receptor 2 positive (HER2+)	Epithelial cells	Normal
BC02	2483387	TNBC	luminal A	breast	estrogen receptor positive (ER+)	Epithelial cells	Normal
HCI002LU	1147006	Metastasis	Basal	Lung	Lung	Adipocytes	Tumor
HCI001	2106854	TNBC	Basal	breast	Primary Tumor	Epithelial cells	Tumor
HCI002LU	702024	Metastasis	Basal	Lung	Lung	Adipocytes	Tumor
HCI002	200104	TNBC	Basal	breast	Primary Tumor	Epithelial cells	Tumor
HCI010	546464	TNBC	Basal	breast	Primary Tumor	Epithelial cells	Tumor
HCI002	417828	TNBC	Basal	breast	Primary Tumor	Epithelial cells	Normal
HCI002	1045681	TNBC	Basal	breast	Primary Tumor	Epithelial cells	Normal
HCI010	720331	TNBC	Basal	breast	Primary Tumor	Epithelial cells	Tumor
HCI010	1369245	TNBC	Basal	breast	Primary Tumor	Epithelial cells	Tumor
HCI002LU	682165	Metastasis	Basal	Lung	Lung	Monocytes	Normal
HCI001	944216	TNBC	Basal	breast	Primary Tumor	Epithelial cells	Tumor
PT058	486008	TNBC	TNBC	breast	breast	CD8+ T-cells	Tumor
HCI002LU	1445383	Metastasis	Basal	Lung	Lung	Adipocytes	Tumor
HCI002	1640847	TNBC	Basal	breast	Primary Tumor	Epithelial cells	Normal
HCI001	1820035	TNBC	Basal	breast	Primary Tumor	Epithelial cells	Tumor
BC04	2149705	TNBC	HER2	breast	human epidermal growth factor receptor 2 positive (HER2+)	Epithelial cells	Tumor
BC03LN	2662981	TNBC	luminal B	lymph node	double positive (ER+ and HER2+)	B-cells	Normal
HCI001LU	1137908	Metastasis	Basal	Lung	Lung	Epithelial cells	Tumor
HCI001LU	731035	Metastasis	Basal	Lung	Lung	Epithelial cells	Normal
HCI001LU	342414	Metastasis	Basal	Lung	Lung	Epithelial cells	Tumor
PT084	1.59738e+06	TNBC	TNBC	breast	breast	Epithelial cells	Normal
HCI010	547982	TNBC	Basal	breast	Primary Tumor	Fibroblasts	Tumor
HCI002	1245578	TNBC	Basal	breast	Primary Tumor	Epithelial cells	Normal
HCI002	824544	TNBC	Basal	breast	Primary Tumor	Epithelial cells	Normal
HCI001LU	1000231	Metastasis	Basal	Lung	Lung	Epithelial cells	Tumor
HCI001LU	450025	Metastasis	Basal	Lung	Lung	Epithelial cells	Normal
HCI010LN	787136	Metastasis	Basal	lymph node	Lymph Node	Epithelial cells	Tumor
HCI002	1514163	TNBC	Basal	breast	Primary Tumor	Epithelial cells	Normal
PT084	727447	TNBC	TNBC	breast	breast	Epithelial cells	Tumor
HCI002	1531337	TNBC	Basal	breast	Primary Tumor	Epithelial cells	Normal
HCI001LU	355503	Metastasis	Basal	Lung	Lung	Epithelial cells	Tumor
BC03	2407968	TNBC	luminal B	breast	double positive (ER+ and HER2+)	Epithelial cells	Tumor
HCI002	1013629	TNBC	Basal	breast	Primary Tumor	Epithelial cells	Normal
HCI010LU	21459	Metastasis	Basal	Lung	Lung	Monocytes	Normal
BC04	1192243	TNBC	HER2	breast	human epidermal growth factor receptor 2 positive (HER2+)	Epithelial cells	Tumor
HCI002	352709	TNBC	Basal	breast	Primary Tumor	Epithelial cells	Normal
HCI010LN	2371641	Metastasis	Basal	lymph node	Lymph Node	Epithelial cells	Tumor
HCI010	2743232	TNBC	Basal	breast	Primary Tumor	Monocytes	Tumor
BC03LN	2801313	TNBC	luminal B	lymph node	double positive (ER+ and HER2+)	Epithelial cells	Tumor
BC09	364456	TNBC	TNBC	breast	triple-negative breast cancer (TNBC)	Monocytes	Normal
HCI010	677722	TNBC	Basal	breast	Primary Tumor	Erythrocytes	Tumor
HCI010	5218469	TNBC	Basal	breast	Primary Tumor	Fibroblasts	Tumor
HCI010	1644486	TNBC	Basal	breast	Primary Tumor	Fibroblasts	Tumor
HCI001	239947	TNBC	Basal	breast	Primary Tumor	Epithelial cells	Normal
HCI002	2069796	TNBC	Basal	breast	Primary Tumor	Epithelial cells	Normal
HCI001LU	1823102	Metastasis	Basal	Lung	Lung	Epithelial cells	Tumor
HCI010	1563409	TNBC	Basal	breast	Primary Tumor	Fibroblasts	Tumor
HCI010LU	1880894	Metastasis	Basal	Lung	Lung	Epithelial cells	Tumor
HCI002	2185983	TNBC	Basal	breast	Primary Tumor	Adipocytes	Tumor
HCI001LU	77062	Metastasis	Basal	Lung	Lung	Monocytes	Normal
HCI010	135543	TNBC	Basal	breast	Primary Tumor	Epithelial cells	Tumor
BC07LN	2610465	TNBC	TNBC	lymph node	triple-negative breast cancer (TNBC)	Epithelial cells	Tumor
PT089	1.01122e+06	TNBC	TNBC	breast	breast	Fibroblasts	Tumor
BC05	2132300	TNBC	HER2	breast	human epidermal growth factor receptor 2 positive (HER2+)	Epithelial cells	Normal
HCI002	386810	TNBC	Basal	breast	Primary Tumor	Epithelial cells	Normal
HCI010	744063	TNBC	Basal	breast	Primary Tumor	Erythrocytes	Tumor
HCI001LU	337982	Metastasis	Basal	Lung	Lung	Epithelial cells	Tumor
HCI002	1218687	TNBC	Basal	breast	Primary Tumor	Epithelial cells	Normal
HCI001	521997	TNBC	Basal	breast	Primary Tumor	Epithelial cells	Normal
HCI010	761522	TNBC	Basal	breast	Primary Tumor	Erythrocytes	Tumor
HCI002	160676	TNBC	Basal	breast	Primary Tumor	Epithelial cells	Tumor
HCI010	2801678	TNBC	Basal	breast	Primary Tumor	Erythrocytes	Tumor
BC09	3194341	TNBC	TNBC	breast	triple-negative breast cancer (TNBC)	Macrophages	Normal
HCI001	1835939	TNBC	Basal	breast	Primary Tumor	Epithelial cells	Tumor
HCI010	1640537	TNBC	Basal	breast	Primary Tumor	Fibroblasts	Tumor
BC01	3633570	TNBC	luminal A	breast	estrogen receptor positive (ER+)	Epithelial cells	Tumor
HCI010LU	2045063	Metastasis	Basal	Lung	Lung	Epithelial cells	Tumor
HCI010LN	1018193	Metastasis	Basal	lymph node	Lymph Node	Epithelial cells	Tumor
HCI002	654890	TNBC	Basal	breast	Primary Tumor	Epithelial cells	Normal
HCI001	172842	TNBC	Basal	breast	Primary Tumor	Monocytes	Normal
HCI002	828803	TNBC	Basal	breast	Primary Tumor	Epithelial cells	Normal
BC09	1772421	TNBC	TNBC	breast	triple-negative breast cancer (TNBC)	Macrophages	Normal
BC06	4432321	TNBC	HER2	breast	human epidermal growth factor receptor 2 positive (HER2+)	B-cells	Normal
HCI010	651079	TNBC	Basal	breast	Primary Tumor	Epithelial cells	Tumor
BC04	2709164	TNBC	HER2	breast	human epidermal growth factor receptor 2 positive (HER2+)	Epithelial cells	Tumor
HCI002LU	613284	Metastasis	Basal	Lung	Lung	Adipocytes	Tumor
PT039	411513	TNBC	TNBC	breast	breast	Epithelial cells	Normal
PT039	1.26158e+06	TNBC	TNBC	breast	breast	Fibroblasts	Normal
PT039	2.14509e+06	TNBC	TNBC	breast	breast	Epithelial cells	Tumor
HCI010LN	540562	Metastasis	Basal	lymph node	Lymph Node	Epithelial cells	Tumor
HCI002	465979	TNBC	Basal	breast	Primary Tumor	Adipocytes	Tumor
BC07LN	3239367	TNBC	TNBC	lymph node	triple-negative breast cancer (TNBC)	Macrophages	Normal
PT081	452952	TNBC	TNBC	breast	breast	Epithelial cells	Tumor
HCI002	1817719	TNBC	Basal	breast	Primary Tumor	Monocytes	Normal
HCI010	1696758	TNBC	Basal	breast	Primary Tumor	Erythrocytes	Tumor
PT084	2.06396e+06	TNBC	TNBC	breast	breast	Epithelial cells	Tumor
HCI010LU	1255721	Metastasis	Basal	Lung	Lung	Epithelial cells	Tumor
HCI010LU	744677	Metastasis	Basal	Lung	Lung	Epithelial cells	Tumor
BC03	2160494	TNBC	luminal B	breast	double positive (ER+ and HER2+)	CD8+ T-cells	Normal
HCI002	323912	TNBC	Basal	breast	Primary Tumor	Epithelial cells	Normal
HCI010LU	163648	Metastasis	Basal	Lung	Lung	Epithelial cells	Tumor
PT126	1.76594e+06	TNBC	TNBC	breast	breast	Epithelial cells	Tumor
HCI002	756557	TNBC	Basal	breast	Primary Tumor	Epithelial cells	Normal
BC03	1719834	TNBC	luminal B	breast	double positive (ER+ and HER2+)	B-cells	Normal
HCI001LU	1645859	Metastasis	Basal	Lung	Lung	Epithelial cells	Tumor
HCI010LN	1112745	Metastasis	Basal	lymph node	Lymph Node	Epithelial cells	Tumor
HCI002	1226193	TNBC	Basal	breast	Primary Tumor	Epithelial cells	Normal
HCI001LU	452498	Metastasis	Basal	Lung	Lung	Epithelial cells	Tumor
HCI002LU	584746	Metastasis	Basal	Lung	Lung	Adipocytes	Tumor
PT126	1.42164e+06	TNBC	TNBC	breast	breast	Epithelial cells	Tumor
HCI002LU	943407	Metastasis	Basal	Lung	Lung	Adipocytes	Tumor
HCI001	521878	TNBC	Basal	breast	Primary Tumor	Epithelial cells	Tumor
HCI010	828509	TNBC	Basal	breast	Primary Tumor	Fibroblasts	Tumor
BC04	3622284	TNBC	HER2	breast	human epidermal growth factor receptor 2 positive (HER2+)	Epithelial cells	Normal
HCI002LU	377100	Metastasis	Basal	Lung	Lung	Adipocytes	Tumor
HCI002	33430	TNBC	Basal	breast	Primary Tumor	Epithelial cells	Normal
HCI001LU	1330006	Metastasis	Basal	Lung	Lung	Epithelial cells	Tumor
HCI010LU	1843942	Metastasis	Basal	Lung	Lung	Fibroblasts	Tumor
HCI002	623681	TNBC	Basal	breast	Primary Tumor	Epithelial cells	Normal
BC05	2850911	TNBC	HER2	breast	human epidermal growth factor receptor 2 positive (HER2+)	Epithelial cells	Tumor
HCI002	942534	TNBC	Basal	breast	Primary Tumor	Epithelial cells	Normal
HCI002LU	889746	Metastasis	Basal	Lung	Lung	Adipocytes	Tumor
PT039	2.17052e+06	TNBC	TNBC	breast	breast	Macrophages	Normal
HCI010LU	687286	Metastasis	Basal	Lung	Lung	Epithelial cells	Tumor
PT039	1.58122e+06	TNBC	TNBC	breast	breast	Epithelial cells	Tumor
HCI010	1021228	TNBC	Basal	breast	Primary Tumor	Epithelial cells	Tumor
HCI002LU	718791	Metastasis	Basal	Lung	Lung	Adipocytes	Normal
HCI001LU	9472	Metastasis	Basal	Lung	Lung	Monocytes	Normal
HCI001	1719496	TNBC	Basal	breast	Primary Tumor	Epithelial cells	Tumor
HCI002	1944144	TNBC	Basal	breast	Primary Tumor	Epithelial cells	Normal
HCI002	1063004	TNBC	Basal	breast	Primary Tumor	Epithelial cells	Normal
BC02	2330219	TNBC	luminal A	breast	estrogen receptor positive (ER+)	Epithelial cells	Normal
PT126	1.91677e+06	TNBC	TNBC	breast	breast	Endothelial cells	Normal
HCI001	505585	TNBC	Basal	breast	Primary Tumor	Epithelial cells	Normal
HCI001	1643806	TNBC	Basal	breast	Primary Tumor	Epithelial cells	Tumor
BC05	2080023	TNBC	HER2	breast	human epidermal growth factor receptor 2 positive (HER2+)	Epithelial cells	Tumor
HCI010	1293123	TNBC	Basal	breast	Primary Tumor	Epithelial cells	Tumor
HCI010	1654550	TNBC	Basal	breast	Primary Tumor	Epithelial cells	Tumor
HCI010LN	2092010	Metastasis	Basal	lymph node	Lymph Node	Epithelial cells	Tumor
HCI010LU	81019	Metastasis	Basal	Lung	Lung	Epithelial cells	Tumor
HCI002	828079	TNBC	Basal	breast	Primary Tumor	Epithelial cells	Normal
HCI001	489962	TNBC	Basal	breast	Primary Tumor	Epithelial cells	Normal
HCI002LU	621032	Metastasis	Basal	Lung	Lung	Epithelial cells	Normal
BC07LN	2701781	TNBC	TNBC	lymph node	triple-negative breast cancer (TNBC)	B-cells	Normal
HCI010LU	744926	Metastasis	Basal	Lung	Lung	Epithelial cells	Tumor
HCI001LU	581155	Metastasis	Basal	Lung	Lung	Epithelial cells	Tumor
PT058	539310	TNBC	TNBC	breast	breast	Epithelial cells	Tumor
PT039	1.71696e+06	TNBC	TNBC	breast	breast	Epithelial cells	Tumor
HCI002	1079303	TNBC	Basal	breast	Primary Tumor	Epithelial cells	Normal
HCI002	1094005	TNBC	Basal	breast	Primary Tumor	Epithelial cells	Normal
HCI002LU	798173	Metastasis	Basal	Lung	Lung	Epithelial cells	Normal
BC05	1924232	TNBC	HER2	breast	human epidermal growth factor receptor 2 positive (HER2+)	Epithelial cells	Tumor
PT081	2.9916e+06	TNBC	TNBC	breast	breast	Epithelial cells	Tumor
HCI010LN	446514	Metastasis	Basal	lymph node	Lymph Node	Epithelial cells	Tumor
PT089	928265	TNBC	TNBC	breast	breast	Fibroblasts	Tumor
HCI001	2003851	TNBC	Basal	breast	Primary Tumor	Epithelial cells	Tumor
BC08	987099	TNBC	TNBC	breast	triple-negative breast cancer (TNBC)	Epithelial cells	Normal
HCI002LU	586018	Metastasis	Basal	Lung	Lung	CD8+ T-cells	Normal
HCI002	1171649	TNBC	Basal	breast	Primary Tumor	Epithelial cells	Normal
HCI001LU	1463543	Metastasis	Basal	Lung	Lung	Epithelial cells	Tumor
HCI010LU	179423	Metastasis	Basal	Lung	Lung	Epithelial cells	Tumor
HCI001	2198536	TNBC	Basal	breast	Primary Tumor	Epithelial cells	Tumor
BC03LN	3248039	TNBC	luminal B	lymph node	double positive (ER+ and HER2+)	Erythrocytes	Normal
PT089	597524	TNBC	TNBC	breast	breast	Epithelial cells	Tumor
HCI002LU	1462640	Metastasis	Basal	Lung	Lung	Adipocytes	Tumor
PT039	996002	TNBC	TNBC	breast	breast	Epithelial cells	Tumor
BC04	1612811	TNBC	HER2	breast	human epidermal growth factor receptor 2 positive (HER2+)	Epithelial cells	Tumor
BC03	2177157	TNBC	luminal B	breast	double positive (ER+ and HER2+)	CD8+ T-cells	Normal
HCI002	1410160	TNBC	Basal	breast	Primary Tumor	Epithelial cells	Normal
BC07	3435128	TNBC	TNBC	breast	triple-negative breast cancer (TNBC)	CD8+ T-cells	Normal
BC03	4636417	TNBC	luminal B	breast	double positive (ER+ and HER2+)	Erythrocytes	Normal
HCI001LU	432846	Metastasis	Basal	Lung	Lung	Epithelial cells	Normal
HCI002	1450897	TNBC	Basal	breast	Primary Tumor	Adipocytes	Tumor
HCI002	1031895	TNBC	Basal	breast	Primary Tumor	Epithelial cells	Normal
HCI010	4048211	TNBC	Basal	breast	Primary Tumor	Epithelial cells	Tumor
BC03LN	3408172	TNBC	luminal B	lymph node	double positive (ER+ and HER2+)	Erythrocytes	Normal
BC09	3721600	TNBC	TNBC	breast	triple-negative breast cancer (TNBC)	B-cells	Normal
HCI002	1280485	TNBC	Basal	breast	Primary Tumor	Epithelial cells	Normal
BC01	2804054	TNBC	luminal A	breast	estrogen receptor positive (ER+)	Epithelial cells	Normal
HCI010LU	880172	Metastasis	Basal	Lung	Lung	Epithelial cells	Tumor
PT089	566909	TNBC	TNBC	breast	breast	Epithelial cells	Tumor
HCI001	1980652	TNBC	Basal	breast	Primary Tumor	Epithelial cells	Tumor
BC09	4043247	TNBC	TNBC	breast	triple-negative breast cancer (TNBC)	Monocytes	Tumor
HCI001	2480211	TNBC	Basal	breast	Primary Tumor	Epithelial cells	Tumor
HCI010LU	3776601	Metastasis	Basal	Lung	Lung	Epithelial cells	Tumor
PT084	544519	TNBC	TNBC	breast	breast	CD8+ T-cells	Normal
PT089	779664	TNBC	TNBC	breast	breast	Epithelial cells	Tumor
PT081	2.47651e+06	TNBC	TNBC	breast	breast	Epithelial cells	Tumor
HCI010	2540325	TNBC	Basal	breast	Primary Tumor	Erythrocytes	Tumor
BC04	1871085	TNBC	HER2	breast	human epidermal growth factor receptor 2 positive (HER2+)	Epithelial cells	Tumor
HCI010	1221867	TNBC	Basal	breast	Primary Tumor	Erythrocytes	Tumor
HCI002LU	1212379	Metastasis	Basal	Lung	Lung	Epithelial cells	Normal
HCI002	1410216	TNBC	Basal	breast	Primary Tumor	Epithelial cells	Normal
PT039	2.86096e+06	TNBC	TNBC	breast	breast	Epithelial cells	Tumor
HCI001	199852	TNBC	Basal	breast	Primary Tumor	Epithelial cells	Normal
PT081	3.02088e+06	TNBC	TNBC	breast	breast	Epithelial cells	Tumor
HCI002	856337	TNBC	Basal	breast	Primary Tumor	Epithelial cells	Normal
BC05	1958340	TNBC	HER2	breast	human epidermal growth factor receptor 2 positive (HER2+)	Epithelial cells	Tumor
HCI001	1785276	TNBC	Basal	breast	Primary Tumor	Epithelial cells	Tumor
HCI001	1949887	TNBC	Basal	breast	Primary Tumor	Epithelial cells	Tumor
BC03	2015471	TNBC	luminal B	breast	double positive (ER+ and HER2+)	B-cells	Normal
HCI001LU	782079	Metastasis	Basal	Lung	Lung	Epithelial cells	Normal
HCI010	1939334	TNBC	Basal	breast	Primary Tumor	Epithelial cells	Tumor
BC03LN	2532477	TNBC	luminal B	lymph node	double positive (ER+ and HER2+)	Erythrocytes	Normal
BC09	3286569	TNBC	TNBC	breast	triple-negative breast cancer (TNBC)	CD8+ T-cells	Normal
HCI010LU	452152	Metastasis	Basal	Lung	Lung	Epithelial cells	Tumor
BC03	2337861	TNBC	luminal B	breast	double positive (ER+ and HER2+)	B-cells	Normal
HCI010	884691	TNBC	Basal	breast	Primary Tumor	Epithelial cells	Tumor
HCI002LU	841875	Metastasis	Basal	Lung	Lung	Adipocytes	Tumor
HCI010LN	1012610	Metastasis	Basal	lymph node	Lymph Node	Epithelial cells	Tumor
HCI001	707146	TNBC	Basal	breast	Primary Tumor	Epithelial cells	Normal
HCI002	1234528	TNBC	Basal	breast	Primary Tumor	Epithelial cells	Normal
BC07	3377671	TNBC	TNBC	breast	triple-negative breast cancer (TNBC)	Epithelial cells	Tumor
BC07	2463843	TNBC	TNBC	breast	triple-negative breast cancer (TNBC)	Macrophages	Normal
BC03LN	1839539	TNBC	luminal B	lymph node	double positive (ER+ and HER2+)	CD8+ T-cells	Normal
BC07LN	2578551	TNBC	TNBC	lymph node	triple-negative breast cancer (TNBC)	B-cells	Normal
PT126	1.5887e+06	TNBC	TNBC	breast	breast	Epithelial cells	Normal
HCI001LU	2031803	Metastasis	Basal	Lung	Lung	Epithelial cells	Tumor
BC05	2404806	TNBC	HER2	breast	human epidermal growth factor receptor 2 positive (HER2+)	Epithelial cells	Tumor
HCI002	742710	TNBC	Basal	breast	Primary Tumor	Epithelial cells	Tumor
HCI010	479724	TNBC	Basal	breast	Primary Tumor	Epithelial cells	Tumor
HCI001	510994	TNBC	Basal	breast	Primary Tumor	Epithelial cells	Normal
BC07	2129627	TNBC	TNBC	breast	triple-negative breast cancer (TNBC)	B-cells	Normal
HCI010LU	527617	Metastasis	Basal	Lung	Lung	Epithelial cells	Tumor
HCI001	2058651	TNBC	Basal	breast	Primary Tumor	Epithelial cells	Tumor
HCI001	1022540	TNBC	Basal	breast	Primary Tumor	Epithelial cells	Normal
HCI010LU	1008261	Metastasis	Basal	Lung	Lung	Epithelial cells	Tumor
HCI002	1255081	TNBC	Basal	breast	Primary Tumor	Epithelial cells	Normal
HCI001	2277629	TNBC	Basal	breast	Primary Tumor	Epithelial cells	Tumor
BC04	3595334	TNBC	HER2	breast	human epidermal growth factor receptor 2 positive (HER2+)	Fibroblasts	Normal
HCI002	1147949	TNBC	Basal	breast	Primary Tumor	Epithelial cells	Tumor
BC05	1954163	TNBC	HER2	breast	human epidermal growth factor receptor 2 positive (HER2+)	Epithelial cells	Tumor
HCI002LU	376003	Metastasis	Basal	Lung	Lung	Monocytes	Tumor
PT039	1.04717e+06	TNBC	TNBC	breast	breast	Epithelial cells	Tumor
HCI001LU	160049	Metastasis	Basal	Lung	Lung	Monocytes	Normal
BC03LN	2318681	TNBC	luminal B	lymph node	double positive (ER+ and HER2+)	B-cells	Normal
HCI002	389147	TNBC	Basal	breast	Primary Tumor	Epithelial cells	Normal
HCI010LU	377555	Metastasis	Basal	Lung	Lung	Epithelial cells	Tumor
BC07LN	3188726	TNBC	TNBC	lymph node	triple-negative breast cancer (TNBC)	B-cells	Normal
BC01	3040596	TNBC	luminal A	breast	estrogen receptor positive (ER+)	Epithelial cells	Tumor
HCI010	2274918	TNBC	Basal	breast	Primary Tumor	Fibroblasts	Tumor
HCI010LU	552847	Metastasis	Basal	Lung	Lung	Epithelial cells	Tumor
HCI001LU	681436	Metastasis	Basal	Lung	Lung	Epithelial cells	Tumor
HCI001LU	182881	Metastasis	Basal	Lung	Lung	Adipocytes	Normal
BC05	2365206	TNBC	HER2	breast	human epidermal growth factor receptor 2 positive (HER2+)	Epithelial cells	Normal
BC03LN	2315128	TNBC	luminal B	lymph node	double positive (ER+ and HER2+)	CD8+ T-cells	Normal
BC07	1785518	TNBC	TNBC	breast	triple-negative breast cancer (TNBC)	Epithelial cells	Tumor
BC01	3484212	TNBC	luminal A	breast	estrogen receptor positive (ER+)	Monocytes	Normal
PT039	3.21148e+06	TNBC	TNBC	breast	breast	Epithelial cells	Tumor
HCI001LU	1665642	Metastasis	Basal	Lung	Lung	Epithelial cells	Tumor
HCI001LU	1215222	Metastasis	Basal	Lung	Lung	Epithelial cells	Tumor
BC02	2734844	TNBC	luminal A	breast	estrogen receptor positive (ER+)	Epithelial cells	Normal
HCI010LU	737225	Metastasis	Basal	Lung	Lung	Epithelial cells	Tumor
HCI002LU	719599	Metastasis	Basal	Lung	Lung	Epithelial cells	Normal
PT039	2.85722e+06	TNBC	TNBC	breast	breast	Epithelial cells	Tumor
PT039	573332	TNBC	TNBC	breast	breast	Macrophages	Normal
HCI010	414699	TNBC	Basal	breast	Primary Tumor	Fibroblasts	Tumor
HCI001LU	1698993	Metastasis	Basal	Lung	Lung	Epithelial cells	Tumor
HCI001	2233432	TNBC	Basal	breast	Primary Tumor	Epithelial cells	Tumor
PT039	2.11209e+06	TNBC	TNBC	breast	breast	Macrophages	Normal
HCI001	287307	TNBC	Basal	breast	Primary Tumor	Epithelial cells	Normal
PT039	2.02802e+06	TNBC	TNBC	breast	breast	Epithelial cells	Tumor
HCI002LU	1819886	Metastasis	Basal	Lung	Lung	Epithelial cells	Normal
HCI002	1830470	TNBC	Basal	breast	Primary Tumor	Monocytes	Tumor
HCI001LU	1181410	Metastasis	Basal	Lung	Lung	Epithelial cells	Tumor
HCI002	1412174	TNBC	Basal	breast	Primary Tumor	Epithelial cells	Normal
BC03LN	3075577	TNBC	luminal B	lymph node	double positive (ER+ and HER2+)	CD8+ T-cells	Normal
BC02	1917988	TNBC	luminal A	breast	estrogen receptor positive (ER+)	Epithelial cells	Normal
BC07LN	3395359	TNBC	TNBC	lymph node	triple-negative breast cancer (TNBC)	Epithelial cells	Tumor
HCI002	1172927	TNBC	Basal	breast	Primary Tumor	Epithelial cells	Normal
PT058	842257	TNBC	TNBC	breast	breast	Fibroblasts	Tumor
HCI010LU	2641268	Metastasis	Basal	Lung	Lung	Epithelial cells	Tumor
HCI002	1285817	TNBC	Basal	breast	Primary Tumor	Epithelial cells	Normal
HCI002	909012	TNBC	Basal	breast	Primary Tumor	Epithelial cells	Normal
HCI002	466458	TNBC	Basal	breast	Primary Tumor	Epithelial cells	Tumor
BC07LN	2984013	TNBC	TNBC	lymph node	triple-negative breast cancer (TNBC)	B-cells	Normal
HCI001LU	1790848	Metastasis	Basal	Lung	Lung	Epithelial cells	Tumor
HCI001LU	558316	Metastasis	Basal	Lung	Lung	Epithelial cells	Normal
HCI010LN	675491	Metastasis	Basal	lymph node	Lymph Node	Epithelial cells	Tumor
HCI010LU	468175	Metastasis	Basal	Lung	Lung	Epithelial cells	Tumor
BC07LN	2748343	TNBC	TNBC	lymph node	triple-negative breast cancer (TNBC)	Epithelial cells	Tumor
PT084	765076	TNBC	TNBC	breast	breast	Macrophages	Normal
PT089	422511	TNBC	TNBC	breast	breast	Epithelial cells	Tumor
HCI010	2661063	TNBC	Basal	breast	Primary Tumor	Epithelial cells	Tumor
HCI001LU	1630714	Metastasis	Basal	Lung	Lung	Epithelial cells	Tumor
HCI002	1404088	TNBC	Basal	breast	Primary Tumor	Monocytes	Tumor
HCI001LU	1528976	Metastasis	Basal	Lung	Lung	Epithelial cells	Tumor
HCI002LU	1187750	Metastasis	Basal	Lung	Lung	Adipocytes	Tumor
HCI002LU	1365329	Metastasis	Basal	Lung	Lung	Epithelial cells	Tumor
PT089	398530	TNBC	TNBC	breast	breast	Fibroblasts	Tumor
HCI002	731459	TNBC	Basal	breast	Primary Tumor	Monocytes	Tumor
HCI010	1839989	TNBC	Basal	breast	Primary Tumor	Epithelial cells	Tumor
BC06	4462090	TNBC	HER2	breast	human epidermal growth factor receptor 2 positive (HER2+)	Epithelial cells	Tumor
HCI001	2067992	TNBC	Basal	breast	Primary Tumor	Epithelial cells	Tumor
HCI010	2461808	TNBC	Basal	breast	Primary Tumor	Fibroblasts	Tumor
BC04	1329060	TNBC	HER2	breast	human epidermal growth factor receptor 2 positive (HER2+)	Epithelial cells	Tumor
HCI010	920612	TNBC	Basal	breast	Primary Tumor	Macrophages	Tumor
HCI002	1242877	TNBC	Basal	breast	Primary Tumor	Epithelial cells	Normal
HCI010LU	2268609	Metastasis	Basal	Lung	Lung	Erythrocytes	Tumor
HCI002	1231658	TNBC	Basal	breast	Primary Tumor	Epithelial cells	Normal
HCI001LU	1280870	Metastasis	Basal	Lung	Lung	Epithelial cells	Tumor
HCI010LU	425376	Metastasis	Basal	Lung	Lung	Epithelial cells	Tumor
BC09	3473914	TNBC	TNBC	breast	triple-negative breast cancer (TNBC)	Macrophages	Normal
HCI010	96523	TNBC	Basal	breast	Primary Tumor	Adipocytes	Normal
HCI010LU	27149	Metastasis	Basal	Lung	Lung	Macrophages	Normal
HCI010LU	1544589	Metastasis	Basal	Lung	Lung	Epithelial cells	Tumor
HCI001LU	423089	Metastasis	Basal	Lung	Lung	Epithelial cells	Normal
HCI010	1437193	TNBC	Basal	breast	Primary Tumor	Epithelial cells	Tumor
PT089	809816	TNBC	TNBC	breast	breast	Fibroblasts	Tumor
HCI001LU	197208	Metastasis	Basal	Lung	Lung	Epithelial cells	Normal
PT084	90084.9	TNBC	TNBC	breast	breast	B-cells	Normal
HCI010LN	1437832	Metastasis	Basal	lymph node	Lymph Node	Epithelial cells	Tumor
HCI002	980077	TNBC	Basal	breast	Primary Tumor	Epithelial cells	Normal
HCI002	973877	TNBC	Basal	breast	Primary Tumor	Epithelial cells	Normal
HCI002	1334694	TNBC	Basal	breast	Primary Tumor	Monocytes	Tumor
HCI002LU	238765	Metastasis	Basal	Lung	Lung	Adipocytes	Tumor
PT089	611761	TNBC	TNBC	breast	breast	Fibroblasts	Tumor
BC04	1579154	TNBC	HER2	breast	human epidermal growth factor receptor 2 positive (HER2+)	Epithelial cells	Tumor
HCI010LU	505939	Metastasis	Basal	Lung	Lung	Epithelial cells	Tumor
BC07LN	2655112	TNBC	TNBC	lymph node	triple-negative breast cancer (TNBC)	B-cells	Normal
HCI010	1177062	TNBC	Basal	breast	Primary Tumor	Fibroblasts	Tumor
PT039	1.62482e+06	TNBC	TNBC	breast	breast	Epithelial cells	Tumor
HCI010LU	38733	Metastasis	Basal	Lung	Lung	Epithelial cells	Normal
BC07LN	3335331	TNBC	TNBC	lymph node	triple-negative breast cancer (TNBC)	B-cells	Normal
HCI002	357331	TNBC	Basal	breast	Primary Tumor	Epithelial cells	Tumor
HCI001LU	1274523	Metastasis	Basal	Lung	Lung	Epithelial cells	Tumor
HCI001	1791909	TNBC	Basal	breast	Primary Tumor	Epithelial cells	Tumor
HCI002	890019	TNBC	Basal	breast	Primary Tumor	Adipocytes	Tumor
PT089	739659	TNBC	TNBC	breast	breast	Epithelial cells	Tumor
HCI010	1940958	TNBC	Basal	breast	Primary Tumor	Erythrocytes	Tumor
HCI002	1493409	TNBC	Basal	breast	Primary Tumor	Adipocytes	Tumor
BC10	2527297	TNBC	TNBC	breast	triple-negative breast cancer (TNBC)	Epithelial cells	Tumor
BC03LN	2626778	TNBC	luminal B	lymph node	double positive (ER+ and HER2+)	B-cells	Normal
HCI002	226975	TNBC	Basal	breast	Primary Tumor	Epithelial cells	Normal
PT039	638108	TNBC	TNBC	breast	breast	Epithelial cells	Normal
HCI010	5404103	TNBC	Basal	breast	Primary Tumor	Erythrocytes	Tumor
HCI001	458567	TNBC	Basal	breast	Primary Tumor	Epithelial cells	Normal
BC04	1866269	TNBC	HER2	breast	human epidermal growth factor receptor 2 positive (HER2+)	Epithelial cells	Tumor
HCI002	1881545	TNBC	Basal	breast	Primary Tumor	Epithelial cells	Normal
BC07	1531851	TNBC	TNBC	breast	triple-negative breast cancer (TNBC)	Epithelial cells	Tumor
BC02	2784417	TNBC	luminal A	breast	estrogen receptor positive (ER+)	Epithelial cells	Normal
HCI010	1139026	TNBC	Basal	breast	Primary Tumor	Fibroblasts	Tumor
HCI010	1144618	TNBC	Basal	breast	Primary Tumor	Erythrocytes	Tumor
HCI010	1107663	TNBC	Basal	breast	Primary Tumor	Fibroblasts	Tumor
BC06	2798784	TNBC	HER2	breast	human epidermal growth factor receptor 2 positive (HER2+)	Epithelial cells	Normal
HCI002	1026989	TNBC	Basal	breast	Primary Tumor	Epithelial cells	Normal
BC03	452464	TNBC	luminal B	breast	double positive (ER+ and HER2+)	Epithelial cells	Normal
BC04	1088601	TNBC	HER2	breast	human epidermal growth factor receptor 2 positive (HER2+)	Epithelial cells	Tumor
HCI010	2049759	TNBC	Basal	breast	Primary Tumor	Erythrocytes	Tumor
PT089	878189	TNBC	TNBC	breast	breast	Fibroblasts	Tumor
HCI001	1472718	TNBC	Basal	breast	Primary Tumor	Epithelial cells	Tumor
HCI002LU	1531900	Metastasis	Basal	Lung	Lung	Adipocytes	Normal
HCI010	982929	TNBC	Basal	breast	Primary Tumor	Fibroblasts	Tumor
HCI010LN	679252	Metastasis	Basal	lymph node	Lymph Node	Epithelial cells	Tumor
HCI010	1823988	TNBC	Basal	breast	Primary Tumor	Erythrocytes	Tumor
HCI001LU	2230848	Metastasis	Basal	Lung	Lung	Epithelial cells	Tumor
HCI002	880906	TNBC	Basal	breast	Primary Tumor	Epithelial cells	Normal
BC02	2096235	TNBC	luminal A	breast	estrogen receptor positive (ER+)	Epithelial cells	Normal
BC03LN	2536399	TNBC	luminal B	lymph node	double positive (ER+ and HER2+)	Erythrocytes	Normal
HCI001	2296383	TNBC	Basal	breast	Primary Tumor	Epithelial cells	Tumor
PT089	636402	TNBC	TNBC	breast	breast	Fibroblasts	Tumor
HCI002LU	1170283	Metastasis	Basal	Lung	Lung	Epithelial cells	Normal
BC09	5033621	TNBC	TNBC	breast	triple-negative breast cancer (TNBC)	Monocytes	Tumor
HCI001LU	1448551	Metastasis	Basal	Lung	Lung	Epithelial cells	Tumor
HCI010	178824	TNBC	Basal	breast	Primary Tumor	Adipocytes	Tumor
HCI002	1355012	TNBC	Basal	breast	Primary Tumor	Monocytes	Normal
HCI010	758885	TNBC	Basal	breast	Primary Tumor	Epithelial cells	Tumor
BC05	1843296	TNBC	HER2	breast	human epidermal growth factor receptor 2 positive (HER2+)	Epithelial cells	Normal
HCI002	881146	TNBC	Basal	breast	Primary Tumor	Epithelial cells	Normal
PT084	1.20394e+06	TNBC	TNBC	breast	breast	CD8+ T-cells	Normal
HCI010LU	65228	Metastasis	Basal	Lung	Lung	Adipocytes	Normal
HCI010LN	2035499	Metastasis	Basal	lymph node	Lymph Node	Epithelial cells	Tumor
HCI001LU	1579250	Metastasis	Basal	Lung	Lung	Epithelial cells	Tumor
HCI010	1237284	TNBC	Basal	breast	Primary Tumor	Epithelial cells	Tumor
BC01	3551054	TNBC	luminal A	breast	estrogen receptor positive (ER+)	Epithelial cells	Tumor
BC07LN	3292274	TNBC	TNBC	lymph node	triple-negative breast cancer (TNBC)	CD8+ T-cells	Normal
BC02	3888153	TNBC	luminal A	breast	estrogen receptor positive (ER+)	Epithelial cells	Normal
HCI002	1698610	TNBC	Basal	breast	Primary Tumor	Epithelial cells	Normal
HCI010LU	89697	Metastasis	Basal	Lung	Lung	Macrophages	Normal
HCI010LU	73861	Metastasis	Basal	Lung	Lung	Epithelial cells	Tumor
BC03LN	2345320	TNBC	luminal B	lymph node	double positive (ER+ and HER2+)	Erythrocytes	Normal
BC10	5521249	TNBC	TNBC	breast	triple-negative breast cancer (TNBC)	Epithelial cells	Tumor
HCI010LN	1468416	Metastasis	Basal	lymph node	Lymph Node	Epithelial cells	Tumor
BC07	3004658	TNBC	TNBC	breast	triple-negative breast cancer (TNBC)	Fibroblasts	Normal
BC06	2719299	TNBC	HER2	breast	human epidermal growth factor receptor 2 positive (HER2+)	B-cells	Normal
HCI002LU	428271	Metastasis	Basal	Lung	Lung	Epithelial cells	Tumor
BC05	2388567	TNBC	HER2	breast	human epidermal growth factor receptor 2 positive (HER2+)	Epithelial cells	Tumor
HCI010	6474414	TNBC	Basal	breast	Primary Tumor	Fibroblasts	Tumor
BC09	2804534	TNBC	TNBC	breast	triple-negative breast cancer (TNBC)	CD8+ T-cells	Normal
HCI001LU	497094	Metastasis	Basal	Lung	Lung	Epithelial cells	Normal
HCI002	864166	TNBC	Basal	breast	Primary Tumor	Adipocytes	Tumor
BC09	3488562	TNBC	TNBC	breast	triple-negative breast cancer (TNBC)	CD8+ T-cells	Normal
HCI002	1174670	TNBC	Basal	breast	Primary Tumor	Epithelial cells	Normal
HCI002	1038509	TNBC	Basal	breast	Primary Tumor	Epithelial cells	Normal
PT039	1.52874e+06	TNBC	TNBC	breast	breast	Epithelial cells	Normal
HCI010LU	556120	Metastasis	Basal	Lung	Lung	Fibroblasts	Tumor
HCI002	993395	TNBC	Basal	breast	Primary Tumor	Epithelial cells	Normal
HCI002	824500	TNBC	Basal	breast	Primary Tumor	Epithelial cells	Normal
PT039	2.12712e+06	TNBC	TNBC	breast	breast	Epithelial cells	Tumor
HCI010	717900	TNBC	Basal	breast	Primary Tumor	Fibroblasts	Tumor
PT039	698735	TNBC	TNBC	breast	breast	Fibroblasts	Normal
BC07LN	2739384	TNBC	TNBC	lymph node	triple-negative breast cancer (TNBC)	B-cells	Normal
HCI002	1111814	TNBC	Basal	breast	Primary Tumor	Epithelial cells	Normal
HCI010	1320626	TNBC	Basal	breast	Primary Tumor	Epithelial cells	Tumor
BC04	4220845	TNBC	HER2	breast	human epidermal growth factor receptor 2 positive (HER2+)	CD8+ T-cells	Normal
HCI010LN	1971735	Metastasis	Basal	lymph node	Lymph Node	Epithelial cells	Tumor
BC04	3202715	TNBC	HER2	breast	human epidermal growth factor receptor 2 positive (HER2+)	Macrophages	Normal
HCI001	954165	TNBC	Basal	breast	Primary Tumor	Epithelial cells	Tumor
PT058	471080	TNBC	TNBC	breast	breast	B-cells	Tumor
BC04	1511553	TNBC	HER2	breast	human epidermal growth factor receptor 2 positive (HER2+)	Epithelial cells	Tumor
PT039	2.59698e+06	TNBC	TNBC	breast	breast	Macrophages	Normal
HCI010LU	165044	Metastasis	Basal	Lung	Lung	Macrophages	Tumor
HCI002	1157096	TNBC	Basal	breast	Primary Tumor	Epithelial cells	Normal
BC05	1919685	TNBC	HER2	breast	human epidermal growth factor receptor 2 positive (HER2+)	Epithelial cells	Tumor
HCI002	670847	TNBC	Basal	breast	Primary Tumor	Epithelial cells	Normal
HCI002	988642	TNBC	Basal	breast	Primary Tumor	Adipocytes	Tumor
HCI001LU	1374062	Metastasis	Basal	Lung	Lung	Epithelial cells	Tumor
HCI001LU	104587	Metastasis	Basal	Lung	Lung	Epithelial cells	Normal
BC07	2126020	TNBC	TNBC	breast	triple-negative breast cancer (TNBC)	Epithelial cells	Tumor
HCI010LU	354058	Metastasis	Basal	Lung	Lung	Fibroblasts	Tumor
BC05	1738583	TNBC	HER2	breast	human epidermal growth factor receptor 2 positive (HER2+)	Epithelial cells	Tumor
BC05	2283497	TNBC	HER2	breast	human epidermal growth factor receptor 2 positive (HER2+)	Epithelial cells	Tumor
HCI002	1102745	TNBC	Basal	breast	Primary Tumor	Epithelial cells	Normal
BC08	2961133	TNBC	TNBC	breast	triple-negative breast cancer (TNBC)	Fibroblasts	Tumor
HCI010LU	29561	Metastasis	Basal	Lung	Lung	Macrophages	Normal
HCI010LU	192816	Metastasis	Basal	Lung	Lung	Epithelial cells	Tumor
HCI001	468616	TNBC	Basal	breast	Primary Tumor	CD8+ T-cells	Tumor
PT058	326778	TNBC	TNBC	breast	breast	CD8+ T-cells	Tumor
HCI010	694253	TNBC	Basal	breast	Primary Tumor	Fibroblasts	Tumor
HCI001LU	1643712	Metastasis	Basal	Lung	Lung	Epithelial cells	Tumor
BC05	2736538	TNBC	HER2	breast	human epidermal growth factor receptor 2 positive (HER2+)	Epithelial cells	Tumor
HCI002	1374077	TNBC	Basal	breast	Primary Tumor	Epithelial cells	Normal
HCI002	1206713	TNBC	Basal	breast	Primary Tumor	Epithelial cells	Normal
HCI010	426355	TNBC	Basal	breast	Primary Tumor	Epithelial cells	Tumor
BC07LN	2369549	TNBC	TNBC	lymph node	triple-negative breast cancer (TNBC)	Epithelial cells	Tumor
BC06	4345964	TNBC	HER2	breast	human epidermal growth factor receptor 2 positive (HER2+)	Epithelial cells	Tumor
BC01	3216744	TNBC	luminal A	breast	estrogen receptor positive (ER+)	Epithelial cells	Tumor
HCI002	744013	TNBC	Basal	breast	Primary Tumor	Monocytes	Tumor
BC03	2903280	TNBC	luminal B	breast	double positive (ER+ and HER2+)	Epithelial cells	Tumor
PT039	802360	TNBC	TNBC	breast	breast	Epithelial cells	Tumor
HCI002	1263323	TNBC	Basal	breast	Primary Tumor	Epithelial cells	Normal
PT039	685200	TNBC	TNBC	breast	breast	Epithelial cells	Normal
HCI010	1556322	TNBC	Basal	breast	Primary Tumor	Epithelial cells	Tumor
BC07	3519422	TNBC	TNBC	breast	triple-negative breast cancer (TNBC)	Macrophages	Normal
HCI001	1877372	TNBC	Basal	breast	Primary Tumor	Epithelial cells	Tumor
HCI010LN	1074166	Metastasis	Basal	lymph node	Lymph Node	Epithelial cells	Tumor
PT084	1.133e+06	TNBC	TNBC	breast	breast	Endothelial cells	Normal
BC04	2601568	TNBC	HER2	breast	human epidermal growth factor receptor 2 positive (HER2+)	Epithelial cells	Tumor
BC05	2794556	TNBC	HER2	breast	human epidermal growth factor receptor 2 positive (HER2+)	Epithelial cells	Tumor
BC03LN	4059538	TNBC	luminal B	lymph node	double positive (ER+ and HER2+)	Erythrocytes	Normal
PT039	3.83889e+06	TNBC	TNBC	breast	breast	Epithelial cells	Tumor
BC04	1770937	TNBC	HER2	breast	human epidermal growth factor receptor 2 positive (HER2+)	Epithelial cells	Tumor
BC07LN	2082090	TNBC	TNBC	lymph node	triple-negative breast cancer (TNBC)	B-cells	Normal
HCI001LU	201894	Metastasis	Basal	Lung	Lung	Epithelial cells	Normal
HCI002LU	397687	Metastasis	Basal	Lung	Lung	Monocytes	Tumor
HCI001	196781	TNBC	Basal	breast	Primary Tumor	Monocytes	Normal
HCI010	867690	TNBC	Basal	breast	Primary Tumor	Epithelial cells	Tumor
BC05	2788727	TNBC	HER2	breast	human epidermal growth factor receptor 2 positive (HER2+)	Epithelial cells	Tumor
HCI002	601463	TNBC	Basal	breast	Primary Tumor	Epithelial cells	Normal
PT039	370040	TNBC	TNBC	breast	breast	Epithelial cells	Normal
HCI002	1372962	TNBC	Basal	breast	Primary Tumor	Epithelial cells	Normal
HCI001LU	1978482	Metastasis	Basal	Lung	Lung	Epithelial cells	Tumor
BC09	4114822	TNBC	TNBC	breast	triple-negative breast cancer (TNBC)	Macrophages	Normal
HCI002	1353820	TNBC	Basal	breast	Primary Tumor	Epithelial cells	Normal
HCI002	78705	TNBC	Basal	breast	Primary Tumor	Epithelial cells	Normal
HCI010LU	854946	Metastasis	Basal	Lung	Lung	Epithelial cells	Tumor
HCI010	762837	TNBC	Basal	breast	Primary Tumor	Fibroblasts	Tumor
BC02	2027701	TNBC	luminal A	breast	estrogen receptor positive (ER+)	Epithelial cells	Normal
HCI001LU	230383	Metastasis	Basal	Lung	Lung	Epithelial cells	Normal
HCI010LN	1066910	Metastasis	Basal	lymph node	Lymph Node	Epithelial cells	Tumor
HCI010LU	1805177	Metastasis	Basal	Lung	Lung	Epithelial cells	Tumor
HCI002	948556	TNBC	Basal	breast	Primary Tumor	Epithelial cells	Normal
PT084	1.12761e+06	TNBC	TNBC	breast	breast	Macrophages	Normal
HCI002LU	1753843	Metastasis	Basal	Lung	Lung	Epithelial cells	Normal
HCI002LU	1100740	Metastasis	Basal	Lung	Lung	Adipocytes	Tumor
HCI001	1493429	TNBC	Basal	breast	Primary Tumor	Epithelial cells	Tumor
PT126	278832	TNBC	TNBC	breast	breast	Epithelial cells	Normal
HCI002	944356	TNBC	Basal	breast	Primary Tumor	Epithelial cells	Normal
PT039	843381	TNBC	TNBC	breast	breast	Epithelial cells	Normal
BC09	3080373	TNBC	TNBC	breast	triple-negative breast cancer (TNBC)	Macrophages	Normal
HCI010	637050	TNBC	Basal	breast	Primary Tumor	Epithelial cells	Tumor
BC07LN	2550341	TNBC	TNBC	lymph node	triple-negative breast cancer (TNBC)	B-cells	Normal
PT089	602655	TNBC	TNBC	breast	breast	Epithelial cells	Tumor
HCI001LU	1142846	Metastasis	Basal	Lung	Lung	Epithelial cells	Tumor
HCI010	3259549	TNBC	Basal	breast	Primary Tumor	Erythrocytes	Tumor
PT089	984127	TNBC	TNBC	breast	breast	Epithelial cells	Tumor
HCI010	185655	TNBC	Basal	breast	Primary Tumor	Epithelial cells	Tumor
BC07	2219800	TNBC	TNBC	breast	triple-negative breast cancer (TNBC)	Epithelial cells	Tumor
BC03LN	3557703	TNBC	luminal B	lymph node	double positive (ER+ and HER2+)	B-cells	Normal
HCI010	1075381	TNBC	Basal	breast	Primary Tumor	Fibroblasts	Tumor
HCI010	3105750	TNBC	Basal	breast	Primary Tumor	Erythrocytes	Tumor
HCI002	395337	TNBC	Basal	breast	Primary Tumor	Epithelial cells	Normal
HCI002LU	1043757	Metastasis	Basal	Lung	Lung	Epithelial cells	Normal
HCI001LU	673732	Metastasis	Basal	Lung	Lung	Epithelial cells	Tumor
BC04	1802334	TNBC	HER2	breast	human epidermal growth factor receptor 2 positive (HER2+)	Epithelial cells	Tumor
HCI001	642641	TNBC	Basal	breast	Primary Tumor	Epithelial cells	Normal
HCI010	1160621	TNBC	Basal	breast	Primary Tumor	Fibroblasts	Tumor
HCI002	1191569	TNBC	Basal	breast	Primary Tumor	Epithelial cells	Normal
HCI001	175020	TNBC	Basal	breast	Primary Tumor	Epithelial cells	Tumor
HCI010	2150577	TNBC	Basal	breast	Primary Tumor	Epithelial cells	Tumor
HCI010	764375	TNBC	Basal	breast	Primary Tumor	Fibroblasts	Tumor
PT039	2.49738e+06	TNBC	TNBC	breast	breast	Epithelial cells	Tumor
BC09	178791	TNBC	TNBC	breast	triple-negative breast cancer (TNBC)	Monocytes	Normal
HCI002	426792	TNBC	Basal	breast	Primary Tumor	Epithelial cells	Normal
HCI010	177723	TNBC	Basal	breast	Primary Tumor	Macrophages	Tumor
HCI010LU	115565	Metastasis	Basal	Lung	Lung	Epithelial cells	Tumor
HCI010LU	1085479	Metastasis	Basal	Lung	Lung	Epithelial cells	Tumor
BC05	1739076	TNBC	HER2	breast	human epidermal growth factor receptor 2 positive (HER2+)	Epithelial cells	Tumor
BC07	2961918	TNBC	TNBC	breast	triple-negative breast cancer (TNBC)	CD8+ T-cells	Normal
BC09	4795054	TNBC	TNBC	breast	triple-negative breast cancer (TNBC)	Monocytes	Tumor
HCI002	879230	TNBC	Basal	breast	Primary Tumor	Epithelial cells	Normal
BC08	1934841	TNBC	TNBC	breast	triple-negative breast cancer (TNBC)	Epithelial cells	Normal
PT039	1.06944e+06	TNBC	TNBC	breast	breast	Epithelial cells	Tumor
HCI002	917968	TNBC	Basal	breast	Primary Tumor	Epithelial cells	Normal
BC10	3469080	TNBC	TNBC	breast	triple-negative breast cancer (TNBC)	Epithelial cells	Tumor
HCI010LU	1917069	Metastasis	Basal	Lung	Lung	Fibroblasts	Tumor
HCI010	983141	TNBC	Basal	breast	Primary Tumor	Epithelial cells	Tumor
BC02	2542328	TNBC	luminal A	breast	estrogen receptor positive (ER+)	Epithelial cells	Normal
HCI010	861768	TNBC	Basal	breast	Primary Tumor	Epithelial cells	Tumor
HCI010	2168305	TNBC	Basal	breast	Primary Tumor	Epithelial cells	Tumor
PT039	2.67553e+06	TNBC	TNBC	breast	breast	Epithelial cells	Tumor
HCI010	1570510	TNBC	Basal	breast	Primary Tumor	Epithelial cells	Tumor
HCI010LU	415890	Metastasis	Basal	Lung	Lung	Epithelial cells	Tumor
PT126	1.03174e+06	TNBC	TNBC	breast	breast	Endothelial cells	Normal
HCI010	2727893	TNBC	Basal	breast	Primary Tumor	Erythrocytes	Tumor
HCI002	1378706	TNBC	Basal	breast	Primary Tumor	Epithelial cells	Normal
PT039	780700	TNBC	TNBC	breast	breast	Epithelial cells	Normal
HCI002	419624	TNBC	Basal	breast	Primary Tumor	Adipocytes	Tumor
HCI002	906218	TNBC	Basal	breast	Primary Tumor	Epithelial cells	Normal
BC03LN	2363759	TNBC	luminal B	lymph node	double positive (ER+ and HER2+)	Epithelial cells	Tumor
PT081	473400	TNBC	TNBC	breast	breast	Epithelial cells	Tumor
HCI002LU	439512	Metastasis	Basal	Lung	Lung	Adipocytes	Tumor
HCI010	512253	TNBC	Basal	breast	Primary Tumor	Fibroblasts	Tumor
BC07	2590824	TNBC	TNBC	breast	triple-negative breast cancer (TNBC)	Epithelial cells	Normal
PT084	929945	TNBC	TNBC	breast	breast	Epithelial cells	Normal
BC01	4099379	TNBC	luminal A	breast	estrogen receptor positive (ER+)	Epithelial cells	Normal
HCI002LU	1064200	Metastasis	Basal	Lung	Lung	Adipocytes	Tumor
HCI010LU	1841196	Metastasis	Basal	Lung	Lung	Epithelial cells	Tumor
HCI002	1463172	TNBC	Basal	breast	Primary Tumor	Epithelial cells	Normal
HCI010LU	473734	Metastasis	Basal	Lung	Lung	Epithelial cells	Tumor
PT081	446521	TNBC	TNBC	breast	breast	Epithelial cells	Tumor
HCI002LU	1734130	Metastasis	Basal	Lung	Lung	Adipocytes	Normal
PT089	408424	TNBC	TNBC	breast	breast	Fibroblasts	Tumor
HCI002	688033	TNBC	Basal	breast	Primary Tumor	Epithelial cells	Normal
HCI001LU	279794	Metastasis	Basal	Lung	Lung	Epithelial cells	Normal
HCI002	270289	TNBC	Basal	breast	Primary Tumor	Monocytes	Tumor
BC03LN	3188290	TNBC	luminal B	lymph node	double positive (ER+ and HER2+)	Erythrocytes	Normal
HCI010	586231	TNBC	Basal	breast	Primary Tumor	Erythrocytes	Tumor
HCI010	706296	TNBC	Basal	breast	Primary Tumor	Fibroblasts	Tumor
HCI002	1773077	TNBC	Basal	breast	Primary Tumor	Epithelial cells	Normal
HCI001	392541	TNBC	Basal	breast	Primary Tumor	Epithelial cells	Normal
PT089	500402	TNBC	TNBC	breast	breast	Epithelial cells	Tumor
PT058	742267	TNBC	TNBC	breast	breast	CD8+ T-cells	Tumor
HCI002	63278	TNBC	Basal	breast	Primary Tumor	Monocytes	Tumor
BC07LN	1436697	TNBC	TNBC	lymph node	triple-negative breast cancer (TNBC)	Epithelial cells	Tumor
BC07LN	1997368	TNBC	TNBC	lymph node	triple-negative breast cancer (TNBC)	CD8+ T-cells	Normal
PT039	1.72525e+06	TNBC	TNBC	breast	breast	Macrophages	Normal
BC03	2572668	TNBC	luminal B	breast	double positive (ER+ and HER2+)	B-cells	Normal
HCI001	615366	TNBC	Basal	breast	Primary Tumor	Epithelial cells	Normal
BC03LN	1265201	TNBC	luminal B	lymph node	double positive (ER+ and HER2+)	B-cells	Normal
HCI010	1231898	TNBC	Basal	breast	Primary Tumor	Fibroblasts	Tumor
BC02	1749134	TNBC	luminal A	breast	estrogen receptor positive (ER+)	Epithelial cells	Normal
BC05	2457852	TNBC	HER2	breast	human epidermal growth factor receptor 2 positive (HER2+)	Epithelial cells	Normal
HCI002LU	1742432	Metastasis	Basal	Lung	Lung	Adipocytes	Normal
HCI010	1502484	TNBC	Basal	breast	Primary Tumor	Fibroblasts	Tumor
BC03LN	3504602	TNBC	luminal B	lymph node	double positive (ER+ and HER2+)	Erythrocytes	Normal
HCI010LU	1027038	Metastasis	Basal	Lung	Lung	Epithelial cells	Tumor
PT084	559213	TNBC	TNBC	breast	breast	Epithelial cells	Normal
HCI010	1438737	TNBC	Basal	breast	Primary Tumor	Erythrocytes	Tumor
PT126	513212	TNBC	TNBC	breast	breast	Epithelial cells	Tumor
BC02	2211336	TNBC	luminal A	breast	estrogen receptor positive (ER+)	Epithelial cells	Normal
PT058	641967	TNBC	TNBC	breast	breast	CD8+ T-cells	Tumor
HCI002	1349129	TNBC	Basal	breast	Primary Tumor	Epithelial cells	Normal
HCI001	1718966	TNBC	Basal	breast	Primary Tumor	Epithelial cells	Tumor
BC05	2362865	TNBC	HER2	breast	human epidermal growth factor receptor 2 positive (HER2+)	Epithelial cells	Tumor
HCI010	1123966	TNBC	Basal	breast	Primary Tumor	Epithelial cells	Tumor
PT081	403970	TNBC	TNBC	breast	breast	Epithelial cells	Tumor
HCI010LU	394673	Metastasis	Basal	Lung	Lung	Epithelial cells	Tumor
HCI010	1421043	TNBC	Basal	breast	Primary Tumor	Epithelial cells	Tumor
BC06	2839706	TNBC	HER2	breast	human epidermal growth factor receptor 2 positive (HER2+)	Epithelial cells	Normal
BC02	3173846	TNBC	luminal A	breast	estrogen receptor positive (ER+)	Epithelial cells	Tumor
BC03LN	1933760	TNBC	luminal B	lymph node	double positive (ER+ and HER2+)	B-cells	Normal
BC09	2543678	TNBC	TNBC	breast	triple-negative breast cancer (TNBC)	CD8+ T-cells	Normal
HCI002LU	1634092	Metastasis	Basal	Lung	Lung	Epithelial cells	Normal
HCI002	839447	TNBC	Basal	breast	Primary Tumor	Epithelial cells	Normal
HCI010	359602	TNBC	Basal	breast	Primary Tumor	Epithelial cells	Tumor
HCI002	1106192	TNBC	Basal	breast	Primary Tumor	Epithelial cells	Normal
HCI001	2418763	TNBC	Basal	breast	Primary Tumor	Epithelial cells	Tumor
HCI002LU	1363161	Metastasis	Basal	Lung	Lung	Adipocytes	Tumor
HCI002LU	1569252	Metastasis	Basal	Lung	Lung	Adipocytes	Tumor
HCI010LU	365708	Metastasis	Basal	Lung	Lung	Epithelial cells	Tumor
PT089	1.88772e+06	TNBC	TNBC	breast	breast	Epithelial cells	Tumor
BC08	2792401	TNBC	TNBC	breast	triple-negative breast cancer (TNBC)	Epithelial cells	Normal
HCI010	1852523	TNBC	Basal	breast	Primary Tumor	Fibroblasts	Tumor
HCI010	803860	TNBC	Basal	breast	Primary Tumor	Fibroblasts	Tumor
BC04	2519289	TNBC	HER2	breast	human epidermal growth factor receptor 2 positive (HER2+)	Epithelial cells	Tumor
HCI002	246729	TNBC	Basal	breast	Primary Tumor	Epithelial cells	Normal
HCI010	1879091	TNBC	Basal	breast	Primary Tumor	Fibroblasts	Tumor
HCI010LU	257166	Metastasis	Basal	Lung	Lung	Epithelial cells	Tumor
BC06	4865002	TNBC	HER2	breast	human epidermal growth factor receptor 2 positive (HER2+)	Epithelial cells	Tumor
HCI001LU	2625940	Metastasis	Basal	Lung	Lung	Epithelial cells	Tumor
BC01	4832401	TNBC	luminal A	breast	estrogen receptor positive (ER+)	Epithelial cells	Tumor
PT126	1.13654e+06	TNBC	TNBC	breast	breast	Epithelial cells	Tumor
HCI002	369111	TNBC	Basal	breast	Primary Tumor	Epithelial cells	Normal
HCI001	535140	TNBC	Basal	breast	Primary Tumor	Epithelial cells	Normal
HCI001	1440038	TNBC	Basal	breast	Primary Tumor	Epithelial cells	Tumor
HCI010	332567	TNBC	Basal	breast	Primary Tumor	Fibroblasts	Tumor
BC07	2280081	TNBC	TNBC	breast	triple-negative breast cancer (TNBC)	Macrophages	Normal
HCI010LU	350968	Metastasis	Basal	Lung	Lung	Adipocytes	Tumor
HCI002LU	1037413	Metastasis	Basal	Lung	Lung	Adipocytes	Tumor
HCI010	2115416	TNBC	Basal	breast	Primary Tumor	Erythrocytes	Tumor
HCI002	291678	TNBC	Basal	breast	Primary Tumor	Epithelial cells	Tumor
HCI002	629407	TNBC	Basal	breast	Primary Tumor	Epithelial cells	Normal
HCI001	2638869	TNBC	Basal	breast	Primary Tumor	Epithelial cells	Tumor
HCI001	2091439	TNBC	Basal	breast	Primary Tumor	Epithelial cells	Tumor
HCI002LU	807724	Metastasis	Basal	Lung	Lung	Monocytes	Normal
HCI010	3081719	TNBC	Basal	breast	Primary Tumor	Erythrocytes	Tumor
HCI001	380624	TNBC	Basal	breast	Primary Tumor	Epithelial cells	Normal
BC01	3039030	TNBC	luminal A	breast	estrogen receptor positive (ER+)	Epithelial cells	Tumor
BC03LN	3793668	TNBC	luminal B	lymph node	double positive (ER+ and HER2+)	Epithelial cells	Tumor
BC07LN	3718077	TNBC	TNBC	lymph node	triple-negative breast cancer (TNBC)	Macrophages	Normal
PT084	671182	TNBC	TNBC	breast	breast	CD8+ T-cells	Normal
BC03LN	2325135	TNBC	luminal B	lymph node	double positive (ER+ and HER2+)	B-cells	Normal
HCI010	2641289	TNBC	Basal	breast	Primary Tumor	Fibroblasts	Tumor
HCI002	1209126	TNBC	Basal	breast	Primary Tumor	Epithelial cells	Normal
HCI010	88669	TNBC	Basal	breast	Primary Tumor	Epithelial cells	Tumor
HCI002	1165448	TNBC	Basal	breast	Primary Tumor	Epithelial cells	Normal
HCI010	307859	TNBC	Basal	breast	Primary Tumor	Fibroblasts	Tumor
HCI002	171104	TNBC	Basal	breast	Primary Tumor	Epithelial cells	Normal
HCI010	1469512	TNBC	Basal	breast	Primary Tumor	Fibroblasts	Tumor
HCI002LU	400202	Metastasis	Basal	Lung	Lung	Adipocytes	Tumor
HCI001	2432708	TNBC	Basal	breast	Primary Tumor	Epithelial cells	Tumor
HCI002	1567793	TNBC	Basal	breast	Primary Tumor	Epithelial cells	Normal
HCI010LU	56587	Metastasis	Basal	Lung	Lung	Epithelial cells	Normal
PT058	410434	TNBC	TNBC	breast	breast	CD8+ T-cells	Tumor
HCI001	1918678	TNBC	Basal	breast	Primary Tumor	Epithelial cells	Tumor
HCI002	667251	TNBC	Basal	breast	Primary Tumor	Adipocytes	Normal
HCI001	2144348	TNBC	Basal	breast	Primary Tumor	Epithelial cells	Tumor
HCI002	903459	TNBC	Basal	breast	Primary Tumor	Epithelial cells	Normal
HCI001	1987171	TNBC	Basal	breast	Primary Tumor	Epithelial cells	Tumor
HCI010	1091525	TNBC	Basal	breast	Primary Tumor	Epithelial cells	Tumor
HCI001	1474822	TNBC	Basal	breast	Primary Tumor	Epithelial cells	Tumor
PT089	309298	TNBC	TNBC	breast	breast	Macrophages	Tumor
HCI002LU	1265558	Metastasis	Basal	Lung	Lung	Adipocytes	Tumor
HCI002LU	1167242	Metastasis	Basal	Lung	Lung	Epithelial cells	Normal
HCI002	740339	TNBC	Basal	breast	Primary Tumor	Epithelial cells	Normal
BC02	2149236	TNBC	luminal A	breast	estrogen receptor positive (ER+)	Epithelial cells	Tumor
PT039	3.21479e+06	TNBC	TNBC	breast	breast	Epithelial cells	Tumor
PT039	962923	TNBC	TNBC	breast	breast	Epithelial cells	Tumor
BC02	1672294	TNBC	luminal A	breast	estrogen receptor positive (ER+)	Epithelial cells	Tumor
HCI002LU	674239	Metastasis	Basal	Lung	Lung	Adipocytes	Tumor
HCI002	495003	TNBC	Basal	breast	Primary Tumor	Epithelial cells	Normal
HCI001LU	1857603	Metastasis	Basal	Lung	Lung	Epithelial cells	Tumor
HCI010LU	2351340	Metastasis	Basal	Lung	Lung	Epithelial cells	Tumor
HCI001	1768226	TNBC	Basal	breast	Primary Tumor	Epithelial cells	Tumor
HCI002	744903	TNBC	Basal	breast	Primary Tumor	Epithelial cells	Normal
BC04	3081285	TNBC	HER2	breast	human epidermal growth factor receptor 2 positive (HER2+)	Epithelial cells	Tumor
HCI010LU	901128	Metastasis	Basal	Lung	Lung	Epithelial cells	Tumor
BC02	2239855	TNBC	luminal A	breast	estrogen receptor positive (ER+)	Epithelial cells	Normal
HCI010LU	383369	Metastasis	Basal	Lung	Lung	Epithelial cells	Tumor
PT089	1.63841e+06	TNBC	TNBC	breast	breast	Epithelial cells	Tumor
HCI002	1554461	TNBC	Basal	breast	Primary Tumor	Epithelial cells	Normal
HCI010	980423	TNBC	Basal	breast	Primary Tumor	Fibroblasts	Tumor
HCI002	837137	TNBC	Basal	breast	Primary Tumor	Epithelial cells	Normal
BC11	4063457	TNBC	TNBC	breast	triple-negative breast cancer (TNBC)	Epithelial cells	Normal
BC05	2116588	TNBC	HER2	breast	human epidermal growth factor receptor 2 positive (HER2+)	Epithelial cells	Tumor
BC03	3187167	TNBC	luminal B	breast	double positive (ER+ and HER2+)	Epithelial cells	Tumor
HCI002	1044531	TNBC	Basal	breast	Primary Tumor	Epithelial cells	Normal
BC05	1722849	TNBC	HER2	breast	human epidermal growth factor receptor 2 positive (HER2+)	Macrophages	Normal
HCI010LN	610502	Metastasis	Basal	lymph node	Lymph Node	Epithelial cells	Tumor
HCI010LN	409018	Metastasis	Basal	lymph node	Lymph Node	Epithelial cells	Tumor
BC07LN	3302312	TNBC	TNBC	lymph node	triple-negative breast cancer (TNBC)	Epithelial cells	Tumor
PT089	1.07123e+06	TNBC	TNBC	breast	breast	Epithelial cells	Tumor
HCI010	686879	TNBC	Basal	breast	Primary Tumor	Fibroblasts	Tumor
BC08	1848468	TNBC	TNBC	breast	triple-negative breast cancer (TNBC)	Epithelial cells	Normal
BC05	1545006	TNBC	HER2	breast	human epidermal growth factor receptor 2 positive (HER2+)	Epithelial cells	Normal
HCI002	759162	TNBC	Basal	breast	Primary Tumor	Epithelial cells	Normal
BC07LN	3761353	TNBC	TNBC	lymph node	triple-negative breast cancer (TNBC)	Epithelial cells	Tumor
HCI010LU	1319672	Metastasis	Basal	Lung	Lung	Epithelial cells	Tumor
BC09	4697302	TNBC	TNBC	breast	triple-negative breast cancer (TNBC)	CD8+ T-cells	Normal
BC09	2693856	TNBC	TNBC	breast	triple-negative breast cancer (TNBC)	Macrophages	Normal
BC05	2845669	TNBC	HER2	breast	human epidermal growth factor receptor 2 positive (HER2+)	Epithelial cells	Tumor
HCI002	677342	TNBC	Basal	breast	Primary Tumor	Epithelial cells	Normal
BC05	2396664	TNBC	HER2	breast	human epidermal growth factor receptor 2 positive (HER2+)	Epithelial cells	Normal
HCI001LU	1258218	Metastasis	Basal	Lung	Lung	Epithelial cells	Tumor
HCI002	536054	TNBC	Basal	breast	Primary Tumor	Monocytes	Tumor
HCI001LU	1424882	Metastasis	Basal	Lung	Lung	Epithelial cells	Tumor
HCI010LN	1356395	Metastasis	Basal	lymph node	Lymph Node	Epithelial cells	Tumor
HCI002	726483	TNBC	Basal	breast	Primary Tumor	Epithelial cells	Normal
BC03	2611112	TNBC	luminal B	breast	double positive (ER+ and HER2+)	Epithelial cells	Tumor
BC02	885321	TNBC	luminal A	breast	estrogen receptor positive (ER+)	Epithelial cells	Tumor
HCI002LU	560385	Metastasis	Basal	Lung	Lung	Monocytes	Tumor
HCI001LU	1274593	Metastasis	Basal	Lung	Lung	Epithelial cells	Tumor
BC02	2150506	TNBC	luminal A	breast	estrogen receptor positive (ER+)	Epithelial cells	Normal
HCI010LU	862257	Metastasis	Basal	Lung	Lung	Epithelial cells	Tumor
PT089	604592	TNBC	TNBC	breast	breast	Fibroblasts	Tumor
HCI001LU	660322	Metastasis	Basal	Lung	Lung	Epithelial cells	Tumor
PT039	1.24412e+06	TNBC	TNBC	breast	breast	Macrophages	Normal
PT089	1.03994e+06	TNBC	TNBC	breast	breast	Fibroblasts	Tumor
BC11	2438059	TNBC	TNBC	breast	triple-negative breast cancer (TNBC)	CD8+ T-cells	Normal
BC03	2233212	TNBC	luminal B	breast	double positive (ER+ and HER2+)	CD8+ T-cells	Normal
PT058	1.14107e+06	TNBC	TNBC	breast	breast	Fibroblasts	Tumor
HCI010LN	1240868	Metastasis	Basal	lymph node	Lymph Node	Epithelial cells	Tumor
HCI002LU	1786774	Metastasis	Basal	Lung	Lung	Epithelial cells	Normal
HCI002	1254228	TNBC	Basal	breast	Primary Tumor	Monocytes	Tumor
HCI002LU	1208240	Metastasis	Basal	Lung	Lung	Epithelial cells	Normal
HCI010LU	136602	Metastasis	Basal	Lung	Lung	CD8+ T-cells	Normal
HCI002	366913	TNBC	Basal	breast	Primary Tumor	Epithelial cells	Normal
HCI002LU	614151	Metastasis	Basal	Lung	Lung	Epithelial cells	Normal
HCI010	2070388	TNBC	Basal	breast	Primary Tumor	Fibroblasts	Tumor
PT089	143567	TNBC	TNBC	breast	breast	B-cells	Tumor
HCI002LU	1294664	Metastasis	Basal	Lung	Lung	Adipocytes	Tumor
BC03	2589246	TNBC	luminal B	breast	double positive (ER+ and HER2+)	Epithelial cells	Tumor
HCI010LU	791076	Metastasis	Basal	Lung	Lung	Epithelial cells	Tumor
BC10	2746706	TNBC	TNBC	breast	triple-negative breast cancer (TNBC)	Epithelial cells	Tumor
PT058	319817	TNBC	TNBC	breast	breast	CD8+ T-cells	Tumor
HCI002	997793	TNBC	Basal	breast	Primary Tumor	Epithelial cells	Normal
HCI001	1894061	TNBC	Basal	breast	Primary Tumor	Epithelial cells	Tumor
HCI001LU	60841	Metastasis	Basal	Lung	Lung	Monocytes	Normal
HCI002	1027856	TNBC	Basal	breast	Primary Tumor	Epithelial cells	Normal
HCI010LU	120014	Metastasis	Basal	Lung	Lung	Macrophages	Normal
BC06	3552889	TNBC	HER2	breast	human epidermal growth factor receptor 2 positive (HER2+)	Epithelial cells	Tumor
HCI001	236718	TNBC	Basal	breast	Primary Tumor	Epithelial cells	Normal
BC03LN	1502539	TNBC	luminal B	lymph node	double positive (ER+ and HER2+)	B-cells	Normal
HCI010	493217	TNBC	Basal	breast	Primary Tumor	Epithelial cells	Tumor
PT089	604981	TNBC	TNBC	breast	breast	Epithelial cells	Tumor
HCI010	1309895	TNBC	Basal	breast	Primary Tumor	Fibroblasts	Tumor
HCI010LU	69437	Metastasis	Basal	Lung	Lung	Adipocytes	Normal
HCI010	2293404	TNBC	Basal	breast	Primary Tumor	Epithelial cells	Tumor
HCI010	2040693	TNBC	Basal	breast	Primary Tumor	Epithelial cells	Tumor
BC11	2422897	TNBC	TNBC	breast	triple-negative breast cancer (TNBC)	Epithelial cells	Normal
BC04	1986681	TNBC	HER2	breast	human epidermal growth factor receptor 2 positive (HER2+)	Epithelial cells	Tumor
HCI010	2193032	TNBC	Basal	breast	Primary Tumor	Fibroblasts	Tumor
HCI010	1469552	TNBC	Basal	breast	Primary Tumor	Erythrocytes	Tumor
HCI002LU	1441864	Metastasis	Basal	Lung	Lung	Epithelial cells	Normal
BC07LN	2954179	TNBC	TNBC	lymph node	triple-negative breast cancer (TNBC)	B-cells	Normal
HCI010LU	105149	Metastasis	Basal	Lung	Lung	Monocytes	Normal
HCI001	425866	TNBC	Basal	breast	Primary Tumor	Epithelial cells	Normal
PT039	1.26251e+06	TNBC	TNBC	breast	breast	Fibroblasts	Normal
BC03	2508385	TNBC	luminal B	breast	double positive (ER+ and HER2+)	B-cells	Normal
BC10	2759715	TNBC	TNBC	breast	triple-negative breast cancer (TNBC)	Epithelial cells	Normal
HCI010LU	639176	Metastasis	Basal	Lung	Lung	Epithelial cells	Tumor
HCI002	1144046	TNBC	Basal	breast	Primary Tumor	Epithelial cells	Normal
HCI002LU	1206141	Metastasis	Basal	Lung	Lung	Adipocytes	Tumor
BC04	2073012	TNBC	HER2	breast	human epidermal growth factor receptor 2 positive (HER2+)	Epithelial cells	Tumor
BC04	1841381	TNBC	HER2	breast	human epidermal growth factor receptor 2 positive (HER2+)	Epithelial cells	Tumor
HCI010LN	241323	Metastasis	Basal	lymph node	Lymph Node	Epithelial cells	Normal
BC09	3083037	TNBC	TNBC	breast	triple-negative breast cancer (TNBC)	CD8+ T-cells	Normal
HCI002	1529934	TNBC	Basal	breast	Primary Tumor	Epithelial cells	Normal
HCI010	4530264	TNBC	Basal	breast	Primary Tumor	Epithelial cells	Tumor
PT039	2.95451e+06	TNBC	TNBC	breast	breast	Epithelial cells	Tumor
HCI010	3343851	TNBC	Basal	breast	Primary Tumor	Epithelial cells	Tumor
HCI001LU	882164	Metastasis	Basal	Lung	Lung	Epithelial cells	Tumor
HCI002	328738	TNBC	Basal	breast	Primary Tumor	Adipocytes	Tumor
BC03	2514799	TNBC	luminal B	breast	double positive (ER+ and HER2+)	CD8+ T-cells	Normal
HCI010	825672	TNBC	Basal	breast	Primary Tumor	Fibroblasts	Tumor
HCI010LU	78446	Metastasis	Basal	Lung	Lung	Monocytes	Normal
HCI002	764952	TNBC	Basal	breast	Primary Tumor	Monocytes	Normal
HCI001LU	397494	Metastasis	Basal	Lung	Lung	Epithelial cells	Normal
HCI010LU	47915	Metastasis	Basal	Lung	Lung	Macrophages	Normal
HCI010	2709719	TNBC	Basal	breast	Primary Tumor	Erythrocytes	Tumor
PT039	2.88057e+06	TNBC	TNBC	breast	breast	Epithelial cells	Tumor
HCI001	1925178	TNBC	Basal	breast	Primary Tumor	Epithelial cells	Tumor
HCI002	507014	TNBC	Basal	breast	Primary Tumor	Epithelial cells	Normal
PT089	175014	TNBC	TNBC	breast	breast	Fibroblasts	Tumor
PT089	978080	TNBC	TNBC	breast	breast	Fibroblasts	Tumor
HCI010LU	240765	Metastasis	Basal	Lung	Lung	Epithelial cells	Tumor
BC11	4498393	TNBC	TNBC	breast	triple-negative breast cancer (TNBC)	Fibroblasts	Tumor
HCI001LU	1634532	Metastasis	Basal	Lung	Lung	Epithelial cells	Tumor
HCI010LU	1773135	Metastasis	Basal	Lung	Lung	Epithelial cells	Tumor
HCI010LU	33653	Metastasis	Basal	Lung	Lung	Epithelial cells	Normal
HCI002	406760	TNBC	Basal	breast	Primary Tumor	Epithelial cells	Tumor
PT039	2.14254e+06	TNBC	TNBC	breast	breast	Epithelial cells	Tumor
HCI002	716880	TNBC	Basal	breast	Primary Tumor	Epithelial cells	Normal
PT084	449658	TNBC	TNBC	breast	breast	CD8+ T-cells	Normal
HCI010	1439596	TNBC	Basal	breast	Primary Tumor	Epithelial cells	Tumor
PT084	823440	TNBC	TNBC	breast	breast	Epithelial cells	Tumor
HCI010LU	637028	Metastasis	Basal	Lung	Lung	Epithelial cells	Tumor
HCI002	1898238	TNBC	Basal	breast	Primary Tumor	Epithelial cells	Normal
HCI010	1250992	TNBC	Basal	breast	Primary Tumor	Epithelial cells	Tumor
HCI010	1118353	TNBC	Basal	breast	Primary Tumor	Fibroblasts	Tumor
HCI002	1379996	TNBC	Basal	breast	Primary Tumor	Epithelial cells	Normal
PT089	1.38774e+06	TNBC	TNBC	breast	breast	Epithelial cells	Tumor
HCI010LU	441234	Metastasis	Basal	Lung	Lung	Fibroblasts	Tumor
BC04	3389928	TNBC	HER2	breast	human epidermal growth factor receptor 2 positive (HER2+)	Macrophages	Normal
HCI002	998912	TNBC	Basal	breast	Primary Tumor	Epithelial cells	Normal
HCI001	3394745	TNBC	Basal	breast	Primary Tumor	Epithelial cells	Tumor
PT081	627112	TNBC	TNBC	breast	breast	Epithelial cells	Normal
PT084	1.15511e+06	TNBC	TNBC	breast	breast	Fibroblasts	Normal
PT084	200230	TNBC	TNBC	breast	breast	B-cells	Normal
PT084	953218	TNBC	TNBC	breast	breast	Endothelial cells	Normal
HCI001	2023102	TNBC	Basal	breast	Primary Tumor	Epithelial cells	Tumor
BC07	3603239	TNBC	TNBC	breast	triple-negative breast cancer (TNBC)	Macrophages	Normal
PT084	149413	TNBC	TNBC	breast	breast	Epithelial cells	Normal
HCI010	4233338	TNBC	Basal	breast	Primary Tumor	Epithelial cells	Tumor
HCI001LU	797204	Metastasis	Basal	Lung	Lung	Epithelial cells	Tumor
PT081	557231	TNBC	TNBC	breast	breast	Epithelial cells	Tumor
HCI001	1320282	TNBC	Basal	breast	Primary Tumor	Epithelial cells	Tumor
HCI002	995469	TNBC	Basal	breast	Primary Tumor	Epithelial cells	Normal
PT084	820336	TNBC	TNBC	breast	breast	CD8+ T-cells	Normal
HCI002LU	1045209	Metastasis	Basal	Lung	Lung	Epithelial cells	Normal
HCI002	1624103	TNBC	Basal	breast	Primary Tumor	Epithelial cells	Normal
HCI002	130757	TNBC	Basal	breast	Primary Tumor	Epithelial cells	Tumor
BC09	4566739	TNBC	TNBC	breast	triple-negative breast cancer (TNBC)	Monocytes	Tumor
HCI010LU	160545	Metastasis	Basal	Lung	Lung	Epithelial cells	Tumor
HCI002LU	132851	Metastasis	Basal	Lung	Lung	Adipocytes	Tumor
BC04	1721896	TNBC	HER2	breast	human epidermal growth factor receptor 2 positive (HER2+)	Epithelial cells	Tumor
PT039	2.9825e+06	TNBC	TNBC	breast	breast	Epithelial cells	Tumor
HCI010	274220	TNBC	Basal	breast	Primary Tumor	Epithelial cells	Tumor
HCI010LU	1302151	Metastasis	Basal	Lung	Lung	Epithelial cells	Tumor
BC05	2127219	TNBC	HER2	breast	human epidermal growth factor receptor 2 positive (HER2+)	Epithelial cells	Tumor
PT058	517174	TNBC	TNBC	breast	breast	CD8+ T-cells	Tumor
HCI001	1597206	TNBC	Basal	breast	Primary Tumor	Epithelial cells	Tumor
HCI010LU	30662	Metastasis	Basal	Lung	Lung	Epithelial cells	Normal
BC01	2528205	TNBC	luminal A	breast	estrogen receptor positive (ER+)	Epithelial cells	Tumor
HCI010	4314940	TNBC	Basal	breast	Primary Tumor	Erythrocytes	Tumor
HCI010	2065007	TNBC	Basal	breast	Primary Tumor	Fibroblasts	Tumor
HCI010	819427	TNBC	Basal	breast	Primary Tumor	Erythrocytes	Tumor
HCI002	248737	TNBC	Basal	breast	Primary Tumor	Epithelial cells	Normal
HCI002	1129457	TNBC	Basal	breast	Primary Tumor	Epithelial cells	Normal
HCI001LU	1891936	Metastasis	Basal	Lung	Lung	Epithelial cells	Tumor
HCI010	1379043	TNBC	Basal	breast	Primary Tumor	Epithelial cells	Tumor
HCI010LU	827093	Metastasis	Basal	Lung	Lung	Epithelial cells	Tumor
HCI002LU	716621	Metastasis	Basal	Lung	Lung	Adipocytes	Normal
HCI001	33451	TNBC	Basal	breast	Primary Tumor	Epithelial cells	Normal
HCI002LU	1487922	Metastasis	Basal	Lung	Lung	Adipocytes	Tumor
BC04	1434925	TNBC	HER2	breast	human epidermal growth factor receptor 2 positive (HER2+)	Macrophages	Tumor
HCI002LU	1586916	Metastasis	Basal	Lung	Lung	Epithelial cells	Normal
HCI010LU	214329	Metastasis	Basal	Lung	Lung	Epithelial cells	Tumor
BC07LN	2865004	TNBC	TNBC	lymph node	triple-negative breast cancer (TNBC)	B-cells	Normal
HCI001	1708073	TNBC	Basal	breast	Primary Tumor	Epithelial cells	Tumor
BC02	2181414	TNBC	luminal A	breast	estrogen receptor positive (ER+)	Epithelial cells	Normal
HCI010	318497	TNBC	Basal	breast	Primary Tumor	Adipocytes	Tumor
PT084	659218	TNBC	TNBC	breast	breast	Epithelial cells	Tumor
HCI002LU	721161	Metastasis	Basal	Lung	Lung	Epithelial cells	Normal
PT058	1.41364e+06	TNBC	TNBC	breast	breast	Epithelial cells	Normal
HCI010	889287	TNBC	Basal	breast	Primary Tumor	Epithelial cells	Tumor
HCI002	1078913	TNBC	Basal	breast	Primary Tumor	Adipocytes	Tumor
BC03LN	2883320	TNBC	luminal B	lymph node	double positive (ER+ and HER2+)	Erythrocytes	Normal
HCI002LU	770216	Metastasis	Basal	Lung	Lung	Adipocytes	Tumor
BC07	2408414	TNBC	TNBC	breast	triple-negative breast cancer (TNBC)	Endothelial cells	Normal
BC10	4637934	TNBC	TNBC	breast	triple-negative breast cancer (TNBC)	Epithelial cells	Tumor
PT126	1.64446e+06	TNBC	TNBC	breast	breast	Epithelial cells	Normal
BC07	1763569	TNBC	TNBC	breast	triple-negative breast cancer (TNBC)	Macrophages	Normal
HCI002	814937	TNBC	Basal	breast	Primary Tumor	Epithelial cells	Normal
BC09	3216725	TNBC	TNBC	breast	triple-negative breast cancer (TNBC)	Macrophages	Normal
PT126	1.04718e+06	TNBC	TNBC	breast	breast	Epithelial cells	Tumor
HCI010	726320	TNBC	Basal	breast	Primary Tumor	Epithelial cells	Tumor
HCI001	227895	TNBC	Basal	breast	Primary Tumor	Epithelial cells	Normal
HCI002	257853	TNBC	Basal	breast	Primary Tumor	Epithelial cells	Tumor
HCI002LU	648093	Metastasis	Basal	Lung	Lung	Monocytes	Normal
HCI001LU	390659	Metastasis	Basal	Lung	Lung	Epithelial cells	Tumor
HCI001	2814103	TNBC	Basal	breast	Primary Tumor	Epithelial cells	Tumor
BC06	3090467	TNBC	HER2	breast	human epidermal growth factor receptor 2 positive (HER2+)	B-cells	Normal
HCI002	1034923	TNBC	Basal	breast	Primary Tumor	Epithelial cells	Normal
PT058	454767	TNBC	TNBC	breast	breast	CD8+ T-cells	Tumor
BC04	1422123	TNBC	HER2	breast	human epidermal growth factor receptor 2 positive (HER2+)	Epithelial cells	Tumor
HCI010LU	682402	Metastasis	Basal	Lung	Lung	Epithelial cells	Tumor
HCI010LU	42518	Metastasis	Basal	Lung	Lung	Macrophages	Normal
HCI010LN	762373	Metastasis	Basal	lymph node	Lymph Node	Epithelial cells	Tumor
PT084	513630	TNBC	TNBC	breast	breast	CD8+ T-cells	Normal
PT039	2.44657e+06	TNBC	TNBC	breast	breast	Macrophages	Normal
BC07	2876860	TNBC	TNBC	breast	triple-negative breast cancer (TNBC)	Epithelial cells	Tumor
BC03LN	4126185	TNBC	luminal B	lymph node	double positive (ER+ and HER2+)	Erythrocytes	Normal
HCI010	1319227	TNBC	Basal	breast	Primary Tumor	Fibroblasts	Tumor
HCI002	1050766	TNBC	Basal	breast	Primary Tumor	Epithelial cells	Normal
BC04	1275098	TNBC	HER2	breast	human epidermal growth factor receptor 2 positive (HER2+)	Epithelial cells	Tumor
HCI010	219554	TNBC	Basal	breast	Primary Tumor	Epithelial cells	Tumor
HCI010LU	266318	Metastasis	Basal	Lung	Lung	Epithelial cells	Tumor
PT039	4.5131e+06	TNBC	TNBC	breast	breast	Epithelial cells	Tumor
BC03	2202006	TNBC	luminal B	breast	double positive (ER+ and HER2+)	CD8+ T-cells	Normal
PT039	1.81558e+06	TNBC	TNBC	breast	breast	Fibroblasts	Tumor
PT089	1.44886e+06	TNBC	TNBC	breast	breast	Epithelial cells	Tumor
HCI002	344652	TNBC	Basal	breast	Primary Tumor	Epithelial cells	Normal
PT039	3.60038e+06	TNBC	TNBC	breast	breast	Epithelial cells	Tumor
PT039	878504	TNBC	TNBC	breast	breast	Fibroblasts	Normal
BC06	4790477	TNBC	HER2	breast	human epidermal growth factor receptor 2 positive (HER2+)	Epithelial cells	Tumor
HCI010	973495	TNBC	Basal	breast	Primary Tumor	Epithelial cells	Tumor
HCI010	2179646	TNBC	Basal	breast	Primary Tumor	Epithelial cells	Tumor
BC11	3006664	TNBC	TNBC	breast	triple-negative breast cancer (TNBC)	Epithelial cells	Normal
HCI002	839726	TNBC	Basal	breast	Primary Tumor	Epithelial cells	Normal
PT039	4.41329e+06	TNBC	TNBC	breast	breast	Epithelial cells	Tumor
BC02	2061989	TNBC	luminal A	breast	estrogen receptor positive (ER+)	Epithelial cells	Tumor
HCI002	453959	TNBC	Basal	breast	Primary Tumor	Epithelial cells	Normal
HCI001LU	148932	Metastasis	Basal	Lung	Lung	Epithelial cells	Normal
HCI010LU	810997	Metastasis	Basal	Lung	Lung	Epithelial cells	Tumor
BC05	1481486	TNBC	HER2	breast	human epidermal growth factor receptor 2 positive (HER2+)	Epithelial cells	Tumor
HCI010	1486223	TNBC	Basal	breast	Primary Tumor	Epithelial cells	Tumor
HCI001LU	1676360	Metastasis	Basal	Lung	Lung	Epithelial cells	Tumor
BC07LN	2514184	TNBC	TNBC	lymph node	triple-negative breast cancer (TNBC)	Epithelial cells	Tumor
HCI010	1760216	TNBC	Basal	breast	Primary Tumor	Fibroblasts	Tumor
HCI001	1342051	TNBC	Basal	breast	Primary Tumor	Epithelial cells	Tumor
HCI002	210585	TNBC	Basal	breast	Primary Tumor	Epithelial cells	Tumor
PT039	1.26974e+06	TNBC	TNBC	breast	breast	Epithelial cells	Tumor
BC04	1981998	TNBC	HER2	breast	human epidermal growth factor receptor 2 positive (HER2+)	Epithelial cells	Tumor
BC04	1810714	TNBC	HER2	breast	human epidermal growth factor receptor 2 positive (HER2+)	Epithelial cells	Tumor
PT089	802147	TNBC	TNBC	breast	breast	Epithelial cells	Tumor
HCI010LU	296331	Metastasis	Basal	Lung	Lung	Epithelial cells	Tumor
HCI001LU	2928081	Metastasis	Basal	Lung	Lung	Epithelial cells	Tumor
BC03	3289800	TNBC	luminal B	breast	double positive (ER+ and HER2+)	Epithelial cells	Tumor
HCI002LU	1499275	Metastasis	Basal	Lung	Lung	Adipocytes	Tumor
HCI010LU	80209	Metastasis	Basal	Lung	Lung	Macrophages	Normal
HCI002LU	1729605	Metastasis	Basal	Lung	Lung	Adipocytes	Normal
HCI001LU	3668963	Metastasis	Basal	Lung	Lung	Epithelial cells	Tumor
HCI010LU	263620	Metastasis	Basal	Lung	Lung	Epithelial cells	Tumor
HCI001LU	1468387	Metastasis	Basal	Lung	Lung	Epithelial cells	Tumor
HCI001LU	1026220	Metastasis	Basal	Lung	Lung	Epithelial cells	Tumor
HCI010	797352	TNBC	Basal	breast	Primary Tumor	Erythrocytes	Tumor
HCI010	1900069	TNBC	Basal	breast	Primary Tumor	Epithelial cells	Tumor
HCI001	1850433	TNBC	Basal	breast	Primary Tumor	Epithelial cells	Tumor
BC05	2808802	TNBC	HER2	breast	human epidermal growth factor receptor 2 positive (HER2+)	Epithelial cells	Tumor
HCI010LN	423784	Metastasis	Basal	lymph node	Lymph Node	Epithelial cells	Tumor
BC04	2231269	TNBC	HER2	breast	human epidermal growth factor receptor 2 positive (HER2+)	Epithelial cells	Tumor
PT084	729006	TNBC	TNBC	breast	breast	Epithelial cells	Tumor
PT039	1.78975e+06	TNBC	TNBC	breast	breast	Epithelial cells	Tumor
HCI002LU	1242746	Metastasis	Basal	Lung	Lung	Epithelial cells	Normal
HCI010LU	20517	Metastasis	Basal	Lung	Lung	Monocytes	Normal
HCI010	1304751	TNBC	Basal	breast	Primary Tumor	Erythrocytes	Tumor
HCI002LU	973850	Metastasis	Basal	Lung	Lung	Adipocytes	Normal
HCI001LU	207896	Metastasis	Basal	Lung	Lung	Monocytes	Normal
HCI010	182662	TNBC	Basal	breast	Primary Tumor	Macrophages	Tumor
HCI010	272270	TNBC	Basal	breast	Primary Tumor	Fibroblasts	Tumor
BC08	1768517	TNBC	TNBC	breast	triple-negative breast cancer (TNBC)	Macrophages	Normal
HCI010	828602	TNBC	Basal	breast	Primary Tumor	Epithelial cells	Tumor
BC08	2978797	TNBC	TNBC	breast	triple-negative breast cancer (TNBC)	Fibroblasts	Tumor
HCI002LU	1195244	Metastasis	Basal	Lung	Lung	Adipocytes	Tumor
BC09	3768629	TNBC	TNBC	breast	triple-negative breast cancer (TNBC)	Macrophages	Normal
HCI010	584972	TNBC	Basal	breast	Primary Tumor	Epithelial cells	Tumor
HCI001LU	1890230	Metastasis	Basal	Lung	Lung	Epithelial cells	Tumor
BC09	1298756	TNBC	TNBC	breast	triple-negative breast cancer (TNBC)	Monocytes	Normal
PT089	503685	TNBC	TNBC	breast	breast	Epithelial cells	Tumor
HCI010	860417	TNBC	Basal	breast	Primary Tumor	Erythrocytes	Tumor
HCI001LU	1155999	Metastasis	Basal	Lung	Lung	Epithelial cells	Tumor
HCI010	1232858	TNBC	Basal	breast	Primary Tumor	Erythrocytes	Tumor
HCI010	930220	TNBC	Basal	breast	Primary Tumor	Epithelial cells	Tumor
HCI010	130405	TNBC	Basal	breast	Primary Tumor	Epithelial cells	Tumor
BC02	2269966	TNBC	luminal A	breast	estrogen receptor positive (ER+)	Epithelial cells	Tumor
HCI010	952873	TNBC	Basal	breast	Primary Tumor	Epithelial cells	Tumor
HCI001LU	1633084	Metastasis	Basal	Lung	Lung	Epithelial cells	Tumor
BC11	1732281	TNBC	TNBC	breast	triple-negative breast cancer (TNBC)	Epithelial cells	Normal
HCI010LU	41030	Metastasis	Basal	Lung	Lung	Macrophages	Normal
HCI010LU	916685	Metastasis	Basal	Lung	Lung	Epithelial cells	Tumor
BC09	3346726	TNBC	TNBC	breast	triple-negative breast cancer (TNBC)	Macrophages	Normal
HCI010	1479172	TNBC	Basal	breast	Primary Tumor	Epithelial cells	Tumor
BC03	3171460	TNBC	luminal B	breast	double positive (ER+ and HER2+)	Epithelial cells	Tumor
HCI010LU	251108	Metastasis	Basal	Lung	Lung	Epithelial cells	Tumor
PT039	2.37017e+06	TNBC	TNBC	breast	breast	Epithelial cells	Tumor
BC05	3486285	TNBC	HER2	breast	human epidermal growth factor receptor 2 positive (HER2+)	Epithelial cells	Tumor
PT081	1.78195e+06	TNBC	TNBC	breast	breast	Epithelial cells	Tumor
PT058	482500	TNBC	TNBC	breast	breast	Epithelial cells	Tumor
HCI002	982905	TNBC	Basal	breast	Primary Tumor	Epithelial cells	Normal
HCI002	993203	TNBC	Basal	breast	Primary Tumor	Epithelial cells	Normal
HCI010LU	68151	Metastasis	Basal	Lung	Lung	Macrophages	Normal
HCI001	686871	TNBC	Basal	breast	Primary Tumor	Epithelial cells	Tumor
HCI010	823878	TNBC	Basal	breast	Primary Tumor	Fibroblasts	Tumor
HCI010	1367991	TNBC	Basal	breast	Primary Tumor	Epithelial cells	Tumor
PT081	2.34845e+06	TNBC	TNBC	breast	breast	Epithelial cells	Tumor
BC08	1854193	TNBC	TNBC	breast	triple-negative breast cancer (TNBC)	Epithelial cells	Normal
HCI002	723040	TNBC	Basal	breast	Primary Tumor	Epithelial cells	Normal
HCI002LU	1363290	Metastasis	Basal	Lung	Lung	Epithelial cells	Normal
BC04	2428066	TNBC	HER2	breast	human epidermal growth factor receptor 2 positive (HER2+)	Epithelial cells	Tumor
HCI001LU	1684140	Metastasis	Basal	Lung	Lung	Epithelial cells	Tumor
PT039	57456.4	TNBC	TNBC	breast	breast	Epithelial cells	Normal
HCI002	230147	TNBC	Basal	breast	Primary Tumor	Monocytes	Tumor
HCI002	98179	TNBC	Basal	breast	Primary Tumor	Epithelial cells	Tumor
HCI001	2301692	TNBC	Basal	breast	Primary Tumor	Epithelial cells	Tumor
BC11	3215718	TNBC	TNBC	breast	triple-negative breast cancer (TNBC)	Fibroblasts	Normal
HCI001	2080561	TNBC	Basal	breast	Primary Tumor	Epithelial cells	Tumor
HCI002	1018066	TNBC	Basal	breast	Primary Tumor	Epithelial cells	Normal
HCI001LU	795196	Metastasis	Basal	Lung	Lung	Epithelial cells	Tumor
BC05	2137001	TNBC	HER2	breast	human epidermal growth factor receptor 2 positive (HER2+)	Epithelial cells	Tumor
BC01	3694399	TNBC	luminal A	breast	estrogen receptor positive (ER+)	Epithelial cells	Normal
BC03	2578412	TNBC	luminal B	breast	double positive (ER+ and HER2+)	Epithelial cells	Tumor
BC09	3226236	TNBC	TNBC	breast	triple-negative breast cancer (TNBC)	CD8+ T-cells	Normal
HCI001LU	458702	Metastasis	Basal	Lung	Lung	Epithelial cells	Normal
PT039	718385	TNBC	TNBC	breast	breast	Fibroblasts	Normal
HCI002	1116390	TNBC	Basal	breast	Primary Tumor	Epithelial cells	Normal
HCI010	2376580	TNBC	Basal	breast	Primary Tumor	Macrophages	Tumor
BC02	1801798	TNBC	luminal A	breast	estrogen receptor positive (ER+)	Epithelial cells	Tumor
HCI010LU	235651	Metastasis	Basal	Lung	Lung	Epithelial cells	Tumor
HCI010LU	1835549	Metastasis	Basal	Lung	Lung	Epithelial cells	Tumor
HCI001LU	1254800	Metastasis	Basal	Lung	Lung	Epithelial cells	Tumor
HCI010LU	858602	Metastasis	Basal	Lung	Lung	Epithelial cells	Tumor
BC09	2629251	TNBC	TNBC	breast	triple-negative breast cancer (TNBC)	CD8+ T-cells	Normal
HCI002	1056881	TNBC	Basal	breast	Primary Tumor	Epithelial cells	Normal
HCI010	1230637	TNBC	Basal	breast	Primary Tumor	Epithelial cells	Tumor
BC05	2277292	TNBC	HER2	breast	human epidermal growth factor receptor 2 positive (HER2+)	Epithelial cells	Tumor
HCI002	671266	TNBC	Basal	breast	Primary Tumor	Epithelial cells	Normal
HCI010LN	2657076	Metastasis	Basal	lymph node	Lymph Node	Epithelial cells	Tumor
BC09	3280409	TNBC	TNBC	breast	triple-negative breast cancer (TNBC)	CD8+ T-cells	Normal
HCI002LU	286663	Metastasis	Basal	Lung	Lung	Epithelial cells	Normal
HCI002LU	255783	Metastasis	Basal	Lung	Lung	Adipocytes	Tumor
HCI001LU	324949	Metastasis	Basal	Lung	Lung	Epithelial cells	Normal
HCI001	1100112	TNBC	Basal	breast	Primary Tumor	Epithelial cells	Tumor
HCI001LU	1514187	Metastasis	Basal	Lung	Lung	Epithelial cells	Tumor
BC07LN	2608725	TNBC	TNBC	lymph node	triple-negative breast cancer (TNBC)	B-cells	Normal
HCI010LU	808935	Metastasis	Basal	Lung	Lung	Epithelial cells	Tumor
BC06	3019100	TNBC	HER2	breast	human epidermal growth factor receptor 2 positive (HER2+)	B-cells	Normal
HCI001	1174499	TNBC	Basal	breast	Primary Tumor	Epithelial cells	Normal
HCI010	1169037	TNBC	Basal	breast	Primary Tumor	Fibroblasts	Tumor
HCI002LU	1612996	Metastasis	Basal	Lung	Lung	Epithelial cells	Normal
HCI002	1039722	TNBC	Basal	breast	Primary Tumor	Epithelial cells	Normal
HCI001LU	1166749	Metastasis	Basal	Lung	Lung	Epithelial cells	Tumor
HCI010	2182705	TNBC	Basal	breast	Primary Tumor	Fibroblasts	Tumor
BC07LN	2185466	TNBC	TNBC	lymph node	triple-negative breast cancer (TNBC)	B-cells	Normal
HCI001LU	269105	Metastasis	Basal	Lung	Lung	Epithelial cells	Normal
HCI002	1239538	TNBC	Basal	breast	Primary Tumor	Adipocytes	Tumor
BC07	2329849	TNBC	TNBC	breast	triple-negative breast cancer (TNBC)	Epithelial cells	Tumor
HCI001	158439	TNBC	Basal	breast	Primary Tumor	Epithelial cells	Normal
HCI010	1178222	TNBC	Basal	breast	Primary Tumor	Epithelial cells	Tumor
HCI001LU	591201	Metastasis	Basal	Lung	Lung	Epithelial cells	Tumor
HCI001	1904976	TNBC	Basal	breast	Primary Tumor	Epithelial cells	Tumor
HCI010	1038902	TNBC	Basal	breast	Primary Tumor	Erythrocytes	Tumor
HCI010	867996	TNBC	Basal	breast	Primary Tumor	Epithelial cells	Tumor
HCI001	2254389	TNBC	Basal	breast	Primary Tumor	Epithelial cells	Tumor
PT058	839824	TNBC	TNBC	breast	breast	Fibroblasts	Tumor
HCI010	736268	TNBC	Basal	breast	Primary Tumor	Erythrocytes	Tumor
HCI010LU	1046874	Metastasis	Basal	Lung	Lung	Epithelial cells	Tumor
HCI002	573028	TNBC	Basal	breast	Primary Tumor	Epithelial cells	Normal
HCI010	681597	TNBC	Basal	breast	Primary Tumor	Fibroblasts	Tumor
HCI002	1060127	TNBC	Basal	breast	Primary Tumor	Epithelial cells	Normal
PT039	956321	TNBC	TNBC	breast	breast	Epithelial cells	Tumor
HCI001	158318	TNBC	Basal	breast	Primary Tumor	Monocytes	Normal
BC07LN	3069859	TNBC	TNBC	lymph node	triple-negative breast cancer (TNBC)	B-cells	Normal
BC04	2589149	TNBC	HER2	breast	human epidermal growth factor receptor 2 positive (HER2+)	Epithelial cells	Tumor
BC04	1718042	TNBC	HER2	breast	human epidermal growth factor receptor 2 positive (HER2+)	Epithelial cells	Tumor
HCI010	733054	TNBC	Basal	breast	Primary Tumor	Fibroblasts	Tumor
HCI002LU	404344	Metastasis	Basal	Lung	Lung	Adipocytes	Tumor
HCI002LU	641575	Metastasis	Basal	Lung	Lung	Adipocytes	Tumor
HCI001	119975	TNBC	Basal	breast	Primary Tumor	Epithelial cells	Normal
HCI001	2231952	TNBC	Basal	breast	Primary Tumor	Epithelial cells	Tumor
HCI002LU	387592	Metastasis	Basal	Lung	Lung	Epithelial cells	Normal
BC05	2504353	TNBC	HER2	breast	human epidermal growth factor receptor 2 positive (HER2+)	Epithelial cells	Tumor
PT084	800814	TNBC	TNBC	breast	breast	CD8+ T-cells	Normal
HCI010	3081138	TNBC	Basal	breast	Primary Tumor	Epithelial cells	Tumor
HCI002	1086636	TNBC	Basal	breast	Primary Tumor	Epithelial cells	Normal
HCI010	1223284	TNBC	Basal	breast	Primary Tumor	Epithelial cells	Tumor
HCI001	2488067	TNBC	Basal	breast	Primary Tumor	Epithelial cells	Tumor
HCI001LU	1737626	Metastasis	Basal	Lung	Lung	Epithelial cells	Tumor
PT089	1792559	TNBC	TNBC	breast	breast	Fibroblasts	Tumor
HCI001LU	1242711	Metastasis	Basal	Lung	Lung	Epithelial cells	Tumor
HCI002	1339256	TNBC	Basal	breast	Primary Tumor	Monocytes	Tumor
PT084	823128	TNBC	TNBC	breast	breast	Epithelial cells	Tumor
HCI010	4753993	TNBC	Basal	breast	Primary Tumor	Erythrocytes	Tumor
BC08	3277777	TNBC	TNBC	breast	triple-negative breast cancer (TNBC)	Fibroblasts	Tumor
HCI010LN	2855286	Metastasis	Basal	lymph node	Lymph Node	Epithelial cells	Tumor
HCI010LU	125534	Metastasis	Basal	Lung	Lung	Epithelial cells	Tumor
HCI010LN	907441	Metastasis	Basal	lymph node	Lymph Node	Epithelial cells	Tumor
HCI002LU	1535961	Metastasis	Basal	Lung	Lung	Epithelial cells	Normal
HCI010LU	746660	Metastasis	Basal	Lung	Lung	Epithelial cells	Tumor
BC01	3096188	TNBC	luminal A	breast	estrogen receptor positive (ER+)	Epithelial cells	Tumor
HCI002	1261898	TNBC	Basal	breast	Primary Tumor	Monocytes	Tumor
HCI002	573136	TNBC	Basal	breast	Primary Tumor	Epithelial cells	Normal
HCI002	797655	TNBC	Basal	breast	Primary Tumor	Adipocytes	Normal
HCI002	640618	TNBC	Basal	breast	Primary Tumor	Epithelial cells	Normal
BC07	3769327	TNBC	TNBC	breast	triple-negative breast cancer (TNBC)	B-cells	Normal
PT081	7.70479e+06	TNBC	TNBC	breast	breast	Epithelial cells	Tumor
HCI001LU	2206515	Metastasis	Basal	Lung	Lung	Epithelial cells	Tumor
HCI010LN	596827	Metastasis	Basal	lymph node	Lymph Node	Epithelial cells	Tumor
HCI010LU	920148	Metastasis	Basal	Lung	Lung	Erythrocytes	Tumor
HCI010LN	182166	Metastasis	Basal	lymph node	Lymph Node	Epithelial cells	Normal
HCI002	497855	TNBC	Basal	breast	Primary Tumor	Epithelial cells	Normal
PT084	438670	TNBC	TNBC	breast	breast	Epithelial cells	Normal
BC07LN	2723746	TNBC	TNBC	lymph node	triple-negative breast cancer (TNBC)	Epithelial cells	Tumor
PT039	2.88701e+06	TNBC	TNBC	breast	breast	Epithelial cells	Tumor
HCI002LU	870568	Metastasis	Basal	Lung	Lung	Epithelial cells	Normal
HCI001LU	1260155	Metastasis	Basal	Lung	Lung	Epithelial cells	Tumor
PT089	1.25406e+06	TNBC	TNBC	breast	breast	Epithelial cells	Tumor
HCI010	2267497	TNBC	Basal	breast	Primary Tumor	Epithelial cells	Tumor
HCI001	1702056	TNBC	Basal	breast	Primary Tumor	Epithelial cells	Tumor
BC03	516149	TNBC	luminal B	breast	double positive (ER+ and HER2+)	Epithelial cells	Normal
HCI001LU	2905535	Metastasis	Basal	Lung	Lung	Epithelial cells	Tumor
HCI010LU	1799826	Metastasis	Basal	Lung	Lung	Fibroblasts	Tumor
BC01	3529923	TNBC	luminal A	breast	estrogen receptor positive (ER+)	Epithelial cells	Normal
PT039	335013	TNBC	TNBC	breast	breast	Epithelial cells	Normal
HCI010	1352919	TNBC	Basal	breast	Primary Tumor	Epithelial cells	Tumor
HCI001	1719464	TNBC	Basal	breast	Primary Tumor	Epithelial cells	Tumor
HCI010	1080613	TNBC	Basal	breast	Primary Tumor	Epithelial cells	Tumor
BC03	3222729	TNBC	luminal B	breast	double positive (ER+ and HER2+)	Epithelial cells	Tumor
HCI002	1287848	TNBC	Basal	breast	Primary Tumor	Adipocytes	Tumor
HCI010LN	670577	Metastasis	Basal	lymph node	Lymph Node	Erythrocytes	Tumor
HCI010LU	2449639	Metastasis	Basal	Lung	Lung	Epithelial cells	Tumor
HCI001	500360	TNBC	Basal	breast	Primary Tumor	Epithelial cells	Normal
BC02	1746813	TNBC	luminal A	breast	estrogen receptor positive (ER+)	Epithelial cells	Tumor
HCI002LU	1195712	Metastasis	Basal	Lung	Lung	Adipocytes	Tumor
HCI002LU	1076943	Metastasis	Basal	Lung	Lung	Adipocytes	Normal
BC10	2172791	TNBC	TNBC	breast	triple-negative breast cancer (TNBC)	Epithelial cells	Tumor
HCI002LU	552388	Metastasis	Basal	Lung	Lung	Adipocytes	Tumor
BC07LN	3258180	TNBC	TNBC	lymph node	triple-negative breast cancer (TNBC)	B-cells	Normal
HCI002LU	666211	Metastasis	Basal	Lung	Lung	Monocytes	Normal
HCI002	785866	TNBC	Basal	breast	Primary Tumor	Adipocytes	Tumor
HCI002LU	836870	Metastasis	Basal	Lung	Lung	Monocytes	Tumor
HCI010	764246	TNBC	Basal	breast	Primary Tumor	Epithelial cells	Tumor
PT058	1.43916e+06	TNBC	TNBC	breast	breast	Endothelial cells	Tumor
BC03	2866595	TNBC	luminal B	breast	double positive (ER+ and HER2+)	CD8+ T-cells	Normal
BC03LN	3216154	TNBC	luminal B	lymph node	double positive (ER+ and HER2+)	Erythrocytes	Normal
BC06	2119922	TNBC	HER2	breast	human epidermal growth factor receptor 2 positive (HER2+)	Macrophages	Normal
HCI001LU	1871471	Metastasis	Basal	Lung	Lung	Epithelial cells	Tumor
HCI001	1026551	TNBC	Basal	breast	Primary Tumor	Epithelial cells	Tumor
HCI001LU	1940240	Metastasis	Basal	Lung	Lung	Epithelial cells	Tumor
HCI001	1539147	TNBC	Basal	breast	Primary Tumor	Epithelial cells	Tumor
HCI010LU	66979	Metastasis	Basal	Lung	Lung	Macrophages	Normal
HCI002	490427	TNBC	Basal	breast	Primary Tumor	Epithelial cells	Normal
BC07	2943137	TNBC	TNBC	breast	triple-negative breast cancer (TNBC)	Epithelial cells	Normal
BC05	2526736	TNBC	HER2	breast	human epidermal growth factor receptor 2 positive (HER2+)	Epithelial cells	Tumor
BC07LN	3121256	TNBC	TNBC	lymph node	triple-negative breast cancer (TNBC)	Epithelial cells	Tumor
HCI010	503100	TNBC	Basal	breast	Primary Tumor	Erythrocytes	Tumor
HCI002	1648635	TNBC	Basal	breast	Primary Tumor	Adipocytes	Tumor
HCI001	2421610	TNBC	Basal	breast	Primary Tumor	Epithelial cells	Tumor
HCI010	553177	TNBC	Basal	breast	Primary Tumor	Fibroblasts	Tumor
BC05	2273385	TNBC	HER2	breast	human epidermal growth factor receptor 2 positive (HER2+)	Epithelial cells	Normal
HCI010	2516919	TNBC	Basal	breast	Primary Tumor	Epithelial cells	Tumor
HCI002	848990	TNBC	Basal	breast	Primary Tumor	Epithelial cells	Normal
BC07LN	1867623	TNBC	TNBC	lymph node	triple-negative breast cancer (TNBC)	Epithelial cells	Tumor
HCI002	385038	TNBC	Basal	breast	Primary Tumor	Adipocytes	Tumor
HCI010	1256863	TNBC	Basal	breast	Primary Tumor	Epithelial cells	Tumor
BC06	4278476	TNBC	HER2	breast	human epidermal growth factor receptor 2 positive (HER2+)	B-cells	Normal
HCI002	1494556	TNBC	Basal	breast	Primary Tumor	Epithelial cells	Normal
HCI002	1088509	TNBC	Basal	breast	Primary Tumor	Epithelial cells	Normal
HCI002	1314683	TNBC	Basal	breast	Primary Tumor	Epithelial cells	Normal
HCI001	1664415	TNBC	Basal	breast	Primary Tumor	Epithelial cells	Tumor
HCI010LN	1849244	Metastasis	Basal	lymph node	Lymph Node	Epithelial cells	Tumor
HCI001	1557126	TNBC	Basal	breast	Primary Tumor	Epithelial cells	Tumor
HCI002	1076663	TNBC	Basal	breast	Primary Tumor	Epithelial cells	Normal
HCI010	1479700	TNBC	Basal	breast	Primary Tumor	Fibroblasts	Tumor
HCI010LU	408455	Metastasis	Basal	Lung	Lung	Fibroblasts	Tumor
PT058	1.88695e+06	TNBC	TNBC	breast	breast	Macrophages	Tumor
HCI001LU	79168	Metastasis	Basal	Lung	Lung	Adipocytes	Normal
HCI001LU	1507503	Metastasis	Basal	Lung	Lung	Epithelial cells	Tumor
HCI010	1040211	TNBC	Basal	breast	Primary Tumor	Fibroblasts	Tumor
HCI002	632570	TNBC	Basal	breast	Primary Tumor	Epithelial cells	Normal
HCI010LN	559890	Metastasis	Basal	lymph node	Lymph Node	Epithelial cells	Tumor
HCI010	864134	TNBC	Basal	breast	Primary Tumor	Epithelial cells	Tumor
HCI002LU	207225	Metastasis	Basal	Lung	Lung	Monocytes	Normal
BC09	3226952	TNBC	TNBC	breast	triple-negative breast cancer (TNBC)	B-cells	Normal
HCI010LU	299652	Metastasis	Basal	Lung	Lung	Adipocytes	Tumor
PT058	330268	TNBC	TNBC	breast	breast	Fibroblasts	Tumor
HCI010LU	1734401	Metastasis	Basal	Lung	Lung	Epithelial cells	Tumor
BC07LN	2309854	TNBC	TNBC	lymph node	triple-negative breast cancer (TNBC)	Macrophages	Normal
HCI010LU	946775	Metastasis	Basal	Lung	Lung	Epithelial cells	Tumor
HCI010	606166	TNBC	Basal	breast	Primary Tumor	Fibroblasts	Tumor
HCI002	1308728	TNBC	Basal	breast	Primary Tumor	Epithelial cells	Normal
PT089	690353	TNBC	TNBC	breast	breast	Epithelial cells	Tumor
HCI002	382808	TNBC	Basal	breast	Primary Tumor	Monocytes	Normal
HCI002	805767	TNBC	Basal	breast	Primary Tumor	Monocytes	Tumor
BC09	2766760	TNBC	TNBC	breast	triple-negative breast cancer (TNBC)	Macrophages	Normal
HCI010	99272	TNBC	Basal	breast	Primary Tumor	Epithelial cells	Tumor
HCI002	1118811	TNBC	Basal	breast	Primary Tumor	Adipocytes	Tumor
HCI010LN	659554	Metastasis	Basal	lymph node	Lymph Node	Epithelial cells	Tumor
HCI002	1284333	TNBC	Basal	breast	Primary Tumor	Adipocytes	Tumor
HCI010	2179048	TNBC	Basal	breast	Primary Tumor	Fibroblasts	Tumor
HCI010	2687114	TNBC	Basal	breast	Primary Tumor	Monocytes	Tumor
HCI010	939539	TNBC	Basal	breast	Primary Tumor	Epithelial cells	Tumor
HCI001LU	1153109	Metastasis	Basal	Lung	Lung	Epithelial cells	Tumor
PT039	3.02897e+06	TNBC	TNBC	breast	breast	Epithelial cells	Tumor
HCI002	1020602	TNBC	Basal	breast	Primary Tumor	Monocytes	Tumor
BC04	2589409	TNBC	HER2	breast	human epidermal growth factor receptor 2 positive (HER2+)	Epithelial cells	Tumor
BC04	1941162	TNBC	HER2	breast	human epidermal growth factor receptor 2 positive (HER2+)	Epithelial cells	Tumor
BC07LN	5681	TNBC	TNBC	lymph node	triple-negative breast cancer (TNBC)	Fibroblasts	Normal
HCI001LU	1392621	Metastasis	Basal	Lung	Lung	Epithelial cells	Tumor
BC09	2233697	TNBC	TNBC	breast	triple-negative breast cancer (TNBC)	CD8+ T-cells	Normal
BC03	2350688	TNBC	luminal B	breast	double positive (ER+ and HER2+)	Epithelial cells	Tumor
PT084	865293	TNBC	TNBC	breast	breast	Fibroblasts	Normal
BC03LN	3933460	TNBC	luminal B	lymph node	double positive (ER+ and HER2+)	CD8+ T-cells	Normal
BC08	1067765	TNBC	TNBC	breast	triple-negative breast cancer (TNBC)	Epithelial cells	Normal
BC01	2825562	TNBC	luminal A	breast	estrogen receptor positive (ER+)	Epithelial cells	Tumor
PT039	2.941e+06	TNBC	TNBC	breast	breast	Epithelial cells	Tumor
PT039	1.22683e+06	TNBC	TNBC	breast	breast	Epithelial cells	Tumor
HCI002	447050	TNBC	Basal	breast	Primary Tumor	Monocytes	Tumor
HCI010LU	1252811	Metastasis	Basal	Lung	Lung	Epithelial cells	Tumor
HCI010	1055756	TNBC	Basal	breast	Primary Tumor	Epithelial cells	Tumor
HCI010LU	251450	Metastasis	Basal	Lung	Lung	Epithelial cells	Tumor
HCI002	1165033	TNBC	Basal	breast	Primary Tumor	Epithelial cells	Normal
HCI010	1971151	TNBC	Basal	breast	Primary Tumor	Fibroblasts	Tumor
HCI010LN	715067	Metastasis	Basal	lymph node	Lymph Node	Epithelial cells	Tumor
HCI010	1760364	TNBC	Basal	breast	Primary Tumor	Epithelial cells	Tumor
HCI002	1024909	TNBC	Basal	breast	Primary Tumor	Epithelial cells	Normal
HCI001	2464648	TNBC	Basal	breast	Primary Tumor	Epithelial cells	Tumor
HCI001LU	550090	Metastasis	Basal	Lung	Lung	Epithelial cells	Tumor
BC09	3413023	TNBC	TNBC	breast	triple-negative breast cancer (TNBC)	CD8+ T-cells	Normal
PT126	762775	TNBC	TNBC	breast	breast	Fibroblasts	Tumor
HCI002	284503	TNBC	Basal	breast	Primary Tumor	Adipocytes	Tumor
HCI001LU	979987	Metastasis	Basal	Lung	Lung	Epithelial cells	Tumor
HCI010LN	1092082	Metastasis	Basal	lymph node	Lymph Node	Epithelial cells	Tumor
HCI001LU	429966	Metastasis	Basal	Lung	Lung	Epithelial cells	Tumor
BC03LN	4241656	TNBC	luminal B	lymph node	double positive (ER+ and HER2+)	Erythrocytes	Normal
HCI002	1601831	TNBC	Basal	breast	Primary Tumor	Adipocytes	Tumor
HCI002LU	1034628	Metastasis	Basal	Lung	Lung	Adipocytes	Tumor
HCI010	1116652	TNBC	Basal	breast	Primary Tumor	Erythrocytes	Tumor
HCI010LN	1224050	Metastasis	Basal	lymph node	Lymph Node	Epithelial cells	Tumor
BC06	4426109	TNBC	HER2	breast	human epidermal growth factor receptor 2 positive (HER2+)	Epithelial cells	Tumor
HCI001	467336	TNBC	Basal	breast	Primary Tumor	Epithelial cells	Normal
BC05	1735080	TNBC	HER2	breast	human epidermal growth factor receptor 2 positive (HER2+)	Epithelial cells	Normal
HCI010LU	967884	Metastasis	Basal	Lung	Lung	Epithelial cells	Tumor
HCI002	994780	TNBC	Basal	breast	Primary Tumor	Epithelial cells	Normal
BC04	799998	TNBC	HER2	breast	human epidermal growth factor receptor 2 positive (HER2+)	Epithelial cells	Tumor
HCI010	324608	TNBC	Basal	breast	Primary Tumor	Fibroblasts	Tumor
PT084	949321	TNBC	TNBC	breast	breast	Endothelial cells	Normal
PT089	757150	TNBC	TNBC	breast	breast	Fibroblasts	Tumor
HCI002LU	157267	Metastasis	Basal	Lung	Lung	Monocytes	Tumor
HCI002	1084370	TNBC	Basal	breast	Primary Tumor	Epithelial cells	Normal
HCI010	937995	TNBC	Basal	breast	Primary Tumor	Epithelial cells	Tumor
BC08	1773642	TNBC	TNBC	breast	triple-negative breast cancer (TNBC)	Epithelial cells	Normal
HCI010	1102042	TNBC	Basal	breast	Primary Tumor	Fibroblasts	Tumor
HCI002	1196596	TNBC	Basal	breast	Primary Tumor	Adipocytes	Normal
BC01	2806741	TNBC	luminal A	breast	estrogen receptor positive (ER+)	Epithelial cells	Tumor
HCI001	438905	TNBC	Basal	breast	Primary Tumor	Epithelial cells	Normal
HCI010LU	947828	Metastasis	Basal	Lung	Lung	Epithelial cells	Tumor
HCI001LU	1170904	Metastasis	Basal	Lung	Lung	Epithelial cells	Tumor
HCI010LU	215213	Metastasis	Basal	Lung	Lung	Epithelial cells	Tumor
PT081	254969	TNBC	TNBC	breast	breast	Fibroblasts	Normal
PT084	649590	TNBC	TNBC	breast	breast	Epithelial cells	Tumor
HCI002	480229	TNBC	Basal	breast	Primary Tumor	Epithelial cells	Normal
BC04	2183291	TNBC	HER2	breast	human epidermal growth factor receptor 2 positive (HER2+)	Epithelial cells	Tumor
HCI001LU	982925	Metastasis	Basal	Lung	Lung	Epithelial cells	Tumor
HCI010LU	724552	Metastasis	Basal	Lung	Lung	Epithelial cells	Tumor
BC07	2917051	TNBC	TNBC	breast	triple-negative breast cancer (TNBC)	B-cells	Normal
BC07	4448533	TNBC	TNBC	breast	triple-negative breast cancer (TNBC)	Macrophages	Normal
PT039	1.5272e+06	TNBC	TNBC	breast	breast	Epithelial cells	Normal
HCI010LU	26249	Metastasis	Basal	Lung	Lung	Monocytes	Normal
HCI010LU	445954	Metastasis	Basal	Lung	Lung	Fibroblasts	Tumor
HCI001LU	2588646	Metastasis	Basal	Lung	Lung	Epithelial cells	Tumor
BC09	4947165	TNBC	TNBC	breast	triple-negative breast cancer (TNBC)	CD8+ T-cells	Normal
HCI002LU	608362	Metastasis	Basal	Lung	Lung	Epithelial cells	Normal
HCI010	1286907	TNBC	Basal	breast	Primary Tumor	Fibroblasts	Tumor
BC06	3699428	TNBC	HER2	breast	human epidermal growth factor receptor 2 positive (HER2+)	Erythrocytes	Normal
BC07	2482442	TNBC	TNBC	breast	triple-negative breast cancer (TNBC)	Epithelial cells	Normal
HCI002	1204878	TNBC	Basal	breast	Primary Tumor	Adipocytes	Normal
HCI010LU	928252	Metastasis	Basal	Lung	Lung	Epithelial cells	Tumor
BC04	2143075	TNBC	HER2	breast	human epidermal growth factor receptor 2 positive (HER2+)	CD8+ T-cells	Normal
PT039	396176	TNBC	TNBC	breast	breast	Epithelial cells	Tumor
HCI010LU	397175	Metastasis	Basal	Lung	Lung	Epithelial cells	Tumor
HCI002	1190252	TNBC	Basal	breast	Primary Tumor	Epithelial cells	Normal
HCI001	2070698	TNBC	Basal	breast	Primary Tumor	Epithelial cells	Tumor
BC03LN	2591854	TNBC	luminal B	lymph node	double positive (ER+ and HER2+)	Erythrocytes	Normal
HCI010LU	518093	Metastasis	Basal	Lung	Lung	Epithelial cells	Tumor
HCI002	453140	TNBC	Basal	breast	Primary Tumor	Adipocytes	Tumor
HCI010	156238	TNBC	Basal	breast	Primary Tumor	Epithelial cells	Tumor
BC07	2034879	TNBC	TNBC	breast	triple-negative breast cancer (TNBC)	Epithelial cells	Tumor
BC03LN	4099795	TNBC	luminal B	lymph node	double positive (ER+ and HER2+)	Epithelial cells	Tumor
HCI001	1878086	TNBC	Basal	breast	Primary Tumor	Epithelial cells	Tumor
HCI002LU	1238044	Metastasis	Basal	Lung	Lung	Adipocytes	Tumor
BC05	1827584	TNBC	HER2	breast	human epidermal growth factor receptor 2 positive (HER2+)	Epithelial cells	Tumor
HCI010	1484604	TNBC	Basal	breast	Primary Tumor	Epithelial cells	Tumor
HCI010LN	729534	Metastasis	Basal	lymph node	Lymph Node	Epithelial cells	Normal
HCI002LU	1058400	Metastasis	Basal	Lung	Lung	Monocytes	Normal
HCI010	2004645	TNBC	Basal	breast	Primary Tumor	Fibroblasts	Tumor
HCI010	746488	TNBC	Basal	breast	Primary Tumor	Fibroblasts	Tumor
BC05	2248734	TNBC	HER2	breast	human epidermal growth factor receptor 2 positive (HER2+)	Epithelial cells	Tumor
HCI001	2197750	TNBC	Basal	breast	Primary Tumor	Epithelial cells	Tumor
HCI001LU	873071	Metastasis	Basal	Lung	Lung	Epithelial cells	Tumor
HCI010LN	2299409	Metastasis	Basal	lymph node	Lymph Node	Epithelial cells	Tumor
BC03LN	3155199	TNBC	luminal B	lymph node	double positive (ER+ and HER2+)	B-cells	Normal
BC01	2719093	TNBC	luminal A	breast	estrogen receptor positive (ER+)	Epithelial cells	Normal
HCI001	2006879	TNBC	Basal	breast	Primary Tumor	Epithelial cells	Tumor
HCI002	2071753	TNBC	Basal	breast	Primary Tumor	Epithelial cells	Normal
HCI001LU	96407	Metastasis	Basal	Lung	Lung	Epithelial cells	Normal
BC02	2792106	TNBC	luminal A	breast	estrogen receptor positive (ER+)	Epithelial cells	Normal
BC04	1460079	TNBC	HER2	breast	human epidermal growth factor receptor 2 positive (HER2+)	Epithelial cells	Tumor
BC03LN	5169597	TNBC	luminal B	lymph node	double positive (ER+ and HER2+)	Epithelial cells	Tumor
HCI010	1178660	TNBC	Basal	breast	Primary Tumor	Fibroblasts	Tumor
HCI010LN	370114	Metastasis	Basal	lymph node	Lymph Node	Epithelial cells	Tumor
HCI002	869410	TNBC	Basal	breast	Primary Tumor	Adipocytes	Tumor
BC04	2338265	TNBC	HER2	breast	human epidermal growth factor receptor 2 positive (HER2+)	Epithelial cells	Tumor
BC02	2331959	TNBC	luminal A	breast	estrogen receptor positive (ER+)	Epithelial cells	Normal
HCI002	614519	TNBC	Basal	breast	Primary Tumor	Epithelial cells	Normal
BC07	4307466	TNBC	TNBC	breast	triple-negative breast cancer (TNBC)	Epithelial cells	Tumor
BC07	3466954	TNBC	TNBC	breast	triple-negative breast cancer (TNBC)	CD8+ T-cells	Normal
HCI010LU	163189	Metastasis	Basal	Lung	Lung	Epithelial cells	Normal
PT126	1.33676e+06	TNBC	TNBC	breast	breast	Epithelial cells	Normal
HCI010	651149	TNBC	Basal	breast	Primary Tumor	Erythrocytes	Tumor
HCI002	1408004	TNBC	Basal	breast	Primary Tumor	Adipocytes	Tumor
HCI001LU	1672660	Metastasis	Basal	Lung	Lung	Epithelial cells	Tumor
PT081	300415	TNBC	TNBC	breast	breast	Epithelial cells	Tumor
HCI002	810811	TNBC	Basal	breast	Primary Tumor	Epithelial cells	Normal
HCI002	1711142	TNBC	Basal	breast	Primary Tumor	Epithelial cells	Normal
HCI002LU	1011498	Metastasis	Basal	Lung	Lung	Adipocytes	Tumor
HCI001LU	96986	Metastasis	Basal	Lung	Lung	Epithelial cells	Normal
HCI001	186588	TNBC	Basal	breast	Primary Tumor	Epithelial cells	Normal
BC07	1436999	TNBC	TNBC	breast	triple-negative breast cancer (TNBC)	CD8+ T-cells	Normal
HCI010LU	634523	Metastasis	Basal	Lung	Lung	Epithelial cells	Tumor
BC08	3581838	TNBC	TNBC	breast	triple-negative breast cancer (TNBC)	Fibroblasts	Tumor
HCI002	1426640	TNBC	Basal	breast	Primary Tumor	Adipocytes	Tumor
BC02	2228396	TNBC	luminal A	breast	estrogen receptor positive (ER+)	Epithelial cells	Tumor
HCI010LN	815048	Metastasis	Basal	lymph node	Lymph Node	Epithelial cells	Normal
HCI002LU	649571	Metastasis	Basal	Lung	Lung	Epithelial cells	Normal
PT081	420479	TNBC	TNBC	breast	breast	Epithelial cells	Tumor
HCI002	1516641	TNBC	Basal	breast	Primary Tumor	Epithelial cells	Normal
HCI001	1427323	TNBC	Basal	breast	Primary Tumor	Epithelial cells	Tumor
HCI002	555896	TNBC	Basal	breast	Primary Tumor	Epithelial cells	Normal
BC07	5871556	TNBC	TNBC	breast	triple-negative breast cancer (TNBC)	Epithelial cells	Tumor
PT126	1.0582e+06	TNBC	TNBC	breast	breast	Epithelial cells	Tumor
HCI002	1168498	TNBC	Basal	breast	Primary Tumor	Epithelial cells	Normal
HCI002	1081523	TNBC	Basal	breast	Primary Tumor	Epithelial cells	Normal
HCI001	1135530	TNBC	Basal	breast	Primary Tumor	Epithelial cells	Tumor
HCI002LU	507742	Metastasis	Basal	Lung	Lung	CD8+ T-cells	Tumor
HCI002LU	530569	Metastasis	Basal	Lung	Lung	Monocytes	Tumor
PT039	1.37539e+06	TNBC	TNBC	breast	breast	Macrophages	Normal
HCI001	2128248	TNBC	Basal	breast	Primary Tumor	Epithelial cells	Tumor
BC08	2378836	TNBC	TNBC	breast	triple-negative breast cancer (TNBC)	Epithelial cells	Normal
BC02	2122114	TNBC	luminal A	breast	estrogen receptor positive (ER+)	Epithelial cells	Normal
BC08	1569194	TNBC	TNBC	breast	triple-negative breast cancer (TNBC)	Epithelial cells	Normal
HCI010LU	141305	Metastasis	Basal	Lung	Lung	Epithelial cells	Tumor
HCI010LU	210366	Metastasis	Basal	Lung	Lung	Macrophages	Tumor
HCI010	1559257	TNBC	Basal	breast	Primary Tumor	Epithelial cells	Tumor
HCI002	1320156	TNBC	Basal	breast	Primary Tumor	Epithelial cells	Normal
BC05	2280893	TNBC	HER2	breast	human epidermal growth factor receptor 2 positive (HER2+)	Epithelial cells	Normal
BC02	2500164	TNBC	luminal A	breast	estrogen receptor positive (ER+)	Epithelial cells	Tumor
BC07	1699715	TNBC	TNBC	breast	triple-negative breast cancer (TNBC)	Epithelial cells	Tumor
BC09	2948257	TNBC	TNBC	breast	triple-negative breast cancer (TNBC)	CD8+ T-cells	Normal
HCI002	837882	TNBC	Basal	breast	Primary Tumor	Epithelial cells	Normal
HCI010LU	203630	Metastasis	Basal	Lung	Lung	Epithelial cells	Tumor
BC02	1833905	TNBC	luminal A	breast	estrogen receptor positive (ER+)	Epithelial cells	Normal
HCI002	2222266	TNBC	Basal	breast	Primary Tumor	Epithelial cells	Normal
0	0	0	0	0	0	0	Tumor
PT039	1.47261e+06	TNBC	TNBC	breast	breast	Fibroblasts	Normal
PT089	604485	TNBC	TNBC	breast	breast	Epithelial cells	Tumor
HCI002	1284239	TNBC	Basal	breast	Primary Tumor	Monocytes	Tumor
PT039	2.18737e+06	TNBC	TNBC	breast	breast	Epithelial cells	Tumor
HCI010LU	1612386	Metastasis	Basal	Lung	Lung	Fibroblasts	Tumor
BC02	3076610	TNBC	luminal A	breast	estrogen receptor positive (ER+)	Epithelial cells	Normal
HCI002	1571930	TNBC	Basal	breast	Primary Tumor	Monocytes	Tumor
HCI010LU	1645384	Metastasis	Basal	Lung	Lung	Fibroblasts	Tumor
HCI002	1682262	TNBC	Basal	breast	Primary Tumor	Epithelial cells	Normal
HCI010	801461	TNBC	Basal	breast	Primary Tumor	Fibroblasts	Tumor
[truncated: 224 more rows]

## Sheet: Supplementary Fig. 4b
	BC01_Epithelial cells_aneuploid	BC02_Epithelial cells_diploid	BC04_Epithelial cells_aneuploid	BC05_Epithelial cells_aneuploid	BC07_Epithelial cells_aneuploid	BC07_Epithelial cells_diploid	BC08_Epithelial cells_diploid	BC07LN_Epithelial cells_aneuploid	BC09_Epithelial cells_aneuploid	BC11_Epithelial cells_diploid	HCI001_Epithelial cells_aneuploid	HCI001_Epithelial cells_diploid	HCI001LU_Epithelial cells_aneuploid	HCI001LU_Epithelial cells_diploid	HCI002_Epithelial cells_diploid	HCI010LN_Epithelial cells_aneuploid	HCI010LU_Epithelial cells_aneuploid	PT039_Epithelial cells_aneuploid	PT126_Epithelial cells_aneuploid	BC01_Monocytes_diploid	BC09_Monocytes_aneuploid	BC07LN_Macrophages_diploid	BC09_Macrophages_diploid	BC07_Macrophages_diploid	BC08_Fibroblasts_aneuploid	BC03_CD8+ T-cells_diploid	BC07_CD8+ T-cells_diploid	BC07LN_CD8+ T-cells_diploid	BC09_CD8+ T-cells_diploid	PT058_CD8+ T-cells_aneuploid	BC03LN_Erythrocytes	PT058_Endothelial cells
circ1	0	0	0	0	0	0	0	0	0	0	1	0	0	0	0	0	0	0	0	0	0	0	0	0	0	0	0	0	0	0	0	0
circ2	0	0	1	1	0	0	0	1	0	0	0	0	0	0	0	0	0	0	0	0	1	0	-1	0	0	-1	0	0	-1	0	0	1
circ3	0	0	0	0	0	0	0	0	0	0	0	0	0	-1	0	0	0	0	0	0	0	0	0	0	0	0	0	0	0	0	0	0
circ4	0	0	1	0	0	0	0	0	0	0	0	0	0	0	0	0	0	0	0	0	0	0	0	0	0	0	0	0	0	0	0	0
circ5	0	0	0	0	0	0	-1	0	0	0	0	0	0	0	0	0	0	0	0	0	0	0	0	0	0	0	0	0	0	0	-1	0
circ6	0	0	0	0	0	0	0	0	0	0	0	0	0	0	0	1	0	0	0	0	0	0	0	0	0	0	0	0	0	0	0	0
circ7	0	0	0	0	0	0	0	0	0	0	0	0	1	0	0	0	0	0	0	0	0	0	0	0	0	0	0	0	0	0	0	0
circ8	0	0	0	0	0	0	0	0	0	0	0	0	0	0	0	1	0	0	0	0	0	0	0	0	0	0	0	0	0	0	0	0
circ9	0	0	0	0	1	0	0	0	0	0	0	0	0	-1	0	0	0	0	0	0	0	0	0	0	0	0	0	0	0	0	0	0
circ10	1	0	0	0	0	0	0	0	0	0	0	0	0	0	0	0	0	0	0	0	0	0	0	0	0	0	0	0	0	0	0	0
circ11	1	0	0	0	0	0	0	0	0	0	0	0	0	-1	0	0	0	0	0	0	0	0	0	0	0	0	0	0	0	0	0	0
circ12	0	0	1	1	1	0	-1	1	0	0	0	0	1	0	0	1	0	0	0	0	0	-1	0	0	0	0	-1	-1	0	0	-1	0
circ13	1	0	1	0	0	0	0	1	0	0	0	-1	0	0	0	0	0	0	0	0	0	0	0	0	0	0	0	0	0	0	0	0
circ14	0	0	0	0	0	0	0	0	1	0	0	0	0	0	0	0	0	0	0	0	0	0	0	0	0	0	0	0	0	0	0	0
circ15	0	0	1	0	0	0	0	0	0	0	0	0	0	0	0	0	0	0	0	0	0	0	0	0	0	0	0	0	0	0	0	0
circ16	0	0	0	0	0	0	0	0	0	0	1	0	0	0	0	0	0	0	0	0	0	0	0	0	0	0	0	0	0	0	0	0
circ17	0	0	0	0	0	0	0	0	0	0	0	0	0	0	0	0	1	0	0	0	0	0	0	0	0	0	0	0	0	0	-1	0
circ18	0	-1	0	0	1	0	0	0	0	0	0	0	0	0	0	0	0	0	0	0	0	0	0	0	0	0	0	0	0	1	0	0
circ19	0	0	0	0	0	0	0	0	0	0	0	0	0	0	0	0	0	0	0	0	0	0	0	0	1	0	0	0	0	0	0	0
circ20	0	0	1	0	0	0	0	0	0	0	0	0	0	0	0	0	0	0	0	0	0	0	0	0	0	0	0	0	0	0	0	0
circ21	0	0	0	1	0	0	0	0	0	0	0	0	0	0	0	0	0	0	0	0	0	0	0	0	0	0	0	0	0	0	0	0
circ22	0	0	1	0	0	0	0	0	0	0	0	0	0	0	0	0	0	0	0	0	0	0	0	0	0	0	0	0	0	0	0	0
circ23	0	0	1	0	0	0	0	0	0	0	0	0	0	0	0	0	0	0	0	0	0	0	0	0	0	0	0	0	0	0	0	0
circ24	0	0	0	0	0	0	0	1	0	0	0	0	0	0	0	0	0	0	0	0	0	0	0	0	0	0	0	0	0	0	0	0
circ25	1	0	0	0	0	0	0	0	0	0	0	0	0	0	0	0	0	0	0	0	0	0	0	0	0	0	0	0	0	0	0	0
circ26	0	0	0	1	0	0	0	0	0	0	0	0	0	0	0	0	0	0	0	0	0	0	0	0	0	0	0	0	0	0	0	0
circ27	0	0	0	0	0	0	-1	0	0	0	0	0	0	0	0	0	0	0	0	0	0	0	0	0	0	0	0	0	0	0	0	0
circ28	0	0	1	0	0	0	0	0	0	0	0	0	0	0	0	0	0	0	0	0	0	0	0	0	0	0	0	0	0	0	0	0
circ29	1	-1	1	1	1	-1	0	1	0	-1	0	0	0	0	-1	0	0	1	1	-1	1	0	-1	-1	0	-1	0	0	-1	0	0	0

## Sheet: Supplementary Fig. 4c
ANKRD36C	SRR8320580	SRR8319492	SRR8320144	SRR8320284	SRR8320595	SRR8320813	SRR8320731	SRR8320662	SRR8320188	SRR8320659	SRR8320028	SRR8320314	SRR8320458	SRR8320104	SRR8320057	SRR8320305	SRR8320098	SRR8319989	SRR8320320	SRR8320265	SRR8320259	SRR8320256	SRR8320652	SRR8320464	SRR8320287	SRR8320345	SRR8320215	SRR8320081	SRR8319928	SRR8319304	SRR8320023	SRR8320666	SRR8320406	SRR8319698	SRR8319557	SRR8320063	SRR8320133	SRR8320397	SRR8320556	SRR8320327	SRR8320273	SRR8320302	SRR8320543	SRR8320015	SRR8320003	SRR8320105	SRR8320676	SRR8320099	SRR8320554
circ1	0	0	0	0	0	0	0	0	0	0	0	0	0	0	0	0	0	0	0	0	0	0	0	0	0	0	0	0	0	0	0	0	0	0	0	0	0	0	0	0	0	0	0	0	0	0	0	0	0
circ2	0	0	0	0	0	0	0	0	0	0	0	0	0	0	0	0	0	0	0	0	0	0	0	0	0	0	0	0	0	0	0	0	0	0	0	0	0	0	0	0	0	0	0	0	0	0	0	0	0
circ3	0	0	0	0	0	0	0	0	0	0	0	0	0	0	0	0	0	0	0	0	0	0	0	0	0	0	0	0	0	0	0	0	0	0	0	0	0	0	0	0	0	0	0	0	0	0	0	0.441186	0
circ4	0	0	0	0	0	0	0	0	0	0	0	0	0	0	0	0	0	0	0	0	0	0	0	0	0	0	0	0	0	0	0	0	0	0	0	0	0	0	0	0	0	0	0	0	0	0	0	0	0
circ5	0	0	0	0	0	0	0	0	0	0	0	0	0	0	0	0	0	0	0	0	0	0	0	0	0	0	0	0	0	0	0	0	0	0	0	0	0	0	0	0	0	0	0	0	0	0	0	0	0
circ6	0	0	0	0	0	0	0	0	0	0	0	0	0	0	0	0	0	0	0	0	0	0	0	0	0	0	0	0	0	0	0	0	0	0	0	0	0	0	0	0	0	0	0	0	0	0	0	0	0
circ7	0	0	0	0	0	0	0	0	0	0	0	0	0	0	0	0	0	0	0	0	0	0	0	0	0	0	0	0	0	0	0	0	0	0	0	0	0	0	0	0	0	0	0	0	0	0	0	0	0
circ8	0	0	0	0	0	0	0	0	0	0	0	0	0	0	0	0	0	0	0	0	0	0	0	0	0	0	0	0	0	0	0	0	0	0	0	0	0	0	0	0	0	0	0	0	0	0	0	0	0
circ9	0	0	0	0	0	0	0	0	0	0	0	0	0	0	0	0	0	0	0	0	0	0	0	0	0	0	0	0	0	0	0	0	0	0	0	0	0	0	0	0	0	0	0	0	0	0	0	0	0
circ10	0	0	0	0	0	0	0	0	0	0	0	0	0	0	0	0	0	0	0	0	0	0	0	0	0	0	0	0	0	0	0	0	0	0	0	0	0	0	0	0	0	0	0	0	0	0	0	0	0
circ11	0	0	0	0	0	0	0	0	0	0	0	0	0	0	0	0	0	0	0	0	0	0	0	0	0	0	0	0	0	0	0	0	0	0	0	0	0	0	0	0	0	0	0	0	0	0	0	0	0
circ12	0	0	0	0	0	0	0	0	0	0	0	0	0	0	0	0	0	0	0	0	0	0	0	0	0	0	0	0	0	0	0	0	0	0	0	0	0	0	0	0	0	0	0	0	0	0	0	0	0
circ13	0	0	0	0	0	0	0	0	0	0	0	0	0	0	0	0	0	0	0	0	0	0	0	0	0	0	0	0	0	0	0	0	0	0	0	0	0	0	0	0	0	0	0	0	0	0	0	0	0
circ14	0	0	0	0	0	0	0	0	0	0	0	0	0	0	0	0	0	0	0	0	0	0	0	0	0	0	0	0	0	0	0	0	0	0	0	0	0	0	0	0	0	0	0	0	0	0	0	0	0
circ15	0	0	0	0	0	0	0	0	0	0	0	0	0	0	0	0	0	0	0	0	0	0	0	0	0	0	0	0	0	0	0	0	0	0	0	0	0	0	0	0	0	0	0	0	0	0	0	0	0
circ16	0	0	0	0	0	0	0	0	0	0	0	0	0	0	0	0	0	0	0	0	0	0	0	0	0	0	0	0	0	0	0	0	0	0	0	0	0	0	0	0	0	0	0	0	0	0	0	0	0
circ17	0	0	0	0	0	0	0	0	0	0	0	0	0	0	0	0	0	0	0	0	0	0	0	0	0	0	0	0	0	0	0	0	0	0	0	0	0	0	0	0	0	0	0	0	0	0	0	0	0
circ18	0	0	0	0	0	0	0	0	0	0	0	0	0	0	0	0	0	0	0	0	0	0	0	0	0	0	0	0	0	0	0	0	0	0	0	0	0	0	0	0	0	0	0	0	0	0	0	0	0
circ19	0	0	0	0	0	0	0	0	0	0	0	0	0	0	0	0	0	0	0	0	0	0	0	0	0	0	0	0	0	0	0	0	0	0	0	0	0	0	0	0	0	0	0	0	0	0	0	0	0
circ20	0	0	0	0	0	0	0	0	0	0	0	0	0	0	0	0	0	0	0	0	0	0	0	0	0	0	0	0	0	0	0	0	0	0	0	0	0	0	0	0	0	0	0	0	0	0	0	0	0
circ21	0	0	0	0	0	0	0	0	0	0	0	0	0	0	0	0	0	0	0	0	0	0	0	0	0	0	0	0	0	0	0	0	0	0	0	0	0	0	0	0	0	0	0	0	0	0	0	0	0
circ22	0	0	0	0	0	0	0	0	0	0	0	0	0	0	0	0	0	0	0	0	0	0	0	0	0	0	0	0	0	0	0	0	0	0	0	0	0	0	0	0	0	0	0	0	0	0	0	0	0
circ23	0	0	0	0	0	0	0	0	0	0	0	0	0	0	0	0	0	0	0	0	0	0	0	0	0	0	0	0	0	0	0	0	0	0	0	0	0	0	0	0	0	0	0	0	0	0	0	0	0
circ24	0	0	0	0	0	0.661347	0	0	0	0.655311	0	0	0	0	0	0	0	0	0	0	0	0	0	0	0	0	0	0	0	0	0	0.534153	0	0	0	0	0	0	0	0	0	0	0	0	0	0	0	0	0
circ25	0	0	0	0	0	0	0	0	0	0	0	0	0	0	0	0	0	0	0	0	0	0	0	0	0	0	0	0	0	0	0	0	0	0	0	0	0	0	0	0	0	0	0	0	0	0	0	0	0
circ26	0	0	0	0	0	0	0	0	0	0.655311	0	0	0	0	0	0	0	0	0	0	0	0	0	0	0	0	0	0	0	0	0	0	0	0	0	0	0	0	0	0	0	0	0	0.43668	0	0	0	0	0
circ27	0	0	0	0	0	0	0	0	0	0	0	0	0	0	0	0	0	0	0	0	0	0	0	0	0	0	0	0	0	0	0	0	0	0	0	0	0	0	0	0	0	0	0.531773	0	0	0	0	0	0
circ28	0	0	0	0	0	0	0	0	0	0	0	0	0	0	0	0	0	0	0	0	0	0	0	0	0	0	0	0	0	0	0	0	0	0	0	0	0	0	0	0	0	0	0	0	0	0	0	0	0
circ29	0	0	0	0	0	0	0	0	0	0.655311	0	0	0	0	0	0	0	0	0	0	0	0	0	0	0	0	0	0	0	0	0	0	0	0	0	0	0	0	0	0	0	0	0	0	0	0	0	0	0
circ30	0	0.483225	0	0	0	0	0	0	0	0	0	0	0	0	0	0	0	0	0	0	0	0	0	0	0	0	0	0	0	0	0	0	0	0	0	0	0	0	0	0	0	0	0	0	0	0	0	0	0
circ31	0	0	0	0	0	0	0	0	0	0	0	0	0	0	0	0	0	0	0	0	0	0	0	0	0	0	0	0	0	0	0	0	0	0	0	0	0	0	0	0	0	0	0	0	0	0	0	0	0
circ32	0	0	0	0	0	0	0	0	0	0	0	0	0	0	0	0	0	0	0	0	0	0	0	0	0	0	0	0	0	0	0	0	0	0	0	0	0	0	0	0	0	0	0	0	0	0	0	0	0
circ33	0	0	0	0	0	0	0	0	0	0	0	0	0	0	0	0	0	0	0	0	0	0	0	0	0	0	0	0	0	0	0	0	0	0	0	0	0	0	0	0	0	0	0	0	0	0	0	0	0
circ34	0	0	0	0	0	0	0	0	0	0	0	0	0	0	0	0	0	0	0	0	0	0	0	0	0	0	0	0	0	0	0	0	0	0	0	0	0	0	0	0	0	0	0	0	0	0	0	0	0
circ35	0	0	0	0	0	0	0	0	0	0	0	0	0	0	0	0	0	0	0	0	0	0	0	0	0	0	0	0	0	0	0	0	0	0	0	0	0	0	0	0	0	0	0	0	0	0	0	0	0
circ36	0	0	0	0	0	0	0	0	0	0	0	0	0	0	0	0	0	0	0	0	0	0	0	0	0	0	0	0	0	0	0	0	0	0	0	0	0	0	0	0	0	0	0	0	0	0	0	0	0
circ37	0	0	0	0	0	0	0	0	0	0	0	0	0	0	0	0	0	0	0	0	0	0	0	0	0	0	0	0	0	0	0	0	0	0	0	0	0	0	0	0	0	0	0	0	0	0	0	0	0
circ38	0	0	0	0	0	0	0	0	0	0	0	0	0	0	0	0	0	0	0	0	0	0	0	0	0	0	0	0	0	0	0	0	0	0	0	0	0	0	0	0	0	0	0	0	0	0	0	0	0
circ39	0	0	0	0	0	0	0	0	0	0	0	0	0	0	0	0	0	0	0	0	0	0	0	0	0	0	0	0	0	0	0	0	0	0	0	0	0	0	0	0	0	0	0	0	0	0	0	0	0
circ40	0	0	0	0	0	0	0	0	0	0	0	0	0	0	0	0	0	0	0	0	0	0	0	0	0	0	0	0	0	0	0	0	0	0	0	0	0	0	0	0	0	0	0	0	0	0	0	0	0
circ41	0	0	0	0	0	0	0	0	0	0	0	0	0	0	0	0	0	0	0	0	0	0.682032	0	0	0	0	0	0	0	0	0	0	0	0	0	0	0	0	0	0.941633	0	0	0	0	0	0	0	0	0
circ42	0	0	0	0	0	0	0	0	0	0	0	0	0	0	0	0	0	0	0	0	0	0	0	0.595677	0	0	0	0	0	0	0	0	0	0	0	0	0	0	0	0	0	0	0	0	0	0	0	0	0
circ43	0	0	0	0.481357	0	0	0	0.506687	0.953748	1.04784	0	0.517681	0	0	0	0.529489	0.44023	0.500292	0	0	0	0	0.53034	0	0	0	0.493853	0.447086	0	0	0	0	0.583084	0	0	0	0.457755	0	0	0	0	0.486197	0	0	0.737728	0.467448	0	0	0.535652
circ44	0.497444	0	0	0	0.558572	0	0	0	0	0	0	0	0.629463	0.566731	0	0	0	0	0	0	0	0	0	0	0	0	0	0	0	0.817923	0	0	0.583084	0.484409	0.505601	0	0	0	0	0	0	0	0.877089	0	0	0	0.565045	0	0
circ45	0	0	0.562068	0	0.558572	0	0.52547	0	0	0	0.445071	0	0.629463	0	0.89075	0	0.744852	1.08099	0.456368	0.573291	0.757214	0	0.53034	0	0.778594	0.444108	0.493853	0	0.529742	0	0.420586	0	0	0	0	0.442452	0	0.483236	0.509845	0.941633	0.497799	0.486197	0	0	0	0	0	0	0.535652
BARD1	SRR8319787	SRR8320162	SRR8319883	SRR8320235	SRR8320198	SRR8319863	SRR8320558	SRR5023488	SRR5023532	SRR2973518	SRR5023531	SRR2973462	SRR2973311	SRR2973300	SRR2973492	SRR2973505	SRR5023459	SRR5023473	SRR2973437	SRR2973415	SRR2973319	SRR2973413	SRR2973349	SRR5023533	SRR5023562	SRR2973497	SRR2973314	SRR5023607	SRR5023490	SRR2973398	SRR2973504	SRR5023578	SRR2973431	SRR2973302	SRR2973516	SRR5023525
circ1	0.459619	0	1.43157	0	1.01015	0	0	0	0	0	0	0	0	0	0	0	0	0	0	0	0	0	0	0	0	0	0	0	0	0	0	0	0	0	0	0
circ2	0	1.36997	0	0	0	2.44644	0	0	0	0	0	3.76586	0.945651	1.13743	1.02233	0	0	1.12115	4.92673	0	0	1.15772	0	0	5.48642	2.62702	2.07441	0	4.383	4.25188	1.91968	2.19505	0	0	0	0
circ3	0	0	0	0.746715	0	0	0	0	0	0	0	0	0	0	0	0	0	0	0	0	0	0	0	0	0	0	0	5.49899	0	0	0	0	0	0	0	0.560305
circ4	0	0	0	0	0	0	2.17826	0	0	0	0	0	0	0	0	4.14812	0	0	0	0	3.39669	0	0	0	0	0	0	0	0	0	0	0	3.33503	0	5.78025	0
circ5	0	0	0	0	0	0	0	3.29707	0	0	0	0	0	0	0	0	0	0	0	0	0	0	2.52038	0	0	0	0	0	0	0	0	0	0	0	0	0
circ6	0	0	0	0	0	0	0	0	1.03155	0	0	0	0	0	0	0	0	0	0	0	0	0	0	0	0	0	0	0	0	0	0	0	0	0	0	0
circ7	0	0	0	0	0	0	0	0	0	4.85225	1.19713	0	0	0	0	0	0	0	0	0	0	0	0	1.22788	0	0	0	0	0	0	0	0	0	0	0	0
circ8	0	0	0	0	0	0	0	0	0	0	0	0	0	0	0	0	2.9112	0	0	0	0	0	0	0	0	0	0	0	0	0	0	0	0	0	0	0
circ9	0	0	0	0	0	0	0	0	0	0	0	0	0	0	0	0	0	0	0	7.52167	0	0	0	0	0	0	3.79112	0	0	0	0	0	0	0.790229	0	0
circ10	0	0	0	0	0	0	0	0	0	0	0	0	0	0	0	0	0	0	0	0	0	2.53694	0	0	0	0	0	0	0	0	0	0	0	0	0	0
[truncated: 173 more columns]

## Sheet: Supplementary Fig. 4d
	chr6:31269966|31354665	chr8:74823268|74851479	chr19:11867306|11903965	chr22:38986298|39025349	chr11:27185060|27347015	component1	component2	Pseudotime	tSNE_1	tSNE_2	UMAP_1	UMAP_2	seurat_clusters
SRR2973279	0	0	0	0	0	-0.13991	0.679328	9.57906	-4.90435	-2.56464	3.14789	1.09075	3
SRR2973280	0	0	0	0.524573	0	-3.04621	1.79855	9.99972	-10.8145	19.8808	-5.28684	-1.35551	4
SRR2973281	0	0	0	0	0	1.87202	0.495268	11.6034	-3.42288	0.380461	2.86377	1.33033	3
SRR2973282	0.600711	0	0	0	0	-0.0834591	0.727803	9.63208	-4.17539	-1.40877	3.55849	1.37152	3
SRR2973283	0	0	0	1.32988	0	0.759758	0.42575	10.4941	-3.35963	1.59768	0.12351	-0.616656	9
SRR2973284	0	0	0	0	0	-0.0914709	0.690053	9.62667	-4.06088	-0.547836	3.10905	1.25081	3
SRR2973285	0	0	0	0	0	-0.0862549	0.696977	9.63141	-15.7995	-15.6489	3.90334	-1.61219	10
SRR2973286	0	0	0	0	0	-0.369282	0.804328	9.34412	-13.3937	-13.9182	3.97068	-1.78979	10
SRR2973287	0	0	0	0	0	-0.379504	0.795565	9.33443	-14.0481	-14.9837	3.99319	-1.76547	10
SRR2973288	0	0	0	0	0	1.86177	0.636896	11.5935	-15.7603	-15.6488	3.77347	-1.48743	10
SRR2973289	0	0	0	0	0	-0.0983346	0.66127	9.6218	-4.08159	-0.613286	2.92263	1.34819	3
SRR2973290	0	0	0	0	0	-0.118853	0.64763	9.60226	-4.14724	-1.13207	3.62647	1.28143	3
SRR2973291	0	0	0	0	0	1.84243	0.620748	11.5741	-14.612	-14.5373	3.90245	-1.43742	10
SRR2973292	0	0	0	0	0	0.0866803	0.560435	9.81326	-4.5237	-0.105594	2.73523	1.33931	3
SRR2973293	0	0	0	0	0	-0.708038	0.612203	9.01745	-4.6743	0.539461	2.49991	1.17303	3
SRR2973294	2.35788	0	0	0	0	1.83433	0.624453	11.566	-15.8013	-15.6748	3.80976	-1.44591	10
SRR2973295	0	0	0	0	0	0.0686884	0.585376	9.79355	-4.85563	-0.899815	2.95388	1.4554	3
SRR2973296	0	0	0	0	0	2.78815	0.238498	12.5165	17.1493	6.16069	2.85955	1.44348	2
SRR2973297	0	0	0	0	0	-0.0763028	0.694515	9.64151	-3.93579	-0.924788	3.27194	1.32634	3
SRR2973298	0	0	0	0	0	-0.112531	0.639002	9.60916	-3.68342	-0.154958	3.08547	1.17512	3
SRR2973299	1.74261	0	0	0	0	-0.678783	0.696515	9.04262	-4.59208	0.64203	2.41772	1.21202	3
SRR2973300	0	0	0	0	0	-5.64267	4.09612	13.462	-16.8774	18.462	-5.25654	-2.22133	4
SRR2973301	0	0	0	0	0	-2.0402	-0.462574	6.97417	13.8472	0.366244	-1.14012	2.94055	2
SRR2973302	1.22607	0	0	0	0	1.06231	0.0769724	10.8005	20.8952	0.537354	-0.91986	4.35773	2
SRR2973303	0	0	0	0	0	-2.60623	1.99838	9.83519	-9.08952	-1.56511	-5.36721	-5.31356	3
SRR2973305	0	0	0	0	0	-5.42705	4.61053	13.6748	-15.5517	6.85096	-3.9648	-3.42388	3
SRR2973306	0	0	0	0	0	-2.52801	-2.71611	4.692	18.8025	4.87262	-1.66843	3.45841	2
SRR2973307	0	0	0	0	0	-3.06081	1.79367	10.0064	-7.20115	5.72963	-4.40768	-4.04597	3
SRR2973308	0	0	0	0	0	-2.39267	-1.90727	5.4943	18.603	5.11661	-1.76388	3.37763	2
SRR2973309	0	0	0	0	0	-5.16967	4.41313	13.3533	-14.8728	6.4504	-3.83862	-3.65769	3
SRR2973311	0	0	0	0	0	-3.06889	2.31331	10.3827	-7.24713	3.62478	-4.10375	-4.91795	3
SRR2973312	0	0	0	0	0	-5.27164	4.41857	13.4291	-13.5865	3.50623	-3.6632	-4.66715	3
SRR2973313	0	0	0	0	0	-2.41072	-1.88625	5.50804	21.9451	1.22137	-0.965869	4.62299	2
SRR2973314	0	0	0	0	0	-3.9818	3.05655	11.553	-11.5673	4.18298	-3.99178	-4.71922	3
SRR2973315	0	0	0	0	0	-1.62792	-0.0875475	7.47996	15.3412	2.35834	-1.25284	3.35533	2
SRR2973316	0	0	0	0	0	-5.42565	4.6862	13.7273	-15.018	5.66078	-3.92534	-3.81274	3
SRR2973317	0	0	0	0	0	-2.83023	1.91072	9.92904	-9.84427	2.9617	-3.89186	-5.01125	3
SRR2973318	2.6993	0	0	0	0	-3.18049	2.30093	10.4526	-10.6957	2.82906	-4.42594	-4.89352	3
SRR2973319	0	0	0	0	0	-4.53072	3.72712	12.4164	-14.4453	5.24994	-3.95808	-4.17561	3
SRR2973320	0	0	0	0	0	-0.737594	0.84936	8.9765	-6.36265	1.82081	-4.75265	-5.72144	3
SRR2973321	0	0	0	0	0	-3.51232	2.78832	11.0299	-11.7425	3.48469	-4.24669	-4.77247	3
SRR2973322	0	0	0	0	0	-5.79078	3.96839	13.4762	-12.2112	19.6278	-5.47422	-2.06804	4
SRR2973323	0	0	0	0	0	-2.58295	2.06069	9.86352	-8.96736	-1.84845	-5.50156	-5.3159	3
SRR2973324	3.40362	0	0	0	0	-2.45362	-0.788021	6.52146	-8.1602	18.4424	-5.30377	0.144298	4
SRR2973325	2.1008	0	0	0	0	-3.58616	-3.56275	3.48746	-6.84222	23.6093	-5.0797	0.81853	4
SRR2973326	0	0	0	0	0	-4.36495	3.50278	12.1399	-13.6431	3.7185	-3.87493	-4.68212	3
SRR2973328	0	0	0	0	0	-2.42599	-1.68905	5.6884	14.5221	0.153105	-1.02806	3.08947	2
SRR2973329	0	0	0	0	0	-3.44045	-3.30857	3.77832	13.8151	4.52583	-2.4308	2.23212	2
SRR2973330	0	0	0	0	0	-5.39735	4.63797	13.6733	-14.7665	6.54209	-3.77527	-3.56737	3
SRR2973331	0	0	0	0	0	-2.21674	-0.489033	6.88073	12.9743	-0.110175	-4.37618	-3.83921	3
SRR2973332	0	0	0	0	0	-2.01627	1.14185	8.80999	-6.56443	3.62045	-4.36505	-5.29259	3
SRR2973333	0	0	0	0	0	-2.36939	-1.66315	5.73169	17.6565	3.78096	-1.77825	3.86481	2
SRR2973334	0	0	0	0	0	-1.78678	0.00214254	7.50091	12.7891	0.172148	-1.03047	3.04982	2
SRR2973335	0	0	0	0	0	-3.90477	3.15076	11.5631	-11.9923	3.49338	-4.20514	-4.88349	3
SRR2973337	0	0	0	0	0	-1.61824	0.738441	8.24353	1.54376	2.60189	-6.23907	-5.86019	3
SRR2973338	0	0	0	0	0	-4.6597	3.54833	12.3803	-14.2024	4.25963	-4.11573	-4.58845	3
SRR2973340	0	0	0	0	0	-3.99804	3.13548	11.6195	-13.8421	5.58691	-4.27874	-3.99567	3
SRR2973341	0	0	0	0	0	-4.99938	4.03414	12.9645	-15.7978	7.13199	-4.11984	-3.38875	3
SRR2973342	0	0	0	0	0	-4.55961	3.7021	12.419	-13.2888	3.48719	-3.94525	-4.7395	3
SRR2973343	0	0	0	0	0	-3.05651	2.33559	10.3897	-8.84245	2.80339	-4.89854	-5.33962	3
SRR2973344	0	0	0	0.696898	0	-2.34236	-0.780566	6.56424	13.3584	0.131012	-0.994273	2.57051	3
SRR2973346	0	0	0	0	0	-4.91957	4.07907	12.9401	-14.3375	4.35496	-4.10967	-4.46576	3
SRR2973347	0	0	0	0	0	-2.58867	-2.65522	4.72776	17.2158	2.09881	-1.20818	3.68684	2
SRR2973348	0	0	0	0	0	-1.80246	-0.000527662	7.49235	14.743	0.174076	-0.86759	3.64847	2
SRR2973349	0	0	0	0	0	-5.14155	4.51405	13.4051	-12.9298	3.00427	-4.14849	-4.9355	3
SRR2973353	0	0	0	0	0	-3.42347	2.86944	11.023	-11.836	-1.31153	-5.67013	-6.04118	3
SRR2973354	0	0	0	0	0	-3.29181	2.63348	10.7666	-12.1635	-1.82299	-5.80138	-6.00918	3
SRR2973355	2.24171	0	0	0	0	-3.13678	2.35516	10.4602	-8.56109	3.18765	-5.17703	-5.27235	3
SRR2973356	0	0	0	0	0	-3.13652	2.36102	10.4642	-11.5649	-0.305872	-6.10101	-5.78039	3
SRR2973357	0.540043	0	0	0	0	-3.01533	2.47526	10.4598	-11.638	-1.19938	-5.41098	-5.87301	3
SRR2973358	0	0	0	0	0	-3.56963	2.79887	11.0777	-11.8473	-0.587559	-6.18949	-5.89508	3
SRR2973359	0	0	0	0	0	-3.07591	2.39515	10.4456	-12.2421	-2.05565	-5.59896	-5.84664	3
SRR2973360	2.13061	0	0	0	0	-2.99971	1.83907	9.99622	-6.39851	20.5962	-5.38713	0.179702	4
SRR2973361	1.64877	0	0	0	0	-3.46733	2.89328	11.07	-11.907	-0.932478	-5.87599	-5.94164	3
SRR2973363	0	0	0	0	0	-3.70851	3.0047	11.3207	-11.9687	-0.993194	-5.80019	-6.02326	3
SRR2973365	0	0	0	0	0	-3.32892	2.6535	10.8069	-12.436	-2.2641	-5.78323	-5.87506	10
SRR2973367	0	0	0	1.61114	0	-2.79965	1.93894	9.92785	-10.7049	0.405288	-5.67745	-5.44252	3
SRR2973368	0	0	0	0	0	-3.31545	2.60848	10.7656	-11.4249	-0.244753	-5.65032	-5.60701	3
SRR2973369	0	0	0	0	0	-5.02921	3.69021	12.741	-25.352	13.6092	-6.47085	-4.19832	5
SRR2973372	3.01004	0	0	0	0	1.08099	-0.0568918	10.8217	23.5494	0.704975	-0.960568	4.53451	2
SRR2973376	0	0	0	0	0	1.0775	-0.0377843	10.8178	23.5198	0.72648	-1.05382	4.5216	2
SRR2973380	0	0	0	0	0	1.40429	-0.123274	11.1301	23.5301	0.715802	-0.90829	4.60639	2
SRR2973386	0	0	0	0	0	-2.94849	2.40727	10.3644	-9.83835	-2.00878	-3.70532	-3.26551	3
SRR2973393	0	0	0	0	0	-2.42108	-0.711351	6.59774	-9.78478	17.4353	-5.20263	-1.48724	4
SRR2973396	1.12927	0	0	0	0	-2.91482	1.94502	10.0127	-9.42415	17.2301	-6.31958	-4.12062	4
SRR2973400	0	0	0	0	0	-4.74611	3.35551	12.3061	-11.2019	19.7659	-5.41291	-1.45534	4
SRR2973404	0	0	0	0	0	-0.121893	0.739604	9.59291	-8.70823	-3.50328	5.59471	0.306985	10
SRR2973416	0	0	0	0	0	-3.44414	2.86323	11.0334	-10.4272	-3.22683	-6.04747	-5.71543	3
SRR2973417	0	0	0	0	0	-3.18122	-1.61639	5.50309	-10.7641	21.8115	-5.03506	-0.818059	4
SRR2973433	2.56462	0	0	0	0	-4.63861	3.06944	12.0317	-11.0557	20.1428	-5.21874	-1.3135	4
SRR2973437	0	0	0	0	0	-4.94257	-5.86429	0.782451	-8.10495	24.9148	-4.94903	0.433826	4
SRR2973440	0	0	0	0	0	-2.12674	-0.742534	6.6825	0.895096	5.03056	-0.613357	-0.699295	9
SRR2973443	0	0	0	0	0	-2.32265	-0.76963	6.58193	-0.0106489	5.542	-1.72618	-2.8092	9
SRR2973444	1.07927	0	0	0	0	-1.59348	0.605159	8.13176	-0.232186	6.86762	-0.30702	-0.755619	9
SRR2973446	0	0	0	0	0	-2.43459	-1.44943	5.91143	0.217867	6.76789	-0.535209	-0.434063	9
SRR2973447	0	0	0	0	0	-2.5466	-2.97946	4.448	8.96967	1.92006	-1.52389	2.65756	2
SRR2973448	0	0	0	0	0	2.8016	0.37272	12.5318	2.04094	-1.82476	5.95748	1.28273	10
SRR2973449	0	0	0	0	0	-1.74425	-0.0739624	7.44728	2.1672	3.30151	-0.781648	1.97203	9
SRR2973450	1.39812	0	0	0	0	-2.50054	-0.850579	6.44617	-1.21907	9.61136	-2.3968	-1.67357	9
SRR2973452	0	0	0	0	0	-2.66949	-0.776054	6.45476	-8.55664	18.2708	-5.11883	-0.672907	4
SRR2973453	0	0	0	0	0	-1.63484	0.351111	7.88057	1.42216	7.17795	-0.585194	-0.0507553	9
SRR2973454	0	0	0	0	0	-2.54117	-2.12285	5.24026	3.42653	8.91701	-1.19877	0.0943155	9
SRR2973455	0	0	0	0	0	-2.59829	-1.64484	5.67265	-8.0824	17.6353	-4.73172	-0.636108	4
SRR2973456	0	0	0	0	0	-2.13093	-0.677193	6.74115	0.404086	7.5183	-0.545943	-0.4124	9
SRR2973458	0	0	0	0	0	-2.1317	-0.723692	6.69797	-0.537438	7.20369	-0.708849	-1.0643	9
SRR2973459	0	0	0	0	0	0.0927319	0.546825	9.82026	-10.307	-9.06192	3.95217	-1.07093	10
SRR2973463	1.63934	0	0	0	0	-2.26102	-0.573527	6.78563	0.434328	4.94044	-2.44744	-3.07244	3
SRR2973468	0	0	0	0	0	-1.67398	0.370955	7.88441	1.27237	4.75139	-0.629091	0.590026	9
SRR2973469	0	0	0	0	0	-4.94372	-5.65158	0.955754	-10.2708	22.3404	-4.72825	-0.84091	4
SRR2973470	0	0	0	0	0	-3.17684	2.31394	10.4592	-13.7604	8.45924	-3.39875	-3.58584	3
SRR2973474	0	0	0	0	0	-2.2969	-1.99684	5.44211	13.8652	2.51441	-1.07893	2.33907	2
SRR2973475	0	0	0	0	0	-2.40589	-1.46681	5.90527	2.09873	3.63556	-0.831201	1.20011	9
SRR2973476	0	0	0	0	0	-1.70123	-0.191143	7.356	4.39921	4.38376	-0.104067	0.440709	9
SRR2973480	0	0	0	0	0	-1.75887	-0.0812023	7.43492	-1.47901	1.3877	-0.903293	-0.855676	9
SRR2973481	0	0	0	0	0	1.40119	0.00711627	11.1282	8.89856	1.9156	-1.59251	3.03271	7
SRR2973485	1.17552	0	0	0	0	-2.51112	-1.91306	5.44898	2.80747	5.67853	-0.723274	0.732554	9
SRR2973489	0	0	0	0	0	-2.35687	-1.68521	5.71505	3.68081	6.03209	-0.539028	0.587205	9
SRR2973491	0	0	0	0	0	-3.42243	-3.378	3.72611	14.4314	7.77933	-4.12297	1.30247	4
SRR2973492	0	0	0	0	0	1.11973	0.00186356	10.8594	5.93666	4.32935	-0.264319	0.740458	7
SRR2973498	0	0	0	0	0	-2.50152	-2.31379	5.07265	-12.5157	-11.2133	3.8731	-1.55271	10
SRR2973499	0	0	0	0	0	-2.41264	-1.46825	5.90153	2.1148	5.45685	-0.749074	0.312646	9
SRR2973501	1.40396	0	0	0	0	-2.37388	-1.49414	5.89096	3.23232	7.74547	-1.08013	-0.197653	9
SRR2973502	0	0	0	0	0	-2.43959	-1.45556	5.90393	1.2876	6.1358	-0.486357	0.141946	9
SRR2973503	0	0	0	0	0	-2.5752	-2.49031	4.88287	4.34885	7.45792	-3.45245	-0.492003	9
SRR2973504	0	0	0	0	0	-2.61039	-2.71529	4.66387	3.80575	7.07045	-0.60723	0.173565	9
SRR2973505	0	0	0	0	0	-1.65102	-0.143983	7.41896	2.37951	7.19796	-0.488003	0.228802	9
SRR2973506	1.18892	0	0	0	0	-2.56861	-1.91432	5.42845	3.13451	6.70602	-1.00429	0.495599	9
SRR2973507	0	0	0	0	0	-1.76819	-0.371245	7.16465	2.13068	7.6771	-0.648813	-0.0674542	9
SRR2973508	0	0	0	0	0	-2.43199	-1.49408	5.87054	2.99745	7.11346	-0.799674	0.183037	9
SRR2973511	0	0	0	0	0	-3.37896	-3.48931	3.64968	-4.77399	20.8954	-4.03029	1.18805	4
SRR2973512	0	0	0	0	0	-2.93897	-3.16013	4.14531	4.95362	8.34868	-2.04606	0.202078	9
SRR2973515	0	0	0	0	0	-2.77018	-1.67466	5.58721	-5.23103	7.39271	-3.96742	-1.01586	4
SRR2973517	0	0	0	0	0	-1.74015	-0.378522	7.16893	-3.27784	-4.30269	-0.231279	-0.0481334	9
SRR2973523	0	0	0	0	0	-2.60831	-1.86381	5.4627	2.78168	5.73154	-1.84636	-0.199129	9
SRR2973524	0	0	0	0	0	-2.42512	-1.50443	5.86327	2.75449	4.71284	-0.933427	1.41414	9
SRR2973525	0	0	0	0	0	-1.59991	-0.0942369	7.48468	2.3061	7.16272	-0.429761	0.407235	9
SRR2973527	0	0	0	0	0	-2.4256	-2.12774	5.27362	3.36044	7.07302	-1.3245	0.446556	9
SRR2973530	0	0	0	0	0	-2.38441	-1.69502	5.69663	3.135	5.17736	-0.42211	0.361629	9
SRR2973532	1.3986	0	0	0	0	-2.774	-1.87135	5.39984	1.85173	5.13121	-0.833155	0.259344	9
SRR2973534	1.74887	0	0	0	0	-2.49088	-1.9105	5.45821	3.0094	5.85072	-0.535292	0.428261	9
SRR5023386	0	0	0	0	0	2.6364	0.521758	12.3674	-9.69514	-14.7486	4.635	-1.16472	10
SRR5023387	0	0	0	0	0	2.6267	0.608493	12.3572	-2.49884	-6.63941	6.36242	1.78545	3
SRR5023388	0	0	0	0	0	1.15259	0.320619	10.8864	3.8074	-2.13288	3.77282	2.20747	7
SRR5023389	0	0	0	0	0	4.33603	0.50645	14.0682	-0.436639	-8.68868	5.37161	3.79251	7
SRR5023390	0	0	0	0	0	4.28666	0.38091	14.0153	-2.55529	-14.2152	6.24998	1.63057	11
SRR5023391	0	0	0	0	0	6.54445	0.681621	16.2843	-3.48363	-12.7068	4.92103	1.18124	7
SRR5023392	2.27685	0	0	0	0	4.14301	0.553014	13.8765	-14.8364	-14.2624	4.16513	-1.2104	10
SRR5023393	2.38895	0	0	0	0	4.15746	0.572198	13.8915	0.296285	-12.2327	5.89349	3.01303	7
SRR5023394	0	0	0	0	0	4.76606	0.187926	14.4717	-6.22271	-10.8775	3.65656	0.494092	7
SRR5023395	0	0	0	0	0	4.8148	0.379015	14.5354	-1.43362	-12.3406	7.31824	3.61293	7
SRR5023396	0	0	0	0	0	4.73663	0.196791	14.443	6.48263	-7.052	3.33108	2.90929	7
SRR5023397	1.95553	0	0	0	0	2.80557	0.3662	12.5356	4.99762	-4.51255	2.76712	2.55108	7
SRR5023398	0	0	0	0	0	4.84793	0.36254	14.5671	2.58841	-10.3276	4.04458	2.75237	7
SRR5023399	0	0	0	0	0	2.92059	0.507605	12.6526	-9.50573	-13.4058	4.47164	-0.955306	10
SRR5023400	0	0	0	0	0	4.13302	0.629646	13.8687	-8.53327	-8.9871	5.22216	3.11645	7
SRR5023402	0	0	0	0	0	4.06586	0.650419	13.8007	-4.14137	-14.7914	6.49201	1.06686	11
SRR5023403	0	0	0	0	0	4.2014	0.393178	13.9304	-5.65446	-10.3703	3.65571	0.738053	7
SRR5023405	3.30596	0	0	0	0	4.77382	0.239858	14.4836	6.09776	-6.4884	3.5667	3.46784	7
SRR5023406	0	0	0	0	0	2.86883	0.373082	12.599	-2.37425	-6.98463	4.059	2.18401	7
SRR5023407	0	0	0	0	0	4.8018	0.185034	14.5071	-0.610264	-10.8953	3.38601	1.8947	7
SRR5023408	0	0	0	0	0	4.6969	0.322447	14.4136	3.32813	-4.68341	3.95699	2.62476	7
SRR5023409	1.0114	0	0	0	0	4.0398	0.537535	13.7725	1.70922	-5.67688	5.65431	3.61036	7
SRR5023410	0	0	0	0	0	4.28912	0.412874	14.0186	-7.62002	-13.8413	5.95755	1.29419	10
SRR5023411	0	0	0	0	0	2.61734	0.611578	12.3478	-9.2437	-11.0247	4.03754	-0.886324	10
SRR5023412	0	0	0	0	0	4.41324	0.547758	14.1467	-2.77907	-14.1489	6.26173	1.78514	11
SRR5023413	0	0	0	0	0	4.29517	0.347044	14.0228	-5.01656	-10.3848	3.58528	0.890115	7
SRR5023414	1.70703	0	0	0	0	4.71243	0.275045	14.4253	6.65103	-7.16582	3.42575	1.90475	7
SRR5023416	0	0	0	0	0	4.74769	0.313261	14.4635	-1.74235	-11.2845	3.4968	1.63772	7
SRR5023417	0	0	0	0	0	5.10062	0.309847	14.8125	-1.38932	-10.5384	3.76146	1.83653	7
SRR5023418	0	0	0	0	0	2.87366	0.36062	12.6037	-6.69741	-9.25248	3.734	0.384758	7
SRR5023419	0	0	0	0	0	2.94365	0.505199	12.6756	-3.69589	-10.4532	3.99049	1.91934	10
SRR5023420	0	0	0	0	0	2.90376	0.508984	12.6358	-9.45048	-13.1464	4.46012	-0.87354	10
SRR5023421	0	0	0	0	0	4.03605	0.490107	13.7678	-8.9013	-14.7728	4.7943	-0.857034	10
SRR5023422	0	0	0	0	0	2.30956	0.585275	12.0407	-14.8679	-13.4955	3.87191	-1.42932	10
SRR5023423	0	0	0	0	0	4.75718	0.376404	14.4781	-2.12688	-12.1461	3.84121	1.81364	7
SRR5023424	0	0	0	0	0	5.03223	0.444569	14.7568	0.664904	-12.3449	6.18061	2.6225	11
SRR5023425	0	0	0	0	0	4.02259	0.378014	13.7521	2.408	-5.80592	4.15062	3.68817	7
SRR5023426	0	0	0	0	0	4.09153	0.612074	13.8257	-7.68159	-14.8807	5.27731	-0.103385	10
SRR5023427	0	0	0	0	0	4.74301	0.290315	14.457	2.89692	-9.01983	3.12208	2.63445	7
SRR5023428	2.30405	0	0	0	0	1.15511	0.0342598	10.8942	9.28212	-7.24843	1.90066	3.15168	7
SRR5023429	0	0	0	0	0	4.00801	0.343102	13.7369	-2.1359	-12.7943	4.11493	1.58778	7
SRR5023431	0	0	0	0	0	2.92447	0.440895	12.6556	-8.37767	-13.1217	4.77336	-0.559062	7
SRR5023432	0	0	0	0	0	3.37421	0.127658	13.0976	-0.871748	-8.04043	4.09115	1.74772	7
SRR5023433	0	0	0	0	0	2.90057	0.422928	12.6314	1.09985	-7.37019	4.27143	3.25948	7
SRR5023434	0	0	0	0	0	4.85223	0.366205	14.5717	5.24276	-7.21439	3.937	3.5393	7
SRR5023435	0	0	0	0	0	4.34403	0.438648	14.0743	-3.26785	-11.1578	3.58966	1.18744	7
SRR5023436	0	0	0	0	0	-2.24892	-1.90602	5.5428	-8.10861	16.2555	-4.90749	-0.983043	4
SRR5023437	0	0	0	0	0	2.35555	0.759306	12.0865	-14.4096	-15.9304	4.02001	-1.54824	10
SRR5023438	0	0	0	0	0	4.34742	0.431969	14.0775	-5.79986	-10.8721	3.84559	0.456442	7
SRR5023439	0	0	0	0	0	4.86004	0.380951	14.5807	-2.38713	-11.3596	3.61492	1.53082	7
SRR5023440	0	0	0	0	0	4.76437	0.278714	14.4774	-2.18998	-13.7273	3.47189	2.22436	7
SRR5023441	0	0	0	0	0	4.84898	0.475961	14.5776	-2.41828	-11.8494	4.09114	1.64545	7
SRR5023448	0	0	0	0	0	-2.49394	-2.48114	4.91854	18.2646	4.61363	-1.6379	3.2892	2
SRR5023449	0	0	0	0	0	-2.52725	-2.97091	4.46314	19.1357	4.82699	-1.74269	3.45958	2
SRR5023450	0	0	0	0	0	-1.74304	-0.0264949	7.4915	15.0669	3.4737	-1.82722	3.60926	2
SRR5023451	0	0	0	0	0	-2.36689	-1.89256	5.51683	18.4292	4.97346	-1.7509	3.4202	2
SRR5023452	0	0	0	0	0	-2.61367	-2.90539	4.49186	19.479	5.08305	-1.84563	3.63348	2
SRR5023456	0	0	0	0	0	-4.88459	-5.72812	0.927293	-7.41263	24.946	-5.13108	0.526956	4
SRR5023457	0	0	0	0	0	10.2408	1.31027	20.0328	12.6878	-21.777	5.17268	2.86856	0
SRR5023458	0	0	0	0	0	-3.46956	-3.34492	3.73243	-8.62796	20.985	-4.94786	-0.367513	4
SRR5023459	0	0	0	0	0	10.273	1.10476	20.0352	12.449	-19.3649	5.05931	2.87489	0
SRR5023460	0	0	0	0	0	10.2739	1.14454	20.0418	8.92398	-23.032	6.15303	3.08092	0
SRR5023461	0	0	0	0	0	10.2823	1.12039	20.0466	9.14553	-19.4241	4.98773	3.86428	0
SRR5023462	0	0	0	0	0	5.36063	0.374631	15.0769	5.09839	-16.0163	4.87358	1.81603	7
SRR5023463	0	0	0	0	0	7.45241	0.72858	17.1905	9.80834	-18.8363	4.79434	3.99057	0
SRR5023464	0	0	0	0	0	7.94798	0.741453	17.6829	9.63301	-19.6383	4.92098	4.03168	0
SRR5023465	0	0	0	0	0	-2.44402	-1.90146	5.48249	12.3502	7.08633	-4.76888	-1.07094	7
SRR5023466	0	0	0	0	0	4.80469	0.21447	14.5124	6.27276	-10.6358	3.53259	3.17275	7
SRR5023467	0	0	0	0	0	7.57515	0.723408	17.3112	10.0427	-18.5923	4.70316	4.06215	0
SRR5023468	0	0	0	0	0	10.3447	1.20102	20.1201	10.2977	-20.8514	5.12701	3.7262	0
SRR5023469	0	0	0	0	0	-4.83708	-5.68846	0.987112	-10.0324	22.5146	-5.01319	-0.815804	4
SRR5023470	0	0	0	0	0	7.34809	0.686051	17.0815	8.87642	-22.518	5.88906	3.38629	0
SRR5023471	0	0	0	0	0	-3.13101	-2.14087	5.02993	-10.185	21.9651	-4.97217	-0.922419	4
SRR5023472	0	0	0	0	0	9.82995	1.06408	19.5908	12.3097	-21.5426	5.17619	2.9754	0
SRR5023473	1.4923	0	0	0	0	-2.58698	-1.98084	5.3596	-8.29444	20.971	-5.0627	0.406484	4
SRR5023474	0	0	0	0	0	9.79506	1.07829	19.5583	11.7105	-20.9534	5.10398	3.32258	0
SRR5023475	0	0	0	0	0	5.84016	0.394694	15.554	5.63884	-16.9673	5.22993	2.36569	0
SRR5023476	0	0	0	0	0	10.2685	1.16237	20.039	10.5356	-22.092	5.17862	3.2569	0
SRR5023477	0	0	0	0	0	8.65181	0.872715	18.3977	8.9183	-18.1593	4.52595	4.14257	0
SRR5023478	0	0	0	0	0	10.2367	1.17971	20.0099	11.0398	-20.9711	5.37987	2.99607	0
SRR5023479	0	0	0	0	0	10.2594	1.15707	20.0293	9.55714	-20.548	5.42129	3.70431	0
SRR5023480	0	0	0	0	0	2.91867	0.301781	12.6479	4.71295	-5.59469	4.13537	4.30922	7
SRR5023481	0	0	0	0	0	-5.06211	-5.81037	0.757559	-7.61409	26.072	-5.22806	0.601739	4
SRR5023482	0	0	0	0	0	7.73005	0.820678	17.4777	10.8344	-18.8061	4.57987	3.63574	0
SRR5023483	0	0	0	0	0	-1.49535	0.362431	7.94245	-10.5572	16.2785	-5.22544	-1.36996	4
SRR5023484	0	0	0	0	0	7.57258	0.73961	17.3108	10.2846	-19.9787	5.02654	3.7006	0
SRR5023485	0	0	0	0	0	4.81407	0.250833	14.524	6.25983	-10.6354	3.69559	3.08042	7
SRR5023487	0	0	0	0	0	7.54635	0.739015	17.2848	10.3359	-21.6249	4.87535	3.20244	0
SRR5023488	0	0	0	0	0	9.81549	1.09315	19.5807	8.73582	-19.1386	4.93667	4.12	0
SRR5023489	0	0	0	0	0	6.97366	0.726341	16.7159	9.97243	-20.0342	5.13527	3.85611	0
SRR5023490	0	0	0	0	0	-3.33514	-2.11069	4.99161	-9.46136	22.9252	-5.03677	-0.502913	4
SRR5023491	0	0	0	0	0	9.8341	1.04793	19.5926	11.6037	-19.0759	4.85134	3.55336	0
SRR5023492	0	0	0	0	0	6.02546	0.477018	15.7469	9.97069	-19.3836	4.79103	3.96834	0
SRR5023493	0	0	0	0	0	7.70721	0.631671	17.4293	10.5041	-18.1847	4.67618	3.81054	0
SRR5023494	0	0	0	0	0	2.96914	0.472255	12.7007	7.45944	-12.7244	4.16786	4.22883	7
SRR5023495	0	0	0	0	0	7.75236	0.824244	17.5003	11.8387	-21.7204	5.37017	2.85209	0
SRR5023496	0	0	0	0	0	7.34826	0.777672	17.0936	8.91105	-20.6971	5.50724	3.27939	0
SRR5023497	0	0	0	0	0	10.3018	1.16695	20.0726	10.55	-21.9782	5.13224	3.45047	0
SRR5023498	0	0	0	0	0	4.1095	0.493121	13.8413	7.29411	-12.3913	4.1808	3.96147	7
SRR5023499	0	0	0	0	0	-4.82543	-5.70756	0.978218	-7.80286	24.6297	-5.12829	0.234161	4
SRR5023500	0	0	0	0	0	2.86753	0.187705	12.5953	8.86985	-8.09836	2.66969	3.69809	7
SRR5023501	0	0	0	0	0	3.40254	0.316739	13.1304	9.0099	-8.16479	2.39863	3.48704	7
SRR5023502	0	0	0	0	0	7.57058	0.757141	17.3112	9.96351	-20.0905	5.21278	3.87845	0
SRR5023503	0	0	0	0	0	9.79511	1.09219	19.5604	10.0717	-20.9016	5.3232	3.55055	0
SRR5023504	2.52087	0	0	0	0	4.82091	0.334094	14.5378	6.95457	-11.8467	4.23957	4.1281	7
SRR5023505	0	0	0	0	0	6.73414	0.63112	16.4674	9.20384	-17.5654	4.55304	4.30555	0
SRR5023506	0	0	0	0	0	6.96774	0.734654	16.7108	9.85431	-17.645	4.77087	4.21087	0
SRR5023507	0	0	0	0	0	-2.51939	-2.71281	4.69811	-6.22234	22.2339	-4.88448	0.959328	4
SRR5023508	0	0	0	0	0	10.3012	1.16972	20.0724	12.3004	-18.4328	4.67593	3.68357	0
SRR5023509	0	0	0	0	0	4.81347	0.343542	14.5311	7.49846	-8.73368	4.40326	4.21135	7
SRR5023510	0	0	0	0	0	7.55574	0.708373	17.29	10.1233	-19.3033	4.77981	3.84139	0
SRR5023511	0	0	0	0	0	5.79653	0.493103	15.5208	9.16625	-17.408	4.42576	4.18161	0
SRR5023512	0	0	0	0	0	8.06866	0.696209	17.7962	11.1878	-16.8729	4.19545	3.93739	0
SRR5023514	0	0	0	0	0	8.80451	0.916975	18.5551	11.5164	-17.8062	4.29943	3.58443	0
SRR5023515	0	0	0	0	0	9.77966	1.12961	19.5504	6.10245	-20.5517	5.35094	2.93039	0
SRR5023516	0	0	0	0	0	6.98521	0.669848	16.7214	9.94118	-17.8474	4.59586	4.09187	0
SRR5023517	0	0	0	0	0	8.8084	0.906734	18.5575	10.2336	-21.7658	5.48846	3.25203	0
SRR5023518	0	0	0	0	0	7.70921	0.628577	17.4309	10.236	-18.9846	4.50372	3.82408	0
SRR5023519	0	0	0	0	0	9.8309	1.0611	19.5913	12.4934	-21.484	5.08464	2.59821	0
SRR5023520	0	0	0	0	0	7.57406	0.736757	17.3119	11.2164	-18.6401	4.58226	3.80968	0
SRR5023521	0	0	0	0	0	7.70886	0.696301	17.4398	16.6509	-22.6205	4.68717	2.79715	0
SRR5023522	0	0	0	0	0	6.97436	0.725572	16.7165	9.03448	-16.1459	4.42939	4.21315	0
SRR5023523	0	0	0	0	0	7.26239	0.863425	17.0182	5.60557	-17.0238	5.29293	2.21524	0
SRR5023524	0	0	0	0	0	9.81133	1.13349	19.5823	11.4398	-19.2367	4.84804	3.63849	0
SRR5023525	0	0	0	0	0	6.78925	0.682627	16.5278	9.08429	-20.1585	5.14105	3.74655	0
SRR5023526	0	0	0	0	0	10.3077	1.02861	20.0587	10.7379	-21.8655	5.01515	3.21596	0
SRR5023527	0	0	0	0	0	6.96949	0.652867	16.7039	11.106	-19.8023	5.07474	3.58934	0
SRR5023528	0	0	0	0	0	6.95996	0.66871	16.6961	11.0409	-19.3398	4.63735	3.79461	0
SRR5023529	0	0	0	0	0	7.56441	0.811132	17.3123	6.16651	-17.0881	4.91791	2.6661	0
SRR5023530	0	0	0	0	0	7.76078	0.795619	17.5048	10.8815	-18.4114	4.68123	3.94615	0
SRR5023531	0	0	0	0	0	7.39155	0.660447	17.1212	10.4437	-18.1438	4.55815	4.07309	0
SRR5023532	0	0	0	0	0	5.31303	0.398434	15.0317	7.21174	-8.81312	4.10151	3.65675	7
SRR5023534	0	0	0	0	0	1.77786	0.0577131	11.508	22.1909	1.89252	-1.06108	4.47095	2
SRR5023535	0	0	0	0	0	-3.35907	-3.49202	3.65684	15.4768	9.43806	-3.70163	1.61445	4
SRR5023537	0	0	0	0	0	-3.21951	-1.89602	5.23157	12.9477	20.2321	-1.37696	-1.90622	1
SRR5023540	0	0	0	1.26059	0	-3.09071	-1.66971	5.4833	-4.97066	20.6439	-4.23058	0.898317	4
SRR5023543	2.33794	0	0	0	0	-3.77535	-3.96194	3.04661	12.7034	20.6429	-1.22029	-1.63866	1
SRR5023544	0	0	0	0	0	-3.03398	1.83759	10.0191	-9.39751	6.41058	-4.12426	-4.45205	3
SRR5023546	0	0	0	0	0	-3.02634	-1.70537	5.47135	0.916502	15.2465	-1.84337	-0.738131	1
SRR5023547	0	0	0	0	0	-2.81621	-1.8514	5.40444	0.480928	14.4899	-1.31101	-0.903355	9
SRR5023549	0	0	0	0	0	4.27944	0.409085	14.0088	-2.19221	-11.4986	3.68909	1.96543	7
SRR5023551	0	0	0	0	0	-2.71367	-3.1707	4.23304	17.5262	6.2871	-2.17201	3.29875	2
SRR5023554	0	0	0	0.973419	0	-3.14177	-2.13291	5.03393	1.48961	15.5508	-1.55351	-1.05828	1
SRR5023557	0	0	0	0	0	-2.85934	-1.37834	5.82834	1.02301	15.3957	-1.59785	-0.980544	1
SRR5023560	0	0	0	0	0	1.39154	-0.0849534	11.1177	21.9516	3.94897	-1.25794	3.43762	2
SRR5023565	0	0	0	0	0	4.75915	-0.0131617	14.4485	18.3373	-0.669085	-0.913816	3.77486	2
SRR5023566	0	0	0	0	0	1.02445	0.360332	10.7574	-1.44111	2.9841	-1.23227	-2.93159	3
SRR5023568	0	0	0	0	0	1.07706	0.0135035	10.8165	7.26962	8.87804	-1.95942	-1.49361	9
SRR5023569	0	0	0	0	0	2.3616	0.470606	12.0929	3.35951	-4.08375	3.30471	2.0998	3
SRR5023570	0	0	0	0	0	4.06214	0.443691	13.793	-1.84906	-18.8178	7.62586	1.80214	11
SRR5023571	0	0	0	0	0	4.89775	0.139399	14.5981	6.27001	-5.64496	6.80351	4.07639	7
SRR5023573	0	0	0	0	0	3.35044	0.25953	13.0769	5.88506	-0.819125	4.36522	1.14905	9
SRR5023574	0	0	0	0	0	4.01731	0.416439	13.7476	-1.44145	-9.59961	3.83001	1.90288	7
SRR5023575	0	0	0	0	0	1.44854	0.152713	11.1769	8.21406	6.39299	-0.0254253	-1.35177	9
SRR5023576	0	0	0	0	0	4.46417	0.0857486	14.1834	5.8263	-2.37579	4.51083	2.38693	9
SRR5023578	0	0	0	0	0	1.39511	-0.0509936	11.1216	7.97658	6.56791	-0.274857	-1.5812	9
SRR5023579	0	0	0	0	0	2.86523	0.22287	12.5934	7.79183	5.21889	0.44138	-1.21878	11
SRR5023580	0	0	0	0	0	2.86902	0.215093	12.5971	3.53859	1.88589	5.29188	0.59301	11
SRR5023581	0	0	0	0	0	4.75563	0.17289	14.4601	-0.131484	-10.5557	3.68534	2.20549	7
SRR5023584	0	0	0	0	0	1.40207	0.211888	11.131	7.61539	5.45717	0.0294757	-1.23601	9
SRR5023585	0	0	0	0	0	2.80077	0.0551238	12.5267	6.93334	6.62517	-0.015328	-1.44803	9
SRR5023615	0	0	0	0	0	-2.48916	-0.712628	6.5703	-8.74536	8.66574	-4.0856	-2.61847	3
SRR5023647	0	0	0	0	0	-2.54114	-2.93172	4.49437	3.10661	10.3707	-0.606251	-0.921306	9
SRR5023648	0	0	0	0	0	-3.01573	-3.51671	3.80029	5.81331	16.8476	-2.29369	-1.9957	1
SRR5023649	0	0	0	0	0	1.81011	-0.133858	11.5397	22.4723	4.62029	-1.35512	3.68309	2
SRR5023652	0	0	0	0	0	-2.6138	-2.96566	4.43585	4.0866	10.0194	-0.501259	-0.672767	9
SRR5023653	0	0	0	0	0	-2.99104	-3.24513	4.0479	9.01696	15.3234	-0.975206	-1.78785	1
SRR5023654	0	0	0	0	0	-4.20003	-5.71428	1.32544	8.43644	16.675	-1.21809	-1.88871	1
SRR5023656	2.70484	0	0	0	0	0.976911	0.329841	10.7173	-3.05584	8.7972	-0.681142	-2.18065	9
SRR5023657	0	0	0	0	0	-3.02005	-3.46533	3.84326	8.24911	16.0146	-1.126	-1.80745	1
SRR5023658	0	0	0	0	0	-3.89249	-5.11924	1.97717	8.55738	15.0189	-1.0531	-1.83122	1
SRR5023659	0	0	0	0	0	1.46033	0.0143487	11.1874	6.81993	6.45327	0.0894958	-1.41662	9
SRR5023660	0	0	0	0	0	-2.65165	-3.20268	4.23153	8.21685	10.0915	-0.554405	-1.5945	1
SRR5023661	0	0	0	0	0	1.36502	0.107866	11.0929	6.87091	6.9348	-0.168404	-1.57782	9
SRR5023663	0	0	0	0	0	-5.26289	4.18021	13.2535	-14.9829	1.98047	-2.71399	-4.24648	3
SRR5023666	0	0	0	0	0	-6.70542	5.9828	15.5475	-29.1474	-1.88622	-3.05678	-4.18129	8
SRR5023667	0	0	0	0	0	-5.65105	4.77058	13.9459	-14.9278	1.99682	-2.93769	-4.19216	3
SRR5023668	0	0	0	0	0	-6.88535	5.87612	15.601	-18.2483	18.4645	-5.20322	-2.93901	5
SRR5023669	0	0	0	0	0	-6.96312	5.89693	15.6712	-29.1212	-0.825718	-4.95647	-3.33663	5
SRR5023670	0	0	0	0	0	-7.0408	6.10857	15.8751	-18.3646	17.7863	-5.033	-2.91019	5
SRR5023671	0	0	0	0	0	-7.11031	5.97827	15.8333	-20.6774	19.1328	-5.4103	-3.08405	5
SRR5023672	0	0	0	0	0	-5.76033	5.02194	14.2003	-20.3778	2.57805	-3.63391	-3.84996	3
SRR7666389	0	0	0	0	0	0.99373	0.269154	10.7383	0.0351311	8.1905	-0.360431	-0.719419	9
SRR7666458	0	0	0	0	0	6.98367	0.726102	16.7258	1.5021	-20.1572	7.2967	1.66069	11
SRR7666459	0	0	0	0	0	0.301549	0.500902	10.0318	-11.4597	-11.9626	3.78778	-1.49208	10
SRR7666462	0	0	0	0	0	1.87386	0.439068	11.6051	-13.0259	-14.7412	4.10421	-1.76852	10
SRR7666463	0	0	0	0	0	0.0926849	0.573243	9.81835	-10.9596	-12.2925	4.15787	-1.62059	10
SRR7666464	0	0	0	0	0	1.36664	0.471894	11.0979	-10.3634	-10.9372	3.80806	-1.24933	10
SRR7666467	0	0	0	0	0	0.109924	0.594851	9.83403	-12.5	-13.1441	4.01273	-1.75493	10
SRR7666470	0	0	0	0	0	1.85396	0.639301	11.5857	-14.5719	-14.3287	3.81193	-1.46957	10
SRR7666473	0	0	0	0	0	1.78724	0.706918	11.5192	-12.4017	-14.2703	4.13924	-1.67063	10
SRR7666474	0	0	0	0	0	1.38788	0.429892	11.1188	-10.1617	-13.0632	4.383	-1.12239	10
SRR7666478	0	0	0	0	0	1.89359	0.430625	11.6248	-13.0837	-12.4955	3.92659	-1.1436	10
SRR7666481	0	0	0	0	0	2.12488	0.554744	11.8563	-9.59674	-12.9459	4.55075	-0.914405	10
SRR7666482	0	0	0	0	0	5.87284	0.413801	15.5885	3.14644	-17.2736	6.00764	2.43778	11
SRR7666484	0	0	0	0	0	-1.52222	0.424734	7.99043	-3.3264	-0.505614	3.16384	0.965077	3
SRR7666492	0	0	0	0	0	-0.423701	0.827876	9.28841	-9.3023	-3.81628	5.1916	0.0974922	10
SRR7666493	0	0	0	0	0	5.36747	0.408956	15.0869	2.14002	-17.8377	6.40131	2.62287	11
SRR7666494	0	0	0	0	0	-0.34982	0.689501	9.37026	-12.7062	-15.0372	4.34041	-1.9574	10
SRR7666495	0	0	0	0	0	-0.263777	0.733446	9.45204	-10.2434	-10.6764	3.83761	-1.23287	10
SRR7666497	0	0	0	0	0	-0.128688	0.722113	9.58733	-4.68811	-2.48912	3.34503	1.23305	3
SRR7666498	0	0	0	0	0	6.9349	0.66577	16.6709	3.60311	-17.5512	5.95113	3.21451	0
SRR7666500	0	0	0	0	0	4.61921	0.4776	14.3487	0.32101	-18.0709	6.68725	1.83192	11
SRR7666504	0	0	0	0	0	7.71033	0.610056	17.4294	0.0971389	-20.8927	6.67464	1.59508	11
SRR7666507	0	0	0	0	0	1.07926	0.407912	10.8114	-11.1482	-11.6847	3.7132	-1.45628	10
SRR7666508	0	0	0	0	0	5.33242	0.32041	15.0437	1.74763	-11.4448	4.96267	2.85827	7
SRR7666509	0	0	0	0	0	1.41145	0.258781	11.1408	8.95017	-4.93042	2.31515	2.5253	7
SRR7666513	0	0	0	0	0	1.78844	0.603778	11.5201	-8.90704	-12.585	4.49198	-0.764523	10
SRR7666515	0	0	0	0	0	-0.15632	0.626577	9.56631	-12.2097	-13.437	3.85094	-1.82491	10
SRR7666516	0	0	0	0	0	-0.71178	0.729992	9.00804	-12.0884	-15.0573	4.33195	-1.74252	10
SRR7666517	0	0	0	0	0	-0.341537	0.823196	9.37073	-11.3137	-14.231	4.38796	-1.76437	10
SRR7666519	0	0	0	0	0	4.87307	0.41129	14.5962	-1.55256	-19.4412	7.47177	1.40472	11
SRR7666521	0	0	0	0	0	4.82626	0.438123	14.5518	-2.05365	-16.3862	6.79463	1.58956	11
SRR7666523	0	0	0	0	0	1.35069	0.470542	11.0819	-10.1887	-12.821	4.33805	-1.05339	10
SRR7666524	0	0	0	0	0	1.05597	0.41196	10.788	-11.0626	-12.0192	3.97972	-1.31691	10
SRR7666526	0	0	0	0	0	1.33929	0.421319	11.0701	-11.6171	-12.4757	3.85422	-1.30624	10
SRR7666527	0	0	0	0	0	4.13815	0.565179	13.872	-7.30835	-11.6548	3.92232	-0.234131	10
SRR7666528	0	0	0	0	0	-0.35221	0.742263	9.36479	-12.6865	-13.2377	3.95779	-1.58735	10
SRR7666530	0	0	0	0	0	6.69276	0.694834	16.4331	2.85632	-13.3035	5.62713	2.29759	0
SRR7666534	0	0	0	0	0	5.81318	0.435375	15.5314	2.44639	-17.84	6.24836	2.42055	0
SRR7666535	0	0	0	0	0	4.06825	0.445823	13.7991	3.06901	-10.4422	3.09456	2.7306	7
SRR7666538	0	0	0	0	0	1.34285	0.465338	11.074	-10.7338	-15.3777	4.57318	-1.49562	10
SRR7666539	0	0	0	0	0	6.96176	0.666063	16.6976	2.03972	-18.7704	6.37482	2.13933	11
SRR7666540	0	0	0	0	0	4.78345	0.372406	14.504	0.414224	-18.2919	6.72098	1.8013	11
SRR7666541	0	0	0	0	0	-0.0523938	0.859008	9.65408	-12.5865	-15.6344	4.35253	-1.8998	10
SRR7666545	0	0	0	0	0	4.75331	0.263749	14.4651	-1.7315	-19.2064	7.49669	1.46436	11
SRR7666546	0	0	0	0	0	6.72212	0.660799	16.4586	1.49599	-20.8699	7.21149	1.45866	11
SRR7666547	0	0	0	0	0	-0.707535	0.750203	9.01131	-11.3373	-14.3359	4.45605	-1.91771	10
SRR7666550	0	0	0	0	0	4.183	0.722529	13.9213	3.26254	-15.0397	5.15582	2.14141	11
SRR7666553	0	0	0	0	0	0.0608971	0.60139	9.78465	-12.2142	-13.3707	4.1116	-1.60578	10
SRR7666554	0	0	0	0	0	4.07241	0.66274	13.8075	-7.54242	-11.6818	4.0293	-0.493271	10
SRR7666555	0	0	0	0	0	0.107995	0.597382	9.83193	-13.0539	-15.0687	4.19374	-1.69387	10
SRR7666558	0	0	0	0	0	2.1186	0.542329	11.85	-9.79823	-14.7212	4.67212	-1.17612	10
SRR7666559	0	0	0	0	0	4.82885	0.398721	14.5511	0.783713	-18.1541	6.77028	2.08074	11
SRR7666560	0	0	0	0	0	4.2795	0.384516	14.0082	-1.45046	-19.9902	7.44447	1.4916	11
SRR7666561	0	0	0	0	0	2.12354	0.587713	11.855	-14.4655	-15.2965	3.84452	-1.40564	10
SRR7666563	0	0	0	0	0	0.0749559	0.569673	9.80092	-10.7627	-10.7236	4.04974	-1.22435	10
SRR7666564	0	0	0	0	0	0.562686	0.460463	10.2952	-10.9796	-11.6235	3.90785	-1.56368	10
SRR7666566	0	0	0	0	0	-0.116194	0.660968	9.604	-12.8907	-15.0558	4.20749	-1.81588	10
SRR7666567	0	0	0	0	0	0.381143	0.555956	10.1073	-10.621	-11.1598	3.94564	-1.31566	10
SRR7666568	0	0	0	0	0	6.99275	0.783083	16.7408	0.578788	-19.6059	6.92104	1.75652	11
SRR7666570	0	0	0	0	0	1.81663	0.538061	11.5481	-13.8808	-14.1986	3.90957	-1.61649	10
SRR7666571	0	0	0	0	0	6.99606	0.648585	16.73	2.6493	-18.1986	6.41001	2.55195	11
SRR7666573	0	0	0	0	0	1.81177	0.572109	11.5433	-9.57828	-10.6181	3.86426	-0.828294	10
SRR7666575	0	0	0	0	0	1.88025	0.646145	11.6121	-10.9227	-15.1176	4.51113	-1.49512	10
SRR7666578	0	0	0	0	0	5.61563	0.304208	15.3215	2.33938	-17.6946	6.39042	2.82324	11
SRR7666579	0	0	0	0	0	5.35758	0.363265	15.0728	1.53062	-18.4679	6.66571	1.97238	11
SRR7666580	0	0	0	0	0	-0.190647	0.603433	9.53364	-11.0553	-11.9888	3.78249	-1.52388	10
SRR7666583	0	0	0	0	0	-0.404396	0.67086	9.31685	-12.1207	-13.5025	4.12706	-1.96089	10
SRR7666586	0	0	0	0	0	6.99381	0.683154	16.7314	2.70176	-19.7236	6.41126	1.7413	11
SRR7666588	0	0	0	0	0	-0.518367	0.846219	9.19283	-13.7979	-14.8765	4.00119	-1.86676	10
SRR7666589	0	0	0	0	0	4.10295	0.539759	13.8357	-7.42302	-9.78534	3.8606	-0.278058	10
SRR7666591	0	0	0	0	0	1.79908	0.568056	11.5306	-9.59866	-12.9103	4.61122	-1.07436	10
SRR7666595	0	0	0	0	0	6.93109	0.848398	16.6864	-0.373402	-19.4597	7.39913	1.81324	11
SRR7666596	0	0	0	0	0	1.83802	0.701862	11.57	-12.7003	-16.3846	4.1921	-1.41024	10
SRR7666597	0	0	0	0	0	7.34343	0.660807	17.0735	2.41405	-19.4035	6.49559	2.1499	11
SRR7666599	0	0	0	0	0	-0.429568	0.69537	9.29028	-11.1116	-12.3559	4.11321	-1.72357	10
SRR7666600	0	0	0	0	0	6.98026	0.668514	16.7163	0.493783	-19.518	7.1943	1.84025	11
SRR7666601	0	0	0	0	0	1.14806	0.386724	10.8806	2.14898	-2.30537	0.306332	3.61836	7
SRR7666602	0	0	0	0	0	6.52944	0.706522	16.272	0.0879787	-19.4254	7.09841	1.39267	11
SRR7666603	0	0	0	0	0	4.41872	0.547711	14.1521	0.516399	-18.8051	7.01746	1.77471	11
SRR7666606	0	0	0	0	0	-0.737303	0.658192	8.98599	-13.1299	-15.2965	4.13667	-1.78228	10
SRR7666608	0	0	0	0	0	4.77215	0.431595	14.4975	3.13459	-15.9441	5.76605	2.49276	11
SRR7666610	0	0	0	0	0	7.22723	0.79833	16.9759	0.699361	-19.7272	7.10747	1.7066	11
SRR7666611	0	0	0	0	0	5.35896	0.313708	15.0695	1.54066	-17.7301	6.73345	2.33283	11
SRR7666612	0	0	0	0	0	1.79998	0.546209	11.5315	-10.7336	-13.5504	4.3826	-1.36086	10
SRR7666613	0	0	0	0	0	1.01868	0.356018	10.7517	-12.0067	-12.8697	4.16734	-1.61454	10
SRR7666615	0	0	0	0	0	4.04715	0.393831	13.777	-7.38828	-10.2478	3.77833	-0.408721	10
SRR7666616	0	0	0	0	0	4.09042	0.657351	13.8254	-12.2284	-16.1794	4.31054	-1.20204	10
SRR7666617	0	0	0	0	0	1.80813	0.631446	11.5398	-14.2618	-13.2003	3.78986	-1.28033	10
SRR7666621	0	0	0	0	0	3.11766	0.321774	12.8469	8.37926	4.69372	7.42899	1.38507	11
SRR7666622	0	0	0	0	0	1.32782	0.510895	11.0594	-13.2867	-12.2763	3.77577	-1.16683	10
SRR7666623	0	0	0	0	0	6.95717	0.735647	16.7004	1.16622	-18.4345	6.71695	2.01777	11
SRR7666624	0	0	0	0	0	7.01171	0.779172	16.7593	0.450605	-19.8138	7.12105	1.58874	11
SRR7666625	0	0	0	0	0	2.86484	0.475704	12.5964	-11.2503	-13.1892	4.08974	-1.12208	10
SRR7666628	0	0	0	0	0	-0.713159	0.799964	9.00329	-10.0202	-12.2061	4.37917	-1.79923	10
SRR7666629	0	0	0	0	0	4.80378	0.318946	14.5194	-0.625853	-17.7249	7.39808	1.93627	11
SRR7666630	0	0	0	0	0	1.86637	0.636061	11.5981	-14.3981	-15.2357	3.8005	-1.45314	10
SRR7666633	0	0	0	0	0	-3.50071	-3.8898	3.23986	8.14185	16.6441	-1.33917	-1.8742	1
SRR7666634	0	0	0	0	0	-2.74155	-2.01956	5.27196	4.82404	15.8083	-2.52993	-1.78534	1
SRR7666635	0	0	0	0	0	-2.27127	-0.924036	6.46034	-1.24253	5.35816	-1.66102	-2.86648	9
SRR7666639	0	0	0	0	0	1.05486	0.115717	10.7924	17.2499	0.801621	-1.03905	4.23347	2
SRR7666640	0	0	0	0	0	1.41164	-0.114668	11.1375	18.5441	0.156085	-1.0751	3.91734	2
SRR7666641	0	0	0	0	0	-2.34844	-1.71992	5.68513	1.7353	9.51327	-1.3633	-2.2578	9
SRR7666643	0	0	0	0	0	-3.42988	-3.87659	3.28493	6.31663	17.1226	-2.18928	-1.96871	1
SRR7666644	0	0	0	0	0	1.02526	0.0845229	10.7633	12.8896	1.87822	-0.812645	2.64419	2
SRR7666646	0	0	0	0	0	-1.71017	-0.0986871	7.43773	13.46	-0.409837	-0.743689	2.85421	2
SRR7666647	0	0	0	0	0	-3.32209	-3.53643	3.63556	6.28151	16.538	-2.39436	-1.85544	1
SRR7666651	0	0	0	0	0	-1.62762	0.429159	7.95559	-1.35634	4.20499	-1.7651	-3.13394	9
SRR7666652	0	0	0	0	0	-5.07534	-6.00414	0.591401	-7.90265	26.7203	-5.16125	0.729301	4
SRR7666653	0	0	0	0	0	-1.65896	-0.123432	7.43482	14.5266	2.48674	-1.36545	2.93527	2
SRR7666654	0	0	0	0	0	-1.69312	-0.0285145	7.50904	-1.56533	4.16314	-1.70611	-3.21139	9
SRR7666655	0	0	0	0	0	1.08679	0.0606367	10.8253	13.7123	2.37435	-1.00287	2.77898	2
SRR7666656	0	0	0	0	0	-2.77977	-1.87128	5.39796	5.99622	14.7054	-1.79902	-2.48172	1
SRR7666657	0	0	0	0	0	-4.22567	-5.27514	1.67674	4.57299	18.9178	-2.49392	-1.22461	1
SRR7666658	0	0	0	0	0	-2.54708	-1.68815	5.64886	1.33581	10.451	-3.60307	0.623252	9
SRR7666661	0	0	0	0	0	-4.48041	-5.52602	1.32758	9.28443	22.3659	-1.27122	-1.07417	1
SRR7666663	0	0	0	0	0	1.09162	0.108352	10.8293	15.9048	0.0873486	-0.590281	3.60548	2
SRR7666664	0	0	0	0	0	-1.80746	-0.259964	7.2517	1.40827	8.48137	-0.919797	-1.59989	9
SRR7666666	0	0	0	0	0	-2.30385	-0.812012	6.55007	-1.3891	6.51417	-1.89929	-2.88547	9
SRR7666668	0	0	0	0	0	1.05865	0.0817858	10.7968	3.05692	9.44686	-0.555899	-0.647716	9
SRR7666671	0	0	0	0	0	0.472043	0.460325	10.2048	1.96542	2.647	-0.669685	1.26481	9
SRR7666672	0	0	0	0	0	-3.37589	-3.71692	3.45124	5.60608	16.1353	-2.3103	-1.71703	1
SRR7666673	0	0	0	0	0	-2.78514	-3.15602	4.21839	3.70491	9.11836	-1.89981	0.142337	9
SRR7666674	0	0	0	0	0	-2.79556	-3.08037	4.27825	4.28309	11.3013	-1.00595	-1.44333	9
SRR7666675	0	0	0	0	0	4.75648	0.18194	14.4616	1.11955	-14.7929	6.23187	4.20007	11
SRR7666676	0	0	0	0	0	-2.43901	-1.97732	5.41269	8.67735	8.82498	-2.08036	1.71781	9
SRR7666681	0	0	0	0	0	-1.65425	-0.162666	7.40049	-0.270939	8.83512	-0.839784	-1.20563	9
SRR7666684	0	0	0	0	0	-0.789082	0.6694	8.93372	-2.70289	5.03364	-2.58612	-3.96433	9
SRR7666685	0	0	0	0	0	-2.43732	-2.08736	5.30791	2.54815	10.1573	-0.569582	-0.717912	9
SRR7666688	0	0	0	0	0	0.0746224	0.594641	9.79882	-2.56755	2.83074	-1.65758	-3.39923	3
SRR7666689	0	0	0	0	0	-5.18487	-5.67278	0.799261	-6.35598	28.7045	-4.94903	-0.120151	4
SRR7666692	0	0	0	0	0	-3.38841	-3.47805	3.65504	5.62825	17.379	-2.45503	-1.99695	1
SRR7666693	0	0	0	0	0	-5.16946	-5.95161	0.580052	-4.71577	30.0467	-4.71046	-0.593428	4
SRR7666694	0	0	0	0	0	1.42059	-0.012977	11.1474	20.0909	0.357389	-0.839076	4.07991	2
SRR7666695	0	0	0	0	0	-1.61268	0.426708	7.95883	-2.68659	0.877116	-5.9565	-5.37415	3
SRR7666697	0	0	0	0	0	-3.03927	-3.18471	4.07813	5.79969	11.5412	-2.43402	-1.01465	9
SRR7666698	0	0	0	0	0	-2.69317	-1.85542	5.44204	5.7823	14.3612	-2.00134	-2.39433	1
SRR7666700	0	0	0	0	0	3.37103	0.224105	13.0967	4.3436	-1.76739	4.44707	1.42973	9
SRR7666703	0	0	0	0	0	-2.93281	-3.30109	4.0313	3.3646	11.8301	-1.33895	-0.604167	9
SRR7666707	0	0	0	0	0	-2.50429	-2.71625	4.70019	6.71637	7.3333	-0.399502	-1.58314	9
SRR7666708	0	0	0	0	0	2.86824	0.331246	12.5979	-0.327615	-16.0267	7.404	2.60931	11
SRR7666712	0	0	0	0	0	-2.39733	-1.47107	5.90429	-0.368345	9.40092	-1.85022	-1.66627	9
SRR7666718	0	0	0	0	0	-0.384184	0.967265	9.31973	-4.34192	9.33367	-2.64441	-4.06447	9
SRR7666720	0	0	0	0	0	-1.64743	0.586988	8.09494	-4.90944	10.4201	-2.5901	-3.32447	1
SRR7666721	0	0	0	0	0	-1.54798	0.639073	8.17755	-1.29093	6.14164	-2.17677	-3.2202	9
SRR7666722	0	0	0	0	0	-1.65923	-0.0524973	7.50011	1.7022	8.9012	-1.48001	-2.40847	9
SRR7666725	0	0	0	0	0	2.628	0.397688	12.3598	5.53203	-2.75827	6.01196	3.73092	9
SRR7666727	0	0	0	0	0	4.31251	0.42528	14.0424	5.80683	-2.68162	5.51941	3.71637	7
SRR7666728	0	0	0	0	0	-2.43433	1.45503	9.3264	-5.44644	9.88469	-3.02747	-4.03617	3
SRR7666729	0	0	0	0	0	4.32183	0.422926	14.0516	-0.818509	-16.272	7.56477	2.59886	11
SRR7666730	0	0	0	0	0	-2.8106	-1.87506	5.38404	4.70151	14.5898	-2.30049	-2.18791	1
SRR7666731	0	0	0	0	0	-2.85843	-1.80607	5.43295	4.82821	14.4248	-2.15147	-2.44913	1
SRR7666732	0	0	0	0	0	-4.49244	-5.52502	1.32176	7.54077	18.561	-2.09094	-2.08607	1
SRR7666736	0	0	0	0	0	-3.19476	-3.5421	3.6916	1.53063	10.8338	-3.97658	0.634334	9
SRR7666737	0	0	0	0	0	-2.23425	-0.584184	6.78631	-1.1587	6.2775	-1.901	-2.70433	9
SRR7666738	0	0	0	0	0	2.86359	0.262665	12.5923	2.36873	-4.11625	7.44978	3.50034	11
SRR7666739	0	0	0	0	0	0.703644	0.354237	10.4432	-1.45168	2.94957	-1.24081	-2.8545	3
SRR7666740	0	0	0	0	0	-2.65855	-2.68869	4.6719	3.93844	8.21469	-1.35648	-0.143818	9
SRR7666741	0	0	0	0	0	1.13296	0.111987	10.8706	6.1383	6.37232	0.15793	-1.13485	9
SRR7666742	0	0	0	0	0	-3.33798	-3.5167	3.64527	6.28042	16.064	-2.28486	-1.94104	1
SRR7666743	0	0	0	0	0	-2.82659	-1.9409	5.31832	6.02729	16.0397	-2.24787	-2.14973	1
SRR7666744	0	0	0	0	0	-2.98433	-3.19856	4.09055	5.13427	13.3929	-1.68897	-1.63631	1
SRR7666745	0	0	0	0	0	-2.41457	-1.71763	5.66524	2.21555	9.20881	-2.02034	-1.47782	9
SRR7666746	0	0	0	0	0	1.09468	0.158337	10.8314	2.20318	-1.23197	-1.02753	2.26922	9
SRR7666750	0	0	0	0	0	-2.77564	-3.0782	4.28895	4.41196	8.10018	-2.71929	-0.235934	9
SRR7666752	0	0	0	0	0	-3.29786	-3.65101	3.54659	5.95771	15.7121	-2.37455	-1.71252	1
SRR7666755	0	0	0	0	0	-3.82079	-4.65434	2.41494	7.77893	17.6277	-1.80633	-1.90605	1
SRR7666758	0	0	0	0	0	1.39791	0.257633	11.1272	13.8425	-0.884727	-0.338809	3.33667	7
SRR7666759	0	0	0	0	0	-3.4394	-3.89573	3.26356	7.17473	17.4984	-2.11272	-1.99198	1
SRR7666760	0	0	0	0	0	-2.93923	1.74266	9.88496	-5.34491	10.1684	-2.94612	-3.6108	3
SRR7666761	0	0	0	0	0	-2.36417	-1.74422	5.65697	2.84743	9.51614	-0.816542	-0.502926	9
SRR7666762	0	0	0	0	0	-2.66239	-1.68099	5.61718	4.66933	14.3557	-2.07332	-2.19366	1
SRR7666763	0	0	0	0	0	-2.43058	-0.800774	6.51787	-0.0652779	11.8284	-2.31894	-2.66794	9
SRR7666764	0	0	0	0	0	-2.03465	-0.530247	6.91407	-0.91305	5.28302	-1.55578	-2.60722	9
SRR7666765	0	0	0	0	0	2.82474	0.308253	12.554	2.97981	0.252791	4.18278	1.10758	10
SRR7666766	0	0	0	0	0	-2.88029	1.80407	9.88771	-2.07403	6.52309	-2.54642	-3.28236	9
SRR7666767	0	0	0	0	0	0.481628	0.455103	10.2147	-1.05373	3.58725	-1.58612	-3.04794	9
SRR7666768	0	0	0	0	0	-0.170856	0.624154	9.55197	-2.51863	4.53503	-2.23085	-3.91123	9
SRR7666769	0	0	0	0	0	2.89711	0.379302	12.6274	1.76677	-4.62771	7.32624	2.02015	11
SRR7666770	0	0	0	0	0	1.116	0.300556	10.8501	2.8679	0.308979	4.3009	1.05506	9
SRR7666771	0	0	0	0	0	1.11858	0.115661	10.8561	7.54847	6.02171	-0.104832	-1.34237	9
SRR7666773	0	0	0	0	0	-3.55544	-3.80055	3.29279	6.64303	16.9462	-2.01161	-2.24783	1
SRR7666797	0	0	0	0	0	0.76264	0.442928	10.4958	15.1147	2.215	-1.40361	3.35715	2
SRR7666808	0	0	0	0	0	-2.34692	-1.92184	5.49596	21.1415	0.0617159	-0.981595	4.28452	2
SRR7666812	0	0	0	0	0	2.66939	0.607089	12.3999	-4.07502	-13.001	4.87109	0.7093	10
SRR7666829	0	0	0	0	0	1.09749	0.302336	10.8316	-6.03864	-5.81917	4.48421	0.578767	10
SRR7666839	0	0	0	0	0	4.27351	0.322297	14.0004	-0.25615	-8.30258	4.06405	2.54843	7
SRR7666848	0	0	0	0	0	2.85409	0.361339	12.5841	-2.02877	-18.9629	7.51195	1.3466	11
SRR7666849	0	0	0	0	0	4.07138	0.437086	13.8021	-0.698514	-8.51683	4.11316	1.63544	7
SRR7666852	0	0	0	0	0	-4.75525	2.95226	12.0331	-7.6839	22.3588	-5.16863	0.379487	4
SRR7666853	0	0	0	0	0	-2.91809	2.07167	10.1059	-13.5421	8.25929	-3.5903	-3.46047	3
SRR7666858	0	0	0	0	0	-5.1536	4.51584	13.4149	-14.2879	2.57764	-2.80253	-4.62168	3
SRR7666859	0	0	0	0	0	-5.26613	4.39922	13.4115	-14.0673	2.71528	-2.81823	-4.84888	3
SRR7666860	0	0	0	0	0	-6.53563	5.55282	15.1248	-18.0333	17.4955	-4.90455	-2.92179	3
SRR7666861	0	0	0	0	0	-5.08597	3.96289	12.9749	-13.2261	17.5305	-5.56931	-2.88299	3
SRR7666862	0	0	0	0	0	-3.13241	2.11599	10.2869	-8.45316	6.11752	-4.4193	-3.55404	3
SRR7666863	0	0	0	0	0	-4.55263	3.67891	12.3976	-14.3992	6.96406	-3.96224	-3.20099	3
SRR7666864	0	0	0	0	0	-2.92285	1.85181	9.95162	-6.89654	5.28037	-4.3415	-5.06251	3
SRR7666865	0	0	0	0	0	-4.80943	2.92985	12.0562	-10.8552	19.2402	-5.23324	-1.43003	4
SRR7666867	0	0	0	0	0	-2.44115	-0.71145	6.58991	-6.28069	5.97218	-3.74191	-4.1383	3
SRR7666868	0	0	0	0	0	-3.39071	2.03931	10.4152	-11.7336	2.38163	-3.69922	-4.55926	3
SRR7666869	0	0	0	0	0	-3.80149	2.85181	11.2811	-10.9928	4.94288	-3.19077	-4.737	3
SRR7666870	0	0	0	0	0	-2.81351	1.87028	9.88842	-9.54109	4.75964	-2.68217	-4.85492	3
SRR7666871	0	0	0	0	0	-2.54567	-0.755062	6.519	-2.95946	11.3389	-2.58641	-2.68467	1
SRR7666872	0	0	0	0	0	-2.80903	-0.975443	6.2196	-10.2321	19.0285	-5.01071	-1.00433	4
SRR7666873	0	0	0	0	0	1.02445	0.248005	10.7595	21.7256	-0.602632	-0.674264	3.8561	2
SRR7666874	0	0	0	0	0	-4.55	3.62618	12.3583	-13.4488	7.48086	-4.15357	-3.29457	3
SRR7666875	0	0	0	0	0	-4.84401	3.80609	12.6931	-14.3557	6.2156	-3.93985	-3.57143	3
SRR7666876	0	0	0	0	0	1.08055	0.193627	10.8166	11.505	-1.81502	-0.598637	2.28353	7
SRR7666878	0	0	0	0	0	-3.2476	-2.14935	4.98374	-7.07321	24.6776	-5.16356	0.738532	4
SRR7666880	0	0	0	0	0	-3.108	2.37192	10.4518	-13.0538	8.46471	-3.59605	-3.56852	3
SRR7666881	0	0	0	0	0	-5.01356	3.19687	12.3798	-7.66049	22.2798	-5.22879	0.226541	4
SRR7666882	0	0	0	0	0	-4.79902	3.40725	12.3782	-13.3531	16.556	-5.0432	-2.75055	4
SRR7666883	0	0	0	0	0	-4.57277	3.72922	12.4475	-12.8157	4.80243	-4.32639	-4.37739	3
SRR7666884	0	0	0	0	0	-4.99121	3.63255	12.6733	-12.0524	19.6399	-5.44759	-1.84428	4
SRR7666885	0	0	0	0	0	-2.71342	-1.66838	5.61206	-5.01383	6.58544	-1.94406	-0.473637	9
SRR7666887	0	0	0	0	0	-4.96626	3.24066	12.3776	-11.6501	19.7102	-5.39342	-1.57661	4
SRR7666889	0	0	0	0	0	-2.85013	1.90319	9.93756	-8.2462	5.65559	-4.33583	-3.95644	3
SRR7666891	0	0	0	0	0	-4.42222	3.37498	12.0903	-12.9686	7.20247	-4.35589	-3.25036	3
SRR7666892	0	0	0	0	0	-3.10479	2.42174	10.4849	-9.76239	1.52295	-4.74654	-5.71812	3
SRR7666893	0	0	0	0	0	-1.77481	0.98818	8.53129	-6.99433	3.52994	-4.46618	-4.71469	3
SRR7666894	0	0	0	0	0	-2.65845	-1.39133	5.88694	-10.1294	18.0385	-5.05481	-1.08477	4
SRR7666895	0	0	0	0	0	-3.04331	1.81586	10.0101	-7.48351	7.28415	-3.35901	-3.70798	3
SRR7666896	0	0	0	0	0	-3.04636	1.73786	9.95641	-9.66242	17.6509	-5.30789	-1.40716	4
SRR7666897	0	0	0	0	0	-4.54946	3.68093	12.3968	-11.6569	5.87789	-5.36949	-3.99904	3
SRR7666898	0	0	0	0	0	-0.126189	0.661122	9.59401	-4.18056	0.52496	2.56723	1.42605	3
SRR7666899	0	0	0	0	0	-1.59176	0.717949	8.21037	-6.10901	3.19076	-4.46238	-5.54836	3
SRR7666900	0	0	0	0	0	-4.00344	3.11722	11.6107	-11.9001	5.42803	-4.0634	-3.97362	3
SRR7666901	0	0	0	0	0	-3.74832	3.0474	11.3787	-13.954	7.20633	-3.86032	-3.2919	3
SRR7666903	0	0	0	0	0	-2.44552	-0.672802	6.62389	-6.48401	6.73813	-4.83731	-4.97304	3
SRR7666904	0	0	0	0	0	-0.64808	0.950999	9.06106	-6.93098	1.65091	-2.9831	-4.44751	3
SRR7666905	0	0	0	0	0	-2.95626	2.53155	10.4581	-11.5445	8.42625	-3.82862	-3.74352	3
SRR7666906	0	0	0	0	0	-4.80593	3.84098	12.6911	-14.2679	6.08539	-4.02404	-3.66726	3
SRR7666907	0	0	0	0	0	-6.80101	5.59099	15.3408	-17.6622	18.3226	-5.07076	-2.82943	3
SRR7666908	0	0	0	0	0	-3.22985	2.09963	10.3446	-10.1163	5.47882	-2.3594	-4.904	3
SRR7666909	0	0	0	0	0	-4.5974	3.52657	12.3214	-12.0276	16.5925	-5.35703	-2.32651	4
SRR7666910	0	0	0	0	0	-3.59644	2.74403	11.0591	-13.6555	8.18531	-3.77906	-3.34581	3
SRR7666911	0	0	0	0	0	-3.58789	2.69526	11.0189	-10.0118	5.61461	-2.43011	-4.90675	3
SRR7666912	0	0	0	0	0	-1.63868	0.741445	8.25995	-0.57934	-0.145488	-6.95544	-4.57211	3
SRR7666913	0	0	0	0	0	-0.85994	0.705478	8.86306	-7.34757	0.10077	-4.09166	-3.61903	3
SRR7666914	0	0	0	0	0	-4.5207	3.70631	12.3946	-12.2074	4.9091	-3.4658	-4.19673	3
SRR7666915	0	0	0	0	0	-3.156	2.29711	10.4326	-9.28001	2.65888	-3.73226	-5.19644	3
SRR7666916	0	0	0	0	0	-3.43336	2.82275	10.9974	-11.0799	4.07688	-3.25821	-4.54543	3
SRR7666917	0	0	0	0	0	-1.57938	0.457081	7.99937	-5.42583	3.0645	-4.17207	-5.20991	3
SRR7666918	0	0	0	0	0	-3.78815	2.93181	11.327	-11.6044	8.73596	-4.35147	-3.47382	3
SRR7666919	0	0	0	0	0	-2.91886	1.85922	9.95413	-6.7169	5.73839	-3.84209	-4.93912	3
SRR7666920	0	0	0	0	0	-2.15176	-0.5876	6.81545	-10.1414	16.5802	-5.23106	-1.13485	4
SRR7666921	0	0	0	0	0	-5.36914	4.67087	13.6767	-13.761	4.32719	-3.87127	-4.2264	3
SRR7666922	0	0	0	0	0	-4.90942	4.3026	13.0928	-12.8375	4.77049	-4.12773	-4.35078	3
SRR7666923	0	0	0	0	0	-2.44575	-0.776898	6.53235	-9.52666	16.8203	-5.28146	-1.40719	4
SRR7666924	0	0	0	0	0	-3.37305	3.01987	11.0905	-13.1805	5.91529	-3.76297	-3.80854	3
SRR7666925	0	0	0	0	0	-2.90888	1.8432	9.93569	-8.94737	13.1547	-7.23835	-4.26686	3
SRR7666926	0	0	0	0	0	-3.27068	2.08224	10.361	-9.84887	5.09761	-2.71268	-5.04006	3
SRR7666927	0	0	0	0	0	1.8664	0.580178	11.598	-2.95249	-5.13308	4.7583	2.50234	7
SRR7666928	0	0	0	0	0	-2.83105	1.86429	9.89639	-6.3798	4.59037	-4.3814	-5.37643	3
SRR7666929	0	0	0	0	0	-5.28634	4.78278	13.6974	-15.8683	4.9616	-3.76786	-3.91918	3
SRR7666932	0	0	0	0	0	-1.88811	1.12395	8.7074	-7.91282	2.41077	-3.76002	-4.98586	3
SRR7666933	0	0	0	0	0	-2.14573	-0.602343	6.80424	-1.01086	-0.183323	-5.38989	0.542235	3
SRR7666934	0	0	0	0	0	-0.704989	0.882589	9.00748	-7.62553	1.37537	-3.88886	-4.43199	3
SRR7666936	0	0	0	0	0	-3.48985	2.90284	11.0928	-11.503	4.77841	-3.0832	-4.47882	3
SRR7666937	0	0	0	0	0	4.33148	0.452083	14.0621	2.35466	-8.24518	4.68929	3.78721	7
SRR7666939	0	0	0	0	0	4.86086	0.475197	14.5894	3.84842	-9.87621	3.97046	3.20291	7
SRR7666940	0	0	0	0	0	-0.66749	0.659349	9.05569	-1.45971	-0.624755	2.82373	4.04526	3
SRR7666941	0	0	0	0	0	4.35548	0.468664	14.0865	1.74362	-10.2721	4.92617	2.84947	7
SRR7666942	0	0	0	0	0	3.36845	0.345514	13.097	3.43447	-7.06606	3.60853	3.87573	7
SRR7666943	0	0	0	0	0	-5.93612	5.43517	14.6149	-15.2585	5.82757	-3.8794	-3.7403	3
SRR7666945	0	0	0	0	0	-3.53229	2.69762	10.9807	-16.0849	7.35014	-4.00563	-3.44721	3
SRR7666946	0	0	0	0	0	4.07559	0.497084	13.8075	1.83424	-9.48291	4.80491	3.10014	7
SRR7666947	0	0	0	0	0	-3.03342	2.43825	10.4463	-8.57623	1.95365	-3.92769	-4.88048	3
SRR7666949	0	0	0	0	0	5.30211	0.391516	15.0202	3.84014	-8.77002	3.69515	3.32713	7
SRR7666950	0	0	0	0	0	-0.664862	0.695592	9.05658	-1.79453	-1.05693	3.23955	4.20073	3
SRR7666952	0	0	0	0	0	-0.752691	0.680422	8.96955	-5.48904	1.39401	3.13433	4.02644	3
SRR7666953	0	0	0	0	0	-2.48423	1.40522	9.32582	-6.67741	7.97396	-4.23312	-3.12328	3
SRR7666954	0	0	0	0	0	3.33089	0.386357	13.0604	1.42219	-7.06968	4.10546	3.39686	7
SRR7666955	0	0	0	0	0	-3.10976	1.77265	10.0256	-6.14058	7.67332	-4.89431	-3.79303	3
SRR7666956	0	0	0	0	0	-0.69482	0.674494	9.02766	-1.00628	-4.43437	4.02093	3.96117	3
SRR7666957	0	0	0	0	0	4.80715	0.344765	14.5249	3.72244	-8.24344	3.53805	3.52344	7
SRR7666958	0	0	0	0	0	4.88266	0.457659	14.6097	3.16239	-9.7794	4.3381	3.3402	7
SRR7666959	0	0	0	0	0	4.83766	0.418859	14.5616	4.54989	-8.53844	3.73206	3.51538	7
SRR7666961	0	0	0	0	0	0.381254	0.549448	10.1079	-1.95707	-1.71021	3.61987	4.18771	3
SRR7666962	0	0	0	0	0	4.29426	0.400444	14.0234	-0.127184	-6.88429	4.69909	2.99157	7
SRR7666963	0	0	0	0	0	1.83791	0.610465	11.5696	-4.35577	-5.35626	4.68571	2.07878	7
SRR7666965	0	0	0	0	0	-1.99641	1.17209	8.81764	-8.72945	-1.06472	-4.46477	-4.66027	3
SRR7666966	0	0	0	0	0	4.81759	0.369362	14.5374	4.59095	-9.69697	3.80088	3.24248	7
SRR7666967	0	0	0	0	0	4.30185	0.398452	14.031	1.84384	-8.19123	4.51492	3.48633	7
SRR7666968	0	0	0	0	0	-1.66009	-0.0122343	7.53397	-0.694057	-0.509883	-3.91117	0.237237	3
SRR7666969	0	0	0	0	0	1.88933	0.41586	11.6205	-1.59729	-2.16637	4.26823	4.37438	3
SRR7666970	0	0	0	0	0	2.60659	0.593789	12.3372	-0.651697	-5.80104	4.34482	3.26292	7
SRR7666971	0	0	0	0	0	-3.77566	2.96203	11.3391	-14.7054	7.12409	-3.89161	-3.33038	3
SRR7666972	0	0	0	0	0	-0.748311	0.690203	8.97345	11.5351	-1.75865	-0.498312	2.53156	7
SRR7666973	0	0	0	0	0	-2.52864	-2.47418	4.91357	16.6396	2.13466	-1.44389	3.49293	2
SRR7666975	0	0	0	0	0	0.508228	0.464244	10.2406	-2.04414	-1.59585	3.44093	4.16799	3
SRR7666976	0	0	0	0	0	4.81401	0.284301	14.5267	1.09427	-14.8385	6.12825	4.2695	11
SRR7666978	0	0	0	0	0	-0.796368	0.795354	8.92369	-5.34149	2.22798	-4.21058	-5.36101	3
SRR7666979	0	0	0	0	0	4.87138	0.442606	14.5972	4.8365	-8.40479	3.71773	3.59708	7
SRR7666980	0	0	0	0	0	4.83848	0.343037	14.556	3.89586	-8.54755	3.46294	3.43527	7
SRR7666981	0	0	0	0	0	-1.74847	0.980824	8.50759	-7.93498	2.34765	-3.93747	-4.70397	3
SRR7666982	0	0	0	0	0	4.77406	0.317317	14.4902	3.73462	-8.70626	3.33731	3.32041	7
SRR7666984	0	0	0	0	0	1.09138	0.313356	10.8252	-0.572764	-1.70252	3.37614	3.88792	3
SRR7666986	0	0	0	0	0	2.64506	0.448242	12.3766	3.69728	-5.96868	3.90286	3.9711	7
SRR7666988	0	0	0	0	0	0.835849	0.452321	10.5682	-0.770824	-1.87898	3.69028	4.19401	3
SRR7666997	0	0	0	0	0	1.82485	0.582286	11.5564	-3.35554	-1.92882	3.53057	2.47415	3
SRR7666998	0	0	0	0	0	7.25283	0.808468	17.0024	3.82338	-11.6854	4.71811	2.91602	0
SRR7666999	0	0	0	0	0	-2.85016	1.87821	9.9197	-11.5802	9.19794	-4.56303	-3.18675	4
SRR7667000	0	0	0	0	0	-2.87629	1.79744	9.88017	-9.33233	15.5244	-4.99432	-2.47503	4
SRR7667001	0	0	0	0	0	1.09632	0.354693	10.8294	-0.749363	-2.46871	4.16043	4.28433	3
SRR7667003	0	0	0	0	0	2.69419	0.587187	12.4248	1.03844	-6.9594	4.20802	2.85409	7
SRR7667004	0	0	0	0	0	-2.8073	1.81948	9.84772	-6.1954	5.36325	-3.67781	-4.36382	3
SRR7667006	0	0	0	0	0	-2.99973	-1.61468	5.56726	-10.4266	19.3842	-5.09438	-1.01089	4
SRR7667010	0	0	0	0	0	4.31603	0.441564	14.0464	4.71063	-7.30494	3.99849	3.94565	7
SRR7667011	0	0	0	0	0	-0.796962	0.725789	8.92536	-6.09435	3.44345	-4.31459	-5.4943	3
SRR7667012	0	0	0	0	0	-5.64493	4.09084	13.4598	-13.0345	18.3349	-5.75112	-2.71604	4
SRR7667013	0	0	0	0	0	-5.393	4.62841	13.6634	-15.4869	5.16522	-3.90316	-3.86415	3
SRR7667014	0	0	0	0	0	-2.43167	-0.860637	6.46163	-5.20138	6.3289	-1.61219	-0.921038	9
SRR7667015	0	0	0	0	0	-2.42719	-0.764737	6.54612	-5.89444	7.22065	-5.28407	-3.92261	3
SRR7667016	0	0	0	0	0	-3.58328	2.7647	11.0641	-11.2111	5.53451	-2.5413	-4.69798	3
SRR7667017	0	0	0	0	0	-1.63486	0.399143	7.92515	1.22789	7.09812	-2.30634	-4.74639	9
SRR7667018	0	0	0	0	0	-2.75862	-0.76114	6.43652	-8.07875	21.8843	-5.24472	0.163879	4
SRR7667020	0	0	0	0	0	-0.7983	0.851306	8.91994	-8.29792	3.69103	-4.05425	-4.60073	3
SRR7667021	0	0	0	0	0	4.04703	0.428046	13.7776	0.561128	-7.46348	4.28311	3.53213	7
SRR7667022	0	0	0	0	0	-3.40768	2.83514	10.9877	-12.5625	5.99264	-3.62374	-3.8948	3
SRR7667023	0	0	0	0	0	-0.422284	0.735229	9.29523	-7.22101	-0.395199	-3.88955	-3.85126	3
SRR7667024	0	0	0	0	0	-1.8579	1.01749	8.6104	-9.17646	13.7547	-6.84486	-4.10469	3
SRR7667025	0	0	0	0	0	-2.50999	-0.766544	6.52116	-5.87326	6.87652	-5.01899	-5.08811	3
SRR7667026	0	0	0	0	0	-4.87612	3.20004	12.2885	-11.2031	19.5265	-5.33535	-1.53062	4
SRR7667027	0	0	0	0	0	-1.55342	0.703516	8.17325	-4.74976	4.26285	-4.48519	-2.63563	3
SRR7667028	0	0	0	0	0	-1.60575	0.678459	8.19186	-5.31861	4.75759	-4.5657	-2.36097	3
SRR7667029	0	0	0	0	0	1.01235	0.37493	10.745	-1.4578	1.05548	-0.147138	-0.723029	3
SRR7667030	0	0	0	0	0	1.32554	0.493132	11.057	-0.254601	-5.5868	4.29277	2.7417	7
SRR7667031	0	0	0	0	0	-2.8265	1.78777	9.83844	-10.0491	17.4792	-5.35833	-1.53264	4
SRR7667032	0	0	0	0	0	-2.60557	2.04561	9.86853	-9.51858	14.7629	-6.28351	-3.83042	3
SRR7667033	0	0	0	0	0	1.88242	0.524178	11.6139	-0.376993	-4.04433	3.9726	4.26907	7
SRR7667034	0	0	0	0	0	-3.19086	2.12689	10.3364	-10.8831	5.17275	-3.24462	-5.06345	3
SRR7667035	0	0	0	0	0	-5.21287	4.39514	13.371	-14.5115	7.66414	-3.80085	-3.34888	3
SRR7667036	0	0	0	0	0	2.62074	0.417968	12.3524	-2.73433	-5.17275	5.862	2.34872	7
SRR7667038	0	0	0	0	0	-2.57207	2.06882	9.86173	-8.88504	-2.12618	-4.1417	-3.47769	3
SRR7667039	0	0	0	0	0	4.29136	0.401355	14.0205	4.50377	-7.76686	3.71202	3.64512	7
SRR7667040	0	0	0	0	0	2.60313	0.448235	12.3346	0.637545	-6.57923	4.04921	3.3051	7
SRR7667041	0	0	0	0	0	-3.96833	3.20675	11.6476	-13.8185	7.41992	-3.73673	-3.43071	3
SRR7667042	0	0	0	0	0	-2.9004	-1.37892	5.81333	-8.2295	21.823	-5.18837	-0.0206888	4
SRR7667044	0	0	0	0	0	-3.6612	3.16823	11.4	-13.2403	4.57976	-4.0014	-4.12041	3
SRR7667045	0	0	0	0	0	-3.49602	2.91094	11.1029	-12.4951	4.27062	-3.99343	-4.62066	3
SRR7667046	0	0	0	0	0	-0.137408	0.654186	9.58329	-4.31525	-5.24573	4.65412	2.07174	7
SRR7667047	0	0	0	0	0	-2.9769	1.81364	9.96209	-9.25561	17.0803	-5.50189	-2.24534	4
SRR7667048	0	0	0	0	0	4.50918	0.400008	14.238	3.73055	-7.88521	3.51317	3.62694	7
SRR7667049	0	0	0	0	0	-1.59892	-0.106007	7.47421	-0.769137	-1.93127	3.60387	4.16106	3
SRR7667051	0	0	0	0	0	4.33172	0.458982	14.0625	1.28441	-10.7564	5.67619	2.20069	7
SRR7667052	0	0	0	0	0	1.85647	0.600938	11.5881	-0.836554	-5.69453	4.35792	3.40932	7
SRR7667053	0	0	0	0	0	-3.02466	2.44273	10.4433	-9.26326	2.58191	-4.01375	-4.53233	3
SRR7667054	0	0	0	0	0	-1.81464	0.918034	8.50909	-10.4147	16.5217	-5.26781	-1.653	4
SRR7667056	0	0	0	0	0	-2.58023	2.01409	9.82825	-8.99926	4.21895	-2.8561	-4.79041	3
SRR7667057	0	0	0	0	0	1.34507	0.464689	11.0763	-1.68334	-2.62915	3.71882	3.8065	3
SRR7667059	0	0	0	0	0	4.80911	0.408628	14.5322	3.51613	-8.7445	3.4509	3.35631	7
SRR7667061	0	0	0	0	0	4.05887	0.424403	13.7893	3.97564	-7.07514	4.43182	4.35036	7
SRR7667062	0	0	0	0	0	-2.76715	-3.03421	4.33221	17.6795	1.7284	-1.41311	4.32863	2
SRR7667063	0	0	0	0	0	5.0754	0.375561	14.7934	4.07394	-9.51175	3.58032	3.09497	7
SRR7667064	0	0	0	0	0	4.76066	0.446875	14.4873	4.55869	-8.14492	4.06887	3.75526	7
SRR7667065	0	0	0	0	0	2.86864	0.28063	12.5976	3.06148	-6.27842	3.76852	3.90844	7
SRR7667066	0	0	0	0	0	4.7498	0.365951	14.4699	3.32753	-9.14976	3.52111	3.19316	7
SRR7667067	0	0	0	0	0	-2.38494	-0.771481	6.55619	-5.99574	20.5685	-5.35005	0.476064	4
SRR7667068	0	0	0	0	0	4.01138	0.411535	13.7416	3.51423	-6.95386	3.46491	3.4814	7
SRR7667069	0	0	0	0	0	1.87469	0.496796	11.6061	0.423306	-6.09573	4.16786	3.39284	7
SRR7667070	0	0	0	0	0	-0.778985	0.730932	8.94085	-5.79794	2.51544	-4.38141	-5.52246	3
SRR7667071	0	0	0	0	0	-0.731759	0.743312	8.98744	-10.1988	15.4781	-5.14359	-1.57617	3
SRR7667072	0	0	0	0	0	-2.76834	1.87075	9.85717	-9.29395	15.6911	-6.43033	-3.9877	4
SRR7667074	0	0	0	0	0	-1.7116	0.0158255	7.54083	-1.38523	-0.239088	-3.73309	0.0791556	3
SRR7667075	0	0	0	0	0	1.88455	0.551399	11.6161	-1.61487	-2.86752	3.90495	3.64796	7
SRR7667169	0	0	0	0	0	-1.74888	-0.0951799	7.42592	-0.593768	9.24852	-0.901819	-1.30788	9
SRR7667170	0	0	0	0	0	2.79313	0.31818	12.5226	-3.07041	-4.86058	6.1121	2.1496	11
SRR7667171	0	0	0	0	0	-3.74862	-3.69769	3.29239	2.74145	15.6794	-1.6038	-1.33666	1
SRR7667178	0	0	0	0	0	3.10609	0.188444	12.8333	-6.23516	-10.7689	3.82995	0.542176	7
SRR7667179	0	0	0	0	0	1.07987	0.276711	10.8144	-5.31529	-6.14097	4.24737	0.885004	7
SRR7667182	0	0	0	0	0	2.71853	0.570805	12.4493	-3.74819	-14.9722	6.88399	1.6738	11
SRR7667183	0	0	0	0	0	1.3485	0.446752	11.0795	-3.50744	-8.79583	3.28174	1.01876	7
SRR7667186	0	0	0	0	0	1.11338	0.283545	10.8478	-5.18607	-6.01396	4.13747	1.00709	7
SRR7667189	0	0	0	0	0	2.63966	0.544032	12.3706	-10.1459	-9.30232	3.88913	-0.844505	10
SRR7667190	0	0	0	0	0	2.82283	0.10888	12.5495	-6.87026	-10.5142	3.72097	0.251908	7
SRR7667193	0	0	0	0	0	1.41335	0.0400899	11.1407	21.2026	-0.109634	-0.733313	4.22327	2
SRR7667194	0	0	0	0	0	2.7173	0.553804	12.4482	-1.66679	-9.12393	4.05472	1.60534	7
SRR7667197	0	0	0	0	0	2.44757	0.485119	12.1789	-3.28588	-9.32156	3.26495	1.48143	7
SRR7667198	0	0	0	0	0	-0.324328	0.819652	9.38811	-12.6555	-15.9932	4.29579	-1.4794	10
SRR7667199	0	0	0	0	0	3.33714	0.393906	13.0668	-2.55626	-11.0108	3.93433	1.86744	7
SRR7667200	0	0	0	0	0	0.623773	0.498647	10.3534	-3.55344	-8.81577	3.22951	1.15929	7
SRR7667201	0	0	0	0	0	2.85155	0.369059	12.5817	9.04526	-3.29672	-0.182627	3.61217	7
SRR7667203	0	0	0	0	0	3.3399	0.344317	13.0684	-2.79849	-10.2302	3.94755	2.43881	7
SRR7667207	0	0	0	0	0	0.850232	0.460661	10.582	-11.7837	-8.92795	3.88887	-1.37741	10
SRR7667208	0	0	0	0	0	4.76908	0.335307	14.4867	-2.17811	-11.1567	3.73171	1.72758	7
SRR7667212	0	0	0	0	0	4.27389	0.370529	14.0022	-4.94097	-11.0696	3.75626	0.713383	7
SRR7667213	0	0	0	0	0	4.78011	0.405162	14.5033	0.62162	-9.18139	3.94122	2.60399	7
SRR7667214	0	0	0	0	0	2.392	0.506507	12.1233	-5.1324	-6.08454	4.4445	1.29464	7
SRR7667220	0	0	0	0	0	7.54764	0.693438	17.2799	4.65435	-25.347	6.29336	1.73505	11
SRR7667221	0	0	0	0	0	2.84968	0.315062	12.5791	-0.68669	-7.09676	4.20154	2.53287	7
SRR7667222	0	0	0	0	0	4.36297	0.533047	14.096	-2.87029	-15.071	6.61071	1.44226	11
SRR7667223	0	0	0	0	0	1.87341	0.44908	11.6047	8.97848	-4.92775	2.49424	2.2243	10
SRR7667226	0	0	0	0	0	0.796174	0.427639	10.5303	-3.56826	-2.40386	3.27822	1.60226	3
SRR7667227	0	0	0	0	0	2.85445	0.379413	12.5847	-4.47796	-8.70385	3.42555	1.11637	7
SRR7667230	0	0	0	0	0	1.88751	0.507677	11.6189	-8.60862	-14.9194	4.86248	-0.71803	10
SRR7667232	0	0	0	0	0	1.88959	0.46373	11.6209	-3.18386	-9.24986	3.32336	1.53	7
SRR7667237	0	0	0	0	0	2.62965	0.425253	12.3613	0.886118	-4.72876	6.30708	2.38183	11
SRR7667240	0	0	0	0	0	-2.99976	-3.08948	4.18098	18.7303	1.94701	-1.63913	4.2129	2
SRR7667241	0	0	0	0	0	-1.68257	-0.0664331	7.47818	17.4031	1.1415	-0.896232	4.36326	2
SRR7667244	0	0	0	0	0	2.70318	0.555693	12.434	-3.97253	-15.1267	6.77915	1.24888	11
SRR7667246	0	0	0	0	0	1.66607	0.263263	11.3942	-4.47342	-9.69831	3.58726	0.697557	7
SRR7667247	0	0	0	0	0	1.17415	0.328505	10.9078	-5.40092	-6.81311	4.55801	1.00049	7
SRR7667249	0	0	0	0	0	0.572627	0.485022	10.3033	-2.34611	-8.59	3.61758	1.16685	7
SRR7667251	0	0	0	0	0	2.86376	0.355751	12.5937	1.02963	-4.27807	4.51725	3.72227	7
SRR7667253	0	0	0	0	0	2.84198	0.394379	12.5724	-3.38347	-10.2114	3.73092	2.0567	7
SRR7667254	0	0	0	0	0	2.19257	0.490986	11.9239	-4.60468	-15.0426	6.81401	1.26268	10
SRR7667258	0	0	0	0	0	4.05019	0.415354	13.7805	-2.83439	-15.4037	6.81568	1.49711	11
SRR7667262	0	0	0	0	0	2.79792	0.333539	12.5276	-5.86424	-9.85548	3.57723	0.731734	7
SRR7667263	0	0	0	0	0	2.85148	0.323344	12.581	-1.90915	-10.3387	3.6343	1.77262	7
SRR7667265	0	0	0	0	0	-2.72682	-3.21802	4.18933	20.9307	0.35659	-0.822706	4.25186	2
SRR7667269	0	0	0	0	0	-2.34449	-1.24442	6.13509	16.2867	4.97349	-2.3212	3.85872	2
SRR7667274	0	0	0	0	0	-2.73202	-3.21829	4.18674	19.5156	2.28035	-1.63309	4.28491	2
SRR7667275	0	0	0	0	0	-2.63251	-1.39706	5.89072	14.6109	5.94826	-2.7927	3.67384	2
SRR7667279	0	0	0	0	0	-3.59252	-3.77921	3.29412	2.53824	14.8982	-1.58862	-1.27256	1
SRR7667280	0	0	0	0	0	-2.55757	-2.68461	4.71114	19.7369	3.02534	-1.69151	4.33839	2
SRR7667281	0	0	0	0	0	-5.18424	-5.91708	0.599768	-5.25227	26.4058	-4.57832	0.533955	4
SRR7667282	0	0	0	0	0	1.39672	0.0235047	11.1239	20.305	1.63675	-1.1296	4.18173	2
SRR7667283	0	0	0	0	0	-2.61445	-2.92638	4.47208	20.0965	1.82705	-1.20771	3.98742	2
SRR7667284	0	0	0	0	0	-4.834	-5.9452	0.778928	3.17776	23.5475	-1.73707	-0.583047	1
SRR7667285	0	0	0	0	0	-3.96502	-5.04107	2.00911	10.8335	28.2535	-0.598725	0.0886113	1
SRR7667286	0	0	0	0	0	-2.65424	-1.65731	5.64223	14.1789	5.09246	-2.45775	3.53496	2
SRR7667287	0	0	0	0	0	-4.8295	-5.86219	0.849446	11.2652	24.3595	-1.18276	-1.14391	1
SRR7667288	0	0	0	0	0	-2.6401	-1.88946	5.42783	16.6237	3.60329	-1.74798	4.32152	2
SRR7667290	0	0	0	0	0	-2.63685	-1.63259	5.67135	14.4268	6.34435	-2.80518	3.60677	2
SRR7667291	0	0	0	0	0	-2.95146	-3.03953	4.24647	16.7642	4.57386	-2.05594	4.0406	2
SRR7667293	0	0	0	0	0	-5.01652	-5.72277	0.85555	-4.72917	30.3634	-4.85879	-0.579896	4
SRR7667294	0	0	0	0	0	-2.49662	-2.81891	4.60671	20.4681	2.12249	-1.275	3.98971	2
SRR7667295	0	0	0	0	0	-2.58504	-2.48159	4.88782	17.6153	4.25103	-2.05065	3.98608	2
SRR7667296	0	0	0	0	0	-3.69234	-4.01353	3.04032	8.85493	24.5143	-1.2869	-0.807509	1
SRR7667297	0	0	0	0	0	-2.42493	-1.94018	5.45243	19.7214	1.10318	-1.20024	4.28967	2
SRR7667298	0	0	0	0	0	-2.36735	-1.64356	5.75339	18.6937	3.22706	-1.78682	4.30299	2
SRR7667301	0	0	0	0	0	-3.00475	-1.68534	5.49749	-5.87491	16.3049	-4.60511	-1.21713	4
SRR7667302	0	0	0	0	0	6.94846	0.709467	16.689	3.50998	-16.545	5.93625	2.63474	11
SRR7667303	0	0	0	0	0	-3.56682	-3.56999	3.49024	1.51947	15.9456	-1.47501	-1.1372	1
SRR7667304	0	0	0	0	0	7.72165	0.644386	17.4453	3.04658	-18.9036	6.46947	2.22088	11
SRR7667306	0	0	0	0	0	-3.02591	-3.25811	4.02313	15.8365	-0.901301	-1.26819	2.52281	2
SRR7667308	0	0	0	0	0	-4.45262	-5.55214	1.32114	11.7767	25.3939	-0.864456	-0.880275	1
SRR7667310	0	0	0	0	0	-2.53887	-2.98474	4.44598	16.2989	-0.0101032	-0.788746	3.60861	2
SRR7667312	0	0	0	0	0	-2.86981	-1.61905	5.60645	13.7267	5.47386	-4.98157	-1.59355	2
SRR7667314	0	0	0	0	0	-4.24307	-5.25978	1.68124	1.84757	16.8469	-1.1302	-1.27264	1
SRR7667316	0	0	0	0	0	-2.79935	-3.67551	3.76521	19.9505	-0.988013	-0.830212	3.77582	2
SRR7667317	0	0	0	0	0	-2.55191	-2.70442	4.69457	21.2179	1.69289	-1.32973	4.35989	2
SRR7667318	0	0	0	0	0	-2.43129	-1.89462	5.49322	18.3977	3.32823	-1.74459	4.23917	2
SRR7667319	0	0	0	0	0	-3.51104	-3.28839	3.76203	-1.80041	12.4126	-3.09874	0.3271	9
SRR7667320	0	0	0	0	0	-2.7454	-1.93813	5.34656	14.6455	6.48923	-2.93944	3.31687	2
SRR7667321	0	0	0	0	0	-5.14377	-5.72674	0.778839	-6.99125	25.1792	-5.02528	0.677571	4
SRR7667322	0	0	0	0	0	-2.40371	-1.46169	5.91083	15.7085	3.06491	-1.81234	3.9614	2
SRR7667323	0	0	0	0	0	-2.40703	-1.93742	5.46104	16.9535	-0.657946	-1.15684	3.74238	2
SRR7667324	0	0	0	0	0	-2.62202	-1.84809	5.4729	11.9738	4.29875	-1.66008	-1.28447	1
SRR7667325	0	0	0	0	0	-2.5105	-2.79618	4.62314	20.7379	2.27962	-1.3912	4.32548	2
SRR7667327	0	0	0	0	0	-2.74888	-2.84397	4.49864	18.5968	3.76907	-1.8931	4.05903	2
SRR7667330	0	0	0	0	0	-2.80197	-3.17577	4.19315	14.9648	-0.742818	-0.955516	2.48356	2
SRR7667331	0	0	0	0	0	-2.62245	-2.67211	4.7001	18.78	3.61395	-1.80522	4.09277	2
SRR7667332	0	0	0	0	0	-2.48104	-2.8272	4.60441	19.9758	-0.993865	-0.784573	3.8885	2
SRR7667333	0	0	0	0	0	-2.72994	-3.15006	4.24444	20.1362	2.92463	-1.44759	4.40559	2
SRR7667339	0	0	0	0	0	-2.40622	-1.43742	5.93279	14.9934	6.20725	-2.67984	3.61812	2
SRR7667340	0	0	0	0	0	-2.58241	-3.21264	4.25301	20.9874	2.12467	-1.39826	4.39371	2
SRR7667343	0	0	0	0	0	-2.69963	-3.11741	4.2871	20.7007	1.71994	-1.1713	4.31996	2
SRR7667345	0	0	0	0	0	-2.44717	-1.91151	5.47196	17.3994	4.28179	-2.05162	4.13514	2
SRR7667346	0	0	0	0	0	-2.81379	-3.03162	4.31405	19.4132	2.34903	-1.56487	4.24209	2
SRR7667348	0	0	0	0	0	-5.13055	-5.7604	0.758937	-7.22457	25.6126	-5.24381	0.812322	4
SRR7667349	0	0	0	0	0	-2.65211	-3.23844	4.2048	20.6027	2.20893	-1.26798	4.13944	2
SRR7667351	0	0	0	0	0	-2.58045	-1.66962	5.65522	15.9761	4.55742	-2.05109	4.16211	2
SRR7667352	0	0	0	0	0	-4.88118	-5.75795	0.90487	-6.91429	24.7108	-5.13609	0.722256	4
SRR7667353	0	0	0	0	0	-2.6844	-1.87219	5.4292	14.4724	5.11526	-2.34987	3.70379	2
SRR7667355	0	0	0	0	0	2.77063	0.271714	12.4994	20.7736	-0.198921	-0.846182	4.15359	2
SRR7667356	0	0	0	0	0	-2.32816	-1.88766	5.53447	15.0234	2.8296	-1.46607	3.54821	2
SRR7667357	0	0	0	0	0	1.04648	0.0244316	10.7857	5.13555	6.58528	-0.572105	0.14726	9
SRR7667359	0	0	0	0	0	-4.64647	-5.79512	1.00987	-3.12348	32.3195	-4.17067	-0.579298	4
SRR7667360	0	0	0	0	0	-2.91488	-3.17319	4.14452	4.28118	11.7105	-2.10646	-0.905889	9
SRR7667361	0	0	0	0	0	-5.06943	-5.98937	0.606901	-3.98375	26.6322	-4.23872	0.463426	4
SRR7667364	0	0	0	0	0	-2.36155	-1.72264	5.6782	4.19531	7.73518	-2.01497	-0.020499	9
SRR7667366	0	0	0	0	0	1.11669	0.0869202	10.8548	4.16264	5.55731	-0.412279	0.572426	9
SRR7667367	0	0	0	0	0	-2.45831	-1.68323	5.68311	15.0317	5.10004	-2.23752	4.00753	2
SRR7667368	0	0	0	0	0	-2.80605	1.81444	9.84324	-2.41017	5.55734	-2.47322	-3.77732	9
SRR7667370	0	0	0	0	0	-2.77012	-3.15449	4.22443	3.76292	9.99208	-0.787627	-0.309835	9
SRR7667371	0	0	0	0	0	-2.7284	-3.07708	4.31071	21.3609	1.52293	-1.16226	4.49021	2
SRR7667372	0	0	0	0	0	-2.52467	-1.72127	5.6251	3.59562	13.5002	-2.06399	-1.54442	9
SRR7667374	0	0	0	0	0	0.383346	0.562597	10.109	1.01943	-3.33282	3.81457	2.55367	3
SRR7667376	0	0	0	0	0	-2.28988	-1.96495	5.47452	5.16318	6.70412	-1.01024	-0.347402	9
SRR7667377	0	0	0	0	0	-2.71962	-2.00411	5.29376	2.58704	14.3107	-1.23716	-1.55432	1
SRR7667378	0	0	0	0	0	-2.81411	-3.14017	4.21948	19.0499	1.52053	-1.32248	4.43186	2
SRR7667381	0	0	0	0	0	-2.40004	-1.49269	5.88309	7.11042	11.4463	-2.27858	-2.0175	9
SRR7667383	0	0	0	0	0	-2.6863	-3.11506	4.29507	19.9945	1.48981	-1.20696	3.83658	2
SRR7667384	0	0	0	0	0	-2.57287	-2.13699	5.21647	5.34004	9.12151	-2.00958	-0.357425	9
SRR7667385	0	0	0	0	0	-3.43358	-3.42899	3.67646	-7.23644	17.3719	-4.30694	-0.740903	4
SRR7667386	0	0	0	0	0	1.85257	0.536522	11.584	-9.4723	-10.569	3.87509	-0.693879	10
SRR7667387	0	0	0	0	0	1.08995	0.250084	10.825	17.0876	0.460435	-1.02483	4.33713	2
SRR7667389	0	0	0	0	0	-3.62426	-4.35828	2.76855	6.25772	13.7505	-1.57019	-0.651233	1
SRR7667390	0	0	0	0	0	-4.73612	-5.98862	0.799914	-2.09013	24.0988	-4.08796	0.890242	4
SRR7667391	0	0	0	0	0	-6.83849	5.50243	15.3055	-20.2723	19.0703	-5.12991	-3.22106	5
SRR7667392	0	0	0	0	0	1.04566	0.154236	10.7824	-0.422941	1.32746	-0.414284	-0.666149	10
SRR7667393	0	0	0	0	0	-3.3239	2.06518	10.3864	-10.8981	8.9112	-4.92008	-3.5048	3
SRR7667395	0	0	0	0	0	-2.44723	-1.5038	5.85606	5.80047	11.2362	-2.57843	-0.93099	9
SRR7667398	0	0	0	0	0	-2.94025	-3.20576	4.104	5.4006	9.3977	-2.19811	-0.674812	9
SRR7667399	0	0	0	0	0	-2.89587	-1.59043	5.62475	-5.27659	20.6539	-4.61604	0.882048	4
SRR7667400	0	0	0	0	0	-2.76236	-3.13059	4.2477	6.69876	7.90626	-2.19651	1.84356	9
SRR7667401	0	0	0	0	0	-1.62286	0.436156	7.96386	0.489119	2.89149	-1.6602	-3.03305	3
SRR7667403	0	0	0	0	0	1.10307	-0.163175	10.8457	5.95357	4.89151	-0.857658	0.965441	9
SRR7667404	0	0	0	0	0	-4.74768	3.40354	12.3394	-7.09172	9.77335	-3.11226	-3.54544	3
SRR7667405	0	0	0	0	0	-4.77452	-5.76686	0.959109	-2.785	24.8381	-4.52679	0.932011	4
SRR7667413	0	0	0	0	0	-3.26368	-3.43665	3.75111	14.7552	6.97829	-2.88635	3.21788	2
SRR7667414	0	0	0	0	0	-4.38063	-5.38318	1.50504	2.98858	15.7483	-1.78846	-0.982654	1
SRR7667415	0	0	0	0	0	4.7619	0.298434	14.4765	7.18054	-6.12251	3.25048	3.44082	7
SRR7667418	0	0	0	0	0	1.13882	0.204858	10.8747	-4.73758	-9.11822	3.30655	0.777002	7
SRR7667424	0	0	0	0	0	-1.73203	-0.0326796	7.49008	0.860141	8.47972	-1.10445	-1.78808	9
SRR7667429	0	0	0	0	0	2.76506	0.525086	12.4972	-0.166278	-13.179	7.25308	3.13554	11
SRR7667435	0	0	0	0	0	1.11397	0.154242	10.8508	-4.61284	-9.02782	3.22131	0.825926	7
SRR7667436	0	0	0	0	0	5.93243	0.449937	15.6515	2.98043	-17.8767	6.40763	2.7765	11
SRR7667440	0	0	0	0	0	-2.37389	-1.9537	5.45686	16.2086	3.18529	-1.52837	4.09005	2
SRR7667441	0	0	0	0	0	-2.61638	-2.8873	4.50766	20.3777	2.69361	-1.60657	4.19722	2
SRR7667442	0	0	0	0	0	-2.71865	-1.61441	5.66122	14.5617	6.0144	-2.64618	3.6176	2
SRR7667444	0	0	0	0	0	-3.68228	-3.7188	3.30506	1.251	15.6842	-1.56523	-0.819625	1
SRR7667446	0	0	0	0	0	-2.74879	-1.87966	5.40049	1.51258	15.9289	-1.52331	-1.36887	1
SRR7667449	0	0	0	0	0	-3.09345	-3.38034	3.88348	6.23723	15.3732	-2.50225	-1.42637	1
SRR7667455	0	0	0	0	0	4.23818	0.285439	13.9641	-0.995521	-17.4907	7.01081	1.66716	11
SRR7667458	0	0	0	0	0	4.82656	0.391016	14.5482	5.88124	-0.978974	4.39994	1.22337	9
SRR7667460	0	0	0	0	0	-3.43822	-3.89532	3.26448	5.12839	16.7942	-2.18059	-1.84978	1
SRR7667463	0	0	0	0	0	-2.82164	-3.16573	4.19325	3.25561	11.5176	-1.03656	-0.553647	9
SRR7667465	0	0	0	0	0	-3.79263	-4.80009	2.30045	7.2583	16.227	-2.11351	-1.49641	1
SRR7667472	0	0	0	0	0	4.82778	0.404267	14.5505	5.55597	-2.98394	6.21258	3.99845	11
SRR7667474	0	0	0	0	0	-3.66594	-3.79506	3.2455	3.27367	19.4027	-4.22506	0.173862	4
SRR7667479	0	0	0	0	0	-3.57551	-3.83451	3.25335	4.91255	16.3011	-2.66003	-1.47516	1
SRR7667481	0	0	0	0	0	-2.72844	-2.22164	5.08543	3.55723	14.7704	-1.98103	-1.26164	1
SRR7667484	0	0	0	0	0	-1.56542	0.650073	8.15975	-3.02665	3.12137	-2.06115	-3.46453	3
SRR7667485	0	0	0	0	0	-4.66493	-5.89762	0.91542	8.12511	18.538	-2.09847	-1.76504	1
SRR7667489	0	0	0	0	0	0.723591	0.409044	10.4593	0.604575	2.71603	-1.39926	-2.71921	9
SRR7667490	0	0	0	0	0	-5.20151	-5.96466	0.550882	-4.32775	26.6639	-4.21577	0.368842	4
SRR7667516	0	0	0	0	0	-2.67642	-3.16869	4.25121	4.06887	10.1257	-0.770579	-0.615993	9
SRR7667518	0	0	0	0	0	1.09525	0.238536	10.8305	3.98016	3.00579	4.43508	0.752179	9
SRR7667519	0	0	0	0	0	-1.60728	0.654748	8.17596	-3.03245	8.72139	-2.32749	-4.34701	9
SRR7667530	0	0	0	0	0	1.62912	0.46886	11.3604	5.91495	-0.6836	4.31984	0.99989	9
SRR7667532	0	0	0	0	0	-5.0971	-5.80901	0.738472	-2.5925	30.4977	-4.37482	-0.865643	4
SRR7667570	0	0	0	0	0	6.93191	0.880436	16.6906	2.95191	-12.3561	4.81261	2.29669	7
SRR7667653	0	0	0	0	0	-1.54572	0.66006	8.17912	-1.41521	-0.255472	-5.57516	0.0204837	3
SRR7667657	0	0	0	0	0	-2.24102	-0.584077	6.78375	-5.49203	5.76108	-3.39902	-3.76644	9
SRR7667659	0	0	0	0	0	-2.95499	-1.58039	5.61451	-7.13422	23.2862	-5.30785	0.601956	4
SRR7667661	0	0	0	0	0	-3.002	2.39514	10.3935	-9.71042	2.14461	-3.61518	-4.82251	3
SRR7667664	0	0	0	0	0	4.86429	0.430895	14.5891	5.20363	-8.65993	4.08008	3.68216	7
SRR7667666	0	0	0	0	0	4.79091	0.482841	14.5203	4.99008	-8.4169	4.07989	3.67806	7
SRR7667679	0	0	0	0	0	3.40273	0.259393	13.1292	3.10094	-7.64265	3.69929	3.20671	7
SRR7667680	0	0	0	0	0	2.8863	0.488036	12.618	-0.59951	-6.53839	4.47343	2.71284	7
SRR7667690	0	0	0	0	0	4.75792	0.42877	14.4831	4.24891	-7.80932	3.73656	3.30363	7
SRR7667692	0	0	0	0	0	4.76025	0.417107	14.4845	3.7728	-8.59671	3.31227	3.46049	7
SRR7667698	0	0	0	0	0	-3.5002	2.86162	11.0716	-16.2504	4.9127	-3.97947	-3.65539	3
SRR7667699	0	0	0	0	0	-1.80471	0.970194	8.53939	-6.67499	-2.48597	-5.38807	-4.3773	3
SRR7667702	0	0	0	0	0	-0.773758	0.853686	8.94016	-7.52789	0.340044	-3.86163	-3.97538	3
SRR7667719	0	0	0	0	0	1.03843	0.344507	10.7717	17.5604	2.99285	-1.23604	4.27767	2
SRR7667873	0	0	0	0	0	-3.42303	-3.39846	3.70789	7.11375	15.8129	-2.14072	-1.76022	1
SRR7667876	0	0	0	0	0	7.73687	0.864684	17.4905	3.33891	-18.7556	6.37561	2.42951	11
SRR7667879	0	0	0	0	0	4.6188	0.505761	14.3506	-0.205801	-16.0986	7.44559	2.97089	11
SRR8319220	0	0	0	0	0	-6.7593	6.2901	15.8016	-26.326	-3.9102	-3.12445	-4.49121	8
SRR8319226	0	0	0	0	0	-7.15143	6.21819	16.0309	-28.8603	17.3073	-6.363	-3.90599	5
SRR8319234	0	0	0	0	0	-6.83914	6.22001	15.8094	-24.5533	-2.93815	-3.84231	-4.95737	8
SRR8319235	0	0	0	0	0	-7.21079	6.1119	15.9987	-26.1192	16.7261	-5.91828	-3.57807	5
SRR8319237	0	0	0	0	0	-6.81494	5.69311	15.4224	-26.2073	10.2866	-6.19661	-4.64256	5
SRR8319241	0	0	0	0	0	-6.65621	6.23563	15.6898	-26.3899	-3.20186	-3.36531	-4.90841	8
SRR8319242	0	0	0	0	0	-6.18709	5.37091	14.7488	-24.5972	9.65723	-6.32857	-5.47428	5
SRR8319248	0	0	0	0	0	-6.98924	6.32097	15.9873	-26.826	-3.92203	-3.21002	-4.87162	8
SRR8319251	0	0	0	0	0	-6.61751	6.32724	15.7265	-26.4982	-2.94129	-3.2798	-4.82724	8
SRR8319255	0	0	0	0.47826	0	-7.19141	6.67499	16.3798	-26.8693	-4.60459	-3.43182	-4.31693	8
SRR8319258	0	0	0	0	0	-5.47102	4.66151	13.7419	-27.3187	3.51563	-4.31863	-5.29636	8
SRR8319259	0	1.22719	0	1.22719	0	-7.3045	6.17179	16.1075	-28.8573	17.4702	-6.3463	-3.67871	5
SRR8319260	0	1.26262	0	0	0	-7.24463	6.35104	16.1906	-25.0656	16.4768	-5.52115	-3.70685	5
SRR8319264	0	0	0	0	0	-6.98273	6.51578	16.1193	-24.9721	-3.08646	-3.65814	-4.80565	8
SRR8319265	0	0	0	0.550731	0	-7.01052	5.58041	15.4829	-24.9319	9.79043	-6.66089	-5.12039	5
SRR8319266	0	0	0	0.465418	0	-7.32557	5.93817	15.9587	-26.6387	18.3824	-6.19096	-3.38707	5
SRR8319267	0	0	0	0	0	-7.46507	6.22113	16.2567	-26.211	19.2151	-5.93903	-3.07935	5
SRR8319269	0	0	0	0	0	-7.26722	6.13525	16.0553	-28.5198	17.4855	-6.42705	-3.52188	5
SRR8319270	0	1.29562	0	0	0	-6.81819	6.17586	15.7635	-26.0296	-3.19144	-3.72144	-5.27141	8
SRR8319273	0	1.16512	0	0	0	-6.97102	6.32252	15.9754	-25.9277	-4.7585	-3.32427	-5.22276	8
SRR8319274	0	0	0	0	0	-7.44124	6.16968	16.2036	-27.5841	17.535	-6.29884	-3.54887	5
SRR8319275	0	1.91322	0	0	0	-7.01032	6.24483	15.9489	-26.0413	16.7293	-5.74557	-3.68723	5
SRR8319278	0	1.07598	0	0	0	-7.07328	6.3011	16.0333	-26.246	-4.89824	-3.3325	-5.23427	8
SRR8319282	0	0	0	0	0	-7.55492	6.23978	16.3338	-27.5318	17.9369	-6.20541	-3.42457	5
SRR8319286	0	2.59831	0	0	0	-6.77148	6.32144	15.8323	-26.6412	-3.79757	-3.09524	-4.9639	8
SRR8319287	0	1.50046	0	0	0	-6.90157	6.12925	15.7903	-24.1755	16.048	-4.75735	-3.50742	5
SRR8319288	0	0	0	0	0	-6.92903	6.17504	15.842	-25.4419	-4.96616	-3.53771	-5.424	8
SRR8319296	0	0	0	0	0	-6.79439	6.01166	15.6312	-28.505	1.32667	-3.52392	-5.28397	8
SRR8319304	0	0	0	0	0	-7.26497	6.1354	16.0538	-27.3652	16.6706	-6.30034	-3.80503	5
SRR8319305	0	0	0	0	0	-6.80646	6.07583	15.6849	-25.0113	-4.53394	-3.68015	-5.48313	8
SRR8319308	0	0	0	0	0	-6.79493	6.2727	15.8148	-25.3328	-5.14105	-3.38832	-5.37649	8
SRR8319311	0	0	0	0	0	-6.67124	6.27869	15.7308	-24.2778	-4.55527	-3.8032	-5.38839	8
SRR8319317	0	0	0	0	0	-6.78158	6.34909	15.8589	-29.5269	-4.862	-2.49103	-4.7665	8
SRR8319324	0	1.07967	0	0	0	-6.65499	5.99281	15.5186	-26.6902	-1.15149	-3.34804	-4.20554	8
SRR8319327	0	0	0	0	0	-7.44751	6.15043	16.1946	-27.7662	20.0196	-5.9237	-3.30428	5
SRR8319328	0	2.37936	0	0	0	-6.98498	6.24485	15.9309	-29.3414	-4.55019	-2.57903	-4.92645	8
SRR8319330	0	0.775418	0	0	0	-7.20464	5.91855	15.8587	-23.4367	19.444	-5.87064	-2.82143	5
SRR8319333	0	1.48211	0	0	0	-6.99826	5.93284	15.7214	-26.0766	15.6694	-6.01029	-3.7365	5
SRR8319334	0	1.16088	0	0	0	-6.9523	6.07409	15.7878	-29.6625	-2.69756	-3.10013	-4.98211	8
SRR8319336	0	1.0706	0	0	0	-7.32802	6.07021	16.0531	-27.599	19.9849	-5.49824	-3.52712	5
SRR8319340	0	0	0	0	0	-7.33153	6.36935	16.2654	-22.0557	21.4517	-5.20957	-3.21464	5
SRR8319349	0	1.06696	0	0	0	-6.78407	6.15437	15.724	-28.6128	-2.92986	-3.00677	-4.73702	8
SRR8319350	0	0.999591	0	0	0	-6.8735	6.24749	15.8532	-28.3305	-2.92634	-3.11418	-4.46637	8
SRR8319355	0	1.74608	0	0	0	-5.9948	5.17518	14.4746	-28.4496	-5.342	-2.5847	-4.90325	8
SRR8319356	0	0	0	0	0	-6.74545	6.2606	15.771	-29.2613	-4.94734	-2.37916	-4.80375	8
SRR8319359	0	0	0	0.512634	0	-6.81204	5.79424	15.4913	-26.4417	0.860542	-4.57487	-4.5268	8
SRR8319361	0	0	0	0	0	-6.97521	6.20831	15.8983	-28.9357	-1.12707	-4.4334	-3.91065	8
SRR8319363	0	1.89019	0	0	0	-6.80027	6.144	15.7283	-28.4113	-3.38097	-2.79697	-4.72033	8
SRR8319367	0	1.55405	0	0	0	-6.79373	6.29973	15.8329	-28.0512	-1.78555	-3.20205	-4.20558	8
SRR8319368	0	0	0	0	0	-7.49737	6.11578	16.2058	-24.3781	19.1031	-6.00449	-3.01977	5
SRR8319373	0	0.826612	0	0	0	-6.74132	6.28535	15.7855	-28.467	-3.15323	-2.9082	-4.61349	8
SRR8319374	0.517879	0	0	0.857359	0	-7.22242	6.07952	15.9843	-27.2151	20.4045	-5.81554	-3.07759	5
SRR8319377	0	2.34087	0	0	0	-6.66325	5.98245	15.5172	-27.8514	-2.05951	-3.20536	-4.52038	8
SRR8319385	0	0	0	0	0	-7.19968	5.88497	15.8316	-27.266	20.2587	-5.84923	-3.09177	5
SRR8319387	0	1.91645	0	0	0	-6.55763	6.2643	15.6396	-28.7372	-3.54655	-2.69011	-4.66301	8
SRR8319388	0	0	0	0	0	-7.2033	5.97691	15.8987	-23.5071	19.0175	-5.93378	-2.86165	5
SRR8319389	0	2.28233	0	0	0	-7.20491	5.9845	15.9051	-23.5216	19.0535	-6.00297	-2.86553	5
SRR8319390	0	1.89613	0	0	0	-6.67931	6.09192	15.6055	-29.0798	-4.3358	-2.48321	-4.84654	8
SRR8319391	0	1.30035	0	0	0	-6.69789	5.94273	15.514	-26.6942	0.328887	-3.63825	-4.71911	8
SRR8319399	0	1.27133	0	0.495547	0	-6.89543	6.08181	15.7526	-28.7713	-1.36085	-3.46374	-4.1269	8
SRR8319400	0	2.41941	0	0	0	-6.88211	6.00248	15.6874	-27.9449	-1.47971	-3.30272	-4.52297	8
SRR8319407	0	1.63936	0	0.868762	0	-6.82764	6.19605	15.7844	-29.2971	-4.65113	-2.48291	-4.73545	8
SRR8319419	0	0.823334	0	0	0	-6.75899	6.36831	15.8563	-26.8236	-2.16201	-3.2759	-4.59508	8
SRR8319435	0	0	0	0	0	-5.03502	3.7112	12.76	-18.819	14.5222	-6.22404	-3.9557	5
SRR8319437	0	0	0	0	0	-5.9979	5.14645	14.4566	-29.5331	4.92312	-5.08618	-5.66461	8
SRR8319445	0	0	0	0	0	-4.97638	4.09102	12.9886	-31.3453	5.73037	-5.43616	-4.65949	8
SRR8319455	0	0	0	0	0	-6.52952	6.09209	15.4987	-24.0632	-4.57158	-3.72893	-5.36917	8
SRR8319461	0	0	0	0	0	-6.51805	6.19601	15.5634	-27.1438	-2.87096	-3.06172	-4.77554	8
SRR8319466	0	0	0	0	0	-7.18231	5.62592	15.6374	-29.7841	16.4448	-6.66109	-3.75489	5
SRR8319490	0	0	0	0	0	-5.68208	4.5577	13.8174	-24.2072	10.2986	-6.425	-5.66019	5
SRR8319492	0	2.5498	0	0.483225	0	-6.90788	6.06042	15.7465	-27.5334	-0.611783	-3.63624	-4.29647	8
SRR8319495	0	2.42592	0	0	0	-6.78872	6.147	15.7222	-28.2255	1.84371	-3.98436	-5.32493	8
SRR8319507	0	1.68016	0	0.484754	0	-7.22974	6.20674	16.0787	-24.6663	20.8148	-5.57485	-3.17478	5
SRR8319508	0	2.10399	0	0	0	-7.23654	6.12096	16.0234	-24.9058	19.581	-5.80283	-2.92995	5
SRR8319509	0	0	0	0	0	-5.1248	3.98304	13.0165	-22.732	6.99087	-5.89504	-4.57385	5
SRR8319511	0	1.57824	0	0	0	-7.31414	6.13128	16.086	-25.9075	19.0096	-6.08062	-3.34101	5
SRR8319513	0	1.69208	0	0	0	-6.8349	6.2619	15.8358	-23.6348	-0.713071	-3.98008	-4.58693	8
SRR8319516	0	0	0	0	0	-6.88117	5.95108	15.6507	-23.2508	13.8364	-5.78277	-3.82804	5
SRR8319519	0	2.44179	0	0	0	-7.08605	6.48932	16.1744	-22.5891	-0.420762	-3.93676	-4.07892	8
SRR8319520	0	1.58697	0	0	0	-6.93843	6.32959	15.9571	-22.7397	-0.345491	-3.97454	-4.46412	8
SRR8319524	0	0	0	0	0	-6.90524	6.00058	15.7026	-23.1061	0.855016	-4.06295	-4.80923	8
SRR8319526	0	0	0	0	0	-7.53272	6.34334	16.3906	-24.6552	21.6654	-5.46399	-2.87454	5
SRR8319530	0	0	0	0	0	-6.79121	6.05182	15.6572	-26.7209	2.76805	-4.34951	-4.86544	8
SRR8319531	0	0	0	0.805407	0	-6.89138	6.02469	15.7096	-24.628	2.94909	-4.64277	-4.13715	8
SRR8319533	0	0	0	0	0	-6.82963	5.95744	15.6183	-25.8677	2.66291	-4.58389	-4.74953	8
SRR8319535	0	2.61478	0	0	0	-6.76398	6.07571	15.6545	-25.1657	0.275367	-4.11233	-4.18944	8
SRR8319536	0	2.343	0	0	0	-6.71051	6.04713	15.5963	-25.1706	-0.489569	-3.68128	-4.4431	8
SRR8319538	0	0.76776	0	0	0	-6.90676	6.16503	15.8191	-25.0015	1.0837	-4.33454	-4.25996	8
SRR8319539	0	0	0	0	0	-6.89788	6.29324	15.9027	-29.6027	-4.90047	-2.52663	-4.84619	8
SRR8319545	0	0	0	0	0	-7.00248	6.29409	15.9779	-23.704	-0.404215	-4.1265	-4.47574	8
SRR8319546	0	0	0	0	0	-5.14613	4.26114	13.2292	-22.7401	6.92737	-5.35161	-5.0364	8
SRR8319550	0	1.54859	0	0	0	-7.32321	6.02329	16.0167	-24.8058	19.3716	-5.96022	-2.82397	5
SRR8319551	0	0	0	0.793358	0	-7.22335	6.03403	15.953	-30.183	17.5853	-5.95113	-3.83127	5
SRR8319552	0	0	0	0	0	-6.66365	5.93798	15.4863	-24.8893	0.0696344	-4.27192	-4.31563	8
SRR8319553	0	0	0	0	0	-7.30536	6.03931	16.0152	-29.8341	17.3059	-6.46047	-3.63589	5
SRR8319554	0	0	0	0	0	-7.1527	6.20697	16.0239	-30.1285	19.1535	-4.90127	-4.32411	8
SRR8319555	0	2.2504	0	0	0	-6.73009	5.98216	15.5647	-24.4485	-0.53679	-3.99741	-4.45155	8
SRR8319561	0	2.16652	0	0	0	-7.3548	6.51541	16.3844	-22.9784	22.1824	-4.89772	-3.20249	5
SRR8319564	0	0	0	0	0	-7.5102	6.56243	16.5282	-23.2738	22.2463	-5.03997	-3.08048	5
SRR8319565	0	0	0	0	0	-7.14431	5.9776	15.8571	-29.0813	15.085	-6.52486	-3.97196	5
SRR8319566	0	0	0	0	0	-6.71915	5.76901	15.4073	-23.336	13.8214	-6.12947	-3.87352	5
SRR8319568	0	0	0	0	0	-7.29893	6.28795	16.185	-24.6531	22.5019	-5.32644	-3.01899	5
SRR8319569	0	1.82296	0	0	0	-7.34332	6.05268	16.0517	-25.0097	19.338	-6.07277	-2.79869	5
SRR8319570	0	0	0	0	0	-6.89157	5.65172	15.448	-31.3585	14.9283	-7.08101	-4.24435	5
SRR8319572	0	0	0	0	0	-5.24324	4.46096	13.4392	-17.7482	2.2228	-4.27985	-5.11313	3
SRR8319575	0	0	0	0	0	-6.78636	5.74983	15.4418	-24.0559	3.41719	-4.91255	-4.23158	8
SRR8319576	0	0.991346	0	0	0	-6.54712	6.045	15.4782	-23.7713	-1.22178	-4.0649	-4.38271	8
SRR8319578	0	0	0	0	0	-6.80371	6.12594	15.7181	-24.1486	-0.596203	-4.06945	-4.31965	8
SRR8319579	0	0.79833	0	0	0	-7.38664	6.23629	16.2114	-24.5827	22.2143	-5.35725	-2.96253	5
SRR8319582	0	0	0	0	0	-7.50633	6.4888	16.4738	-23.8942	21.8999	-5.1872	-3.1105	5
SRR8319585	0	0	0	1.25785	0	-7.48849	6.15547	16.2273	-24.9598	21.6541	-5.63517	-2.7653	5
SRR8319586	0	1.45617	0	1.08981	0	-7.4557	6.15698	16.205	-25.7915	20.8633	-5.87364	-2.92291	5
SRR8319587	0	2.57934	0	0	0	-7.18857	6.05984	15.9463	-29.6501	19.4905	-5.85164	-3.54466	5
SRR8319588	0	3.29846	0	0	0	-6.64258	5.99313	15.5099	-23.5154	-0.798677	-4.12626	-4.56257	8
SRR8319593	0	0	0	0	0	-6.77214	5.91638	15.5485	-21.5641	0.652159	-3.40974	-4.59266	8
SRR8319599	0	0	0	0	0	-6.95036	5.85855	15.6351	-23.7948	13.7945	-6.31731	-4.0791	5
SRR8319602	0	0	0	0	0	-2.63053	-1.36427	5.92213	20.3842	4.883	-2.06648	3.66119	2
SRR8319605	0	0	0	0	0	-6.99486	5.72649	15.5742	-31.0629	13.5357	-7.12114	-4.60208	5
SRR8319606	0	0	0	0	0	-5.20551	4.22404	13.2444	-29.5906	3.91954	-4.69856	-5.73099	8
SRR8319607	0	0	0	0	0	-6.77207	6.00507	15.6107	-30.4729	2.69857	-4.77558	-5.45434	8
SRR8319608	0	0	0	0	0	-5.52695	4.60756	13.7431	-28.0106	4.92216	-5.23337	-5.86294	8
SRR8319609	0	0	0	0	0	-5.01347	4.07422	13.0028	-25.3659	8.57044	-6.04943	-5.66519	5
SRR8319610	0	0	0	0	0	-6.82793	5.78047	15.493	-27.1208	10.565	-6.24917	-4.86497	5
SRR8319611	0	0	0	0	0	-7.01203	5.79159	15.6321	-26.9777	12.813	-6.48532	-4.71453	5
SRR8319613	0	0	0	0	0	-6.79138	5.66043	15.3827	-26.3865	12.0048	-6.55627	-4.76216	5
SRR8319614	0	0	0	0	0	-6.95212	5.81495	15.6058	-29.0234	10.2951	-6.06243	-4.69907	5
SRR8319616	0	0	0	0	0	-5.44433	4.33949	13.4948	-25.7152	11.5513	-6.64233	-5.03315	5
SRR8319617	0	0	0	0	0	-6.91088	5.7388	15.5229	-28.3732	12.5596	-6.49763	-4.47781	5
SRR8319622	0	0	0	0	0	-6.81688	5.66343	15.403	-28.0013	6.4	-5.50525	-5.22512	8
SRR8319625	0	0	0	0	0	-5.39687	4.69113	13.7105	-28.1469	4.7462	-5.12259	-5.91922	8
SRR8319627	0	0	0	0	0	-7.03793	5.7381	15.6131	-27.4719	12.0901	-6.28745	-4.57185	5
SRR8319629	0	0	0	0	0	-6.94195	5.75546	15.5568	-24.8676	9.81086	-6.50227	-5.24957	5
SRR8319632	0	0	0	0	0	-6.94814	5.62299	15.4682	-29.7849	12.9067	-6.90505	-4.61352	5
SRR8319634	0	0	0	0	0	-6.8137	5.7481	15.4601	-28.8725	9.23109	-5.6732	-5.00742	5
SRR8319635	0	0.805348	0	0	0	-6.74469	5.95714	15.5575	-30.3011	2.3652	-4.58416	-5.61724	8
SRR8319637	0	1.36027	0	0	0	-7.01314	5.71985	15.5826	-28.7219	12.6238	-6.64046	-4.4559	5
SRR8319638	0	0	0	0	0	-6.86101	5.74785	15.4937	-28.4826	8.34622	-5.84575	-5.151	5
SRR8319640	0	0	0	0	0	-4.99115	4.09541	13.0022	-25.9149	8.80117	-6.24606	-5.37502	5
SRR8319641	0	0	0	0	0	-5.8939	5.18126	14.407	-28.3932	3.51836	-4.84408	-5.75116	8
SRR8319643	0	0	0	0	0	-7.11918	5.83408	15.7384	-27.5888	12.7015	-6.3418	-4.58085	5
SRR8319644	0	0	0	0	0	-6.63734	6.0161	15.5223	-30.0119	2.24192	-4.58483	-5.57449	8
SRR8319648	0	0	0	0	0	-6.95566	5.76683	15.5745	-28.1199	12.378	-6.49864	-4.50065	5
SRR8319649	0	0	0	0	0	-5.69911	4.83539	14.0257	-29.4564	3.41217	-4.71968	-5.79155	8
SRR8319650	0	0	0	0	0	-6.91102	5.76321	15.5401	-28.935	13.6656	-6.69568	-4.47176	5
SRR8319651	0	0.491058	0	0.491058	0	-6.80965	5.80121	15.4945	-30.2472	3.41983	-4.96986	-5.47515	8
SRR8319652	0	0	0	0	0	-5.71144	4.48392	13.7858	-30.5507	6.08141	-5.5099	-5.06111	8
SRR8319653	0	0	0	0	0	-3.71121	2.54356	11.0011	-26.2311	9.3782	-6.7805	-5.01439	5
SRR8319654	0	0	0	0	0	-6.80626	5.71391	15.4308	-27.461	10.8872	-5.92913	-4.84993	5
SRR8319655	0	0	0	0	0	-5.20212	4.4864	13.4282	-25.053	7.50099	-5.82753	-5.95154	8
SRR8319656	0	0	0	0	0	-6.81922	5.94311	15.6009	-25.4687	5.29585	-4.79891	-4.85364	8
SRR8319657	0	0	0	0.507128	0	-6.83211	5.71156	15.4476	-27.7624	10.7877	-6.07554	-4.71601	5
SRR8319659	0	0	0	0	0	-5.26936	4.18289	13.2603	-26.1066	11.7387	-6.51253	-4.9613	5
SRR8319660	0	0	0	0.566188	0	-5.24713	4.27129	13.3074	-26.8682	7.80257	-5.87979	-5.30298	5
SRR8319662	0	0	0	0	0	-6.95958	5.51055	15.3975	-32.4841	13.4395	-7.17869	-4.37419	5
SRR8319663	0	0	0	0	0	-6.92672	5.56182	15.41	-32.1394	13.6099	-7.21177	-4.34284	5
SRR8319664	0	0	0	1.29195	0	-6.91385	5.62772	15.4471	-32.3237	13.311	-7.07287	-4.60394	5
SRR8319665	0	0	0	0.527243	0	-5.47968	4.68991	13.7681	-26.913	6.53225	-5.64067	-5.20895	8
SRR8319666	0	0	0	0	0	-1.83831	0.965183	8.55933	19.1413	5.52928	-1.87696	3.50511	2
SRR8319667	0	0	0	0	0	-7.0004	5.71261	15.5684	-31.8993	13.6618	-7.19486	-4.26067	5
SRR8319668	0	0	0	0	0	-5.03528	3.62354	12.6979	-25.8576	11.6874	-6.50849	-4.98533	5
SRR8319669	0	0	0	0	0	-6.85412	5.74653	15.4878	-28.4737	9.08652	-5.98808	-4.9866	5
SRR8319670	0	0	0	0	0	-5.70178	4.55086	13.8264	-27.9283	8.97969	-6.16786	-5.13671	5
SRR8319672	0	0	0	0.89555	0	-5.52637	4.3303	13.5462	-28.0202	9.07343	-6.20506	-5.06697	5
SRR8319675	0	0	0	0	0	-6.85272	5.80321	15.5266	-28.7217	10.2233	-6.3158	-4.88879	5
SRR8319676	0	0	0	0.519981	0	-5.49143	4.38233	13.5584	-25.6803	10.2764	-6.50238	-5.23705	5
SRR8319677	0	1.6591	0	0	0	-6.97483	5.86475	15.6569	-29.4551	12.7938	-6.73709	-4.28964	5
SRR8319678	0	0	0	0	0	-6.30507	5.44632	14.8858	-25.698	5.31688	-5.00345	-4.98915	8
SRR8319679	0	0	0	0	0	-7.18199	5.77184	15.7396	-31.7721	14.2036	-7.0667	-4.20585	5
SRR8319681	0	0	0	0	0	-5.92452	5.23464	14.4663	-26.1141	6.07397	-5.18615	-5.00214	8
SRR8319682	0	1.26173	0	0.817909	0	-6.99224	5.85024	15.6592	-29.2723	9.3731	-5.92487	-4.75248	5
SRR8319684	0	0	0	0	0	-6.77981	5.81364	15.4819	-25.6778	5.53397	-5.08492	-4.83307	5
SRR8319686	0	0	0	0	0	-6.90033	5.58417	15.4069	-27.8681	8.50269	-6.13213	-5.05891	5
SRR8319688	0	0	0	0	0	-6.88796	5.89295	15.6147	-27.9085	6.40917	-5.2422	-5.09418	8
SRR8319689	0	0	0	0	0	-7.10696	6.02252	15.8619	-29.4627	10.9905	-6.25356	-4.3133	5
SRR8319690	0	0	0	0	0	-6.84578	5.70214	15.4507	-27.2043	9.6179	-6.25918	-5.17782	5
SRR8319692	0	0	0	0	0	-6.9849	5.86987	15.6677	-28.9449	9.95616	-6.08402	-4.63084	5
SRR8319693	0	0	0	0.489666	0	-7.04882	5.78468	15.6535	-29.4868	11.1545	-6.34367	-4.3737	5
SRR8319695	0	0	0	0.484155	0	-6.96641	5.90456	15.6789	-29.3179	8.83572	-5.60995	-4.89854	5
SRR8319696	0	0	0	0	0	-7.00184	5.71906	15.574	-31.8936	13.8905	-7.21852	-4.27193	5
SRR8319697	0	0	0	0	0	-4.18959	3.31842	11.8849	-26.2952	7.17317	-5.37169	-5.00455	8
SRR8319700	0	0	0	0	0	-7.01496	6.06254	15.8244	-25.1165	1.25196	-4.63774	-4.03715	8
SRR8319702	0	0	0	0.468979	0	-6.91158	6.00496	15.7102	-25.2436	0.549774	-4.37883	-4.6493	8
SRR8319706	0	0.523136	0	0	0	-6.65029	6.04775	15.5537	-25.4917	-1.15467	-3.80676	-3.92652	8
SRR8319710	0	0	0	0	0	-6.80075	6.22597	15.7862	-23.7178	1.03546	-3.71641	-4.639	8
SRR8319713	0	0	0	0	0	-6.96465	5.82077	15.6188	-25.3411	2.38295	-5.00175	-4.4524	8
SRR8319715	0	1.22009	0	0	0	-7.32552	6.04341	16.0325	-24.9667	19.435	-5.86894	-2.81409	5
SRR8319717	0	0	0	0.481879	0	-7.07851	5.64276	15.5751	-28.2448	13.396	-6.42913	-4.11632	5
SRR8319725	0	1.38274	0	0	0	-6.9721	6.12135	15.835	-24.6742	1.23215	-4.37683	-4.19205	8
SRR8319733	0	0	0	0	0	-7.26251	5.84299	15.8469	-25.5972	18.8998	-6.06069	-3.00952	5
SRR8319734	0	1.04837	0	0	0	-7.15089	5.83475	15.7615	-23.4773	19.2354	-5.92328	-2.7795	5
SRR8319746	0	1.532	0	0	0	-6.7642	6.27407	15.7939	-29.6806	-4.89433	-2.69347	-4.7688	8
SRR8319751	0	0	0	0	0	-6.93163	5.90532	15.6546	-23.3393	2.12864	-3.88123	-4.79607	8
SRR8319753	0	0	0	0	0	-7.04127	5.65563	15.5576	-31.0574	15.5794	-6.68946	-3.98575	5
SRR8319756	0	1.55957	0	0	0	-6.94779	6.00105	15.7333	-30.0222	-2.34979	-5.07433	-3.58421	8
SRR8319760	0	1.32876	0	0	0	-7.17474	6.11856	15.9776	-23.5405	19.9796	-5.63772	-3.04345	5
SRR8319764	0	0	0	0	0	-7.08313	5.97518	15.8117	-24.5527	1.85824	-4.56338	-4.54281	8
SRR8319773	0	1.16209	0	0	0	-6.88776	6.13208	15.7824	-24.4268	1.60185	-4.36134	-4.47482	8
SRR8319774	0	0	0	0	0	-7.33204	6.18091	16.1336	-24.8077	21.5044	-5.57687	-2.81223	5
SRR8319786	0	1.77276	0	0	0	-6.84957	6.11019	15.7398	-24.1454	1.6963	-4.30045	-4.57847	8
SRR8319787	0	0	0	0	0	-7.05744	5.90382	15.7433	-24.9589	1.92181	-4.69313	-4.39085	8
SRR8319789	0	0	0	0	0	-7.38903	6.26726	16.2348	-25.7117	19.8551	-5.6566	-3.04028	5
SRR8319793	0	1.35687	0	0	0	-7.28462	6.25946	16.1548	-23.0517	20.1462	-5.50268	-3.14647	5
SRR8319794	0	0	0	0	0	-7.26913	5.83781	15.848	-27.5348	16.2649	-6.40195	-4.01185	5
SRR8319795	0	0	0	0	0	-6.93586	6.16911	15.8427	-31.5474	2.96458	-5.22919	-4.19933	8
SRR8319796	0	0	0	1.05548	0	-7.053	5.62333	15.5433	-29.7422	13.6224	-6.92581	-4.18255	5
SRR8319801	0	0	0	0	0	-5.14781	4.45454	13.3673	-29.0241	4.63364	-5.13535	-5.88303	8
SRR8319802	0	0	0	0	0	-6.65153	5.98284	15.5091	-30.0176	2.71931	-4.68073	-5.68692	8
SRR8319806	0	0	0	0.866364	0	-6.85682	5.59748	15.3852	-26.8289	13.6268	-6.49788	-4.2909	5
SRR8319807	0	0	0	0	0	-5.58837	4.27535	13.551	-26.0517	9.98555	-6.40618	-5.1246	5
SRR8319809	0	0	0	0.882151	0	-6.79707	5.67971	15.4002	-31.0235	13.4648	-7.17246	-4.61579	5
SRR8319810	0	0	0	0	0	-5.39346	4.73852	13.7416	-28.5271	5.26176	-5.41085	-5.96795	8
SRR8319812	0	0	0	0	0	-6.93304	5.66228	15.485	-30.4755	13.8037	-7.04679	-4.56568	5
SRR8319814	0	0	0	0	0	-7.3326	5.65412	15.7644	-27.7666	15.9481	-6.53153	-3.95098	5
SRR8319815	0	0	0	0	0	-4.88035	3.78921	12.7067	-23.65	10.9017	-6.54202	-5.62331	5
SRR8319816	0	0	0	0	0	-2.49898	-0.420913	6.83296	-22.5993	10.8511	-6.64649	-5.30145	5
SRR8319817	0	0	0	0	0	-6.89253	5.59509	15.409	-26.6525	13.7518	-6.41931	-4.22918	5
SRR8319818	0	0	0	0	0	-6.90097	5.79825	15.5576	-31.3933	11.9299	-6.95939	-4.66132	5
SRR8319819	0	0	0	0	0	-7.02398	5.78272	15.6344	-27.5187	13.9575	-6.18456	-4.27294	5
SRR8319820	0	0	0	0	0	-7.09638	5.85535	15.7371	-29.7065	14.3471	-6.85796	-4.44313	5
SRR8319822	0	0	0	0	0	-5.37055	4.41961	13.4996	-25.5842	12.0237	-6.66611	-4.9783	5
SRR8319823	0	0	0	0.543978	0	-6.02949	5.18643	14.5072	-27.9179	3.80436	-4.96542	-5.59745	8
SRR8319825	0	0	0	0	0	-5.13978	4.27432	13.2342	-29.8236	5.25779	-5.39184	-5.8088	8
SRR8319826	0	1.16552	0	0	0	-5.42996	4.70108	13.7409	-28.1418	4.13459	-5.08744	-5.92614	8
SRR8319827	0	0	0	0.602417	0	-4.90995	3.76277	12.7087	-24.7027	11.3727	-6.48003	-5.50369	5
SRR8319829	0	0	0	0	0	-5.4914	4.27315	13.481	-25.5268	12.4797	-6.57248	-4.90522	5
SRR8319830	0	0	0	0	0	-7.05611	5.96411	15.7847	-29.2797	12.8003	-6.63949	-4.50592	5
SRR8319832	0	0	0	0	0	-4.75862	3.72444	12.575	-23.8591	10.9618	-6.58325	-5.54652	5
SRR8319833	0	0	0	1.38024	0	-5.6639	4.12669	13.4989	-25.5971	13.4044	-6.44044	-4.59037	5
SRR8319834	0	0	0	0	0	-6.34792	5.45228	14.9205	-27.7094	3.00668	-4.04836	-5.48261	8
SRR8319835	0	0	0	0	0	-6.68342	5.92961	15.4945	-29.0354	2.15777	-4.32476	-5.70359	8
SRR8319837	0	0	0	0	0	-6.88015	5.63069	15.4251	-30.7503	12.9083	-6.87253	-5.20585	5
SRR8319838	0	0	0	0	0	-6.08861	5.43109	14.7208	-29.2436	2.80798	-4.48696	-5.74118	8
SRR8319839	0	0	0	0	0	-5.99529	5.09179	14.4164	-29.1996	5.15255	-5.23035	-5.66219	8
SRR8319840	0	0	0	1.14455	0	-6.27134	5.22334	14.7054	-29.6357	6.19952	-5.27213	-5.54562	8
SRR8319842	0	0.880599	0	0	0	-7.0602	6.1047	15.8862	-31.5281	10.5719	-5.58294	-4.80404	5
SRR8319844	0	0	0	0	0	-6.5443	5.57019	15.1432	-30.2092	4.52414	-5.24085	-5.60183	8
SRR8319845	0	0	0	0.927891	0	-6.88933	5.65819	15.451	-27.2743	11.1756	-6.21479	-4.88193	5
SRR8319846	0	0	0	0	0	-6.85418	5.73872	15.4824	-30.8839	12.4308	-6.99973	-4.74858	5
SRR8319847	0	0	0	0	0	-5.21901	4.45226	13.4159	-29.0198	4.56011	-5.09239	-5.89754	8
SRR8319848	0	0	0	0	0	-5.22955	4.5006	13.4576	-28.8435	4.87844	-5.24291	-5.83621	8
SRR8319850	0	0	0	0	0	-4.43605	3.593	12.2539	-28.412	5.25148	-5.3725	-5.92999	8
SRR8319852	0	0	0	0	0	-6.39826	5.68342	15.1185	-25.9479	4.01933	-4.66305	-4.96886	8
SRR8319853	0	0	0	0	0	-5.95677	5.18421	14.4539	-29.5529	3.37951	-4.79843	-5.82017	8
SRR8319855	0	0	0	0	0	-7.07403	5.88279	15.7404	-31.0653	14.3247	-7.13503	-4.4084	5
SRR8319856	0	0	0	0	0	-7.16513	5.8295	15.768	-29.6841	14.5965	-7.00284	-4.24785	5
SRR8319857	0	0	0	1.67151	0	-7.19163	5.74706	15.729	-27.835	15.9507	-6.44465	-4.13168	5
SRR8319858	0	0	0	0	0	-7.08576	5.89223	15.7554	-27.6212	13.7427	-6.38474	-4.26717	5
SRR8319859	0	0	0	1.12266	0	-6.9902	5.59104	15.4758	-30.7196	13.9415	-7.19945	-4.44387	5
SRR8319860	0	0	0	0	0	-7.04079	5.79675	15.6563	-30.1229	14.0425	-7.02464	-4.49494	5
SRR8319861	0	0.519313	0	0	0	-6.81399	6.04299	15.6672	-30.4056	3.3933	-4.96446	-5.3915	8
SRR8319863	0	0	0	0	0	-5.9389	4.33578	13.8415	-25.5592	13.4251	-6.55226	-4.56422	5
SRR8319864	0	0	0	0	0	-7.0268	5.82015	15.6627	-26.9991	13.3776	-6.53183	-4.34177	5
SRR8319865	0	0	0	1.08241	0	-7.18139	5.9161	15.8404	-29.459	14.453	-6.78634	-4.21794	5
SRR8319866	0	0	0	0	0	-6.97871	5.98431	15.7436	-29.7086	7.07293	-5.35303	-5.3051	5
SRR8319867	0	0	0	0	0	-7.17174	6.09263	15.9573	-26.0224	16.3375	-5.79697	-4.10735	5
SRR8319869	0	0	0	0	0	-5.69086	4.51358	13.7923	-23.964	10.5433	-6.43737	-5.58689	5
SRR8319871	0	0	0	0	0	-4.90279	3.75761	12.7	-26.1251	9.28175	-6.40752	-5.12545	5
SRR8319872	0	0	0	0	0	-5.16835	3.96202	13.0323	-30.6321	11.8343	-6.774	-5.08315	5
SRR8319875	0	0	0	0	0	-7.00185	5.85092	15.6665	-29.6653	8.25183	-5.69586	-4.79935	5
SRR8319876	0	0	0	0	0	-6.7248	6.11812	15.6563	-26.5736	2.28946	-4.4622	-4.76768	8
SRR8319877	0	0	0	0	0	-5.47154	4.70242	13.7712	-29.3921	4.79028	-5.00095	-5.82815	8
SRR8319878	0	0	0	0	0	-6.4363	5.64465	15.1184	-30.1057	5.0615	-5.1591	-5.56669	8
SRR8319879	0	0	0	0.83151	0	-6.99487	5.88978	15.6888	-28.5571	12.2953	-6.31821	-4.47628	5
SRR8319882	0	0	0	0	0	-7.24777	6.1859	16.077	-23.9318	20.4542	-5.56078	-3.38748	5
SRR8319883	0	0	0	0	0	-7.00098	5.9146	15.7106	-27.5932	14.0211	-6.06806	-4.32824	5
SRR8319884	0	0	0	0.815062	0	-7.29499	5.9925	15.975	-29.4554	15.4859	-6.73506	-4.01128	5
SRR8319885	0	0	0	0	0	-6.70089	5.72324	15.3622	-24.1119	10.5104	-6.31587	-5.70538	5
SRR8319886	0	0	0	0	0	-7.22028	5.88998	15.8498	-29.5757	15.0406	-6.77327	-4.01558	5
SRR8319888	0	0	0	0	0	-5.22812	4.28285	13.3021	-29.1614	4.9723	-5.12038	-5.81848	8
SRR8319891	0	0.748682	0	0	0	-6.9294	6.04993	15.7545	-28.0404	-1.1687	-3.41398	-4.19907	8
SRR8319892	0	2.35974	0	0	0	-7.28875	6.0982	16.0447	-24.5533	19.1173	-5.99894	-3.07618	5
SRR8319895	0	1.29067	0	0	0	-6.68059	6.44964	15.8574	-28.1824	-3.48271	-2.81555	-4.63301	8
SRR8319897	0	0.507934	0	0.507934	0	-7.47383	6.10302	16.1801	-23.2295	18.6513	-5.87339	-2.79454	5
SRR8319898	0	1.01013	0	0	0	-6.72574	5.91101	15.5116	-26.4548	-0.185453	-3.69554	-4.49579	8
SRR8319906	0	0	0	0	0	-6.84915	6.20765	15.8079	-27.8278	-1.54599	-3.30613	-4.3895	8
SRR8319908	0	0	0	1.29739	0	-7.41531	6.09681	16.134	-23.9359	19.0991	-5.85531	-2.91153	5
SRR8319928	0	0	0	0	0	-6.63583	6.08373	15.5687	-30.7274	1.87695	-4.46016	-5.4931	8
SRR8319950	0	0	0	0	0	-7.49047	6.28832	16.3219	-25.6593	19.5717	-5.84655	-3.09702	5
SRR8319963	0	2.17775	0	0.790305	0	-7.20906	6.09682	15.9869	-23.2109	19.4704	-5.70846	-3.06609	5
SRR8319970	0	3.16616	0	0	0	-7.299	6.33369	16.2172	-23.5702	20.9891	-5.17258	-3.43006	5
SRR8319972	0	0	0	0	0	-6.8797	6.38068	15.951	-25.7739	-1.89506	-3.92169	-4.35022	8
SRR8319974	0	0	0	0	0	-4.67639	-6.11067	0.734526	1.69251	25.1097	-2.83699	0.423192	1
SRR8319975	0	0	0	0	0	-5.01104	-5.97524	0.652145	6.43737	22.1985	-2.08685	-1.54258	1
SRR8319976	0	0	0	0	0	-4.83348	-6.10031	0.652323	5.73711	23.4418	-2.39479	-0.652042	1
SRR8319977	0	0	0	0	0	-4.63823	-6.07508	0.785689	5.8011	26.511	-1.78426	0.104453	1
SRR8319978	0	0	0	0	0	-4.55903	-6.20037	0.728879	7.31246	29.4816	-1.45144	0.405685	1
SRR8319979	0	0	0	0	0	-4.88736	-6.19298	0.545439	1.1362	25.1303	-3.14773	0.651311	4
SRR8319980	0	0	0	0	0	-4.5319	-6.03145	0.882739	5.95485	29.7782	-3.08073	-0.307189	4
SRR8319984	0	0	0	0	0	-4.50731	-6.07353	0.862522	8.39597	28.4319	-1.34133	0.268709	1
SRR8319985	0	0	0	0	0	-4.59149	-6.06266	0.822839	22.935	13.6691	-1.48479	1.69001	2
SRR8319986	0	0	0	0	0	-4.85944	-6.1194	0.621716	5.2178	23.3425	-2.84934	-0.867204	1
SRR8319987	0	0	0	0	0	-3.82031	-5.22664	1.92105	24.5514	9.66739	-1.19656	2.67607	2
SRR8319988	0	0	0	0	0	-5.10773	-6.34067	0.297558	-5.36798	26.8673	-4.49518	0.69494	4
SRR8319989	0	0	0	0	0	-4.78747	-6.00008	0.760897	7.81637	22.5445	-2.06238	-1.09531	1
SRR8319990	0	0	0	0	0	-4.32735	-5.43858	1.48438	17.1669	9.32803	-2.7077	2.85938	2
SRR8319991	0	0	0	0	0	-4.26449	-5.71645	1.29443	14.9075	14.7218	-2.02107	0.824143	2
SRR8319992	0	0	0	0	0	-5.2189	-6.26092	0.298639	-5.68784	26.4477	-4.53039	0.870892	4
SRR8319994	0	0	0	0	0	-4.17464	-5.80733	1.27194	23.3872	10.8097	-1.46392	2.35587	2
SRR8319995	0	0	0	0	0	-4.12101	-5.85302	1.26553	22.1648	7.67855	-2.02129	3.02143	2
SRR8319996	0	0	0	0	0	-4.73107	-6.11425	0.700033	1.43711	26.5166	-2.93135	0.410734	1
SRR8319997	0	0	0	0	0	-4.55505	-6.27748	0.668098	7.97081	28.3378	-1.44007	0.194032	1
SRR8319998	0	0	0	0	0	-4.95972	-6.00777	0.655168	-2.34105	33.7962	-4.10077	-0.748357	4
SRR8319999	0	0	0	0	0	-4.46744	-6.29571	0.703764	25.8535	14.3015	-1.09823	1.98948	2
SRR8320000	0	0	0	0	0	-4.37092	-5.86971	1.1078	20.9254	14.1192	-0.950882	2.01886	2
SRR8320001	0	0	0	0	0	-5.29296	-6.14846	0.347845	-7.57302	26.6946	-5.03464	0.69468	4
SRR8320002	0	0	0	0	0	-5.07286	-6.26229	0.38174	-1.72866	32.1053	-3.93011	-0.840172	4
SRR8320003	0	0	0	0	0	-5.33447	-6.13268	0.336812	-5.05692	29.6506	-4.65011	-0.278264	4
SRR8320004	0	0	0	0	0	-4.31983	-5.44919	1.47905	19.5016	11.4354	-2.30628	2.56444	2
SRR8320006	0	0	0	0	0	-4.95527	-6.13514	0.553554	5.90807	23.9709	-2.2702	-0.576083	1
SRR8320007	0	0	0	0	0	-3.80864	-5.21578	1.93489	20.8107	9.93495	-2.02125	2.86674	2
SRR8320008	0	0	0	0	0	-4.84488	-5.90287	0.807295	6.00685	20.7466	-2.32378	-1.46159	1
SRR8320009	0	0	0	0	0	-4.91597	-5.91217	0.758632	-1.59417	25.4593	-4.0898	0.531562	4
SRR8320010	0	0	0.769558	0	0	-4.4998	-6.14623	0.80739	8.13571	29.8662	-1.25487	0.420759	1
SRR8320011	0	0	0	0	0	-4.80979	-6.15127	0.624311	1.08296	25.7693	-3.206	0.630187	4
SRR8320012	0.732264	0	0	0	0	-5.06569	-6.06973	0.543326	-6.84992	25.8815	-4.81831	0.815086	4
SRR8320013	0	0	0	0	0	-4.53945	-6.05514	0.859018	6.3437	29.3723	-1.82336	0.299771	1
SRR8320014	0	0	0	0	0	-4.90287	-5.93386	0.748439	-1.51542	25.2122	-3.985	0.701987	4
SRR8320015	0	0	0	0	0	-4.69585	-6.21029	0.641791	5.9946	24.4652	-2.11686	-0.402472	1
SRR8320016	0	0	0	0	0	-4.63228	-6.09037	0.776601	9.19919	27.8113	-1.17041	0.0922424	1
SRR8320018	0.45435	0	0	0	0	-4.6978	-6.17771	0.667318	9.16908	22.0152	-1.47088	-1.29448	1
SRR8320019	0	0	0	0	0	-4.29445	-5.65559	1.32223	14.9006	14.7174	-2.21187	0.797143	1
SRR8320020	0	0	0	0	0	-5.21143	-6.04491	0.479527	-5.27516	28.8441	-4.78562	0.105166	4
SRR8320021	0	0	0	0	0	-4.59943	-5.90792	0.944784	10.1256	17.6805	-1.53801	1.39565	1
SRR8320022	0	0	0	0	0	-4.74095	-6.00398	0.784558	1.49749	24.7264	-2.97467	0.444038	1
SRR8320023	0.420586	0	0	0	0	-5.2059	-6.24069	0.322671	-5.05182	28.5229	-4.56042	0.194821	4
SRR8320024	0	0	0	0	0	-4.69894	-6.02961	0.787838	6.20544	23.4722	-2.1602	-0.794108	1
SRR8320025	0	0	0	0	0	-4.41744	-6.07045	0.916888	20.5181	10.99	-2.21336	2.61115	2
SRR8320026	0	0	0	0	0	-4.58514	-5.9891	0.886654	16.863	9.80157	-2.92666	2.57995	2
SRR8320027	0	0	0	0	0	-4.98325	-5.85442	0.767046	-1.62037	24.9003	-4.00411	1.02528	4
SRR8320028	0	0	0	0	0	-4.64848	-6.15929	0.710864	7.97454	26.5044	-1.60549	-0.190597	1
SRR8320030	0	0	0.423785	0	0	-5.19431	-6.22835	0.339444	-4.66035	27.7262	-4.30309	0.30284	4
SRR8320031	0	0	0	0	0	-3.7893	-4.51783	2.55004	8.47491	12.8963	-1.25971	-1.88258	1
SRR8320032	0	0	0	0	0	-4.22517	-5.73283	1.30371	20.5106	9.56766	-2.14269	2.63626	2
SRR8320033	0	0	0	0	0	-4.8678	-6.07895	0.64998	-1.93397	32.8586	-3.72736	-0.57926	4
SRR8320035	0	0	0	0	0	-4.57985	-6.29802	0.636975	16.8525	10.2681	-3.23767	2.159	4
SRR8320037	0	0	0	0	0	-4.40945	-6.15928	0.848859	23.6377	12.9735	-1.66771	2.00684	2
SRR8320038	0	0	0	0	0	-4.52476	-6.01687	0.898782	23.0242	10.7517	-1.60759	2.17648	2
SRR8320039	0	0	0	0	0	-4.4242	-6.19975	0.807243	24.0203	11.4928	-1.232	2.38503	2
SRR8320040	0	0	0	0	0	-5.11472	-6.20049	0.408132	-4.95169	29.1695	-4.57854	-0.0332363	4
SRR8320042	0.736285	0	0	0	0	-4.73271	-6.19012	0.637012	6.27958	23.9242	-2.16412	-0.59328	1
SRR8320043	0	0	0	0	0	-4.14492	-5.76615	1.3126	26.4526	9.50431	-1.66353	2.50604	2
SRR8320044	0	0	0	0	0	-4.49678	-5.97038	0.952931	17.5902	9.14242	-2.34961	3.01069	2
SRR8320046	0	0	0	0	0	-5.11708	-6.20938	0.399492	-4.63374	27.3701	-4.29748	0.553729	4
SRR8320047	0	0	0	0	0	-4.43314	-6.00489	0.961429	7.9752	28.3053	-1.00885	0.13235	1
SRR8320048	0	0	0	0	0	-4.63941	-6.09292	0.770406	14.4763	16.5845	-2.53613	0.461685	1
SRR8320049	0	0	0	0	0	-5.14555	-6.30267	0.306805	-4.49929	27.1922	-4.20688	0.621695	4
SRR8320051	0	0	0	0	0	-5.07497	-6.15407	0.469003	-3.72812	26.7682	-4.25241	0.513666	4
SRR8320052	0	0	0	0	0	-3.80479	-4.63743	2.43741	19.7457	11.4307	-2.2764	2.61165	2
SRR8320053	0	0	0	0	0	-4.29284	-5.66888	1.31202	19.7596	12.9401	-2.04201	1.34042	1
SRR8320054	0	0	0	0	0	-4.76436	-6.02631	0.752765	1.17714	26.1181	-3.36414	0.595452	4
SRR8320055	0	0	0.463996	0	0	-4.33287	-6.32449	0.757897	8.11153	30.1475	-1.21812	0.503439	1
SRR8320056	0.423699	0	0	0	0	-4.82802	-6.27889	0.509419	8.93703	19.0427	-1.69546	-1.55637	1
SRR8320057	0	0	0	0	0	-2.76789	-3.45679	3.9764	23.5035	7.58418	-1.2227	3.18761	2
SRR8320058	0	0	0	0	0	-2.88096	-3.50415	3.8797	20.9817	7.98868	-2.11667	3.12135	2
SRR8320059	0	0	0	0	0	-5.05338	-6.17276	0.466169	-7.08929	26.167	-4.95735	0.917065	4
SRR8320061	0	0	0	0	0	-4.74581	-6.15003	0.662248	5.73121	25.3747	-1.86652	-0.481327	1
SRR8320062	0	0	0	0	0	-2.83168	-3.63232	3.78752	23.6267	14.8665	-1.45985	2.36682	2
SRR8320063	0	0	0	0	0	-5.23437	-6.14773	0.382237	-2.09634	31.2231	-4.0795	-0.712419	4
SRR8320064	0	0	0	0	0	-4.78119	-6.00819	0.757874	-2.98444	23.6327	-4.12843	1.18048	4
SRR8320065	0	0	0	0	0	-4.42334	-6.41688	0.630087	11.4645	29.6238	-0.674026	0.0941872	1
SRR8320066	0	0	0	0	0	-5.2947	-6.14334	0.351038	-7.00574	26.8212	-4.84992	0.692756	4
SRR8320067	0	0	0	0	0	-4.8962	-6.21655	0.521059	1.27839	23.9449	-2.8987	0.328265	4
SRR8320068	0	0	0.46175	0	0	-5.00976	-6.21609	0.455913	1.83956	23.1247	-3.21613	0.201917	1
SRR8320069	0	0	0	0	0	-4.60115	-6.13353	0.759264	26.952	9.94975	-2.13551	2.15269	2
SRR8320070	0	0	0	0	0	-4.761	-6.22328	0.593574	9.08791	26.0602	-1.34671	-0.471326	1
SRR8320071	0	0	0	0	0	-4.77222	-6.10713	0.682114	10.9478	20.3049	-1.38548	-1.78801	1
SRR8320072	0	0	0.623975	0	0	-4.22468	-5.98968	1.09407	23.6609	14.7677	-1.47238	2.27059	2
SRR8320074	0	0	0	0	0	-3.91178	-4.85018	2.19972	22.1281	15.3976	-1.31143	1.78925	2
SRR8320075	0	0	0	0	0	-4.08049	-5.8224	1.30685	20.7132	10.3468	-2.16003	2.62632	2
SRR8320076	0.543922	0	0	0	0	-3.87592	-4.66095	2.38301	9.91778	16.3446	-1.55905	-1.4501	1
SRR8320077	0	0	0	0	0	-5.0609	-6.20257	0.437467	-0.810064	32.0065	-3.60763	-0.721767	4
SRR8320078	0	0	0	0	0	-4.27232	-5.64148	1.34623	22.4555	9.70181	-1.85579	2.68328	2
SRR8320079	0	0	0	0	0	-4.51273	-6.27582	0.693888	5.58311	26.3813	-1.79539	0.305336	1
SRR8320081	0	0	0	0	0	-5.325	-6.23186	0.261201	-6.90754	26.7485	-4.88241	0.822251	4
SRR8320082	0	0	0	0	0	-2.84472	-3.68484	3.73518	23.1087	7.05243	-1.52616	3.31246	2
SRR8320083	0	0	0	0	0	-3.83927	-5.21168	1.92326	21.4288	6.67608	-1.9232	3.23228	2
SRR8320084	0	0	0	0	0	-4.41958	-6.08638	0.902623	10.6328	28.6192	-0.617072	0.372277	1
SRR8320085	0	0	0	0	0	-4.45924	-6.12564	0.847639	21.0064	11.4174	-2.24986	2.56824	2
SRR8320086	0	0	0	0	0	-2.8559	-3.63283	3.77541	24.3102	7.45149	-1.35779	3.16606	2
SRR8320087	0	0	0	0	0	-4.45303	-6.03286	0.927086	8.17789	28.2508	-1.27783	0.249758	1
SRR8320088	0	0	0	0	0	-4.81096	-6.08237	0.680002	11.0497	24.519	-1.27952	-0.649619	1
SRR8320089	0	0	0.752757	0	0	-4.45052	-6.21431	0.780132	11.6419	29.3484	-0.737912	0.00916762	1
SRR8320090	0	0	0	0	0	-4.12409	-6.071	1.08561	23.6242	14.1522	-1.50575	2.06155	2
SRR8320091	0	0	0	0	0	-4.68627	-6.17954	0.672485	11.9004	20.6418	-1.24242	-1.60735	1
SRR8320092	0	0	0	0	0	-4.73177	-5.98949	0.801715	11.2837	23.8006	-1.18328	-0.764942	1
SRR8320093	0	0	0	0	0	-4.8567	-6.20496	0.553332	11.2206	21.3622	-1.02411	-1.41641	1
SRR8320094	0	0	0	0	0	-4.61478	-6.04579	0.823194	12.7356	23.7953	-1.11779	-0.994137	1
SRR8320095	0	0	0	0	0	-4.70127	-6.14006	0.696123	8.42904	24.8015	-1.17791	-0.762567	1
SRR8320096	0	0	0	0	0	-2.71052	-3.27338	4.14724	23.1875	9.64829	-1.42599	2.68916	2
SRR8320097	0	0	0	0	0	-4.60898	-6.15849	0.734316	2.4184	25.5542	-2.6186	0.474508	1
SRR8320098	0	0	0	0	0	-4.34841	-5.6953	1.2633	12.8216	21.609	-0.855956	-1.3956	1
SRR8320099	0	0	0	0	0	-4.66827	-6.01292	0.819203	8.80737	27.2477	-1.24815	-0.0424905	1
SRR8320100	0	0	0	0	0	-4.91017	-6.13833	0.576957	-2.45534	24.116	-3.72107	0.889856	4
SRR8320101	0	0	0	0	0	-4.2557	-5.47802	1.48679	17.9994	16.1051	-1.29696	0.85901	1
SRR8320102	0	0	0	0	0	-4.83632	-6.11671	0.637268	1.60966	24.5583	-2.80858	0.351114	1
SRR8320103	0	0	0	0	0	-4.78177	-6.01576	0.75134	13.2375	17.7314	-2.40452	0.0153775	1
SRR8320104	0	0	0	0	0	-4.32787	-6.2689	0.806273	23.4056	13.3722	-1.33459	1.82641	2
SRR8320105	0	0	0	0	0	-4.65172	-6.2864	0.605014	10.1022	24.955	-1.44525	-0.577331	1
SRR8320106	0	0	0	0	0	-5.05507	-6.24402	0.406947	-3.43166	24.4867	-4.00622	0.925066	4
SRR8320107	0	0	0	0	0	-4.72196	-6.24742	0.596354	28.4464	11.4633	-2.18953	1.95551	2
SRR8320108	0	0	0	0	0	-4.64218	-6.08748	0.773249	8.55025	28.0487	-1.22955	0.235206	1
SRR8320109	0	0	0	0	0	-5.05527	-6.25227	0.400082	-0.566138	31.9569	-3.51809	-0.86108	4
SRR8320110	0	0	0	0	0	-4.6006	-6.23971	0.672717	11.7778	26.0536	-0.779242	-0.459969	1
SRR8320111	0	0	0	0	0	-2.78054	-3.67902	3.77119	23.1679	7.49414	-1.60486	3.10019	2
SRR8320112	0	0	0	0	0	-4.14519	-5.74703	1.32841	26.1244	8.9921	-1.77736	2.88258	2
SRR8320113	0	0	0	0	0	-4.06884	-5.86327	1.28725	23.216	8.02081	-1.61152	2.84285	2
SRR8320114	0	0	0	0	0	-4.78717	-6.03181	0.735092	1.57658	25.516	-3.01242	0.537221	1
SRR8320115	0	0	0	0	0	-4.2922	-5.93609	1.09894	20.1762	10.955	-2.32147	2.51171	2
SRR8320116	0	0	0	0	0	-4.48379	-6.14744	0.815645	24.0447	15.3021	-1.42272	2.1363	2
SRR8320117	0	0	0	0	0	-2.59993	-2.9047	4.49761	19.5297	9.8527	-1.71745	3.0287	2
SRR8320118	0	0	0	0	0	-2.56403	-3.32705	4.1654	24.0721	6.72075	-1.41141	3.38025	2
SRR8320119	0	0	0	0	0	-4.59292	-6.19317	0.715211	8.12256	27.232	-1.38443	0.034255	1
SRR8320120	0	0	0	0	0	-2.69437	-3.23942	4.18486	21.2847	7.75703	-2.03767	3.36707	2
SRR8320121	0	0	0	0	0	-4.77413	-6.11944	0.670934	12.3856	21.2506	-1.08123	-1.5448	1
SRR8320122	0	0	0	0	0	-3.89323	-5.36098	1.7687	20.9259	6.72317	-2.08034	2.98135	2
SRR8320123	0	0	0	0	0	-4.42718	-6.17888	0.822599	11.455	28.454	-0.641561	0.0163609	1
SRR8320124	0	0	0.450505	0	0	-4.77523	-6.15363	0.64233	10.9031	23.5543	-1.49308	-0.847533	1
SRR8320125	0	0	0	0	0	-4.3016	-6.29973	0.796208	11.4035	29.8789	-0.528473	0.241932	1
SRR8320126	0	0	0	0	0	-2.82817	-3.62908	3.79205	21.9889	8.09615	-1.95897	3.1541	2
SRR8320127	0	0	0	0	0	-3.74589	-5.27202	1.91946	20.7251	10.0962	-1.95226	2.74331	2
SRR8320129	0	0	0	0	0	-4.87396	-6.02547	0.69019	-3.09943	31.8877	-4.29688	-0.553288	4
SRR8320130	0	0	0	0	0	-2.74939	-3.72079	3.74955	23.658	7.43135	-1.41254	3.107	2
SRR8320131	0	0	0	0	0	-4.75185	-6.04821	0.742073	6.34579	24.2449	-2.09894	-0.327536	1
SRR8320132	0	0	0	0	0	-4.22819	-5.9847	1.09612	20.0293	10.2923	-2.01686	2.70737	2
SRR8320133	0	0	0	0	0	-4.77126	-6.24826	0.567215	11.1741	20.8392	-1.07985	-1.80129	1
SRR8320134	0	0	0	0	0	-5.23679	-6.35259	0.2134	-6.82016	26.7511	-4.75758	0.624367	4
SRR8320135	0	0	0	0	0	-4.65069	-6.14094	0.724593	11.0971	19.4957	-1.35675	-1.80045	1
SRR8320136	0	0	0	0	0	-4.92248	-5.96704	0.709976	22.9815	18	-1.8948	1.02697	2
SRR8320137	0	0	0	0	0	-4.75615	-6.24038	0.582379	8.47559	26.5139	-1.48884	-0.226555	1
SRR8320138	0	0	0	0	0	-4.82406	-6.18312	0.590024	2.2795	25.3434	-2.69592	0.330616	1
SRR8320139	0	0	0	0	0	-4.82209	-6.14563	0.621828	0.570857	24.9984	-3.31751	0.427044	4
SRR8320140	0	0	0	0	0	-4.34861	-5.85053	1.13634	20.1095	11.6201	-2.26394	2.39954	2
SRR8320141	0	0	0	0	0	-2.75557	-3.24875	4.14892	23.9121	8.99984	-1.4162	2.80383	2
SRR8320142	0	0	0	0	0	-4.4029	-6.08353	0.914578	11.9483	28.8731	-0.493739	-0.14811	1
SRR8320143	0	0	0	0	0	-4.94511	-6.10141	0.586997	-1.53092	32.984	-3.70866	-0.675308	4
SRR8320144	0	0	0	0	0	-4.56131	-6.11209	0.799799	10.4344	18.202	-1.719	-1.48492	1
SRR8320145	0	0	0	0	0	-4.02091	-5.6751	1.45579	21.0216	10.8109	-1.90702	2.66856	2
SRR8320146	0	0	0	0	0	-4.89266	-6.28059	0.470727	-0.354078	32.8916	-3.25692	-0.60904	4
SRR8320147	0	0	0	0	0	-5.0341	-6.18334	0.468644	-3.41524	24.2055	-4.01179	1.06574	4
SRR8320148	0	0	0	0	0	-4.44284	-6.27703	0.733242	9.48744	29.7286	-0.96423	0.306581	1
SRR8320150	0	0	0	0	0	-3.95141	-5.01679	2.03695	9.16942	24.7886	-1.02834	-0.823507	1
SRR8320152	0	0	0	0	0	-4.50871	-5.91904	0.988029	6.27235	28.5737	-1.72546	0.28348	1
SRR8320153	0	0	0	0	0	-4.90744	-6.24156	0.494118	-3.24557	31.6515	-4.29762	-0.533758	4
SRR8320154	0	0	0	0	0	-5.2369	-6.36115	0.206338	-6.64346	27.0275	-4.64254	0.976214	4
SRR8320155	0	0	0	0	0	-2.78405	-3.6898	3.76003	23.4541	7.297	-1.59829	3.16758	2
SRR8320156	0	0	0	0	0	-4.47603	-6.16718	0.803968	20.756	10.9268	-2.02779	2.4887	2
SRR8320157	0	0	0	0	0	-4.65083	-6.10592	0.753171	5.55276	29.3991	-3.11816	-0.475972	1
SRR8320158	0	0	0	0	0	-4.57906	-6.08097	0.815026	9.28277	26.2071	-1.06662	-0.37477	1
SRR8320159	0	0	0	0	0	-2.49388	-3.35572	4.17145	21.6054	7.3778	-1.94505	3.43025	2
SRR8320160	0	0	0	0	0	-4.69381	-6.07399	0.754481	7.2353	27.0595	-1.71039	-0.0826021	1
SRR8320161	0	0	0	0	0	-4.77895	-6.32678	0.498573	5.96971	24.8316	-1.82124	-0.990059	1
SRR8320162	0	0	0	0	0	-4.73617	-6.07379	0.730188	8.60657	18.7709	-1.92071	-1.63823	1
SRR8320163	0	0	0	0	0	-3.73646	-4.33502	2.73607	12.5157	15.7514	-2.53461	-0.35017	1
SRR8320164	0	0	0	0	0	-4.18486	-5.72987	1.3208	23.9611	5.7196	-1.64617	3.47495	2
SRR8320165	0	0	0	0	0	-4.5906	-5.83023	1.01339	4.88056	18.8602	-2.31221	-1.25545	1
SRR8320166	0	0	0	0	0	-5.10869	-6.16537	0.440313	-1.53384	25.9994	-3.91487	0.521736	4
SRR8320167	0	0	0	0	0	-4.89661	-6.22005	0.517956	6.81077	20.9521	-2.37473	-1.20692	1
SRR8320168	0	0	0	0	0	-4.14682	-5.76142	1.3155	26.2215	8.98531	-1.79791	2.8362	2
SRR8320169	0.429578	0	0	0	0	-5.31893	-6.32561	0.188089	-5.19014	27.5067	-4.33483	0.378366	4
SRR8320170	0	0	0	0	0	-5.28465	-6.17126	0.334006	-5.49319	25.9936	-4.39549	0.841135	4
SRR8320171	0	0	0	0	0	-4.5491	-5.89135	0.987362	-2.92274	23.0031	-3.8225	1.15062	4
SRR8320172	0	0	0	0	0	-5.26881	-5.97917	0.500193	-2.1383	29.4778	-4.08265	-0.50387	4
SRR8320173	0	0	0	0	0	-3.93937	-5.32933	1.77302	23.0452	10.8489	-1.66633	2.00392	2
SRR8320174	0	0	0	0	0	-2.73395	-3.16576	4.22856	23.8423	8.98041	-1.41367	3.38363	2
SRR8320175	0	0	0	0	0	-5.09774	-6.10283	0.497768	-1.66516	32.5161	-3.80443	-0.670646	4
SRR8320177	0	0	0	0	0	-4.91757	-6.19707	0.524667	7.6515	19.8765	-2.22357	-1.93195	1
SRR8320178	0	0	0	0	0	-4.65385	-6.05374	0.794123	6.92994	24.3463	-1.94637	-0.576512	1
SRR8320179	0	0	0.446092	0	0	-4.87864	-6.30748	0.45683	7.13634	20.3023	-2.38861	-1.64889	1
SRR8320180	0	0	0	0	0	-3.11422	-3.39352	3.86088	19.4371	8.70951	-2.14337	2.85558	2
SRR8320181	0	0	0	0	0	-5.56676	-6.38093	0	-5.84996	27.4599	-4.47899	0.445554	4
SRR8320182	0	0	0	0	0	-5.3697	-6.12062	0.326346	-3.20116	28.5242	-4.37559	-0.0386258	4
SRR8320183	0	0	0	0	0	-4.49773	-6.24019	0.731692	27.089	9.95946	-2.03417	2.2452	2
SRR8320184	0	0	0	0	0	-4.7656	-6.09682	0.694362	4.87729	21.9857	-2.61624	-1.21439	1
SRR8320185	0	0	0	0	0	-4.86192	-5.84857	0.841875	-1.4346	24.9237	-4.19088	0.921225	4
SRR8320186	0	0	0	0	0	-3.47901	-3.9277	3.21668	6.82601	13.5659	-1.47702	-0.967304	1
SRR8320187	0	0	0	0	0	-2.80793	-3.20182	4.1672	7.085	13.2529	-1.2385	-1.34754	9
SRR8320189	0	0	0	0	0	-5.28702	-6.03147	0.446909	-5.59914	29.3799	-4.59839	-0.00463992	4
SRR8320190	0	0	0	0	0	-2.78724	-3.73696	3.71715	25.7763	12.6872	-0.804237	2.27359	2
SRR8320192	0	0	0	0	0	-4.89134	-5.83793	0.833601	6.48201	18.1151	-2.50531	-1.57316	1
SRR8320193	0	0	0	0	0	-4.47155	-6.00938	0.935601	10.6305	17.9324	-1.71456	-1.2611	1
SRR8320194	0	0	0	0	0	-4.60659	-5.85935	0.98036	7.42073	18.6834	-2.20669	-1.85762	1
SRR8320195	0	0	0	0	0	-4.64604	-6.18726	0.689394	8.37266	26.4714	-1.36072	-0.20969	1
SRR8320197	0	0	0	0	0	-5.2507	-6.31292	0.237798	-1.82855	30.5736	-4.0555	-0.788518	4
SRR8320198	0	0	0	0	0	-5.0117	-6.299	0.387014	-0.487058	31.2711	-3.40082	-0.738372	4
SRR8320199	0	0	0	0	0	-5.01534	-6.12837	0.52443	-3.5395	24.9607	-4.15511	0.890642	4
SRR8320200	0	0	0	0	0	-4.62083	-6.09311	0.780968	13.9636	16.6486	-2.34318	0.027764	1
SRR8320201	0	0	0	0	0	-4.926	-6.19383	0.522441	9.19858	18.1624	-2.12948	-1.73606	1
SRR8320202	0	0	0	0	0	-4.90966	-5.75929	0.887337	-1.67929	25.0212	-4.31306	0.765475	4
SRR8320203	0	0	0	0	0	-4.80679	-6.22545	0.56537	6.79956	20.3588	-2.32103	-1.7485	1
SRR8320204	0	0	0	0	0	1.05779	-0.175646	10.8007	22.4914	6.51223	-1.60543	3.50498	2
SRR8320205	0	0	0	0	0	-4.31768	-5.17909	1.71339	12.4173	15.7421	-2.88323	0.195808	1
SRR8320206	0	0	0	0	0	-2.58799	-3.24954	4.22382	23.6409	6.27892	-1.40281	3.41903	2
SRR8320207	0	0	0	0	0	-4.65506	-6.04572	0.799992	7.88504	27.2659	-1.3969	-0.0814384	1
SRR8320208	0	0	0	0	0	-4.67082	-6.40839	0.494228	6.95473	23.571	-2.05438	-0.913436	1
SRR8320209	0	0	0	0	0	-5.2351	-6.1239	0.401305	-2.44377	30.1299	-4.198	-0.467498	4
SRR8320210	0	0	0	0	0	-5.16681	-6.382	0.229714	-1.5926	30.919	-3.85006	-0.881527	4
SRR8320211	0	0	0	0	0	-5.25166	-6.29023	0.255786	-5.0667	27.3436	-4.41669	0.46891	4
SRR8320212	0	0	0	0	0	-5.07601	-6.13625	0.482978	-2.08268	32.495	-3.97042	-0.620641	4
SRR8320213	0	0	0	0	0	-4.91406	-6.21004	0.516078	7.74253	19.9392	-2.2722	-1.93458	1
SRR8320214	0	0	0	0	0	-3.8716	-5.14489	1.96524	17.7983	16.1399	-1.15308	0.689201	9
SRR8320215	0	0	0	0	0	-4.35878	-5.86482	1.1188	7.38248	29.0676	-1.48705	0.407182	1
SRR8320217	0	0	0	0	0	-4.62044	-6.03387	0.829673	6.91542	18.4708	-2.31084	-1.59715	1
SRR8320218	0	0	0	0	0	-4.73169	-6.3206	0.530897	6.05212	29.9817	-1.99714	0.607704	1
SRR8320219	0	0	0	0	0	-4.98621	-6.14434	0.528181	7.77826	19.8877	-2.09947	-2.09236	1
SRR8320220	0	0	0	0	0	-4.75552	-6.23322	0.588602	8.20431	21.8317	-2.25365	-0.794019	1
SRR8320221	0	0	0	0	0	-4.72192	-6.06693	0.744032	10.9468	20.4149	-1.39463	-1.92814	1
SRR8320222	0	0	0	0	0	-5.16494	-6.25176	0.337245	-1.51151	29.8253	-3.68392	-0.942745	4
SRR8320223	0	0	0	0	0	-5.04904	-5.92614	0.670387	-3.51727	30.5452	-4.35789	-0.253619	4
SRR8320224	0.761037	0	0	0	0	-4.91718	-6.22203	0.504479	-2.64864	32.9167	-3.93455	-0.616436	4
SRR8320225	0	0	0.661692	0	0	-3.26556	-2.48253	4.65211	5.94614	19.903	-2.13685	-2.14132	1
SRR8320226	0	0	0	0	0	-4.97208	-6.12245	0.554235	-0.309176	30.3812	-3.37612	-0.968983	4
SRR8320227	0	0	0	0	0	-5.2276	-5.90733	0.582711	-4.84534	26.6079	-4.50242	0.564038	4
SRR8320228	0	0	0	0	0	-4.42667	-5.99068	0.97678	17.4741	9.23181	-2.54061	2.92585	2
SRR8320229	0	0	0	0	0	-4.54266	-6.0541	0.858013	2.40761	25.6752	-2.67738	0.623389	1
SRR8320230	0	0	0	0	0	-2.60332	-3.33207	4.1432	23.0613	6.79828	-1.56981	3.44723	2
SRR8320231	0	0	0	0	0	-2.79043	-3.43893	3.98094	21.3241	14.9431	-0.970184	2.31578	2
SRR8320232	0	0	0.442506	0	0	-4.89763	-6.24499	0.49698	7.12181	20.2886	-2.4756	-1.62441	1
SRR8320233	0	0	0	0	0	-4.88737	-6.04691	0.664901	2.41514	23.7729	-2.84435	0.104459	1
SRR8320234	0	0	0	0	0	-4.89502	-5.99497	0.702977	-0.809807	25.117	-3.68947	0.599325	4
SRR8320235	0	0	0	0	0	-4.56411	-6.34757	0.605542	5.60988	26.2392	-1.82091	-0.0689054	1
SRR8320236	0	0	0	0	0	-4.89765	-6.14119	0.581845	-6.03075	25.2495	-4.77633	1.05935	4
SRR8320237	0	0	0	0	0	-5.07419	-6.26191	0.381282	-3.66669	24.777	-4.12474	0.991978	4
SRR8320238	0	0	0	0	0	-4.40098	-6.18438	0.833219	10.353	29.2263	-0.653394	0.397827	1
SRR8320239	0	0	0	0	0	-3.84514	-5.13155	1.98995	24.1019	12.1544	-1.07074	2.54468	2
SRR8320240	0	0	0	0	0	-4.5547	-6.07752	0.831914	14.2366	16.4804	-2.30092	0.559046	1
SRR8320241	0	0	0	0	0	-2.92046	-3.56598	3.80295	20.3279	8.75273	-2.20179	3.07424	2
SRR8320244	0	0	0	0	0	-4.23369	-5.9857	1.09213	22.2902	12.8881	-1.69326	1.83406	2
SRR8320245	0	0	0	0	0	-4.95719	-6.11695	0.567319	-2.519	32.433	-4.03411	-0.566059	4
SRR8320246	0	0	0	0	0	-4.53301	-6.17993	0.760643	9.64666	27.9804	-0.97313	0.139909	1
SRR8320247	0	0	0	0	0	-4.30241	-5.92626	1.10109	22.7029	13.175	-1.55286	1.91262	2
SRR8320248	0	0	0	0	0	-2.6973	-1.8842	5.41354	8.29396	12.7883	-1.65679	-2.07022	10
SRR8320249	0	0	0	0	0	-3.8681	-4.98707	2.1004	17.7255	7.01873	-2.5318	3.36355	2
SRR8320251	0	0	0	0	0	-3.47925	-3.8822	3.2567	11.7109	15.0465	-2.29098	-0.307266	1
SRR8320253	0	0	0	0	0	-4.09427	-5.79908	1.31311	25.2664	12.4642	-0.971841	2.33565	2
SRR8320254	0.479787	0	0.479787	0	0	-4.41412	-6.10776	0.888298	10.6448	28.0401	-0.777207	0.288193	1
SRR8320255	0	0	0	0	0	-3.9223	-5.00826	2.05879	13.0549	25.5086	-0.775396	-0.81805	1
SRR8320256	0	0	0	0	0	-3.98005	-5.94411	1.27237	25.8067	11.8553	-0.893465	2.38818	2
SRR8320257	0	0	0	0	0	-4.24749	-6.24275	0.874059	25.8678	12.8401	-0.928062	2.20396	2
SRR8320258	0	0	0.464225	0	0	-5.14409	-6.07856	0.49087	-4.94962	30.4463	-4.60882	-0.464112	4
SRR8320259	0	0	0	0	0	-4.95774	-6.1404	0.547826	-1.76461	33.5866	-3.62488	-0.6115	4
SRR8320260	0	0	0	0	0	-4.40585	-6.05576	0.93558	24.7455	14.0802	-1.21517	1.99075	2
SRR8320261	0	0	0	0	0	-3.77679	-5.25404	1.91956	23.7016	8.28632	-1.25284	2.93111	2
SRR8320262	0	0	0	0	0	-4.5376	-6.11988	0.807126	9.23985	28.5539	-1.0133	0.292468	1
SRR8320263	0	0	0	0	0	-4.2767	-5.69868	1.3019	20.6637	12.3253	-1.86127	2.27978	2
SRR8320264	0	0	0	0	0	-2.7636	-3.60493	3.84431	22.8407	6.32549	-1.66914	3.25978	2
SRR8320265	0	0	0	0	0	-3.98155	-5.6911	1.45579	25.3593	12.8079	-0.843078	2.18009	2
SRR8320266	0	0	0	0	0	-4.75299	-6.16956	0.642125	11.1388	22.2775	-1.13609	-1.29959	1
SRR8320267	0	0	0	0	0	-4.62189	-6.21536	0.680349	28.4597	11.5024	-2.04906	1.93586	2
SRR8320268	0	0	0	0	0	-4.56755	-5.99582	0.891311	7.42486	27.2021	-1.61536	0.00442309	1
SRR8320269	0	0	0	0	0	-4.99441	-6.38787	0.324343	2.03301	23.6379	-2.71804	0.118001	1
SRR8320270	0	0	0	0	0	-4.51504	-5.718	1.14869	9.49608	23.7758	-1.20113	-0.984838	1
SRR8320271	0	0	0	0	0	-2.71941	-3.19906	4.2096	20.0574	6.50255	-2.02952	3.32166	2
SRR8320272	0	0	0	0	0	-3.95864	-5.29517	1.79295	20.5773	13.0222	-1.69237	1.83242	2
SRR8320273	0	0	0	0	0	-4.44453	-6.10998	0.868942	10.346	28.26	-0.818962	0.471698	1
SRR8320274	0	0	0	0	0	-2.61482	-3.21723	4.23464	24.1789	7.49551	-1.35956	3.13427	2
SRR8320275	0	0	0	0	0	-4.78335	-6.0543	0.718895	10.7828	19.6895	-1.59758	-1.98913	1
SRR8320276	0	0	0	0	0	-5.1342	-6.16268	0.427799	-0.0474434	29.9938	-3.14894	-1.06934	4
SRR8320277	0	0	0	0	0	-2.80237	-3.17738	4.19154	20.5845	14.4597	-1.2071	2.28002	2
SRR8320278	0	0	0	0	0	-5.125	-6.20419	0.399169	-1.21945	32.0373	-3.75667	-0.830813	4
SRR8320279	0	0	0	0	0	-2.61521	-3.31415	4.15384	24.3828	7.83244	-1.42873	2.93984	2
SRR8320280	0	0	0	0	0	-4.12341	-5.82075	1.29053	23.9155	12.6416	-1.1905	2.03862	2
SRR8320281	0	0	0	0	0	-4.10522	-6.06728	1.09955	25.4822	11.7014	-1.00636	2.45877	2
SRR8320282	0	0	0	0	0	-4.68055	-6.13225	0.714464	0.984151	32.8657	-1.84126	0.0204539	1
SRR8320283	0	0	0	0	0	-4.57416	-6.17642	0.739747	8.52827	26.4896	-1.44238	-0.241429	1
SRR8320284	0	0	0	0	0	-4.79104	-6.22024	0.578716	10.0507	20.1178	-1.54273	-1.75986	1
SRR8320285	0	0	0	0	0	-4.8297	-6.11133	0.64549	11.1679	25.9605	-1.01316	-0.495877	1
SRR8320286	0	0	0	0	0	-4.48742	-6.32883	0.665127	23.2888	13.1266	-1.60304	1.92861	2
SRR8320287	0	0	0.778594	0	0	-4.57379	-6.092	0.809051	10.2058	29.3833	-0.660356	0.168906	1
SRR8320288	0	0	0	0	0	-4.64146	-6.0561	0.799346	9.81633	23.5264	-1.49356	-0.429969	1
SRR8320289	0	0	0	0	0	-4.42751	-5.79734	1.13431	10.4325	27.7197	-0.849854	0.23862	1
SRR8320290	0	0	0	0	0	-4.5061	-6.09183	0.848254	12.996	25.3292	-0.772182	-1.05499	1
SRR8320291	0	0	0	0	0	-4.28434	-6.20528	0.88343	24.8671	13.2112	-1.11576	2.11109	2
SRR8320292	0	0	0	0	0	-5.46054	-6.06471	0.319649	-2.20197	29.2538	-4.16981	-0.611042	4
SRR8320293	0	0	0.496859	0	0	-5.31036	-6.08868	0.386676	-7.73873	27.3466	-4.78512	0.935808	4
SRR8320294	0	0	0	0	0	-2.72366	-3.69684	3.78295	25.3331	11.1739	-1.11566	2.58961	2
SRR8320295	0	0	0	0	0	-4.66632	-6.19468	0.671616	7.43243	22.843	-2.25661	-0.21201	1
SRR8320296	0	0	0	0	0	-4.92308	-6.0977	0.602749	8.85684	20.0027	-1.87749	-1.6349	1
SRR8320297	0	0	0	0	0	-2.82956	-3.13876	4.21376	21.5208	15.3171	-1.24321	1.96788	2
SRR8320299	0	0	0	0	0	-3.87683	-5.58247	1.58925	22.7492	7.34531	-1.73749	3.12147	2
SRR8320300	0	0	0	0	0	-4.99441	-5.94515	0.686367	-6.13055	25.0268	-4.97843	0.864848	4
SRR8320301	0	0	0	0	0	-4.66237	-6.08832	0.760925	13.9935	16.6079	-2.35082	0.222435	1
SRR8320302	0	0	0	0	0	-4.65805	-5.78651	1.01023	9.51335	19.6987	-1.94107	-1.93582	1
SRR8320303	0	0	0	0	0	-4.83193	-6.34028	0.456966	10.5862	21.8659	-1.20364	-1.46456	1
SRR8320304	0	0	0	0	0	-3.87436	-5.11217	1.9923	19.134	16.548	-0.724561	0.903149	9
SRR8320305	0	0	0	0	0	-4.70593	-6.0017	0.80664	12.5205	23.4794	-1.4857	-1.42206	1
SRR8320306	0	0	0	0	0	-4.83105	-6.16889	0.597633	11.6918	20.7366	-1.25371	-1.57439	1
SRR8320307	0	0	0	0	0	-4.56134	-6.12484	0.789357	10.1879	22.1532	-1.27108	-1.3581	1
SRR8320308	0	0	0	0	0	-4.83077	-6.13536	0.625215	7.27209	25.5086	-1.89766	-0.426536	1
SRR8320309	0	0	0	0	0	-4.07522	-5.81113	1.31359	25.3473	12.4348	-0.974277	2.19632	2
SRR8320310	0	0	0	0	0	-4.70837	-6.32979	0.536835	28.4965	11.4672	-2.45212	1.93729	2
SRR8320311	0	0	0	0	0	-4.84207	-6.29297	0.489796	10.646	26.0138	-1.88332	0.159207	1
SRR8320313	0	0	0	0	0	-5.11501	-5.87871	0.671112	-1.69258	31.813	-3.93024	-0.736202	4
SRR8320314	0	0	0	0	0	-5.16622	-5.75874	0.73969	-3.32784	26.153	-4.34083	0.892663	4
SRR8320315	0	0	0	0	0	-4.55078	-5.87726	0.997914	11.975	23.7689	-1.32411	-0.898457	1
SRR8320316	0	0	0.447468	0	0	-4.61342	-6.25403	0.653596	8.55387	27.2724	-1.27764	-0.0437716	1
SRR8320317	0	0	0	0	0	-4.46158	-6.27337	0.725407	9.95739	28.4236	-0.944215	0.274507	1
SRR8320318	0	0	0.450744	0	0	-4.50087	-6.10856	0.837588	8.53329	30.0201	-1.10507	0.568728	1
SRR8320319	0	0	0	0	0	-4.83957	-6.12768	0.626422	10.601	21.9122	-1.25662	-1.41828	1
SRR8320320	0	0	0	0	0	-4.05578	-5.18598	1.83888	12.9268	25.6567	-0.689394	-0.805255	1
SRR8320321	0	0	0	0	0	-4.38287	-6.16155	0.862348	10.3414	29.2624	-0.551552	0.284161	1
SRR8320322	0	0	0	0	0	-4.08648	-5.85658	1.28254	8.95406	30.2627	-0.766857	0.624597	1
SRR8320323	0	0	0	0	0	-4.29842	-6.12365	0.942048	22.2062	12.4621	-1.67827	2.1615	2
SRR8320324	0	0	0	0	0	-5.20829	-6.29806	0.2744	-3.67045	26.9654	-4.20216	0.384408	4
SRR8320325	0	0	0.450105	0	0	-5.08895	-6.21786	0.408793	-3.36833	31.494	-4.3405	-0.467624	4
SRR8320326	0	0	0	0	0	-4.84745	-6.14066	0.611262	10.0456	24.2461	-1.25823	-0.915018	1
SRR8320327	0	0	0	0	0	-2.73815	-3.69793	3.77501	23.3921	7.36651	-1.56902	3.11133	2
SRR8320329	0	0	0	0	0	-4.78227	-6.45959	0.388069	11.9714	22.066	-1.03822	-1.39777	1
SRR8320330	0	0	0	0	0	-4.47223	-5.94798	0.985401	21.5104	15.628	-1.29413	1.35289	2
SRR8320331	0	0	0	0	0	-4.95712	-6.28263	0.431881	-0.985873	32.6857	-3.53607	-0.636342	4
SRR8320332	0	0	0	0	0	-4.87128	-5.979	0.729746	9.35896	20.8661	-1.53018	-1.73108	1
SRR8320333	0	0	0	0	0	-4.70042	-6.19569	0.651094	11.1487	22.1331	-1.05687	-1.22082	1
SRR8320334	0	0	0	0	0	-4.82565	-6.31939	0.477669	11.0155	20.8263	-1.39142	-1.68701	1
SRR8320336	0	0	0	0	0	1.39417	-0.168478	11.1196	22.4744	6.3286	-1.61686	3.33863	2
SRR8320337	0	0	0	0	0	-4.47922	-6.1151	0.844727	14.3777	15.8441	-2.21864	0.328777	1
SRR8320338	0	0	0	0	0	-4.36264	-6.34229	0.726142	12.2588	29.5202	-0.543546	0.214261	1
SRR8320339	0	0	0	0	0	-4.24771	-5.82936	1.21181	26.6587	9.65504	-1.9547	2.36429	2
SRR8320340	0	0	0	0	0	-4.81129	-6.1202	0.648857	0.306538	32.8887	-3.34763	-0.532648	4
SRR8320341	0	0	0	0	0	-5.13899	-6.07958	0.492976	-2.26837	33.0283	-3.95831	-0.688425	4
SRR8320342	0	0	0	0	0	-2.52836	-3.32108	4.18683	23.5658	6.79066	-1.32403	3.22513	2
SRR8320343	0	0	0	0	0	-5.30199	-6.36239	0.167796	-8.14633	26.9664	-5.09294	0.783698	4
SRR8320345	0	0	0	0	0	-4.87183	-6.04139	0.678391	8.3969	19.8772	-1.94831	-1.90941	1
SRR8320346	0	0	0	0	0	-4.58372	-6.04849	0.838909	10.8754	26.5412	-0.909616	-0.221705	1
SRR8320347	0	0	0	0	0	-4.08598	-5.86308	1.27752	25.2011	13.5463	-1.03216	2.19762	2
SRR8320348	0	0	0	0	0	-4.2699	-5.25562	1.67133	16.0447	9.5719	-3.01128	2.48127	2
SRR8320350	1.19006	0	0	0	0	7.55918	0.849072	17.3122	16.1457	-23.1779	5.29228	1.94692	0
SRR8320351	1.67139	0	0	0	0	9.84685	1.11507	19.6149	14.2473	-24.9556	5.35206	1.48264	0
SRR8320353	1.45581	0	0	0	0	6.99198	0.683078	16.7295	14.0822	-24.4635	5.19977	1.66674	0
SRR8320356	0	0	0	0	0	7.00409	0.856208	16.7598	15.1739	-25.341	5.35754	1.37045	0
SRR8320357	1.59972	0	0	0	0	4.14489	0.602322	13.8798	13.1021	-9.4695	2.28991	3.1704	0
SRR8320358	0	0	0	0	0	10.3654	1.32051	20.1578	13.3466	-25.7185	5.52755	1.46104	0
SRR8320359	1.12638	0	0	0	0	9.5465	1.08515	19.3133	13.8657	-24.6179	5.15979	1.65287	0
SRR8320362	1.7454	0	0	0	0	10.3052	1.42934	20.1138	13.9811	-26.1142	5.44076	1.25569	0
SRR8320364	0	0	0	0	0	7.74464	0.857035	17.4972	14.1624	-24.725	5.24859	1.49363	0
SRR8320365	0	0	0	0	0	10.2964	1.28316	20.084	15.2802	-26.4013	5.62686	1.50637	0
SRR8320366	0	0	0	0	0	10.2824	1.37513	20.0834	14.1818	-25.7306	5.42996	1.29436	0
SRR8320367	0	0	0	0	0	10.3984	1.24101	20.1791	13.2443	-24.458	4.98464	1.77514	0
SRR8320370	0	0	0	0	1.69722	7.32283	0.922255	17.0873	15.447	-25.966	5.57032	1.37803	0
SRR8320371	1.70324	0	0	0	0	6.98651	0.771701	16.7334	15.2497	-24.3042	5.1194	1.60198	0
SRR8320372	0	0	0	0	0	2.79837	0.596255	12.5315	12.2554	-10.1568	2.66885	3.2275	0
SRR8320376	0	0	0	0	0	10.3213	1.37699	20.1222	16.1486	-27.4975	5.72214	1.24972	0
SRR8320377	1.40962	0	0	0	0	10.3285	1.38408	20.1304	16.601	-27.5835	5.74246	1.15882	0
SRR8320378	0	0	0	0	0	10.6677	1.29648	20.4538	12.6483	-26.0934	5.74036	1.75914	0
SRR8320379	1.2915	0	0	0	0	9.80479	1.07539	19.5675	15.5611	-26.0916	5.6632	1.5934	0
SRR8320380	1.40765	0	0	0	0	7.33333	0.681878	17.0663	14.7046	-21.7099	4.41415	2.76262	0
SRR8320381	1.44282	0	0	0.82988	0	-2.13195	-1.02426	6.4171	12.5801	-8.44738	1.93149	3.23552	4
SRR8320384	1.11151	0	0	0	0	7.75353	0.826029	17.5017	14.7403	-25.3156	5.23736	1.27272	0
SRR8320386	0	0	0	0	0	6.93247	0.914038	16.6947	14.8842	-23.7734	4.99506	1.79841	0
SRR8320387	0	0	0	0	0	9.63632	1.07157	19.4002	14.4431	-23.0606	4.97635	2.07847	0
SRR8320389	0	0	0	0	1.478	6.9431	0.675212	16.68	14.6568	-23.1932	4.83757	1.97665	0
SRR8320390	0	0	0	0	0	10.2465	1.17251	20.0187	15.9025	-24.8913	5.09637	1.74064	0
SRR8320395	1.75774	0	0	0	0	4.13419	0.613131	13.8694	5.50585	-23.4083	5.31077	1.33193	0
SRR8320397	0.807647	0	0	0	0	10.3818	1.3045	20.1717	8.72492	-32.8565	7.1521	2.54636	6
SRR8320398	0	0	0	0	0	10.5058	1.33392	20.2988	11.6715	-32.4337	7.4056	1.59285	6
SRR8320399	1.80109	0	0	0	0	7.75376	0.863829	17.5071	11.5035	-33.38	7.2528	1.61546	6
SRR8320400	0	0	0	0	0	10.4823	1.48198	20.2969	11.0764	-32.9048	7.493	1.89492	6
SRR8320401	0.966122	0	0	0	0	10.4018	1.18247	20.174	8.08003	-24.5403	5.96111	3.51028	0
SRR8320403	0.921679	0	0	0	0	10.3622	1.24722	20.1441	8.3964	-37.6168	7.76074	3.47468	6
SRR8320404	0	0	0	0	0	10.4576	1.20403	20.2324	13.3666	-29.9911	6.48062	2.81972	6
SRR8320406	0	0	0	0	0	10.3099	1.15908	20.0795	9.86169	-37.6152	7.64608	3.35251	6
SRR8320407	0	0	0	0	0	10.2804	1.15236	20.0494	8.40971	-22.8679	6.37799	3.24866	0
SRR8320408	0	0	0	0	0	7.71355	0.875988	17.4689	8.5504	-22.9445	6.28035	3.29769	0
SRR8320409	0	0	0	0	0	7.31163	0.902711	17.0736	4.9344	-26.5501	6.48887	1.34665	6
SRR8320410	0.999678	0	0	0	0	8.0609	0.791981	17.8016	14.2915	-15.5663	4.01198	3.5693	0
SRR8320411	0	0	0	0	0	7.28618	0.840407	17.0392	4.88231	-26.1496	6.46149	1.38699	6
SRR8320412	1.05434	0	0	0	0	10.3626	1.20358	20.1382	11.1263	-32.1851	7.43174	1.71187	6
SRR8320413	0	0	0	0	0	10.5396	1.16325	20.3078	10.738	-38.1905	7.02069	3.34981	6
SRR8320414	0	0	0	0	0	10.5408	1.14602	20.3065	11.1976	-38.225	6.83809	3.11787	6
SRR8320415	0	0	0	0	0	10.3308	1.16399	20.1009	9.78317	-37.3696	7.79252	3.08327	6
SRR8320416	0	0	0	0	0	10.3042	1.16153	20.0743	11.7279	-38.37	6.67639	3.00606	6
SRR8320418	0	0	0	0	1.08311	10.1875	1.27437	19.9749	11.5904	-33.8141	7.56632	2.01875	6
SRR8320419	0.867545	0	0	0	0	10.6198	1.2933	20.406	11.1308	-32.6147	7.31006	1.88366	6
SRR8320420	0	0	0	0	0	10.3551	1.37988	20.1561	10.6844	-36.5414	7.64301	2.51657	6
SRR8320421	0	0	0	0	0	10.3212	1.36512	20.1204	8.61766	-24.8077	5.89975	3.08309	0
SRR8320423	0	0	0	0	1.61101	10.4002	1.35293	20.197	9.79137	-32.2882	6.81811	2.07397	6
SRR8320424	0	0	0	0	0	10.6979	1.34541	20.4908	8.49415	-39.0353	7.78861	3.39944	6
SRR8320425	0	0	0	0	0	10.2591	1.35246	20.0571	10.4601	-32.7676	7.12626	1.90455	6
SRR8320426	0	0	0	0	0	7.76017	0.993097	17.5312	13.053	-33.9327	7.24786	2.15352	6
SRR8320427	0	0	0	0	2.1158	7.28635	0.849605	17.0405	20.5075	-23.5268	4.43285	1.34255	0
SRR8320428	0	0	0	0	0	10.4038	1.06236	20.1587	11.8679	-39.0486	6.92267	3.27033	6
SRR8320429	0	0	0	0	0	7.55451	0.768141	17.2967	12.0519	-34.4138	7.25246	2.18827	6
SRR8320430	0	0	0	0	1.90251	10.284	1.16627	20.0549	7.85011	-21.1441	5.63144	3.98108	0
SRR8320431	0.835795	0	0	0	0	10.2476	1.39918	20.0524	16.1964	-29.01	6.30236	1.26386	0
SRR8320432	1.68101	0	0	0	0	10.2394	1.27638	20.0266	11.2127	-33.932	7.65506	2.07861	6
SRR8320434	1.35896	0	0	0	0	10.4812	1.15971	20.2494	9.9211	-38.173	7.58927	3.24982	6
SRR8320436	0	0	0	0	0	7.73878	0.693219	17.469	7.97571	-24.3809	6.12506	3.80935	0
SRR8320437	0	0	0	0	0	10.3492	1.4082	20.1543	10.6599	-33.5453	7.40279	2.18096	6
SRR8320438	0	0	0	0	0	10.294	1.18439	20.0674	10.0707	-37.2472	7.73376	3.10795	6
SRR8320439	0.968658	0	0	0	0	10.2669	1.31845	20.0599	12.7649	-38.3274	6.46946	2.66655	6
SRR8320440	1.86734	0	0	0	0	10.3525	1.3673	20.1518	11.2106	-34.2686	7.41598	2.20439	6
SRR8320441	0	0	0	0	0	10.2128	0.966919	19.9557	17.3518	-14.0056	3.51734	2.58877	0
SRR8320442	1.73884	0	0	0	0	10.192	1.25783	19.977	11.4118	-35.3915	7.49897	2.96007	6
SRR8320443	0	0	0	0	0	5.79852	0.438164	15.5171	16.9864	-16.012	3.3134	2.98496	7
SRR8320444	1.14395	0	0	0	0	8.07486	0.78184	17.8141	19.4508	-19.2668	3.76917	2.04102	0
SRR8320445	0.471886	0	0	0	0	10.4499	1.07601	20.2064	14.9947	-19.6791	4.39094	3.36105	0
SRR8320446	0	0	0	0	0	9.88967	1.09324	19.6541	14.5614	-23.0525	4.77523	1.99871	0
SRR8320447	0	0	0	0	0	10.4333	1.315	20.2243	12.593	-24.7807	4.96631	2.4753	0
SRR8320448	0	0	0	0	0	10.2467	1.19913	20.0227	14.7103	-21.8481	4.62696	2.43548	0
SRR8320449	1.41035	0	0	0	0	10.2561	0.949445	19.9961	15.0222	-17.7374	4.06208	3.00308	0
SRR8320450	0	0	0	0	0	4.3353	0.429667	14.0653	7.65266	-11.5459	3.39173	3.62251	7
SRR8320451	0	0	0	0	0	10.3521	1.23176	20.1319	16.3358	-27.3437	5.62766	1.22577	0
SRR8320453	1.10158	0	0	0	0	10.324	1.00049	20.0707	12.6283	-23.4066	5.31367	2.52405	0
SRR8320454	0.880527	0	0	0	0	7.7456	0.796426	17.4898	15.0968	-20.022	4.44711	2.89854	0
SRR8320455	0	0	0	0	0	8.82053	0.873975	18.5649	16.6733	-22.1276	4.71569	2.49082	0
SRR8320456	0	0	0	0	0	7.90495	0.734562	17.6393	17.8135	-21.7386	4.42467	2.09989	0
SRR8320457	0	0	0	0	0	4.70927	0.131913	14.4105	20.174	-15.2091	2.43636	2.58732	2
SRR8320458	0.629463	0	0	0	0	10.5669	1.14059	20.3316	13.8885	-28.0448	5.33371	2.10971	0
SRR8320459	2.19162	0	0	0	0	10.2534	1.03142	20.0052	21.5867	-23.1794	4.30093	1.66349	0
SRR8320460	0	0	0	0	0	10.4109	1.25346	20.1933	18.2748	-28.814	5.36153	1.75015	0
SRR8320461	0	0	0	0	0	7.7124	0.710357	17.4452	19.1264	-14.8398	2.91896	2.44865	0
SRR8320462	0.967765	0	0	0	0	10.2708	1.10711	20.0334	17.7088	-23.8104	4.97368	1.82026	0
SRR8320463	1.56079	0	0	0	0	10.6282	1.29223	20.4142	18.4661	-28.7046	5.48762	1.37369	0
SRR8320464	0	0	0	0	0	10.5815	1.26181	20.3635	12.8597	-27.6114	5.85377	2.13978	0
SRR8320465	1.95783	0	0	0	0	10.5753	1.28042	20.36	18.3446	-27.5774	5.58395	1.5315	0
SRR8320466	0	0	0	0	0	10.3089	1.21051	20.086	18.9783	-22.3554	4.43939	2.03155	0
SRR8320467	0	0	0	0	0	10.2891	1.13735	20.0559	17.3035	-27.5065	5.541	1.15622	0
SRR8320468	1.65512	0	0	0	1.80508	7.58639	0.742727	17.325	19.0192	-24.0484	5.0074	1.28918	0
SRR8320469	0	0	0	0	0	7.68579	0.55794	17.398	18.8512	-15.6663	2.84497	2.65758	0
SRR8320472	0	0	0	0	0	10.4678	1.28867	20.2546	15.7872	-20.7097	4.81184	2.56335	0
SRR8320473	0	0	0	0	0	7.66771	0.704208	17.4001	19.1074	-14.3718	2.95096	2.37684	0
SRR8320474	0	0	0	0	0	10.4732	1.26104	20.2561	12.9504	-28.2597	5.87626	2.43264	0
SRR8320475	0.898524	0	0	0	0	10.4259	1.2426	20.2065	18.5159	-27.4997	5.51501	1.50065	0
SRR8320476	1.04349	0	0	0	0.800238	10.5631	1.30189	20.351	18.8238	-29.037	5.71425	1.55823	0
SRR8320477	1.4087	0	0	0	0	10.1816	1.29574	19.9721	17.4418	-27.6857	5.67636	1.1024	0
SRR8320478	0	0	0	0	0	10.4833	1.27634	20.2682	14.1026	-28.2564	6.01377	1.89037	0
SRR8320479	0	0	0	0	0	7.28073	0.855385	17.0355	12.4884	-10.1461	2.4861	3.22371	0
SRR8320480	3.05444	0	0	0	0	8.63917	0.899228	18.3889	18.9886	-23.4754	4.53228	1.67798	0
SRR8320481	0	0	0	0	0	9.80441	1.17357	19.5813	22.1316	-24.0887	4.51159	1.43426	0
SRR8320482	1.26241	0	0	0	0	4.74004	0.276162	14.4529	6.72899	-10.7714	3.23618	2.99152	7
SRR8320483	0	0	0	0	0	7.68656	0.579624	17.4017	18.0596	-16.2018	3.07557	2.93066	0
SRR8320484	0	0	0	0	0	6.70376	0.65222	16.4394	20.5577	-23.9074	4.43066	1.14913	0
SRR8320485	0	0	0	0	0	10.3852	1.26295	20.1692	19.8995	-27.1664	5.19701	1.65969	0
SRR8320486	0.867023	0	0	0	0	10.3029	1.33391	20.0978	16.2154	-28.438	6.17908	1.36789	0
SRR8320487	0	0	0	0	0	5.81724	0.486175	15.5407	19.1693	-15.9609	2.94182	2.61715	0
SRR8320488	1.39739	0	0	0	0	10.4252	0.964602	20.1658	17.2278	-19.1608	4.23911	2.65359	0
SRR8320490	0	0	0	0	0	10.2365	1.27627	20.0237	18.7533	-27.0449	5.28809	1.07659	0
SRR8320491	0	0	0	0	2.14643	9.80428	1.07386	19.5668	16.9944	-23.058	4.92669	2.04989	0
SRR8320493	0	0	0	0	0	7.66456	0.67317	17.3927	19.1197	-14.45	2.99345	2.39007	0
SRR8320494	0	0	0	0	0	9.80244	1.12153	19.5718	19.504	-24.4903	4.59803	1.49233	0
SRR8320495	2.13874	0	0	0	0	10.741	1.1974	20.5122	11.347	-28.9697	6.32126	2.7738	6
SRR8320498	0	0	0	0	0	7.55927	0.827098	17.3093	4.84668	-25.6639	6.12753	1.68676	0
SRR8320499	0	0	0	0	0	10.578	1.28183	20.3629	10.8377	-24.6265	5.56957	2.82328	0
SRR8320500	1.76211	0	0	0	0	6.52841	0.902518	16.2914	20.8702	-25.7939	4.74239	1.0886	0
SRR8320501	1.42515	0	0	0	2.48946	10.3804	1.07744	20.1377	10.9231	-22.6967	5.0606	3.11755	0
SRR8320502	0	0	0	0	0	10.3881	1.21746	20.1655	19.4633	-26.7303	4.93903	1.12021	0
SRR8320503	1.00211	0	0	0	0	10.3209	1.11603	20.0843	21.6115	-24.329	4.4736	1.31285	0
SRR8320504	1.22532	0	0	0	0	10.4983	1.00629	20.2443	11.9999	-28.9811	6.34277	2.42577	6
SRR8320505	0	0	0	0	0	5.78465	0.490253	15.5087	19.9132	-23.4358	4.63716	1.57975	0
SRR8320506	0	0	0	0	0	10.307	1.08977	20.0667	17.4301	-23.486	5.30365	2.06356	0
SRR8320507	0	0	0	0	0	10.3028	1.04961	20.0568	14.6338	-15.6862	3.903	3.36176	0
SRR8320508	0.976942	0	0	0	0	10.2987	1.35099	20.096	22.2088	-25.6012	4.66057	1.21025	0
SRR8320510	0	0	0	0	0	10.2107	1.34966	20.0087	18.785	-27.1158	5.38792	1.09093	0
SRR8320511	1.17785	0	0	0	1.7038	10.6234	1.12897	20.3859	11.5561	-27.5823	5.66299	2.69222	0
SRR8320512	0	0	0	0	0	7.33378	0.709545	17.0703	19.5083	-23.7968	4.79461	1.30405	0
SRR8320513	0	0	0	0	0	8.64046	0.885282	18.3882	17.6808	-23.1348	5.14843	2.01545	0
SRR8320514	0	0	0	0	0	5.78168	0.455404	15.5021	19.0174	-14.2443	3.02617	2.4304	0
SRR8320515	1.44592	0	0	0	0	10.3255	1.17766	20.0977	10.86	-24.0097	5.35347	2.80301	0
SRR8320516	0	0	0	0	0	10.5105	1.09875	20.2696	12.0821	-28.4481	5.92448	2.56817	0
SRR8320517	1.01571	0	0	0	0	7.47097	0.603944	17.1926	19.4771	-16.3306	3.23771	2.83534	0
SRR8320518	0	0	0	0	0	5.32439	0.405209	15.0437	18.9368	-15.8099	2.96986	2.54338	0
SRR8320519	0	0	0	0	0	7.44832	0.559636	17.1643	18.8857	-15.7126	2.83159	2.57589	0
SRR8320520	1.01992	0	0	0	0	10.4865	1.23476	20.2654	19.1085	-22.4109	4.74617	2.14954	0
SRR8320521	0	0	0	0	0	7.19645	0.517681	16.9132	19.2761	-15.4984	2.7565	2.46475	0
SRR8320522	1.85529	0	0	0	0	10.353	1.27269	20.1386	14.2393	-27.7069	5.86032	1.87313	0
SRR8320523	0	0	0	0	0	7.24382	0.788823	16.9913	20.8606	-25.836	4.8219	0.940881	0
SRR8320524	1.28462	0	0	0	0	7.73949	0.788131	17.4827	19.3217	-24.0374	4.80063	1.2882	0
SRR8320525	1.30394	0	0	0	0	10.1998	1.30586	19.9916	20.0583	-24.2497	4.64756	1.2604	0
SRR8320526	1.40197	0	0	0	0	7.78463	0.658775	17.5097	19.2151	-16.0423	3.17265	2.61975	0
SRR8320527	0	0	0	0	0	9.83871	1.09984	19.6046	19.2239	-25.9342	4.9219	1.34604	0
SRR8320530	0	0	0	0	0	10.3422	1.26546	20.1269	19.231	-27.002	5.22593	1.04369	0
SRR8320531	0	0	0	0	0	10.4095	1.18211	20.1816	18.9704	-26.1692	5.11819	1.36877	0
SRR8320532	0	0	0	0	0	4.06354	0.741115	13.8002	7.64457	-10.9483	2.98142	2.86228	7
SRR8320534	1.68482	0	0	0	0	10.4816	1.30741	20.2711	12.1462	-28.5349	6.11723	2.32247	6
SRR8320535	0	0	0	0	0	10.3267	1.08119	20.085	14.3575	-27.7506	6.02305	1.82928	0
SRR8320537	1.00864	0	0	0	0	7.57293	0.70257	17.3062	19.6374	-24.5161	4.7193	1.32266	0
SRR8320538	0	0	0	0	0	10.2895	1.17808	20.0621	19.2026	-24.9939	4.96366	1.38729	0
SRR8320539	1.30898	0	0	0	0	10.5338	1.18398	20.305	11.5614	-28.4553	6.13523	2.95816	6
SRR8320540	0	0	0	0	0	7.3882	0.560305	17.1048	19.6108	-18.7325	3.39276	2.00549	0
SRR8320541	0	0	0	0	0	10.5243	1.24185	20.304	2.41726	-31.5459	5.84874	3.63938	6
SRR8320543	0	0	0	0	0	10.4296	1.16311	20.1988	7.45722	-19.9919	5.16521	4.26498	0
SRR8320544	0	0	0	0	0	10.4517	1.17135	20.2218	2.33054	-33.5076	5.70879	4.19495	6
SRR8320545	0	0	0	0	0	10.8073	1.24978	20.5853	2.2482	-31.058	5.85688	3.57193	6
SRR8320546	0	0	0	0	0	10.3566	1.1929	20.1308	2.61965	-34.6003	6.25569	4.27753	6
SRR8320547	0	0	0	0	0	10.5987	1.31833	20.3886	19.5065	-29.1101	5.57237	2.00004	0
SRR8320548	0	0	0	0	0	5.5799	0.431918	15.2991	19.4972	-19.2295	3.44176	2.0762	0
SRR8320549	2.00508	0	0	0	0	3.3946	0.384825	13.124	13.1333	-9.4114	2.21905	3.20073	4
SRR8320550	1.58448	0	0	0	0	10.3175	1.14565	20.0852	2.42605	-35.5638	6.3557	4.27494	6
SRR8320551	2.25983	0	0	0	0	10.5243	1.23874	20.3035	11.1433	-26.5001	5.69257	2.65011	0
SRR8320552	1.50991	0	0	0	0	7.70343	0.694114	17.4341	14.0988	-15.5611	4.14156	3.77656	0
SRR8320553	0	0	0	0	0	10.5954	1.29902	20.3826	2.83814	-33.5472	6.21834	4.19038	6
SRR8320554	0	0	0	0	0	10.8167	1.23256	20.5922	2.81244	-31.0384	6.22325	3.51271	6
SRR8320555	0	0	0	0	0	10.3071	1.04969	20.0611	16.1229	-16.9881	3.81766	3.2591	0
SRR8320556	0	0	0	0	1.94381	10.5986	1.23999	20.3773	9.81972	-30.3641	7.14174	1.71033	6
SRR8320557	0	0	0	0	0	10.3783	0.972777	20.1205	1.74375	-34.7696	5.98433	4.30281	6
SRR8320558	0.578352	0	0	0	0	10.6243	1.2107	20.3985	17.5536	-25.7799	5.13737	2.21989	0
SRR8320559	0	0	0	0	0	10.4657	1.31288	20.2561	8.20716	-30.4528	6.18635	2.74046	0
SRR8320560	1.35422	0	0	0	0	10.4579	1.21141	20.2338	3.07777	-33.7452	6.10147	3.93126	6
SRR8320561	0	0	0	0	0	10.4557	1.30652	20.2453	8.85656	-36.6562	7.6715	3.13267	6
SRR8320562	2.32971	0	0	0	0	7.48424	0.734566	17.2228	21.3145	-24.3588	4.46704	1.2989	0
SRR8320563	1.10837	0	0	0	0	10.5512	1.40589	20.3542	3.4269	-34.1807	6.32823	4.04594	6
SRR8320564	1.15258	0	0	0	0	10.7304	1.25688	20.5102	5.16435	-31.9691	6.26232	3.34803	6
SRR8320565	1.45256	0	0	0	0	10.5309	1.19981	20.3044	11.4835	-26.1664	5.21765	2.67877	0
SRR8320566	0	0	0	0	0	10.5366	1.27112	20.3204	9.69026	-26.4785	5.61433	3.28148	0
SRR8320567	0	0	0	0	0	10.4388	1.19169	20.212	11.9749	-25.7194	5.72925	2.69709	0
SRR8320568	0	0	0	0	0	10.7206	1.27351	20.5029	2.01595	-31.2621	5.83307	3.63243	6
SRR8320569	0	0	0	0	0	10.2982	1.02792	20.0491	15.5747	-16.4575	3.74612	3.37422	0
SRR8320570	0	0	0	0	0	10.3018	1.29384	20.0909	14.1518	-25.7573	5.3837	1.61358	0
SRR8320571	0	0	0	0	0	10.4637	1.28346	20.2499	6.05096	-30.7133	6.59744	3.36944	6
SRR8320572	0.519404	0	0	0	0	10.2147	1.42469	20.0234	22.7246	-26.3075	5.02665	1.58706	0
SRR8320573	1.02254	0	0	0	0	10.3386	1.13738	20.1049	8.20023	-19.4615	5.13712	4.19291	0
SRR8320574	1.6894	0	0	0	0	10.3702	1.07697	20.1275	2.35763	-35.4951	6.30095	4.32068	6
SRR8320575	0	0	0	0	0	10.6096	1.16346	20.3772	5.57929	-31.3962	6.47538	3.19209	6
SRR8320576	0	0	0	0	0	10.6482	1.20014	20.4207	10.7079	-26.5887	5.53581	2.70962	0
SRR8320577	0.915949	0	0	0	2.0472	10.535	1.27394	20.3191	8.22871	-30.1291	5.92589	3.02513	0
SRR8320578	0	0	0	0	1.6564	10.6491	1.24024	20.4274	3.31161	-32.2933	5.94601	3.90265	6
SRR8320579	0	0	0	0	0	7.7356	0.692347	17.4657	16.6716	-16.2895	3.39437	3.1922	0
SRR8320580	0	0	0	0	0	10.5244	1.20872	20.2992	4.05801	-32.2197	5.81519	3.93247	6
SRR8320581	1.34773	0	0	0	0.885561	10.5488	1.22128	20.3253	7.83584	-26.873	5.40033	3.16864	0
SRR8320582	1.32456	0	0	0	0	10.7323	1.10944	20.491	15.2812	-18.9822	4.53756	4.0004	0
SRR8320583	1.49658	0	0	0	1.76694	10.5104	1.21376	20.2861	6.4665	-30.7585	7.16129	2.80243	6
SRR8320584	2.25165	0	0	0	0	10.7072	1.28532	20.4914	7.12094	-34.8477	7.21355	3.1186	6
SRR8320585	0	0	0	0	0	10.4373	1.29747	20.2257	8.35857	-31.2648	6.67306	2.41931	6
SRR8320586	0	0	0	0	1.2049	10.5652	1.27557	20.3493	19.6377	-29.3317	5.5299	2.10897	0
SRR8320587	0	0	0	0	3.2479	10.2838	1.26951	20.0696	20.4529	-28.0261	5.34389	1.98196	0
SRR8320588	0	0	0	0	1.30042	10.6151	1.18324	20.3854	4.55486	-31.7805	5.95641	3.58145	6
SRR8320589	0	0	0	0	1.49004	10.5034	1.22256	20.2804	13.9915	-18.6138	4.91824	3.15812	0
SRR8320590	0	0	0	0	0	10.4792	1.15441	20.2467	13.2334	-16.6829	4.84436	3.61961	0
SRR8320592	0	0	0	0	0	10.5891	1.26909	20.372	2.37599	-32.3795	5.52308	4.0549	6
SRR8320593	0	0	0	0	0	7.66059	0.586377	17.3776	17.5602	-16.5756	3.24205	2.89012	0
SRR8320594	1.02083	0	0	0	0	10.6511	1.27057	20.4337	10.2148	-31.2594	7.02393	1.9349	6
SRR8320595	0.91483	0	0	0	0	10.4171	1.04989	20.1701	13.1085	-16.9782	4.3279	3.59215	0
SRR8320596	0	0	0	0	0	10.2798	1.18702	20.0538	21.8616	-28.1066	5.53787	2.57039	0
SRR8320598	0	0	0	0	0	7.31381	0.887168	17.0738	21.2699	-24.8389	4.55076	1.1507	0
SRR8320599	2.71035	0	0	0	1.78395	10.2936	1.07167	20.0509	16.4677	-17.119	3.77704	3.03783	0
SRR8320600	0	0	0	0	0	10.3963	1.1467	20.1634	17.4742	-25.6886	5.19486	2.37594	0
SRR8320601	0	0	0	0	0	10.477	1.01209	20.224	12.7959	-19.4269	4.7534	3.58228	0
SRR8320602	0	0	0	0	0	7.31104	0.869886	17.0688	23.5241	-25.1796	4.58151	1.9462	0
SRR8320603	0	0	0	0	0	10.4562	1.04855	20.2086	14.9989	-19.5538	4.26927	3.1433	0
SRR8320604	1.1509	0	0	0	0	10.3303	1.07126	20.0871	12.6765	-20.2341	4.96577	3.5617	0
SRR8320605	0	0	0	0	2.64008	10.5486	1.22361	20.3254	13.3662	-15.4045	4.67729	3.90527	0
SRR8320606	1.06856	0	0	0	0	10.5563	1.17624	20.3262	2.07435	-31.2596	5.74564	3.67065	6
SRR8320607	0.868424	0	0	0	0	10.6357	1.35221	20.4302	10.4633	-30.9642	6.77506	1.64237	6
SRR8320608	1.39039	0	0	0	0	9.63227	1.09137	19.3991	10.7646	-20.3532	5.28327	3.7565	0
SRR8320609	1.30878	0	0	0	0	10.5917	1.32797	20.3831	9.31636	-31.6302	6.85083	2.12128	6
SRR8320610	0	0	0	0	0	10.2915	1.00369	20.039	11.8338	-17.7179	4.23109	3.81458	0
SRR8320611	0.631876	0	0	0	0	10.3725	1.09657	20.1326	14.7874	-17.7545	4.30566	3.23782	0
SRR8320612	0	0	0	0	0	10.3231	1.34447	20.1193	20.4553	-28.0681	5.34352	2.4158	0
SRR8320613	1.62964	0	0	0	0	10.6472	1.25786	20.428	10.9807	-30.4865	6.86166	1.86177	6
SRR8320614	0	0	0	0	0	10.3962	1.15329	20.1643	9.71809	-26.0304	5.4166	3.15491	0
SRR8320615	0	0	0	0	0	5.78151	0.528242	15.5095	19.3399	-14.719	2.96051	2.36375	0
SRR8320616	0	0	0	0	0	10.3127	1.23876	20.0938	15.0583	-19.9628	4.42884	3.06262	0
SRR8320617	0	0	0	0	0	10.5815	1.25516	20.3625	12.9815	-28.1166	5.67634	2.55313	0
SRR8320618	0	0	0	0	0	10.7245	1.41653	20.5273	19.1574	-30.1454	5.99952	1.89889	0
SRR8320619	0	0	0	0	1.91917	10.51	1.38415	20.3102	19.9379	-29.4169	5.47723	1.98136	0
SRR8320620	0.969624	0	0	0	0	10.5138	1.1192	20.2758	14.0697	-18.6806	4.75777	3.36672	0
SRR8320621	0	0	0	0	0	10.3874	1.11966	20.1507	12.7956	-20.7328	5.1402	3.0427	0
SRR8320622	1.70132	0	0	0	0	10.4023	1.32214	20.1946	9.84239	-28.7956	7.01563	1.57723	6
SRR8320623	0	0	0	0	0	10.7272	1.23634	20.5041	1.88759	-30.9649	5.66586	3.58932	6
SRR8320624	0	0	0	0	0	10.4085	1.42606	20.2157	20.5471	-28.4006	5.55597	2.2136	0
SRR8320625	0	0	0	0	0	7.45895	0.802763	17.2067	18.8772	-21.635	4.35246	1.95935	0
SRR8320626	1.26923	0	0	0	0	10.5128	1.19188	20.2854	13.9453	-18.5719	4.60033	3.26657	0
SRR8320627	0	0	0	0	0	7.3626	0.845813	17.1168	22.306	-25.5808	4.76026	1.3226	0
SRR8320628	0.616242	0	0	0	0	10.463	1.21597	20.2395	12.8299	-30.411	6.17818	2.36646	6
SRR8320629	1.16041	0	0	0	0	10.5759	1.20838	20.3502	8.06974	-35.1148	7.06906	2.35864	6
SRR8320630	0.613459	0	0	0	0	7.56204	0.844746	17.3145	23.7338	-25.0557	4.167	3.02679	0
SRR8320631	0	0	0	0	0	10.2245	0.900882	19.9578	15.0181	-15.7241	3.65651	3.34052	0
SRR8320632	0	0	0	0	0	10.3449	1.37416	20.1452	9.7348	-31.9841	6.60423	1.84735	6
SRR8320633	0.585861	0	0	0	0	10.3339	1.18722	20.1074	9.70969	-21.5894	5.36383	3.6164	0
SRR8320634	1.15116	0	0	0	0	10.4962	1.42727	20.3028	9.31447	-31.5989	6.61213	2.16518	6
SRR8320635	2.13501	0	0	0	0	10.4942	1.22577	20.2718	12.4761	-31.1108	6.61472	2.25264	6
SRR8320636	0	0	0	0	0	10.4424	1.13332	20.2072	13.2271	-16.5744	4.94226	3.58688	0
SRR8320637	0	0	0	0	0	10.2645	1.19311	20.0394	9.75461	-23.2034	6.0174	2.99707	0
SRR8320638	0.93077	0	0	0	0	10.6085	1.17897	20.3783	7.65119	-37.5865	7.66259	3.46043	6
SRR8320639	1.36695	0	0	0	0	10.8187	1.38717	20.6164	6.71945	-33.0079	7.22984	2.97526	6
SRR8320640	0	0	0	0	0	1.14294	0.340708	10.8763	13.0365	-7.82802	2.05603	3.37505	4
SRR8320641	2.07128	0	0	0	0	10.3046	1.20868	20.0815	12.1737	-38.4873	6.72537	3.01043	6
SRR8320642	1.58349	0	0	0	0	10.766	1.38651	20.5641	6.44493	-31.8015	6.66917	3.01805	6
SRR8320643	1.47941	0	0	0	0	10.5341	1.16803	20.303	5.39656	-35.8637	7.08079	3.69509	6
SRR8320644	0	0	0	0	2.16584	10.3431	1.09095	20.1027	15.1327	-15.056	3.71472	2.81961	0
SRR8320645	0	0	0	0	0	10.6336	1.33241	20.4253	9.08916	-34.7811	7.67251	2.55283	6
SRR8320646	0	0	0	0	0	10.6615	1.28622	20.4463	7.06829	-36.1758	7.28359	3.53001	6
SRR8320647	0	0	0	0	1.78502	10.6282	1.24457	20.4072	5.55758	-37.5046	7.07915	3.86372	6
SRR8320648	0	0	0	0	0	10.6106	1.21037	20.385	5.6794	-36.8043	7.10867	3.55372	6
SRR8320649	1.42352	0	0	0	0	10.5612	1.22205	20.3377	4.84536	-36.5935	7.02499	4.02104	6
SRR8320650	0	0	0	0	0	10.3041	1.26555	20.0892	10.2818	-36.1843	7.67742	3.03079	6
SRR8320651	0	0	0	0	0	10.5398	1.26523	20.3227	6.37033	-37.8344	7.49876	3.76127	6
SRR8320652	0	0	0	0	0	10.33	1.33725	20.1251	10.275	-34.6643	7.68657	2.44657	6
SRR8320653	1.44324	0	0	0	0	10.632	1.29378	20.4181	8.08634	-36.4646	7.65905	3.15006	6
SRR8320654	0	0	0	0	0	10.4349	1.08764	20.1931	8.88639	-21.4944	5.54089	3.73893	0
SRR8320655	1.40572	0	0	0	0	10.3657	1.07485	20.1228	3.34095	-36.1349	6.79482	4.10464	6
SRR8320656	0	0	0	0	0	10.6018	1.22746	20.3787	6.98933	-35.5114	7.22979	3.21371	6
SRR8320657	0	0	0	0	0	10.4963	1.03493	20.2464	1.65845	-33.9243	5.55058	4.05562	6
SRR8320658	0	0	0	0	0	10.3971	1.27736	20.183	10.0761	-27.9355	6.50152	1.56979	0
SRR8320659	0	0	0	0	0	10.5188	1.20886	20.2937	12.0656	-37.7122	6.6908	2.63607	6
SRR8320660	1.16454	0	0	0	1.68805	10.6154	1.25316	20.3958	5.34432	-33.8241	6.56405	3.52716	6
SRR8320661	0	0	0	0	0	10.4188	1.18516	20.1912	8.49744	-24.7652	6.12082	3.51404	6
SRR8320662	0	0	0	0	0	10.6575	1.29319	20.4433	9.6136	-33.6251	7.3729	1.96729	6
SRR8320663	1.69871	0	0	0	2.49874	10.6877	1.26049	20.4685	6.91592	-33.7761	7.31265	2.91769	6
SRR8320664	0	0	0	0	0	10.7971	1.39786	20.5965	8.39321	-28.4342	7.03605	1.63441	6
SRR8320665	0	0	0	0	0	10.5402	1.07655	20.2959	1.97456	-34.0232	5.80769	4.22769	6
SRR8320666	1.3413	0	0	0	0	10.5977	1.37309	20.3956	7.94474	-35.2428	7.09877	2.88228	6
SRR8320667	0	0	0	0	0	10.4668	1.31082	20.2569	5.12192	-34.5379	6.88686	3.44612	6
SRR8320668	1.2126	0	0	0	0	10.5799	1.13653	20.3439	7.85698	-27.5497	6.3581	2.04711	0
SRR8320669	0	0	0	0	0	10.7855	1.32051	20.574	6.21586	-38.2463	7.32614	3.61563	6
SRR8320670	0.544296	0	0	0	0	10.546	1.1682	20.3149	7.01011	-37.5965	7.38142	3.84322	6
SRR8320671	0	0	0	0	0	10.2643	1.07424	20.0221	15.5832	-14.2294	3.93787	2.29837	0
SRR8320673	0	0	0	0	0	10.5744	1.13657	20.3384	4.43934	-33.4063	6.24521	3.74097	6
SRR8320674	2.1728	0	0	0	0	10.7107	1.35398	20.5047	6.89807	-32.6557	7.04934	2.7714	6
SRR8320675	0	0	0	0	0	10.5618	1.38975	20.3623	7.83419	-31.6707	6.91753	2.60546	6
SRR8320676	2.51712	0	0	0	0	10.4431	1.1741	20.2137	12.562	-31.0753	6.98106	2.46602	6
SRR8320677	1.40918	0	0	0	0	10.5676	1.1158	20.3287	8.14976	-28.0666	6.75801	1.90984	11
SRR8320678	0	0	0	0	0	10.3783	1.35036	20.1748	21.7179	-28.1024	5.77407	2.13466	0
SRR8320679	0	0	0	0	0	10.5461	1.31569	20.3362	7.85369	-33.3678	7.09213	2.95981	6
SRR8320680	0	0	0	0	0	7.19323	0.941429	16.9584	4.82179	-26.4191	6.4705	1.56138	11
SRR8320681	0	0	0	0	0	10.4168	1.24104	20.1973	7.08857	-37.0143	7.51276	3.65326	6
SRR8320682	0	0	0	0	0	10.3902	1.2698	20.1751	2.58158	-36.13	6.50056	4.16119	6
SRR8320683	0	0	0	0	0	10.5612	1.26178	20.3434	6.61013	-37.6092	7.45814	3.83491	6
SRR8320684	0	0	0	0	0	10.3225	1.20364	20.0985	9.72478	-29.06	7.20945	1.68029	6
SRR8320685	1.73032	0	0	0	2.64997	10.4883	1.2795	20.2737	8.30072	-33.3542	7.17803	2.63106	6
SRR8320686	0	0	0	0	1.206	10.5744	1.25004	20.3548	5.74313	-36.5939	7.30583	3.67364	6
SRR8320687	0	0	0	0	0	10.52	1.12769	20.2832	4.99275	-35.15	6.84456	3.74884	6
SRR8320688	0	0	0	0	0	10.5027	1.30483	20.2916	9.51136	-28.5812	6.86848	1.4676	6
SRR8320689	0	0	0	0	0	10.7646	1.27719	20.547	3.1675	-37.3251	6.75154	3.71383	6
SRR8320690	1.46397	0	0	0	0.845537	10.9024	1.45396	20.7088	3.50159	-31.0128	6.49675	3.23242	6
SRR8320691	0	0	0	0	0	10.4491	1.16937	20.219	3.59962	-36.7707	6.90844	3.99547	6
SRR8320692	0	0	0	0	0	10.8223	1.32907	20.6116	6.60905	-32.8534	7.00308	2.81488	6
SRR8320693	0	0	0	0	0	10.4685	1.17082	20.2384	4.78132	-36.627	7.21041	3.97829	6
SRR8320694	1.47488	0	0	0	0	10.746	1.46574	20.5557	7.9417	-34.3413	7.39239	2.8224	6
SRR8320695	2.07284	0	0	0	0	10.7938	1.21734	20.5673	6.37262	-34.3545	6.96189	2.92129	6
SRR8320696	2.16734	0	0	0	0	10.646	1.28292	20.4304	9.78417	-34.1187	7.33736	2.40821	6
SRR8320697	1.63951	0	0	0	0	10.743	1.35984	20.5376	6.05658	-34.7541	6.89443	3.48348	6
SRR8320698	0	0	0	0	0	10.4643	1.12084	20.2271	6.05373	-35.6036	7.08347	3.37667	6
SRR8320699	0	0	0	0	1.73041	10.4998	1.13741	20.2646	4.73839	-34.6619	6.70223	3.77073	6
SRR8320700	0	0	0	0	1.44705	10.7062	1.34833	20.4994	6.91285	-38.7888	7.68007	3.68883	6
SRR8320701	1.19959	0	0	0	0	10.4093	1.12146	20.1727	4.92526	-36.3661	7.05291	3.91973	6
SRR8320702	0	0	0	0	0	10.5413	1.17058	20.3105	2.43499	-34.7679	6.32653	4.20784	6
SRR8320703	0	0	0	0	0.524704	10.8141	1.18366	20.5826	6.07235	-32.6354	6.78404	3.18379	6
SRR8320704	0	0	0	0	0	7.35854	0.731593	17.0978	15.6397	-14.131	3.67935	2.21148	0
SRR8320705	1.4588	0	0	0	0	10.4319	1.30521	20.2215	8.87187	-38.7368	7.83043	3.35723	6
SRR8320706	0	0	0	0	0	10.328	1.24356	20.1096	12.5432	-38.4946	6.54085	3.1234	0
SRR8320707	0	0	0	0	0	10.4143	1.14479	20.181	4.7224	-34.9268	6.74176	3.7372	6
SRR8320708	0.806218	0	0	0	0	10.338	1.39143	20.1409	12.6905	-32.9648	7.1177	2.26176	6
SRR8320709	0	0	0	0	0	9.84058	1.19788	19.6206	3.60489	-35.6224	6.72782	4.08355	6
SRR8320710	1.16603	0	0	0	0	10.7527	1.19135	20.5229	3.90374	-33.1278	6.1953	3.56644	6
SRR8320711	0	0	0	0	0	10.5633	1.18009	20.3337	7.27581	-31.9091	6.86465	2.77269	6
SRR8320712	1.19695	0	0	0	2.07065	10.5444	1.3004	20.3323	5.29128	-36.2593	7.01849	3.75664	6
SRR8320713	0	0	0	0	0	10.5695	1.21723	20.3451	7.90321	-33.8074	7.37236	3.00883	6
SRR8320714	1.4424	0	0	0	0	10.5568	1.21796	20.3327	7.0187	-35.209	7.36773	3.15942	6
SRR8320715	1.38145	0	0	0	0	10.6462	1.12715	20.4082	6.34078	-35.074	6.96834	3.36815	6
SRR8320716	0	0	0	0	1.87983	10.3369	1.29135	20.1253	8.70259	-32.278	6.98983	2.47293	6
SRR8320717	0	0	0	0	0	10.6189	1.25117	20.399	6.76848	-36.4137	7.33279	3.60311	6
SRR8320718	0	0	0	0	0	10.4041	1.27598	20.1897	8.15801	-38.8864	7.76203	3.5526	6
SRR8320719	0	0	0	0	0	10.188	1.24318	19.9709	1.73841	-21.5725	6.98137	1.419	6
SRR8320720	0	0	0	0	0	10.5879	1.27584	20.3718	10.8615	-32.1365	7.31696	1.85387	6
SRR8320722	0	0	0	0	0	4.6851	0.55021	14.4203	13.0362	-7.86304	2.09201	3.39617	6
SRR8320723	0	0	0	0	0	7.84789	0.727892	17.5818	15.7419	-14.1724	3.58005	2.53229	0
SRR8320724	1.90365	0	0	0	1.77403	10.5795	1.23509	20.3577	6.33906	-35.7134	7.14324	3.5088	6
SRR8320725	1.33035	0	0	0	0	10.5403	1.40438	20.3432	7.95011	-39.0187	7.8174	3.37526	6
SRR8320726	0	0	0	0	0	10.6598	1.27633	20.4431	7.88892	-31.5454	7.0258	2.37805	6
SRR8320727	1.89515	0	0	0	0	10.6296	1.26591	20.4117	6.32655	-36.3039	7.2884	3.64404	6
SRR8320728	1.08392	0	0	0	0	10.4953	1.15948	20.2634	3.25962	-34.7531	6.35571	4.14103	6
SRR8320729	0	0	0	0	2.65594	10.5132	1.41117	20.3173	8.69697	-38.7594	7.82801	3.44061	6
SRR8320730	0	0	0	0	0	10.3921	1.34309	20.1875	10.4969	-35.7367	7.6873	2.37153	6
SRR8320732	0	0	0	0	0	7.33361	0.695332	17.0683	16.5022	-22.8991	4.6198	2.05015	0
SRR8320797	1.78125	0	0	0	0	2.45356	0.624128	12.1847	12.6233	-9.65701	2.24299	3.26499	4
SRR8320805	0	0	0	0	0	1.94227	0.518323	11.6737	13.2455	-9.30964	2.20049	3.14606	4
SRR8320809	0	0	0	0	1.98675	7.57193	0.779796	17.3156	11.8878	-35.3652	7.36365	2.78656	0
SRR8320819	0	0	0	0	0	1.12317	0.407069	10.8553	12.9994	-8.32223	2.06407	3.27992	4
SRR8320906	0	0	0	0	0	1.72881	0.283608	11.4573	12.9312	-8.34622	2.1701	3.29251	4
SRR8320921	0	0	0	0	0	7.88542	0.75824	17.6232	19.4198	-19.3905	3.7959	2.14294	0

## Sheet: Supplementary Fig. 4e
	CPM	#cell	patient	Cluster
circ1	0.895766	6	HCI002	Cluster1
circ2	1.15494	12	HCI002	Cluster1
circ3	0.544999	1	HCI002	Cluster1
circ4	2.69243	2	HCI002	Cluster1
circ5	0.544999	1	HCI002	Cluster1
circ6	0.544999	1	HCI002	Cluster1
circ7	0.856991	4	HCI002	Cluster1
circ8	1.3116	1	HCI002	Cluster1
circ9	1.10991	1	HCI002	Cluster1
circ10	1.10991	1	HCI002	Cluster1
circ11	1.3116	1	HCI002	Cluster1
circ12	1.10837	62	HCI002LU	Cluster1
circ13	0.855668	2	HCI002LU	Cluster1
circ14	0.855668	2	HCI002LU	Cluster1
circ15	0.516692	1	HCI002LU	Cluster1
circ16	0.516692	1	HCI002LU	Cluster1
circ17	1.30992	1	HCI002LU	Cluster1
circ18	1.16603	62	HCI002	Cluster1
circ19	1.68981	1	HCI002	Cluster1
circ20	2.12395	2	HCI002	Cluster1
circ21	2.12395	1	HCI002	Cluster1
circ22	2.02468	6	HCI002	Cluster1
circ23	1.68315	28	HCI002	Cluster1
circ24	1.16041	62	HCI002	Cluster1
circ25	2.02468	2	HCI002	Cluster1
circ26	1.16041	1	HCI002	Cluster1
circ27	0.54836	1	HCI002	Cluster1
circ28	1.36651	1	HCI002	Cluster1
circ29	1.53731	1	HCI002	Cluster1
circ30	0.900497	1	HCI002	Cluster1
circ31	1.92327	1	HCI002	Cluster1
circ32	2.11675	1	HCI002	Cluster1
circ33	3.3067	1	HCI002	Cluster1
circ34	1.29174	7	HCI002	Cluster1
circ35	0.506687	5	HCI002	Cluster1
circ36	1.0917	3	HCI002	Cluster1
circ37	1.45836	1	HCI002	Cluster1
circ38	1.29174	1	HCI002	Cluster1
circ39	1.0917	1	HCI002	Cluster1
circ40	0.84138	1	HCI002	Cluster1
circ41	1.60114	1	HCI002	Cluster1
circ42	1.12487	7	HCI002	Cluster1
circ43	1.76694	19	HCI002	Cluster1
circ44	1.49658	62	HCI002	Cluster1
circ45	1.12487	10	HCI002	Cluster1
circ46	0.526665	2	HCI002	Cluster1
circ47	0.526665	3	HCI002	Cluster1
circ48	1.3279	1	HCI002	Cluster1
circ49	0.869849	2	HCI002	Cluster1
circ50	1.49658	1	HCI002	Cluster1
circ51	0.869849	1	HCI002	Cluster1
circ52	1.49658	1	HCI002	Cluster1
circ53	0.869849	3	HCI002	Cluster1
circ54	1.99231	28	HCI002	Cluster1
circ55	0.948995	3	HCI002	Cluster1
circ56	0.583084	4	HCI002	Cluster1
circ57	0.583084	5	HCI002	Cluster1
circ58	0.948995	1	HCI002	Cluster1
circ59	1.2163	1	HCI002	Cluster1
circ60	1.2163	1	HCI002	Cluster1
circ61	1.39622	2	HCI002	Cluster1
circ62	2.57715	2	HCI002	Cluster1
circ63	2.23642	1	HCI002	Cluster1
circ64	0.924241	1	HCI002	Cluster1
circ65	0.565301	1	HCI002	Cluster1
circ66	1.71557	1	HCI002	Cluster1
circ67	0.848218	2	HCI002	Cluster1
circ68	0.51147	1	HCI002	Cluster1
circ69	0.51147	8	HCI002	Cluster1
circ70	1.73593	2	HCI002	Cluster1
circ71	1.61073	1	HCI002	Cluster1
circ72	1.46758	1	HCI002	Cluster1
circ73	1.61073	1	HCI002	Cluster1
circ74	1.30045	1	HCI002	Cluster1
circ75	0.51147	1	HCI002	Cluster1
circ76	0.51147	1	HCI002	Cluster1
circ77	2.13501	62	HCI002	Cluster1
circ78	0.977249	12	HCI002	Cluster1
circ79	2.13501	1	HCI002	Cluster1
circ80	0.603533	1	HCI002	Cluster1
circ81	2.65725	1	HCI002	Cluster1
circ82	1.40572	62	HCI002	Cluster1
circ83	2.52926	1	HCI002	Cluster1
circ84	2.07022	1	HCI002	Cluster1
circ85	1.57858	1	HCI002	Cluster1
circ86	2.49874	19	HCI002	Cluster1
circ87	1.69871	62	HCI002	Cluster1
circ88	0.911865	3	HCI002	Cluster1
circ89	1.55232	10	HCI002	Cluster1
circ90	0.911865	6	HCI002	Cluster1
circ91	1.69871	8	HCI002	Cluster1
circ92	2.04126	4	HCI002	Cluster1
circ93	1.93958	1	HCI002	Cluster1
circ94	2.43561	1	HCI002	Cluster1
circ95	0.556457	2	HCI002	Cluster1
circ96	2.04126	2	HCI002	Cluster1
circ97	0.556457	1	HCI002	Cluster1
circ98	0.534153	3	HCI002	Cluster1
circ99	1.3413	62	HCI002	Cluster1
circ100	0.534153	9	HCI002	Cluster1
circ101	0.534153	2	HCI002	Cluster1
circ102	0.880458	2	HCI002	Cluster1
circ103	1.65556	2	HCI002	Cluster1
circ104	1.78205	1	HCI002	Cluster1
circ105	0.534153	1	HCI002	Cluster1
circ106	1.78205	1	HCI002	Cluster1
circ107	0.880458	1	HCI002	Cluster1
circ108	1.78205	1	HCI002	Cluster1
circ109	0.880458	1	HCI002	Cluster1
circ110	0.888296	1	HCI002	Cluster1
circ111	1.90567	6	HCI002	Cluster1
circ112	1.35118	1	HCI002	Cluster1
circ113	0.5397	1	HCI002	Cluster1
circ114	0.888296	1	HCI002	Cluster1
circ115	0.806218	62	HCI002	Cluster1
circ116	1.41063	1	HCI002	Cluster1
circ117	1.05052	1	HCI002	Cluster1
circ118	0.482248	1	HCI002	Cluster1
circ119	0.482248	2	HCI002	Cluster1
circ120	0.482248	1	HCI002	Cluster1
circ121	1.2467	1	HCI002	Cluster1
circ122	2.1292	1	HCI002	Cluster1
circ123	1.6323	1	HCI002	Cluster1
circ124	0.821593	6	HCI002	Cluster1
circ125	0.821593	28	HCI002	Cluster1
circ126	1.06856	62	HCI002	Cluster1
circ127	0.492902	3	HCI002	Cluster1
circ128	1.69734	1	HCI002	Cluster1
circ129	1.06856	1	HCI002	Cluster1
circ130	0.492902	1	HCI002	Cluster1
circ131	1.73884	62	HCI002	Cluster1
circ132	0.941404	1	HCI002	Cluster1
circ133	0.553401	12	HCI002	Cluster1
circ134	0.553401	1	HCI002	Cluster1
circ135	0.90758	1	HCI002	Cluster1
circ136	0.90758	1	HCI002	Cluster1
circ137	1.69285	1	HCI002	Cluster1
circ138	1.37539	1	HCI002	Cluster1
circ139	1.37539	1	HCI002	Cluster1
circ140	0.90758	1	HCI002	Cluster1
circ141	1.37539	2	HCI002	Cluster1
circ142	0.553401	1	HCI002	Cluster1
circ143	1.30402	3	HCI002	Cluster1
circ144	0.851024	9	HCI002	Cluster1
circ145	0.513436	10	HCI002	Cluster1
circ146	1.10296	1	HCI002	Cluster1
circ147	0.851024	2	HCI002	Cluster1
circ148	0.851024	1	HCI002	Cluster1
circ149	1.30402	2	HCI002	Cluster1
circ150	2.20302	1	HCI002	Cluster1
circ151	2.20302	1	HCI002	Cluster1
circ152	1.10296	1	HCI002	Cluster1
circ153	0.540732	3	HCI002	Cluster1
circ154	1.79523	1	HCI002	Cluster1
circ155	1.14797	1	HCI002	Cluster1
circ156	0.544296	62	HCI002	Cluster1
circ157	0.544296	2	HCI002	Cluster1
circ158	0.544296	1	HCI002	Cluster1
circ159	1.67529	1	HCI002	Cluster1
circ160	0.544296	2	HCI002	Cluster1
circ161	0.544296	1	HCI002	Cluster1
circ162	1.67529	1	HCI002	Cluster1
circ163	2.69087	1	HCI002	Cluster1
circ164	1.67529	1	HCI002	Cluster1
circ165	0.557713	3	HCI002	Cluster1
circ166	2.50144	1	HCI002	Cluster1
circ167	0.557713	1	HCI002	Cluster1
circ168	2.22066	1	HCI002	Cluster1
circ169	1.61268	2	HCI002	Cluster1
circ170	0.849612	12	HCI002	Cluster1
circ171	1.10131	3	HCI002	Cluster1
circ172	1.61268	1	HCI002	Cluster1
circ173	1.84923	1	HCI002	Cluster1
circ174	1.30223	1	HCI002	Cluster1
circ175	0.849612	1	HCI002	Cluster1
circ176	0.849612	1	HCI002	Cluster1
circ177	1.46945	1	HCI002	Cluster1
circ178	1.30223	1	HCI002	Cluster1
circ179	0.512446	1	HCI002	Cluster1
circ180	0.559366	6	HCI002LU	Cluster1
circ181	3.21832	2	HCI002LU	Cluster1
circ182	2.37438	9	HCI002LU	Cluster1
circ183	1.38586	1	HCI002LU	Cluster1
circ184	2.13955	1	HCI002LU	Cluster1
circ185	1.38586	1	HCI002LU	Cluster1
circ186	0.91594	1	HCI002LU	Cluster1
circ187	1.38586	1	HCI002LU	Cluster1
circ188	2.13955	1	HCI002LU	Cluster1
circ189	2.56441	1	HCI002LU	Cluster1
circ190	1.98034	2	HCI002	Cluster1
circ191	1.1255	1	HCI002	Cluster1
circ192	1.32857	1	HCI002	Cluster1
circ193	0.527042	1	HCI002	Cluster1
circ194	3.99694	2	HCI002	Cluster1
circ195	2.30467	1	HCI002	Cluster1
circ196	1.1255	2	HCI002	Cluster1
circ197	1.20179	28	HCI002LU	Cluster1
circ198	1.58448	62	HCI002LU	Cluster1
circ199	1.20179	10	HCI002LU	Cluster1
circ200	0.936369	11	HCI002LU	Cluster1
circ201	1.73203	1	HCI002LU	Cluster1
circ202	0.518739	11	HCI002	Cluster1
circ203	1.75083	1	HCI002	Cluster1
circ204	0.602891	2	HCI002	Cluster1
circ205	2.65594	19	HCI002	Cluster1
circ206	0.602891	6	HCI002	Cluster1
circ207	2.31267	6	HCI002	Cluster1
circ208	1.7858	1	HCI002	Cluster1
circ209	0.602891	1	HCI002	Cluster1
circ210	2.46437	1	HCI002	Cluster1
circ211	2.13376	1	HCI002	Cluster1
circ212	1.22532	62	HCI002	Cluster1
circ213	0.588761	1	HCI002	Cluster1
circ214	1.32498	28	HCI002	Cluster1
circ215	0.867545	62	HCI002	Cluster1
circ216	0.525042	7	HCI002	Cluster1
circ217	1.12219	4	HCI002	Cluster1
circ218	0.867545	1	HCI002	Cluster1
circ219	1.51376	28	HCI002	Cluster1
circ220	1.34417	9	HCI002	Cluster1
circ221	2.25182	1	HCI002	Cluster1
circ222	2.25182	1	HCI002	Cluster1
circ223	0.882738	1	HCI002	Cluster1
circ224	0.535765	1	HCI002	Cluster1
circ225	1.13984	1	HCI002	Cluster1
circ226	2.17433	1	HCI002	Cluster1
circ227	2.67182	1	HCI002	Cluster1
circ228	2.09033	1	HCI002	Cluster1
circ229	2.11633	1	HCI002	Cluster1
circ230	2.63754	9	HCI002	Cluster1
circ231	1.76935	1	HCI002	Cluster1
circ232	1.76935	1	HCI002	Cluster1
circ233	0.964071	1	HCI002	Cluster1
circ234	1.89885	1	HCI002	Cluster1
circ235	1.62055	1	HCI002	Cluster1
circ236	0.593976	2	HCI002	Cluster1
circ237	1.30328	7	HCI002	Cluster1
circ238	1.30328	6	HCI002	Cluster1
circ239	2.71318	9	HCI002	Cluster1
circ240	1.73913	1	HCI002	Cluster1
circ241	1.47056	1	HCI002	Cluster1
circ242	2.04166	1	HCI002	Cluster1
circ243	1.10228	1	HCI002	Cluster1
circ244	1.73913	1	HCI002	Cluster1
circ245	0.54367	6	HCI002	Cluster1
circ246	1.80109	62	HCI002	Cluster1
circ247	1.35822	9	HCI002	Cluster1
circ248	0.893895	6	HCI002	Cluster1
circ249	1.15277	1	HCI002	Cluster1
circ250	1.15277	1	HCI002	Cluster1
circ251	1.35822	1	HCI002	Cluster1
circ252	1.206	19	HCI002	Cluster1
circ253	0.576629	3	HCI002	Cluster1
circ254	1.97965	1	HCI002	Cluster1
circ255	1.41588	1	HCI002	Cluster1
circ256	1.97965	1	HCI002	Cluster1
circ257	1.73698	1	HCI002	Cluster1
circ258	1.41588	1	HCI002	Cluster1
circ259	1.73698	1	HCI002	Cluster1
circ260	0.895699	10	HCI002	Cluster1
circ261	1.15486	1	HCI002	Cluster1
circ262	0.544951	3	HCI002	Cluster1
circ263	0.544951	3	HCI002	Cluster1
circ264	0.895699	2	HCI002	Cluster1
circ265	2.10964	1	HCI002	Cluster1
circ266	1.36049	1	HCI002	Cluster1
circ267	1.53096	1	HCI002	Cluster1
circ268	1.80363	1	HCI002	Cluster1
circ269	0.888197	7	HCI002LU	Cluster1
circ270	2.33213	2	HCI002LU	Cluster1
circ271	1.90553	1	HCI002LU	Cluster1
circ272	1.66624	1	HCI002LU	Cluster1
circ273	0.539629	1	HCI002LU	Cluster1
circ274	1.47488	62	HCI002	Cluster1
circ275	1.30736	1	HCI002	Cluster1
circ276	1.95542	1	HCI002	Cluster1
circ277	1.85517	1	HCI002	Cluster1
circ278	0.85365	1	HCI002	Cluster1
circ279	1.11042	8	HCI002	Cluster1
circ280	0.517927	10	HCI002	Cluster1
circ281	0.517927	1	HCI002	Cluster1
circ282	1.11042	2	HCI002	Cluster1
circ283	1.31216	1	HCI002	Cluster1
circ284	1.11042	1	HCI002	Cluster1
circ285	1.86072	1	HCI002	Cluster1
circ286	0.517927	1	HCI002	Cluster1
circ287	0.524704	19	HCI002	Cluster1
circ288	1.12164	9	HCI002	Cluster1
circ289	0.524704	12	HCI002	Cluster1
circ290	1.12164	3	HCI002	Cluster1
circ291	0.867065	1	HCI002	Cluster1
circ292	0.524704	1	HCI002	Cluster1
circ293	1.637	1	HCI002	Cluster1
circ294	1.637	1	HCI002	Cluster1
circ295	1.12164	1	HCI002	Cluster1
circ296	0.867065	1	HCI002	Cluster1
circ297	1.1902	28	HCI002	Cluster1
circ298	1.1902	1	HCI002	Cluster1
circ299	2.31757	1	HCI002	Cluster1
circ300	1.39879	1	HCI002	Cluster1
circ301	1.1902	1	HCI002	Cluster1
circ302	1.84657	1	HCI002	Cluster1
circ303	0.566777	1	HCI002	Cluster1
circ304	1.1902	1	HCI002	Cluster1
circ305	0.834209	2	HCI002	Cluster1
circ306	1.28259	28	HCI002	Cluster1
circ307	1.08332	9	HCI002	Cluster1
circ308	0.834209	3	HCI002	Cluster1
circ309	0.834209	1	HCI002	Cluster1
circ310	0.501681	1	HCI002	Cluster1
circ311	0.834209	1	HCI002	Cluster1
circ312	0.501681	1	HCI002	Cluster1
circ313	1.62964	62	HCI002	Cluster1
circ314	0.520976	7	HCI002	Cluster1
circ315	0.861766	9	HCI002	Cluster1
circ316	1.11547	10	HCI002	Cluster1
circ317	1.11547	4	HCI002	Cluster1
circ318	1.86708	1	HCI002	Cluster1
circ319	2.14246	1	HCI002	Cluster1
circ320	1.11547	1	HCI002	Cluster1
circ321	0.861766	1	HCI002	Cluster1
circ322	0.520976	1	HCI002	Cluster1
circ323	1.31766	1	HCI002	Cluster1
circ324	0.590545	1	HCI002LU	Cluster1
circ325	2.92903	1	HCI002LU	Cluster1
circ326	2.10958	1	HCI002LU	Cluster1
circ327	1.22815	1	HCI002LU	Cluster1
circ328	2.88505	1	HCI002LU	Cluster1
circ329	1.20659	7	HCI002	Cluster1
circ330	0.576999	1	HCI002	Cluster1
circ331	2.07065	19	HCI002	Cluster1
circ332	1.19695	62	HCI002	Cluster1
circ333	2.24813	8	HCI002	Cluster1
circ334	1.72633	1	HCI002	Cluster1
circ335	1.96851	2	HCI002	Cluster1
circ336	0.932165	2	HCI002	Cluster1
circ337	1.4061	1	HCI002	Cluster1
circ338	2.39881	1	HCI002	Cluster1
circ339	2.16332	1	HCI002	Cluster1
circ340	1.85474	1	HCI002	Cluster1
circ341	2.16332	1	HCI002	Cluster1
circ342	1.19695	1	HCI002	Cluster1
circ343	1.4061	1	HCI002	Cluster1
circ344	1.72633	1	HCI002	Cluster1
circ345	1.72633	1	HCI002	Cluster1
circ346	0.932165	1	HCI002	Cluster1
circ347	0.57098	1	HCI002	Cluster1
circ348	1.85474	1	HCI002	Cluster1
circ349	2.58927	1	HCI002	Cluster1
circ350	1.4061	1	HCI002	Cluster1
circ351	1.4424	62	HCI002	Cluster1
circ352	1.4424	1	HCI002	Cluster1
circ353	2.00978	1	HCI002	Cluster1
circ354	1.89521	6	HCI002	Cluster1
circ355	1.70132	62	HCI002	Cluster1
circ356	2.08466	8	HCI002	Cluster1
circ357	1.26995	1	HCI002	Cluster1
circ358	1.70132	1	HCI002	Cluster1
circ359	1.43528	1	HCI002	Cluster1
circ360	1.07176	1	HCI002	Cluster1
circ361	1.26995	2	HCI002	Cluster1
circ362	0.866625	8	HCI002	Cluster1
circ363	1.87418	4	HCI002	Cluster1
circ364	1.12112	1	HCI002	Cluster1
circ365	2.29884	1	HCI002	Cluster1
circ366	0.524394	1	HCI002	Cluster1
circ367	1.97268	3	HCI002	Cluster1
circ368	2.64997	19	HCI002	Cluster1
circ369	1.73032	62	HCI002	Cluster1
circ370	2.53418	1	HCI002	Cluster1
circ371	0.57309	1	HCI002	Cluster1
circ372	1.58283	1	HCI002	Cluster1
circ373	1.58283	1	HCI002	Cluster1
circ374	1.58283	1	HCI002	Cluster1
circ375	0.584504	28	HCI002	Cluster1
circ376	1.60352	7	HCI002	Cluster1
circ377	1.75174	1	HCI002	Cluster1
circ378	1.88079	1	HCI002	Cluster1
circ379	1.21856	1	HCI002	Cluster1
circ380	0.950963	1	HCI002	Cluster1
circ381	1.99508	1	HCI002	Cluster1
circ382	2.72745	1	HCI002	Cluster1
circ383	2.19065	1	HCI002	Cluster1
circ384	0.950963	1	HCI002	Cluster1
circ385	1.0385	1	HCI002	Cluster1
circ386	0.648406	1	HCI002	Cluster1
circ387	2.22055	1	HCI002	Cluster1
circ388	2.22055	1	HCI002	Cluster1
circ389	0.648406	1	HCI002	Cluster1
circ390	2.13035	1	HCI002	Cluster1
circ391	2.13035	1	HCI002	Cluster1
circ392	0.601142	1	HCI002	Cluster1
circ393	0.973956	1	HCI002	Cluster1
circ394	1.78258	1	HCI002	Cluster1
circ395	2.46084	1	HCI002	Cluster1
circ396	1.45787	1	HCI002	Cluster1
circ397	0.93077	62	HCI002	Cluster1
circ398	2.4643	1	HCI002	Cluster1
circ399	0.93077	1	HCI002	Cluster1
circ400	2.16129	1	HCI002	Cluster1
circ401	0.93077	1	HCI002	Cluster1
circ402	2.16129	1	HCI002	Cluster1
circ403	0.93077	1	HCI002	Cluster1
circ404	1.4825	2	HCI002	Cluster1
circ405	2.13874	62	HCI002	Cluster1
circ406	1.7519	4	HCI002	Cluster1
circ407	1.4825	1	HCI002	Cluster1
circ408	1.31457	1	HCI002	Cluster1
circ409	1.62624	1	HCI002	Cluster1
circ410	0.546974	6	HCI002	Cluster1
circ411	0.546974	1	HCI002	Cluster1
circ412	1.15815	3	HCI002	Cluster1
circ413	1.68047	1	HCI002	Cluster1
circ414	1.15815	1	HCI002	Cluster1
circ415	0.546974	1	HCI002	Cluster1
circ416	1.36407	1	HCI002	Cluster1
circ417	1.15258	62	HCI002LU	Cluster1
circ418	0.543552	12	HCI002LU	Cluster1
circ419	1.15258	1	HCI002LU	Cluster1
circ420	1.67385	2	HCI002LU	Cluster1
circ421	1.35801	1	HCI002LU	Cluster1
circ422	0.543552	1	HCI002LU	Cluster1
circ423	1.52835	1	HCI002LU	Cluster1
circ424	2.40781	1	HCI002LU	Cluster1
circ425	1.90941	1	HCI002	Cluster1
circ426	0.890882	1	HCI002	Cluster1
circ427	2.01059	1	HCI002	Cluster1
circ428	1.52458	1	HCI002	Cluster1
circ429	1.14928	1	HCI002	Cluster1
circ430	1.66994	1	HCI002	Cluster1
circ431	1.66994	1	HCI002	Cluster1
circ432	1.14928	1	HCI002	Cluster1
circ433	2.18662	1	HCI002	Cluster1
circ434	1.14928	2	HCI002	Cluster1
circ435	2.10247	1	HCI002	Cluster1
circ436	1.35443	1	HCI002	Cluster1
circ437	1.14928	1	HCI002	Cluster1
circ438	1.30532	6	HCI002	Cluster1
circ439	1.02696	1	HCI002	Cluster1
circ440	0.639898	1	HCI002	Cluster1
circ441	1.30532	11	HCI002	Cluster1
circ442	1.30532	1	HCI002	Cluster1
circ443	1.30532	1	HCI002	Cluster1
circ444	1.02696	1	HCI002	Cluster1
circ445	1.02696	1	HCI002	Cluster1
circ446	1.30532	1	HCI002	Cluster1
circ447	0.52688	3	HCI002	Cluster1
circ448	0.870154	12	HCI002	Cluster1
circ449	0.870154	1	HCI002	Cluster1
circ450	0.52688	2	HCI002	Cluster1
circ451	0.52688	1	HCI002	Cluster1
circ452	0.52688	1	HCI002	Cluster1
circ453	1.49699	1	HCI002	Cluster1
circ454	0.870154	1	HCI002	Cluster1
circ455	0.565035	6	HCI002	Cluster1
circ456	1.95672	9	HCI002	Cluster1
circ457	1.18739	8	HCI002	Cluster1
circ458	0.565035	1	HCI002	Cluster1
circ459	1.39576	1	HCI002	Cluster1
circ460	1.49916	7	HCI002	Cluster1
circ461	0.528029	28	HCI002	Cluster1
circ462	1.33035	62	HCI002	Cluster1
circ463	0.871785	2	HCI002	Cluster1
circ464	1.49916	1	HCI002	Cluster1
circ465	0.528029	1	HCI002	Cluster1
circ466	1.49916	1	HCI002	Cluster1
circ467	2.07391	1	HCI002	Cluster1
circ468	0.528029	1	HCI002	Cluster1
circ469	0.528029	1	HCI002	Cluster1
circ470	0.833008	28	HCI002	Cluster1
circ471	1.44705	3	HCI002	Cluster1
circ472	1.44705	19	HCI002	Cluster1
circ473	0.833008	11	HCI002	Cluster1
circ474	0.500844	1	HCI002	Cluster1
circ475	0.500844	2	HCI002	Cluster1
circ476	1.71394	1	HCI002	Cluster1
circ477	2.09817	1	HCI002	Cluster1
circ478	0.833008	1	HCI002	Cluster1
circ479	1.9244	1	HCI002	Cluster1
circ480	1.58937	1	HCI002	Cluster1
circ481	1.28106	1	HCI002	Cluster1
circ482	2.09817	1	HCI002	Cluster1
circ483	1.8247	1	HCI002	Cluster1
circ484	0.484496	6	HCI002	Cluster1
circ485	1.25088	3	HCI002	Cluster1
circ486	0.809468	6	HCI002	Cluster1
circ487	1.55607	28	HCI002	Cluster1
circ488	1.05434	62	HCI002	Cluster1
circ489	0.484496	1	HCI002	Cluster1
circ490	1.41507	1	HCI002	Cluster1
circ491	1.45086	1	HCI002	Cluster1
circ492	1.36616	7	HCI002	Cluster1
circ493	2.20063	10	HCI002	Cluster1
circ494	0.548159	11	HCI002	Cluster1
circ495	1.36616	2	HCI002	Cluster1
circ496	2.11633	1	HCI002	Cluster1
circ497	1.92286	1	HCI002	Cluster1
circ498	0.548159	2	HCI002	Cluster1
circ499	1.68276	1	HCI002	Cluster1
circ500	0.900214	1	HCI002	Cluster1
circ501	1.68276	2	HCI002	Cluster1
circ502	2.48081	1	HCI002	Cluster1
circ503	1.85892	2	HCI002	Cluster1
circ504	1.73041	19	HCI002	Cluster1
circ505	1.40984	3	HCI002	Cluster1
circ506	1.97278	1	HCI002	Cluster1
circ507	1.20041	1	HCI002	Cluster1
circ508	0.935173	1	HCI002	Cluster1
circ509	1.20041	1	HCI002	Cluster1
circ510	0.921679	62	HCI002	Cluster1
circ511	0.563468	12	HCI002	Cluster1
circ512	0.563468	5	HCI002	Cluster1
circ513	1.39303	1	HCI002	Cluster1
circ514	0.921679	1	HCI002	Cluster1
circ515	1.9536	1	HCI002	Cluster1
circ516	1.18487	1	HCI002	Cluster1
circ517	1.18487	1	HCI002	Cluster1
circ518	1.39303	1	HCI002	Cluster1
circ519	1.18487	1	HCI002	Cluster1
circ520	2.15192	1	HCI002	Cluster1
circ521	1.49406	1	HCI002	Cluster1
circ522	0.968658	62	HCI002	Cluster1
circ523	2.01991	1	HCI002	Cluster1
circ524	1.23884	4	HCI002	Cluster1
circ525	2.12284	1	HCI002	Cluster1
circ526	1.45134	1	HCI002	Cluster1
circ527	2.57813	1	HCI002	Cluster1
circ528	1.1468	5	HCI002	Cluster1
circ529	0.540013	1	HCI002	Cluster1
circ530	2.77487	1	HCI002	Cluster1
circ531	2.00744	1	HCI002	Cluster1
circ532	1.79379	1	HCI002	Cluster1
circ533	0.540013	1	HCI002	Cluster1
circ534	1.35173	1	HCI002	Cluster1
circ535	0.497444	2	HCI002	Cluster1
circ536	1.81744	1	HCI002	Cluster1
circ537	1.44044	1	HCI002	Cluster1
circ538	1.27482	2	HCI002	Cluster1
circ539	2.16724	2	HCI002	Cluster1
circ540	0.497444	4	HCI002	Cluster1
circ541	0.828126	2	HCI002	Cluster1
circ542	2.00756	2	HCI002	Cluster1
circ543	1.24159	10	HCI002	Cluster1
circ544	0.599041	1	HCI002	Cluster1
circ545	1.4543	1	HCI002	Cluster1
circ546	1.77871	1	HCI002	Cluster1
circ547	0.599041	1	HCI002	Cluster1
circ548	1.24159	1	HCI002	Cluster1
circ549	0.599041	1	HCI002	Cluster1
circ550	0.553659	1	HCI002	Cluster1
circ551	0.553659	10	HCI002	Cluster1
circ552	1.16901	1	HCI002	Cluster1
circ553	1.54714	1	HCI002	Cluster1
circ554	0.553659	1	HCI002	Cluster1
circ555	0.553659	1	HCI002	Cluster1
circ556	1.16901	1	HCI002	Cluster1
circ557	0.553659	1	HCI002	Cluster1
circ558	0.907941	1	HCI002	Cluster1
circ559	0.868873	6	HCI002	Cluster1
circ560	1.63951	62	HCI002	Cluster1
circ561	1.32666	7	HCI002	Cluster1
circ562	0.525977	2	HCI002	Cluster1
circ563	1.63951	1	HCI002	Cluster1
circ564	0.525977	1	HCI002	Cluster1
circ565	1.49527	1	HCI002	Cluster1
circ566	0.878119	1	HCI002	Cluster1
circ567	2.16734	62	HCI002	Cluster1
circ568	0.5325	3	HCI002	Cluster1
circ569	3.69829	1	HCI002	Cluster1
circ570	1.13448	1	HCI002	Cluster1
circ571	1.13448	1	HCI002	Cluster1
circ572	0.5325	1	HCI002	Cluster1
circ573	3.18656	1	HCI002	Cluster1
circ574	0.878119	1	HCI002	Cluster1
circ575	2.25165	62	HCI002	Cluster1
circ576	0.882625	12	HCI002	Cluster1
circ577	1.13971	1	HCI002	Cluster1
circ578	0.882625	1	HCI002	Cluster1
circ579	0.535685	1	HCI002	Cluster1
circ580	0.535685	1	HCI002	Cluster1
circ581	1.13971	3	HCI002	Cluster1
circ582	1.78513	2	HCI002	Cluster1
circ583	1.34403	1	HCI002	Cluster1
circ584	0.882625	10	HCI002	Cluster1
circ585	0.882625	1	HCI002	Cluster1
circ586	1.78513	1	HCI002	Cluster1
circ587	1.13971	1	HCI002	Cluster1
circ588	1.51361	1	HCI002	Cluster1
circ589	1.46626	2	HCI002LU	Cluster1
circ590	1.73452	1	HCI002LU	Cluster1
circ591	1.73452	1	HCI002LU	Cluster1
circ592	2.0368	1	HCI002LU	Cluster1
circ593	0.847244	1	HCI002LU	Cluster1
circ594	0.510788	1	HCI002LU	Cluster1
circ595	0.510788	1	HCI002LU	Cluster1
circ596	1.29921	1	HCI002LU	Cluster1
circ597	2.21	2	HCI002	Cluster1
circ598	1.93186	6	HCI002	Cluster1
circ599	2.1256	1	HCI002	Cluster1
circ600	0.552617	1	HCI002	Cluster1
circ601	0.552617	1	HCI002	Cluster1
circ602	2.1256	1	HCI002	Cluster1
circ603	2.28783	1	HCI002	Cluster1
circ604	2.08423	28	HCI002	Cluster1
circ605	0.461551	6	HCI002	Cluster1
circ606	0.461551	5	HCI002	Cluster1
circ607	0.776139	1	HCI002	Cluster1
circ608	0.776139	1	HCI002	Cluster1
circ609	1.01509	1	HCI002	Cluster1
circ610	1.01509	1	HCI002	Cluster1
circ611	1.20781	1	HCI002	Cluster1
circ612	0.967562	28	HCI002	Cluster1
circ613	1.77403	19	HCI002	Cluster1
circ614	1.90365	62	HCI002	Cluster1
circ615	1.44998	6	HCI002	Cluster1
circ616	2.45143	8	HCI002	Cluster1
circ617	1.77403	1	HCI002	Cluster1
circ618	0.967562	3	HCI002	Cluster1
circ619	0.596504	1	HCI002	Cluster1
circ620	0.596504	1	HCI002	Cluster1
circ621	2.45143	1	HCI002	Cluster1
circ622	1.4588	62	HCI002	Cluster1
circ623	0.974709	5	HCI002	Cluster1
circ624	1.91344	3	HCI002	Cluster1
circ625	1.63432	1	HCI002	Cluster1
circ626	0.974709	1	HCI002	Cluster1
circ627	1.24577	1	HCI002	Cluster1
circ628	0.974709	1	HCI002	Cluster1
circ629	1.91344	1	HCI002	Cluster1
circ630	2.38898	1	HCI002	Cluster1
circ631	1.18009	6	HCI002	Cluster1
circ632	2.30444	6	HCI002	Cluster1
circ633	0.917531	28	HCI002	Cluster1
circ634	2.04949	1	HCI002	Cluster1
circ635	0.560501	1	HCI002	Cluster1
circ636	0.560501	1	HCI002	Cluster1
circ637	0.521104	28	HCI002	Cluster1
circ638	0.521104	2	HCI002	Cluster1
circ639	1.86734	62	HCI002	Cluster1
circ640	0.521104	2	HCI002	Cluster1
circ641	0.521104	2	HCI002	Cluster1
circ642	1.08687	1	HCI002	Cluster1
circ643	1.83097	1	HCI002	Cluster1
circ644	0.503798	1	HCI002	Cluster1
circ645	1.08687	1	HCI002	Cluster1
circ646	1.45278	1	HCI002	Cluster1
circ647	1.08687	1	HCI002	Cluster1
circ648	0.503798	1	HCI002	Cluster1
circ649	1.08687	1	HCI002	Cluster1
circ650	0.837243	1	HCI002	Cluster1
circ651	1.13852	8	HCI002	Cluster1
circ652	0.534961	6	HCI002	Cluster1
circ653	1.65714	2	HCI002	Cluster1
circ654	0.881601	1	HCI002	Cluster1
circ655	1.87983	19	HCI002	Cluster1
circ656	1.12562	9	HCI002	Cluster1
circ657	0.870495	1	HCI002	Cluster1
circ658	0.52712	1	HCI002	Cluster1
circ659	1.12562	1	HCI002	Cluster1
circ660	2.23308	1	HCI002	Cluster1
circ661	1.32871	1	HCI002	Cluster1
circ662	0.870495	1	HCI002	Cluster1
circ663	1.25211	28	HCI002	Cluster1
circ664	1.68101	62	HCI002	Cluster1
circ665	0.485154	3	HCI002	Cluster1
circ666	0.81042	10	HCI002	Cluster1
circ667	1.41637	1	HCI002	Cluster1
circ668	1.68101	1	HCI002	Cluster1
circ669	0.81042	1	HCI002	Cluster1
circ670	0.485154	1	HCI002	Cluster1
circ671	0.485154	2	HCI002	Cluster1
circ672	0.485154	1	HCI002	Cluster1
circ673	0.81042	1	HCI002	Cluster1
circ674	1.05545	1	HCI002	Cluster1
circ675	0.813884	2	HCI002	Cluster1
circ676	0.487553	2	HCI002	Cluster1
circ677	1.25656	2	HCI002	Cluster1
circ678	0.813884	1	HCI002	Cluster1
circ679	0.487553	1	HCI002	Cluster1
circ680	0.487553	1	HCI002	Cluster1
circ681	1.05952	1	HCI002	Cluster1
circ682	0.572629	6	HCI002	Cluster1
circ683	1.19959	62	HCI002	Cluster1
circ684	0.572629	2	HCI002	Cluster1
circ685	0.934463	1	HCI002	Cluster1
circ686	1.58199	2	HCI002	Cluster1
circ687	2.1728	62	HCI002	Cluster1
circ688	1.08035	6	HCI002	Cluster1
circ689	0.831664	1	HCI002	Cluster1
circ690	1.44523	1	HCI002	Cluster1
circ691	0.499908	1	HCI002	Cluster1
circ692	1.87057	3	HCI002	Cluster1
circ693	0.57918	3	HCI002	Cluster1
circ694	2.17994	1	HCI002	Cluster1
circ695	0.57918	1	HCI002	Cluster1
circ696	2.26492	1	HCI002	Cluster1
circ697	1.82716	2	HCI002	Cluster1
circ698	1.38145	62	HCI002	Cluster1
circ699	0.556851	7	HCI002	Cluster1
circ700	2.66813	1	HCI002	Cluster1
circ701	1.94037	1	HCI002	Cluster1
circ702	0.556851	1	HCI002	Cluster1
circ703	1.17419	1	HCI002	Cluster1
circ704	1.17419	1	HCI002	Cluster1
circ705	1.94037	1	HCI002	Cluster1
circ706	1.82716	1	HCI002	Cluster1
circ707	1.82716	1	HCI002	Cluster1
circ708	1.38145	1	HCI002	Cluster1
circ709	1.17419	1	HCI002	Cluster1
circ710	2.04207	1	HCI002	Cluster1
circ711	1.70986	8	HCI002	Cluster1
circ712	1.44324	6	HCI002	Cluster1
circ713	0.498883	6	HCI002	Cluster1
circ714	1.44324	62	HCI002	Cluster1
circ715	0.498883	4	HCI002	Cluster1
circ716	2.17049	3	HCI002	Cluster1
circ717	0.830193	1	HCI002	Cluster1
circ718	1.58541	1	HCI002	Cluster1
circ719	2.01074	1	HCI002	Cluster1
circ720	1.07863	1	HCI002	Cluster1
circ721	1.44324	1	HCI002	Cluster1
circ722	1.44324	1	HCI002	Cluster1
circ723	1.68482	62	HCI002	Cluster1
circ724	1.36804	12	HCI002	Cluster1
circ725	1.68482	3	HCI002	Cluster1
circ726	0.901715	1	HCI002	Cluster1
circ727	0.901715	1	HCI002	Cluster1
circ728	1.16182	1	HCI002	Cluster1
circ729	2.42185	10	HCI002LU	Cluster1
circ730	2.28238	2	HCI002LU	Cluster1
circ731	0.902867	1	HCI002LU	Cluster1
circ732	2.60022	1	HCI002LU	Cluster1
circ733	2.88294	1	HCI002LU	Cluster1
circ734	1.16315	1	HCI002LU	Cluster1
circ735	2.92316	1	HCI002LU	Cluster1
circ736	2.96183	1	HCI002LU	Cluster1
circ737	0.53034	6	HCI002	Cluster1
circ738	1.64809	28	HCI002	Cluster1
circ739	0.53034	7	HCI002	Cluster1
circ740	0.53034	5	HCI002	Cluster1
circ741	1.98727	1	HCI002	Cluster1
circ742	1.64809	1	HCI002	Cluster1
circ743	1.6894	3	HCI002	Cluster1
circ744	1.6894	62	HCI002	Cluster1
circ745	0.551604	6	HCI002	Cluster1
circ746	0.551604	11	HCI002	Cluster1
circ747	1.6894	1	HCI002	Cluster1
circ748	0.905056	1	HCI002	Cluster1
circ749	2.10082	8	HCI002	Cluster1
circ750	1.08392	28	HCI002	Cluster1
circ751	2.17758	3	HCI002	Cluster1
circ752	1.08392	62	HCI002	Cluster1
circ753	1.92698	10	HCI002	Cluster1
circ754	2.24887	1	HCI002	Cluster1
circ755	1.71642	1	HCI002	Cluster1
circ756	2.10082	1	HCI002	Cluster1
circ757	1.71509	6	HCI002	Cluster1
circ758	2.51712	62	HCI002	Cluster1
circ759	2.15121	7	HCI002	Cluster1
circ760	0.565045	4	HCI002	Cluster1
circ761	1.95674	3	HCI002	Cluster1
circ762	0.923883	9	HCI002	Cluster1
circ763	1.84319	1	HCI002	Cluster1
circ764	1.18741	1	HCI002	Cluster1
circ765	1.39578	1	HCI002	Cluster1
circ766	0.923883	2	HCI002	Cluster1
circ767	0.923883	1	HCI002	Cluster1
circ768	1.63761	28	HCI002	Cluster1
circ769	0.464887	2	HCI002	Cluster1
circ770	1.02083	62	HCI002	Cluster1
circ771	0.464887	2	HCI002	Cluster1
circ772	1.02083	3	HCI002	Cluster1
circ773	0.464887	11	HCI002	Cluster1
circ774	0.781006	1	HCI002	Cluster1
circ775	0.464887	1	HCI002	Cluster1
circ776	1.21412	1	HCI002	Cluster1
circ777	1.51535	1	HCI002	Cluster1
circ778	1.21412	1	HCI002	Cluster1
circ779	0.464887	1	HCI002	Cluster1
circ780	1.11437	28	HCI002	Cluster1
circ781	1.48449	2	HCI002	Cluster1
circ782	0.520307	1	HCI002	Cluster1
circ783	1.96612	1	HCI002	Cluster1
circ784	0.520307	1	HCI002	Cluster1
circ785	1.31646	1	HCI002	Cluster1
circ786	1.75403	1	HCI002	Cluster1
circ787	1.62831	1	HCI002	Cluster1
circ788	1.6564	19	HCI002	Cluster1
circ789	1.1379	2	HCI002	Cluster1
circ790	1.34206	10	HCI002	Cluster1
circ791	1.8952	1	HCI002	Cluster1
circ792	0.534581	1	HCI002	Cluster1
circ793	0.881064	1	HCI002	Cluster1
circ794	0.534581	1	HCI002	Cluster1
circ795	2.80627	2	HCI002	Cluster1
circ796	1.6564	1	HCI002	Cluster1
circ797	0.534581	1	HCI002	Cluster1
circ798	1.50116	1	HCI002	Cluster1
circ799	1.50116	2	HCI002	Cluster1
circ800	1.50116	2	HCI002	Cluster1
circ801	1.22779	6	HCI002	Cluster1
circ802	0.590316	7	HCI002	Cluster1
circ803	1.76256	1	HCI002	Cluster1
circ804	1.43942	1	HCI002	Cluster1
circ805	0.590316	1	HCI002	Cluster1
circ806	1.43942	1	HCI002	Cluster1
circ807	1.89189	1	HCI002	Cluster1
circ808	1.2686	28	HCI002	Cluster1
circ809	0.616242	1	HCI002	Cluster1
circ810	0.616242	62	HCI002	Cluster1
circ811	0.616242	2	HCI002	Cluster1
circ812	2.3017	9	HCI002	Cluster1
circ813	0.525693	1	HCI002	Cluster1
circ814	2.15268	1	HCI002	Cluster1
circ815	1.76497	1	HCI002	Cluster1
circ816	2.09004	1	HCI002	Cluster1
circ817	0.535632	7	HCI002	Cluster1
circ818	1.78502	19	HCI002	Cluster1
circ819	1.99833	1	HCI002	Cluster1
circ820	1.89735	6	HCI002	Cluster1
circ821	1.78502	1	HCI002	Cluster1
circ822	2.25154	1	HCI002	Cluster1
circ823	1.51351	1	HCI002	Cluster1
circ824	1.51351	1	HCI002	Cluster1
circ825	0.88255	1	HCI002	Cluster1
circ826	1.47638	1	HCI002	Cluster1
circ827	1.30878	62	HCI002	Cluster1
circ828	0.516062	3	HCI002	Cluster1
circ829	0.516062	1	HCI002	Cluster1
circ830	0.516062	1	HCI002	Cluster1
circ831	1.61988	1	HCI002	Cluster1
circ832	1.47638	1	HCI002	Cluster1
circ833	0.516062	1	HCI002	Cluster1
circ834	0.516062	1	HCI002	Cluster1
circ835	0.85477	1	HCI002	Cluster1
circ836	0.516062	1	HCI002	Cluster1
circ837	0.516062	1	HCI002	Cluster1
circ838	0.85477	1	HCI002	Cluster1
circ839	1.61988	1	HCI002	Cluster1
circ840	1.10732	1	HCI002	Cluster1
circ841	1.00881	2	HCI002	Cluster1
circ842	1.00881	5	HCI002	Cluster1
circ843	1.50066	1	HCI002	Cluster1
circ844	2.70275	1	HCI002	Cluster1
circ845	3.00275	1	HCI002	Cluster1
circ846	2.35806	1	HCI002	Cluster1
circ847	1.82781	1	HCI002	Cluster1
circ848	2.35806	1	HCI002	Cluster1
circ849	2.57875	1	HCI002	Cluster1
circ850	2.3235	1	HCI002LU	Cluster1
circ851	0.535652	7	HCI002LU	Cluster1
circ852	0.535652	5	HCI002LU	Cluster1
circ853	1.34397	2	HCI002LU	Cluster1
circ854	1.65849	1	HCI002LU	Cluster1
circ855	0.535652	1	HCI002LU	Cluster1
circ856	2.45345	1	HCI002LU	Cluster1
circ857	0.577646	1	HCI002	Cluster1
circ858	0.941442	10	HCI002	Cluster1
circ859	0.577646	11	HCI002	Cluster1
circ860	1.41764	2	HCI002	Cluster1
circ861	1.20762	1	HCI002	Cluster1
circ862	2.34008	1	HCI002	Cluster1
circ863	1.2656	2	HCI002	Cluster1
circ864	1.65671	1	HCI002	Cluster1
circ865	1.48016	1	HCI002	Cluster1
circ866	1.2656	1	HCI002	Cluster1
circ867	1.65671	1	HCI002	Cluster1
circ868	2.05619	1	HCI002	Cluster1
circ869	1.18541	1	HCI002	Cluster1
circ870	2.07284	62	HCI002	Cluster1
circ871	2.16554	1	HCI002	Cluster1
circ872	1.40799	2	HCI002	Cluster1
circ873	2.16554	1	HCI002	Cluster1
circ874	0.572068	1	HCI002	Cluster1
circ875	1.40799	1	HCI002	Cluster1
circ876	1.40799	1	HCI002	Cluster1
circ877	1.40799	1	HCI002	Cluster1
circ878	2.16554	2	HCI002	Cluster1
circ879	1.92377	3	HCI002	Cluster1
circ880	1.36695	62	HCI002	Cluster1
circ881	3.03172	9	HCI002	Cluster1
circ882	2.20158	2	HCI002	Cluster1
circ883	0.900847	1	HCI002	Cluster1
circ884	1.53777	1	HCI002	Cluster1
circ885	2.20158	1	HCI002	Cluster1
circ886	1.36695	1	HCI002	Cluster1
circ887	0.501553	6	HCI002	Cluster1
circ888	0.501553	28	HCI002	Cluster1
circ889	1.08311	19	HCI002	Cluster1
circ890	0.834025	1	HCI002	Cluster1
circ891	1.28236	1	HCI002	Cluster1
circ892	1.08311	1	HCI002	Cluster1
circ893	0.501553	1	HCI002	Cluster1
circ894	1.59081	1	HCI002	Cluster1
circ895	1.44843	2	HCI002	Cluster1
circ896	1.58349	62	HCI002	Cluster1
circ897	1.20092	2	HCI002	Cluster1
circ898	0.573456	1	HCI002	Cluster1
circ899	0.935614	1	HCI002	Cluster1
circ900	1.47941	62	HCI002	Cluster1
circ901	1.65592	9	HCI002	Cluster1
circ902	2.83932	10	HCI002	Cluster1
circ903	0.613879	1	HCI002	Cluster1
circ904	1.2649	1	HCI002	Cluster1
circ905	2.33442	1	HCI002	Cluster1
circ906	2.05164	1	HCI002	Cluster1
circ907	1.30042	19	HCI002	Cluster1
circ908	0.848194	8	HCI002	Cluster1
circ909	1.84715	1	HCI002	Cluster1
circ910	0.848194	1	HCI002	Cluster1
circ911	0.848194	1	HCI002	Cluster1
circ912	1.09966	1	HCI002	Cluster1
circ913	0.511453	1	HCI002	Cluster1
circ914	1.73589	1	HCI002	Cluster1
circ915	2.48676	3	HCI002	Cluster1
circ916	1.68805	19	HCI002	Cluster1
circ917	1.16454	62	HCI002	Cluster1
circ918	0.550902	12	HCI002	Cluster1
circ919	3.10502	6	HCI002	Cluster1
circ920	0.90407	1	HCI002	Cluster1
circ921	0.550902	1	HCI002	Cluster1
circ922	2.12204	1	HCI002	Cluster1
circ923	0.90407	1	HCI002	Cluster1
circ924	2.2064	1	HCI002	Cluster1
circ925	2.48676	1	HCI002	Cluster1
circ926	0.845537	19	HCI002	Cluster1
circ927	1.46397	62	HCI002	Cluster1
circ928	0.509594	3	HCI002	Cluster1
circ929	2.45392	1	HCI002	Cluster1
circ930	1.09656	1	HCI002	Cluster1
circ931	0.509594	1	HCI002	Cluster1
circ932	1.94327	1	HCI002	Cluster1
circ933	1.29704	1	HCI002	Cluster1
circ934	2.0342	1	HCI002	Cluster1
circ935	0.890715	1	HCI002LU	Cluster1
circ936	0.890715	3	HCI002LU	Cluster1
circ937	0.890715	28	HCI002LU	Cluster1
circ938	1.35422	62	HCI002LU	Cluster1
circ939	1.35422	9	HCI002LU	Cluster1
circ940	1.35422	1	HCI002LU	Cluster1
circ941	2.46611	1	HCI002LU	Cluster1
circ942	1.90917	1	HCI002LU	Cluster1
circ943	0.890715	1	HCI002LU	Cluster1
circ944	2.46611	1	HCI002LU	Cluster1
circ945	0.890715	1	HCI002LU	Cluster1
circ946	0.53872	2	HCI002LU	Cluster1
circ947	0.53872	11	HCI002LU	Cluster1
circ948	0.53872	1	HCI002LU	Cluster1
circ949	2.00476	2	HCI002LU	Cluster1
circ950	1.34944	1	HCI002LU	Cluster1
circ951	2.62819	1	HCI002LU	Cluster1
circ952	0.886913	1	HCI002LU	Cluster1
circ953	3.04389	1	HCI002LU	Cluster1
circ954	2.18064	1	HCI002LU	Cluster1
circ955	1.94381	19	HCI002LU	Cluster1
circ956	0.509845	7	HCI002LU	Cluster1
circ957	2.1181	2	HCI002LU	Cluster1
circ958	1.60747	1	HCI002LU	Cluster1
circ959	2.45449	1	HCI002LU	Cluster1
circ960	2.26648	1	HCI002LU	Cluster1
circ961	2.19504	1	HCI002LU	Cluster1
circ962	1.73258	2	HCI002LU	Cluster1
circ963	0.509845	1	HCI002LU	Cluster1
circ964	0.528544	11	HCI002	Cluster1
circ965	1.50014	1	HCI002	Cluster1
circ966	2.07501	1	HCI002	Cluster1
circ967	1.50014	1	HCI002	Cluster1
circ968	2.37495	1	HCI002	Cluster1
circ969	0.538187	6	HCI002	Cluster1
circ970	1.66343	10	HCI002	Cluster1
circ971	0.538187	2	HCI002	Cluster1
circ972	1.90258	1	HCI002	Cluster1
circ973	1.14381	1	HCI002	Cluster1
circ974	1.79014	1	HCI002	Cluster1
circ975	2.09544	1	HCI002	Cluster1
circ976	1.14381	1	HCI002	Cluster1
circ977	2.1795	1	HCI002	Cluster1
circ978	1.15345	28	HCI002	Cluster1
circ979	1.35896	62	HCI002	Cluster1
circ980	0.894483	8	HCI002	Cluster1
circ981	1.15345	2	HCI002	Cluster1
circ982	0.894483	1	HCI002	Cluster1
circ983	2.10783	1	HCI002	Cluster1
circ984	1.56959	28	HCI002	Cluster1
circ985	0.924998	9	HCI002	Cluster1
circ986	0.924998	2	HCI002	Cluster1
circ987	0.565843	2	HCI002	Cluster1
circ988	1.84475	1	HCI002	Cluster1
circ989	1.56959	1	HCI002	Cluster1
circ990	2.57831	1	HCI002	Cluster1
circ991	1.7166	1	HCI002	Cluster1
circ992	1.50025	1	HCI002	Cluster1
circ993	1.77086	1	HCI002	Cluster1
circ994	1.12807	1	HCI002	Cluster1
circ995	1.1075	6	HCI002	Cluster1
circ996	1.30898	62	HCI002	Cluster1
circ997	1.1075	12	HCI002	Cluster1
circ998	0.854925	10	HCI002	Cluster1
circ999	1.6201	1	HCI002	Cluster1
circ1000	1.1075	1	HCI002	Cluster1
circ1001	1.1075	1	HCI002	Cluster1
circ1002	1.47659	1	HCI002	Cluster1
circ1003	0.483236	7	HCI002	Cluster1
circ1004	0.807647	62	HCI002	Cluster1
circ1005	0.483236	2	HCI002	Cluster1
circ1006	0.483236	7	HCI002	Cluster1
circ1007	0.483236	1	HCI002	Cluster1
circ1008	1.24854	1	HCI002	Cluster1
circ1009	1.0522	1	HCI002	Cluster1
circ1010	1.0522	1	HCI002	Cluster1
circ1011	0.483236	1	HCI002	Cluster1
circ1012	0.483236	1	HCI002	Cluster1
circ1013	1.12322	6	HCI002	Cluster1
circ1014	0.868424	62	HCI002	Cluster1
circ1015	0.868424	6	HCI002	Cluster1
circ1016	1.87681	1	HCI002	Cluster1
circ1017	0.525661	2	HCI002	Cluster1
circ1018	0.868424	1	HCI002	Cluster1
circ1019	1.97743	1	HCI002	Cluster1
circ1020	0.868424	1	HCI002	Cluster1
circ1021	0.525661	1	HCI002	Cluster1
circ1022	1.12322	1	HCI002	Cluster1
circ1023	0.868424	1	HCI002	Cluster1
circ1024	0.868424	3	HCI002	Cluster1
circ1025	1.87681	1	HCI002	Cluster1
circ1026	1.12322	1	HCI002	Cluster1
circ1027	1.42352	62	HCI002	Cluster1
circ1028	1.21307	1	HCI002	Cluster1
circ1029	1.87419	1	HCI002	Cluster1
circ1030	1.5973	1	HCI002	Cluster1
circ1031	2.41976	1	HCI002	Cluster1
circ1032	1.73365	10	HCI002	Cluster1
circ1033	0.510363	11	HCI002	Cluster1
circ1034	0.510363	1	HCI002	Cluster1
circ1035	1.46545	1	HCI002	Cluster1
circ1036	1.04784	5	HCI002	Cluster1
circ1037	0.655311	2	HCI002	Cluster1
circ1038	3.50858	3	HCI002	Cluster1
circ1039	0.655311	1	HCI002	Cluster1
circ1040	0.655311	1	HCI002	Cluster1
circ1041	1.07639	28	HCI002	Cluster1
circ1042	1.70708	1	HCI002	Cluster1
circ1043	1.91725	1	HCI002	Cluster1
circ1044	0.497553	3	HCI002	Cluster1
circ1045	1.58272	1	HCI002	Cluster1
circ1046	1.58272	1	HCI002	Cluster1
circ1047	2.07128	1	HCI002	Cluster1
circ1048	2.07128	62	HCI002	Cluster1
circ1049	2.17496	7	HCI002	Cluster1
circ1050	0.624265	4	HCI002	Cluster1
circ1051	1.82475	1	HCI002	Cluster1
circ1052	1.49683	1	HCI002	Cluster1
circ1053	2.75601	1	HCI002	Cluster1
circ1054	2.07128	1	HCI002	Cluster1
circ1055	1.28111	1	HCI002	Cluster1
circ1056	1.82475	1	HCI002	Cluster1
circ1057	0.624265	1	HCI002	Cluster1
circ1058	1.28111	1	HCI002	Cluster1
circ1059	1.00567	1	HCI002	Cluster1
circ1060	2.26669	8	HCI002	Cluster1
circ1061	1.67217	28	HCI002	Cluster1
circ1062	2.01297	3	HCI002	Cluster1
circ1063	1.15116	62	HCI002	Cluster1
circ1064	0.892503	1	HCI002	Cluster1
circ1065	0.892503	1	HCI002	Cluster1
circ1066	1.52673	1	HCI002	Cluster1
circ1067	2.10489	1	HCI002	Cluster1
circ1068	1.67217	1	HCI002	Cluster1
circ1069	0.542682	1	HCI002	Cluster1
circ1070	1.78286	8	HCI002	Cluster1
circ1071	0.534559	6	HCI002	Cluster1
circ1072	1.89515	62	HCI002	Cluster1
circ1073	2.56601	1	HCI002	Cluster1
circ1074	2.08778	1	HCI002	Cluster1
circ1075	0.534559	1	HCI002	Cluster1
circ1076	1.99609	1	HCI002	Cluster1
circ1077	0.881033	2	HCI002	Cluster1
circ1078	0.881033	1	HCI002	Cluster1
circ1079	0.58866	8	HCI002	Cluster1
circ1080	0.95672	6	HCI002	Cluster1
circ1081	1.61101	19	HCI002	Cluster1
circ1082	0.95672	1	HCI002	Cluster1
circ1083	1.88874	1	HCI002	Cluster1
circ1084	0.95672	1	HCI002	Cluster1
circ1085	1.88874	1	HCI002	Cluster1
circ1086	2.64154	2	HCI002	Cluster1
circ1087	0.595908	6	HCI002	Cluster1
circ1088	2.75138	1	HCI002	Cluster1
circ1089	2.12012	1	HCI002	Cluster1
circ1090	1.77293	1	HCI002	Cluster1
circ1091	1.34104	1	HCI002LU	Cluster1
circ1092	0.880255	3	HCI002LU	Cluster1
circ1093	0.534009	1	HCI002LU	Cluster1
circ1094	2.61766	1	HCI002LU	Cluster1
circ1095	2.66788	1	HCI002LU	Cluster1
circ1096	0.532711	1	HCI002	Cluster1
circ1097	0.878418	1	HCI002	Cluster1
circ1098	0.532711	1	HCI002	Cluster1
circ1099	0.532711	1	HCI002	Cluster1
circ1100	0.560249	1	HCI002	Cluster2
circ1101	0.854913	9	HCI002	Cluster2
circ1102	0.854913	1	HCI002	Cluster2
circ1103	0.516162	1	HCI002	Cluster2
circ1104	1.95731	1	HCI002	Cluster2
circ1105	1.30896	2	HCI002	Cluster2
circ1106	2.04845	1	HCI002	Cluster2
circ1107	0.516162	1	HCI002	Cluster2
circ1108	1.10749	1	HCI002	Cluster2
circ1109	2.04845	1	HCI002	Cluster2
circ1110	1.47657	1	HCI002	Cluster2
circ1111	2.25983	65	HCI002LU	Cluster2
circ1112	1.14593	10	HCI002LU	Cluster2
circ1113	1.14593	1	HCI002LU	Cluster2
circ1114	1.35079	1	HCI002LU	Cluster2
circ1115	0.539484	2	HCI002LU	Cluster2
circ1116	0.539484	1	HCI002LU	Cluster2
circ1117	1.52074	1	HCI002LU	Cluster2
circ1118	1.44896	3	HCI002	Cluster2
circ1119	2.01721	10	HCI002	Cluster2
circ1120	1.90251	19	HCI002	Cluster2
circ1121	1.77292	1	HCI002	Cluster2
circ1122	1.624	1	HCI002	Cluster2
circ1123	1.44896	1	HCI002	Cluster2
circ1124	1.61292	3	HCI002	Cluster2
circ1125	3.16823	1	HCI002	Cluster2
circ1126	2.56897	1	HCI002	Cluster2
circ1127	0.631958	10	HCI002	Cluster2
circ1128	1.27029	11	BC05	Cluster2
circ1129	1.27029	1	BC05	Cluster2
circ1130	1.81218	5	BC05	Cluster2
circ1131	2.25546	4	BC05	Cluster2
circ1132	2.05818	10	BC05	Cluster2
circ1133	0.617327	20	BC05	Cluster2
circ1134	0.996186	3	BC05	Cluster2
circ1135	1.27029	6	BC05	Cluster2
circ1136	0.617327	2	BC05	Cluster2
circ1137	2.49333	2	BC05	Cluster2
circ1138	1.662	1	BC05	Cluster2
circ1139	0.617327	1	BC05	Cluster2
circ1140	0.617327	1	BC05	Cluster2
circ1141	0.617327	1	BC05	Cluster2
circ1142	1.81218	1	BC05	Cluster2
circ1143	1.94273	1	BC05	Cluster2
circ1144	1.94273	1	BC05	Cluster2
circ1145	0.617327	1	BC05	Cluster2
circ1146	0.617327	1	BC05	Cluster2
circ1147	0.617327	1	BC05	Cluster2
circ1148	1.662	1	BC05	Cluster2
circ1149	1.94273	1	BC05	Cluster2
circ1150	1.75096	33	HCI002	Cluster2
circ1151	1.11188	5	HCI002	Cluster2
circ1152	1.11188	1	HCI002	Cluster2
circ1153	0.85868	1	HCI002	Cluster2
circ1154	0.804147	3	HCI002LU	Cluster2
circ1155	0.480816	20	HCI002LU	Cluster2
circ1156	2.05301	1	HCI002LU	Cluster2
circ1157	0.804147	1	HCI002LU	Cluster2
circ1158	1.24403	1	HCI002LU	Cluster2
circ1159	0.480816	1	HCI002LU	Cluster2
circ1160	0.804147	1	HCI002LU	Cluster2
circ1161	0.804147	1	HCI002LU	Cluster2
circ1162	0.804147	1	HCI002LU	Cluster2
circ1163	0.480816	2	HCI002LU	Cluster2
circ1164	1.4078	1	HCI002LU	Cluster2
circ1165	0.970025	9	HCI002	Cluster2
circ1166	2.21812	1	HCI002	Cluster2
circ1167	0.970025	2	HCI002	Cluster2
circ1168	1.45302	1	HCI002	Cluster2
circ1169	1.77733	1	HCI002	Cluster2
circ1170	1.77733	1	HCI002	Cluster2
circ1171	2.90137	1	HCI002	Cluster2
circ1172	0.970025	1	HCI002	Cluster2
circ1173	3.30451	11	BC05	Cluster2
circ1174	1.65469	2	BC05	Cluster2
circ1175	0.613181	2	BC05	Cluster2
circ1176	0.990503	4	BC05	Cluster2
circ1177	0.613181	1	BC05	Cluster2
circ1178	0.613181	1	BC05	Cluster2
circ1179	3.97913	1	BC05	Cluster2
circ1180	2.05032	1	BC05	Cluster2
circ1181	2.1537	1	BC05	Cluster2
circ1182	3.6438	1	BC05	Cluster2
circ1183	2.83788	1	BC05	Cluster2
circ1184	0.613181	1	BC05	Cluster2
circ1185	3.27294	2	BC05	Cluster2
circ1186	1.935	1	BC05	Cluster2
circ1187	0.613181	1	BC05	Cluster2
circ1188	1.35037	3	HCI002	Cluster2
circ1189	2.00585	1	HCI002	Cluster2
circ1190	2.00585	1	HCI002	Cluster2
circ1191	1.14554	1	HCI002	Cluster2
circ1192	2.25931	1	HCI002	Cluster2
circ1193	0.539244	1	HCI002	Cluster2
circ1194	1.14554	1	HCI002	Cluster2
circ1195	1.7038	19	HCI002	Cluster2
circ1196	1.17785	65	HCI002	Cluster2
circ1197	0.55912	2	HCI002	Cluster2
circ1198	1.7038	8	HCI002	Cluster2
circ1199	1.83161	1	HCI002	Cluster2
circ1200	1.55723	1	HCI002	Cluster2
circ1201	1.17785	1	HCI002	Cluster2
circ1202	1.94492	1	HCI002	Cluster2
circ1203	1.55723	1	HCI002	Cluster2
circ1204	1.45306	1	HCI002	Cluster2
circ1205	1.24044	1	HCI002	Cluster2
circ1206	2.12482	1	HCI002	Cluster2
circ1207	1.24044	3	HCI002	Cluster2
circ1208	1.24044	1	HCI002	Cluster2
circ1209	0.970051	1	HCI002	Cluster2
circ1210	1.45306	1	HCI002	Cluster2
circ1211	0.598309	1	HCI002	Cluster2
circ1212	1.90706	1	HCI002	Cluster2
circ1213	0.924108	5	BC05	Cluster2
circ1214	4.57981	9	BC05	Cluster2
circ1215	1.56842	1	BC05	Cluster2
circ1216	0.924108	1	BC05	Cluster2
circ1217	3.16945	19	BC05	Cluster2
circ1218	1.39606	4	BC05	Cluster2
circ1219	1.18767	1	BC05	Cluster2
circ1220	0.924108	2	BC05	Cluster2
circ1221	0.565206	1	BC05	Cluster2
circ1222	2.51747	1	BC05	Cluster2
circ1223	1.56842	1	BC05	Cluster2
circ1224	2.78478	1	BC05	Cluster2
circ1225	2.68625	1	BC05	Cluster2
circ1226	0.565206	1	BC05	Cluster2
circ1227	1.39606	1	BC05	Cluster2
circ1228	2.3867	1	BC05	Cluster2
circ1229	0.924108	1	BC05	Cluster2
circ1230	1.56842	1	BC05	Cluster2
circ1231	2.05902	1	BC05	Cluster2
circ1232	3.34474	1	BC05	Cluster2
circ1233	0.565206	1	BC05	Cluster2
circ1234	2.31429	1	BC05	Cluster2
circ1235	1.19006	65	HCI002LU	Cluster2
circ1236	0.926179	1	HCI002LU	Cluster2
circ1237	2.59007	1	HCI002	Cluster2
circ1238	1.78084	33	HCI002LU	Cluster2
circ1239	0.533552	3	HCI002LU	Cluster2
circ1240	2.24704	9	HCI002LU	Cluster2
circ1241	0.533552	2	HCI002LU	Cluster2
circ1242	0.533552	2	HCI002LU	Cluster2
circ1243	1.78084	1	HCI002LU	Cluster2
circ1244	1.78084	1	HCI002LU	Cluster2
circ1245	1.78084	1	HCI002LU	Cluster2
circ1246	1.13621	1	HCI002LU	Cluster2
circ1247	1.13621	1	HCI002LU	Cluster2
circ1248	0.628563	1	HCI002	Cluster2
circ1249	1.01154	1	HCI002	Cluster2
circ1250	2.86923	1	HCI002	Cluster2
circ1251	1.28778	1	HCI002	Cluster2
circ1252	2.18315	1	HCI002	Cluster2
circ1253	2.56724	1	HCI002	Cluster2
circ1254	1.14395	65	HCI002	Cluster2
circ1255	0.727339	1	HCI002	Cluster2
circ1256	1.38866	1	HCI002LU	Cluster2
circ1257	2.37776	11	HCI002LU	Cluster2
circ1258	1.38866	5	HCI002LU	Cluster2
circ1259	0.918183	2	HCI002LU	Cluster2
circ1260	0.918183	1	HCI002LU	Cluster2
circ1261	0.918183	1	HCI002LU	Cluster2
circ1262	0.918183	1	HCI002LU	Cluster2
circ1263	2.30542	1	HCI002LU	Cluster2
circ1264	1.83523	2	HCI002LU	Cluster2
circ1265	0.918183	1	HCI002LU	Cluster2
circ1266	1.56063	1	HCI002LU	Cluster2
circ1267	1.70733	1	HCI002LU	Cluster2
circ1268	1.83523	1	HCI002LU	Cluster2
circ1269	1.5347	4	HCI002	Cluster2
circ1270	1.68044	33	HCI002	Cluster2
circ1271	0.898524	65	HCI002	Cluster2
circ1272	1.36404	10	HCI002	Cluster2
circ1273	0.898524	9	HCI002	Cluster2
circ1274	1.36404	1	HCI002	Cluster2
circ1275	1.68044	1	HCI002	Cluster2
circ1276	0.546958	3	HCI002	Cluster2
circ1277	1.15813	1	HCI002	Cluster2
circ1278	1.36107	3	HCI002	Cluster2
circ1279	0.545282	9	HCI002	Cluster2
circ1280	3.84961	5	HCI002	Cluster2
circ1281	2.18708	1	HCI002LU	Cluster2
circ1282	1.09101	11	HCI002LU	Cluster2
circ1283	0.506272	13	HCI002LU	Cluster2
circ1284	0.840786	1	HCI002LU	Cluster2
circ1285	1.45756	1	HCI002LU	Cluster2
circ1286	1.7252	1	HCI002LU	Cluster2
circ1287	1.93613	1	HCI002LU	Cluster2
circ1288	1.49004	19	HCI002	Cluster2
circ1289	0.620208	2	HCI002	Cluster2
circ1290	0.620208	1	HCI002	Cluster2
circ1291	1.00013	1	HCI002	Cluster2
circ1292	1.66706	1	HCI002	Cluster2
circ1293	2.49906	1	HCI002	Cluster2
circ1294	0.561051	5	HCI002	Cluster2
circ1295	1.56079	65	HCI002	Cluster2
circ1296	0.9183	2	HCI002	Cluster2
circ1297	0.9183	8	HCI002	Cluster2
circ1298	1.70749	1	HCI002	Cluster2
circ1299	1.38881	1	HCI002	Cluster2
circ1300	1.56079	1	HCI002	Cluster2
circ1301	1.83539	1	HCI002	Cluster2
circ1302	1.23552	5	HCI002	Cluster2
circ1303	1.03154	11	BC05	Cluster2
circ1304	4.2934	10	BC05	Cluster2
circ1305	2.79397	1	BC05	Cluster2
circ1306	2.30527	5	BC05	Cluster2
circ1307	3.63786	8	BC05	Cluster2
circ1308	0.643269	2	BC05	Cluster2
circ1309	1.03154	3	BC05	Cluster2
circ1310	1.31051	2	BC05	Cluster2
circ1311	1.03154	1	BC05	Cluster2
circ1312	1.03154	1	BC05	Cluster2
circ1313	5.42748	4	BC05	Cluster2
circ1314	3.8118	1	BC05	Cluster2
circ1315	4.18956	1	BC05	Cluster2
circ1316	4.07367	1	BC05	Cluster2
circ1317	4.78124	1	BC05	Cluster2
circ1318	3.0378	1	BC05	Cluster2
circ1319	0.880527	65	HCI010LN	Cluster2
circ1320	0.880527	1	HCI010LN	Cluster2
circ1321	0.880527	1	HCI010LN	Cluster2
circ1322	1.13727	1	HCI010LN	Cluster2
circ1323	0.534201	1	HCI010LN	Cluster2
circ1324	1.51082	1	HCI010LN	Cluster2
circ1325	1.08064	10	HCI002	Cluster2
circ1326	1.92274	10	HCI002	Cluster2
circ1327	0.500081	6	HCI002	Cluster2
circ1328	1.44557	5	HCI002	Cluster2
circ1329	2.24444	1	HCI002	Cluster2
circ1330	1.08064	13	HCI002	Cluster2
circ1331	1.08064	2	HCI002	Cluster2
circ1332	0.500081	1	HCI002	Cluster2
circ1333	2.37331	1	HCI002	Cluster2
circ1334	1.44557	1	HCI002	Cluster2
circ1335	1.71235	1	HCI002	Cluster2
circ1336	0.831913	1	HCI002	Cluster2
circ1337	0.831913	1	HCI002	Cluster2
circ1338	1.44557	1	HCI002	Cluster2
circ1339	2.17319	1	HCI002	Cluster2
circ1340	2.01338	1	HCI002	Cluster2
circ1341	1.44557	1	HCI002	Cluster2
circ1342	1.87842	1	HCI002	Cluster2
circ1343	1.99266	1	HCI002	Cluster2
circ1344	1.478	19	HCI002LU	Cluster2
circ1345	0.516909	5	HCI002LU	Cluster2
circ1346	1.85859	3	HCI002LU	Cluster2
circ1347	0.855978	5	HCI002LU	Cluster2
circ1348	0.516909	1	HCI002LU	Cluster2
circ1349	3.00286	2	BC05	Cluster2
circ1350	1.71522	6	BC05	Cluster2
circ1351	1.31768	7	BC05	Cluster2
circ1352	0.647929	4	BC05	Cluster2
circ1353	2.40038	1	BC05	Cluster2
circ1354	3.20685	1	BC05	Cluster2
circ1355	2.90799	1	BC05	Cluster2
circ1356	1.31768	1	BC05	Cluster2
circ1357	1.03786	1	BC05	Cluster2
circ1358	4.60878	1	BC05	Cluster2
circ1359	1.53607	1	BC05	Cluster2
circ1360	3.04712	1	BC05	Cluster2
circ1361	0.647929	1	BC05	Cluster2
circ1362	2.24311	20	BC05	Cluster2
circ1363	0.568541	1	BC05	Cluster2
circ1364	2.83788	3	BC05	Cluster2
circ1365	0.928763	1	BC05	Cluster2
circ1366	3.67083	1	BC05	Cluster2
circ1367	0.568541	1	BC05	Cluster2
circ1368	1.72172	1	BC05	Cluster2
circ1369	0.928763	1	BC05	Cluster2
circ1370	3.17683	1	BC05	Cluster2
circ1371	0.568541	1	BC05	Cluster2
circ1372	1.19303	1	BC05	Cluster2
circ1373	2.06575	1	BC05	Cluster2
circ1374	1.57452	1	BC05	Cluster2
circ1375	1.96368	1	BC05	Cluster2
circ1376	3.29707	1	BC05	Cluster2
circ1377	0.928763	2	BC05	Cluster2
circ1378	2.15835	1	BC05	Cluster2
circ1379	3.23876	1	BC05	Cluster2
circ1380	3.04013	1	BC05	Cluster2
circ1381	3.02972	8	BC05	Cluster2
circ1382	1.08827	6	BC05	Cluster2
circ1383	3.7225	1	BC05	Cluster2
circ1384	2.06585	2	BC05	Cluster2
circ1385	3.769	19	BC05	Cluster2
circ1386	3.28087	2	BC05	Cluster2
circ1387	0.685404	1	BC05	Cluster2
circ1388	0.685404	1	BC05	Cluster2
circ1389	0.685404	1	BC05	Cluster2
circ1390	1.08827	1	BC05	Cluster2
circ1391	1.59702	1	BC05	Cluster2
circ1392	3.79146	1	BC05	Cluster2
circ1393	3.12063	1	BC05	Cluster2
circ1394	1.77882	1	BC05	Cluster2
circ1395	2.81859	1	BC05	Cluster2
circ1396	2.55061	1	BC05	Cluster2
circ1397	3.12063	2	BC05	Cluster2
circ1398	1.08827	1	BC05	Cluster2
circ1399	3.54025	1	BC05	Cluster2
circ1400	1.9326	1	BC05	Cluster2
circ1401	2.18342	1	BC05	Cluster2
circ1402	1.08827	1	BC05	Cluster2
circ1403	1.9326	1	BC05	Cluster2
circ1404	1.77882	1	BC05	Cluster2
circ1405	1.31335	33	HCI002LU	Cluster2
circ1406	1.11151	65	HCI002LU	Cluster2
circ1407	0.858366	3	HCI002LU	Cluster2
circ1408	1.48121	1	HCI002LU	Cluster2
circ1409	1.31335	1	HCI002LU	Cluster2
circ1410	0.978692	1	HCI002	Cluster2
circ1411	2.03391	1	HCI002	Cluster2
circ1412	0.604582	1	HCI002	Cluster2
circ1413	1.78891	2	HCI002	Cluster2
circ1414	1.29731	33	HCI002	Cluster2
circ1415	1.01992	65	HCI002	Cluster2
circ1416	1.29731	10	HCI002	Cluster2
circ1417	1.69238	1	HCI002	Cluster2
circ1418	2.34153	1	HCI002LU	Cluster2
circ1419	0.578352	1	HCI002LU	Cluster2
circ1420	0.578352	65	HCI002LU	Cluster2
circ1421	1.20875	5	HCI002LU	Cluster2
circ1422	0.942424	1	HCI002LU	Cluster2
circ1423	1.41886	1	HCI002LU	Cluster2
circ1424	2.17826	1	HCI002LU	Cluster2
circ1425	1.41886	1	HCI002LU	Cluster2
circ1426	1.20875	1	HCI002LU	Cluster2
circ1427	1.98346	1	HCI002	Cluster2
circ1428	1.98346	2	HCI002	Cluster2
circ1429	0.549958	2	HCI002	Cluster2
circ1430	0.549958	9	HCI002	Cluster2
circ1431	3.44674	5	BC05	Cluster2
circ1432	2.49495	1	BC05	Cluster2
circ1433	1.54906	5	BC05	Cluster2
circ1434	0.554694	2	BC05	Cluster2
circ1435	3.39836	19	BC05	Cluster2
circ1436	1.37767	2	BC05	Cluster2
circ1437	1.93604	1	BC05	Cluster2
circ1438	2.61036	1	BC05	Cluster2
circ1439	1.17069	5	BC05	Cluster2
circ1440	1.37767	1	BC05	Cluster2
circ1441	3.59971	2	BC05	Cluster2
circ1442	0.554694	1	BC05	Cluster2
circ1443	1.82291	1	BC05	Cluster2
circ1444	1.54906	1	BC05	Cluster2
circ1445	1.37767	1	BC05	Cluster2
circ1446	1.17069	1	BC05	Cluster2
circ1447	0.554694	1	BC05	Cluster2
circ1448	0.554694	1	BC05	Cluster2
circ1449	0.554694	1	BC05	Cluster2
circ1450	2.66343	1	BC05	Cluster2
circ1451	0.909394	1	BC05	Cluster2
circ1452	2.34619	5	HCI002	Cluster2
circ1453	0.999678	65	HCI002	Cluster2
circ1454	1.27428	1	HCI002	Cluster2
circ1455	1.81681	1	HCI002	Cluster2
circ1456	0.619879	1	HCI002	Cluster2
circ1457	1.48949	1	HCI002	Cluster2
circ1458	1.94747	1	HCI002	Cluster2
circ1459	1.81681	1	HCI002	Cluster2
circ1460	1.00127	9	HCI002	Cluster2
circ1461	0.621043	1	HCI002	Cluster2
circ1462	1.81892	1	HCI002	Cluster2
circ1463	1.39039	33	HCI002	Cluster2
circ1464	1.39039	65	HCI002	Cluster2
circ1465	2.14488	14	HCI002	Cluster2
circ1466	1.70921	1	HCI002	Cluster2
circ1467	1.83716	1	HCI002	Cluster2
circ1468	1.35176	3	HCI002	Cluster2
circ1469	1.90634	1	HCI002	Cluster2
circ1470	1.35176	1	HCI002	Cluster2
circ1471	0.670257	1	HCI002	Cluster2
circ1472	1.75955	3	HCI002	Cluster2
circ1473	2.0632	3	HCI002	Cluster2
circ1474	3.2479	19	HCI002	Cluster2
circ1475	1.75955	1	HCI002	Cluster2
circ1476	1.63368	1	HCI002	Cluster2
circ1477	0.900357	5	HCI002	Cluster2
circ1478	1.16025	1	HCI002	Cluster2
circ1479	1.8102	1	HCI002	Cluster2
circ1480	0.900357	1	HCI002	Cluster2
circ1481	2.35072	5	HCI002	Cluster2
circ1482	0.54826	1	HCI002	Cluster2
circ1483	1.92307	3	HCI002	Cluster2
circ1484	0.54826	1	HCI002	Cluster2
circ1485	1.16025	2	HCI002	Cluster2
circ1486	0.54826	1	HCI002	Cluster2
circ1487	1.53713	1	HCI002	Cluster2
circ1488	1.53713	1	HCI002	Cluster2
circ1489	1.36634	1	HCI002	Cluster2
circ1490	1.8102	1	HCI002	Cluster2
circ1491	2.20085	1	HCI002	Cluster2
circ1492	1.25269	4	HCI002LU	Cluster2
circ1493	1.05599	2	HCI002LU	Cluster2
circ1494	0.810873	1	HCI002LU	Cluster2
circ1495	0.485468	1	HCI002LU	Cluster2
circ1496	1.05599	1	HCI002LU	Cluster2
circ1497	0.485468	1	HCI002LU	Cluster2
circ1498	1.79167	1	HCI002LU	Cluster2
circ1499	0.810873	1	HCI002LU	Cluster2
circ1500	0.810873	1	HCI002LU	Cluster2
circ1501	0.485468	1	HCI002LU	Cluster2
circ1502	0.810873	1	HCI002LU	Cluster2
circ1503	0.810873	1	HCI002LU	Cluster2
circ1504	1.74001	1	HCI002	Cluster2
circ1505	2.3413	1	HCI002	Cluster2
circ1506	1.48334	9	BC05	Cluster2
circ1507	1.26856	1	BC05	Cluster2
circ1508	2.05608	8	BC05	Cluster2
circ1509	0.994667	2	BC05	Cluster2
circ1510	2.93864	2	BC05	Cluster2
circ1511	0.616219	6	BC05	Cluster2
circ1512	0.616219	1	BC05	Cluster2
circ1513	2.89249	1	BC05	Cluster2
circ1514	1.48334	4	BC05	Cluster2
circ1515	2.98275	1	BC05	Cluster2
circ1516	3.79431	1	BC05	Cluster2
circ1517	3.79431	1	BC05	Cluster2
circ1518	3.37119	1	BC05	Cluster2
circ1519	2.2533	1	BC05	Cluster2
circ1520	2.15955	1	BC05	Cluster2
circ1521	0.616219	1	BC05	Cluster2
circ1522	1.94067	1	BC05	Cluster2
circ1523	0.994667	1	BC05	Cluster2
circ1524	2.33902	1	BC05	Cluster2
circ1525	1.26856	1	BC05	Cluster2
circ1526	0.616219	1	BC05	Cluster2
circ1527	0.994667	1	BC05	Cluster2
circ1528	0.994667	1	BC05	Cluster2
circ1529	2.2533	1	BC05	Cluster2
circ1530	0.616219	1	BC05	Cluster2
circ1531	3.2467	2	BC05	Cluster2
circ1532	1.48334	2	BC05	Cluster2
circ1533	2.34431	20	BC05	Cluster2
circ1534	2.68857	5	BC05	Cluster2
circ1535	0.618915	1	BC05	Cluster2
circ1536	3.37684	1	BC05	Cluster2
circ1537	3.63356	1	BC05	Cluster2
circ1538	1.81506	5	BC05	Cluster2
circ1539	1.27277	4	BC05	Cluster2
circ1540	3.461	2	BC05	Cluster2
circ1541	0.618915	5	BC05	Cluster2
circ1542	3.87391	1	BC05	Cluster2
circ1543	0.998359	1	BC05	Cluster2
circ1544	3.40569	1	BC05	Cluster2
circ1545	2.06119	1	BC05	Cluster2
circ1546	2.62855	1	BC05	Cluster2
circ1547	4.00707	1	BC05	Cluster2
circ1548	0.618915	1	BC05	Cluster2
circ1549	2.94418	1	BC05	Cluster2
circ1550	0.998359	1	BC05	Cluster2
circ1551	0.935578	2	HCI010LN	Cluster2
circ1552	1.41035	65	HCI010LN	Cluster2
circ1553	1.20088	1	HCI010LN	Cluster2
circ1554	1.41035	1	HCI010LN	Cluster2
circ1555	1.41035	1	HCI010LN	Cluster2
circ1556	0.471886	65	HCI010LN	Cluster2
circ1557	1.39006	8	HCI010LN	Cluster2
circ1558	0.471886	1	HCI010LN	Cluster2
circ1559	0.471886	1	HCI010LN	Cluster2
circ1560	1.03284	1	HCI010LN	Cluster2
circ1561	0.471886	1	HCI010LN	Cluster2
circ1562	1.44458	33	HCI002	Cluster2
circ1563	2.01225	5	HCI002	Cluster2
circ1564	0.593337	1	HCI002	Cluster2
circ1565	0.593337	2	HCI002	Cluster2
circ1566	1.89764	1	HCI002	Cluster2
circ1567	0.963188	1	HCI002	Cluster2
circ1568	3.08397	20	BC05	Cluster2
circ1569	1.92229	2	BC05	Cluster2
circ1570	0.981175	2	BC05	Cluster2
circ1571	2.23409	3	BC05	Cluster2
circ1572	0.606388	4	BC05	Cluster2
circ1573	3.79228	19	BC05	Cluster2
circ1574	0.606388	2	BC05	Cluster2
circ1575	2.53948	1	BC05	Cluster2
circ1576	0.606388	5	BC05	Cluster2
circ1577	1.25316	1	BC05	Cluster2
circ1578	0.606388	1	BC05	Cluster2
circ1579	2.03736	1	BC05	Cluster2
circ1580	3.35044	1	BC05	Cluster2
circ1581	1.64267	1	BC05	Cluster2
circ1582	0.606388	1	BC05	Cluster2
circ1583	3.84714	1	BC05	Cluster2
circ1584	3.22605	1	BC05	Cluster2
circ1585	2.03736	1	BC05	Cluster2
circ1586	0.648277	13	BC05	Cluster2
circ1587	3.13087	1	BC05	Cluster2
circ1588	1.31821	1	BC05	Cluster2
circ1589	2.95724	19	BC05	Cluster2
circ1590	0.648277	5	BC05	Cluster2
circ1591	3.00356	1	BC05	Cluster2
circ1592	1.03833	1	BC05	Cluster2
circ1593	0.648277	1	BC05	Cluster2
circ1594	2.55406	1	BC05	Cluster2
circ1595	1.31821	1	BC05	Cluster2
circ1596	2.74701	1	BC05	Cluster2
circ1597	2.11601	1	BC05	Cluster2
circ1598	4.34011	1	BC05	Cluster2
circ1599	1.86771	2	BC05	Cluster2
circ1600	3.76034	1	BC05	Cluster2
circ1601	2.23792	6	BC05	Cluster2
circ1602	2.47536	2	BC05	Cluster2
circ1603	0.608343	1	BC05	Cluster2
circ1604	1.25623	1	BC05	Cluster2
circ1605	2.14435	1	BC05	Cluster2
circ1606	2.92236	1	BC05	Cluster2
circ1607	2.72363	1	BC05	Cluster2
circ1608	1.64614	1	BC05	Cluster2
circ1609	2.92236	1	BC05	Cluster2
circ1610	2.82792	1	BC05	Cluster2
circ1611	1.7958	1	BC05	Cluster2
circ1612	3.58823	1	BC05	Cluster2
circ1613	3.79648	1	BC05	Cluster2
circ1614	1.78395	19	HCI002	Cluster2
circ1615	2.71035	65	HCI002	Cluster2
circ1616	2.81455	1	HCI002	Cluster2
circ1617	2.31067	1	HCI002	Cluster2
circ1618	2.4255	4	HCI002	Cluster2
circ1619	1.7505	9	HCI002	Cluster2
circ1620	1.87953	8	HCI002	Cluster2
circ1621	1.99379	2	HCI002	Cluster2
circ1622	3.03605	1	HCI002	Cluster2
circ1623	1.74474	5	HCI002	Cluster2
circ1624	1.2126	65	HCI002	Cluster2
circ1625	0.580762	1	HCI002	Cluster2
circ1626	0.945772	1	HCI002	Cluster2
circ1627	0.580762	1	HCI002	Cluster2
circ1628	1.2126	3	HCI002	Cluster2
circ1629	1.2126	1	HCI002	Cluster2
circ1630	0.580762	1	HCI002	Cluster2
circ1631	0.945772	1	HCI002	Cluster2
circ1632	0.874138	10	HCI002	Cluster2
circ1633	1.64682	33	HCI002	Cluster2
circ1634	0.529689	5	HCI002	Cluster2
circ1635	1.77306	1	HCI002	Cluster2
circ1636	0.529689	1	HCI002	Cluster2
circ1637	1.21853	4	HCI002	Cluster2
circ1638	2.4946	1	HCI002	Cluster2
circ1639	0.584485	7	HCI002	Cluster2
circ1640	0.584485	1	HCI002	Cluster2
circ1641	1.88076	2	HCI002	Cluster2
circ1642	0.950937	1	HCI002	Cluster2
circ1643	1.60349	1	HCI002	Cluster2
circ1644	2.0976	1	HCI002	Cluster2
circ1645	1.60349	1	HCI002	Cluster2
circ1646	0.950937	1	HCI002	Cluster2
circ1647	1.78612	10	HCI002	Cluster2
circ1648	0.536182	2	HCI002	Cluster2
circ1649	1.14052	8	HCI002	Cluster2
circ1650	1.14052	1	HCI002	Cluster2
circ1651	1.51454	1	HCI002	Cluster2
circ1652	0.883328	1	HCI002	Cluster2
circ1653	0.883328	1	HCI002	Cluster2
circ1654	1.11736	5	HCI002	Cluster2
circ1655	2.14494	3	HCI002	Cluster2
circ1656	1.6319	2	HCI002	Cluster2
circ1657	0.522118	1	HCI002	Cluster2
circ1658	0.863391	1	HCI002	Cluster2
circ1659	0.782274	13	BC05	Cluster2
circ1660	0.782274	2	BC05	Cluster2
circ1661	2.23056	1	BC05	Cluster2
circ1662	3.88069	1	BC05	Cluster2
circ1663	3.25483	1	BC05	Cluster2
circ1664	1.51717	1	BC05	Cluster2
circ1665	0.782274	1	BC05	Cluster2
circ1666	1.51717	1	BC05	Cluster2
circ1667	2.35057	1	BC05	Cluster2
circ1668	0.782274	1	BC05	Cluster2
circ1669	2.72374	1	BC05	Cluster2
circ1670	3.90488	1	BC05	Cluster2
circ1671	1.93618	1	BC05	Cluster2
circ1672	3.1588	1	BC05	Cluster2
circ1673	2.16584	19	HCI002	Cluster2
circ1674	2.45252	1	HCI002	Cluster2
circ1675	1.27314	3	HCI002	Cluster2
circ1676	1.6652	1	HCI002	Cluster2
circ1677	0.619148	1	HCI002	Cluster2
circ1678	1.6652	1	HCI002	Cluster2
circ1679	2.20938	11	BC05	Cluster2
circ1680	2.41033	1	BC05	Cluster2
circ1681	1.39656	2	BC05	Cluster2
circ1682	2.09141	1	BC05	Cluster2
circ1683	2.72081	1	BC05	Cluster2
circ1684	1.10774	1	BC05	Cluster2
circ1685	5.13755	1	BC05	Cluster2
circ1686	0.700004	1	BC05	Cluster2
circ1687	2.90328	1	BC05	Cluster2
circ1688	0.992295	9	HCI002	Cluster2
circ1689	1.657	1	HCI002	Cluster2
circ1690	1.657	1	HCI002	Cluster2
circ1691	1.93744	1	HCI002	Cluster2
circ1692	1.3056	5	HCI002	Cluster2
circ1693	2.04442	3	HCI002	Cluster2
circ1694	1.47301	1	HCI002	Cluster2
circ1695	1.85313	1	HCI002	Cluster2
circ1696	1.47301	1	HCI002	Cluster2
circ1697	0.852261	1	HCI002	Cluster2
circ1698	1.61638	1	HCI002	Cluster2
circ1699	2.64008	19	HCI002	Cluster2
circ1700	2.06559	5	HCI002	Cluster2
circ1701	2.69327	1	HCI002	Cluster2
circ1702	2.06559	1	HCI002	Cluster2
circ1703	1.76464	9	HCI002	Cluster2
circ1704	2.36827	11	HCI002	Cluster2
circ1705	0.676962	1	HCI002	Cluster2
circ1706	3.23294	3	BC05	Cluster2
circ1707	1.92841	10	BC05	Cluster2
circ1708	1.7982	7	BC05	Cluster2
circ1709	2.0436	5	BC05	Cluster2
circ1710	1.25829	1	BC05	Cluster2
circ1711	1.25829	1	BC05	Cluster2
circ1712	1.47228	1	BC05	Cluster2
circ1713	2.40492	19	BC05	Cluster2
circ1714	1.64846	1	BC05	Cluster2
circ1715	2.32608	1	BC05	Cluster2
circ1716	1.25829	1	BC05	Cluster2
circ1717	2.0436	1	BC05	Cluster2
circ1718	1.47228	1	BC05	Cluster2
circ1719	2.47799	1	BC05	Cluster2
circ1720	2.72632	1	BC05	Cluster2
circ1721	0.985664	1	BC05	Cluster2
circ1722	2.54609	1	BC05	Cluster2
circ1723	2.60984	1	BC05	Cluster2
circ1724	1.47228	1	BC05	Cluster2
circ1725	1.47228	1	BC05	Cluster2
circ1726	2.0436	1	BC05	Cluster2
circ1727	0.985664	1	BC05	Cluster2
circ1728	2.96916	1	BC05	Cluster2
circ1729	4.41232	1	BC05	Cluster2
circ1730	2.24049	1	BC05	Cluster2
circ1731	2.24049	1	BC05	Cluster2
circ1732	2.54609	1	BC05	Cluster2
circ1733	1.25829	1	BC05	Cluster2
circ1734	3.05444	65	HCI002	Cluster2
circ1735	1.10557	3	HCI002	Cluster2
circ1736	3.30587	1	HCI002	Cluster2
circ1737	2.5575	4	BC05	Cluster2
circ1738	1.60299	7	BC05	Cluster2
circ1739	0.584209	20	BC05	Cluster2
circ1740	0.584209	7	BC05	Cluster2
circ1741	2.09705	2	BC05	Cluster2
circ1742	0.584209	3	BC05	Cluster2
circ1743	0.584209	2	BC05	Cluster2
circ1744	3.14501	4	BC05	Cluster2
circ1745	0.584209	2	BC05	Cluster2
circ1746	0.950554	2	BC05	Cluster2
circ1747	4.55844	2	BC05	Cluster2
circ1748	3.60307	1	BC05	Cluster2
circ1749	2.19006	1	BC05	Cluster2
circ1750	1.99451	2	BC05	Cluster2
circ1751	1.42894	1	BC05	Cluster2
circ1752	4.31485	1	BC05	Cluster2
circ1753	2.77744	1	BC05	Cluster2
circ1754	0.584209	1	BC05	Cluster2
circ1755	1.99451	1	BC05	Cluster2
circ1756	0.584209	1	BC05	Cluster2
circ1757	1.60299	1	BC05	Cluster2
circ1758	2.67351	1	BC05	Cluster2
circ1759	1.21809	1	BC05	Cluster2
circ1760	2.44029	20	BC05	Cluster2
circ1761	1.44066	5	BC05	Cluster2
circ1762	2.20373	1	BC05	Cluster2
circ1763	2.50815	1	BC05	Cluster2
circ1764	2.44029	1	BC05	Cluster2
circ1765	1.61529	1	BC05	Cluster2
circ1766	1.61529	1	BC05	Cluster2
circ1767	2.11056	1	BC05	Cluster2
circ1768	2.93008	1	BC05	Cluster2
circ1769	2.74121	1	BC05	Cluster2
circ1770	0.591043	1	BC05	Cluster2
circ1771	1.76391	1	BC05	Cluster2
circ1772	3.2574	1	BC05	Cluster2
circ1773	2.63145	1	BC05	Cluster2
circ1774	3.63943	1	BC05	Cluster2
circ1775	2.28895	1	BC05	Cluster2
circ1776	1.61529	1	BC05	Cluster2
circ1777	2.49972	1	BC05	Cluster2
circ1778	1.27531	6	BC05	Cluster2
circ1779	2.06426	10	BC05	Cluster2
circ1780	1.66764	20	BC05	Cluster2
circ1781	2.34749	3	BC05	Cluster2
circ1782	1.66764	1	BC05	Cluster2
circ1783	1.49059	19	BC05	Cluster2
circ1784	1.66764	3	BC05	Cluster2
circ1785	0.62054	5	BC05	Cluster2
circ1786	1.27531	1	BC05	Cluster2
circ1787	1.49059	1	BC05	Cluster2
circ1788	0.62054	1	BC05	Cluster2
circ1789	1.49059	3	BC05	Cluster2
circ1790	3.40909	2	BC05	Cluster2
circ1791	2.34749	3	BC05	Cluster2
circ1792	0.62054	1	BC05	Cluster2
circ1793	1.27531	1	BC05	Cluster2
circ1794	2.56795	1	BC05	Cluster2
circ1795	0.62054	1	BC05	Cluster2
circ1796	2.94752	1	BC05	Cluster2
circ1797	2.34749	1	BC05	Cluster2
circ1798	2.90135	1	BC05	Cluster2
circ1799	1.81801	1	BC05	Cluster2
circ1800	1.27531	1	BC05	Cluster2
circ1801	3.65937	1	BC05	Cluster2
circ1802	1.27531	1	BC05	Cluster2
circ1803	2.80207	1	BC05	Cluster2
circ1804	1.27531	1	BC05	Cluster2
circ1805	2.34749	1	BC05	Cluster2
circ1806	1.49059	1	BC05	Cluster2
circ1807	1.89336	1	HCI010LN	Cluster2
circ1808	1.13643	1	HCI010LN	Cluster2
circ1809	1.50985	1	HCI010LN	Cluster2
circ1810	1.43806	1	PT089	Cluster2
circ1811	0.611922	4	HCI010LN	Cluster2
circ1812	0.611922	10	HCI010LN	Cluster2
circ1813	0.988777	8	HCI010LN	Cluster2
circ1814	1.80234	2	HCI010LN	Cluster2
circ1815	0.988777	1	HCI010LN	Cluster2
circ1816	1.65247	1	HCI010LN	Cluster2
circ1817	1.85474	1	BC05	Cluster2
circ1818	0.932165	7	BC05	Cluster2
circ1819	1.4061	20	BC05	Cluster2
circ1820	0.57098	1	BC05	Cluster2
circ1821	2.3263	3	BC05	Cluster2
circ1822	0.57098	14	BC05	Cluster2
circ1823	1.19695	19	BC05	Cluster2
circ1824	3.00816	2	BC05	Cluster2
circ1825	0.57098	2	BC05	Cluster2
circ1826	2.84316	1	BC05	Cluster2
circ1827	1.57898	2	BC05	Cluster2
circ1828	2.69867	1	BC05	Cluster2
circ1829	2.4664	1	BC05	Cluster2
circ1830	2.79728	2	BC05	Cluster2
circ1831	2.16332	1	BC05	Cluster2
circ1832	1.96851	1	BC05	Cluster2
circ1833	3.27374	1	BC05	Cluster2
circ1834	3.48339	1	BC05	Cluster2
circ1835	3.11618	1	BC05	Cluster2
circ1836	2.4664	1	BC05	Cluster2
circ1837	1.72633	1	BC05	Cluster2
circ1838	0.932165	1	BC05	Cluster2
circ1839	0.57098	1	BC05	Cluster2
circ1840	0.57098	1	BC05	Cluster2
circ1841	0.57098	1	BC05	Cluster2
circ1842	1.96851	1	BC05	Cluster2
circ1843	1.93646	20	HCI002	Cluster2
circ1844	1.02254	65	HCI002	Cluster2
circ1845	0.782456	2	HCI002	Cluster2
circ1846	1.74874	4	HCI002	Cluster2
circ1847	1.37803	1	HCI002	Cluster2
circ1848	1.37803	1	HCI002	Cluster2
circ1849	0.465881	1	HCI002	Cluster2
circ1850	2.16498	1	HCI002	Cluster2
circ1851	1.37803	1	HCI002	Cluster2
circ1852	2.01858	1	HCI002	Cluster2
circ1853	1.216	1	HCI002	Cluster2
circ1854	0.859531	4	HCI002	Cluster2
circ1855	0.519404	65	HCI002	Cluster2
circ1856	1.31483	2	HCI002	Cluster2
circ1857	0.519404	5	HCI002	Cluster2
circ1858	1.62652	2	HCI002	Cluster2
circ1859	0.859531	1	HCI002	Cluster2
circ1860	1.11287	1	HCI002	Cluster2
circ1861	1.62652	1	HCI002	Cluster2
circ1862	1.11287	1	HCI002	Cluster2
circ1863	1.31483	1	HCI002	Cluster2
circ1864	1.9642	1	HCI002	Cluster2
circ1865	2.17288	9	BC05	Cluster2
circ1866	1.495	9	BC05	Cluster2
circ1867	2.17288	14	BC05	Cluster2
circ1868	2.99705	8	BC05	Cluster2
circ1869	1.00418	3	BC05	Cluster2
circ1870	1.00418	2	BC05	Cluster2
circ1871	0.623173	2	BC05	Cluster2
circ1872	2.43169	1	BC05	Cluster2
circ1873	0.623173	1	BC05	Cluster2
circ1874	2.35263	1	BC05	Cluster2
circ1875	1.76211	65	HCI002	Cluster2
circ1876	1.76211	1	HCI002	Cluster2
circ1877	2.19243	3	BC05	Cluster2
circ1878	1.60513	20	BC05	Cluster2
circ1879	2.61967	9	BC05	Cluster2
circ1880	1.60513	5	BC05	Cluster2
circ1881	0.585395	14	BC05	Cluster2
circ1882	0.952198	1	BC05	Cluster2
circ1883	3.1128	19	BC05	Cluster2
circ1884	1.7534	4	BC05	Cluster2
circ1885	0.585395	2	BC05	Cluster2
circ1886	0.585395	5	BC05	Cluster2
circ1887	2.676	2	BC05	Cluster2
circ1888	2.72933	1	BC05	Cluster2
circ1889	0.585395	1	BC05	Cluster2
circ1890	2.676	2	BC05	Cluster2
circ1891	2.4287	2	BC05	Cluster2
circ1892	0.952198	1	BC05	Cluster2
circ1893	1.43098	1	BC05	Cluster2
circ1894	1.8825	1	BC05	Cluster2
circ1895	0.585395	1	BC05	Cluster2
circ1896	1.43098	1	BC05	Cluster2
circ1897	1.21997	1	BC05	Cluster2
circ1898	0.952198	1	BC05	Cluster2
circ1899	1.8825	1	BC05	Cluster2
circ1900	2.4287	1	BC05	Cluster2
circ1901	2.0994	1	BC05	Cluster2
circ1902	2.19243	1	BC05	Cluster2
circ1903	1.44526	1	HCI002	Cluster2
circ1904	2.74684	1	HCI002	Cluster2
circ1905	0.691748	3	BC05	Cluster2
circ1906	1.6072	1	BC05	Cluster2
circ1907	1.09675	2	BC05	Cluster2
circ1908	1.78943	1	BC05	Cluster2
circ1909	0.691748	5	BC05	Cluster2
circ1910	0.691748	1	BC05	Cluster2
circ1911	1.38419	1	BC05	Cluster2
circ1912	2.56236	1	BC05	Cluster2
circ1913	2.07699	1	BC05	Cluster2
circ1914	1.94351	1	BC05	Cluster2
circ1915	3.21619	1	BC05	Cluster2
circ1916	1.09675	1	BC05	Cluster2
circ1917	3.84741	1	BC05	Cluster2
circ1918	2.07699	1	BC05	Cluster2
circ1919	3.08837	1	BC05	Cluster2
circ1920	1.59901	33	HCI002	Cluster2
circ1921	2.48946	19	HCI002	Cluster2
circ1922	1.42515	65	HCI002	Cluster2
circ1923	1.59901	3	HCI002	Cluster2
circ1924	0.582005	3	HCI002	Cluster2
circ1925	0.512416	1	HCI002	Cluster2
circ1926	1.30217	1	HCI002	Cluster2
circ1927	0.849569	1	HCI002	Cluster2
circ1928	2.27224	1	HCI002	Cluster2
circ1929	0.512416	1	HCI002	Cluster2
circ1930	1.08518	33	HCI002	Cluster2
circ1931	0.835795	65	HCI002	Cluster2
circ1932	0.502787	5	HCI002	Cluster2
circ1933	1.08518	1	HCI002	Cluster2
circ1934	0.502787	1	HCI002	Cluster2
circ1935	0.502787	1	HCI002	Cluster2
circ1936	1.08518	1	HCI002	Cluster2
circ1937	1.32432	33	HCI002	Cluster2
circ1938	0.867023	65	HCI002	Cluster2
circ1939	1.87476	10	HCI002	Cluster2
circ1940	0.524674	2	HCI002	Cluster2
circ1941	0.867023	8	HCI002	Cluster2
circ1942	0.524674	1	HCI002	Cluster2
circ1943	1.12159	1	HCI002	Cluster2
circ1944	1.12159	1	HCI002	Cluster2
circ1945	1.97535	1	HCI002	Cluster2
circ1946	1.63695	1	HCI002	Cluster2
circ1947	1.04349	10	HCI002	Cluster2
circ1948	0.800238	19	HCI002	Cluster2
circ1949	0.478118	2	HCI002	Cluster2
circ1950	1.04349	65	HCI002	Cluster2
circ1951	1.23899	2	HCI002	Cluster2
circ1952	0.800238	5	HCI002	Cluster2
circ1953	0.478118	1	HCI002	Cluster2
circ1954	0.800238	2	HCI002	Cluster2
circ1955	0.478118	1	HCI002	Cluster2
circ1956	0.800238	1	HCI002	Cluster2
circ1957	0.478118	1	HCI002	Cluster2
circ1958	1.23899	1	HCI002	Cluster2
circ1959	1.04349	1	HCI002	Cluster2
circ1960	1.04349	1	HCI002	Cluster2
circ1961	1.23899	1	HCI002	Cluster2
circ1962	0.889914	2	HCI002	Cluster2
circ1963	1.14816	1	HCI002	Cluster2
circ1964	0.889914	1	HCI002	Cluster2
circ1965	0.889914	1	HCI002	Cluster2
circ1966	1.52329	1	HCI002	Cluster2
circ1967	0.889914	1	HCI002	Cluster2
circ1968	0.889914	1	HCI002	Cluster2
circ1969	1.6686	1	HCI002	Cluster2
circ1970	0.540847	1	HCI002	Cluster2
circ1971	2.45407	14	BC05	Cluster2
circ1972	0.676443	1	BC05	Cluster2
circ1973	3.99227	1	BC05	Cluster2
circ1974	5.0417	1	BC05	Cluster2
circ1975	0.676443	2	BC05	Cluster2
circ1976	0.676443	1	BC05	Cluster2
circ1977	1.07628	1	BC05	Cluster2
circ1978	2.05002	1	BC05	Cluster2
circ1979	1.58258	1	BC05	Cluster2
circ1980	1.36113	1	BC05	Cluster2
circ1981	2.80154	1	BC05	Cluster2
circ1982	2.05002	1	BC05	Cluster2
circ1983	4.84937	1	BC05	Cluster2
circ1984	2.45407	1	BC05	Cluster2
circ1985	1.36113	1	BC05	Cluster2
circ1986	2.60781	1	BC05	Cluster2
circ1987	2.30694	2	HCI002	Cluster2
circ1988	0.621655	33	HCI002	Cluster2
circ1989	1.00211	65	HCI002	Cluster2
circ1990	2.26385	2	HCI002	Cluster2
circ1991	0.869424	5	HCI002LU	Cluster2
circ1992	0.869424	1	HCI002LU	Cluster2
circ1993	1.50991	65	HCI002LU	Cluster2
circ1994	2.97109	2	HCI002LU	Cluster2
circ1995	0.632113	1	HCI002LU	Cluster2
circ1996	2.71505	1	HCI002LU	Cluster2
circ1997	2.65491	1	HCI002LU	Cluster2
circ1998	1.50991	1	HCI002LU	Cluster2
circ1999	2.92486	1	HCI002LU	Cluster2
[truncated: 13,360 more rows]
