# Supplementary material for: Exploring the cellular landscape of circular RNAs using full-length single-cell RNA sequencing
Source: Nat Commun. 2022 Jun 10;13:3242. doi: 10.1038/s41467-022-30963-8 (PMC9187688; doi:10.1038/s41467-022-30963-8)
Supplement: Supplementary file 5 — source data [file 41467_2022_30963_MOESM5_ESM.zip › Source data/Supplementary Figure 5.xlsx]

## Sheet: Supplementary Fig. 5a
	#circRNAs
circAltas	451883
Cell type specific circRNAs	6002
other databases	1549135
circAltas & Cell type specific circRNAs	1190
other databases & Cell type specific circRNAs	484
circAltas & other databases	375507
circAltas & other databases & Cell type specific circRNAs	4949

## Sheet: Supplementary Fig. 5b
	#bulk tissue	#bulk sample	#cell
circ1	1	16	5
circ2	2	10	5
circ3	2	10	4
circ4	2	6	2
circ5	3	12	9
circ6	4	18	18
circ7	5	10	2
circ8	5	11	6
circ9	4	15	11
circ10	2	17	9
circ11	1	1	2
circ12	2	15	2
circ13	4	10	9
circ14	1	5	2
circ15	2	1	2
circ16	1	8	3
circ17	1	1	7
circ18	1	1	3
circ19	1	2	5
circ20	2	15	5
circ21	1	1	2
circ22	1	3	8
circ23	6	14	11
circ24	2	5	3
circ25	1	18	13
circ26	5	16	3
circ27	2	18	6
circ28	4	12	4
circ29	1	4	2
circ30	3	3	6
circ31	2	5	4
circ32	1	12	4
circ33	2	15	2
circ34	3	8	4
circ35	3	15	4
circ36	5	15	4
circ37	5	17	10
circ38	1	11	4
circ39	2	17	2
circ40	4	12	5
circ41	2	3	2
circ42	2	18	3
circ43	1	5	2
circ44	1	6	7
circ45	5	16	28
circ46	1	1	3
circ47	2	9	3
circ48	3	13	3
circ49	3	4	2
circ50	1	5	4
circ51	2	11	9
circ52	3	17	10
circ53	3	17	8
circ54	1	15	4
circ55	1	18	11
circ56	1	1	3
circ57	1	2	2
circ58	1	1	6
circ59	2	4	7
circ60	1	7	3
circ61	1	4	2
circ62	2	14	4
circ63	1	16	8
circ64	2	17	4
circ65	2	17	3
circ66	4	18	7
circ67	1	1	3
circ68	3	18	5
circ69	1	4	2
circ70	6	16	6
circ71	5	4	7
circ72	2	17	15
circ73	2	18	8
circ74	5	17	4
circ75	1	1	3
circ76	1	5	5
circ77	1	14	5
circ78	6	17	4
circ79	4	15	4
circ80	4	18	17
circ81	3	15	7
circ82	1	2	16
circ83	4	17	12
circ84	1	1	13
circ85	6	16	8
circ86	2	10	4
circ87	1	2	2
circ88	2	15	2
circ89	1	2	2
circ90	1	8	2
circ91	4	2	5
circ92	6	17	6
circ93	2	3	4
circ94	1	2	2
circ95	3	11	6
circ96	1	1	3
circ97	1	16	11
circ98	5	18	17
circ99	6	12	12
circ100	2	7	6
circ101	3	13	3
circ102	1	3	3
circ103	5	17	9
circ104	1	8	6
circ105	1	3	3
circ106	5	8	3
circ107	1	1	2
circ108	1	1	2
circ109	4	12	6
circ110	2	12	4
circ111	3	13	12
circ112	1	1	2
circ113	2	14	4
circ114	1	10	6
circ115	6	6	4
circ116	3	8	4
circ117	5	13	38
circ118	1	3	2
circ119	5	14	2
circ120	2	9	6
circ121	2	17	31
circ122	5	12	4
circ123	1	13	11
circ124	1	18	6
circ125	3	8	3
circ126	1	17	16
circ127	1	1	7
circ128	1	1	8
circ129	2	13	5
circ130	1	10	3
circ131	3	4	9
circ132	3	7	11
circ133	1	4	3
circ134	1	1	10
circ135	3	17	14
circ136	1	4	3
circ137	6	15	3
circ138	7	17	14
circ139	4	7	4
circ140	5	5	4
circ141	1	2	3
circ142	1	8	2
circ143	2	2	3
circ144	2	6	5
circ145	1	9	8
circ146	3	3	2
circ147	2	1	2
circ148	5	14	7
circ149	1	1	3
circ150	4	17	4
circ151	7	17	6
circ152	6	17	18
circ153	3	13	5
circ154	2	1	3
circ155	4	13	5
circ156	5	18	6
circ157	1	4	4
circ158	1	1	2
circ159	2	6	10
circ160	3	13	4
circ161	1	2	3
circ162	2	4	77
circ163	1	7	4
circ164	1	1	51
circ165	1	10	7
circ166	4	13	5
circ167	2	13	4
circ168	1	15	3
circ169	5	12	5
circ170	2	16	4
circ171	3	10	3
circ172	7	14	8
circ173	1	3	3
circ174	4	15	2
circ175	1	1	2
circ176	1	2	2
circ177	1	18	4
circ178	2	14	6
circ179	2	6	2
circ180	1	2	2
circ181	3	3	3
circ182	2	7	2
circ183	2	13	5
circ184	1	1	15
circ185	6	15	8
circ186	1	7	2
circ187	1	1	2
circ188	4	14	3
circ189	1	15	3
circ190	3	3	16
circ191	2	1	6
circ192	1	5	2
circ193	2	5	3
circ194	2	18	9
circ195	1	7	4
circ196	4	11	6
circ197	5	12	13
circ198	4	8	2
circ199	2	10	2
circ200	2	16	4
circ201	1	1	2
circ202	3	6	2
circ203	6	16	13
circ204	1	4	3
circ205	3	2	9
circ206	5	18	9
circ207	3	3	6
circ208	1	1	2
circ209	4	3	2
circ210	1	1	2
circ211	3	3	4
circ212	2	16	8
circ213	4	8	3
circ214	5	13	2
circ215	3	2	3
circ216	1	11	28
circ217	3	6	3
circ218	2	15	12
circ219	1	1	2
circ220	5	15	8
circ221	2	9	3
circ222	1	3	7
circ223	4	15	5
circ224	1	1	4
circ225	1	2	5
circ226	5	12	5
circ227	2	9	6
circ228	2	5	2
circ229	6	13	32
circ230	1	1	2
circ231	2	5	8
circ232	3	15	3
circ233	1	7	4
circ234	1	3	5
circ235	1	2	2
circ236	1	8	3
circ237	2	11	4
circ238	3	5	3
circ239	1	8	2
circ240	2	13	2
circ241	3	17	11
circ242	5	17	9
circ243	3	4	3
circ244	6	14	4
circ245	1	1	6
circ246	4	12	5
circ247	2	17	13
circ248	5	18	10
circ249	2	17	13
circ250	5	14	3
circ251	1	5	2
circ252	1	6	4
circ253	1	4	7
circ254	1	1	2
circ255	1	1	5
circ256	1	5	2
circ257	2	7	2
circ258	1	6	4
circ259	2	8	3
circ260	5	10	5
circ261	4	8	3
circ262	1	3	4
circ263	1	1	5
circ264	2	15	12
circ265	3	18	7
circ266	1	10	4
circ267	1	1	2
circ268	2	17	7
circ269	1	3	2
circ270	2	9	5
circ271	2	6	2
circ272	2	9	4
circ273	2	14	6
circ274	1	2	5
circ275	1	1	6
circ276	3	18	10
circ277	2	16	18
circ278	4	14	13
circ279	3	11	4
circ280	1	14	5
circ281	5	4	3
circ282	2	7	10
circ283	6	15	12
circ284	3	11	3
circ285	1	1	6
circ286	6	17	7
circ287	1	3	4
circ288	1	13	6
circ289	1	6	10
circ290	2	8	2
circ291	3	16	6
circ292	1	2	2
circ293	6	14	3
circ294	4	15	5
circ295	1	1	2
circ296	2	14	2
circ297	1	7	7
circ298	2	13	5
circ299	2	16	9
circ300	7	8	2
circ301	1	3	2
circ302	6	18	4
circ303	1	7	3
circ304	5	17	4
circ305	4	17	8
circ306	1	17	14
circ307	2	16	5
circ308	1	17	11
circ309	1	3	3
circ310	2	1	4
circ311	1	16	2
circ312	6	9	3
circ313	7	7	3
circ314	1	7	3
circ315	3	11	2
circ316	5	12	5
circ317	1	1	56
circ318	1	1	3
circ319	2	4	3
circ320	1	16	9
circ321	1	6	2
circ322	1	1	3
circ323	2	18	8
circ324	2	8	54
circ325	1	11	6
circ326	2	16	3
circ327	1	16	7
circ328	1	3	9
circ329	2	6	3
circ330	5	13	3
circ331	3	6	4
circ332	1	6	4
circ333	3	16	5
circ334	1	14	3
circ335	1	2	3
circ336	1	8	3
circ337	6	14	6
circ338	3	14	8
circ339	1	1	3
circ340	3	12	4
circ341	1	1	2
circ342	1	2	3
circ343	2	9	10
circ344	5	7	5
circ345	1	9	7
circ346	4	11	7
circ347	1	8	4
circ348	2	18	4
circ349	4	12	2
circ350	4	15	2
circ351	3	4	4
circ352	1	2	5
circ353	2	9	7
circ354	1	5	13
circ355	3	2	3
circ356	1	5	4
circ357	1	1	2
circ358	2	16	5
circ359	4	14	3
circ360	1	13	6
circ361	4	15	4
circ362	6	15	3
circ363	1	16	8
circ364	3	5	2
circ365	5	12	5
circ366	1	2	3
circ367	2	9	2
circ368	1	8	9
circ369	1	2	4
circ370	3	11	6
circ371	2	14	6
circ372	1	3	3
circ373	1	1	3
circ374	4	18	14
circ375	5	8	5
circ376	5	6	7
circ377	1	2	2
circ378	1	7	4
circ379	6	17	6
circ380	2	17	7
circ381	1	15	6
circ382	5	13	5
circ383	5	18	13
circ384	4	17	9
circ385	1	1	2
circ386	1	2	2
circ387	3	11	9
circ388	1	16	9
circ389	1	17	9
circ390	1	12	3
circ391	1	1	2
circ392	6	17	6
circ393	7	17	6
circ394	1	4	2
circ395	1	1	2
circ396	1	15	6
circ397	1	5	3
circ398	1	5	5
circ399	5	17	6
circ400	5	15	10
circ401	1	2	2
circ402	5	16	5
circ403	4	15	4
circ404	1	11	4
circ405	1	1	4
circ406	2	17	7
circ407	1	1	5
circ408	4	18	21
circ409	4	3	3
circ410	4	8	2
circ411	2	14	3
circ412	1	1	6
circ413	2	2	3
circ414	1	18	22
circ415	6	18	6
circ416	3	15	5
circ417	4	13	6
circ418	2	16	6
circ419	2	3	2
circ420	4	12	6
circ421	2	3	3
circ422	4	12	4
circ423	1	1	2
circ424	4	4	4
circ425	4	15	12
circ426	1	5	2
circ427	3	17	10
circ428	1	1	2
circ429	3	18	11
circ430	1	9	4
circ431	1	1	3
circ432	2	8	4
circ433	1	4	5
circ434	5	14	6
circ435	1	1	2
circ436	2	12	2
circ437	1	15	2
circ438	1	5	5
circ439	6	11	3
circ440	1	18	5
circ441	1	10	2
circ442	3	9	2
circ443	5	5	4
circ444	6	12	2
circ445	1	6	2
circ446	5	17	3
circ447	5	14	5
circ448	5	17	5
circ449	1	3	4
circ450	1	12	4
circ451	1	7	3
circ452	6	17	4
circ453	3	4	2
circ454	1	4	5
circ455	1	5	2
circ456	1	1	2
circ457	1	15	7
circ458	5	10	5
circ459	3	14	7
circ460	1	1	3
circ461	4	14	9
circ462	3	18	5
circ463	6	12	8
circ464	1	2	4
circ465	1	9	5
circ466	1	15	5
circ467	1	14	3
circ468	3	16	4
circ469	1	1	3
circ470	3	14	5
circ471	3	7	7
circ472	2	7	5
circ473	5	5	4
circ474	1	13	7
circ475	1	12	4
circ476	2	3	3
circ477	2	5	2
circ478	1	1	9
circ479	2	6	3
circ480	1	1	3
circ481	1	1	2
circ482	1	1	4
circ483	2	17	2
circ484	1	3	4
circ485	3	12	13
circ486	1	1	3
circ487	1	3	2
circ488	3	17	8
circ489	1	2	4
circ490	1	1	4
circ491	1	8	5
circ492	1	4	4
circ493	1	3	3
circ494	2	3	4
circ495	5	16	6
circ496	5	2	2
circ497	2	3	19
circ498	1	9	2
circ499	1	17	8
circ500	3	13	3
circ501	2	5	3
circ502	1	1	2
circ503	3	6	3
circ504	2	4	2
circ505	2	5	2
circ506	3	15	2
circ507	1	3	3
circ508	1	12	2
circ509	6	10	31
circ510	3	9	2
circ511	1	1	2
circ512	1	16	4
circ513	1	2	4
circ514	4	4	2
circ515	1	1	2
circ516	2	17	8
circ517	1	1	11
circ518	1	10	5
circ519	2	8	3
circ520	1	8	2
circ521	4	3	2
circ522	1	3	2
circ523	1	11	4
circ524	2	15	6
circ525	1	5	9
circ526	2	17	11
circ527	1	16	5
circ528	2	15	4
circ529	1	11	10
circ530	5	14	6
circ531	1	1	2
circ532	2	18	11
circ533	5	15	6
circ534	2	7	4
circ535	5	12	6
circ536	2	4	2
circ537	4	16	11
circ538	3	17	3
circ539	6	18	2
circ540	2	7	4
circ541	1	10	4
circ542	1	2	2
circ543	2	11	2
circ544	4	7	3
circ545	6	5	16
circ546	2	17	5
circ547	2	15	3
circ548	6	11	2
circ549	3	14	2
circ550	1	8	23
circ551	6	7	46
circ552	2	10	2
circ553	1	7	3
circ554	1	15	3
circ555	1	2	3
circ556	1	2	3
circ557	4	17	5
circ558	2	16	2
circ559	3	17	4
circ560	1	1	2
circ561	1	12	9
circ562	2	11	4
circ563	4	16	8
circ564	2	16	11
circ565	5	17	13
circ566	3	17	6
circ567	1	11	5
circ568	1	1	3
circ569	6	16	5
circ570	2	13	2
circ571	1	6	2
circ572	2	6	2
circ573	4	1	4
circ574	1	3	4
circ575	2	16	6
circ576	1	1	3
circ577	6	8	15
circ578	1	2	3
circ579	2	13	2
circ580	1	6	3
circ581	1	1	2
circ582	1	14	2
circ583	2	3	2
circ584	1	11	11
circ585	1	15	7
circ586	1	3	3
circ587	1	1	3
circ588	1	13	5
circ589	1	15	7
circ590	1	7	7
circ591	2	13	12
circ592	5	4	3
circ593	3	8	21
circ594	6	18	17
circ595	1	2	2
circ596	3	12	4
circ597	3	12	3
circ598	1	18	3
circ599	4	18	6
circ600	1	17	9
circ601	2	7	3
circ602	4	13	3
circ603	4	14	6
circ604	1	6	5
circ605	1	2	3
circ606	1	1	2
circ607	1	1	8
circ608	5	13	5
circ609	1	10	3
circ610	1	1	2
circ611	1	15	2
circ612	1	2	2
circ613	5	18	19
circ614	5	14	6
circ615	2	8	3
circ616	3	14	4
circ617	1	2	2
circ618	2	7	2
circ619	1	16	12
circ620	1	3	7
circ621	4	15	3
circ622	1	3	6
circ623	4	13	7
circ624	1	4	4
circ625	5	14	3
circ626	1	10	5
circ627	4	17	10
circ628	5	15	7
circ629	1	2	4
circ630	2	3	3
circ631	6	15	9
circ632	1	1	2
circ633	1	4	3
circ634	2	3	13
circ635	5	17	19
circ636	3	10	3
circ637	3	13	6
circ638	2	8	5
circ639	1	7	3
circ640	1	15	7
circ641	6	17	14
circ642	1	15	2
circ643	5	16	6
circ644	1	17	7
circ645	2	7	2
circ646	1	6	4
circ647	2	13	6
circ648	1	12	6
circ649	5	3	7
circ650	2	2	2
circ651	2	16	10
circ652	1	3	3
circ653	3	12	2
circ654	1	9	4
circ655	1	3	2
circ656	1	1	4
circ657	2	9	5
circ658	3	16	5
circ659	1	7	3
circ660	1	15	10
circ661	1	13	4
circ662	2	5	4
circ663	5	17	9
circ664	2	11	4
circ665	1	10	4
circ666	2	10	5
circ667	1	2	3
circ668	6	12	4
circ669	6	9	10
circ670	5	3	4
circ671	1	16	19
circ672	2	13	8
circ673	1	11	3
circ674	3	2	5
circ675	3	6	6
circ676	1	8	4
circ677	3	7	4
circ678	2	10	4
circ679	1	2	5
circ680	1	9	4
circ681	2	5	4
circ682	6	16	11
circ683	3	6	2
circ684	1	3	5
circ685	4	12	6
circ686	4	11	10
circ687	2	18	15
circ688	1	1	3
circ689	2	12	5
circ690	1	17	4
circ691	1	2	5
circ692	1	1	10
circ693	7	17	7
circ694	4	12	5
circ695	1	3	2
circ696	1	2	4
circ697	3	9	4
circ698	1	1	3
circ699	1	11	4
circ700	4	2	2
circ701	4	15	4
circ702	3	1	2
circ703	1	1	2
circ704	3	1	12
circ705	1	1	2
circ706	2	17	6
circ707	2	13	7
circ708	1	17	5
circ709	1	4	3
circ710	4	1	2
circ711	6	11	8
circ712	3	15	7
circ713	5	17	13
circ714	1	4	2
circ715	2	17	11
circ716	1	6	2
circ717	1	4	7
circ718	2	7	9
circ719	1	1	3
circ720	2	4	3
circ721	4	18	7
circ722	2	12	3
circ723	6	11	2
circ724	1	1	5
circ725	2	1	2
circ726	1	1	2
circ727	7	16	12
circ728	6	15	7
circ729	1	1	7
circ730	1	1	2
circ731	6	18	25
circ732	1	1	5
circ733	2	16	5
circ734	1	17	3
circ735	3	16	2
circ736	1	15	3
circ737	5	14	9
circ738	3	12	9
circ739	4	5	2
circ740	5	6	4
circ741	4	7	2
circ742	1	2	2
circ743	1	2	2
circ744	3	6	9
circ745	3	6	2
circ746	1	4	2
circ747	1	16	5
circ748	2	9	3
circ749	5	3	3
circ750	1	2	3
circ751	4	14	3
circ752	1	12	3
circ753	1	5	2
circ754	1	3	37
circ755	3	16	2
circ756	1	15	6
circ757	1	9	3
circ758	4	18	17
circ759	4	14	9
circ760	1	1	2
circ761	3	10	2
circ762	1	2	3
circ763	2	1	11
circ764	2	13	3
circ765	3	14	4
circ766	1	1	4
circ767	5	16	10
circ768	3	6	4
circ769	4	4	9
circ770	2	12	4
circ771	3	12	2
circ772	3	18	8
circ773	3	7	2
circ774	6	2	2
circ775	1	13	3
circ776	3	6	2
circ777	1	3	21
circ778	1	4	3
circ779	2	13	10
circ780	4	5	2
circ781	2	18	9
circ782	3	13	12
circ783	2	5	6
circ784	1	3	2
circ785	1	3	2
circ786	3	13	6
circ787	1	3	2
circ788	3	11	4
circ789	2	4	16
circ790	4	14	3
circ791	6	3	3
circ792	3	14	5
circ793	4	4	2
circ794	1	1	4
circ795	1	3	2
circ796	1	7	8
circ797	4	2	4
circ798	3	9	4
circ799	3	17	7
circ800	2	17	6
circ801	1	11	4
circ802	2	2	3
circ803	1	1	2
circ804	1	3	3
circ805	3	3	2
circ806	1	17	13
circ807	3	12	2
circ808	5	13	6
circ809	4	16	7
circ810	1	9	2
circ811	1	4	2
circ812	4	18	5
circ813	3	14	3
circ814	1	13	8
circ815	4	4	7
circ816	2	11	4
circ817	2	1	4
circ818	2	14	4
circ819	6	12	2
circ820	2	2	2
circ821	2	15	2
circ822	3	4	3
circ823	4	6	6
circ824	1	2	4
circ825	1	6	10
circ826	1	12	5
circ827	5	11	3
circ828	4	1	3
circ829	1	17	4
circ830	1	10	8
circ831	1	2	2
circ832	1	1	8
circ833	2	3	4
circ834	1	6	4
circ835	5	14	4
circ836	1	13	7
circ837	3	13	3
circ838	1	1	2
circ839	5	17	7
circ840	2	10	3
circ841	4	13	29
circ842	1	1	2
circ843	2	9	4
circ844	4	17	6
circ845	2	14	5
circ846	3	18	5
circ847	1	3	2
circ848	2	7	3
circ849	2	18	10
circ850	1	11	3
circ851	3	13	4
circ852	1	15	10
circ853	1	1	4
circ854	1	8	2
circ855	1	6	2
circ856	5	2	2
circ857	1	1	5
circ858	1	1	2
circ859	1	11	2
circ860	1	1	2
circ861	1	2	7
circ862	2	2	3
circ863	6	12	9
circ864	3	9	10
circ865	5	2	6
circ866	1	6	2
circ867	1	3	4
circ868	5	4	3
circ869	3	6	4
circ870	2	9	4
circ871	1	1	11
circ872	2	1	3
circ873	6	16	6
circ874	1	5	2
circ875	2	5	2
circ876	1	13	18
circ877	1	17	6
circ878	3	7	3
circ879	1	16	4
circ880	2	17	9
circ881	3	17	9
circ882	3	2	3
circ883	5	9	4
circ884	1	2	3
circ885	1	13	4
circ886	1	1	2
circ887	1	5	11
circ888	1	1	2
circ889	1	2	2
circ890	1	2	3
circ891	1	9	3
circ892	3	15	7
circ893	7	13	6
circ894	2	11	4
circ895	3	2	3
circ896	1	4	20
circ897	1	2	2
circ898	2	10	5
circ899	2	3	3
circ900	1	9	6
circ901	1	1	2
circ902	2	4	2
circ903	3	9	2
circ904	1	12	6
circ905	3	3	3
circ906	1	1	6
circ907	3	2	3
circ908	7	17	11
circ909	1	12	4
circ910	6	17	2
circ911	1	1	5
circ912	2	11	5
circ913	3	16	7
circ914	4	18	9
circ915	4	8	4
circ916	7	10	10
circ917	3	12	5
circ918	2	6	3
circ919	3	8	2
circ920	4	18	6
circ921	2	2	2
circ922	1	17	26
circ923	4	12	10
circ924	4	17	4
circ925	4	7	4
circ926	4	7	2
circ927	6	16	10
circ928	1	2	16
circ929	1	10	2
circ930	1	3	5
circ931	4	13	6
circ932	2	17	7
circ933	4	7	6
circ934	7	17	8
circ935	1	9	3
circ936	5	18	9
circ937	4	15	6
circ938	1	1	3
circ939	1	15	6
circ940	2	17	13
circ941	5	13	8
circ942	2	11	8
circ943	2	6	4
circ944	5	3	4
circ945	7	17	8
circ946	5	15	4
circ947	1	1	2
circ948	4	15	10
circ949	4	2	2
circ950	7	17	9
circ951	2	9	5
circ952	1	1	2
circ953	1	5	3
circ954	1	17	13
circ955	5	17	5
circ956	5	14	5
circ957	6	11	3
circ958	1	1	3
circ959	4	4	10
circ960	1	17	19
circ961	1	8	2
circ962	3	6	5
circ963	5	14	4
circ964	1	3	2
circ965	3	14	4
circ966	3	14	4
circ967	3	18	19
circ968	1	7	3
circ969	1	8	5
circ970	2	14	9
circ971	4	17	5
circ972	4	18	5
circ973	2	12	16
circ974	1	4	12
circ975	4	10	5
circ976	2	13	13
circ977	3	17	9
circ978	4	16	4
circ979	2	6	3
circ980	4	9	7
circ981	1	17	7
circ982	2	10	5
circ983	2	14	5
circ984	1	7	5
circ985	3	11	4
circ986	1	3	3
circ987	1	9	2
circ988	3	12	6
circ989	1	8	21
circ990	6	16	10
circ991	1	6	2
circ992	1	3	2
circ993	3	8	2
circ994	1	2	3
circ995	3	12	3
circ996	3	5	3
circ997	1	7	2
circ998	2	5	3
circ999	2	17	15
circ1000	6	18	6
circ1001	3	11	4
circ1002	4	16	4
circ1003	3	16	17
circ1004	1	17	7
circ1005	2	16	3
circ1006	1	1	2
circ1007	3	8	3
circ1008	2	14	2
circ1009	6	7	2
circ1010	1	15	9
circ1011	2	15	4
circ1012	4	15	11
circ1013	4	16	8
circ1014	5	16	6
circ1015	5	15	5
circ1016	1	14	10
circ1017	1	3	2
circ1018	2	12	3
circ1019	5	18	8
circ1020	1	1	4
circ1021	1	6	2
circ1022	1	12	4
circ1023	2	17	7
circ1024	2	13	2
circ1025	1	17	7
circ1026	1	4	9
circ1027	2	14	6
circ1028	1	1	9
circ1029	1	14	4
circ1030	5	6	4
circ1031	1	1	2
circ1032	1	6	6
circ1033	2	9	3
circ1034	3	17	9
circ1035	6	18	8
circ1036	1	3	2
circ1037	1	9	12
circ1038	1	4	2
circ1039	1	13	4
circ1040	1	2	2
circ1041	1	1	23
circ1042	5	14	7
circ1043	2	17	13
circ1044	4	11	27
circ1045	4	11	2
circ1046	2	16	8
circ1047	1	12	2
circ1048	1	3	2
circ1049	1	2	4
circ1050	3	11	4
circ1051	2	17	7
circ1052	1	13	3
circ1053	3	18	9
circ1054	1	1	3
circ1055	5	14	6
circ1056	1	1	2
circ1057	1	2	2
circ1058	1	1	2
circ1059	5	16	7
circ1060	2	2	6
circ1061	1	7	2
circ1062	3	9	3
circ1063	2	5	3
circ1064	1	2	2
circ1065	1	13	3
circ1066	1	8	2
circ1067	4	16	13
circ1068	2	16	6
circ1069	2	15	10
circ1070	4	2	3
circ1071	2	7	2
circ1072	1	10	2
circ1073	5	11	4
circ1074	5	16	6
circ1075	1	2	7
circ1076	3	10	10
circ1077	1	9	3
circ1078	1	8	4
circ1079	4	17	10
circ1080	4	15	3
circ1081	3	18	7
circ1082	1	3	2
circ1083	1	1	2
circ1084	6	12	2
circ1085	2	14	2
circ1086	1	14	4
circ1087	1	15	3
circ1088	1	18	11
circ1089	1	14	3
circ1090	4	12	8
circ1091	1	1	2
circ1092	1	1	3
circ1093	2	16	7
circ1094	1	18	7
circ1095	2	5	3
circ1096	1	1	4
circ1097	2	3	4
circ1098	3	7	4
circ1099	1	1	3
circ1100	2	2	2
circ1101	6	16	14
circ1102	4	2	2
circ1103	3	14	8
circ1104	1	1	2
circ1105	1	12	5
circ1106	2	6	3
circ1107	1	13	3
circ1108	2	13	4
circ1109	1	13	4
circ1110	3	2	2
circ1111	1	14	2
circ1112	7	4	2
circ1113	2	17	15
circ1114	1	16	6
circ1115	2	5	2
circ1116	3	13	3
circ1117	2	8	13
circ1118	2	14	4
circ1119	1	1	6
circ1120	1	1	2
circ1121	1	1	10
circ1122	2	13	4
circ1123	1	1	3
circ1124	5	16	10
circ1125	1	4	4
circ1126	3	3	5
circ1127	2	13	3
circ1128	3	9	11
circ1129	1	2	4
circ1130	1	11	7
circ1131	2	11	6
circ1132	1	2	2
circ1133	4	18	9
circ1134	2	2	2
circ1135	4	6	4
circ1136	1	14	4
circ1137	2	15	4
circ1138	2	6	3
circ1139	3	6	5
circ1140	6	17	6
circ1141	3	4	2
circ1142	2	2	5
circ1143	1	12	2
circ1144	1	12	4
circ1145	4	15	5
circ1146	2	7	7
circ1147	2	15	3
circ1148	2	14	8
circ1149	2	5	4
circ1150	5	10	2
circ1151	2	10	5
circ1152	3	11	3
circ1153	6	15	6
circ1154	1	4	2
circ1155	1	11	4
circ1156	2	4	2
circ1157	1	7	3
circ1158	1	1	2
circ1159	1	2	4
circ1160	5	11	4
circ1161	2	16	12
circ1162	3	15	4
circ1163	1	2	4
circ1164	2	14	2
circ1165	3	7	3
circ1166	4	6	10
circ1167	5	5	3
circ1168	1	4	14
circ1169	1	3	4
circ1170	3	5	3
circ1171	1	1	2
circ1172	1	13	3
circ1173	2	6	27
circ1174	2	7	4
circ1175	1	14	2
circ1176	1	17	5
circ1177	4	16	6
circ1178	2	2	3
circ1179	2	6	5
circ1180	1	18	5
circ1181	2	1	4
circ1182	1	11	4
circ1183	1	9	5
circ1184	3	7	5
circ1185	2	16	6
circ1186	3	10	2
circ1187	4	18	6
circ1188	2	13	8
circ1189	2	2	2
circ1190	1	1	2
circ1191	1	1	3
circ1192	1	9	8
circ1193	5	3	6
circ1194	5	11	19
circ1195	2	15	7
circ1196	3	7	2
circ1197	6	10	2
circ1198	1	8	5
circ1199	5	17	9
circ1200	2	9	3
circ1201	4	17	16
circ1202	1	3	4
circ1203	4	14	5
circ1204	2	10	3
circ1205	2	15	7
circ1206	1	16	6
circ1207	1	6	3
circ1208	3	8	3
circ1209	3	5	6
circ1210	4	7	4
circ1211	4	9	4
circ1212	2	12	2
circ1213	2	16	12
circ1214	3	14	25
circ1215	1	9	4
circ1216	4	12	2
circ1217	4	9	3
circ1218	3	8	5
circ1219	3	17	11
circ1220	2	2	2
circ1221	4	15	5
circ1222	1	1	2
circ1223	1	1	2
circ1224	1	16	3
circ1225	1	11	5
circ1226	1	3	2
circ1227	3	8	4
circ1228	5	13	7
circ1229	2	17	2
circ1230	1	3	4
circ1231	1	4	4
circ1232	2	6	2
circ1233	3	6	3
circ1234	1	17	7
circ1235	2	15	8
circ1236	1	4	2
circ1237	3	8	3
circ1238	2	16	6
circ1239	1	14	4
circ1240	1	4	2
circ1241	1	2	3
circ1242	1	17	5
circ1243	1	1	3
circ1244	1	5	2
circ1245	1	3	4
circ1246	3	15	2
circ1247	4	4	5
circ1248	3	14	3
circ1249	1	1	2
circ1250	3	18	7
circ1251	4	10	6
circ1252	1	6	7
circ1253	1	1	4
circ1254	1	5	2
circ1255	2	14	5
circ1256	3	10	2
circ1257	1	4	4
circ1258	1	1	3
circ1259	4	17	8
circ1260	4	13	4
circ1261	1	10	3
circ1262	2	8	4
circ1263	4	18	2
circ1264	1	4	2
circ1265	1	11	4
circ1266	1	7	6
circ1267	3	16	8
circ1268	2	14	4
circ1269	1	12	4
circ1270	1	15	4
circ1271	1	9	5
circ1272	1	2	2
circ1273	1	1	4
circ1274	5	11	3
circ1275	1	2	3
circ1276	1	6	19
circ1277	4	16	16
circ1278	2	16	4
circ1279	6	8	3
circ1280	2	15	6
circ1281	5	11	5
circ1282	5	16	6
circ1283	5	15	7
circ1284	2	3	2
circ1285	6	16	8
circ1286	1	14	3
circ1287	2	16	2
circ1288	1	4	2
circ1289	1	1	103
circ1290	2	5	3
circ1291	1	8	6
circ1292	1	1	6
circ1293	5	5	4
circ1294	1	4	3
circ1295	2	17	5
circ1296	3	12	2
circ1297	1	5	7
circ1298	6	18	7
circ1299	1	18	6
circ1300	1	2	2
circ1301	1	12	2
circ1302	2	16	9
circ1303	1	1	26
circ1304	2	8	5
circ1305	5	2	4
circ1306	2	1	4
circ1307	3	18	7
circ1308	2	6	3
circ1309	1	9	2
circ1310	4	3	2
circ1311	1	10	12
circ1312	1	1	4
circ1313	3	18	6
circ1314	2	2	2
circ1315	2	3	6
circ1316	2	12	3
circ1317	1	1	3
circ1318	3	6	3
circ1319	3	14	6
circ1320	3	11	6
circ1321	2	17	11
circ1322	4	14	7
circ1323	2	14	6
circ1324	4	16	6
circ1325	3	14	6
circ1326	1	15	7
circ1327	1	14	3
circ1328	5	18	9
circ1329	1	16	3
circ1330	1	10	2
circ1331	1	12	7
circ1332	1	1	4
circ1333	1	2	2
circ1334	2	14	6
circ1335	2	11	3
circ1336	3	3	4
circ1337	1	8	2
circ1338	3	16	5
circ1339	1	18	11
circ1340	6	16	5
circ1341	2	15	3
circ1342	1	7	2
circ1343	2	3	2
circ1344	5	4	7
circ1345	1	11	12
circ1346	1	3	2
circ1347	3	17	7
circ1348	2	10	3
circ1349	3	3	2
circ1350	1	2	2
circ1351	4	13	6
circ1352	5	18	7
circ1353	1	2	4
circ1354	5	10	3
circ1355	1	7	19
circ1356	2	4	2
circ1357	2	18	3
circ1358	2	6	2
circ1359	4	14	3
circ1360	5	2	5
circ1361	1	8	2
circ1362	1	1	4
circ1363	4	10	2
circ1364	1	6	3
circ1365	7	6	6
circ1366	3	5	2
circ1367	2	18	12
circ1368	1	1	31
circ1369	3	2	2
circ1370	2	3	3
circ1371	2	14	6
circ1372	2	10	2
circ1373	3	3	6
circ1374	1	1	2
circ1375	2	3	4
circ1376	1	13	2
circ1377	7	16	23
circ1378	1	1	2
circ1379	2	3	4
circ1380	1	1	3
circ1381	2	13	4
circ1382	3	9	3
circ1383	5	17	3
circ1384	6	16	5
circ1385	3	2	3
circ1386	4	12	2
circ1387	1	2	3
circ1388	1	1	2
circ1389	4	7	4
circ1390	1	1	2
circ1391	6	17	20
circ1392	2	15	4
circ1393	3	4	2
circ1394	2	17	10
circ1395	1	3	2
circ1396	1	5	3
circ1397	1	1	2
circ1398	2	11	7
circ1399	1	1	2
circ1400	1	5	5
circ1401	5	15	34
circ1402	3	9	2
circ1403	5	10	2
circ1404	3	1	2
circ1405	1	3	4
circ1406	1	7	5
circ1407	2	18	3
circ1408	6	6	16
circ1409	1	1	3
circ1410	3	5	4
circ1411	3	13	2
circ1412	2	16	4
circ1413	2	17	5
circ1414	3	3	5
circ1415	4	9	6
circ1416	1	1	2
circ1417	1	1	2
circ1418	2	13	8
circ1419	1	18	16
circ1420	2	2	2
circ1421	2	15	8
circ1422	1	16	10
circ1423	1	7	24
circ1424	1	1	2
circ1425	1	18	11
circ1426	1	17	5
circ1427	1	1	2
circ1428	4	18	7
circ1429	4	14	2
circ1430	3	14	6
circ1431	3	12	6
circ1432	6	17	8
circ1433	1	1	2
circ1434	1	1	2
circ1435	1	1	2
circ1436	1	1	3
circ1437	4	17	10
circ1438	1	3	2
circ1439	1	4	5
circ1440	2	11	4
circ1441	2	5	4
circ1442	3	18	11
circ1443	2	9	3
circ1444	1	1	2
circ1445	4	10	9
circ1446	1	7	6
circ1447	7	7	7
circ1448	1	16	6
circ1449	4	17	11
circ1450	6	13	8
circ1451	3	15	10
circ1452	3	6	3
circ1453	2	1	2
circ1454	2	6	3
circ1455	1	11	2
circ1456	1	1	2
circ1457	1	18	9
circ1458	2	16	5
circ1459	1	1	2
circ1460	5	4	2
circ1461	2	10	5
circ1462	4	16	3
circ1463	5	18	13
circ1464	4	12	27
circ1465	2	14	5
circ1466	3	7	6
circ1467	3	8	8
circ1468	5	9	3
circ1469	6	9	3
circ1470	2	9	5
circ1471	3	18	6
circ1472	6	9	3
circ1473	1	1	2
circ1474	1	14	7
circ1475	2	10	18
circ1476	6	10	61
circ1477	1	9	5
circ1478	5	7	3
circ1479	1	10	5
circ1480	7	7	4
circ1481	1	2	2
circ1482	2	14	6
circ1483	3	15	8
circ1484	3	4	5
circ1485	1	13	2
circ1486	2	17	6
circ1487	1	5	6
circ1488	3	6	4
circ1489	1	5	3
circ1490	1	8	19
circ1491	2	13	26
circ1492	3	6	3
circ1493	3	16	4
circ1494	5	11	2
circ1495	3	14	3
circ1496	1	2	2
circ1497	4	16	26
circ1498	1	2	5
circ1499	1	18	11
circ1500	1	7	4
circ1501	1	18	5
circ1502	4	3	2
circ1503	5	3	2
circ1504	3	12	2
circ1505	2	3	2
circ1506	6	7	6
circ1507	1	1	3
circ1508	1	5	3
circ1509	1	2	3
circ1510	3	17	14
circ1511	5	17	5
circ1512	2	4	3
circ1513	2	1	2
circ1514	1	3	2
circ1515	3	12	11
circ1516	2	11	3
circ1517	2	15	6
circ1518	2	1	2
circ1519	5	16	8
circ1520	4	9	4
circ1521	3	3	31
circ1522	1	2	3
circ1523	5	8	2
circ1524	1	6	2
circ1525	3	9	15
circ1526	1	3	2
circ1527	2	11	4
circ1528	1	1	2
circ1529	6	16	18
circ1530	1	11	4
circ1531	3	13	6
circ1532	1	4	2
circ1533	4	16	4
circ1534	1	16	9
circ1535	1	10	5
circ1536	2	4	2
circ1537	2	11	6
circ1538	1	1	8
circ1539	2	15	8
circ1540	6	11	2
circ1541	6	11	11
circ1542	1	14	4
circ1543	1	7	4
circ1544	1	4	3
circ1545	4	14	4
circ1546	2	14	6
circ1547	1	7	9
circ1548	1	15	6
circ1549	2	12	2
circ1550	4	13	11
circ1551	6	14	6
circ1552	1	2	5
circ1553	1	6	2
circ1554	3	17	18
circ1555	6	12	2
circ1556	1	5	5
circ1557	4	2	2
circ1558	6	11	3
circ1559	1	11	4
circ1560	1	12	15
circ1561	5	11	5
circ1562	5	17	7
circ1563	4	5	2
circ1564	1	1	3
circ1565	4	8	2
circ1566	1	2	3
circ1567	3	11	5
circ1568	1	5	2
circ1569	6	17	9
circ1570	5	14	6
circ1571	3	15	5
circ1572	1	3	5
circ1573	1	18	11
circ1574	3	6	3
circ1575	3	10	3
circ1576	1	18	10
circ1577	1	6	4
circ1578	3	13	2
circ1579	2	7	3
circ1580	1	2	3
circ1581	1	1	3
circ1582	4	13	9
circ1583	1	1	2
circ1584	5	17	6
circ1585	2	17	14
circ1586	4	15	6
circ1587	2	2	2
circ1588	2	9	8
circ1589	1	3	3
circ1590	1	1	2
circ1591	1	2	2
circ1592	1	14	5
circ1593	6	11	4
circ1594	2	10	4
circ1595	1	8	4
circ1596	1	9	3
circ1597	1	6	3
circ1598	1	12	8
circ1599	3	2	3
circ1600	1	13	6
circ1601	2	6	3
circ1602	1	18	12
circ1603	1	14	5
circ1604	5	10	10
circ1605	3	11	12
circ1606	1	6	4
circ1607	2	5	3
circ1608	2	15	8
circ1609	5	6	4
circ1610	1	13	7
circ1611	4	5	2
circ1612	2	9	6
circ1613	1	2	4
circ1614	2	6	3
circ1615	3	5	2
circ1616	1	1	3
circ1617	6	2	4
circ1618	4	12	4
circ1619	2	15	3
circ1620	2	1	2
circ1621	1	1	2
circ1622	2	7	2
circ1623	1	1	5
circ1624	2	17	9
circ1625	5	3	2
circ1626	3	8	7
circ1627	6	17	11
circ1628	6	16	4
circ1629	5	8	2
circ1630	2	11	4
circ1631	4	2	3
circ1632	3	6	7
circ1633	2	12	4
circ1634	4	8	4
circ1635	2	6	3
circ1636	2	7	4
circ1637	4	16	5
circ1638	5	12	3
circ1639	1	14	8
circ1640	3	3	3
circ1641	3	14	3
circ1642	6	17	4
circ1643	1	12	7
circ1644	1	3	2
circ1645	5	4	9
circ1646	6	2	5
circ1647	6	16	13
circ1648	1	12	8
circ1649	1	1	4
circ1650	3	7	3
circ1651	1	7	6
circ1652	5	14	4
circ1653	3	18	8
circ1654	5	3	3
circ1655	2	3	3
circ1656	1	8	2
circ1657	1	1	3
circ1658	2	7	3
circ1659	1	7	2
circ1660	5	8	2
circ1661	1	7	2
circ1662	5	14	2
circ1663	1	17	8
circ1664	6	10	8
circ1665	3	2	6
circ1666	1	1	2
circ1667	2	14	2
circ1668	4	12	2
circ1669	3	3	2
circ1670	1	2	3
circ1671	1	10	4
circ1672	1	3	4
circ1673	1	16	7
circ1674	2	14	6
circ1675	6	15	4
circ1676	3	3	7
circ1677	5	13	5
circ1678	1	4	2
circ1679	4	12	4
circ1680	1	16	27
circ1681	4	9	3
circ1682	1	1	3
circ1683	1	1	4
circ1684	6	8	2
circ1685	4	13	3
circ1686	1	5	2
circ1687	1	13	9
circ1688	1	1	4
circ1689	2	15	4
circ1690	1	16	3
circ1691	4	10	13
circ1692	2	12	9
circ1693	3	1	5
circ1694	2	3	3
circ1695	3	12	4
circ1696	1	7	2
circ1697	1	1	2
circ1698	4	16	8
circ1699	1	1	3
circ1700	1	5	7
circ1701	1	7	15
circ1702	1	12	6
circ1703	1	8	5
circ1704	2	10	2
circ1705	1	14	2
circ1706	3	5	2
circ1707	7	13	3
circ1708	2	14	5
circ1709	1	1	2
circ1710	2	16	18
circ1711	1	12	9
circ1712	3	15	5
circ1713	4	16	7
circ1714	4	7	4
circ1715	1	1	4
circ1716	3	16	2
circ1717	1	2	4
circ1718	1	1	2
circ1719	4	17	12
circ1720	4	9	5
circ1721	5	6	5
circ1722	1	14	7
circ1723	1	11	2
circ1724	1	9	5
circ1725	1	17	25
circ1726	1	1	3
circ1727	3	12	7
circ1728	6	8	6
circ1729	6	3	2
circ1730	1	7	3
circ1731	1	1	2
circ1732	6	8	2
circ1733	1	1	5
circ1734	4	7	12
circ1735	1	1	7
circ1736	3	14	8
circ1737	5	16	6
circ1738	2	1	2
circ1739	3	5	2
circ1740	1	8	2
circ1741	3	2	3
circ1742	2	9	3
circ1743	2	2	4
circ1744	1	17	3
circ1745	3	7	2
circ1746	3	12	10
circ1747	1	1	2
circ1748	1	4	6
circ1749	1	13	3
circ1750	5	15	16
circ1751	1	1	2
circ1752	1	4	2
circ1753	4	15	6
circ1754	1	4	5
circ1755	1	1	2
circ1756	6	17	2
circ1757	1	1	2
circ1758	2	4	2
circ1759	4	14	17
circ1760	2	1	2
circ1761	2	8	3
circ1762	3	13	5
circ1763	1	3	4
circ1764	5	17	30
circ1765	1	9	6
circ1766	7	13	9
circ1767	2	15	3
circ1768	4	13	3
circ1769	2	4	2
circ1770	5	18	9
circ1771	4	11	10
circ1772	2	18	11
circ1773	3	17	2
circ1774	5	2	5
circ1775	3	18	11
circ1776	1	6	17
circ1777	5	15	5
circ1778	2	3	2
circ1779	1	3	4
circ1780	6	15	3
circ1781	2	5	4
circ1782	3	1	3
circ1783	2	17	4
circ1784	3	15	10
circ1785	2	2	4
circ1786	3	13	3
circ1787	1	14	3
circ1788	4	17	4
circ1789	1	15	19
circ1790	2	17	7
circ1791	5	14	22
circ1792	6	15	6
circ1793	1	9	3
circ1794	3	15	5
circ1795	4	16	5
circ1796	1	2	5
circ1797	1	3	2
circ1798	1	2	5
circ1799	5	9	5
circ1800	1	6	2
circ1801	4	1	3
circ1802	3	12	3
circ1803	1	3	2
circ1804	1	6	15
circ1805	2	1	2
circ1806	2	4	2
circ1807	1	1	2
circ1808	6	1	2
circ1809	1	9	14
circ1810	1	6	4
circ1811	2	18	22
circ1812	4	2	8
circ1813	3	7	2
circ1814	2	11	8
circ1815	5	8	53
circ1816	6	16	2
circ1817	5	6	4
circ1818	2	9	2
circ1819	1	11	3
circ1820	1	14	3
circ1821	1	4	3
circ1822	1	10	3
circ1823	1	2	4
circ1824	1	2	3
circ1825	4	11	6
circ1826	3	16	6
circ1827	1	1	4
circ1828	1	3	7
circ1829	5	14	3
circ1830	1	17	4
circ1831	1	12	4
circ1832	4	13	3
circ1833	3	1	2
circ1834	1	6	8
circ1835	1	1	4
circ1836	5	5	6
circ1837	4	15	3
circ1838	1	3	2
circ1839	1	1	3
circ1840	3	16	4
circ1841	1	2	3
circ1842	3	5	5
circ1843	3	17	27
circ1844	2	7	11
circ1845	1	1	3
circ1846	1	2	2
circ1847	1	1	8
circ1848	4	12	3
circ1849	3	4	6
circ1850	2	17	9
circ1851	3	9	9
circ1852	2	10	4
circ1853	2	13	3
circ1854	4	9	2
circ1855	2	7	4
circ1856	1	5	4
circ1857	3	8	8
circ1858	5	4	5
circ1859	1	1	2
circ1860	1	5	2
circ1861	3	7	4
circ1862	2	13	6
circ1863	1	4	3
circ1864	1	16	4
circ1865	2	6	6
circ1866	2	14	2
circ1867	2	17	14
circ1868	1	8	6
circ1869	2	17	2
circ1870	3	7	2
circ1871	1	2	3
circ1872	3	12	6
circ1873	3	7	5
circ1874	1	16	3
circ1875	1	2	3
circ1876	6	14	4
circ1877	2	7	2
circ1878	3	18	5
circ1879	1	2	5
circ1880	3	13	22
circ1881	2	9	2
circ1882	1	17	3
circ1883	1	9	3
circ1884	1	3	3
circ1885	5	12	4
circ1886	2	1	4
circ1887	2	1	2
circ1888	3	13	4
circ1889	1	1	35
circ1890	1	8	2
circ1891	3	1	4
circ1892	1	17	9
circ1893	1	2	2
circ1894	1	14	15
circ1895	4	1	5
circ1896	2	15	4
circ1897	4	12	6
circ1898	2	5	2
circ1899	1	1	4
circ1900	4	3	13
circ1901	2	4	4
circ1902	3	18	14
circ1903	1	6	11
circ1904	1	12	6
circ1905	6	2	3
circ1906	4	8	8
circ1907	4	14	5
circ1908	2	18	13
circ1909	1	11	3
circ1910	3	4	2
circ1911	5	13	8
circ1912	1	1	7
circ1913	3	8	3
circ1914	5	16	4
circ1915	3	4	4
circ1916	1	1	4
circ1917	2	14	7
circ1918	1	18	15
circ1919	1	2	3
circ1920	2	1	7
circ1921	5	12	5
circ1922	2	16	14
circ1923	2	5	3
circ1924	2	3	4
circ1925	1	15	8
circ1926	5	5	7
circ1927	1	7	2
circ1928	1	4	4
circ1929	1	1	8
circ1930	2	6	2
circ1931	6	16	3
circ1932	3	15	8
circ1933	3	2	3
circ1934	1	18	17
circ1935	2	3	6
circ1936	5	14	12
circ1937	3	17	14
circ1938	1	3	2
circ1939	1	3	3
circ1940	1	13	3
circ1941	4	15	13
circ1942	4	6	10
circ1943	1	1	5
circ1944	2	3	5
circ1945	3	5	2
circ1946	3	12	4
circ1947	5	16	3
circ1948	1	1	2
circ1949	1	1	2
circ1950	5	17	11
circ1951	3	2	2
circ1952	1	1	3
circ1953	6	18	8
circ1954	1	6	2
circ1955	1	2	2
circ1956	1	17	3
circ1957	4	17	6
circ1958	4	18	12
circ1959	1	3	2
circ1960	4	11	4
circ1961	4	4	4
circ1962	2	14	5
circ1963	2	12	2
circ1964	1	17	3
circ1965	4	12	6
circ1966	2	2	2
circ1967	1	14	4
circ1968	1	2	4
circ1969	2	15	8
circ1970	1	12	12
circ1971	1	4	2
circ1972	1	1	2
circ1973	2	2	8
circ1974	2	17	2
circ1975	4	13	4
circ1976	1	18	7
circ1977	3	7	2
circ1978	1	1	2
circ1979	1	9	2
circ1980	2	7	6
circ1981	5	3	4
circ1982	3	7	2
circ1983	2	18	13
circ1984	4	12	3
circ1985	2	18	12
circ1986	4	8	12
circ1987	4	3	6
circ1988	4	14	9
circ1989	2	7	2
circ1990	1	3	2
circ1991	2	18	6
circ1992	5	17	3
circ1993	1	1	2
circ1994	2	16	2
circ1995	6	14	2
circ1996	2	6	2
circ1997	1	14	10
circ1998	5	12	4
circ1999	3	4	10
[truncated: 4,140 more rows]
