# Supplementary material for: Exploring the cellular landscape of circular RNAs using full-length single-cell RNA sequencing
Source: Nat Commun. 2022 Jun 10;13:3242. doi: 10.1038/s41467-022-30963-8 (PMC9187688; doi:10.1038/s41467-022-30963-8)
Supplement: Supplementary file 5 — source data [file 41467_2022_30963_MOESM5_ESM.zip › Source data/Supplementary Figure 6.xlsx]

## Sheet: Supplementary Fig. 6a
	#circRNAs
isoCirc	35428
scRNA-seq	75436
circAltas	490599
isoCirc & scRNA-seq	456
scRNA-seq & circAltas	36206
isoCirc &circAltas	26368
isoCirc & scRNA-seq & circAltas	27545

## Sheet: Supplementary Fig. 6c
	type	#expressed cells
circ1	1	1
circ2	1	1
circ3	1	1
circ4	1	1
circ5	1	1
circ6	1	1
circ7	2	1
circ8	1	1
circ9	2	1
circ10	1	1
circ11	1	3
circ12	2	2
circ13	1	1
circ14	1	1
circ15	1	1
circ16	1	1
circ17	2	1
circ18	1	1
circ19	2	2
circ20	1	1
circ21	1	1
circ22	1	1
circ23	2	300
circ24	1	1
circ25	1	1
circ26	1	1
circ27	2	3
circ28	2	11
circ29	2	1
circ30	2	4
circ31	1	5
circ32	1	1
circ33	1	1
circ34	1	1
circ35	1	3
circ36	1	1
circ37	2	1
circ38	1	1
circ39	1	1
circ40	1	1
circ41	1	1
circ42	1	14
circ43	1	40
circ44	1	14
circ45	2	89
circ46	1	1
circ47	1	1
circ48	1	2
circ49	1	2
circ50	1	1
circ51	1	6
circ52	1	1
circ53	1	1
circ54	1	1
circ55	1	1
circ56	1	1
circ57	1	1
circ58	1	1
circ59	1	1
circ60	1	4
circ61	2	1
circ62	4	1
circ63	1	1
circ64	1	1
circ65	1	1
circ66	1	1
circ67	2	1
circ68	4	1
circ69	1	1
circ70	2	1
circ71	2	1
circ72	1	1
circ73	2	1
circ74	2	1
circ75	2	3
circ76	2	1
circ77	2	4
circ78	1	1
circ79	1	1
circ80	1	1
circ81	1	1
circ82	1	1
circ83	1	1
circ84	2	2
circ85	2	2
circ86	1	1
circ87	1	1
circ88	4	2
circ89	2	1
circ90	1	1
circ91	2	1
circ92	2	1
circ93	1	1
circ94	2	1
circ95	2	1
circ96	1	1
circ97	4	1
circ98	1	1
circ99	1	1
circ100	1	1
circ101	1	1
circ102	4	1
circ103	1	1
circ104	1	1
circ105	1	1
circ106	1	1
circ107	1	1
circ108	1	1
circ109	1	2
circ110	1	1
circ111	1	2
circ112	1	1
circ113	1	1
circ114	1	1
circ115	2	2
circ116	1	1
circ117	1	1
circ118	1	2
circ119	1	1
circ120	1	1
circ121	1	1
circ122	1	1
circ123	1	1
circ124	2	1
circ125	1	1
circ126	2	1
circ127	1	1
circ128	1	1
circ129	1	1
circ130	1	1
circ131	1	1
circ132	1	1
circ133	1	1
circ134	1	1
circ135	1	1
circ136	2	1
circ137	1	1
circ138	2	6
circ139	1	1
circ140	1	1
circ141	2	6
circ142	1	2
circ143	2	2
circ144	2	2
circ145	2	1
circ146	4	3
circ147	2	18
circ148	2	1
circ149	2	8
circ150	2	1
circ151	2	5
circ152	2	1
circ153	2	2
circ154	2	1
circ155	1	1
circ156	2	1
circ157	4	7
circ158	1	1
circ159	1	1
circ160	4	147
circ161	4	10
circ162	2	1
circ163	4	20
circ164	2	4
circ165	4	1
circ166	2	1
circ167	4	6
circ168	4	7
circ169	4	7
circ170	2	1
circ171	1	1
circ172	2	1
circ173	1	1
circ174	1	1
circ175	1	1
circ176	1	1
circ177	1	2
circ178	4	1
circ179	1	1
circ180	1	1
circ181	2	8
circ182	1	1
circ183	1	1
circ184	1	1
circ185	1	2
circ186	1	1
circ187	1	1
circ188	1	1
circ189	1	1
circ190	4	3
circ191	4	1
circ192	4	1
circ193	1	1
circ194	1	1
circ195	4	2
circ196	1	1
circ197	4	1
circ198	4	2
circ199	2	1
circ200	4	4
circ201	2	1
circ202	1	1
circ203	1	1
circ204	2	2
circ205	1	1
circ206	1	1
circ207	1	1
circ208	1	1
circ209	1	1
circ210	4	6
circ211	2	11
circ212	1	1
circ213	2	1
circ214	4	2
circ215	2	34
circ216	4	1
circ217	2	5
circ218	2	1
circ219	1	1
circ220	1	1
circ221	2	2
circ222	2	3
circ223	2	3
circ224	2	1
circ225	2	2
circ226	2	5
circ227	1	1
circ228	1	1
circ229	4	1
circ230	4	3
circ231	2	1
circ232	2	1
circ233	4	62
circ234	4	169
circ235	4	9
circ236	4	28
circ237	1	1
circ238	4	1
circ239	1	1
circ240	1	1
circ241	1	1
circ242	1	1
circ243	1	1
circ244	4	15
circ245	2	1
circ246	4	38
circ247	4	19
circ248	2	2
circ249	4	39
circ250	1	1
circ251	4	15
circ252	4	4
circ253	2	1
circ254	4	29
circ255	1	1
circ256	4	15
circ257	2	2
circ258	2	2
circ259	2	16
circ260	1	1
circ261	1	1
circ262	4	4
circ263	4	3
circ264	4	1
circ265	2	2
circ266	2	2
circ267	1	1
circ268	1	1
circ269	2	3
circ270	2	2
circ271	1	1
circ272	2	2
circ273	2	1
circ274	4	1
circ275	1	1
circ276	1	1
circ277	1	1
circ278	4	14
circ279	4	4
circ280	1	1
circ281	1	1
circ282	1	1
circ283	4	6
circ284	2	1
circ285	1	2
circ286	1	1
circ287	4	3
circ288	4	1
circ289	2	1
circ290	4	2
circ291	4	1
circ292	2	1
circ293	1	3
circ294	1	1
circ295	2	1
circ296	2	1
circ297	2	2
circ298	4	1
circ299	1	1
circ300	2	2
circ301	4	1
circ302	2	1
circ303	4	3
circ304	4	2
circ305	1	1
circ306	4	1
circ307	1	1
circ308	1	1
circ309	1	1
circ310	1	1
circ311	1	4
circ312	1	1
circ313	1	1
circ314	2	3
circ315	1	1
circ316	1	1
circ317	1	2
circ318	1	1
circ319	4	3
circ320	2	1
circ321	2	1
circ322	4	2
circ323	1	1
circ324	1	1
circ325	1	1
circ326	1	1
circ327	1	1
circ328	1	2
circ329	1	2
circ330	1	1
circ331	2	1
circ332	2	1
circ333	1	1
circ334	1	1
circ335	1	1
circ336	2	1
circ337	4	19
circ338	2	2
circ339	1	1
circ340	1	2
circ341	1	2
circ342	1	1
circ343	1	1
circ344	1	1
circ345	1	1
circ346	2	1
circ347	1	1
circ348	1	1
circ349	1	1
circ350	1	1
circ351	2	2
circ352	1	1
circ353	1	1
circ354	1	1
circ355	1	1
circ356	1	1
circ357	1	1
circ358	1	3
circ359	1	1
circ360	1	1
circ361	1	1
circ362	1	1
circ363	1	1
circ364	2	1
circ365	1	1
circ366	1	1
circ367	4	1
circ368	1	1
circ369	1	1
circ370	1	1
circ371	1	1
circ372	1	2
circ373	1	1
circ374	1	4
circ375	1	1
circ376	1	1
circ377	1	2
circ378	2	1
circ379	1	2
circ380	4	5
circ381	1	1
circ382	1	1
circ383	2	1
circ384	4	6
circ385	4	1
circ386	2	1
circ387	2	1
circ388	1	1
circ389	4	1
circ390	4	3
circ391	4	1
circ392	2	1
circ393	2	2
circ394	4	2
circ395	4	3
circ396	1	1
circ397	1	1
circ398	1	2
circ399	1	1
circ400	1	1
circ401	1	1
circ402	1	1
circ403	1	1
circ404	2	1
circ405	1	1
circ406	1	1
circ407	1	1
circ408	1	1
circ409	1	9
circ410	1	1
circ411	1	1
circ412	1	1
circ413	1	3
circ414	1	2
circ415	4	4
circ416	1	1
circ417	1	2
circ418	1	1
circ419	1	2
circ420	2	1
circ421	1	1
circ422	1	1
circ423	1	1
circ424	1	1
circ425	1	1
circ426	1	1
circ427	1	4
circ428	1	2
circ429	1	1
circ430	1	1
circ431	1	1
circ432	1	1
circ433	1	1
circ434	4	2
circ435	1	1
circ436	1	2
circ437	2	1
circ438	1	1
circ439	1	1
circ440	1	1
circ441	1	1
circ442	4	7
circ443	1	1
circ444	2	1
circ445	1	1
circ446	1	1
circ447	1	1
circ448	1	1
circ449	1	1
circ450	1	1
circ451	1	1
circ452	4	1
circ453	2	1
circ454	1	1
circ455	1	1
circ456	1	1
circ457	1	1
circ458	1	1
circ459	1	1
circ460	4	1
circ461	2	1
circ462	4	2
circ463	1	1
circ464	1	1
circ465	1	1
circ466	1	1
circ467	1	1
circ468	1	1
circ469	1	1
circ470	1	1
circ471	1	1
circ472	1	1
circ473	1	2
circ474	1	2
circ475	1	1
circ476	1	1
circ477	1	1
circ478	1	1
circ479	1	1
circ480	2	2
circ481	1	1
circ482	1	1
circ483	1	1
circ484	4	9
circ485	2	26
circ486	2	10
circ487	2	2
circ488	2	1
circ489	2	1
circ490	2	1
circ491	1	1
circ492	4	1
circ493	2	1
circ494	1	1
circ495	1	1
circ496	1	1
circ497	1	1
circ498	4	4
circ499	1	1
circ500	2	1
circ501	1	1
circ502	1	1
circ503	1	2
circ504	1	1
circ505	1	1
circ506	1	2
circ507	2	2
circ508	4	1
circ509	4	2
circ510	1	3
circ511	1	2
circ512	1	1
circ513	1	1
circ514	4	3
circ515	1	1
circ516	1	1
circ517	1	1
circ518	2	1
circ519	4	1
circ520	2	8
circ521	1	1
circ522	1	1
circ523	1	1
circ524	2	2
circ525	1	1
circ526	1	1
circ527	1	1
circ528	2	2
circ529	2	2
circ530	2	2
circ531	2	3
circ532	1	1
circ533	1	1
circ534	2	1
circ535	2	7
circ536	1	1
circ537	4	17
circ538	4	6
circ539	4	1
circ540	1	1
circ541	4	4
circ542	2	1
circ543	1	1
circ544	1	1
circ545	4	3
circ546	2	3
circ547	1	1
circ548	1	1
circ549	2	1
circ550	2	1
circ551	1	1
circ552	1	1
circ553	1	1
circ554	1	1
circ555	1	1
circ556	1	1
circ557	1	1
circ558	2	2
circ559	2	1
circ560	2	1
circ561	1	1
circ562	1	1
circ563	4	1
circ564	1	1
circ565	4	1
circ566	1	1
circ567	1	1
circ568	2	1
circ569	2	1
circ570	4	24
circ571	4	94
circ572	1	1
circ573	1	1
circ574	1	1
circ575	1	1
circ576	1	1
circ577	1	2
circ578	1	1
circ579	1	1
circ580	2	2
circ581	1	1
circ582	1	2
circ583	1	1
circ584	1	1
circ585	1	1
circ586	1	1
circ587	1	1
circ588	4	3
circ589	2	1
circ590	4	9
circ591	1	1
circ592	1	1
circ593	1	1
circ594	1	1
circ595	1	1
circ596	1	1
circ597	2	2
circ598	1	1
circ599	2	2
circ600	1	4
circ601	1	2
circ602	1	1
circ603	1	1
circ604	1	2
circ605	1	1
circ606	1	1
circ607	2	1
circ608	4	1
circ609	1	1
circ610	2	1
circ611	1	1
circ612	1	1
circ613	1	1
circ614	1	1
circ615	2	1
circ616	1	1
circ617	1	1
circ618	4	3
circ619	1	1
circ620	2	1
circ621	1	1
circ622	1	2
circ623	1	1
circ624	2	1
circ625	1	1
circ626	2	2
circ627	1	1
circ628	1	1
circ629	2	1
circ630	2	2
circ631	4	31
circ632	2	1
circ633	1	1
circ634	4	1
circ635	2	2
circ636	2	1
circ637	1	1
circ638	2	1
circ639	2	5
circ640	1	1
circ641	2	3
circ642	2	1
circ643	2	5
circ644	1	1
circ645	1	1
circ646	1	1
circ647	1	1
circ648	1	1
circ649	1	1
circ650	1	1
circ651	1	1
circ652	2	1
circ653	2	2
circ654	2	1
circ655	1	1
circ656	1	1
circ657	1	1
circ658	1	1
circ659	1	1
circ660	1	1
circ661	4	1
circ662	1	3
circ663	1	1
circ664	2	1
circ665	2	1
circ666	1	1
circ667	1	1
circ668	1	1
circ669	2	2
circ670	1	1
circ671	1	11
circ672	1	1
circ673	1	1
circ674	1	1
circ675	1	1
circ676	1	1
circ677	1	1
circ678	1	2
circ679	1	1
circ680	1	1
circ681	1	1
circ682	2	1
circ683	1	1
circ684	2	1
circ685	4	2
circ686	4	2
circ687	1	1
circ688	1	1
circ689	1	1
circ690	1	1
circ691	1	1
circ692	4	3
circ693	2	1
circ694	2	2
circ695	1	1
circ696	2	1
circ697	1	1
circ698	2	1
circ699	1	1
circ700	1	1
circ701	1	9
circ702	1	1
circ703	1	1
circ704	1	1
circ705	4	21
circ706	4	10
circ707	2	3
circ708	4	17
circ709	4	7
circ710	2	3
circ711	1	1
circ712	1	1
circ713	1	1
circ714	1	1
circ715	2	8
circ716	4	4
circ717	4	1
circ718	4	3
circ719	2	1
circ720	1	1
circ721	1	1
circ722	1	1
circ723	1	1
circ724	1	1
circ725	2	1
circ726	4	15
circ727	4	3
circ728	2	1
circ729	4	1
circ730	1	1
circ731	4	1
circ732	4	10
circ733	4	8
circ734	1	1
circ735	4	1
circ736	1	1
circ737	1	30
circ738	1	1
circ739	1	1
circ740	1	19
circ741	1	1
circ742	1	1
circ743	1	1
circ744	2	1
circ745	1	1
circ746	1	1
circ747	1	14
circ748	1	2
circ749	1	1
circ750	4	3
circ751	4	3
circ752	1	1
circ753	2	2
circ754	1	1
circ755	1	1
circ756	1	1
circ757	2	2
circ758	1	1
circ759	1	1
circ760	4	4
circ761	1	1
circ762	1	1
circ763	1	1
circ764	1	1
circ765	1	1
circ766	1	1
circ767	1	1
circ768	1	2
circ769	1	5
circ770	1	2
circ771	1	1
circ772	2	3
circ773	2	1
circ774	4	2
circ775	4	1
circ776	2	1
circ777	4	4
circ778	2	1
circ779	2	4
circ780	2	1
circ781	4	1
circ782	1	1
circ783	2	1
circ784	4	1
circ785	4	17
circ786	4	11
circ787	2	1
circ788	2	1
circ789	1	1
circ790	1	1
circ791	4	1
circ792	1	1
circ793	1	1
circ794	2	3
circ795	1	1
circ796	1	1
circ797	1	1
circ798	2	1
circ799	4	5
circ800	4	1
circ801	1	1
circ802	1	2
circ803	1	2
circ804	1	1
circ805	4	2
circ806	1	1
circ807	1	1
circ808	1	1
circ809	1	1
circ810	1	1
circ811	1	1
circ812	2	1
circ813	2	1
circ814	1	1
circ815	1	1
circ816	1	2
circ817	1	1
circ818	1	1
circ819	1	1
circ820	1	1
circ821	2	5
circ822	2	16
circ823	1	1
circ824	2	1
circ825	2	3
circ826	1	1
circ827	1	2
circ828	1	1
circ829	1	1
circ830	1	2
circ831	1	5
circ832	1	2
circ833	2	1
circ834	2	1
circ835	1	1
circ836	1	1
circ837	1	1
circ838	2	1
circ839	2	4
circ840	4	1
circ841	2	1
circ842	1	1
circ843	2	4
circ844	2	2
circ845	1	1
circ846	2	74
circ847	1	1
circ848	2	1
circ849	2	1
circ850	2	2
circ851	2	1
circ852	1	1
circ853	4	2
circ854	2	7
circ855	2	1
circ856	1	1
circ857	1	1
circ858	1	1
circ859	1	1
circ860	2	1
circ861	1	1
circ862	2	1
circ863	2	1
circ864	2	3
circ865	2	4
circ866	2	1
circ867	2	1
circ868	1	1
circ869	4	10
circ870	4	10
circ871	1	5
circ872	2	1
circ873	4	4
circ874	2	1
circ875	1	1
circ876	2	3
circ877	1	1
circ878	1	1
circ879	1	1
circ880	1	1
circ881	2	1
circ882	2	1
circ883	1	1
circ884	1	3
circ885	1	1
circ886	1	1
circ887	1	1
circ888	4	25
circ889	2	17
circ890	4	46
circ891	2	2
circ892	2	10
circ893	4	590
circ894	2	5
circ895	2	1
circ896	2	2
circ897	4	2
circ898	1	1
circ899	1	1
circ900	1	1
circ901	1	1
circ902	1	4
circ903	2	1
circ904	1	1
circ905	4	1
circ906	4	1
circ907	1	1
circ908	2	1
circ909	1	1
circ910	1	1
circ911	1	1
circ912	1	1
circ913	2	4
circ914	1	1
circ915	1	1
circ916	1	1
circ917	2	2
circ918	1	1
circ919	1	2
circ920	1	1
circ921	2	32
circ922	1	12
circ923	1	1
circ924	2	39
circ925	1	44
circ926	1	7
circ927	1	3
circ928	1	2
circ929	1	1
circ930	1	1
circ931	1	1
circ932	1	1
circ933	1	1
circ934	2	1
circ935	1	1
circ936	1	1
circ937	2	1
circ938	1	1
circ939	2	2
circ940	4	2
circ941	1	1
circ942	1	1
circ943	1	1
circ944	1	1
circ945	2	1
circ946	1	1
circ947	1	1
circ948	2	2
circ949	1	1
circ950	1	1
circ951	1	1
circ952	4	2
circ953	1	1
circ954	2	1
circ955	1	1
circ956	1	1
circ957	4	3
circ958	2	3
circ959	2	1
circ960	1	1
circ961	1	1
circ962	1	1
circ963	4	7
circ964	4	1
circ965	2	1
circ966	1	1
circ967	1	1
circ968	1	1
circ969	4	2
circ970	2	1
circ971	1	1
circ972	2	1
circ973	1	2
circ974	1	1
circ975	1	1
circ976	1	1
circ977	1	1
circ978	2	1
circ979	4	2
circ980	1	1
circ981	1	1
circ982	1	1
circ983	4	2
circ984	1	1
circ985	2	1
circ986	1	1
circ987	1	1
circ988	1	1
circ989	1	1
circ990	1	1
circ991	2	1
circ992	1	1
circ993	1	2
circ994	1	1
circ995	1	1
circ996	1	1
circ997	4	4
circ998	1	3
circ999	1	1
circ1000	1	2
circ1001	1	1
circ1002	2	1
circ1003	1	2
circ1004	2	1
circ1005	1	1
circ1006	1	1
circ1007	1	1
circ1008	1	1
circ1009	1	1
circ1010	1	1
circ1011	1	1
circ1012	4	5
circ1013	1	1
circ1014	1	1
circ1015	1	1
circ1016	1	1
circ1017	1	3
circ1018	1	1
circ1019	1	1
circ1020	1	1
circ1021	1	1
circ1022	1	1
circ1023	1	1
circ1024	4	5
circ1025	1	1
circ1026	1	2
circ1027	1	1
circ1028	1	1
circ1029	1	1
circ1030	1	1
circ1031	1	2
circ1032	1	1
circ1033	1	3
circ1034	1	1
circ1035	1	1
circ1036	1	6
circ1037	2	1
circ1038	1	1
circ1039	1	1
circ1040	1	1
circ1041	1	1
circ1042	1	1
circ1043	1	1
circ1044	1	1
circ1045	2	1
circ1046	2	3
circ1047	1	2
circ1048	4	1
circ1049	1	2
circ1050	1	1
circ1051	2	1
circ1052	2	1
circ1053	1	1
circ1054	1	1
circ1055	1	1
circ1056	1	1
circ1057	1	1
circ1058	1	1
circ1059	1	1
circ1060	2	1
circ1061	4	12
circ1062	4	4
circ1063	2	1
circ1064	2	1
circ1065	4	2
circ1066	2	1
circ1067	1	1
circ1068	4	4
circ1069	4	7
circ1070	2	1
circ1071	2	1
circ1072	1	1
circ1073	2	1
circ1074	1	1
circ1075	1	1
circ1076	1	1
circ1077	1	1
circ1078	1	2
circ1079	1	1
circ1080	2	1
circ1081	1	1
circ1082	2	1
circ1083	1	1
circ1084	1	2
circ1085	1	1
circ1086	2	2
circ1087	4	9
circ1088	4	4
circ1089	2	1
circ1090	1	1
circ1091	1	1
circ1092	1	1
circ1093	1	1
circ1094	1	1
circ1095	1	1
circ1096	1	1
circ1097	1	2
circ1098	1	1
circ1099	4	6
circ1100	1	1
circ1101	1	1
circ1102	2	1
circ1103	1	1
circ1104	2	1
circ1105	1	1
circ1106	1	1
circ1107	1	1
circ1108	1	1
circ1109	1	1
circ1110	4	1
circ1111	2	1
circ1112	2	1
circ1113	1	1
circ1114	4	5
circ1115	1	1
circ1116	1	1
circ1117	1	1
circ1118	1	1
circ1119	4	2
circ1120	4	3
circ1121	1	1
circ1122	4	1
circ1123	2	1
circ1124	1	1
circ1125	1	1
circ1126	1	1
circ1127	1	1
circ1128	1	1
circ1129	1	1
circ1130	1	1
circ1131	4	3
circ1132	4	1
circ1133	4	3
circ1134	2	1
circ1135	4	12
circ1136	1	1
circ1137	2	1
circ1138	1	1
circ1139	2	2
circ1140	4	2
circ1141	4	2
circ1142	4	6
circ1143	1	1
circ1144	1	1
circ1145	2	1
circ1146	1	1
circ1147	2	2
circ1148	1	1
circ1149	4	9
circ1150	2	2
circ1151	1	2
circ1152	1	1
circ1153	4	6
circ1154	4	3
circ1155	2	5
circ1156	4	42
circ1157	4	2
circ1158	4	16
circ1159	4	30
circ1160	4	4
circ1161	4	12
circ1162	4	2
circ1163	4	3
circ1164	4	2
circ1165	2	4
circ1166	1	1
circ1167	2	4
circ1168	4	1
circ1169	2	1
circ1170	2	4
circ1171	4	2
circ1172	2	1
circ1173	4	1
circ1174	4	2
circ1175	4	1
circ1176	4	5
circ1177	4	6
circ1178	4	1
circ1179	1	1
circ1180	2	1
circ1181	2	2
circ1182	4	1
circ1183	4	1
circ1184	1	1
circ1185	4	2
circ1186	2	1
circ1187	2	1
circ1188	4	2
circ1189	4	1
circ1190	4	3
circ1191	4	2
circ1192	4	2
circ1193	4	13
circ1194	4	12
circ1195	4	9
circ1196	2	1
circ1197	4	2
circ1198	1	1
circ1199	1	1
circ1200	1	1
circ1201	1	1
circ1202	1	1
circ1203	1	1
circ1204	1	1
circ1205	4	1
circ1206	4	2
circ1207	4	1
circ1208	4	1
circ1209	1	1
circ1210	1	1
circ1211	1	1
circ1212	4	14
circ1213	4	3
circ1214	2	1
circ1215	1	1
circ1216	2	1
circ1217	1	1
circ1218	1	1
circ1219	1	2
circ1220	1	1
circ1221	1	42
circ1222	1	1
circ1223	1	1
circ1224	2	1
circ1225	1	59
circ1226	1	1
circ1227	1	1
circ1228	1	1
circ1229	1	1
circ1230	1	1
circ1231	1	2
circ1232	1	3
circ1233	1	1
circ1234	2	2
circ1235	1	1
circ1236	1	2
circ1237	1	1
circ1238	4	1
circ1239	4	3
circ1240	1	1
circ1241	1	1
circ1242	4	1
circ1243	2	2
circ1244	2	1
circ1245	1	10
circ1246	2	4
circ1247	2	6
circ1248	1	1
circ1249	1	1
circ1250	1	1
circ1251	2	1
circ1252	2	1
circ1253	4	1
circ1254	1	1
circ1255	1	1
circ1256	2	5
circ1257	2	1
circ1258	2	1
circ1259	1	1
circ1260	1	1
circ1261	2	2
circ1262	4	1
circ1263	2	1
circ1264	2	9
circ1265	2	7
circ1266	2	5
circ1267	2	1
circ1268	2	4
circ1269	2	1
circ1270	2	3
circ1271	2	2
circ1272	2	2
circ1273	1	1
circ1274	1	1
circ1275	1	1
circ1276	1	1
circ1277	1	1
circ1278	4	1
circ1279	4	1
circ1280	4	5
circ1281	1	1
circ1282	1	1
circ1283	1	2
circ1284	1	5
circ1285	1	5
circ1286	1	1
circ1287	1	9
circ1288	1	1
circ1289	1	1
circ1290	1	1
circ1291	4	8
circ1292	1	1
circ1293	1	1
circ1294	2	2
circ1295	1	1
circ1296	1	1
circ1297	1	1
circ1298	1	1
circ1299	2	9
circ1300	4	1
circ1301	4	9
circ1302	2	3
circ1303	2	3
circ1304	4	17
circ1305	1	1
circ1306	1	1
circ1307	1	1
circ1308	1	1
circ1309	1	1
circ1310	1	1
circ1311	1	1
circ1312	1	1
circ1313	1	1
circ1314	1	1
circ1315	1	1
circ1316	1	1
circ1317	4	2
circ1318	1	1
circ1319	1	3
circ1320	1	1
circ1321	1	1
circ1322	1	1
circ1323	1	1
circ1324	1	2
circ1325	1	1
circ1326	4	1
circ1327	2	1
circ1328	4	5
circ1329	4	9
circ1330	2	4
circ1331	2	3
circ1332	1	1
circ1333	2	2
circ1334	1	1
circ1335	4	6
circ1336	2	1
circ1337	1	1
circ1338	4	8
circ1339	1	1
circ1340	1	1
circ1341	1	1
circ1342	2	1
circ1343	1	1
circ1344	1	1
circ1345	1	1
circ1346	1	1
circ1347	1	1
circ1348	4	17
circ1349	1	2
circ1350	2	1
circ1351	1	2
circ1352	1	1
circ1353	2	1
circ1354	1	2
circ1355	1	1
circ1356	1	2
circ1357	2	4
circ1358	1	1
circ1359	1	2
circ1360	1	1
circ1361	1	1
circ1362	1	4
circ1363	1	1
circ1364	2	7
circ1365	1	1
circ1366	1	1
circ1367	2	1
circ1368	1	1
circ1369	1	1
circ1370	1	1
circ1371	1	1
circ1372	1	1
circ1373	1	1
circ1374	1	2
circ1375	1	2
circ1376	1	2
circ1377	1	1
circ1378	2	2
circ1379	2	10
circ1380	1	3
circ1381	4	3
circ1382	2	5
circ1383	1	2
circ1384	1	2
circ1385	1	1
circ1386	1	1
circ1387	2	3
circ1388	2	3
circ1389	1	1
circ1390	2	1
circ1391	2	4
circ1392	2	3
circ1393	2	1
circ1394	2	2
circ1395	1	1
circ1396	1	1
circ1397	1	1
circ1398	1	1
circ1399	1	1
circ1400	4	4
circ1401	1	1
circ1402	1	1
circ1403	4	1
circ1404	2	1
circ1405	1	1
circ1406	4	2
circ1407	4	9
circ1408	2	1
circ1409	2	1
circ1410	1	1
circ1411	4	1
circ1412	4	2
circ1413	1	1
circ1414	1	1
circ1415	1	1
circ1416	1	1
circ1417	1	2
circ1418	2	1
circ1419	2	1
circ1420	4	2
circ1421	4	2
circ1422	1	1
circ1423	2	1
circ1424	2	3
circ1425	1	1
circ1426	2	1
circ1427	1	1
circ1428	1	1
circ1429	4	5
circ1430	1	2
circ1431	1	1
circ1432	1	1
circ1433	1	1
circ1434	1	1
circ1435	1	1
circ1436	1	1
circ1437	2	1
circ1438	1	1
circ1439	1	1
circ1440	1	1
circ1441	1	1
circ1442	4	4
circ1443	4	2
circ1444	4	4
circ1445	1	1
circ1446	4	13
circ1447	2	2
circ1448	2	1
circ1449	1	2
circ1450	4	1
circ1451	2	1
circ1452	2	1
circ1453	1	2
circ1454	2	1
circ1455	2	2
circ1456	2	1
circ1457	4	11
circ1458	1	2
circ1459	2	1
circ1460	1	1
circ1461	1	1
circ1462	1	1
circ1463	1	1
circ1464	2	2
circ1465	4	3
circ1466	2	1
circ1467	2	1
circ1468	1	1
circ1469	1	1
circ1470	1	1
circ1471	1	1
circ1472	4	3
circ1473	4	1
circ1474	2	1
circ1475	1	1
circ1476	2	1
circ1477	2	2
circ1478	2	5
circ1479	1	2
circ1480	1	1
circ1481	1	1
circ1482	4	3
circ1483	4	2
circ1484	2	1
circ1485	1	1
circ1486	1	1
circ1487	2	1
circ1488	4	3
circ1489	1	1
circ1490	4	1
circ1491	2	1
circ1492	1	1
circ1493	4	1
circ1494	2	6
circ1495	1	2
circ1496	1	1
circ1497	2	1
circ1498	2	2
circ1499	1	1
circ1500	2	2
circ1501	2	1
circ1502	4	2
circ1503	2	1
circ1504	2	1
circ1505	1	1
circ1506	4	5
circ1507	1	1
circ1508	2	5
circ1509	1	1
circ1510	2	1
circ1511	1	1
circ1512	1	1
circ1513	1	1
circ1514	1	1
circ1515	1	1
circ1516	1	1
circ1517	1	1
circ1518	2	1
circ1519	2	2
circ1520	1	4
circ1521	1	1
circ1522	2	1
circ1523	2	1
circ1524	1	1
circ1525	2	1
circ1526	1	1
circ1527	2	3
circ1528	1	1
circ1529	1	1
circ1530	2	3
circ1531	1	1
circ1532	1	1
circ1533	1	1
circ1534	1	5
circ1535	1	2
circ1536	1	1
circ1537	1	1
circ1538	2	2
circ1539	4	1
circ1540	2	5
circ1541	1	2
circ1542	2	2
circ1543	2	1
circ1544	2	16
circ1545	2	1
circ1546	1	2
circ1547	2	1
circ1548	2	2
circ1549	4	5
circ1550	2	7
circ1551	1	2
circ1552	2	1
circ1553	1	1
circ1554	4	2
circ1555	4	3
circ1556	1	1
circ1557	1	1
circ1558	2	4
circ1559	2	1
circ1560	1	1
circ1561	1	1
circ1562	2	1
circ1563	2	1
circ1564	1	1
circ1565	1	1
circ1566	1	1
circ1567	1	1
circ1568	1	1
circ1569	1	1
circ1570	1	1
circ1571	1	1
circ1572	1	1
circ1573	2	32
circ1574	4	1
circ1575	4	1
circ1576	1	1
circ1577	1	1
circ1578	1	2
circ1579	2	1
circ1580	1	1
circ1581	2	2
circ1582	4	1
circ1583	1	1
circ1584	2	1
circ1585	1	1
circ1586	1	1
circ1587	1	1
circ1588	1	1
circ1589	2	1
circ1590	4	1
circ1591	2	1
circ1592	2	2
circ1593	2	2
circ1594	2	1
circ1595	1	1
circ1596	4	1
circ1597	2	1
circ1598	1	1
circ1599	1	1
circ1600	1	2
circ1601	2	2
circ1602	2	1
circ1603	2	1
circ1604	2	1
circ1605	2	1
circ1606	2	3
circ1607	2	2
circ1608	4	15
circ1609	2	1
circ1610	2	4
circ1611	4	5
circ1612	1	1
circ1613	1	1
circ1614	1	2
circ1615	4	1
circ1616	4	7
circ1617	1	1
circ1618	4	42
circ1619	2	23
circ1620	1	2
circ1621	4	1
circ1622	1	1
circ1623	1	1
circ1624	1	1
circ1625	1	1
circ1626	1	1
circ1627	1	1
circ1628	1	1
circ1629	1	2
circ1630	1	1
circ1631	1	1
circ1632	1	2
circ1633	1	1
circ1634	2	12
circ1635	1	1
circ1636	1	1
circ1637	2	1
circ1638	1	1
circ1639	1	1
circ1640	1	1
circ1641	1	4
circ1642	2	1
circ1643	1	1
circ1644	1	1
circ1645	1	1
circ1646	4	4
circ1647	1	1
circ1648	4	35
circ1649	4	4
circ1650	1	1
circ1651	2	9
circ1652	1	1
circ1653	1	1
circ1654	2	2
circ1655	1	1
circ1656	1	1
circ1657	1	1
circ1658	1	1
circ1659	1	1
circ1660	1	1
circ1661	2	1
circ1662	2	1
circ1663	2	1
circ1664	3	2
circ1665	1	1
circ1666	1	1
circ1667	1	1
circ1668	1	1
circ1669	1	1
circ1670	1	1
circ1671	2	1
circ1672	1	2
circ1673	2	1
circ1674	4	3
circ1675	4	6
circ1676	4	17
circ1677	4	14
circ1678	4	4
circ1679	4	1
circ1680	4	9
circ1681	2	1
circ1682	4	2
circ1683	2	5
circ1684	2	1
circ1685	4	24
circ1686	2	1
circ1687	2	1
circ1688	2	2
circ1689	2	1
circ1690	4	1
circ1691	4	2
circ1692	2	1
circ1693	1	1
circ1694	1	1
circ1695	1	1
circ1696	2	2
circ1697	2	1
circ1698	4	2
circ1699	2	2
circ1700	2	1
circ1701	2	1
circ1702	1	1
circ1703	1	1
circ1704	2	1
circ1705	2	1
circ1706	2	2
circ1707	1	1
circ1708	2	2
circ1709	1	1
circ1710	2	1
circ1711	4	2
circ1712	1	1
circ1713	2	1
circ1714	1	1
circ1715	2	1
circ1716	4	1
circ1717	2	1
circ1718	2	1
circ1719	1	1
circ1720	2	1
circ1721	1	1
circ1722	2	1
circ1723	4	10
circ1724	4	2
circ1725	1	1
circ1726	4	4
circ1727	1	1
circ1728	2	1
circ1729	4	1
circ1730	4	1
circ1731	1	1
circ1732	1	1
circ1733	2	1
circ1734	4	3
circ1735	2	1
circ1736	4	2
circ1737	4	4
circ1738	1	1
circ1739	1	1
circ1740	1	1
circ1741	4	1
circ1742	1	1
circ1743	1	1
circ1744	4	1
circ1745	2	2
circ1746	2	3
circ1747	4	1
circ1748	2	1
circ1749	4	2
circ1750	1	1
circ1751	1	1
circ1752	2	4
circ1753	1	1
circ1754	2	1
circ1755	1	1
circ1756	2	1
circ1757	4	3
circ1758	2	1
circ1759	1	1
circ1760	1	3
circ1761	1	1
circ1762	4	2
circ1763	4	10
circ1764	1	1
circ1765	1	1
circ1766	1	1
circ1767	1	1
circ1768	4	1
circ1769	4	1
circ1770	1	1
circ1771	2	1
circ1772	1	1
circ1773	1	1
circ1774	1	1
circ1775	1	1
circ1776	1	1
circ1777	1	2
circ1778	1	1
circ1779	4	1
circ1780	4	1
circ1781	2	1
circ1782	2	2
circ1783	2	1
circ1784	4	87
circ1785	1	1
circ1786	4	2
circ1787	2	2
circ1788	2	2
circ1789	2	1
circ1790	4	3
circ1791	4	36
circ1792	1	1
circ1793	1	1
circ1794	4	14
circ1795	1	1
circ1796	1	1
circ1797	1	1
circ1798	2	2
circ1799	2	1
circ1800	4	4
circ1801	4	93
circ1802	2	3
circ1803	1	1
circ1804	1	2
circ1805	1	1
circ1806	2	2
circ1807	2	1
circ1808	2	2
circ1809	1	1
circ1810	1	1
circ1811	1	1
circ1812	4	2
circ1813	1	1
circ1814	4	7
circ1815	4	7
circ1816	4	20
circ1817	2	3
circ1818	1	1
circ1819	2	1
circ1820	4	1
circ1821	2	1
circ1822	4	3
circ1823	2	5
circ1824	4	32
circ1825	1	1
circ1826	2	1
circ1827	2	11
circ1828	2	8
circ1829	4	2
circ1830	1	1
circ1831	1	1
circ1832	1	1
circ1833	4	1
circ1834	1	1
circ1835	1	2
circ1836	1	1
circ1837	2	1
circ1838	1	2
circ1839	2	1
circ1840	2	1
circ1841	1	1
circ1842	1	1
circ1843	1	1
circ1844	1	1
circ1845	4	3
circ1846	2	2
circ1847	4	3
circ1848	1	1
circ1849	1	1
circ1850	1	1
circ1851	1	1
circ1852	4	1
circ1853	4	2
circ1854	4	16
circ1855	1	1
circ1856	1	1
circ1857	1	1
circ1858	1	2
circ1859	1	1
circ1860	1	1
circ1861	1	1
circ1862	4	7
circ1863	1	1
circ1864	2	1
circ1865	4	6
circ1866	2	1
circ1867	2	1
circ1868	1	1
circ1869	2	1
circ1870	4	2
circ1871	4	1
circ1872	4	2
circ1873	4	5
circ1874	4	2
circ1875	1	2
circ1876	1	1
circ1877	2	1
circ1878	2	1
circ1879	4	2
circ1880	2	4
circ1881	2	2
circ1882	4	1
circ1883	2	1
circ1884	1	1
circ1885	4	1
circ1886	4	2
circ1887	1	1
circ1888	2	1
circ1889	2	1
circ1890	2	1
circ1891	1	1
circ1892	1	1
circ1893	1	1
circ1894	1	1
circ1895	1	1
circ1896	1	1
circ1897	3	1
circ1898	2	1
circ1899	2	3
circ1900	2	2
circ1901	2	2
circ1902	1	1
circ1903	2	2
circ1904	1	1
circ1905	1	1
circ1906	2	1
circ1907	1	1
circ1908	1	6
circ1909	1	1
circ1910	1	1
circ1911	1	1
circ1912	1	1
circ1913	2	1
circ1914	1	1
circ1915	1	1
circ1916	1	2
circ1917	1	1
circ1918	2	1
circ1919	4	2
circ1920	1	1
circ1921	1	1
circ1922	1	1
circ1923	1	1
circ1924	1	1
circ1925	2	1
circ1926	1	4
circ1927	1	1
circ1928	1	1
circ1929	1	1
circ1930	2	1
circ1931	1	1
circ1932	1	2
circ1933	1	1
circ1934	1	1
circ1935	1	1
circ1936	2	3
circ1937	1	2
circ1938	1	1
circ1939	1	2
circ1940	1	1
circ1941	1	1
circ1942	1	2
circ1943	1	1
circ1944	1	1
circ1945	1	1
circ1946	1	1
circ1947	2	3
circ1948	1	1
circ1949	1	1
circ1950	1	1
circ1951	2	4
circ1952	1	1
circ1953	1	1
circ1954	1	6
circ1955	1	1
circ1956	1	1
circ1957	4	17
circ1958	1	1
circ1959	2	1
circ1960	1	1
circ1961	2	1
circ1962	1	1
circ1963	1	1
circ1964	2	5
circ1965	2	5
circ1966	1	1
circ1967	2	1
circ1968	1	1
circ1969	1	1
circ1970	1	1
circ1971	1	1
circ1972	4	3
circ1973	4	16
circ1974	1	1
circ1975	1	1
circ1976	1	1
circ1977	1	3
circ1978	1	1
circ1979	1	1
circ1980	1	1
circ1981	1	1
circ1982	1	1
circ1983	2	1
circ1984	2	2
circ1985	1	1
circ1986	2	3
circ1987	1	1
circ1988	2	1
circ1989	4	1
circ1990	4	13
circ1991	1	1
circ1992	1	2
circ1993	1	1
circ1994	4	3
circ1995	2	1
circ1996	4	4
circ1997	1	1
circ1998	4	2
circ1999	1	1
[truncated: 183,453 more rows]

## Sheet: Supplementary Fig. 6d
	type	BSJ
chr1:1223244|1223968	4	411
chr1:1223244|1228946	4	12
chr1:1218769|1223357	5	5
chr1:1228468|1228946	5	3
chr1:1218536|1218850	5	3
chr1:1220151|1220607	5	2
chr1:1218801|1223292	5	2
chr1:1804419|1806538	4	439
chr1:1804419|1817875	4	296
chr1:1815756|1839238	4	146
chr1:1825397|1839238	4	111
chr1:1804419|1815862	4	56
chr1:1815756|1825499	4	62
chr1:1806475|1817875	4	53
chr1:1804419|1839238	4	31
chr1:1793245|1817875	4	28
chr1:1815756|1879902	4	14
chr1:1815756|1817875	4	27
chr1:1804419|1825499	4	23
chr1:1839190|1879902	4	20
chr1:1817837|1825499	6	16
chr1:1804419|1804581	5	13
chr1:1817837|1839238	4	12
chr1:1839190|1840500	6	10
chr1:1839190|1839682	6	10
chr1:1806475|1825499	4	8
chr1:1789053|1817875	4	7
chr1:1804419|1817875	4	7
chr1:1790395|1815862	6	6
chr1:1793245|1815862	6	6
chr1:1825397|1825499	5	6
chr1:1839190|1879902	4	5
chr1:1790395|1790596	6	5
chr1:1806475|1815862	6	5
chr1:1806475|1808562	6	5
chr1:1815756|1815862	5	4
chr1:1789053|1839238	6	4
chr1:1789053|1815862	6	4
chr1:1806475|1839238	4	4
chr1:1804419|1825482	6	4
chr1:1804419|1817875	4	4
chr1:1789053|1825482	5	3
chr1:1789053|1825482	5	3
chr1:1804419|1806526	5	3
chr1:1789053|1790596	4	3
chr1:1804419|1817875	4	3
chr1:1815756|1853297	6	3
chr1:1793245|1797245	5	3
chr1:1793245|1825499	5	2
chr1:1839190|1853297	4	2
chr1:1825397|1853297	4	2
chr1:1815756|1848036	5	2
chr1:1804419|1806538	4	2
chr1:3844907|3845351	4	40
chr1:3844907|3852421	4	5
chr1:3844907|3848781	6	5
chr1:3844907|3847613	6	5
chr1:3831046|3837519	6	4
chr1:5961794|5986327	4	48
chr1:5961794|5969259	4	19
chr1:5947104|5961949	4	38
chr1:5927649|5933329	4	25
chr1:5927649|5952836	4	15
chr1:5967299|5969259	4	14
chr1:5947104|5952836	4	13
chr1:5922060|5927787	6	12
chr1:5907115|5909213	5	8
chr1:5947104|5969259	4	7
chr1:5927649|5933329	4	6
chr1:5961794|5978413	5	5
chr1:5967299|5986327	4	5
chr1:5927649|5961949	6	5
chr1:5969087|5969259	5	4
chr1:5927649|5986327	4	4
chr1:5967299|5986232	6	3
chr1:5927649|5948251	6	3
chr1:5933147|5961949	6	3
chr1:5904617|5933329	4	3
chr1:5922060|5927874	5	3
chr1:5904617|5905780	4	3
chr1:5904617|5905780	4	2
chr1:5961794|5986327	4	2
chr1:5872069|5872463	5	2
chr1:5947104|5969259	4	2
chr1:5952700|5986327	4	2
chr1:5904617|5933329	4	2
chr1:6471488|6471808	5	2
chr1:6531968|6533441	4	19
chr1:6528994|6533441	4	13
chr1:6533280|6549698	4	8
chr1:6549571|6550615	4	7
chr1:6528994|6541927	4	6
chr1:6526696|6532079	5	5
chr1:6531968|6532760	6	4
chr1:6544826|6550615	4	3
chr1:6531968|6541927	4	3
chr1:6541830|6549698	6	2
chr1:6820181|6888899	4	30
chr1:6806983|6825210	4	32
chr1:6871757|6888899	4	13
chr1:6820181|6825210	4	9
chr1:6806983|6888899	4	9
chr1:6806983|6833990	6	5
chr1:6820181|6833990	6	4
chr1:7465684|7465911	5	3
chr1:6820183|6825210	5	3
chr1:7249491|7393994	6	2
chr1:7673382|7674363	5	2
chr1:6820181|6833990	6	2
chr1:6819320|6888899	6	2
chr1:6808526|6808685	5	2
chr1:7777160|7778169	4	263
chr1:8541214|8614686	4	630
chr1:8541214|8557523	4	557
chr1:8495063|8557523	4	541
chr1:8495063|8614686	4	538
chr1:8508627|8557523	4	108
chr1:8495063|8541318	4	40
chr1:8465925|8614686	4	115
chr1:8495063|8508675	4	52
chr1:8508627|8614686	4	39
chr1:8465925|8557523	4	99
chr1:8556475|8614686	4	31
chr1:8465925|8541318	4	18
chr1:8655973|8656441	4	11
chr1:8614561|8624380	4	10
chr1:8541214|8557521	6	26
chr1:8422727|8614686	4	18
chr1:8541214|8557523	4	18
chr1:8465925|8508675	6	17
chr1:8541214|8614686	4	16
chr1:8556475|8557517	5	14
chr1:8422727|8557523	6	14
chr1:8556475|8557523	4	14
chr1:8614561|8656441	4	13
chr1:8556475|8624380	4	12
chr1:8495063|8614686	4	10
chr1:8495063|8557537	4	10
chr1:8541214|8614686	4	10
chr1:8541214|8557523	4	10
chr1:8541271|8557469	5	9
chr1:8495063|8614686	4	9
chr1:8541214|8614686	4	8
chr1:8541214|8614686	4	7
chr1:8495063|8497529	6	7
chr1:8541214|8614686	4	7
chr1:8541214|8624380	4	7
chr1:8495063|8614686	4	6
chr1:8541214|8557537	4	6
chr1:8465925|8614686	4	6
chr1:8422727|8541318	6	6
chr1:8495063|8557523	4	6
chr1:8541214|8614686	4	6
chr1:8556475|8556571	5	5
chr1:8495063|8557517	5	5
chr1:8614561|8624380	4	5
chr1:8465925|8614686	4	4
chr1:8495063|8614686	4	4
chr1:8495063|8614686	4	4
chr1:8541214|8557523	4	4
chr1:8556475|8614602	5	3
chr1:8497405|8497529	5	3
chr1:8541214|8614686	4	3
chr1:8508627|8557521	5	3
chr1:8497405|8557523	6	3
chr1:8495063|8614686	4	3
chr1:8495063|8557523	4	3
chr1:8551208|8557523	6	3
chr1:8495063|8557523	4	2
chr1:8541214|8624380	4	2
chr1:8505694|8505955	5	2
chr1:8495063|8557523	4	2
chr1:8495063|8557523	4	2
chr1:8495063|8557523	4	2
chr1:8495063|8557523	4	2
chr1:8495059|8557517	5	2
chr1:8508627|8557523	4	2
chr1:8495063|8556571	6	2
chr1:8866279|8867250	4	12
chr1:8863891|8864092	5	7
chr1:8866279|8866501	6	7
chr1:8866279|8868057	4	4
chr1:8865285|8866428	5	4
chr1:8866279|8867133	5	3
chr1:8863235|8865482	5	3
chr1:8862887|8867250	4	3
chr1:9749461|9755309	6	26
chr1:9740658|9741256	4	12
chr1:9749461|9756510	6	6
chr1:9743884|9744643	5	5
chr1:9734985|9735174	5	5
chr1:9749461|9751681	6	4
chr1:9749461|9773394	4	3
chr1:9734948|9735513	6	3
chr1:9734948|9735174	5	3
chr1:9749461|9773394	4	2
chr1:9749461|9751662	5	2
chr1:9784596|9784819	5	2
chr1:9733401|9734089	5	2
chr1:9744395|9749575	5	2
chr1:9871187|9877989	4	102
chr1:9871187|9877989	4	4
chr1:9871187|9877989	4	4
chr1:9904801|9904952	5	2
chr1:9931891|9934860	4	653
chr1:9931891|9934860	4	74
chr1:9931891|9935627	4	43
chr1:9922186|9934860	4	12
chr1:9931891|9935625	5	6
chr1:9931891|9934860	4	6
chr1:9931891|9932898	4	6
chr1:9972018|9981170	4	75
chr1:9972018|9975775	4	6
chr1:9972018|9972188	6	6
chr1:9972018|9975767	5	2
chr1:9970753|9981170	6	2
chr1:10007570|10008274	6	5
chr1:10095461|10105744	4	100
chr1:10134988|10137205	4	22
chr1:10095461|10105744	4	56
chr1:10149184|10161286	4	22
chr1:10095461|10105744	4	19
chr1:10132369|10137205	4	12
chr1:10117459|10130813	4	7
chr1:10095461|10105744	4	5
chr1:10117459|10119613	4	5
chr1:10117459|10137205	4	5
chr1:10095461|10105744	4	5
chr1:10119513|10130813	6	4
chr1:10102948|10119613	4	3
chr1:10149184|10151561	4	3
chr1:10095461|10119613	6	3
chr1:10129392|10168270	6	2
chr1:10101108|10130813	4	2
chr1:10130500|10135186	6	2
chr1:10095461|10122076	4	2
chr1:10095461|10101195	6	2
chr1:10121962|10135186	6	2
chr1:10363283|10365648	4	39
chr1:10342050|10345953	6	28
chr1:10365100|10365648	6	22
chr1:10291082|10297246	4	20
chr1:10275428|10282533	4	13
chr1:10371141|10375373	4	12
chr1:10258493|10268263	4	8
chr1:10320043|10324895	4	28
chr1:10232250|10278128	4	17
chr1:10368467|10371262	4	14
chr1:10363283|10371262	6	13
chr1:10267380|10268263	4	10
chr1:10363283|10375373	4	9
chr1:10323884|10334638	6	9
chr1:10327678|10334638	6	8
chr1:10345845|10348733	6	8
chr1:10275428|10282533	4	8
chr1:10347761|10348733	4	7
chr1:10267380|10282533	4	6
chr1:10334520|10345953	6	6
chr1:10342050|10348733	6	6
chr1:10292047|10297246	4	6
chr1:10360929|10365648	4	5
chr1:10271502|10272306	6	5
chr1:10347761|10348733	4	5
chr1:10267380|10272306	4	5
chr1:10275428|10282533	4	4
chr1:10256247|10268263	4	4
chr1:10336657|10343287	6	4
chr1:10334520|10348733	6	4
chr1:10291082|10321857	4	4
chr1:10321709|10343287	5	3
chr1:10360929|10375373	4	3
chr1:10320043|10343287	6	3
chr1:10323884|10343287	6	3
chr1:10365100|10368538	6	3
chr1:10271502|10276399	4	3
chr1:10320043|10352736	6	2
chr1:10261905|10268263	6	2
chr1:10321709|10321857	3	2
chr1:10363283|10365648	4	2
chr1:10256247|10278128	4	2
chr1:10365409|10365648	5	2
chr1:10320043|10343287	6	2
chr1:10261905|10282533	6	2
chr1:11070900|11076948	4	85
chr1:11077330|11077651	4	64
chr1:11073934|11076948	4	37
chr1:11090554|11091597	4	15
chr1:11073934|11074326	4	13
chr1:11079711|11082878	4	7
chr1:11070900|11076948	4	5
chr1:11091014|11091597	6	5
chr1:11076842|11077651	6	5
chr1:11070900|11076948	4	4
chr1:11070903|11076948	5	4
chr1:11068008|11076948	4	4
chr1:11079711|11080549	5	4
chr1:11077601|11081238	6	4
chr1:11070900|11076948	4	3
chr1:11076842|11077651	6	3
chr1:11080764|11081238	6	3
chr1:11077365|11081238	6	3
chr1:11076842|11082878	4	2
chr1:11073934|11077651	4	2
chr1:11073934|11077651	4	2
chr1:11070900|11076948	4	2
chr1:11070900|11076948	4	2
chr1:11070900|11076948	4	2
chr1:11066529|11066748	6	2
chr1:11800212|11801399	4	9
chr1:11796206|11801399	6	4
chr1:11795136|11795303	5	4
chr1:11795136|11795291	5	3
chr1:11788484|11788797	5	2
chr1:11794766|11795303	5	2
chr1:11786741|11786953	5	2
chr1:12001401|12002103	4	119
chr1:11989165|11992690	4	26
chr1:11996156|11997421	4	8
chr1:12005711|12009726	4	10
chr1:12005711|12009726	4	8
chr1:12001401|12007249	6	4
chr1:12005711|12009726	4	3
chr1:12003992|12004927	6	3
chr1:11981970|11999095	6	3
chr1:12001401|12009726	6	2
chr1:11989238|11992649	5	2
chr1:11981974|11989343	6	2
chr1:11992639|12001554	5	2
chr1:11998770|11999095	6	2
chr1:12191774|12192524	5	20
chr1:12299202|12308641	4	114
chr1:12400181|12416827	4	66
chr1:12322536|12329918	4	41
chr1:12299202|12304728	4	14
chr1:12455998|12460396	4	11
chr1:12318072|12323780	4	19
chr1:12249223|12253826	6	15
chr1:12400181|12460396	4	13
chr1:12355899|12363247	6	13
chr1:12318072|12322746	4	13
chr1:12318072|12321964	4	12
chr1:12322536|12323780	6	11
chr1:12299202|12311925	4	9
chr1:12322684|12323780	6	9
chr1:12290998|12304728	4	7
chr1:12400181|12403973	4	7
chr1:12362720|12386334	6	6
chr1:12279499|12288313	4	6
chr1:12362720|12363247	6	5
chr1:12268706|12271124	6	5
chr1:12293524|12308641	6	4
chr1:12299202|12314327	5	4
chr1:12253722|12258103	6	4
chr1:12311454|12311925	4	4
chr1:12327648|12329918	5	3
chr1:12275825|12278038	4	3
chr1:12276397|12276603	5	2
chr1:12353974|12363247	6	2
chr1:12323706|12329918	6	2
chr1:12321809|12323780	6	2
chr1:12253722|12258103	6	2
chr1:12321809|12327854	5	2
chr1:12299202|12318337	5	2
chr1:12282705|12288313	6	2
chr1:12299209|12308645	5	2
chr1:12293524|12308641	6	2
chr1:12304680|12308621	5	2
chr1:12299202|12308641	4	2
chr1:12261901|12271124	5	2
chr1:12256333|12267920	6	2
chr1:12311454|12314327	6	2
chr1:12348823|12348973	5	2
chr1:12578718|12579412	6	107
chr1:12578718|12580666	4	23
chr1:12572728|12580666	6	4
chr1:13731000|13749487	4	158
chr1:13731000|13742157	4	120
chr1:13715541|13742157	4	83
chr1:13715541|13749487	4	129
chr1:13715541|13773188	4	17
chr1:13769118|13773188	4	19
chr1:13769118|13773188	4	9
chr1:13769039|13773188	6	6
chr1:13715541|13750486	4	6
chr1:13715541|13744592	6	6
chr1:13769118|13773188	4	5
chr1:13731000|13773188	4	5
chr1:13769118|13773188	4	4
chr1:13769118|13773188	4	4
chr1:13742005|13754365	5	2
chr1:13742005|13749487	4	2
chr1:13732779|13742157	5	2
chr1:13715541|13773188	4	2
chr1:13715541|13742157	4	2
chr1:15043989|15044159	4	105
chr1:15034749|15044159	6	29
chr1:14831221|14831445	4	5
chr1:14953264|14953455	5	3
chr1:14655074|14655532	5	2
chr1:15094180|15094933	4	2
chr1:15057700|15057872	5	2
chr1:14631267|14631462	5	2
chr1:15518110|15518395	4	13
chr1:15493892|15495452	6	13
chr1:15514101|15514562	5	2
chr1:15514101|15514570	5	2
chr1:15534237|15536814	4	51
chr1:15534237|15548428	4	31
chr1:15529088|15536814	4	27
chr1:15536475|15536814	4	20
chr1:15563929|15564359	4	16
chr1:15536475|15548428	6	6
chr1:15529088|15546871	6	5
chr1:15534237|15546871	4	4
chr1:15529088|15559656	6	4
chr1:15534237|15562325	6	4
chr1:15536475|15562325	4	3
chr1:15638307|15643650	4	298
chr1:15630325|15651895	4	95
chr1:15638307|15651895	4	38
chr1:15626669|15643650	4	40
chr1:15649720|15651895	4	18
chr1:15633439|15633879	6	27
chr1:15626669|15638434	4	15
chr1:15638307|15646984	4	15
chr1:15630325|15643650	4	13
chr1:15630325|15651895	4	13
chr1:15659837|15661159	6	8
chr1:15656617|15661159	6	8
chr1:15643522|15651895	4	8
chr1:15646837|15649823	4	6
chr1:15633441|15633879	5	6
chr1:15630325|15638434	6	6
chr1:15630325|15633565	6	4
chr1:15638350|15643580	5	4
chr1:15626669|15643650	4	4
chr1:15626669|15633565	6	4
chr1:15630325|15649823	6	4
chr1:15609662|15633565	5	3
chr1:15630325|15656679	4	3
chr1:15626669|15643650	4	3
chr1:15626669|15651895	6	3
chr1:15630325|15651895	4	2
chr1:15638399|15643587	5	2
chr1:15638307|15643650	4	2
chr1:15630325|15651895	4	2
chr1:15717893|15721388	4	258
chr1:15719734|15721388	4	47
chr1:15717893|15721388	4	19
chr1:15719734|15721388	4	14
chr1:15716707|15716816	5	13
chr1:15718538|15721388	5	3
chr1:15727066|15728020	5	2
chr1:15694391|15694582	5	2
chr1:16137853|16138430	6	10
chr1:16138331|16148444	5	4
chr1:16136030|16136473	5	2
chr1:16201782|16202574	4	26
chr1:16201779|16202569	5	8
chr1:16201782|16202574	4	7
chr1:16201779|16202569	5	2
chr1:16201782|16202574	4	2
chr1:16294783|16315435	6	13
chr1:16305803|16315435	4	18
chr1:16294783|16316571	6	17
chr1:16305803|16310357	4	13
chr1:16294783|16316568	6	8
chr1:16305803|16316571	6	7
chr1:16294783|16305919	6	7
chr1:16305803|16305919	5	6
chr1:16338531|16338711	5	5
chr1:16294783|16316657	5	4
chr1:16305803|16315435	4	3
chr1:16305803|16310357	4	3
chr1:16294783|16327363	6	2
chr1:16294783|16328781	6	2
chr1:16447870|16452015	6	7
chr1:16686040|16691294	5	2
chr1:16686040|16696924	5	2
chr1:16690264|16690539	5	2
chr1:17580553|17588479	4	254
chr1:17634835|17635016	6	7
chr1:17634835|17638003	4	5
chr1:17602127|17607977	6	5
chr1:17580553|17603591	4	4
chr1:17602127|17607977	6	3
chr1:17580553|17588479	4	3
chr1:17693181|17693351	5	2
chr1:17607802|17607977	6	2
chr1:17543307|17543534	5	2
chr1:17580553|17587645	5	2
chr1:17602127|17603591	5	2
chr1:19193433|19197265	4	40
chr1:19147993|19148127	5	18
chr1:19156767|19160281	6	26
chr1:19183811|19185286	4	15
chr1:19172864|19175033	4	11
chr1:19197670|19201815	4	9
chr1:19192188|19192540	4	8
chr1:19176592|19179220	4	7
chr1:19170762|19175033	6	6
chr1:19146826|19148626	6	5
chr1:19169435|19170883	5	5
chr1:19183811|19187540	4	3
chr1:19140788|19144091	6	3
chr1:19183811|19184075	5	3
chr1:19169435|19175033	4	3
chr1:19118872|19119701	6	3
chr1:19169501|19172994	5	2
chr1:19164253|19164997	5	2
chr1:19147993|19148603	5	2
chr1:19176592|19177743	6	2
chr1:19168027|19169532	5	2
chr1:19177461|19177743	5	2
chr1:19344358|19357563	4	13
chr1:19356635|19357563	4	5
chr1:19414004|19414414	5	3
chr1:19378540|19419750	4	2
chr1:20757166|20773610	4	476
chr1:20770930|20773610	4	194
chr1:20749723|20773610	4	189
chr1:20765377|20773610	4	95
chr1:20749723|20773610	4	37
chr1:20757166|20776750	4	29
chr1:20757166|20780540	4	18
chr1:20765377|20767664	6	14
chr1:20775724|20776005	4	182
chr1:20770930|20771073	5	14
chr1:20747544|20773610	4	14
chr1:20749723|20749882	4	13
chr1:20744744|20773610	4	12
chr1:20757166|20773610	4	11
chr1:20747544|20749882	6	10
chr1:20757166|20773610	4	9
chr1:20744744|20780540	4	8
chr1:20765377|20776750	4	8
chr1:20757166|20780540	4	8
chr1:20757166|20771073	4	7
chr1:20771055|20773585	5	6
chr1:20770930|20780540	4	6
chr1:20749723|20749975	4	5
chr1:20774636|20776005	6	5
chr1:20757166|20779911	4	5
chr1:20757166|20767664	6	5
chr1:20770930|20773610	4	5
chr1:20747544|20773610	4	4
chr1:20770930|20773516	6	4
chr1:20757186|20767651	5	4
chr1:20757166|20780540	4	4
chr1:20749723|20773610	4	4
chr1:20757166|20776750	4	3
chr1:20744744|20780540	4	3
chr1:20765377|20779911	4	3
chr1:20770930|20773535	5	3
chr1:20770930|20773610	4	3
chr1:20765377|20771073	6	3
chr1:20757209|20765486	5	2
chr1:20775724|20776005	4	2
chr1:20775720|20776000	5	2
chr1:21089138|21111383	4	299
chr1:21050866|21111383	4	205
chr1:20969474|20981227	4	198
chr1:21001199|21002808	4	69
chr1:21050866|21089213	4	111
chr1:20893517|20895501	4	101
chr1:21001199|21002808	4	38
chr1:20904883|20942330	4	70
chr1:20893517|20942330	4	66
chr1:20941491|20942330	4	43
chr1:20904883|20942328	6	43
chr1:21089138|21111383	4	32
chr1:20840856|20865262	4	31
chr1:21002713|21111383	4	26
chr1:20893517|20904971	4	26
chr1:20997601|21002808	4	23
chr1:21001199|21111383	4	11
chr1:20969474|21002808	4	11
chr1:20980334|20981227	4	35
chr1:20969474|20982408	4	25
chr1:20892619|20904971	4	18
chr1:20892619|20895501	6	17
chr1:20950003|20981227	4	14
chr1:21089138|21111383	4	14
chr1:21089138|21123555	6	14
chr1:20941491|20950111	4	13
chr1:20997601|21002808	4	13
chr1:21105117|21111383	6	11
chr1:20941259|20942330	4	11
chr1:20879323|20904971	4	11
chr1:20969474|20973099	6	10
chr1:20810738|20813239	6	10
chr1:21050866|21111383	4	10
chr1:20840856|20886371	4	10
chr1:20950003|20981227	4	9
chr1:21050866|21111383	4	9
chr1:21001199|21111383	4	8
chr1:20997601|21111383	4	8
chr1:21059725|21089213	4	8
chr1:20997601|21002808	4	8
chr1:20813769|20814056	5	8
chr1:20969474|21002808	4	7
chr1:21050866|21089213	4	7
chr1:21046959|21050994	4	7
chr1:20941491|20950108	4	6
chr1:21089138|21111383	4	6
chr1:21072852|21111383	4	6
chr1:21002713|21111383	4	6
chr1:21089138|21111383	4	6
chr1:20862228|20886371	4	6
chr1:20941491|20981227	4	5
chr1:20886201|20899943	6	5
chr1:21072852|21089213	6	5
chr1:21050866|21111383	4	5
chr1:21050866|21059794	4	5
chr1:21001199|21050994	4	5
chr1:20980334|21050994	4	5
chr1:20879323|20904971	4	4
chr1:20895368|20895501	5	4
chr1:21001199|21002780	5	4
chr1:20825100|20841028	5	4
chr1:21105117|21111383	6	4
chr1:21050866|21111383	4	4
chr1:21002713|21050994	6	4
chr1:20893517|20942330	4	4
chr1:20825100|20851478	4	4
chr1:20879323|20886371	4	4
chr1:20860385|20865262	4	4
chr1:21001199|21002787	6	3
chr1:20969474|21002808	4	3
chr1:20969474|21050994	5	3
chr1:20980334|21002808	6	3
chr1:20941491|20941802	5	3
chr1:20904883|20942330	4	3
chr1:20849415|20851478	5	3
chr1:20980334|20982408	6	3
chr1:20969474|21002808	4	3
chr1:20879323|20942330	4	3
chr1:20862228|20886371	4	3
chr1:21050866|21111383	4	3
chr1:21050866|21111383	4	3
chr1:20807152|20813239	4	3
chr1:20981048|20981227	5	3
chr1:20969474|20980448	6	3
chr1:20969474|20981227	4	2
chr1:20892619|20893636	5	2
chr1:20941491|20981227	4	2
chr1:20941259|20981227	4	2
chr1:20969474|21050994	5	2
chr1:20827617|20851478	6	2
chr1:21050866|21134013	6	2
chr1:20886409|20892729	6	2
chr1:20840856|20841028	5	2
chr1:21073463|21111383	4	2
chr1:20969474|21111383	4	2
chr1:20941491|21050994	5	2
chr1:20849415|20857497	5	2
chr1:20807152|20817538	6	2
chr1:21001199|21002808	4	2
chr1:20969536|20973064	5	2
chr1:20893517|20942325	5	2
chr1:21089138|21098377	6	2
chr1:21089138|21098374	6	2
chr1:20941693|20941847	5	2
chr1:20904883|20950111	6	2
chr1:21050866|21089213	4	2
chr1:21001199|21111383	4	2
chr1:21272699|21290156	4	66
chr1:21227159|21228041	6	25
chr1:21236746|21238244	6	20
chr1:21247221|21258839	6	17
chr1:21221747|21228041	4	11
chr1:21244989|21247363	6	15
chr1:21247221|21247363	5	15
chr1:21272699|21272911	4	7
chr1:21272699|21279332	6	7
chr1:21260271|21272911	4	6
chr1:21235850|21245103	6	5
chr1:21247221|21256138	6	4
chr1:21233558|21245103	6	3
chr1:21230118|21230509	5	3
chr1:21272699|21298902	5	2
chr1:21251598|21252340	5	2
chr1:21279191|21290156	6	2
chr1:21333481|21333720	5	2
chr1:21244989|21256138	5	2
chr1:21233044|21233254	5	2
chr1:21715389|21724095	4	22
chr1:21748138|21751615	4	21
chr1:21715389|21721764	4	18
chr1:21721036|21721764	4	14
chr1:21680808|21695221	4	26
chr1:21747067|21757783	4	18
chr1:21701498|21703618	4	14
chr1:21748138|21753119	6	10
chr1:21751507|21757783	4	7
chr1:21715389|21724095	4	6
chr1:21747067|21757783	4	6
chr1:21747067|21753119	4	5
chr1:21748138|21751615	4	4
chr1:21721036|21753119	4	3
chr1:21736430|21736625	5	3
chr1:21724373|21724575	5	3
chr1:21736446|21756702	5	2
chr1:21695066|21706868	5	2
chr1:21701498|21706868	6	2
chr1:21721036|21729829	6	2
chr1:21685569|21686062	5	2
chr1:21861757|21862115	4	19
chr1:21857285|21859993	5	6
chr1:21838825|21839085	6	5
chr1:21834679|21834945	6	5
chr1:21859566|21860002	5	4
chr1:21861988|21864213	5	4
chr1:21873375|21874011	5	3
chr1:21887215|21887334	5	3
chr1:21888345|21888593	5	3
chr1:21857285|21859676	5	3
chr1:21854656|21855367	5	2
chr1:21862090|21865788	5	2
chr1:21885013|21885157	5	2
chr1:21880506|21880769	5	2
chr1:21864891|21865314	5	2
chr1:21833474|21833871	5	2
chr1:22078429|22086866	4	266
chr1:22078429|22091501	4	62
chr1:22078429|22086866	4	8
chr1:22078429|22091674	6	7
chr1:22078429|22081794	5	5
chr1:22078429|22094136	4	4
chr1:22078429|22091501	4	4
chr1:22063745|22091501	5	3
chr1:22078429|22097968	6	2
chr1:23030469|23050520	4	386
chr1:23071225|23072197	4	463
chr1:23030469|23044486	4	160
chr1:23030469|23050520	4	125
chr1:23030469|23059167	4	127
chr1:23030469|23059167	4	69
chr1:23050387|23059167	4	132
chr1:23055069|23069151	4	29
chr1:23030469|23044486	4	17
chr1:23044427|23059167	4	14
chr1:23068539|23079667	4	12
chr1:23030469|23050520	4	11
chr1:23030469|23053839	4	10
chr1:23055069|23056038	5	10
chr1:23050387|23059167	4	9
chr1:23030469|23059167	4	7
chr1:23030469|23053839	4	7
chr1:23050387|23057565	6	6
chr1:23044427|23050520	6	6
chr1:23030469|23069151	4	6
chr1:23030469|23044486	4	5
chr1:23030469|23059167	4	5
chr1:23030469|23040434	6	5
chr1:23071225|23071359	5	5
chr1:23038387|23046665	5	4
chr1:23038385|23046665	6	4
chr1:23038385|23040434	6	4
chr1:23030469|23050520	4	4
chr1:23030469|23069151	4	4
chr1:23030469|23059167	4	4
chr1:23030469|23059167	4	3
chr1:23038385|23044486	6	3
chr1:23030473|23044486	3	3
chr1:23050387|23059234	4	3
chr1:23055069|23057565	4	3
chr1:23030475|23044492	5	3
chr1:23071225|23082366	5	2
chr1:23038385|23046665	6	2
chr1:23077228|23079667	6	2
chr1:23030469|23050520	4	2
chr1:23408664|23419139	4	72
chr1:23408664|23418009	6	9
chr1:23417249|23419139	6	9
chr1:23408664|23417390	5	5
chr1:23408664|23419207	6	5
chr1:23408664|23419139	4	3
chr1:23408664|23419139	4	2
chr1:23408664|23417343	5	2
chr1:23417904|23419139	5	2
chr1:23408664|23417913	5	2
chr1:23750845|23752518	4	28
chr1:23755843|23757125	6	3
chr1:25242374|25243633	4	9
chr1:25315938|25318271	6	7
chr1:25306896|25318271	6	5
chr1:25242374|25247029	5	2
chr1:25246970|25247210	5	2
chr1:25340474|25343073	4	138
chr1:25340474|25351693	4	150
chr1:25340474|25356853	6	94
chr1:25351626|25356853	6	14
chr1:25351626|25352974	4	13
chr1:25340474|25360743	4	10
chr1:25342961|25351693	6	9
chr1:25340474|25352974	6	6
chr1:25321889|25352974	5	5
chr1:25342971|25351693	6	3
chr1:25342961|25352942	5	3
chr1:25342961|25352974	5	3
chr1:25321889|25356853	5	2
chr1:25802016|25805275	6	5
chr1:25808580|25811879	4	5
chr1:25807376|25807881	5	2
chr1:25815495|25816039	5	2
chr1:25823035|25826411	5	6
chr1:25826302|25826826	6	5
chr1:25823316|25823622	5	2
chr1:25823019|25826826	6	2
chr1:26294205|26298062	6	13
chr1:26295755|26295931	5	5
chr1:26284507|26285463	5	3
chr1:26294205|26298062	6	2
chr1:26446316|26447660	4	282
chr1:26457791|26460144	4	46
chr1:26446316|26460144	4	13
chr1:26446316|26460144	4	12
chr1:26446389|26447660	5	8
chr1:26447559|26460144	4	6
chr1:26460037|26460144	5	4
chr1:26432891|26460144	4	3
chr1:26446316|26457905	6	3
chr1:26729651|26732792	4	12
chr1:26773802|26773898	5	12
chr1:26779584|26779877	5	6
chr1:26760856|26763285	4	6
chr1:26942660|26943065	4	461
chr1:26941457|26941818	4	104
chr1:26942660|26943065	4	23
chr1:26942660|26943065	4	17
chr1:26942657|26943065	4	9
chr1:26941457|26943065	6	6
chr1:26941457|26941818	4	4
chr1:26941599|26941818	5	2
chr1:27789562|27793632	4	287
chr1:27789562|27793632	4	183
chr1:27793310|27793632	6	24
chr1:27789562|27793632	4	10
chr1:27789562|27812268	4	16
chr1:27789562|27801815	4	15
chr1:27789562|27819732	6	12
chr1:27810246|27819732	6	7
chr1:27789562|27793632	4	6
chr1:27793533|27793632	5	5
chr1:27789562|27793632	4	5
chr1:27793533|27812268	4	3
chr1:27789562|27810289	6	2
chr1:27789562|27819732	6	2
chr1:27789562|27819732	6	2
chr1:28035544|28048426	4	92
chr1:28035544|28058094	4	74
chr1:28010947|28017239	4	48
chr1:28038839|28042650	6	37
chr1:28038839|28042650	6	32
chr1:28038839|28048426	6	20
chr1:28038839|28042650	6	14
chr1:28027789|28048426	6	12
chr1:27988535|28004419	4	12
chr1:28035544|28048426	4	10
chr1:27988535|28004419	4	8
chr1:28042571|28058072	5	8
chr1:28027789|28058094	6	7
chr1:28035544|28048426	4	7
chr1:28035544|28042650	4	6
chr1:27988535|28017239	6	5
chr1:28035544|28048426	4	5
chr1:28038839|28058094	4	4
chr1:27997320|28017239	6	3
chr1:27997320|28017239	6	3
chr1:28038839|28058072	5	3
chr1:27988535|28017239	6	2
chr1:27993400|28017239	4	2
chr1:28048383|28058094	4	2
chr1:28042307|28042650	4	2
chr1:28038839|28042396	5	2
chr1:28032349|28035680	6	2
chr1:28473554|28480604	4	30
chr1:28476107|28480604	6	27
chr1:28473554|28476291	4	22
chr1:28459085|28466535	4	18
chr1:28476112|28480604	4	9
chr1:28406903|28407463	6	19
chr1:28392842|28407463	4	18
chr1:28490951|28493091	4	12
chr1:28473554|28474151	4	10
chr1:28407410|28409039	4	9
chr1:28372163|28372570	5	6
chr1:28407410|28408818	6	5
chr1:28407410|28409274	6	5
chr1:28459085|28460292	4	4
chr1:28459085|28466768	4	3
chr1:28490951|28496672	6	3
chr1:28498869|28499326	5	2
chr1:28407410|28408818	6	2
chr1:28478454|28480604	6	2
chr1:28474077|28480604	6	2
chr1:28473554|28480604	4	2
chr1:28605372|28622165	4	67
chr1:28613247|28622165	4	39
chr1:28617953|28622165	4	33
chr1:28603528|28622165	4	24
chr1:28683583|28697084	4	24
chr1:28683583|28697084	4	5
chr1:28690104|28697084	6	4
chr1:28683583|28704329	4	4
chr1:28683586|28714291	5	3
chr1:28683583|28704329	4	3
chr1:28683583|28691709	6	3
chr1:28683583|28710642	4	3
chr1:28683583|28690186	6	3
chr1:28683583|28702569	6	3
chr1:28683583|28710642	4	2
chr1:28669469|28670126	5	2
chr1:28704192|28710642	6	2
chr1:28692942|28693045	5	2
chr1:28683583|28683740	5	2
chr1:28742403|28743986	4	56
chr1:28987431|28987905	4	158
chr1:29035826|29053312	4	45
chr1:29035826|29039426	4	125
chr1:29060422|29097935	4	70
chr1:28993330|28997319	4	68
chr1:29097807|29109437	6	25
chr1:29109336|29112448	4	21
chr1:29035826|29065158	4	20
chr1:28993330|28993542	6	20
chr1:28987431|28997319	4	17
chr1:29030400|29033120	5	16
chr1:29033093|29039426	6	12
chr1:28989356|28993542	5	12
chr1:28993330|29018442	4	12
chr1:29058589|29058852	6	10
chr1:29035826|29053312	4	10
chr1:29097807|29112448	6	9
chr1:29097807|29097935	5	9
chr1:29096155|29097935	6	8
chr1:28987431|28989435	6	7
chr1:29109336|29109437	5	6
chr1:29105139|29109437	6	6
chr1:29039254|29039426	6	6
chr1:29035826|29065158	4	6
chr1:28987431|28988829	6	6
chr1:29053104|29065158	4	5
chr1:29053104|29053312	6	5
chr1:28993330|29039426	4	5
chr1:28987670|28987905	5	5
chr1:28987448|28997319	6	5
chr1:28993330|29035923	4	4
chr1:29097807|29115803	6	4
chr1:29064982|29115803	6	4
chr1:29060428|29097935	5	4
chr1:29033093|29053312	6	4
chr1:28997215|29011907	5	4
chr1:28989018|28989435	6	4
chr1:28987739|28987905	5	4
chr1:28987704|28987905	5	4
chr1:29011865|29039426	6	3
chr1:28987431|28997319	4	3
chr1:29097883|29109437	5	3
chr1:29072587|29097935	6	3
chr1:29060422|29065158	6	3
chr1:29035832|29039426	5	3
chr1:29035826|29065158	4	3
chr1:28993330|29011907	6	3
chr1:28989018|28993542	5	3
chr1:28987651|28987905	5	3
chr1:29015692|29018442	4	2
chr1:29109336|29115803	6	2
chr1:29097844|29115803	5	2
chr1:29088067|29109437	5	2
chr1:29064982|29065158	3	2
chr1:29062152|29065158	6	2
chr1:29033093|29065158	6	2
chr1:29033093|29035923	5	2
chr1:29030400|29097935	6	2
chr1:29018224|29018442	5	2
chr1:28993501|28997251	5	2
chr1:28987704|29015767	5	2
chr1:28987546|28987771	5	2
chr1:28987448|29018442	6	2
chr1:28987448|29011907	6	2
chr1:28987448|28987905	6	2
chr1:28987431|28993542	6	2
chr1:28987431|28997319	4	2
chr1:28987431|28988829	6	2
chr1:29154696|29154910	4	213
chr1:29159374|29166912	6	13
chr1:29159374|29166912	6	6
chr1:29154696|29154910	4	3
chr1:29142922|29160517	4	2
chr1:29216005|29216812	4	12
chr1:29216005|29220921	4	6
chr1:29216005|29216685	4	5
chr1:29216005|29220921	4	4
chr1:29195941|29216685	5	2
chr1:29200516|29220921	6	2
chr1:30992390|31007102	4	182
chr1:30992390|30995220	4	60
chr1:31059204|31059577	4	55
chr1:30980062|30982640	4	53
chr1:30980062|30982640	4	33
chr1:30980062|30982640	4	52
chr1:30992390|31007099	4	49
chr1:30941151|30942123	4	16
chr1:30974651|30974802	4	11
chr1:31005853|31007102	4	21
chr1:30974651|30982640	6	21
chr1:30980062|30995220	4	18
chr1:30974651|30981405	4	14
chr1:30974651|30981405	4	13
chr1:31055313|31059577	4	12
chr1:30980062|30995220	4	10
chr1:30974651|30982640	6	9
chr1:30980062|30981405	4	8
chr1:30974651|31007102	3	7
chr1:30974651|30981405	4	7
chr1:30980062|30981405	4	7
chr1:30964674|30981405	4	7
chr1:30980062|31007102	4	7
chr1:30980062|30981405	4	7
chr1:30974651|30995220	4	6
chr1:30965982|30968492	6	6
chr1:30965982|30968492	6	6
chr1:30965982|30968492	6	5
chr1:31028796|31059577	4	5
chr1:30941151|30967310	4	5
chr1:30941151|30942123	4	5
chr1:30965982|30981405	6	4
chr1:30964674|30968492	4	4
chr1:30964674|30981405	4	4
chr1:30992390|31007102	4	4
chr1:31059299|31059577	4	4
chr1:30965982|30981405	6	3
chr1:30992390|31028864	5	3
chr1:30980062|30995220	4	3
chr1:30992390|31007102	4	3
chr1:30980062|30982640	4	3
chr1:30964674|30968492	4	3
chr1:30981312|30981405	5	3
chr1:30974651|31007102	3	3
chr1:30968354|30981405	6	3
chr1:30945346|30950261	6	3
chr1:30965982|30981405	6	3
chr1:30964674|30974802	4	2
chr1:30964674|30981405	4	2
chr1:30974651|30992660	6	2
chr1:30980062|30982640	4	2
chr1:30965982|30968492	6	2
chr1:30992390|31007099	4	2
chr1:30974651|30995220	4	2
chr1:30965982|30974802	6	2
chr1:30974651|30982640	6	2
chr1:30964674|30964910	6	2
chr1:31583461|31585485	6	5
chr1:31915895|31919658	4	786
chr1:31910038|31911826	6	49
chr1:31915891|31919658	4	16
chr1:31918970|31919182	5	10
chr1:31911696|31919658	4	7
chr1:31915901|31919658	5	5
chr1:31910038|31919658	4	4
chr1:31918970|31919173	5	4
chr1:31911696|31915987	6	4
chr1:31910038|31913023	6	3
chr1:31915518|31916231	5	2
chr1:32036910|32038619	4	25
chr1:32036910|32039573	4	13
chr1:32030298|32045390	4	5
chr1:32031524|32038619	6	4
chr1:32030298|32038619	4	3
chr1:32592931|32593754	4	34
chr1:32592931|32595223	4	14
chr1:32553459|32557965	6	7
chr1:32595054|32595223	4	3
chr1:32595054|32600415	6	2
chr1:32779382|32781145	6	32
chr1:32779382|32782539	5	20
chr1:32786362|32791254	6	6
chr1:32797416|32797843	4	4
chr1:32806482|32811057	4	3
chr1:32775240|32776028	5	2
chr1:32781459|32781963	5	2
chr1:32780085|32781145	6	2
chr1:32825313|32830067	4	47
chr1:32825313|32830067	4	26
chr1:32825313|32853166	4	10
chr1:32825313|32853166	4	6
chr1:32825313|32828081	4	6
chr1:32845702|32853166	4	5
chr1:32825313|32830067	4	4
chr1:32825313|32834061	4	3
chr1:32821225|32821536	4	3
chr1:32825313|32825429	5	2
chr1:32825313|32832379	6	2
chr1:32825313|32834061	4	2
chr1:32948222|32949774	4	169
chr1:32948222|32949774	4	95
chr1:32942252|32949774	4	26
chr1:32944019|32949774	4	13
chr1:32942252|32949774	4	10
chr1:32938397|32949774	4	9
chr1:32944019|32945628	4	7
chr1:32944019|32949774	4	4
chr1:32938397|32944159	5	3
chr1:32938397|32949774	4	3
chr1:32948222|32949774	4	2
chr1:32938397|32945628	6	2
chr1:32948256|32949636	5	2
chr1:33013207|33014594	4	6
chr1:33294937|33295305	4	315
chr1:33294937|33295305	4	291
chr1:33295147|33295305	5	8
chr1:33294937|33295305	4	7
chr1:33276100|33281811	4	2
chr1:33276100|33276594	6	2
chr1:33690732|33693056	6	19
chr1:33646648|33652461	6	8
chr1:33918094|33935954	6	5
chr1:33788600|33820556	6	4
chr1:33788600|33810864	6	4
chr1:33690732|33693056	6	4
chr1:33692930|33700673	6	3
chr1:33854287|33855014	5	2
chr1:33986290|33986613	5	2
chr1:33788600|33819837	4	2
chr1:34992234|34992387	4	163
chr1:35019353|35020467	4	16
chr1:35005132|35008924	4	7
chr1:35003968|35015162	4	5
chr1:35014697|35015162	4	5
chr1:35003968|35015162	4	4
chr1:34992234|35015162	4	2
chr1:34992234|35005272	6	2
chr1:35014697|35014888	6	2
chr1:35104295|35110447	4	35
chr1:35104295|35104769	4	9
chr1:35097317|35110447	4	8
chr1:35097317|35110447	4	8
chr1:35093914|35110447	4	7
chr1:35104295|35113181	4	6
chr1:35104295|35112130	4	5
chr1:35104295|35112130	4	4
chr1:35104295|35110447	4	3
chr1:35093914|35104769	4	3
chr1:35093914|35113181	4	2
chr1:35099351|35110447	6	2
chr1:35358925|35361789	4	595
chr1:35381259|35389082	4	128
chr1:35413972|35415714	4	38
chr1:35393595|35393739	6	53
chr1:35358925|35361789	4	44
chr1:35381259|35381758	4	32
chr1:35392212|35399576	4	34
chr1:35415466|35415714	4	21
chr1:35388910|35390098	4	17
chr1:35361194|35361789	6	10
chr1:35358925|35370627	4	8
chr1:35381259|35390098	4	48
chr1:35405023|35415714	4	14
chr1:35385442|35390098	4	14
chr1:35381261|35389082	6	9
chr1:35325360|35361789	4	7
chr1:35405023|35408159	4	7
chr1:35396552|35399576	4	6
chr1:35392647|35393739	6	6
chr1:35381261|35390098	6	5
chr1:35359021|35359271	5	5
chr1:35293026|35295988	4	5
chr1:35381259|35389082	4	4
chr1:35381259|35393739	4	4
chr1:35381259|35387278	6	4
chr1:35358925|35362266	4	4
chr1:35413972|35419608	6	4
chr1:35370029|35387278	6	3
chr1:35397377|35397545	5	3
chr1:35354246|35361789	4	3
chr1:35385442|35392684	5	2
chr1:35386074|35387108	5	2
chr1:35381259|35389082	4	2
chr1:35381259|35389082	4	2
chr1:35381259|35390098	4	2
chr1:35381259|35389082	4	2
chr1:35381708|35387595	5	2
chr1:35386131|35387084	5	2
chr1:35356651|35362266	5	2
chr1:35354246|35361789	4	2
chr1:35413972|35414083	5	2
chr1:35284673|35295988	4	2
chr1:35470863|35479212	4	49
chr1:35478966|35479212	4	24
chr1:35466608|35479212	6	15
chr1:35470863|35474906	6	8
chr1:35474805|35479212	4	7
chr1:35448173|35456241	6	6
chr1:35474805|35507135	4	6
chr1:35460305|35470960	6	5
chr1:35470863|35507135	4	4
chr1:35460305|35466695	6	3
chr1:35470863|35479212	4	3
chr1:35441047|35444303	6	2
chr1:35460415|35470908	5	2
chr1:35831427|35835993	4	22
chr1:35822862|35826835	4	8
chr1:35816882|35826835	6	7
chr1:35816882|35826835	6	3
chr1:35825979|35826797	5	2
chr1:35816882|35832185	6	2
chr1:35831427|35835993	4	2
chr1:35816882|35826835	6	2
chr1:35833251|35833518	5	2
chr1:35901474|35902337	6	9
chr1:35913842|35918423	6	6
chr1:35913842|35915542	4	2
chr1:35913842|35915542	4	2
chr1:35915348|35915542	5	2
chr1:36004341|36014048	4	24
chr1:35966955|35973511	4	20
chr1:35945692|35973511	4	15
chr1:35972024|35973511	4	6
chr1:36004341|36009594	4	6
chr1:35931229|35973511	5	5
chr1:36004341|36027298	4	5
chr1:36036177|36040441	4	5
chr1:36004341|36027298	4	4
chr1:35972024|35984548	6	4
chr1:36039790|36040441	6	4
chr1:35972024|35982712	6	4
chr1:36004341|36014048	4	3
chr1:36009475|36009594	5	3
chr1:36034174|36043548	6	3
chr1:36008690|36009594	4	3
chr1:36009475|36034333	6	3
chr1:35945692|35984548	6	2
chr1:35945692|35982712	6	2
chr1:36004341|36009044	4	2
chr1:36315212|36315400	5	20
chr1:36315206|36315400	5	8
chr1:36358239|36362656	4	25
chr1:36361221|36362656	4	20
chr1:36348770|36358271	4	11
chr1:36358239|36358822	6	6
chr1:36358239|36358822	6	5
chr1:36358239|36361340	6	4
chr1:36348700|36361340	4	2
chr1:36358239|36362656	4	2
chr1:36348700|36348815	5	2
chr1:37582223|37587495	4	12
chr1:37587311|37589082	4	11
chr1:37593582|37593761	5	2
chr1:37582223|37589082	6	2
chr1:37568851|37576556	4	2
chr1:37573816|37574135	5	2
chr1:37587311|37587495	5	2
chr1:37835079|37835744	4	7
chr1:37835079|37840158	4	6
chr1:37823710|37857709	6	5
chr1:37835079|37838756	6	4
chr1:37812180|37812425	5	2
chr1:37866459|37874088	4	63
chr1:37864312|37868614	4	10
chr1:37866459|37874088	4	4
chr1:37865761|37868614	4	4
chr1:37866459|37874088	4	4
chr1:39439274|39439500	4	108
chr1:39287286|39287562	4	55
chr1:39350785|39359264	4	47
chr1:39434414|39439500	4	27
chr1:39447432|39448763	6	26
chr1:39309570|39318615	6	18
chr1:39231182|39258028	4	13
chr1:39340502|39340953	6	12
chr1:39444662|39448763	6	9
chr1:39370030|39372596	4	20
chr1:39340804|39340953	6	15
chr1:39368148|39382152	6	12
chr1:39360793|39368314	6	11
chr1:39360793|39361677	6	11
chr1:39282208|39287562	4	8
chr1:39368148|39372596	6	8
chr1:39231182|39258028	4	8
chr1:39292766|39293619	5	7
chr1:39370032|39372596	5	7
chr1:39357375|39359264	6	7
chr1:39322608|39327353	4	6
chr1:39368148|39368314	6	6
chr1:39434414|39439500	4	5
chr1:39198733|39199080	4	5
chr1:39468615|39480009	6	5
chr1:39432535|39435761	6	5
chr1:39453707|39455097	5	4
chr1:39309570|39311000	6	4
chr1:39322608|39349627	4	3
chr1:39360793|39370186	6	3
chr1:39409810|39409980	5	3
chr1:39361460|39368261	5	3
chr1:39372479|39382152	4	3
chr1:39378461|39382152	4	3
chr1:39368148|39382152	6	3
chr1:39322608|39324734	6	2
chr1:39422374|39435761	6	2
chr1:39437897|39439500	5	2
chr1:39361564|39368242	5	2
chr1:39444662|39447587	5	2
chr1:39297620|39300362	6	2
chr1:39422832|39424194	5	2
chr1:39385627|39385911	5	2
chr1:39410539|39410869	5	2
chr1:39452739|39455097	5	2
chr1:39288735|39288894	5	2
chr1:39451052|39455097	3	2
chr1:39361481|39361677	5	2
chr1:39319748|39320010	5	2
chr1:39361528|39370059	5	2
chr1:39322608|39349627	4	2
chr1:40189055|40202614	4	523
chr1:40189055|40202614	4	37
chr1:40189055|40222710	4	29
chr1:40202412|40202614	6	23
chr1:40190772|40202614	4	19
chr1:40189055|40202614	4	11
chr1:40189055|40195764	4	9
chr1:40189055|40190853	4	8
chr1:40189055|40189209	5	8
chr1:40190772|40202614	4	7
chr1:40189055|40222710	4	6
chr1:40201928|40202614	4	4
chr1:40222574|40231658	4	3
chr1:40189055|40202614	4	3
chr1:40189055|40222710	4	3
chr1:40190772|40195764	6	3
chr1:40267786|40272035	4	41
chr1:40267786|40286029	4	5
chr1:40267786|40272035	4	3
chr1:40293939|40294788	5	2
chr1:40281343|40286029	4	2
chr1:40738836|40758294	6	20
chr1:40747534|40758294	6	7
chr1:40738836|40763046	6	7
chr1:40738836|40753246	4	6
chr1:40769990|40770191	5	2
chr1:40747534|40763046	6	2
chr1:41070595|41075451	4	2600
chr1:41070595|41075451	4	243
chr1:41113283|41143112	4	599
chr1:41113283|41117010	4	275
chr1:41075219|41075451	5	39
chr1:41075239|41075401	5	33
chr1:41186121|41194399	4	23
chr1:41113283|41143112	4	68
chr1:41046407|41075451	4	39
chr1:41186121|41194399	4	28
chr1:41070595|41075451	4	13
chr1:41113283|41151684	4	21
chr1:41113283|41117010	4	20
chr1:41142878|41152741	6	15
chr1:41113283|41152741	4	13
chr1:41070595|41143112	4	13
chr1:41113283|41143112	4	12
chr1:41113283|41161432	4	11
chr1:41142878|41151684	6	10
chr1:41046418|41075451	6	10
chr1:41070595|41105825	6	8
chr1:41028157|41028726	6	8
chr1:41070595|41151684	4	7
chr1:41070595|41070721	5	7
chr1:41075239|41075451	5	6
chr1:41113283|41161432	4	6
chr1:41048690|41075451	6	6
chr1:41113335|41113526	5	6
chr1:41142878|41161432	6	6
chr1:41070595|41152741	6	6
chr1:41046407|41048890	4	6
chr1:41070595|41117010	6	6
chr1:41070595|41143112	4	5
chr1:41070595|41113526	6	5
chr1:41142878|41186250	4	4
chr1:41113283|41186250	4	4
chr1:41105742|41117010	4	4
chr1:41113283|41161432	4	4
chr1:41116922|41143112	6	4
chr1:41113283|41113526	5	4
chr1:41070595|41075451	4	4
chr1:41160875|41186250	4	3
chr1:41113283|41186250	4	3
chr1:41159725|41186250	4	3
chr1:41070595|41161432	4	3
chr1:41070595|41075451	4	3
chr1:41142878|41186250	4	2
chr1:41070595|41117010	6	2
chr1:41070595|41161432	4	2
chr1:41162735|41163010	5	2
chr1:41142878|41151684	6	2
chr1:41113410|41143050	5	2
chr1:41142874|41186250	6	2
chr1:41113283|41143112	4	2
chr1:41113283|41152741	4	2
chr1:41113425|41142975	6	2
chr1:41113283|41162979	6	2
chr1:41162779|41163010	5	2
chr1:41070595|41161432	4	2
chr1:41096436|41186250	5	2
chr1:42265115|42278672	4	549
chr1:42265115|42278784	4	326
chr1:42265115|42311110	4	151
chr1:42278348|42278672	4	70
chr1:42265115|42323827	4	65
chr1:42227883|42311110	4	58
chr1:42265115|42278672	4	60
chr1:42278348|42311110	4	30
chr1:42227883|42323827	4	26
chr1:42227883|42278672	4	32
chr1:42278348|42323827	4	19
chr1:42227883|42278784	4	18
chr1:42265115|42278784	4	25
chr1:42278348|42278784	4	19
chr1:42265115|42311110	4	17
chr1:42199102|42205863	4	10
chr1:42194890|42205863	6	9
chr1:42265115|42323827	4	9
chr1:42194890|42227966	6	7
chr1:42278348|42278508	6	7
chr1:42194890|42199230	4	6
chr1:42265115|42278672	4	6
chr1:42265115|42323827	4	5
chr1:42311050|42323827	6	4
chr1:42205762|42205863	5	4
chr1:42311050|42323827	6	3
chr1:42265156|42278505	5	3
chr1:42265115|42278562	5	3
chr1:42227883|42323827	4	3
chr1:42205762|42323827	6	2
chr1:42265115|42311110	4	2
chr1:42265115|42311110	4	2
chr1:42278348|42278512	5	2
chr1:42773563|42775479	4	233
chr1:42773563|42775522	4	23
chr1:42773541|42775479	4	14
chr1:42773563|42781789	4	9
chr1:42773563|42775479	4	5
chr1:42773546|42775479	4	5
chr1:42773563|42775721	6	3
chr1:42773563|42774868	6	3
chr1:42773546|42775483	5	3
chr1:42774737|42781789	6	2
chr1:43305233|43305343	5	4
chr1:43301032|43305053	5	2
chr1:43578825|43588795	5	5
chr1:43588731|43589000	6	3
chr1:43591082|43591534	5	3
chr1:43553492|43569778	6	2
chr1:43552319|43552550	5	2
chr1:43564431|43564792	5	2
chr1:43569750|43588777	5	2
chr1:43920404|43920928	4	38
chr1:43824731|43838311	4	29
chr1:43920404|43921638	4	21
chr1:43920406|43920928	5	13
chr1:43824731|43838311	4	8
chr1:43898235|43899727	6	5
chr1:43894383|43899727	6	4
chr1:43894383|43899727	6	4
chr1:43792102|43838311	4	4
chr1:43876872|43877106	5	3
chr1:43902351|43902831	5	2
chr1:43792102|43838311	4	2
chr1:44308310|44339322	4	308
chr1:44308310|44319744	4	115
chr1:44284835|44339322	4	117
chr1:44284835|44319744	4	82
chr1:44247939|44339322	4	35
chr1:44284835|44352925	4	22
chr1:44339045|44339322	4	14
chr1:44308310|44352925	6	12
chr1:44247939|44319744	4	9
chr1:44319628|44339322	4	9
chr1:44247939|44251542	6	8
chr1:44308310|44339316	4	8
chr1:44319628|44352925	4	6
chr1:44230317|44248038	5	4
chr1:44339045|44352925	4	4
chr1:44313169|44339322	4	4
chr1:44313169|44319744	4	3
chr1:44284835|44339316	6	2
chr1:44319628|44339322	4	2
chr1:44247939|44352925	4	2
chr1:44247939|44352925	4	2
chr1:44411981|44412722	4	212
chr1:44411981|44416223	6	12
chr1:44645410|44649962	5	2
chr1:44411981|44416223	6	2
chr1:45087881|45088237	4	113
chr1:45051074|45088237	4	16
chr1:45058609|45088237	4	10
chr1:45191260|45191640	6	5
chr1:45043219|45088237	6	4
chr1:45191260|45191640	6	2
chr1:45035688|45036126	5	2
chr1:45055357|45055714	5	2
chr1:45087881|45145319	4	2
chr1:45334391|45334967	4	21
chr1:45332166|45332310	6	8
chr1:45333494|45334416	5	7
chr1:45330516|45334511	4	3
chr1:45332391|45332488	5	2
chr1:45566569|45567020	4	58
chr1:45552436|45561878	4	6
chr1:45552436|45567020	6	2
chr1:45614096|45616393	4	41
chr1:45615013|45616393	4	56
chr1:45600385|45602365	4	23
chr1:45610363|45610652	5	5
chr1:45591223|45594773	5	5
chr1:45591223|45605016	6	4
chr1:45591223|45602365	6	4
chr1:45600385|45606591	6	3
chr1:45604936|45606591	5	2
chr1:45591223|45602365	6	2
chr1:45640210|45642499	4	1459
chr1:45633489|45642499	4	53
chr1:45634096|45660377	4	28
chr1:45659028|45661225	4	15
chr1:45628260|45634236	6	11
chr1:45628260|45640403	6	11
chr1:45630482|45634236	4	9
chr1:45630482|45640403	6	9
chr1:45640210|45655319	4	7
chr1:45640210|45642499	4	7
chr1:45654543|45655319	4	6
chr1:45640210|45659142	6	5
chr1:45655190|45659142	6	5
chr1:45640210|45640403	5	5
chr1:45634096|45659142	6	4
chr1:45640210|45642499	4	4
chr1:45630482|45642499	6	4
chr1:45654543|45659142	4	3
chr1:45654543|45657841	6	2
chr1:45913755|45959477	6	28
chr1:45824433|45829581	6	15
chr1:45932223|45959477	6	8
chr1:45913755|45917533	6	8
chr1:45936446|45959477	5	7
chr1:45824433|45959477	6	6
chr1:45812943|45829581	6	5
chr1:46001236|46001600	5	4
chr1:45812943|45959477	6	4
chr1:45824433|45829581	6	3
chr1:46001359|46001600	5	2
chr1:45997724|46010939	6	2
chr1:45824557|45959477	5	2
chr1:46029845|46030238	5	2
chr1:46055795|46080750	4	51
chr1:46077515|46080750	4	16
chr1:46061929|46080750	4	7
chr1:46066054|46080750	4	6
chr1:46108293|46110808	6	3
chr1:46066054|46077533	5	3
chr1:46108293|46110808	6	2
chr1:46082404|46082553	5	2
chr1:46285362|46286499	4	3
chr1:46297563|46298370	4	3
chr1:46571417|46572167	4	17
chr1:46565041|46572167	6	9
chr1:46565041|46568498	6	9
chr1:46562649|46572167	4	6
chr1:46571417|46572167	4	6
chr1:46572063|46572167	5	5
chr1:46572063|46573695	4	3
chr1:46568443|46576654	6	3
chr1:46683300|46691937	4	41
chr1:46678469|46691937	4	12
chr1:46683300|46691937	4	26
chr1:46683300|46696649	4	9
chr1:46678469|46691937	4	8
chr1:46665256|46691937	4	6
chr1:46688353|46688544	6	5
chr1:46665256|46691937	4	5
chr1:46683300|46691935	5	5
chr1:46683300|46691937	4	4
chr1:46678469|46696649	5	4
chr1:46652581|46691937	4	3
chr1:46652581|46691937	4	2
chr1:46683300|46684602	6	2
chr1:46684579|46689633	5	2
chr1:47055404|47106261	6	5
chr1:47280241|47282459	4	287
chr1:47260289|47260539	4	88
chr1:47260289|47263116	4	16
chr1:47295765|47301748	4	15
chr1:47280241|47282459	4	13
chr1:47295765|47301748	4	12
chr1:47260289|47272241	4	11
chr1:47260289|47263113	4	9
chr1:47280241|47282459	4	8
chr1:47269635|47272241	6	7
chr1:47301561|47304996	6	7
chr1:47302234|47310362	6	7
chr1:47260289|47272241	4	6
chr1:47295765|47304996	4	6
chr1:47260289|47272241	4	5
chr1:47301561|47310362	4	5
chr1:47260289|47260539	4	5
chr1:47302234|47304996	6	5
chr1:47302234|47313021	6	4
chr1:47280241|47282459	4	4
chr1:47272076|47282459	4	4
chr1:47287551|47289585	4	3
chr1:47262903|47300152	4	2
chr1:47262903|47272241	4	2
chr1:47287551|47287660	5	2
chr1:47280241|47282459	4	2
chr1:47260289|47269866	4	2
chr1:47260289|47263002	5	2
chr1:48355670|48359770	4	533
chr1:48355670|48403882	4	84
chr1:48355670|48399644	4	23
chr1:48305787|48359770	4	23
chr1:48395267|48413151	4	23
chr1:48395267|48403882	4	21
chr1:48395267|48399644	4	18
chr1:48355718|48403882	6	14
chr1:48411464|48413151	4	13
chr1:48355670|48385349	6	10
chr1:48385309|48403882	4	23
chr1:48451552|48453131	4	13
chr1:48451552|48453131	4	10
chr1:48355670|48413151	4	9
chr1:48355670|48403882	4	8
chr1:48385309|48413151	4	8
chr1:48305787|48359770	4	6
chr1:48355670|48395354	6	5
chr1:48355670|48385349	6	5
chr1:48305787|48403882	4	5
chr1:48355670|48359770	4	4
chr1:48399351|48413151	4	3
chr1:48355670|48399644	4	3
chr1:48359586|48399644	6	3
chr1:48423269|48423777	5	3
chr1:48355670|48403882	4	3
chr1:48399351|48413151	4	3
chr1:48355670|48385349	6	3
chr1:48436333|48437290	5	2
chr1:48355670|48395354	6	2
chr1:48355670|48362246	6	2
chr1:48355718|48403882	6	2
chr1:48393031|48393257	5	2
chr1:48359586|48403882	6	2
chr1:50567077|50596216	4	140
chr1:50738863|50744775	4	94
chr1:50490588|50535457	4	43
chr1:50655442|50744775	4	42
chr1:50539592|50596216	4	42
chr1:50535369|50596216	4	70
chr1:50535369|50584811	4	31
chr1:50788000|50801677	4	27
chr1:50705786|50744775	4	30
chr1:50490588|50596216	6	16
chr1:50788000|50857997	4	10
chr1:50705786|50781044	6	9
chr1:50655442|50781044	4	9
chr1:50567077|50596216	4	8
chr1:50738863|50744772	5	8
chr1:50582618|50596216	4	7
chr1:50655442|50705891	6	7
chr1:50738863|50781044	6	6
chr1:50582618|50596216	4	5
chr1:50490588|50535457	4	5
chr1:50490588|50567231	6	5
chr1:50567077|50744775	4	5
chr1:50655442|50744775	4	4
chr1:50738863|50801677	4	4
chr1:50535369|50584811	4	4
chr1:50854342|50857997	4	3
chr1:50567077|50584811	4	3
chr1:50563306|50567231	6	3
chr1:50738863|50744775	4	3
chr1:50738863|50752523	6	3
chr1:50705786|50744712	6	3
chr1:50705786|50738954	4	3
chr1:50598893|50599222	5	3
chr1:50877114|50877750	5	2
chr1:50535369|50596216	4	2
chr1:50567077|50584811	4	2
chr1:50567077|50596216	4	2
chr1:50535369|50584811	4	2
chr1:50490588|50655528	6	2
chr1:50655442|50744775	4	2
chr1:50490588|50744775	5	2
chr1:50475464|50596216	4	2
chr1:50705786|50781044	6	2
chr1:50535369|50535457	5	2
chr1:50490588|50491801	4	2
chr1:51402435|51408332	4	1140
chr1:51405905|51408332	4	387
chr1:51402435|51406108	5	76
chr1:51403419|51408332	6	72
chr1:51440347|51448135	4	50
chr1:51394381|51421858	4	38
chr1:51461091|51465326	4	31
chr1:51402435|51408332	4	31
chr1:51405905|51406108	4	101
chr1:51363866|51366029	4	40
chr1:51403419|51406108	6	35
chr1:51408135|51408332	6	34
chr1:51461091|51481314	4	19
chr1:51394381|51447105	6	15
chr1:51402435|51465326	4	15
chr1:51402435|51408332	4	14
chr1:51394381|51400953	4	14
chr1:51402435|51421858	4	11
chr1:51402435|51445045	4	25
chr1:51394381|51448135	4	20
chr1:51402435|51408332	4	17
chr1:51400918|51408332	6	17
chr1:51421786|51448135	4	13
chr1:51394381|51409696	4	13
chr1:51402435|51408332	4	12
chr1:51402435|51448135	4	11
chr1:51402435|51408332	4	10
chr1:51444889|51465326	4	10
chr1:51459041|51465326	4	9
chr1:51429534|51432183	5	9
chr1:51399032|51421858	6	9
chr1:51440347|51447105	6	8
chr1:51408135|51409696	6	8
chr1:51402435|51403532	5	8
chr1:51440347|51448135	4	7
chr1:51402435|51408332	4	7
chr1:51402455|51403532	5	7
chr1:51365953|51399165	4	5
chr1:51402435|51447105	6	5
chr1:51394381|51448135	4	5
chr1:51400918|51406108	6	4
chr1:51408135|51408290	5	4
chr1:51405905|51406057	5	4
chr1:51403419|51408332	6	4
chr1:51440347|51465326	4	4
chr1:51437106|51448135	6	4
chr1:51403470|51406043	5	3
chr1:51402435|51445045	4	3
chr1:51408135|51448135	6	3
chr1:51394381|51448135	4	3
chr1:51402435|51465326	4	3
chr1:51461091|51508771	6	3
chr1:51429534|51448135	6	3
chr1:51363866|51364028	5	3
chr1:51402435|51408332	4	3
chr1:51461091|51463798	4	3
chr1:51394381|51447105	6	2
chr1:51394381|51448135	4	2
chr1:51402435|51445045	4	2
chr1:51444889|51465326	4	2
chr1:51408135|51447105	6	2
chr1:51394381|51399132	5	2
chr1:51402455|51408196	5	2
chr1:51394381|51409696	4	2
chr1:51502419|51508771	5	2
chr1:51429534|51434273	5	2
chr1:51421786|51429567	5	2
chr1:51408135|51447105	6	2
chr1:51408135|51448135	6	2
chr1:51361171|51366029	5	2
chr1:51772070|51772723	4	90
chr1:51750145|51765981	4	36
chr1:51745536|51765981	4	35
chr1:51745536|51765981	4	31
chr1:51750145|51761971	6	26
chr1:51748369|51765981	4	17
chr1:51772070|51772723	4	14
chr1:51760690|51782643	4	13
chr1:51750145|51772182	4	12
chr1:51745536|51772723	4	9
chr1:51750145|51765981	4	8
chr1:51781164|51782643	4	6
chr1:51750145|51772182	4	6
chr1:51772070|51782643	6	6
chr1:51748369|51765981	4	6
chr1:51745536|51750195	4	6
chr1:51651991|51714079	6	5
chr1:51748369|51772182	4	5
chr1:51745536|51761971	4	5
chr1:51746710|51772182	4	4
chr1:51772070|51782643	6	4
chr1:51616874|51714079	6	4
chr1:51745536|51761971	4	4
chr1:51745536|51748398	6	4
chr1:51760690|51772723	6	3
chr1:51740143|51742030	6	3
chr1:51614305|51652041	5	3
chr1:51740143|51745631	5	3
chr1:51756320|51765981	4	3
chr1:51745536|51760780	3	3
chr1:51748369|51772182	4	3
chr1:51748369|51760780	5	3
chr1:51750145|51772723	6	2
chr1:51745536|51761971	4	2
chr1:51783371|51783774	5	2
chr1:51745536|51772723	4	2
chr1:51669434|51670390	5	2
chr1:51656264|51656496	5	2
chr1:51746710|51772182	4	2
chr1:51772605|51772723	5	2
chr1:51783915|51784025	5	2
chr1:51827796|51834170	4	87
chr1:51823664|51834170	4	334
chr1:51818066|51834170	6	28
chr1:51818066|51821555	6	31
chr1:51814551|51814813	5	10
chr1:51800556|51814089	4	9
chr1:51814035|51814813	4	9
chr1:51823664|51827869	6	9
chr1:51823664|51825382	6	7
chr1:51819800|51823786	4	7
chr1:51823664|51834170	4	5
chr1:51823664|51834057	6	5
chr1:51818066|51827869	6	5
chr1:51803814|51809401	6	5
chr1:51819800|51834170	6	4
chr1:51823664|51834170	4	3
chr1:51840226|51840514	4	3
chr1:51818066|51825382	6	3
chr1:51819800|51827869	6	2
chr1:51823664|51834170	4	2
chr1:51823664|51836438	6	2
chr1:51836131|51840266	5	2
chr1:51818066|51827869	6	2
chr1:51821498|51836212	5	2
chr1:51818066|51821555	6	2
chr1:52493611|52509712	4	150
chr1:52445787|52461769	4	31
chr1:52515891|52526373	4	27
chr1:52493611|52509712	4	23
chr1:52509596|52526373	4	21
chr1:52477708|52481923	4	18
chr1:52490732|52509712	4	13
chr1:52493611|52497183	4	9
chr1:52493611|52509712	4	9
chr1:52436755|52461769	4	8
chr1:52477708|52489035	4	8
chr1:52495427|52509712	4	8
chr1:52438220|52461769	4	6
chr1:52445787|52446667	6	5
chr1:52509596|52535122	4	4
chr1:52509596|52509712	5	4
chr1:52488909|52516054	4	3
chr1:52477708|52481923	4	3
chr1:52458336|52468267	4	3
chr1:52458336|52465173	6	3
chr1:52445787|52468267	6	3
chr1:52490732|52493662	6	3
chr1:52458336|52458449	5	2
chr1:52458336|52461769	4	2
chr1:52423798|52458371	3	2
chr1:52438101|52438304	5	2
chr1:52448917|52449118	5	2
chr1:52477708|52489035	4	2
chr1:53800693|53832591	4	14
chr1:53803928|53806517	4	24
chr1:53787158|53789196	4	14
chr1:53800693|53804009	4	10
chr1:53789133|53797144	4	10
chr1:53825798|53832591	4	9
chr1:53772329|53789196	4	8
chr1:53787158|53789196	4	7
chr1:53800693|53835620	4	6
chr1:53818971|53835620	4	5
chr1:53818971|53832591	4	5
chr1:53803928|53832591	4	5
chr1:53787158|53797144	4	3
chr1:53787158|53791822	5	3
chr1:53787158|53800848	4	3
chr1:53772329|53793279	4	3
chr1:53832490|53835620	5	3
chr1:53818971|53828173	6	3
chr1:53806425|53807791	6	3
chr1:53800693|53806517	4	3
chr1:53825798|53835620	6	2
chr1:53800693|53832591	4	2
chr1:53787158|53832591	4	2
chr1:53807656|53809746	5	2
chr1:53806425|53835620	6	2
chr1:53829439|53829719	5	2
chr1:53806471|53807791	5	2
chr1:53806425|53807779	5	2
chr1:54040756|54043525	4	55
chr1:54040756|54047372	4	46
chr1:54040756|54043525	4	34
chr1:54040756|54047372	4	29
chr1:54036610|54047372	6	14
chr1:54032177|54043525	6	10
chr1:54036610|54043525	4	8
chr1:54047267|54048682	5	7
chr1:54036610|54047372	6	7
chr1:54036610|54043525	4	6
chr1:54032177|54043525	6	3
chr1:58506060|58527335	4	7
chr1:58506060|58527335	4	7
chr1:58468833|58469219	5	4
chr1:57876791|57884162	6	3
chr1:57843759|57884162	6	2
chr1:57062890|57072414	6	2
chr1:57970106|58049707	5	2
chr1:58438266|58443316	6	2
chr1:58506060|58539310	6	66
chr1:58506060|58536741	4	84
chr1:58533949|58539306	4	14
chr1:58506060|58536741	4	14
chr1:58527261|58539310	5	13
chr1:58527261|58536741	4	12
chr1:58536509|58539306	4	8
chr1:58506060|58539310	6	12
chr1:58506060|58536741	4	11
chr1:58506060|58539310	6	7
chr1:58506060|58539310	6	7
chr1:58522827|58536741	6	6
chr1:58506060|58536741	4	6
chr1:58527261|58534331	6	4
chr1:58506060|58534331	4	4
chr1:58506060|58536741	4	3
chr1:58506060|58539310	6	3
chr1:58506060|58536741	4	3
chr1:58527261|58539310	5	2
chr1:58527261|58536741	4	2
chr1:58506060|58536741	4	2
chr1:58506060|58539310	6	2
chr1:58439347|58530720	5	2
chr1:58506060|58539310	6	2
chr1:58506060|58536741	4	2
chr1:58506060|58539310	6	2
chr1:58681785|58685251	4	18
chr1:58681785|58682545	4	12
chr1:58685153|58690249	4	13
chr1:58689038|58690249	6	10
chr1:58671870|58685251	4	9
chr1:58689038|58690249	6	6
chr1:58673573|58685251	4	4
chr1:58673573|58689116	4	2
chr1:58681785|58690249	4	2
chr1:58675477|58677056	6	2
chr1:58783440|58783620	5	6
chr1:58782159|58782522	5	6
chr1:58782159|58782535	5	6
chr1:58783694|58784048	5	2
chr1:58782423|58782734	5	2
chr1:59321536|59378837	4	220
chr1:59339958|59378837	4	332
chr1:59321536|59346398	4	158
chr1:59321536|59346398	4	49
chr1:59339958|59346398	4	48
chr1:59321536|59378837	4	22
chr1:59339958|59346398	4	20
chr1:59321536|59378837	4	17
chr1:59321536|59457076	4	12
chr1:59321536|59346398	4	10
chr1:59344998|59346398	6	13
chr1:59339958|59346398	4	11
chr1:59339958|59378837	4	11
chr1:59316146|59378837	4	10
chr1:59321536|59346398	4	9
chr1:59321536|59512439	4	8
chr1:59321536|59346398	4	7
chr1:59321536|59378837	4	7
chr1:59339958|59378837	4	6
chr1:59339958|59411367	4	6
chr1:59346247|59378837	4	5
chr1:59321536|59411367	4	5
chr1:59339958|59378837	4	5
chr1:59339958|59457076	6	4
chr1:59757931|59774124	6	4
chr1:59625988|59674133	6	3
chr1:59321536|59457076	4	3
chr1:59321536|59457076	4	3
chr1:59321536|59378837	4	3
chr1:59321536|59378837	4	2
chr1:59625988|59641351	6	2
chr1:59316217|59321750	5	2
chr1:59321536|59357569	4	2
chr1:60588037|60600250	6	2
chr1:62577262|62586624	4	36
chr1:62577262|62578966	4	19
chr1:62473982|62477834	6	14
chr1:62535493|62543745	6	10
chr1:62577262|62625401	4	9
chr1:62555825|62619993	4	7
chr1:62537891|62552901	4	5
chr1:62528151|62543745	6	5
chr1:62625259|62663130	4	4
chr1:62647691|62663130	6	4
chr1:62492704|62508058	6	4
chr1:62504630|62513898	4	4
chr1:62537891|62539892	5	3
chr1:62528151|62529446	4	3
chr1:62555825|62578966	6	3
chr1:62528151|62552901	6	3
chr1:62618706|62625401	4	3
chr1:62578828|62583254	6	3
chr1:62577323|62578938	5	3
chr1:62586507|62663130	4	2
chr1:62678364|62678570	5	2
[truncated: 105,148 more rows]

## Sheet: Supplementary Fig. 6e
	#circRNAs
CIRI-long	85238
scRNA-seq	54465
circAltas	221552
CIRI-long & scRNA-seq	328
scRNA-seq & circAltas	9009
CIRI-long & circAltas	27063
CIRI-long & scRNA-seq & circAltas	10876

## Sheet: Supplementary Fig. 6f
	CIRI-long BSJ reads	type
circ1	28050	d
circ2	21451	d
circ3	19544	d
circ4	16791	d
circ5	16574	d
circ6	16480	d
circ7	16315	d
circ8	13945	f
circ9	13138	d
circ10	11911	d
circ11	9690	d
circ12	8871	f
circ13	8404	d
circ14	7659	d
circ15	7656	d
circ16	7060	d
circ17	7022	d
circ18	7010	d
circ19	5356	f
circ20	5353	d
circ21	5192	d
circ22	4994	d
circ23	4713	d
circ24	4614	f
circ25	4420	d
circ26	4325	d
circ27	4229	d
circ28	4198	d
circ29	4185	d
circ30	4153	d
circ31	4106	d
circ32	4096	d
circ33	3917	d
circ34	3884	d
circ35	3849	d
circ36	3802	e
circ37	3682	d
circ38	3673	d
circ39	3664	d
circ40	3584	d
circ41	3514	d
circ42	3239	d
circ43	3160	d
circ44	3108	d
circ45	2923	d
circ46	2915	e
circ47	2906	d
circ48	2834	d
circ49	2817	e
circ50	2759	d
circ51	2746	d
circ52	2705	d
circ53	2684	d
circ54	2620	d
circ55	2618	d
circ56	2616	d
circ57	2615	d
circ58	2532	d
circ59	2524	f
circ60	2523	d
circ61	2522	f
circ62	2380	d
circ63	2196	d
circ64	2195	f
circ65	2191	d
circ66	2187	f
circ67	2172	d
circ68	2147	d
circ69	2142	d
circ70	2123	d
circ71	2114	d
circ72	2091	f
circ73	2081	d
circ74	2066	d
circ75	2051	d
circ76	2030	e
circ77	2007	d
circ78	1998	d
circ79	1988	d
circ80	1981	d
circ81	1980	d
circ82	1971	d
circ83	1957	d
circ84	1956	d
circ85	1930	d
circ86	1925	d
circ87	1923	d
circ88	1904	d
circ89	1851	d
circ90	1851	d
circ91	1844	d
circ92	1840	d
circ93	1836	d
circ94	1827	d
circ95	1809	e
circ96	1807	d
circ97	1792	d
circ98	1792	f
circ99	1790	d
circ100	1789	d
circ101	1785	f
circ102	1773	d
circ103	1772	d
circ104	1768	d
circ105	1765	d
circ106	1749	d
circ107	1745	d
circ108	1733	d
circ109	1731	d
circ110	1726	d
circ111	1714	d
circ112	1710	d
circ113	1695	f
circ114	1665	d
circ115	1661	d
circ116	1657	d
circ117	1656	e
circ118	1645	d
circ119	1642	d
circ120	1641	d
circ121	1637	d
circ122	1633	d
circ123	1610	d
circ124	1598	d
circ125	1589	d
circ126	1588	d
circ127	1586	d
circ128	1560	f
circ129	1555	d
circ130	1543	d
circ131	1532	d
circ132	1520	d
circ133	1518	d
circ134	1514	d
circ135	1507	d
circ136	1504	d
circ137	1502	d
circ138	1500	d
circ139	1497	d
circ140	1481	d
circ141	1473	d
circ142	1471	d
circ143	1459	d
circ144	1428	d
circ145	1412	d
circ146	1408	d
circ147	1405	d
circ148	1402	e
circ149	1397	d
circ150	1387	d
circ151	1381	d
circ152	1380	d
circ153	1377	f
circ154	1376	d
circ155	1360	d
circ156	1360	f
circ157	1355	d
circ158	1353	d
circ159	1352	d
circ160	1349	e
circ161	1328	d
circ162	1317	d
circ163	1314	d
circ164	1306	d
circ165	1305	d
circ166	1304	f
circ167	1289	d
circ168	1289	d
circ169	1286	e
circ170	1282	d
circ171	1269	d
circ172	1266	d
circ173	1257	d
circ174	1253	e
circ175	1233	d
circ176	1230	d
circ177	1227	d
circ178	1224	d
circ179	1220	d
circ180	1216	d
circ181	1214	d
circ182	1211	d
circ183	1205	d
circ184	1204	d
circ185	1199	d
circ186	1195	f
circ187	1191	d
circ188	1183	e
circ189	1175	d
circ190	1174	d
circ191	1169	d
circ192	1168	d
circ193	1166	d
circ194	1162	d
circ195	1161	d
circ196	1160	d
circ197	1149	d
circ198	1146	d
circ199	1128	d
circ200	1127	f
circ201	1126	d
circ202	1120	d
circ203	1116	e
circ204	1111	d
circ205	1110	d
circ206	1109	d
circ207	1106	d
circ208	1105	d
circ209	1101	d
circ210	1097	d
circ211	1094	d
circ212	1093	d
circ213	1088	d
circ214	1086	d
circ215	1085	d
circ216	1084	d
circ217	1077	d
circ218	1072	d
circ219	1072	d
circ220	1065	d
circ221	1058	d
circ222	1056	d
circ223	1055	d
circ224	1052	d
circ225	1049	d
circ226	1036	e
circ227	1030	d
circ228	1030	f
circ229	1022	d
circ230	1019	d
circ231	1013	d
circ232	1010	d
circ233	1007	d
circ234	1005	d
circ235	1002	d
circ236	991	d
circ237	984	d
circ238	980	d
circ239	978	d
circ240	971	d
circ241	970	d
circ242	969	d
circ243	966	d
circ244	963	f
circ245	958	f
circ246	947	f
circ247	944	d
circ248	941	d
circ249	940	f
circ250	934	d
circ251	931	d
circ252	929	d
circ253	926	d
circ254	925	d
circ255	924	d
circ256	923	d
circ257	914	f
circ258	913	e
circ259	912	d
circ260	909	d
circ261	904	d
circ262	900	e
circ263	896	d
circ264	896	d
circ265	890	d
circ266	883	d
circ267	883	d
circ268	874	d
circ269	874	d
circ270	874	d
circ271	872	d
circ272	866	d
circ273	866	d
circ274	861	d
circ275	860	d
circ276	859	d
circ277	859	d
circ278	858	d
circ279	855	e
circ280	853	d
circ281	850	f
circ282	850	d
circ283	848	e
circ284	847	d
circ285	843	d
circ286	841	d
circ287	839	d
circ288	838	d
circ289	837	d
circ290	836	d
circ291	834	f
circ292	830	f
circ293	828	d
circ294	825	f
circ295	825	e
circ296	823	d
circ297	822	d
circ298	820	d
circ299	816	d
circ300	815	d
circ301	814	d
circ302	811	d
circ303	811	f
circ304	809	f
circ305	809	d
circ306	808	d
circ307	806	d
circ308	803	e
circ309	802	d
circ310	801	d
circ311	801	d
circ312	801	d
circ313	798	f
circ314	794	f
circ315	793	d
circ316	792	d
circ317	791	d
circ318	791	d
circ319	791	d
circ320	791	d
circ321	781	d
circ322	778	d
circ323	776	f
circ324	769	d
circ325	768	e
circ326	767	d
circ327	767	d
circ328	767	d
circ329	763	d
circ330	759	f
circ331	757	d
circ332	756	d
circ333	754	d
circ334	752	d
circ335	751	d
circ336	750	d
circ337	750	d
circ338	749	d
circ339	746	d
circ340	741	d
circ341	736	d
circ342	736	d
circ343	735	d
circ344	734	d
circ345	733	d
circ346	732	d
circ347	732	d
circ348	726	f
circ349	725	d
circ350	724	d
circ351	723	d
circ352	720	d
circ353	717	d
circ354	709	d
circ355	705	f
circ356	704	d
circ357	703	d
circ358	700	d
circ359	699	f
circ360	697	d
circ361	695	d
circ362	694	d
circ363	691	d
circ364	690	d
circ365	690	d
circ366	688	d
circ367	687	f
circ368	686	d
circ369	683	d
circ370	683	d
circ371	681	d
circ372	680	d
circ373	678	d
circ374	678	f
circ375	676	d
circ376	676	d
circ377	674	d
circ378	672	f
circ379	670	d
circ380	668	d
circ381	667	d
circ382	667	d
circ383	666	d
circ384	665	d
circ385	663	d
circ386	661	d
circ387	660	d
circ388	659	e
circ389	658	d
circ390	657	e
circ391	655	d
circ392	652	d
circ393	651	d
circ394	650	d
circ395	650	f
circ396	649	d
circ397	648	f
circ398	647	d
circ399	645	d
circ400	644	f
circ401	643	d
circ402	643	d
circ403	642	d
circ404	640	d
circ405	640	d
circ406	637	d
circ407	636	d
circ408	630	d
circ409	628	d
circ410	625	d
circ411	618	d
circ412	616	d
circ413	612	d
circ414	609	d
circ415	608	d
circ416	601	d
circ417	601	d
circ418	600	d
circ419	599	d
circ420	597	d
circ421	594	d
circ422	594	d
circ423	594	d
circ424	592	d
circ425	589	d
circ426	589	d
circ427	588	f
circ428	586	d
circ429	586	d
circ430	585	d
circ431	585	f
circ432	585	d
circ433	584	f
circ434	583	d
circ435	583	d
circ436	582	e
circ437	581	d
circ438	581	d
circ439	581	d
circ440	579	d
circ441	576	d
circ442	576	f
circ443	576	d
circ444	576	d
circ445	574	d
circ446	572	d
circ447	571	d
circ448	571	d
circ449	571	d
circ450	570	d
circ451	570	d
circ452	568	d
circ453	567	d
circ454	565	d
circ455	564	f
circ456	563	d
circ457	561	d
circ458	560	d
circ459	559	d
circ460	559	d
circ461	558	d
circ462	557	d
circ463	556	d
circ464	555	d
circ465	554	d
circ466	553	d
circ467	552	d
circ468	551	d
circ469	550	d
circ470	550	d
circ471	550	d
circ472	548	d
circ473	547	d
circ474	546	d
circ475	546	d
circ476	545	d
circ477	543	d
circ478	542	d
circ479	536	d
circ480	536	d
circ481	536	d
circ482	534	d
circ483	533	f
circ484	529	d
circ485	529	d
circ486	528	d
circ487	528	d
circ488	527	d
circ489	525	d
circ490	525	d
circ491	524	d
circ492	524	d
circ493	523	d
circ494	523	d
circ495	522	d
circ496	522	d
circ497	522	d
circ498	521	d
circ499	519	f
circ500	519	d
circ501	517	d
circ502	517	d
circ503	517	d
circ504	516	d
circ505	514	d
circ506	511	d
circ507	511	d
circ508	509	d
circ509	509	d
circ510	507	d
circ511	507	d
circ512	506	d
circ513	504	f
circ514	504	f
circ515	501	d
circ516	500	d
circ517	500	f
circ518	499	e
circ519	499	d
circ520	498	d
circ521	497	d
circ522	497	d
circ523	497	f
circ524	496	f
circ525	496	d
circ526	496	d
circ527	496	d
circ528	491	d
circ529	491	f
circ530	490	d
circ531	488	f
circ532	488	f
circ533	488	d
circ534	487	d
circ535	486	d
circ536	484	f
circ537	484	d
circ538	484	d
circ539	483	d
circ540	483	f
circ541	481	d
circ542	481	d
circ543	481	d
circ544	480	d
circ545	480	d
circ546	479	d
circ547	478	d
circ548	477	d
circ549	477	d
circ550	476	d
circ551	476	d
circ552	475	d
circ553	474	d
circ554	474	e
circ555	473	f
circ556	471	d
circ557	470	d
circ558	470	f
circ559	470	d
circ560	469	d
circ561	469	d
circ562	467	d
circ563	467	f
circ564	466	d
circ565	465	d
circ566	464	d
circ567	464	d
circ568	462	e
circ569	461	f
circ570	461	d
circ571	461	d
circ572	461	d
circ573	460	d
circ574	459	f
circ575	458	d
circ576	458	f
circ577	457	d
circ578	457	d
circ579	456	d
circ580	456	d
circ581	455	d
circ582	454	d
circ583	452	d
circ584	452	d
circ585	452	d
circ586	451	d
circ587	451	e
circ588	451	f
circ589	451	d
circ590	451	d
circ591	450	d
circ592	450	d
circ593	450	e
circ594	449	d
circ595	448	d
circ596	448	d
circ597	448	d
circ598	447	f
circ599	447	d
circ600	447	f
circ601	444	d
circ602	444	d
circ603	442	d
circ604	441	d
circ605	441	d
circ606	440	d
circ607	439	d
circ608	439	d
circ609	438	d
circ610	438	d
circ611	437	d
circ612	436	d
circ613	435	d
circ614	435	d
circ615	434	e
circ616	434	d
circ617	434	d
circ618	434	f
circ619	433	d
circ620	432	f
circ621	431	d
circ622	430	d
circ623	430	d
circ624	429	d
circ625	428	d
circ626	427	d
circ627	427	f
circ628	427	d
circ629	426	d
circ630	426	d
circ631	426	d
circ632	425	f
circ633	425	d
circ634	425	f
circ635	424	d
circ636	424	d
circ637	423	f
circ638	423	d
circ639	422	d
circ640	422	d
circ641	422	f
circ642	421	d
circ643	421	d
circ644	420	d
circ645	417	d
circ646	417	d
circ647	416	d
circ648	416	d
circ649	415	d
circ650	415	e
circ651	415	e
circ652	414	d
circ653	414	d
circ654	414	e
circ655	413	d
circ656	413	d
circ657	412	d
circ658	411	d
circ659	411	d
circ660	411	d
circ661	410	e
circ662	408	f
circ663	406	d
circ664	406	d
circ665	406	d
circ666	405	e
circ667	405	f
circ668	402	f
circ669	401	d
circ670	401	d
circ671	401	d
circ672	400	d
circ673	400	d
circ674	400	f
circ675	398	f
circ676	398	d
circ677	397	d
circ678	397	f
circ679	395	f
circ680	394	d
circ681	393	d
circ682	393	d
circ683	392	d
circ684	391	d
circ685	391	d
circ686	391	d
circ687	391	f
circ688	390	d
circ689	390	d
circ690	389	d
circ691	389	d
circ692	388	d
circ693	388	d
circ694	387	d
circ695	386	d
circ696	385	d
circ697	385	d
circ698	385	d
circ699	385	d
circ700	385	d
circ701	384	d
circ702	384	d
circ703	383	d
circ704	383	d
circ705	382	d
circ706	382	d
circ707	382	d
circ708	379	d
circ709	379	d
circ710	378	e
circ711	378	e
circ712	378	d
circ713	377	d
circ714	376	d
circ715	375	d
circ716	375	f
circ717	374	f
circ718	374	e
circ719	373	f
circ720	371	d
circ721	371	d
circ722	370	d
circ723	370	d
circ724	367	d
circ725	367	d
circ726	367	d
circ727	367	d
circ728	366	d
circ729	366	d
circ730	365	d
circ731	365	d
circ732	365	f
circ733	364	d
circ734	364	d
circ735	364	f
circ736	363	d
circ737	363	f
circ738	363	d
circ739	361	d
circ740	360	d
circ741	360	d
circ742	360	d
circ743	359	d
circ744	359	d
circ745	358	d
circ746	357	d
circ747	357	d
circ748	356	f
circ749	355	d
circ750	354	d
circ751	354	d
circ752	353	d
circ753	353	d
circ754	353	d
circ755	353	d
circ756	352	d
circ757	352	f
circ758	351	d
circ759	351	d
circ760	350	d
circ761	350	d
circ762	350	d
circ763	349	d
circ764	347	d
circ765	347	d
circ766	347	d
circ767	347	d
circ768	346	d
circ769	346	d
circ770	346	d
circ771	345	d
circ772	344	d
circ773	344	d
circ774	344	f
circ775	344	f
circ776	343	d
circ777	343	e
circ778	342	f
circ779	342	d
circ780	342	d
circ781	342	d
circ782	341	d
circ783	341	f
circ784	341	d
circ785	340	d
circ786	340	d
circ787	339	d
circ788	339	d
circ789	339	d
circ790	338	d
circ791	338	d
circ792	337	f
circ793	337	d
circ794	336	d
circ795	336	f
circ796	335	f
circ797	334	e
circ798	333	d
circ799	333	d
circ800	333	e
circ801	333	f
circ802	332	f
circ803	331	f
circ804	331	d
circ805	330	d
circ806	329	f
circ807	329	f
circ808	329	d
circ809	329	d
circ810	328	d
circ811	326	d
circ812	326	d
circ813	326	f
circ814	326	d
circ815	325	d
circ816	325	f
circ817	325	d
circ818	324	d
circ819	324	d
circ820	324	d
circ821	323	d
circ822	323	d
circ823	323	d
circ824	322	f
circ825	322	d
circ826	322	f
circ827	322	d
circ828	321	f
circ829	321	f
circ830	321	d
circ831	321	d
circ832	320	d
circ833	320	d
circ834	320	d
circ835	319	d
circ836	319	d
circ837	319	f
circ838	319	d
circ839	318	f
circ840	318	d
circ841	317	d
circ842	316	d
circ843	316	d
circ844	316	d
circ845	316	d
circ846	316	d
circ847	315	d
circ848	315	d
circ849	315	f
circ850	315	d
circ851	315	e
circ852	315	d
circ853	315	d
circ854	315	d
circ855	314	d
circ856	314	e
circ857	314	d
circ858	313	f
circ859	313	e
circ860	312	d
circ861	312	d
circ862	311	d
circ863	311	d
circ864	311	d
circ865	309	f
circ866	309	d
circ867	308	d
circ868	308	d
circ869	308	d
circ870	308	d
circ871	307	d
circ872	306	f
circ873	305	d
circ874	305	f
circ875	305	d
circ876	303	d
circ877	303	d
circ878	302	d
circ879	302	f
circ880	302	d
circ881	302	d
circ882	301	d
circ883	301	d
circ884	301	d
circ885	301	d
circ886	301	d
circ887	301	d
circ888	300	d
circ889	300	d
circ890	300	f
circ891	300	d
circ892	300	f
circ893	299	d
circ894	299	d
circ895	299	d
circ896	299	e
circ897	298	d
circ898	298	d
circ899	298	d
circ900	298	d
circ901	298	d
circ902	297	d
circ903	297	d
circ904	297	f
circ905	296	d
circ906	296	d
circ907	295	d
circ908	295	d
circ909	295	d
circ910	294	f
circ911	294	d
circ912	294	d
circ913	294	e
circ914	294	d
circ915	294	f
circ916	294	d
circ917	293	d
circ918	293	d
circ919	292	e
circ920	292	d
circ921	291	d
circ922	290	f
circ923	290	d
circ924	290	f
circ925	290	f
circ926	289	d
circ927	288	d
circ928	288	d
circ929	288	d
circ930	288	d
circ931	288	d
circ932	288	d
circ933	287	d
circ934	287	d
circ935	287	d
circ936	286	d
circ937	285	f
circ938	285	d
circ939	285	d
circ940	285	f
circ941	285	d
circ942	285	d
circ943	284	d
circ944	284	d
circ945	284	d
circ946	284	d
circ947	283	d
circ948	283	d
circ949	283	d
circ950	283	f
circ951	283	d
circ952	282	d
circ953	282	d
circ954	282	d
circ955	282	d
circ956	282	d
circ957	281	d
circ958	281	d
circ959	281	d
circ960	281	d
circ961	281	d
circ962	280	d
circ963	280	d
circ964	280	d
circ965	280	f
circ966	279	f
circ967	279	f
circ968	279	f
circ969	278	d
circ970	278	f
circ971	278	d
circ972	278	f
circ973	278	d
circ974	277	d
circ975	277	f
circ976	277	d
circ977	276	d
circ978	276	d
circ979	276	d
circ980	276	f
circ981	276	f
circ982	276	d
circ983	276	d
circ984	275	d
circ985	275	d
circ986	275	d
circ987	274	d
circ988	274	d
circ989	274	d
circ990	273	d
circ991	273	f
circ992	273	d
circ993	273	f
circ994	272	d
circ995	272	d
circ996	272	e
circ997	272	d
circ998	272	d
circ999	271	d
circ1000	271	d
circ1001	271	d
circ1002	271	d
circ1003	271	d
circ1004	271	d
circ1005	271	d
circ1006	270	d
circ1007	270	d
circ1008	270	e
circ1009	269	e
circ1010	269	d
circ1011	269	d
circ1012	269	f
circ1013	268	d
circ1014	268	d
circ1015	267	d
circ1016	267	f
circ1017	267	f
circ1018	267	f
circ1019	266	f
circ1020	266	d
circ1021	266	d
circ1022	266	d
circ1023	266	d
circ1024	266	d
circ1025	266	d
circ1026	265	d
circ1027	265	d
circ1028	265	f
circ1029	265	d
circ1030	264	f
circ1031	264	d
circ1032	264	d
circ1033	264	d
circ1034	263	d
circ1035	263	d
circ1036	263	f
circ1037	262	d
circ1038	262	d
circ1039	262	d
circ1040	262	f
circ1041	261	d
circ1042	261	d
circ1043	261	d
circ1044	261	f
circ1045	261	d
circ1046	260	f
circ1047	260	d
circ1048	260	d
circ1049	259	d
circ1050	259	f
circ1051	259	d
circ1052	259	d
circ1053	259	f
circ1054	259	d
circ1055	258	f
circ1056	258	d
circ1057	258	d
circ1058	258	d
circ1059	258	e
circ1060	258	d
circ1061	258	d
circ1062	258	d
circ1063	257	f
circ1064	257	d
circ1065	257	d
circ1066	256	d
circ1067	256	f
circ1068	256	d
circ1069	256	d
circ1070	256	f
circ1071	255	f
circ1072	255	d
circ1073	254	f
circ1074	254	d
circ1075	254	d
circ1076	254	d
circ1077	254	d
circ1078	254	d
circ1079	254	d
circ1080	253	d
circ1081	253	d
circ1082	253	d
circ1083	253	d
circ1084	253	f
circ1085	252	f
circ1086	252	d
circ1087	252	d
circ1088	252	d
circ1089	251	f
circ1090	251	f
circ1091	251	f
circ1092	250	d
circ1093	250	d
circ1094	249	d
circ1095	249	e
circ1096	249	d
circ1097	249	d
circ1098	249	d
circ1099	248	f
circ1100	248	d
circ1101	248	f
circ1102	248	d
circ1103	248	d
circ1104	248	e
circ1105	247	f
circ1106	247	d
circ1107	246	e
circ1108	246	d
circ1109	246	d
circ1110	245	d
circ1111	245	d
circ1112	245	f
circ1113	244	d
circ1114	244	d
circ1115	244	d
circ1116	244	d
circ1117	243	d
circ1118	243	d
circ1119	243	d
circ1120	243	f
circ1121	242	f
circ1122	241	f
circ1123	241	d
circ1124	241	d
circ1125	240	d
circ1126	240	d
circ1127	239	d
circ1128	239	f
circ1129	239	d
circ1130	239	d
circ1131	239	d
circ1132	239	d
circ1133	238	f
circ1134	238	d
circ1135	237	d
circ1136	237	d
circ1137	237	f
circ1138	237	d
circ1139	237	f
circ1140	236	d
circ1141	236	d
circ1142	236	d
circ1143	236	d
circ1144	236	d
circ1145	236	d
circ1146	235	d
circ1147	235	d
circ1148	235	d
circ1149	235	d
circ1150	235	d
circ1151	234	d
circ1152	234	d
circ1153	233	d
circ1154	233	f
circ1155	233	f
circ1156	233	d
circ1157	233	d
circ1158	233	f
circ1159	233	d
circ1160	233	d
circ1161	232	d
circ1162	232	d
circ1163	232	d
circ1164	232	d
circ1165	232	f
circ1166	232	f
circ1167	232	d
circ1168	232	d
circ1169	231	d
circ1170	231	f
circ1171	231	d
circ1172	231	f
circ1173	231	d
circ1174	230	f
circ1175	230	d
circ1176	230	d
circ1177	230	d
circ1178	230	d
circ1179	229	d
circ1180	229	d
circ1181	229	d
circ1182	229	d
circ1183	228	d
circ1184	228	d
circ1185	228	d
circ1186	228	d
circ1187	228	e
circ1188	227	d
circ1189	227	d
circ1190	227	d
circ1191	227	d
circ1192	227	d
circ1193	227	f
circ1194	226	f
circ1195	226	d
circ1196	226	f
circ1197	226	d
circ1198	226	f
circ1199	226	d
circ1200	226	d
circ1201	226	f
circ1202	225	f
circ1203	225	d
circ1204	225	f
circ1205	224	d
circ1206	224	d
circ1207	224	d
circ1208	224	d
circ1209	224	e
circ1210	224	d
circ1211	223	d
circ1212	223	d
circ1213	223	d
circ1214	223	d
circ1215	223	f
circ1216	223	e
circ1217	223	d
circ1218	222	d
circ1219	222	d
circ1220	222	f
circ1221	222	d
circ1222	221	f
circ1223	221	d
circ1224	220	d
circ1225	220	d
circ1226	220	d
circ1227	220	f
circ1228	220	d
circ1229	220	d
circ1230	220	d
circ1231	220	d
circ1232	219	d
circ1233	219	d
circ1234	219	d
circ1235	218	d
circ1236	218	d
circ1237	218	d
circ1238	218	d
circ1239	218	d
circ1240	218	d
circ1241	218	d
circ1242	218	d
circ1243	217	d
circ1244	217	f
circ1245	217	f
circ1246	217	d
circ1247	217	d
circ1248	217	f
circ1249	217	d
circ1250	217	f
circ1251	216	f
circ1252	216	d
circ1253	216	d
circ1254	216	d
circ1255	216	d
circ1256	216	d
circ1257	215	d
circ1258	215	d
circ1259	215	d
circ1260	215	e
circ1261	214	d
circ1262	214	f
circ1263	213	d
circ1264	213	d
circ1265	213	d
circ1266	213	d
circ1267	213	d
circ1268	213	d
circ1269	213	d
circ1270	213	d
circ1271	213	d
circ1272	213	d
circ1273	212	d
circ1274	212	d
circ1275	212	d
circ1276	212	d
circ1277	212	e
circ1278	212	d
circ1279	212	d
circ1280	212	e
circ1281	211	d
circ1282	211	d
circ1283	211	f
circ1284	211	d
circ1285	211	d
circ1286	211	f
circ1287	211	d
circ1288	210	e
circ1289	210	d
circ1290	210	d
circ1291	210	d
circ1292	210	d
circ1293	209	d
circ1294	209	d
circ1295	209	d
circ1296	209	d
circ1297	209	f
circ1298	209	d
circ1299	209	d
circ1300	209	d
circ1301	208	d
circ1302	208	d
circ1303	208	d
circ1304	208	f
circ1305	208	d
circ1306	208	d
circ1307	208	d
circ1308	208	f
circ1309	208	d
circ1310	208	f
circ1311	208	d
circ1312	208	d
circ1313	207	f
circ1314	207	f
circ1315	207	d
circ1316	207	f
circ1317	207	d
circ1318	207	d
circ1319	207	f
circ1320	207	d
circ1321	206	d
circ1322	206	f
circ1323	206	d
circ1324	206	d
circ1325	206	d
circ1326	206	f
circ1327	205	d
circ1328	205	d
circ1329	205	d
circ1330	205	f
circ1331	205	d
circ1332	205	e
circ1333	204	d
circ1334	204	d
circ1335	204	d
circ1336	204	d
circ1337	204	f
circ1338	203	d
circ1339	203	d
circ1340	203	f
circ1341	203	d
circ1342	203	f
circ1343	203	d
circ1344	203	d
circ1345	202	f
circ1346	202	f
circ1347	202	f
circ1348	202	d
circ1349	202	d
circ1350	202	d
circ1351	202	d
circ1352	202	e
circ1353	201	d
circ1354	201	d
circ1355	201	d
circ1356	201	d
circ1357	201	f
circ1358	201	d
circ1359	201	d
circ1360	200	d
circ1361	200	d
circ1362	200	e
circ1363	200	f
circ1364	200	d
circ1365	200	f
circ1366	200	d
circ1367	200	d
circ1368	199	d
circ1369	199	d
circ1370	199	d
circ1371	199	e
circ1372	199	d
circ1373	199	d
circ1374	199	d
circ1375	198	d
circ1376	198	d
circ1377	198	f
circ1378	198	d
circ1379	198	f
circ1380	198	d
circ1381	198	f
circ1382	197	d
circ1383	197	f
circ1384	197	d
circ1385	197	f
circ1386	197	d
circ1387	196	d
circ1388	196	d
circ1389	196	f
circ1390	196	d
circ1391	196	d
circ1392	196	e
circ1393	196	d
circ1394	196	e
circ1395	196	d
circ1396	196	d
circ1397	196	d
circ1398	195	d
circ1399	195	f
circ1400	195	d
circ1401	195	f
circ1402	195	d
circ1403	195	d
circ1404	195	d
circ1405	195	e
circ1406	194	f
circ1407	194	d
circ1408	194	d
circ1409	194	f
circ1410	193	d
circ1411	193	d
circ1412	193	d
circ1413	193	d
circ1414	193	d
circ1415	192	d
circ1416	192	d
circ1417	192	d
circ1418	192	d
circ1419	192	d
circ1420	192	d
circ1421	192	d
circ1422	192	d
circ1423	192	d
circ1424	192	d
circ1425	192	d
circ1426	191	f
circ1427	191	d
circ1428	191	d
circ1429	191	f
circ1430	191	d
circ1431	190	d
circ1432	190	d
circ1433	190	d
circ1434	190	d
circ1435	190	d
circ1436	190	d
circ1437	190	d
circ1438	190	e
circ1439	189	d
circ1440	189	d
circ1441	189	d
circ1442	189	d
circ1443	189	f
circ1444	189	d
circ1445	189	f
circ1446	188	f
circ1447	188	f
circ1448	188	d
circ1449	188	d
circ1450	188	d
circ1451	188	f
circ1452	188	d
circ1453	188	d
circ1454	188	f
circ1455	187	f
circ1456	187	d
circ1457	187	d
circ1458	187	f
circ1459	187	d
circ1460	186	d
circ1461	186	f
circ1462	186	d
circ1463	186	e
circ1464	186	d
circ1465	186	d
circ1466	186	d
circ1467	186	d
circ1468	186	d
circ1469	186	f
circ1470	185	d
circ1471	185	f
circ1472	185	f
circ1473	185	d
circ1474	185	f
circ1475	185	d
circ1476	185	d
circ1477	185	d
circ1478	185	d
circ1479	184	d
circ1480	184	d
circ1481	184	f
circ1482	184	f
circ1483	184	f
circ1484	184	e
circ1485	184	f
circ1486	184	d
circ1487	183	d
circ1488	183	f
circ1489	183	d
circ1490	183	d
circ1491	183	d
circ1492	183	d
circ1493	183	d
circ1494	182	d
circ1495	182	d
circ1496	182	d
circ1497	182	f
circ1498	182	d
circ1499	181	d
circ1500	181	d
circ1501	180	d
circ1502	180	d
circ1503	180	d
circ1504	180	f
circ1505	180	d
circ1506	179	d
circ1507	179	d
circ1508	179	d
circ1509	179	f
circ1510	179	f
circ1511	179	d
circ1512	179	f
circ1513	179	d
circ1514	178	e
circ1515	178	d
circ1516	178	d
circ1517	178	d
circ1518	178	d
circ1519	178	e
circ1520	178	d
circ1521	178	d
circ1522	177	d
circ1523	177	d
circ1524	177	d
circ1525	177	d
circ1526	177	d
circ1527	177	d
circ1528	177	d
circ1529	177	f
circ1530	177	d
circ1531	177	e
circ1532	177	f
circ1533	177	f
circ1534	176	d
circ1535	176	d
circ1536	176	d
circ1537	176	d
circ1538	176	d
circ1539	176	f
circ1540	176	f
circ1541	176	d
circ1542	175	f
circ1543	175	d
circ1544	175	d
circ1545	174	d
circ1546	174	d
circ1547	174	d
circ1548	174	d
circ1549	174	d
circ1550	174	d
circ1551	174	d
circ1552	174	e
circ1553	174	d
circ1554	174	d
circ1555	174	e
circ1556	174	d
circ1557	174	d
circ1558	174	d
circ1559	174	d
circ1560	174	d
circ1561	173	d
circ1562	173	e
circ1563	173	e
circ1564	173	d
circ1565	173	d
circ1566	173	d
circ1567	173	d
circ1568	173	d
circ1569	172	d
circ1570	172	f
circ1571	172	d
circ1572	172	d
circ1573	172	d
circ1574	172	d
circ1575	172	d
circ1576	172	d
circ1577	171	d
circ1578	171	f
circ1579	171	d
circ1580	171	f
circ1581	171	d
circ1582	171	d
circ1583	171	f
circ1584	171	d
circ1585	170	f
circ1586	170	d
circ1587	170	d
circ1588	170	d
circ1589	170	f
circ1590	170	d
circ1591	170	f
circ1592	170	d
circ1593	170	d
circ1594	170	d
circ1595	170	f
circ1596	170	d
circ1597	169	d
circ1598	169	d
circ1599	169	d
circ1600	169	d
circ1601	169	d
circ1602	169	f
circ1603	169	d
circ1604	169	d
circ1605	169	d
circ1606	169	d
circ1607	169	d
circ1608	169	d
circ1609	169	d
circ1610	169	d
circ1611	169	d
circ1612	168	d
circ1613	168	d
circ1614	168	d
circ1615	168	f
circ1616	168	f
circ1617	168	d
circ1618	168	f
circ1619	168	d
circ1620	168	f
circ1621	167	f
circ1622	167	f
circ1623	167	d
circ1624	167	f
circ1625	167	f
circ1626	167	d
circ1627	167	d
circ1628	167	d
circ1629	167	f
circ1630	166	d
circ1631	166	d
circ1632	166	f
circ1633	166	d
circ1634	166	d
circ1635	166	d
circ1636	166	d
circ1637	166	d
circ1638	166	d
circ1639	166	f
circ1640	166	f
circ1641	166	f
circ1642	165	d
circ1643	165	d
circ1644	165	d
circ1645	165	d
circ1646	165	d
circ1647	165	f
circ1648	165	d
circ1649	164	d
circ1650	164	d
circ1651	164	d
circ1652	164	f
circ1653	164	e
circ1654	164	d
circ1655	164	d
circ1656	164	d
circ1657	164	d
circ1658	164	d
circ1659	164	d
circ1660	163	f
circ1661	163	d
circ1662	163	d
circ1663	163	f
circ1664	163	d
circ1665	163	f
circ1666	163	d
circ1667	163	d
circ1668	163	d
circ1669	163	d
circ1670	163	d
circ1671	163	d
circ1672	163	d
circ1673	163	d
circ1674	163	d
circ1675	162	d
circ1676	162	f
circ1677	162	f
circ1678	162	d
circ1679	162	d
circ1680	162	f
circ1681	162	f
circ1682	162	d
circ1683	162	d
circ1684	162	d
circ1685	162	f
circ1686	162	e
circ1687	162	d
circ1688	162	f
circ1689	162	d
circ1690	162	f
circ1691	161	f
circ1692	161	d
circ1693	161	d
circ1694	161	d
circ1695	161	d
circ1696	161	d
circ1697	160	d
circ1698	160	d
circ1699	160	d
circ1700	160	d
circ1701	160	d
circ1702	160	f
circ1703	160	e
circ1704	160	d
circ1705	160	f
circ1706	160	d
circ1707	160	f
circ1708	160	d
circ1709	160	d
circ1710	160	e
circ1711	159	d
circ1712	159	f
circ1713	159	f
circ1714	159	d
circ1715	159	d
circ1716	159	d
circ1717	159	f
circ1718	159	d
circ1719	159	d
circ1720	158	d
circ1721	158	e
circ1722	158	d
circ1723	158	e
circ1724	158	d
circ1725	158	d
circ1726	158	f
circ1727	158	d
circ1728	158	d
circ1729	158	d
circ1730	158	d
circ1731	158	f
circ1732	158	f
circ1733	158	f
circ1734	158	d
circ1735	158	d
circ1736	158	d
circ1737	158	d
circ1738	157	d
circ1739	157	d
circ1740	157	f
circ1741	157	f
circ1742	157	d
circ1743	157	f
circ1744	157	d
circ1745	157	d
circ1746	157	d
circ1747	157	d
circ1748	157	d
circ1749	157	d
circ1750	156	d
circ1751	156	d
circ1752	156	f
circ1753	156	d
circ1754	156	d
circ1755	155	d
circ1756	155	f
circ1757	155	d
circ1758	155	f
circ1759	155	e
circ1760	155	f
circ1761	155	d
circ1762	155	f
circ1763	154	f
circ1764	154	f
circ1765	154	d
circ1766	154	d
circ1767	154	d
circ1768	154	d
circ1769	154	d
circ1770	154	d
circ1771	154	d
circ1772	154	d
circ1773	154	d
circ1774	154	d
circ1775	154	d
circ1776	154	f
circ1777	154	d
circ1778	153	d
circ1779	153	f
circ1780	153	d
circ1781	153	d
circ1782	153	d
circ1783	153	d
circ1784	153	f
circ1785	153	d
circ1786	152	d
circ1787	152	d
circ1788	152	d
circ1789	152	d
circ1790	152	f
circ1791	152	f
circ1792	152	d
circ1793	152	f
circ1794	152	d
circ1795	152	d
circ1796	152	d
circ1797	152	d
circ1798	152	d
circ1799	151	d
circ1800	151	d
circ1801	151	d
circ1802	151	f
circ1803	151	d
circ1804	151	d
circ1805	151	d
circ1806	151	f
circ1807	151	f
circ1808	151	d
circ1809	150	d
circ1810	150	f
circ1811	150	d
circ1812	150	d
circ1813	150	d
circ1814	150	d
circ1815	150	d
circ1816	150	d
circ1817	150	d
circ1818	150	d
circ1819	150	f
circ1820	150	f
circ1821	150	f
circ1822	150	d
circ1823	150	f
circ1824	150	d
circ1825	150	d
circ1826	150	f
circ1827	149	f
circ1828	149	e
circ1829	149	f
circ1830	149	d
circ1831	149	f
circ1832	149	f
circ1833	149	f
circ1834	149	d
circ1835	149	d
circ1836	149	d
circ1837	149	d
circ1838	149	f
circ1839	149	f
circ1840	149	d
circ1841	148	f
circ1842	148	d
circ1843	148	d
circ1844	148	d
circ1845	148	e
circ1846	148	d
circ1847	148	e
circ1848	148	d
circ1849	148	d
circ1850	148	d
circ1851	147	d
circ1852	147	f
circ1853	147	d
circ1854	147	d
circ1855	147	d
circ1856	147	d
circ1857	147	d
circ1858	147	d
circ1859	147	d
circ1860	147	d
circ1861	147	d
circ1862	147	f
circ1863	147	f
circ1864	146	d
circ1865	146	d
circ1866	146	d
circ1867	146	f
circ1868	146	d
circ1869	146	d
circ1870	146	d
circ1871	146	f
circ1872	146	f
circ1873	145	f
circ1874	145	d
circ1875	145	d
circ1876	145	d
circ1877	145	d
circ1878	145	d
circ1879	145	e
circ1880	145	d
circ1881	145	f
circ1882	145	d
circ1883	145	e
circ1884	145	f
circ1885	145	d
circ1886	145	d
circ1887	144	f
circ1888	144	d
circ1889	144	f
circ1890	144	d
circ1891	144	d
circ1892	144	d
circ1893	144	f
circ1894	144	f
circ1895	144	d
circ1896	144	f
circ1897	144	f
circ1898	144	f
circ1899	143	f
circ1900	143	d
circ1901	143	d
circ1902	143	d
circ1903	143	d
circ1904	143	d
circ1905	143	f
circ1906	143	f
circ1907	143	f
circ1908	143	d
circ1909	142	d
circ1910	142	f
circ1911	142	d
circ1912	142	f
circ1913	142	f
circ1914	142	f
circ1915	142	d
circ1916	142	f
circ1917	142	f
circ1918	142	d
circ1919	142	d
circ1920	142	d
circ1921	142	f
circ1922	142	d
circ1923	142	f
circ1924	141	d
circ1925	141	f
circ1926	141	d
circ1927	141	d
circ1928	141	f
circ1929	141	d
circ1930	141	d
circ1931	141	d
circ1932	141	d
circ1933	141	d
circ1934	140	f
circ1935	140	d
circ1936	140	f
circ1937	140	d
circ1938	140	f
circ1939	140	d
circ1940	140	d
circ1941	140	f
circ1942	140	d
circ1943	140	f
circ1944	140	d
circ1945	140	d
circ1946	140	d
circ1947	140	f
circ1948	140	d
circ1949	140	d
circ1950	139	d
circ1951	139	f
circ1952	139	d
circ1953	139	f
circ1954	139	d
circ1955	139	f
circ1956	139	f
circ1957	139	d
circ1958	139	d
circ1959	139	f
circ1960	138	f
circ1961	138	d
circ1962	138	d
circ1963	138	d
circ1964	138	d
circ1965	138	f
circ1966	138	f
circ1967	138	d
circ1968	138	d
circ1969	138	d
circ1970	138	d
circ1971	138	d
circ1972	138	d
circ1973	138	d
circ1974	138	d
circ1975	137	d
circ1976	137	d
circ1977	137	d
circ1978	137	d
circ1979	137	d
circ1980	137	d
circ1981	137	d
circ1982	137	f
circ1983	137	d
circ1984	137	d
circ1985	137	d
circ1986	137	d
circ1987	137	d
circ1988	137	d
circ1989	137	f
circ1990	137	f
circ1991	137	d
circ1992	137	f
circ1993	136	d
circ1994	136	d
circ1995	136	f
circ1996	136	e
circ1997	136	d
circ1998	136	d
circ1999	136	f
[truncated: 121,506 more rows]

## Sheet: Supplementary Fig. 6g
	#Expressed cells	type
circ1	1	a
circ2	1	a
circ3	1	b
circ4	1	a
circ5	1	a
circ6	1	b
circ7	1	a
circ8	1	a
circ9	1	a
circ10	1	b
circ11	1	d
circ12	2	b
circ13	1	a
circ14	1	a
circ15	1	a
circ16	1	a
circ17	1	a
circ18	1	a
circ19	2	a
circ20	1	a
circ21	1	a
circ22	1	a
circ23	1	a
circ24	1	a
circ25	1	a
circ26	2	a
circ27	2	d
circ28	1	a
circ29	1	a
circ30	1	a
circ31	1	a
circ32	1	a
circ33	1	d
circ34	1	b
circ35	11	b
circ36	1	a
circ37	1	a
circ38	4	b
circ39	1	a
circ40	1	a
circ41	1	a
circ42	1	a
circ43	1	a
circ44	1	a
circ45	1	a
circ46	3	a
circ47	1	a
circ48	1	a
circ49	1	a
circ50	1	a
circ51	1	a
circ52	1	a
circ53	1	a
circ54	1	a
circ55	1	a
circ56	1	a
circ57	1	a
circ58	4	d
circ59	1	a
circ60	2	a
circ61	1	b
circ62	1	a
circ63	1	d
circ64	1	b
circ65	1	a
circ66	1	d
circ67	3	d
circ68	1	a
circ69	1	a
circ70	1	a
circ71	1	a
circ72	1	b
circ73	1	a
circ74	1	d
circ75	4	d
circ76	2	d
circ77	1	a
circ78	3	d
circ79	1	b
circ80	1	b
circ81	1	a
circ82	1	a
circ83	1	a
circ84	1	a
circ85	3	a
circ86	1	a
circ87	1	a
circ88	46	a
circ89	1	a
circ90	1	a
circ91	1	a
circ92	1	a
circ93	1	a
circ94	2	a
circ95	1	a
circ96	2	a
circ97	4	b
circ98	1	d
circ99	1	a
circ100	1	d
circ101	2	d
circ102	1	b
circ103	1	b
circ104	1	a
circ105	1	a
circ106	1	a
circ107	2	a
circ108	1	a
circ109	1	a
circ110	1	a
circ111	1	a
circ112	1	b
circ113	2	d
circ114	2	b
circ115	1	a
circ116	1	d
circ117	1	b
circ118	1	a
circ119	1	a
circ120	1	a
circ121	1	a
circ122	1	a
circ123	1	a
circ124	1	a
circ125	2	d
circ126	4	d
circ127	2	d
circ128	1	b
circ129	4	d
circ130	1	d
circ131	1	a
circ132	1	a
circ133	1	a
circ134	1	a
circ135	1	a
circ136	1	b
circ137	4	d
circ138	1	a
circ139	1	a
circ140	1	d
circ141	1	b
circ142	1	a
circ143	1	a
circ144	1	a
circ145	1	a
circ146	1	d
circ147	1	b
circ148	1	a
circ149	1	a
circ150	8	d
circ151	14	d
circ152	7	d
circ153	14	d
circ154	1	d
circ155	1	c
circ156	2	d
circ157	3	b
circ158	1	b
circ159	1	b
circ160	1	a
circ161	1	a
circ162	1	a
circ163	1	a
circ164	1	b
circ165	1	a
circ166	1	a
circ167	1	a
circ168	1	a
circ169	34	a
circ170	1	b
circ171	1	a
circ172	2	a
circ173	1	a
circ174	2	a
circ175	2	b
circ176	6	d
circ177	1	a
circ178	1	a
circ179	1	a
circ180	1	a
circ181	1	a
circ182	2	a
circ183	1	a
circ184	3	a
circ185	1	a
circ186	1	a
circ187	1	a
circ188	1	d
circ189	1	a
circ190	2	a
circ191	1	a
circ192	1	a
circ193	1	a
circ194	1	a
circ195	1	a
circ196	1	a
circ197	1	a
circ198	1	a
circ199	1	a
circ200	1	b
circ201	6	d
circ202	37	d
circ203	35	d
circ204	1	a
circ205	1	a
circ206	1	a
circ207	1	a
circ208	1	a
circ209	1	d
circ210	1	a
circ211	1	b
circ212	1	a
circ213	1	b
circ214	4	d
circ215	57	d
circ216	10	d
circ217	1	a
circ218	1	a
circ219	1	a
circ220	1	a
circ221	172	d
circ222	25	d
circ223	1	a
circ224	1	a
circ225	1	a
circ226	8	a
circ227	1	a
circ228	1	a
circ229	1	a
circ230	3	a
circ231	1	a
circ232	1	a
circ233	1	a
circ234	1	a
circ235	1	a
circ236	1	a
circ237	2	a
circ238	1	a
circ239	2	a
circ240	1	a
circ241	1	a
circ242	1	a
circ243	1	a
circ244	1	a
circ245	3	d
circ246	95	d
circ247	5	d
circ248	1	c
circ249	1	a
circ250	1	a
circ251	1	a
circ252	1	a
circ253	1	a
circ254	1	a
circ255	1	a
circ256	1	a
circ257	1	a
circ258	1	a
circ259	1	a
circ260	1	a
circ261	3	a
circ262	1	a
circ263	4	a
circ264	1	a
circ265	2	a
circ266	6	a
circ267	3	b
circ268	1	a
circ269	1	a
circ270	1	a
circ271	1	a
circ272	1	a
circ273	2	a
circ274	1	a
circ275	1	a
circ276	5	a
circ277	3	a
circ278	1	a
circ279	1	a
circ280	1	a
circ281	1	a
circ282	3	a
circ283	1	a
circ284	1	a
circ285	1	a
circ286	1	c
circ287	1	a
circ288	1	a
circ289	1	a
circ290	1	a
circ291	2	d
circ292	1	d
circ293	1	c
circ294	1	a
circ295	1	a
circ296	1	a
circ297	2	d
circ298	3	d
circ299	3	c
circ300	2	d
circ301	1	a
circ302	1	a
circ303	1	a
circ304	1	a
circ305	3	d
circ306	1	a
circ307	1	a
circ308	1	a
circ309	1	a
circ310	1	a
circ311	1	a
circ312	2	a
circ313	1	a
circ314	1	a
circ315	1	a
circ316	1	a
circ317	1	a
circ318	1	a
circ319	5	d
circ320	4	d
circ321	4	b
circ322	5	d
circ323	2	d
circ324	1	a
circ325	1	a
circ326	7	d
circ327	4	d
circ328	1	d
circ329	1	a
circ330	4	d
circ331	1	d
circ332	2	c
circ333	3	d
circ334	1	d
circ335	1	d
circ336	1	a
circ337	1	a
circ338	1	a
circ339	1	a
circ340	4	a
circ341	2	d
circ342	1	a
circ343	1	b
circ344	1	a
circ345	2	d
circ346	1	a
circ347	1	a
circ348	1	a
circ349	1	a
circ350	1	a
circ351	2	a
circ352	1	a
circ353	1	a
circ354	1	a
circ355	1	c
circ356	2	a
circ357	1	a
circ358	1	a
circ359	1	a
circ360	1	a
circ361	1	a
circ362	1	a
circ363	1	a
circ364	1	a
circ365	1	a
circ366	1	a
circ367	1	a
circ368	2	a
circ369	1	a
circ370	1	a
circ371	1	a
circ372	1	a
circ373	1	a
circ374	2	a
circ375	2	a
circ376	3	a
circ377	8	a
circ378	1	a
circ379	29	d
circ380	2	d
circ381	24	d
circ382	1	a
circ383	1	a
circ384	1	a
circ385	1	a
circ386	1	a
circ387	1	a
circ388	1	a
circ389	1	b
circ390	1	a
circ391	1	a
circ392	1	a
circ393	4	a
circ394	1	b
circ395	4	d
circ396	1	a
circ397	1	a
circ398	2	b
circ399	2	b
circ400	1	b
circ401	1	a
circ402	8	a
circ403	1	a
circ404	1	a
circ405	1	a
circ406	1	a
circ407	1	a
circ408	1	b
circ409	1	a
circ410	1	a
circ411	1	a
circ412	1	a
circ413	1	d
circ414	2	d
circ415	1	a
circ416	1	a
circ417	1	a
circ418	1	a
circ419	1	b
circ420	1	a
circ421	1	a
circ422	1	a
circ423	1	a
circ424	1	a
circ425	1	a
circ426	1	a
circ427	1	a
circ428	1	a
circ429	1	a
circ430	1	a
circ431	1	a
circ432	1	a
circ433	1	b
circ434	1	a
circ435	1	a
circ436	2	a
circ437	1	a
circ438	1	a
circ439	1	a
circ440	1	a
circ441	1	a
circ442	1	a
circ443	1	a
circ444	1	a
circ445	1	a
circ446	1	a
circ447	2	d
circ448	2	d
circ449	1	d
circ450	5	d
circ451	4	d
circ452	2	d
circ453	1	b
circ454	2	a
circ455	1	b
circ456	1	a
circ457	1	a
circ458	1	a
circ459	1	a
circ460	2	d
circ461	4	a
circ462	1	a
circ463	1	a
circ464	6	a
circ465	1	a
circ466	1	a
circ467	1	a
circ468	1	a
circ469	1	a
circ470	1	a
circ471	5	b
circ472	1	a
circ473	1	a
circ474	1	a
circ475	1	a
circ476	4	a
circ477	1	b
circ478	2	b
circ479	1	b
circ480	1	a
circ481	1	b
circ482	1	a
circ483	2	b
circ484	2	b
circ485	1	a
circ486	1	a
circ487	1	b
circ488	1	a
circ489	1	a
circ490	1	a
circ491	1	a
circ492	1	b
circ493	4	b
circ494	1	a
circ495	1	a
circ496	1	b
circ497	2	d
circ498	3	d
circ499	1	d
circ500	1	a
circ501	1	d
circ502	1	a
circ503	5	d
circ504	1	a
circ505	1	b
circ506	1	a
circ507	1	a
circ508	1	a
circ509	1	a
circ510	1	a
circ511	1	d
circ512	1	a
circ513	1	a
circ514	1	a
circ515	1	a
circ516	3	b
circ517	8	b
circ518	24	d
circ519	2	d
circ520	1	a
circ521	1	a
circ522	1	a
circ523	1	a
circ524	1	a
circ525	1	b
circ526	1	a
circ527	1	d
circ528	3	a
circ529	1	a
circ530	1	a
circ531	1	a
circ532	1	b
circ533	1	a
circ534	1	b
circ535	2	d
circ536	1	a
circ537	1	a
circ538	39	d
circ539	1	a
circ540	1	a
circ541	1	a
circ542	1	a
circ543	1	a
circ544	1	a
circ545	1	a
circ546	3	b
circ547	42	b
circ548	1	a
circ549	1	a
circ550	1	a
circ551	1	a
circ552	1	a
circ553	1	d
circ554	8	b
circ555	1	a
circ556	1	b
circ557	1	a
circ558	3	d
circ559	1	a
circ560	1	a
circ561	1	a
circ562	3	d
circ563	1	a
circ564	1	a
circ565	1	a
circ566	1	b
circ567	1	a
circ568	7	d
circ569	1	a
circ570	1	a
circ571	1	a
circ572	1	a
circ573	1	a
circ574	1	a
circ575	1	a
circ576	1	a
circ577	1	a
circ578	1	a
circ579	1	a
circ580	1	a
circ581	1	a
circ582	1	a
circ583	1	a
circ584	1	a
circ585	1	a
circ586	1	a
circ587	1	a
circ588	4	a
circ589	1	a
circ590	1	a
circ591	1	a
circ592	1	a
circ593	1	a
circ594	1	a
circ595	1	a
circ596	1	a
circ597	1	a
circ598	1	a
circ599	1	d
circ600	1	d
circ601	2	a
circ602	1	a
circ603	1	a
circ604	1	a
circ605	1	a
circ606	1	d
circ607	14	d
circ608	1	a
circ609	1	a
circ610	1	d
circ611	2	a
circ612	129	d
circ613	1	a
circ614	1	a
circ615	1	d
circ616	4	d
circ617	2	d
circ618	1	a
circ619	1	a
circ620	1	a
circ621	1	a
circ622	1	a
circ623	1	a
circ624	1	a
circ625	1	a
circ626	1	a
circ627	1	a
circ628	1	a
circ629	1	a
circ630	1	a
circ631	1	a
circ632	1	a
circ633	1	a
circ634	1	a
circ635	1	a
circ636	1	a
circ637	1	a
circ638	1	a
circ639	1	a
circ640	1	a
circ641	1	a
circ642	1	a
circ643	1	a
circ644	1	d
circ645	1	b
circ646	2	a
circ647	1	a
circ648	6	d
circ649	1	a
circ650	5	d
circ651	1	a
circ652	1	a
circ653	1	a
circ654	1	b
circ655	1	b
circ656	1	a
circ657	6	a
circ658	1	a
circ659	1	a
circ660	1	a
circ661	1	a
circ662	1	a
circ663	1	a
circ664	1	a
circ665	1	a
circ666	1	a
circ667	1	a
circ668	1	a
circ669	1	a
circ670	1	a
circ671	1	a
circ672	1	d
circ673	1	a
circ674	1	a
circ675	1	a
circ676	1	a
circ677	1	a
circ678	1	a
circ679	1	a
circ680	1	a
circ681	1	a
circ682	3	a
circ683	1	a
circ684	1	a
circ685	1	a
circ686	1	a
circ687	1	b
circ688	1	a
circ689	6	d
circ690	1	a
circ691	1	a
circ692	1	a
circ693	1	a
circ694	1	a
circ695	3	a
circ696	1	a
circ697	2	d
circ698	4	d
circ699	1	a
circ700	38	d
circ701	3	d
circ702	17	d
circ703	8	d
circ704	1	a
circ705	1	a
circ706	1	a
circ707	3	a
circ708	1	a
circ709	2	b
circ710	2	d
circ711	1	a
circ712	1	a
circ713	1	a
circ714	1	a
circ715	1	b
circ716	1	d
circ717	9	d
circ718	1	d
circ719	1	d
circ720	5	d
circ721	1	a
circ722	1	a
circ723	1	b
circ724	1	a
circ725	1	a
circ726	1	a
circ727	1	a
circ728	1	b
circ729	1	a
circ730	1	b
circ731	1	a
circ732	1	a
circ733	1	a
circ734	1	a
circ735	4	d
circ736	2	d
circ737	1	d
circ738	1	a
circ739	1	a
circ740	1	a
circ741	2	a
circ742	1	b
circ743	1	a
circ744	1	a
circ745	1	a
circ746	1	a
circ747	1	a
circ748	1	a
circ749	1	a
circ750	1	a
circ751	1	a
circ752	2	d
circ753	1	a
circ754	1	d
circ755	1	b
circ756	1	d
circ757	1	a
circ758	1	a
circ759	4	b
circ760	1	b
circ761	1	a
circ762	2	a
circ763	3	a
circ764	1	a
circ765	1	a
circ766	1	a
circ767	1	a
circ768	1	a
circ769	1	a
circ770	1	a
circ771	1	a
circ772	1	a
circ773	3	a
circ774	1	a
circ775	1	a
circ776	1	b
circ777	1	a
circ778	1	a
circ779	1	a
circ780	1	a
circ781	1	b
circ782	1	a
circ783	1	a
circ784	1	a
circ785	16	d
circ786	1	a
circ787	1	a
circ788	1	a
circ789	1	a
circ790	3	d
circ791	6	d
circ792	1	a
circ793	1	a
circ794	1	c
circ795	1	a
circ796	1	a
circ797	1	a
circ798	1	a
circ799	1	a
circ800	1	a
circ801	1	a
circ802	1	a
circ803	1	a
circ804	1	a
circ805	1	a
circ806	1	a
circ807	1	a
circ808	1	a
circ809	1	a
circ810	1	a
circ811	1	d
circ812	1	a
circ813	1	a
circ814	1	a
circ815	1	a
circ816	1	a
circ817	1	a
circ818	1	a
circ819	1	a
circ820	1	b
circ821	1	d
circ822	5	a
circ823	1	a
circ824	1	a
circ825	1	b
circ826	3	d
circ827	1	a
circ828	1	a
circ829	1	a
circ830	1	a
circ831	3	d
circ832	1	a
circ833	1	a
circ834	1	a
circ835	24	d
circ836	6	d
circ837	1	d
circ838	2	a
circ839	4	b
circ840	1	a
circ841	1	d
circ842	1	a
circ843	1	a
circ844	1	a
circ845	1	a
circ846	1	a
circ847	1	a
circ848	1	a
circ849	2	a
circ850	1	a
circ851	1	a
circ852	3	d
circ853	1	a
circ854	1	a
circ855	1	a
circ856	1	a
circ857	1	a
circ858	1	a
circ859	1	a
circ860	1	a
circ861	5	a
circ862	1	a
circ863	1	a
circ864	1	a
circ865	1	a
circ866	1	a
circ867	1	a
circ868	1	a
circ869	1	a
circ870	2	b
circ871	1	a
circ872	1	b
circ873	1	a
circ874	1	a
circ875	1	a
circ876	1	a
circ877	1	a
circ878	1	a
circ879	1	a
circ880	3	a
circ881	1	a
circ882	1	a
circ883	1	a
circ884	1	a
circ885	1	a
circ886	1	a
circ887	1	a
circ888	1	a
circ889	1	a
circ890	1	a
circ891	1	a
circ892	1	b
circ893	4	b
circ894	1	a
circ895	1	a
circ896	1	a
circ897	1	a
circ898	2	a
circ899	1	a
circ900	2	a
circ901	1	a
circ902	1	a
circ903	1	a
circ904	1	a
circ905	1	a
circ906	1	a
circ907	1	a
circ908	1	a
circ909	1	a
circ910	1	d
circ911	1	a
circ912	1	a
circ913	1	a
circ914	1	a
circ915	1	a
circ916	1	a
circ917	1	a
circ918	1	a
circ919	2	a
circ920	1	a
circ921	1	a
circ922	1	a
circ923	1	a
circ924	1	a
circ925	1	a
circ926	1	a
circ927	1	a
circ928	1	a
circ929	1	a
circ930	1	a
circ931	1	a
circ932	1	a
circ933	1	a
circ934	1	a
circ935	1	a
circ936	1	b
circ937	1	a
circ938	1	a
circ939	1	a
circ940	1	a
circ941	1	a
circ942	1	a
circ943	1	d
circ944	1	a
circ945	1	a
circ946	1	a
circ947	1	a
circ948	1	a
circ949	1	a
circ950	1	a
circ951	1	a
circ952	1	a
circ953	1	a
circ954	1	a
circ955	1	a
circ956	1	a
circ957	1	a
circ958	1	a
circ959	1	a
circ960	1	a
circ961	1	a
circ962	1	a
circ963	1	a
circ964	1	b
circ965	1	b
circ966	1	a
circ967	1	a
circ968	1	a
circ969	1	a
circ970	1	a
circ971	1	a
circ972	1	a
circ973	1	a
circ974	3	b
circ975	1	b
circ976	1	b
circ977	1	a
circ978	1	d
circ979	1	a
circ980	1	a
circ981	1	a
circ982	1	b
circ983	1	a
circ984	1	a
circ985	1	d
circ986	1	a
circ987	1	a
circ988	2	d
circ989	1	b
circ990	1	a
circ991	1	a
circ992	1	a
circ993	1	a
circ994	1	d
circ995	34	b
circ996	1	a
circ997	1	a
circ998	7	a
circ999	1	a
circ1000	1	a
circ1001	1	a
circ1002	1	a
circ1003	1	a
circ1004	1	b
circ1005	2	d
circ1006	1	d
circ1007	11	b
circ1008	1	a
circ1009	1	a
circ1010	1	a
circ1011	1	a
circ1012	1	a
circ1013	1	a
circ1014	1	b
circ1015	1	a
circ1016	1	a
circ1017	4	d
circ1018	1	a
circ1019	1	a
circ1020	1	a
circ1021	1	a
circ1022	1	a
circ1023	1	c
circ1024	1	a
circ1025	1	a
circ1026	1	a
circ1027	13	d
circ1028	1	a
circ1029	1	a
circ1030	1	a
circ1031	7	d
circ1032	1	d
circ1033	1	a
circ1034	1	d
circ1035	1	a
circ1036	1	a
circ1037	1	a
circ1038	1	a
circ1039	2	a
circ1040	1	a
circ1041	1	a
circ1042	1	a
circ1043	3	a
circ1044	1	a
circ1045	1	a
circ1046	1	a
circ1047	1	a
circ1048	1	a
circ1049	1	a
circ1050	8	d
circ1051	1	d
circ1052	1	a
circ1053	1	a
circ1054	1	a
circ1055	1	a
circ1056	1	a
circ1057	1	a
circ1058	1	a
circ1059	1	b
circ1060	1	a
circ1061	1	d
circ1062	2	d
circ1063	1	d
circ1064	1	b
circ1065	2	a
circ1066	1	a
circ1067	1	a
circ1068	1	a
circ1069	1	a
circ1070	3	a
circ1071	3	d
circ1072	1	a
circ1073	1	a
circ1074	1	a
circ1075	1	a
circ1076	1	c
circ1077	1	a
circ1078	2	a
circ1079	1	b
circ1080	1	a
circ1081	1	a
circ1082	1	a
circ1083	1	a
circ1084	1	a
circ1085	1	a
circ1086	1	a
circ1087	1	a
circ1088	3	d
circ1089	1	a
circ1090	2	a
circ1091	2	a
circ1092	2	d
circ1093	1	b
circ1094	1	a
circ1095	1	a
circ1096	3	a
circ1097	1	a
circ1098	1	a
circ1099	1	a
circ1100	2	a
circ1101	1	a
circ1102	1	a
circ1103	1	a
circ1104	3	a
circ1105	1	a
circ1106	1	a
circ1107	1	a
circ1108	1	a
circ1109	1	b
circ1110	1	b
circ1111	1	b
circ1112	2	b
circ1113	1	a
circ1114	1	a
circ1115	1	d
circ1116	1	d
circ1117	1	a
circ1118	3	d
circ1119	1	d
circ1120	1	a
circ1121	1	a
circ1122	1	a
circ1123	1	d
circ1124	5	d
circ1125	1	a
circ1126	1	d
circ1127	1	a
circ1128	1	d
circ1129	1	a
circ1130	1	a
circ1131	1	a
circ1132	1	d
circ1133	1	a
circ1134	1	c
circ1135	1	a
circ1136	1	a
circ1137	1	a
circ1138	6	a
circ1139	1	a
circ1140	1	a
circ1141	1	b
circ1142	1	a
circ1143	3	b
circ1144	1	a
circ1145	1	a
circ1146	1	a
circ1147	57	d
circ1148	1	b
circ1149	5	d
circ1150	1	a
circ1151	1	a
circ1152	1	a
circ1153	1	a
circ1154	1	a
circ1155	1	a
circ1156	1	a
circ1157	1	a
circ1158	1	a
circ1159	1	a
circ1160	1	a
circ1161	1	d
circ1162	8	d
circ1163	1	b
circ1164	1	a
circ1165	3	b
circ1166	1	a
circ1167	1	a
circ1168	1	d
circ1169	6	b
circ1170	1	a
circ1171	1	a
circ1172	1	a
circ1173	6	a
circ1174	1	b
circ1175	310	d
circ1176	2	b
circ1177	4	a
circ1178	2	d
circ1179	138	d
circ1180	2	b
circ1181	6	b
circ1182	1	a
circ1183	1	a
circ1184	1	a
circ1185	1	a
circ1186	1	a
circ1187	1	a
circ1188	15	d
circ1189	4	b
circ1190	1	b
circ1191	4	d
circ1192	1	a
circ1193	1	a
circ1194	1	a
circ1195	1	a
circ1196	1	a
circ1197	1	a
circ1198	1	a
circ1199	1	b
circ1200	1	a
circ1201	1	b
circ1202	1	a
circ1203	1	a
circ1204	1	a
circ1205	3	d
circ1206	2	a
circ1207	1	a
circ1208	1	a
circ1209	1	d
circ1210	1	d
circ1211	2	d
circ1212	1	a
circ1213	1	b
circ1214	13	d
circ1215	2	d
circ1216	1	a
circ1217	1	a
circ1218	1	b
circ1219	1	b
circ1220	2	d
circ1221	1	a
circ1222	1	a
circ1223	1	a
circ1224	1	a
circ1225	1	a
circ1226	1	a
circ1227	1	a
circ1228	1	a
circ1229	1	a
circ1230	1	a
circ1231	1	a
circ1232	8	a
circ1233	9	b
circ1234	2	b
circ1235	1	b
circ1236	1	a
circ1237	1	a
circ1238	1	b
circ1239	1	d
circ1240	3	b
circ1241	1	d
circ1242	1	d
circ1243	1	b
circ1244	1	d
circ1245	1	a
circ1246	4	a
circ1247	1	b
circ1248	2	b
circ1249	1	a
circ1250	1	a
circ1251	1	a
circ1252	1	a
circ1253	1	a
circ1254	1	a
circ1255	1	a
circ1256	1	a
circ1257	3	a
circ1258	3	a
circ1259	1	a
circ1260	1	a
circ1261	1	d
circ1262	56	d
circ1263	1	a
circ1264	1	a
circ1265	1	a
circ1266	1	a
circ1267	2	a
circ1268	1	a
circ1269	1	a
circ1270	1	a
circ1271	16	d
circ1272	2	a
circ1273	4	a
circ1274	1	a
circ1275	7	a
circ1276	1	a
circ1277	1	a
circ1278	1	a
circ1279	1	d
circ1280	7	d
circ1281	1	a
circ1282	1	d
circ1283	1	d
circ1284	1	a
circ1285	1	a
circ1286	1	a
circ1287	1	a
circ1288	1	a
circ1289	1	a
circ1290	1	d
circ1291	1	b
circ1292	14	d
circ1293	1	a
circ1294	2	d
circ1295	3	b
circ1296	3	d
circ1297	1	a
circ1298	1	a
circ1299	1	a
circ1300	88	d
circ1301	1	a
circ1302	1	a
circ1303	1	a
circ1304	1	d
circ1305	1	a
circ1306	2	d
circ1307	1	a
circ1308	1	b
circ1309	1	a
circ1310	1	a
circ1311	1	a
circ1312	1	a
circ1313	1	a
circ1314	1	a
circ1315	1	a
circ1316	2	a
circ1317	14	b
circ1318	1	a
circ1319	1	a
circ1320	1	a
circ1321	1	a
circ1322	1	a
circ1323	1	a
circ1324	1	a
circ1325	1	a
circ1326	1	a
circ1327	1	a
circ1328	1	a
circ1329	2	a
circ1330	1	a
circ1331	1	a
circ1332	1	a
circ1333	3	a
circ1334	1	a
circ1335	1	a
circ1336	48	d
circ1337	1	a
circ1338	1	a
circ1339	1	a
circ1340	1	a
circ1341	1	a
circ1342	1	a
circ1343	1	a
circ1344	2	d
circ1345	1	a
circ1346	1	a
circ1347	1	a
circ1348	3	d
circ1349	1	a
circ1350	1	a
circ1351	1	a
circ1352	2	a
circ1353	1	a
circ1354	1	a
circ1355	2	a
circ1356	4	a
circ1357	3	a
circ1358	1	a
circ1359	2	b
circ1360	1	a
circ1361	1	a
circ1362	1	a
circ1363	1	a
circ1364	1	a
circ1365	1	a
circ1366	1	a
circ1367	1	a
circ1368	1	a
circ1369	1	a
circ1370	1	a
circ1371	1	a
circ1372	1	a
circ1373	1	a
circ1374	1	a
circ1375	1	a
circ1376	1	a
circ1377	1	a
circ1378	1	a
circ1379	1	a
circ1380	1	a
circ1381	1	a
circ1382	1	a
circ1383	3	a
circ1384	1	a
circ1385	2	a
circ1386	2	a
circ1387	1	a
circ1388	1	a
circ1389	5	a
circ1390	2	b
circ1391	1	c
circ1392	82	d
circ1393	14	d
circ1394	1	d
circ1395	2	a
circ1396	1	a
circ1397	1	a
circ1398	1	a
circ1399	1	a
circ1400	1	b
circ1401	1	b
circ1402	1	b
circ1403	1	b
circ1404	1	b
circ1405	1	a
circ1406	1	a
circ1407	1	a
circ1408	1	a
circ1409	1	a
circ1410	1	a
circ1411	1	a
circ1412	1	a
circ1413	1	a
circ1414	1	a
circ1415	5	d
circ1416	1	a
circ1417	1	a
circ1418	2	a
circ1419	1	b
circ1420	1	a
circ1421	1	a
circ1422	1	a
circ1423	1	a
circ1424	1	a
circ1425	1	a
circ1426	1	a
circ1427	1	a
circ1428	1	a
circ1429	1	a
circ1430	1	a
circ1431	1	a
circ1432	1	a
circ1433	1	a
circ1434	4	d
circ1435	1	b
circ1436	1	a
circ1437	6	a
circ1438	1	a
circ1439	2	d
circ1440	1	a
circ1441	1	a
circ1442	1	a
circ1443	1	a
circ1444	1	a
circ1445	1	b
circ1446	1	a
circ1447	1	a
circ1448	1	a
circ1449	1	a
circ1450	1	b
circ1451	1	d
circ1452	1	b
circ1453	1	d
circ1454	1	a
circ1455	1	a
circ1456	1	b
circ1457	3	b
circ1458	1	a
circ1459	1	a
circ1460	1	a
circ1461	1	b
circ1462	1	b
circ1463	1	a
circ1464	1	b
circ1465	1	b
circ1466	1	a
circ1467	1	a
circ1468	11	d
circ1469	1	d
circ1470	1	a
circ1471	2	a
circ1472	1	a
circ1473	1	b
circ1474	1	b
circ1475	1	d
circ1476	3	d
circ1477	1	b
circ1478	1	a
circ1479	1	a
circ1480	1	a
circ1481	1	a
circ1482	1	a
circ1483	1	a
circ1484	2	a
circ1485	1	a
circ1486	1	a
circ1487	1	a
circ1488	1	a
circ1489	1	b
circ1490	4	d
circ1491	1	b
circ1492	3	d
circ1493	1	d
circ1494	1	a
circ1495	2	a
circ1496	1	d
circ1497	1	a
circ1498	1	a
circ1499	1	a
circ1500	1	a
circ1501	1	a
circ1502	1	a
circ1503	2	a
circ1504	3	a
circ1505	1	d
circ1506	1	b
circ1507	1	a
circ1508	1	a
circ1509	1	a
circ1510	6	a
circ1511	1	a
circ1512	2	d
circ1513	1	a
circ1514	1	b
circ1515	1	a
circ1516	1	a
circ1517	1	a
circ1518	12	d
circ1519	1	d
circ1520	3	a
circ1521	1	a
circ1522	1	a
circ1523	1	a
circ1524	1	a
circ1525	1	a
circ1526	1	a
circ1527	1	a
circ1528	1	a
circ1529	1	a
circ1530	1	a
circ1531	1	a
circ1532	3	b
circ1533	1	a
circ1534	1	a
circ1535	3	a
circ1536	1	a
circ1537	1	a
circ1538	1	d
circ1539	1	a
circ1540	1	a
circ1541	1	a
circ1542	1	a
circ1543	1	a
circ1544	1	a
circ1545	1	a
circ1546	1	b
circ1547	2	a
circ1548	1	a
circ1549	2	a
circ1550	1	a
circ1551	1	a
circ1552	1	a
circ1553	1	a
circ1554	1	a
circ1555	1	a
circ1556	1	a
circ1557	1	a
circ1558	1	b
circ1559	3	a
circ1560	1	a
circ1561	1	a
circ1562	1	a
circ1563	1	a
circ1564	3	b
circ1565	10	d
circ1566	3	b
circ1567	1	d
circ1568	23	d
circ1569	1	d
circ1570	7	d
circ1571	1	d
circ1572	8	d
circ1573	1	b
circ1574	1	b
circ1575	1	b
circ1576	4	d
circ1577	1	a
circ1578	1	b
circ1579	1	b
circ1580	1	d
circ1581	1	d
circ1582	1	a
circ1583	1	a
circ1584	1	b
circ1585	1	a
circ1586	1	a
circ1587	3	a
circ1588	2	a
circ1589	7	b
circ1590	1	a
circ1591	1	a
circ1592	2	b
circ1593	11	d
circ1594	1	a
circ1595	1	a
circ1596	1	b
circ1597	22	d
circ1598	1	a
circ1599	1	b
circ1600	1	a
circ1601	6	d
circ1602	1	a
circ1603	2	a
circ1604	1	a
circ1605	1	a
circ1606	1	a
circ1607	1	a
circ1608	1	a
circ1609	1	a
circ1610	1	a
circ1611	1	a
circ1612	1	a
circ1613	2	a
circ1614	1	a
circ1615	1	a
circ1616	2	a
circ1617	5	d
circ1618	13	d
circ1619	1	a
circ1620	1	a
circ1621	1	a
circ1622	1	a
circ1623	1	a
circ1624	1	a
circ1625	1	a
circ1626	1	a
circ1627	1	b
circ1628	1	a
circ1629	1	a
circ1630	1	a
circ1631	1	a
circ1632	1	a
circ1633	2	a
circ1634	1	d
circ1635	1	a
circ1636	1	a
circ1637	1	a
circ1638	1	a
circ1639	1	a
circ1640	5	d
circ1641	1	a
circ1642	16	d
circ1643	1	a
circ1644	39	d
circ1645	3	b
circ1646	2	b
circ1647	1	a
circ1648	1	a
circ1649	1	d
circ1650	2	d
circ1651	1	d
circ1652	1	a
circ1653	1	d
circ1654	1	d
circ1655	2	d
circ1656	5	d
circ1657	3	d
circ1658	1	a
circ1659	1	a
circ1660	1	a
circ1661	1	b
circ1662	1	a
circ1663	2	b
circ1664	1	b
circ1665	1	d
circ1666	1	d
circ1667	1	b
circ1668	1	d
circ1669	1	a
circ1670	1	a
circ1671	1	a
circ1672	1	a
circ1673	3	a
circ1674	1	a
circ1675	1	a
circ1676	4	a
circ1677	3	a
circ1678	2	b
circ1679	3	d
circ1680	1	b
circ1681	1	a
circ1682	2	a
circ1683	1	a
circ1684	1	a
circ1685	1	a
circ1686	1	a
circ1687	1	a
circ1688	11	b
circ1689	3	d
circ1690	2	b
circ1691	1	b
circ1692	1	d
circ1693	4	b
circ1694	3	b
circ1695	1	a
circ1696	1	a
circ1697	4	d
circ1698	4	d
circ1699	1	b
circ1700	1	a
circ1701	1	a
circ1702	1	a
circ1703	8	d
circ1704	1	a
circ1705	1	a
circ1706	1	a
circ1707	1	a
circ1708	1	a
circ1709	1	a
circ1710	1	a
circ1711	1	a
circ1712	1	a
circ1713	1	a
circ1714	1	a
circ1715	1	b
circ1716	1	a
circ1717	1	a
circ1718	1	a
circ1719	3	a
circ1720	2	b
circ1721	6	d
circ1722	7	d
circ1723	1	b
circ1724	1	d
circ1725	1	b
circ1726	1	b
circ1727	2	b
circ1728	5	d
circ1729	1	a
circ1730	1	a
circ1731	1	b
circ1732	3	d
circ1733	4	d
circ1734	1	a
circ1735	3	d
circ1736	1	b
circ1737	1	b
circ1738	1	b
circ1739	1	a
circ1740	1	a
circ1741	1	b
circ1742	1	b
circ1743	1	a
circ1744	1	a
circ1745	1	a
circ1746	1	c
circ1747	1	a
circ1748	1	d
circ1749	1	b
circ1750	3	a
circ1751	5	d
circ1752	11	d
circ1753	1	d
circ1754	1	a
circ1755	2	d
circ1756	1	a
circ1757	1	a
circ1758	1	a
circ1759	1	d
circ1760	1	a
circ1761	1	a
circ1762	1	a
circ1763	2	b
circ1764	1	a
circ1765	1	a
circ1766	5	b
circ1767	4	b
circ1768	1	b
circ1769	1	a
circ1770	8	b
circ1771	2	a
circ1772	7	b
circ1773	5	a
circ1774	3	a
circ1775	1	a
circ1776	1	a
circ1777	1	a
circ1778	1	a
circ1779	1	a
circ1780	1	a
circ1781	1	a
circ1782	1	a
circ1783	1	a
circ1784	1	a
circ1785	1	a
circ1786	2	a
circ1787	3	a
circ1788	1	a
circ1789	1	a
circ1790	1	a
circ1791	1	a
circ1792	1	b
circ1793	4	d
circ1794	1	a
circ1795	2	d
circ1796	1	a
circ1797	2	a
circ1798	1	b
circ1799	1	a
circ1800	1	a
circ1801	1	d
circ1802	2	d
circ1803	1	b
circ1804	1	a
circ1805	2	d
circ1806	1	a
circ1807	1	a
circ1808	1	a
circ1809	1	a
circ1810	1	a
circ1811	1	a
circ1812	13	a
circ1813	1	a
circ1814	2	b
circ1815	1	b
circ1816	1	a
circ1817	1	a
circ1818	1	a
circ1819	2	b
circ1820	1	d
circ1821	1	a
circ1822	1	a
circ1823	1	a
circ1824	1	a
circ1825	1	b
circ1826	1	a
circ1827	2	b
circ1828	1	d
circ1829	1	a
circ1830	1	a
circ1831	3	a
circ1832	1	a
circ1833	2	a
circ1834	1	a
circ1835	1	a
circ1836	1	a
circ1837	2	a
circ1838	1	a
circ1839	1	a
circ1840	2	a
circ1841	1	a
circ1842	1	d
circ1843	1	a
circ1844	1	a
circ1845	1	a
circ1846	36	b
circ1847	3	b
circ1848	1	b
circ1849	1	d
circ1850	7	d
circ1851	20	d
circ1852	1	a
circ1853	1	a
circ1854	1	a
circ1855	1	b
circ1856	1	a
circ1857	1	a
circ1858	1	a
circ1859	2	b
circ1860	1	b
circ1861	4	d
circ1862	40	d
circ1863	1	a
circ1864	1	a
circ1865	2	a
circ1866	6	b
circ1867	2	d
circ1868	2	a
circ1869	1	a
circ1870	1	a
circ1871	1	a
circ1872	17	b
circ1873	2	b
circ1874	1	a
circ1875	1	d
circ1876	1	a
circ1877	2	b
circ1878	4	a
circ1879	1	a
circ1880	14	a
circ1881	1	a
circ1882	1	a
circ1883	1	a
circ1884	1	b
circ1885	1	d
circ1886	1	a
circ1887	1	b
circ1888	1	a
circ1889	1	a
circ1890	1	a
circ1891	2	d
circ1892	1	a
circ1893	1	a
circ1894	2	a
circ1895	1	a
circ1896	2	b
circ1897	1	a
circ1898	1	a
circ1899	1	a
circ1900	1	a
circ1901	1	a
circ1902	1	a
circ1903	1	a
circ1904	1	a
circ1905	1	a
circ1906	1	a
circ1907	1	a
circ1908	1	a
circ1909	1	a
circ1910	1	a
circ1911	1	a
circ1912	1	a
circ1913	1	a
circ1914	2	b
circ1915	1	d
circ1916	1	d
circ1917	1	a
circ1918	1	a
circ1919	1	a
circ1920	1	a
circ1921	1	a
circ1922	1	a
circ1923	1	a
circ1924	1	a
circ1925	1	a
circ1926	1	a
circ1927	1	a
circ1928	1	a
circ1929	1	a
circ1930	1	a
circ1931	1	a
circ1932	1	a
circ1933	1	a
circ1934	1	a
circ1935	1	a
circ1936	1	a
circ1937	1	a
circ1938	1	a
circ1939	1	a
circ1940	1	b
circ1941	2	a
circ1942	1	a
circ1943	1	a
circ1944	1	a
circ1945	1	d
circ1946	1	b
circ1947	2	c
circ1948	1	b
circ1949	1	a
circ1950	4	a
circ1951	1	a
circ1952	1	a
circ1953	3	a
circ1954	1	a
circ1955	1	a
circ1956	1	a
circ1957	1	d
circ1958	1	a
circ1959	2	a
circ1960	1	a
circ1961	1	a
circ1962	1	a
circ1963	25	d
circ1964	40	d
circ1965	1	a
circ1966	1	a
circ1967	1	a
circ1968	1	a
circ1969	1	a
circ1970	1	a
circ1971	14	d
circ1972	1	b
circ1973	1	a
circ1974	6	d
circ1975	6	d
circ1976	3	d
circ1977	1	a
circ1978	1	a
circ1979	1	a
circ1980	1	a
circ1981	1	b
circ1982	1	a
circ1983	1	b
circ1984	1	a
circ1985	1	a
circ1986	1	a
circ1987	1	a
circ1988	1	a
circ1989	1	a
circ1990	1	d
circ1991	1	d
circ1992	1	a
circ1993	1	a
circ1994	3	a
circ1995	1	a
circ1996	1	b
circ1997	2	a
circ1998	1	b
circ1999	1	a
[truncated: 72,679 more rows]
